# Supplementary material for: Mapping the plasma metabolome to human health and disease in 274,241 adults
Source: Nat Metab. 2025 Sep 19;7(11):2366–84. doi: 10.1038/s42255-025-01371-1 (PMC12638258; doi:10.1038/s42255-025-01371-1)
Supplement: Supplementary file 3 — Supplementary Tables 1–39 [file 42255_2025_1371_MOESM3_ESM.xlsx]

## Sheet: Supplementary Information
Supplementary Information
Supplementary Table 1	Population characteristics of the study cohort
Supplementary Table 2	Summary statistics of the plasma metabolites
Supplementary Table 3	Characteristics and definition of prevalent diseases
Supplementary Table 4	Characteristics and definition of incident diseases
Supplementary Table 5	Characteristics of health-related traits
Supplementary Table 6	Characteristics of imaging traits
Supplementary Table 7	Number of metabolites associated with prevalent diseases
Supplementary Table 8	Number of metabolites associated with incident diseases
Supplementary Table 9	Number of metabolites associated with health-related traits
Supplementary Table 10	Number of metabolites associated with imaging traits
Supplementary Table 11	Number of diseases/traits associated to metabolites
Supplementary Table 12	Metabolites with differential effects on diseases in sex and age subgroups
Supplementary Table 13	Metabolites with differential effects on health-related traits in female and male subgroups
Supplementary Table 14	Metabolites with differential effects on health-related traits in mid-age and elderly subgroups
Supplementary Table 15	Shared metabolites between diet-related traits and abdominal imaging traits
Supplementary Table 16	Shared metabolites between incident heart diseases and heart imaging traits
Supplementary Table 17	Category distribution of metabolites associated with prevalent diseases in discovery cohort
Supplementary Table 18	Category distribution of metabolites associated with incident diseases in discovery cohort
Supplementary Table 19	Category distribution of metabolites associated with health-related traits in discovery cohort
Supplementary Table 20	Category distribution of metabolites associated with imaging traits in discovery cohort
Supplementary Table 21	Number of diseases that metabolites emerged variations preceding disease onset
Supplementary Table 22	Disease clusters on metabolites’ trajectories
Supplementary Table 23	Metabolite clusters at different age of blood collection
Supplementary Table 24	Age-related metabolites and sex interactions
Supplementary Table 25	Number of significant metabolites across different age by DE-SWAN
Supplementary Table 26	Summary statistics of metabolites at age crests defined by DE-SWAN
Supplementary Table 27	Classification performance of metabolic risk score to prevalent diseases
Supplementary Table 28	Top 30 important metabolites to prevalent diseases
Supplementary Table 29	Classification performance of metabolic risk score to incident diseases
Supplementary Table 30	Top 30 important metabolites to incident diseases
Supplementary Table 31	Significant metabolite-disease associations identified by Mendelian randomization analysis
Supplementary Table 32	Significant metabolite-disease associations identified by Mendelian randomization analysis after excluding dietary intake-related SNPs
Supplementary Table 33	Significant metabolite-disease associations identified by Mendelian randomization analysis using stringent instrumental variable selection
Supplementary Table 34	Significant metabolite-disease associations consistently identified by Mendelian randomization analysis in both primary and sensitivity analyses
Supplementary Table 35	Significant disease-driven metabolite alterations identified by reversed Mendelian randomization analysis
Supplementary Table 36	Colocalization results of 454 metabolite-disease pairs prioritized in Mendelian randomization analyses
Supplementary Table 37	Sensitivity analyses for Mendelian randomization analysis by using UKB-derived metabolites’ GWAS
Supplementary Table 38	Sensitivity analyses for reversed Mendelian randomization analysis by using UKB-derived metabolites’ GWAS
Supplementary Table 39	Sensitivity analyses for Colocalization analysis by using UKB-derived metabolites’ GWAS

## Sheet: sTable 1
Supplementary Table 1: Population characteristics of the study cohort
Population characteristics	Unit	All population	Discovery					Replication cohort 1	Replication cohort 2
			All	Female	Male	Mid-aged	Elderly
		(N=274241)	(N=148974)	(N=80247)	(N=68727)	(N=82205)	(N=66769)	(N=111826)	(N=13441)
Age	year	58.0 [50.0-63.0]	58.0 [51.0-63.0]	58.0 [50.0-63.0]	59.0 [51.0-64.0]	51.0 [46.0-56.0]	64.0 [62.0-66.0]	58.0 [50.0-63.0]	51.0 [45.0-59.0]
Sex (female)		147994 [54.0%]	80247 [53.9%]	80247 [100.0%]	0 [0.0%]	45261 [55.1%]	34986 [52.4%]	60580 [54.2%]	7167 [53.3%]
Race (White)		260800 [95.1%]	148974 [100.0%]	80247 [100.0%]	68727 [100.0%]	82205 [100.0%]	66769 [100.0%]	111826 [100.0%]	0 [0.0%]
BMI	kg/m^2	26.776 [24.187-29.903]	26.771 [24.195-29.881]	26.125 [23.492-29.668]	27.335 [25.026-30.069]	26.538 [23.908-29.803]	27.03 [24.524-29.965]	26.733 [24.15-29.868]	27.159 [24.42-30.407]
Townsend deprivation index		-2.203 [-3.675-0.441]	-2.321 [-3.72-0.142]	-2.327 [-3.705-0.073]	-2.313 [-3.73-0.226]	-2.171 [-3.655-0.409]	-2.48 [-3.8--0.194]	-2.271 [-3.705-0.279]	1.12 [-1.772-3.99]
Smoking (previous)		94940 [34.6%]	52745 [35.4%]	25698 [32.0%]	27047 [39.4%]	24484 [29.8%]	28261 [42.3%]	39659 [35.5%]	2536 [18.9%]
Smoking (current)		28860 [10.5%]	15528 [10.4%]	7156 [8.9%]	8372 [12.2%]	10091 [12.3%]	5437 [8.1%]	11724 [10.5%]	1608 [12.0%]
Statin medication		46059 [16.8%]	25241 [16.9%]	9747 [12.1%]	15494 [22.5%]	7358 [9.0%]	17883 [26.8%]	18420 [16.5%]	2398 [17.8%]
Fasting time	hour	3.0 [2.0-4.0]	3.0 [2.0-4.0]	3.0 [2.0-4.0]	3.0 [2.0-4.0]	3.0 [2.0-4.0]	3.0 [3.0-4.0]	3.0 [2.0-4.0]	4.0 [3.0-5.0]
eGFR	mL/min/1.73m^2	97.1 [89.9-104.1]	96.2 [88.1-103.3]	95.1 [85.9-102.0]	97.8 [90.5-104.7]	101.4 [93.8-107.4]	92.0 [82.5-96.5]	97.9 [91.7-104.6]	100.9 [92.9-108.2]
Continuous data were described as median [interquartile range], and categorical variables ere presented as numbers (percentages).
Abbreviation: BMI, body mass index

## Sheet: sTable 2
Supplementary Table 2: Summary statistics of the plasma metabolites
Metabolite code	Metabolite	Metabolite group	Unit	UKB field ID	Metabolite source	QC Flag Field ID	All population	Discovery					Replication cohort 1	Replication cohort 2
								All	Female	Male	Mid-aged	Elderly
Ala	Alanine	Amino acids	mmol/L	23460	UKB measured	23760	0.287 [0.239-0.344]	0.287 [0.238-0.345]	0.279 [0.232-0.336]	0.295 [0.246-0.354]	0.284 [0.236-0.342]	0.289 [0.242-0.347]	0.288 [0.24-0.343]	0.289 [0.238-0.349]
Gln	Glutamine	Amino acids	mmol/L	23461	UKB measured	23761	0.551 [0.497-0.607]	0.569 [0.515-0.623]	0.564 [0.511-0.617]	0.575 [0.521-0.63]	0.566 [0.511-0.62]	0.574 [0.521-0.627]	0.529 [0.479-0.58]	0.544 [0.486-0.603]
Gly	Glycine	Amino acids	mmol/L	23462	UKB measured	23762	0.159 [0.128-0.201]	0.165 [0.133-0.208]	0.185 [0.146-0.241]	0.15 [0.124-0.178]	0.168 [0.135-0.213]	0.162 [0.131-0.203]	0.15 [0.122-0.191]	0.156 [0.126-0.195]
His	Histidine	Amino acids	mmol/L	23463	UKB measured	23763	0.065 [0.058-0.072]	0.066 [0.059-0.073]	0.065 [0.058-0.072]	0.067 [0.06-0.075]	0.067 [0.06-0.074]	0.065 [0.058-0.072]	0.064 [0.058-0.07]	0.065 [0.058-0.072]
Ile	Isoleucine	Amino acids	mmol/L	23465	UKB measured	23765	0.048 [0.039-0.06]	0.049 [0.039-0.061]	0.045 [0.037-0.057]	0.053 [0.043-0.065]	0.049 [0.039-0.061]	0.049 [0.04-0.061]	0.046 [0.038-0.058]	0.05 [0.041-0.062]
Leu	Leucine	Amino acids	mmol/L	23466	UKB measured	23766	0.1 [0.084-0.119]	0.103 [0.087-0.122]	0.095 [0.081-0.112]	0.111 [0.096-0.129]	0.103 [0.087-0.122]	0.102 [0.087-0.121]	0.096 [0.082-0.114]	0.103 [0.087-0.122]
Phe	Phenylalanine	Amino acids	mmol/L	23468	UKB measured	23768	0.046 [0.04-0.053]	0.048 [0.042-0.055]	0.047 [0.041-0.054]	0.049 [0.042-0.056]	0.048 [0.041-0.055]	0.048 [0.042-0.056]	0.044 [0.038-0.051]	0.046 [0.04-0.053]
Total BCAA	Total Concentration of Branched-Chain Amino Acids (Leucine + Isoleucine + Valine)	Amino acids	mmol/L	23464	UKB measured	23764	0.353 [0.306-0.411]	0.362 [0.314-0.42]	0.341 [0.297-0.396]	0.386 [0.339-0.442]	0.361 [0.312-0.419]	0.363 [0.317-0.421]	0.341 [0.295-0.396]	0.362 [0.313-0.419]
Tyr	Tyrosine	Amino acids	mmol/L	23469	UKB measured	23769	0.061 [0.053-0.071]	0.062 [0.054-0.072]	0.062 [0.053-0.072]	0.063 [0.055-0.073]	0.061 [0.053-0.071]	0.064 [0.055-0.074]	0.06 [0.052-0.069]	0.061 [0.053-0.071]
Val	Valine	Amino acids	mmol/L	23467	UKB measured	23767	0.205 [0.18-0.235]	0.211 [0.185-0.24]	0.201 [0.177-0.229]	0.222 [0.197-0.25]	0.21 [0.184-0.24]	0.212 [0.188-0.241]	0.198 [0.174-0.226]	0.208 [0.182-0.238]
ApoA1	Apolipoprotein A1	Apolipoproteins	g/l	23440	UKB measured	23740	1.439 [1.288-1.61]	1.462 [1.31-1.636]	1.556 [1.407-1.721]	1.361 [1.236-1.505]	1.458 [1.307-1.631]	1.468 [1.314-1.642]	1.416 [1.27-1.584]	1.367 [1.228-1.53]
ApoB	Apolipoprotein B	Apolipoproteins	g/l	23439	UKB measured	23739	0.834 [0.706-0.975]	0.844 [0.716-0.987]	0.851 [0.725-0.997]	0.835 [0.705-0.975]	0.844 [0.721-0.983]	0.845 [0.709-0.991]	0.825 [0.699-0.964]	0.793 [0.666-0.931]
ApoB/ApoA1	Apolipoprotein B to Apolipoprotein A1 ratio	Apolipoproteins	Ratio	23441	UKB derived	23741	0.578 [0.474-0.699]	0.577 [0.472-0.697]	0.546 [0.451-0.662]	0.612 [0.504-0.73]	0.58 [0.473-0.703]	0.572 [0.471-0.69]	0.581 [0.477-0.701]	0.578 [0.472-0.698]
Clinical LDL-C	Clinical LDL Cholesterol	Cholesterol	mmol/L	23404	UKB measured	23704	2.516 [2.042-3.019]	2.563 [2.083-3.071]	2.633 [2.164-3.142]	2.479 [1.991-2.985]	2.577 [2.123-3.064]	2.543 [2.029-3.082]	2.471 [2.007-2.964]	2.394 [1.93-2.884]
HDL-C	HDL Cholesterol	Cholesterol	mmol/L	23406	UKB measured	23706	1.279 [1.084-1.52]	1.301 [1.103-1.546]	1.444 [1.24-1.678]	1.156 [1.01-1.34]	1.3 [1.104-1.548]	1.301 [1.103-1.543]	1.257 [1.066-1.494]	1.216 [1.041-1.437]
HDL-CE	Cholesteryl Esters in HDL	Cholesterol	mmol/L	23418	UKB measured	23718	0.996 [0.841-1.186]	1.013 [0.856-1.207]	1.124 [0.962-1.308]	0.899 [0.783-1.047]	1.015 [0.857-1.211]	1.012 [0.854-1.202]	0.979 [0.827-1.165]	0.95 [0.81-1.125]
HDL-FC	Free Cholesterol in HDL	Cholesterol	mmol/L	23422	UKB measured	23722	0.284 [0.242-0.336]	0.289 [0.246-0.342]	0.32 [0.277-0.372]	0.257 [0.225-0.296]	0.287 [0.246-0.34]	0.291 [0.247-0.343]	0.279 [0.237-0.331]	0.266 [0.229-0.314]
LDL-C	LDL Cholesterol	Cholesterol	mmol/L	23405	UKB measured	23705	1.723 [1.442-2.026]	1.76 [1.476-2.067]	1.794 [1.515-2.103]	1.721 [1.429-2.026]	1.765 [1.493-2.063]	1.755 [1.452-2.074]	1.683 [1.41-1.979]	1.641 [1.364-1.944]
LDL-CE	Cholesteryl Esters in LDL	Cholesterol	mmol/L	23417	UKB measured	23717	1.262 [1.056-1.485]	1.291 [1.082-1.518]	1.309 [1.105-1.538]	1.269 [1.055-1.494]	1.292 [1.091-1.515]	1.289 [1.07-1.522]	1.232 [1.032-1.448]	1.197 [0.993-1.421]
LDL-FC	Free Cholesterol in LDL	Cholesterol	mmol/L	23421	UKB measured	23721	0.461 [0.383-0.543]	0.47 [0.391-0.553]	0.484 [0.408-0.567]	0.451 [0.371-0.535]	0.473 [0.398-0.551]	0.466 [0.38-0.555]	0.452 [0.376-0.533]	0.444 [0.368-0.525]
Non-HDL-C	Total Cholesterol Minus HDL-C	Cholesterol	mmol/L	23401	UKB measured	23701	3.257 [2.716-3.838]	3.31 [2.765-3.898]	3.382 [2.846-3.982]	3.223 [2.671-3.8]	3.311 [2.794-3.879]	3.308 [2.723-3.923]	3.208 [2.678-3.782]	3.06 [2.534-3.634]
Remnant-C	Remnant Cholesterol (Non-HDL, Non-LDL -Cholesterol)	Cholesterol	mmol/L	23402	UKB measured	23702	1.531 [1.262-1.823]	1.546 [1.276-1.842]	1.587 [1.318-1.89]	1.5 [1.23-1.785]	1.543 [1.288-1.827]	1.551 [1.259-1.859]	1.524 [1.257-1.812]	1.415 [1.158-1.704]
Total C	Total Cholesterol	Cholesterol	mmol/L	23400	UKB measured	23700	4.601 [3.992-5.235]	4.678 [4.061-5.319]	4.887 [4.287-5.518]	4.434 [3.825-5.05]	4.68 [4.108-5.282]	4.675 [3.995-5.368]	4.531 [3.935-5.15]	4.339 [3.743-4.955]
Total CE	Total Esterified Cholesterol	Cholesterol	mmol/L	23415	UKB measured	23715	3.346 [2.907-3.801]	3.404 [2.96-3.865]	3.563 [3.134-4.013]	3.218 [2.78-3.66]	3.407 [2.995-3.84]	3.401 [2.909-3.898]	3.293 [2.862-3.736]	3.166 [2.732-3.601]
Total FC	Total Free Cholesterol	Cholesterol	mmol/L	23419	UKB measured	23719	1.254 [1.08-1.437]	1.273 [1.098-1.458]	1.322 [1.15-1.506]	1.215 [1.041-1.395]	1.272 [1.108-1.447]	1.274 [1.082-1.473]	1.238 [1.068-1.417]	1.174 [1.006-1.354]
VLDL-C	VLDL Cholesterol	Cholesterol	mmol/L	23403	UKB measured	23703	0.698 [0.54-0.875]	0.705 [0.546-0.884]	0.693 [0.535-0.881]	0.718 [0.56-0.887]	0.701 [0.542-0.881]	0.71 [0.55-0.889]	0.695 [0.539-0.87]	0.631 [0.477-0.809]
VLDL-CE	Cholesteryl Esters in VLDL	Cholesterol	mmol/L	23416	UKB measured	23716	0.417 [0.325-0.519]	0.42 [0.329-0.524]	0.42 [0.328-0.53]	0.42 [0.33-0.518]	0.419 [0.329-0.521]	0.422 [0.328-0.527]	0.416 [0.325-0.517]	0.381 [0.292-0.481]
VLDL-FC	Free Cholesterol in VLDL	Cholesterol	mmol/L	23420	UKB measured	23720	0.279 [0.212-0.358]	0.283 [0.214-0.362]	0.271 [0.205-0.353]	0.296 [0.227-0.372]	0.28 [0.21-0.361]	0.286 [0.22-0.364]	0.278 [0.212-0.355]	0.25 [0.183-0.328]
DHA	Docosahexaenoic Acid	Fatty acids	mmol/L	23450	UKB measured	23750	0.224 [0.18-0.279]	0.227 [0.183-0.281]	0.245 [0.2-0.3]	0.207 [0.167-0.256]	0.218 [0.177-0.268]	0.24 [0.192-0.298]	0.221 [0.178-0.275]	0.22 [0.175-0.276]
DHA%	Docosahexaenoic Acid to Total Fatty Acids percentage	Fatty acids	%	23457	UKB derived	23757	1.917 [1.548-2.345]	1.905 [1.538-2.328]	2.02 [1.662-2.438]	1.766 [1.413-2.171]	1.853 [1.499-2.253]	1.974 [1.594-2.422]	1.924 [1.559-2.349]	2.005 [1.572-2.514]
LA	Linoleic Acid	Fatty acids	mmol/L	23449	UKB measured	23749	3.418 [2.991-3.882]	3.464 [3.035-3.93]	3.564 [3.141-4.026]	3.346 [2.916-3.802]	3.474 [3.064-3.922]	3.45 [2.996-3.94]	3.363 [2.946-3.812]	3.372 [2.897-3.912]
LA%	Linoleic Acid to Total Fatty Acids percentage	Fatty acids	%	23456	UKB derived	23756	29.103 [26.74-31.239]	28.954 [26.593-31.058]	29.377 [27.203-31.358]	28.372 [25.878-30.636]	29.421 [27.132-31.439]	28.345 [26.01-30.501]	29.154 [26.794-31.291]	30.486 [28.046-32.772]
MUFA	Monounsaturated Fatty Acids	Fatty acids	mmol/L	23447	UKB measured	23747	2.758 [2.312-3.334]	2.838 [2.384-3.422]	2.808 [2.382-3.35]	2.879 [2.388-3.507]	2.786 [2.333-3.387]	2.899 [2.452-3.46]	2.684 [2.254-3.243]	2.493 [2.062-3.046]
MUFA%	Monounsaturated Fatty Acids to Total Fatty Acids percentage	Fatty acids	%	23454	UKB derived	23754	23.475 [21.836-25.42]	23.701 [22.077-25.644]	23.132 [21.652-24.859]	24.451 [22.729-26.444]	23.59 [21.942-25.581]	23.835 [22.257-25.709]	23.27 [21.642-25.235]	22.581 [21.022-24.344]
Omega-3	Omega-3 Fatty Acids	Fatty acids	mmol/L	23444	UKB measured	23744	0.498 [0.377-0.646]	0.504 [0.382-0.653]	0.534 [0.406-0.691]	0.471 [0.359-0.608]	0.472 [0.359-0.611]	0.546 [0.417-0.701]	0.492 [0.372-0.638]	0.48 [0.361-0.635]
Omega-3%	Omega-3 Fatty Acids to Total Fatty Acids percentage	Fatty acids	%	23451	UKB derived	23751	4.167 [3.34-5.158]	4.138 [3.321-5.112]	4.33 [3.478-5.339]	3.933 [3.172-4.837]	3.917 [3.166-4.825]	4.422 [3.565-5.444]	4.193 [3.363-5.184]	4.284 [3.357-5.427]
Omega-6	Omega-6 Fatty Acids	Fatty acids	mmol/L	23445	UKB measured	23745	4.469 [4.039-4.934]	4.523 [4.093-4.993]	4.649 [4.223-5.109]	4.38 [3.954-4.832]	4.515 [4.1-4.972]	4.534 [4.083-5.02]	4.404 [3.985-4.853]	4.408 [3.94-4.934]
Omega-6/Omega-3	Omega-6 Fatty Acids to Omega-3 Fatty Acids ratio	Fatty acids	Ratio	23459	UKB derived	23759	8.981 [7.14-11.393]	8.985 [7.151-11.375]	8.725 [6.95-11.069]	9.296 [7.414-11.732]	9.585 [7.654-12.046]	8.316 [6.665-10.446]	8.962 [7.133-11.367]	9.149 [7.084-11.81]
Omega-6%	Omega-6 Fatty Acids to Total Fatty Acids percentage	Fatty acids	%	23452	UKB derived	23752	38.358 [35.714-40.424]	38.104 [35.475-40.139]	38.546 [36.254-40.35]	37.455 [34.583-39.82]	38.562 [35.864-40.559]	37.596 [35.064-39.576]	38.5 [35.852-40.554]	40.267 [37.772-42.308]
PUFA	Polyunsaturated Fatty Acids	Fatty acids	mmol/L	23446	UKB measured	23746	4.99 [4.485-5.54]	5.051 [4.544-5.606]	5.205 [4.701-5.754]	4.872 [4.382-5.403]	5.011 [4.521-5.545]	5.109 [4.575-5.68]	4.918 [4.421-5.453]	4.924 [4.387-5.522]
PUFA/MUFA	Polyunsaturated Fatty Acids to Monounsaturated Fatty Acids ratio	Fatty acids	Ratio	23458	UKB derived	23758	1.823 [1.58-2.049]	1.793 [1.556-2.013]	1.864 [1.646-2.068]	1.702 [1.466-1.93]	1.811 [1.565-2.034]	1.772 [1.546-1.987]	1.845 [1.598-2.075]	1.991 [1.749-2.221]
PUFA%	Polyunsaturated Fatty Acids to Total Fatty Acids percentage	Fatty acids	%	23453	UKB derived	23753	42.754 [40.04-44.883]	42.475 [39.766-44.569]	43.075 [40.751-44.905]	41.594 [38.66-44.018]	42.676 [39.923-44.731]	42.23 [39.596-44.35]	42.908 [40.197-45.027]	44.912 [42.321-46.946]
SFA	Saturated Fatty Acids	Fatty acids	mmol/L	23448	UKB measured	23748	3.991 [3.458-4.638]	4.075 [3.536-4.731]	4.122 [3.61-4.739]	4.013 [3.445-4.721]	4.01 [3.481-4.669]	4.155 [3.61-4.8]	3.922 [3.408-4.547]	3.61 [3.092-4.248]
SFA%	Saturated Fatty Acids to Total Fatty Acids percentage	Fatty acids	%	23455	UKB derived	23755	33.897 [32.747-35.163]	33.959 [32.823-35.216]	33.915 [32.869-35.058]	34.022 [32.762-35.431]	33.89 [32.776-35.137]	34.043 [32.886-35.312]	33.936 [32.809-35.187]	32.707 [31.393-34.069]
Total FA	Total Fatty Acids	Fatty acids	mmol/L	23442	UKB measured	23742	11.793 [10.377-13.454]	12.02 [10.592-13.703]	12.179 [10.801-13.799]	11.816 [10.348-13.571]	11.855 [10.448-13.551]	12.215 [10.782-13.859]	11.578 [10.207-13.18]	11.065 [9.649-12.776]
Unsaturation	Degree of Unsaturation	Fatty acids	degree	23443	UKB measured	23743	1.357 [1.306-1.407]	1.353 [1.301-1.403]	1.371 [1.324-1.419]	1.33 [1.278-1.379]	1.349 [1.298-1.396]	1.358 [1.305-1.411]	1.359 [1.308-1.408]	1.396 [1.345-1.448]
Albumin	Albumin	Fluid balance	g/l	23479	UKB measured	23779	39.342 [37.263-41.42]	39.791 [37.69-41.885]	39.643 [37.564-41.723]	39.971 [37.848-42.056]	40.08 [37.976-42.155]	39.44 [37.374-41.519]	38.869 [36.883-40.839]	38.408 [36.255-40.617]
Creatinine	Creatinine	Fluid balance	mmol/L	23478	UKB measured	23778	0.066 [0.058-0.075]	0.067 [0.059-0.076]	0.061 [0.055-0.068]	0.075 [0.067-0.083]	0.066 [0.058-0.075]	0.068 [0.06-0.078]	0.065 [0.057-0.073]	0.065 [0.057-0.075]
Citrate	Citrate	Glycolysis related metabolites	mmol/L	23473	UKB measured	23773	0.064 [0.056-0.073]	0.067 [0.059-0.076]	0.068 [0.06-0.077]	0.065 [0.057-0.074]	0.065 [0.057-0.074]	0.069 [0.061-0.078]	0.061 [0.054-0.069]	0.065 [0.057-0.074]
Glu	Glucose	Glycolysis related metabolites	mmol/L	23470	UKB measured	23770	3.546 [3.108-4.008]	3.642 [3.202-4.104]	3.663 [3.228-4.117]	3.618 [3.17-4.086]	3.574 [3.136-4.019]	3.732 [3.289-4.206]	3.425 [3.006-3.86]	3.538 [3.079-4.034]
Lactate	Lactate	Glycolysis related metabolites	mmol/L	23471	UKB measured	23771	3.827 [3.164-4.581]	3.941 [3.27-4.696]	3.867 [3.195-4.627]	4.022 [3.358-4.772]	3.94 [3.262-4.7]	3.942 [3.279-4.691]	3.688 [3.052-4.421]	3.747 [3.055-4.568]
Pyruvate	Pyruvate	Glycolysis related metabolites	mmol/L	23472	UKB measured	23772	0.078 [0.062-0.096]	0.08 [0.064-0.098]	0.082 [0.066-0.099]	0.078 [0.062-0.096]	0.079 [0.064-0.098]	0.081 [0.065-0.098]	0.075 [0.06-0.092]	0.076 [0.06-0.096]
GlycA	Glycoprotein Acetyls	Inflammation	mmol/L	23480	UKB measured	23780	0.803 [0.728-0.885]	0.818 [0.744-0.901]	0.819 [0.743-0.904]	0.817 [0.745-0.898]	0.809 [0.733-0.892]	0.83 [0.758-0.91]	0.784 [0.711-0.863]	0.794 [0.716-0.88]
3-Hydroxybutyrate	3-Hydroxybutyrate	Ketone bodies	mmol/L	23474	UKB measured	23774	0.042 [0.029-0.064]	0.044 [0.03-0.066]	0.042 [0.028-0.069]	0.045 [0.032-0.064]	0.041 [0.028-0.062]	0.047 [0.033-0.071]	0.04 [0.027-0.062]	0.041 [0.029-0.06]
Acetate	Acetate	Ketone bodies	mmol/L	23475	UKB measured	23775	0.015 [0.012-0.019]	0.016 [0.012-0.019]	0.016 [0.012-0.02]	0.015 [0.012-0.019]	0.015 [0.012-0.019]	0.016 [0.012-0.02]	0.014 [0.011-0.018]	0.015 [0.012-0.019]
Acetoacetate	Acetoacetate	Ketone bodies	mmol/L	23476	UKB measured	23776	0.01 [0.006-0.015]	0.01 [0.006-0.016]	0.01 [0.006-0.015]	0.01 [0.007-0.016]	0.009 [0.006-0.015]	0.011 [0.007-0.016]	0.009 [0.006-0.015]	0.009 [0.006-0.013]
Acetone	Acetone	Ketone bodies	mmol/L	23477	UKB measured	23777	0.013 [0.011-0.015]	0.013 [0.011-0.016]	0.013 [0.011-0.015]	0.013 [0.011-0.016]	0.013 [0.011-0.015]	0.013 [0.011-0.016]	0.013 [0.011-0.015]	0.012 [0.011-0.015]
Cholines	Total Cholines	Lipoprotein and lipid	mmol/L	23436	UKB measured	23736	2.558 [2.293-2.837]	2.604 [2.337-2.887]	2.732 [2.478-3.003]	2.455 [2.214-2.713]	2.592 [2.338-2.866]	2.621 [2.337-2.912]	2.512 [2.255-2.782]	2.418 [2.163-2.694]
HDL size	Average Diameter for HDL Particles	Lipoprotein and lipid	nm	23433	UKB measured	23733	9.604 [9.487-9.763]	9.602 [9.487-9.76]	9.693 [9.568-9.843]	9.515 [9.432-9.624]	9.599 [9.482-9.762]	9.606 [9.494-9.756]	9.611 [9.491-9.773]	9.576 [9.472-9.728]
HDL-L	Total Lipids in HDL	Lipoprotein and lipid	mmol/L	23426	UKB measured	23726	2.954 [2.566-3.415]	3.006 [2.612-3.47]	3.272 [2.882-3.718]	2.724 [2.417-3.088]	2.994 [2.602-3.46]	3.021 [2.625-3.482]	2.908 [2.527-3.36]	2.787 [2.431-3.211]
HDL-P	Concentration of HDL Particles	Lipoprotein and lipid	mmol/L	23430	UKB measured	23730	0.015 [0.014-0.017]	0.015 [0.014-0.017]	0.016 [0.015-0.018]	0.015 [0.013-0.016]	0.015 [0.014-0.017]	0.015 [0.014-0.017]	0.015 [0.013-0.016]	0.014 [0.013-0.016]
HDL-PL	Phospholipids in HDL	Lipoprotein and lipid	mmol/L	23414	UKB measured	23714	1.527 [1.33-1.754]	1.553 [1.354-1.782]	1.68 [1.487-1.899]	1.414 [1.254-1.599]	1.545 [1.346-1.776]	1.563 [1.364-1.789]	1.504 [1.311-1.727]	1.438 [1.255-1.646]
HDL-TG	Triglycerides in HDL	Lipoprotein and lipid	mmol/L	23410	UKB measured	23710	0.139 [0.112-0.171]	0.141 [0.114-0.174]	0.141 [0.113-0.174]	0.142 [0.115-0.175]	0.137 [0.109-0.17]	0.146 [0.119-0.179]	0.137 [0.111-0.169]	0.123 [0.096-0.156]
IDL-C	Cholesterol in IDL	Lipoprotein and lipid	mmol/L	23526	UKB measured	23826	0.831 [0.691-0.977]	0.84 [0.699-0.987]	0.891 [0.753-1.035]	0.782 [0.642-0.921]	0.841 [0.714-0.979]	0.838 [0.676-0.998]	0.826 [0.687-0.969]	0.782 [0.649-0.92]
IDL-C%	Cholesterol to Total Lipids in IDL percentage	Lipoprotein and lipid	%	23610	UKB derived	23910	68.231 [66.175-69.83]	68.165 [66.109-69.782]	68.573 [66.717-70.095]	67.632 [65.371-69.37]	68.444 [66.498-69.948]	67.783 [65.641-69.55]	68.311 [66.266-69.884]	68.267 [66.143-69.849]
IDL-CE	Cholesteryl Esters in IDL	Lipoprotein and lipid	mmol/L	23527	UKB measured	23827	0.614 [0.51-0.722]	0.622 [0.516-0.731]	0.66 [0.556-0.767]	0.579 [0.474-0.681]	0.623 [0.528-0.725]	0.619 [0.499-0.738]	0.608 [0.505-0.715]	0.577 [0.478-0.678]
IDL-CE%	Cholesteryl Esters to Total Lipids in IDL percentage	Lipoprotein and lipid	%	23611	UKB derived	23911	50.302 [48.644-51.66]	50.345 [48.704-51.716]	50.679 [49.152-51.986]	49.939 [48.159-51.353]	50.603 [49.053-51.889]	49.995 [48.29-51.457]	50.247 [48.566-51.596]	50.264 [48.595-51.599]
IDL-FC	Free Cholesterol in IDL	Lipoprotein and lipid	mmol/L	23528	UKB measured	23828	0.217 [0.18-0.255]	0.218 [0.181-0.257]	0.231 [0.195-0.269]	0.203 [0.167-0.24]	0.218 [0.185-0.254]	0.218 [0.176-0.261]	0.217 [0.181-0.255]	0.204 [0.17-0.241]
IDL-FC%	Free Cholesterol to Total Lipids in IDL percentage	Lipoprotein and lipid	%	23612	UKB derived	23912	17.808 [17.071-18.469]	17.686 [16.939-18.368]	17.767 [17.107-18.389]	17.564 [16.73-18.341]	17.705 [16.971-18.365]	17.662 [16.902-18.372]	17.949 [17.259-18.572]	17.884 [17.088-18.587]
IDL-L	Total Lipids in IDL	Lipoprotein and lipid	mmol/L	23524	UKB measured	23824	1.22 [1.032-1.417]	1.234 [1.044-1.432]	1.301 [1.114-1.496]	1.158 [0.972-1.344]	1.233 [1.059-1.419]	1.235 [1.022-1.451]	1.211 [1.025-1.404]	1.148 [0.969-1.335]
IDL-P	Concentration of IDL Particles	Lipoprotein and lipid	mmol/L	23523	UKB measured	23823	0.0003 [0.00025-0.00036]	0.0003 [0.00025-0.00036]	0.00031 [0.00027-0.00037]	0.00029 [0.00024-0.00034]	0.0003 [0.00026-0.00035]	0.0003 [0.00025-0.00036]	0.0003 [0.00025-0.00036]	0.00029 [0.00024-0.00034]
IDL-PL	Phospholipids in IDL	Lipoprotein and lipid	mmol/L	23525	UKB measured	23825	0.289 [0.247-0.334]	0.293 [0.25-0.338]	0.308 [0.266-0.353]	0.275 [0.233-0.318]	0.292 [0.253-0.334]	0.293 [0.245-0.343]	0.287 [0.246-0.332]	0.273 [0.234-0.317]
IDL-PL%	Phospholipids to Total Lipids in IDL percentage	Lipoprotein and lipid	%	23609	UKB derived	23909	23.849 [23.239-24.439]	23.832 [23.218-24.416]	23.799 [23.163-24.396]	23.867 [23.281-24.438]	23.798 [23.191-24.369]	23.875 [23.252-24.471]	23.861 [23.251-24.462]	23.947 [23.366-24.513]
IDL-TG	Triglycerides in IDL	Lipoprotein and lipid	mmol/L	23529	UKB measured	23829	0.097 [0.082-0.115]	0.099 [0.084-0.117]	0.099 [0.085-0.117]	0.098 [0.083-0.116]	0.096 [0.082-0.115]	0.102 [0.087-0.119]	0.095 [0.081-0.112]	0.09 [0.075-0.108]
IDL-TG%	Triglycerides to Total Lipids in IDL percentage	Lipoprotein and lipid	%	23613	UKB derived	23913	7.937 [6.785-9.534]	8.005 [6.844-9.615]	7.663 [6.619-9.028]	8.496 [7.178-10.303]	7.777 [6.699-9.261]	8.326 [7.054-10.029]	7.86 [6.732-9.431]	7.819 [6.627-9.477]
L-HDL-C	Cholesterol in Large HDL	Lipoprotein and lipid	mmol/L	23561	UKB measured	23861	0.256 [0.17-0.387]	0.258 [0.171-0.391]	0.335 [0.233-0.467]	0.19 [0.134-0.274]	0.259 [0.17-0.394]	0.258 [0.172-0.385]	0.256 [0.169-0.386]	0.236 [0.165-0.354]
L-HDL-C%	Cholesterol to Total Lipids in Large HDL percentage	Lipoprotein and lipid	%	23635	UKB derived	23935	45.139 [41.443-47.764]	45.0 [41.222-47.693]	46.18 [43.152-48.356]	43.31 [39.055-46.429]	45.348 [41.607-47.938]	44.59 [40.762-47.332]	45.255 [41.669-47.809]	45.606 [42.088-48.172]
L-HDL-CE	Cholesteryl Esters in Large HDL	Lipoprotein and lipid	mmol/L	23562	UKB measured	23862	0.198 [0.13-0.3]	0.2 [0.131-0.303]	0.259 [0.179-0.363]	0.146 [0.102-0.213]	0.2 [0.13-0.307]	0.199 [0.131-0.299]	0.198 [0.13-0.3]	0.183 [0.127-0.275]
L-HDL-CE%	Cholesteryl Esters to Total Lipids in Large HDL percentage	Lipoprotein and lipid	%	23636	UKB derived	23936	35.066 [31.784-37.302]	34.966 [31.601-37.256]	35.824 [33.131-37.703]	33.675 [29.746-36.424]	35.305 [31.961-37.52]	34.549 [31.214-36.889]	35.141 [31.939-37.304]	35.584 [32.444-37.76]
L-HDL-FC	Free Cholesterol in Large HDL	Lipoprotein and lipid	mmol/L	23563	UKB measured	23863	0.058 [0.039-0.087]	0.059 [0.04-0.088]	0.076 [0.054-0.105]	0.044 [0.031-0.062]	0.059 [0.039-0.088]	0.059 [0.04-0.087]	0.058 [0.039-0.087]	0.053 [0.037-0.079]
L-HDL-FC%	Free Cholesterol to Total Lipids in Large HDL percentage	Lipoprotein and lipid	%	23637	UKB derived	23937	10.221 [9.556-10.704]	10.188 [9.512-10.677]	10.433 [9.932-10.83]	9.809 [9.05-10.374]	10.192 [9.546-10.666]	10.182 [9.469-10.691]	10.273 [9.627-10.744]	10.154 [9.489-10.655]
L-HDL-L	Total Lipids in Large HDL	Lipoprotein and lipid	mmol/L	23559	UKB measured	23859	0.578 [0.409-0.828]	0.585 [0.414-0.837]	0.734 [0.538-0.984]	0.45 [0.338-0.609]	0.582 [0.408-0.84]	0.588 [0.421-0.833]	0.576 [0.406-0.824]	0.529 [0.386-0.755]
L-HDL-P	Concentration of Large HDL Particles	Lipoprotein and lipid	mmol/L	23558	UKB measured	23858	0.00122 [0.00083-0.00182]	0.00124 [0.00084-0.00184]	0.0016 [0.00113-0.00219]	0.00092 [0.00066-0.0013]	0.00123 [0.00083-0.00185]	0.00125 [0.00085-0.00183]	0.00122 [0.00082-0.00181]	0.0011 [0.00077-0.00164]
L-HDL-PL	Phospholipids in Large HDL	Lipoprotein and lipid	mmol/L	23560	UKB measured	23860	0.293 [0.211-0.41]	0.297 [0.214-0.415]	0.367 [0.275-0.483]	0.232 [0.176-0.309]	0.295 [0.21-0.416]	0.299 [0.218-0.414]	0.291 [0.208-0.407]	0.269 [0.198-0.374]
L-HDL-PL%	Phospholipids to Total Lipids in Large HDL percentage	Lipoprotein and lipid	%	23634	UKB derived	23934	50.008 [48.513-51.985]	50.123 [48.595-52.131]	49.577 [48.301-51.278]	50.9 [49.144-53.151]	49.957 [48.505-51.892]	50.325 [48.722-52.426]	49.872 [48.41-51.795]	49.94 [48.481-51.886]
L-HDL-TG	Triglycerides in Large HDL	Lipoprotein and lipid	mmol/L	23564	UKB measured	23864	0.029 [0.022-0.037]	0.029 [0.022-0.038]	0.031 [0.024-0.04]	0.026 [0.02-0.034]	0.028 [0.021-0.036]	0.03 [0.023-0.039]	0.028 [0.022-0.037]	0.024 [0.017-0.033]
L-HDL-TG%	Triglycerides to Total Lipids in Large HDL percentage	Lipoprotein and lipid	%	23638	UKB derived	23938	4.763 [3.368-6.904]	4.787 [3.376-6.959]	4.162 [3.071-5.832]	5.771 [3.988-8.202]	4.59 [3.222-6.826]	5.008 [3.584-7.109]	4.778 [3.4-6.884]	4.373 [2.998-6.386]
L-LDL-C	Cholesterol in Large LDL	Lipoprotein and lipid	mmol/L	23533	UKB measured	23833	1.122 [0.941-1.317]	1.148 [0.964-1.345]	1.184 [1.004-1.382]	1.105 [0.918-1.3]	1.151 [0.977-1.34]	1.144 [0.946-1.352]	1.095 [0.921-1.285]	1.07 [0.892-1.264]
L-LDL-C%	Cholesterol to Total Lipids in Large LDL percentage	Lipoprotein and lipid	%	23615	UKB derived	23915	71.347 [70.335-72.25]	71.456 [70.449-72.342]	71.695 [70.779-72.518]	71.146 [70.071-72.093]	71.579 [70.603-72.444]	71.296 [70.264-72.206]	71.206 [70.202-72.11]	71.326 [70.281-72.321]
L-LDL-CE	Cholesteryl Esters in Large LDL	Lipoprotein and lipid	mmol/L	23534	UKB measured	23834	0.829 [0.696-0.973]	0.849 [0.714-0.995]	0.872 [0.74-1.02]	0.821 [0.684-0.965]	0.851 [0.722-0.992]	0.847 [0.704-1.0]	0.807 [0.68-0.947]	0.789 [0.659-0.933]
L-LDL-CE%	Cholesteryl Esters to Total Lipids in Large LDL percentage	Lipoprotein and lipid	%	23616	UKB derived	23916	52.75 [51.926-53.478]	52.937 [52.108-53.649]	52.931 [52.09-53.665]	52.944 [52.13-53.632]	52.956 [52.135-53.662]	52.915 [52.073-53.635]	52.524 [51.737-53.23]	52.69 [51.836-53.422]
L-LDL-FC	Free Cholesterol in Large LDL	Lipoprotein and lipid	mmol/L	23535	UKB measured	23835	0.293 [0.244-0.346]	0.298 [0.248-0.351]	0.311 [0.262-0.363]	0.283 [0.232-0.336]	0.3 [0.253-0.35]	0.296 [0.241-0.353]	0.288 [0.24-0.34]	0.28 [0.232-0.331]
L-LDL-FC%	Free Cholesterol to Total Lipids in Large LDL percentage	Lipoprotein and lipid	%	23617	UKB derived	23917	18.691 [17.821-19.423]	18.613 [17.76-19.34]	18.87 [18.095-19.565]	18.296 [17.415-19.025]	18.724 [17.907-19.415]	18.462 [17.595-19.23]	18.791 [17.901-19.515]	18.783 [17.907-19.505]
L-LDL-L	Total Lipids in Large LDL	Lipoprotein and lipid	mmol/L	23531	UKB measured	23831	1.573 [1.331-1.833]	1.606 [1.361-1.869]	1.652 [1.411-1.915]	1.553 [1.305-1.812]	1.608 [1.376-1.861]	1.604 [1.341-1.879]	1.538 [1.304-1.792]	1.499 [1.261-1.756]
L-LDL-P	Concentration of Large LDL Particles	Lipoprotein and lipid	mmol/L	23530	UKB measured	23830	0.00072 [0.00061-0.00085]	0.00074 [0.00062-0.00086]	0.00075 [0.00064-0.00088]	0.00072 [0.00061-0.00085]	0.00074 [0.00063-0.00086]	0.00074 [0.00061-0.00087]	0.00071 [0.0006-0.00083]	0.0007 [0.00058-0.00082]
L-LDL-PL	Phospholipids in Large LDL	Lipoprotein and lipid	mmol/L	23532	UKB measured	23832	0.354 [0.3-0.411]	0.36 [0.305-0.417]	0.369 [0.316-0.427]	0.349 [0.294-0.405]	0.361 [0.309-0.416]	0.358 [0.3-0.419]	0.349 [0.296-0.404]	0.339 [0.287-0.394]
L-LDL-PL%	Phospholipids to Total Lipids in Large LDL percentage	Lipoprotein and lipid	%	23614	UKB derived	23914	22.474 [21.983-23.002]	22.35 [21.878-22.871]	22.28 [21.793-22.826]	22.424 [21.981-22.917]	22.386 [21.931-22.897]	22.303 [21.813-22.837]	22.625 [22.13-23.144]	22.577 [22.123-23.064]
L-LDL-TG	Triglycerides in Large LDL	Lipoprotein and lipid	mmol/L	23536	UKB measured	23836	0.094 [0.08-0.112]	0.096 [0.082-0.114]	0.096 [0.083-0.113]	0.096 [0.082-0.115]	0.094 [0.08-0.112]	0.099 [0.085-0.116]	0.092 [0.079-0.109]	0.088 [0.074-0.106]
L-LDL-TG%	Triglycerides to Total Lipids in Large LDL percentage	Lipoprotein and lipid	%	23618	UKB derived	23918	6.012 [5.211-7.059]	6.026 [5.226-7.071]	5.862 [5.143-6.784]	6.245 [5.343-7.419]	5.849 [5.106-6.849]	6.24 [5.4-7.32]	6.006 [5.209-7.05]	5.904 [5.057-6.99]
L-VLDL-C	Cholesterol in Large VLDL	Lipoprotein and lipid	mmol/L	23498	UKB measured	23798	0.094 [0.063-0.129]	0.096 [0.064-0.132]	0.085 [0.056-0.122]	0.106 [0.076-0.14]	0.094 [0.061-0.132]	0.097 [0.067-0.132]	0.093 [0.063-0.127]	0.081 [0.051-0.117]
L-VLDL-C%	Cholesterol to Total Lipids in Large VLDL percentage	Lipoprotein and lipid	%	23590	UKB derived	23890	29.984 [27.324-32.816]	29.753 [27.11-32.633]	30.592 [27.828-33.443]	28.867 [26.489-31.525]	29.814 [27.215-32.635]	29.676 [26.985-32.632]	30.207 [27.595-32.955]	30.561 [27.667-33.596]
L-VLDL-CE	Cholesteryl Esters in Large VLDL	Lipoprotein and lipid	mmol/L	23499	UKB measured	23799	0.05 [0.034-0.067]	0.051 [0.035-0.068]	0.047 [0.031-0.065]	0.055 [0.04-0.071]	0.05 [0.034-0.068]	0.051 [0.036-0.068]	0.049 [0.034-0.066]	0.044 [0.028-0.061]
L-VLDL-CE%	Cholesteryl Esters to Total Lipids in Large VLDL percentage	Lipoprotein and lipid	%	23591	UKB derived	23891	16.073 [13.866-18.447]	15.938 [13.748-18.313]	16.83 [14.618-19.131]	14.94 [13.005-17.113]	16.045 [13.876-18.364]	15.804 [13.586-18.244]	16.205 [14.012-18.556]	16.513 [14.076-18.999]
L-VLDL-FC	Free Cholesterol in Large VLDL	Lipoprotein and lipid	mmol/L	23500	UKB measured	23800	0.044 [0.028-0.063]	0.045 [0.028-0.064]	0.038 [0.024-0.057]	0.052 [0.035-0.07]	0.044 [0.027-0.064]	0.046 [0.03-0.064]	0.043 [0.028-0.062]	0.038 [0.022-0.057]
L-VLDL-FC%	Free Cholesterol to Total Lipids in Large VLDL percentage	Lipoprotein and lipid	%	23592	UKB derived	23892	14.0 [13.331-14.673]	13.914 [13.251-14.602]	13.875 [13.117-14.616]	13.951 [13.37-14.587]	13.896 [13.229-14.579]	13.936 [13.274-14.634]	14.094 [13.441-14.731]	14.154 [13.438-14.887]
L-VLDL-L	Total Lipids in Large VLDL	Lipoprotein and lipid	mmol/L	23496	UKB measured	23796	0.308 [0.198-0.444]	0.316 [0.203-0.456]	0.273 [0.173-0.408]	0.366 [0.249-0.502]	0.308 [0.193-0.455]	0.325 [0.214-0.458]	0.303 [0.198-0.433]	0.261 [0.158-0.398]
L-VLDL-P	Concentration of Large VLDL Particles	Lipoprotein and lipid	mmol/L	23495	UKB measured	23795	1e-05 [1e-05-1e-05]	1e-05 [1e-05-1e-05]	1e-05 [1e-05-1e-05]	1e-05 [1e-05-2e-05]	1e-05 [1e-05-1e-05]	1e-05 [1e-05-1e-05]	1e-05 [1e-05-1e-05]	1e-05 [0.0-1e-05]
L-VLDL-PL	Phospholipids in Large VLDL	Lipoprotein and lipid	mmol/L	23497	UKB measured	23797	0.062 [0.037-0.092]	0.063 [0.038-0.094]	0.053 [0.031-0.083]	0.074 [0.049-0.103]	0.061 [0.036-0.094]	0.065 [0.041-0.094]	0.061 [0.037-0.09]	0.052 [0.029-0.082]
L-VLDL-PL%	Phospholipids to Total Lipids in Large VLDL percentage	Lipoprotein and lipid	%	23589	UKB derived	23889	19.926 [18.613-20.868]	19.873 [18.609-20.782]	19.546 [17.871-20.632]	20.118 [19.257-20.908]	19.821 [18.443-20.753]	19.928 [18.786-20.813]	20.012 [18.641-20.984]	19.874 [18.38-20.823]
L-VLDL-TG	Triglycerides in Large VLDL	Lipoprotein and lipid	mmol/L	23501	UKB measured	23801	0.151 [0.097-0.224]	0.156 [0.1-0.232]	0.133 [0.086-0.203]	0.184 [0.123-0.258]	0.152 [0.095-0.23]	0.162 [0.105-0.233]	0.148 [0.096-0.216]	0.126 [0.077-0.199]
L-VLDL-TG%	Triglycerides to Total Lipids in Large VLDL percentage	Lipoprotein and lipid	%	23593	UKB derived	23893	50.546 [47.476-53.492]	50.807 [47.698-53.748]	50.382 [47.119-53.667]	51.23 [48.375-53.813]	50.827 [47.783-53.735]	50.787 [47.582-53.762]	50.235 [47.277-53.128]	50.264 [46.954-53.46]
LDL size	Average Diameter for LDL Particles	Lipoprotein and lipid	nm	23432	UKB measured	23732	23.936 [23.872-23.991]	23.943 [23.879-23.998]	23.964 [23.907-24.014]	23.917 [23.851-23.975]	23.948 [23.884-24.002]	23.938 [23.874-23.994]	23.925 [23.862-23.98]	23.944 [23.881-23.998]
LDL-L	Total Lipids in LDL	Lipoprotein and lipid	mmol/L	23425	UKB measured	23725	2.469 [2.086-2.883]	2.521 [2.133-2.941]	2.561 [2.18-2.983]	2.474 [2.076-2.89]	2.524 [2.151-2.934]	2.518 [2.107-2.95]	2.414 [2.042-2.819]	2.354 [1.972-2.768]
LDL-P	Concentration of LDL Particles	Lipoprotein and lipid	mmol/L	23429	UKB measured	23729	0.00118 [0.001-0.00138]	0.0012 [0.00102-0.0014]	0.00121 [0.00103-0.00141]	0.00119 [0.001-0.00139]	0.0012 [0.00102-0.0014]	0.0012 [0.00101-0.0014]	0.00116 [0.00099-0.00136]	0.00113 [0.00095-0.00133]
LDL-PL	Phospholipids in LDL	Lipoprotein and lipid	mmol/L	23413	UKB measured	23713	0.602 [0.511-0.699]	0.613 [0.521-0.712]	0.622 [0.531-0.721]	0.603 [0.509-0.701]	0.615 [0.527-0.71]	0.611 [0.514-0.714]	0.59 [0.502-0.686]	0.579 [0.488-0.675]
LDL-TG	Triglycerides in LDL	Lipoprotein and lipid	mmol/L	23409	UKB measured	23709	0.14 [0.118-0.168]	0.143 [0.121-0.171]	0.141 [0.121-0.168]	0.145 [0.122-0.175]	0.139 [0.118-0.169]	0.147 [0.126-0.174]	0.136 [0.116-0.164]	0.13 [0.108-0.158]
M-HDL-C	Cholesterol in Medium HDL	Lipoprotein and lipid	mmol/L	23568	UKB measured	23868	0.489 [0.411-0.577]	0.5 [0.421-0.59]	0.548 [0.47-0.632]	0.448 [0.384-0.523]	0.499 [0.42-0.59]	0.501 [0.422-0.59]	0.477 [0.401-0.563]	0.461 [0.389-0.544]
M-HDL-C%	Cholesterol to Total Lipids in Medium HDL percentage	Lipoprotein and lipid	%	23640	UKB derived	23940	47.895 [45.7-49.728]	47.978 [45.77-49.8]	48.701 [46.703-50.306]	47.069 [44.887-48.995]	48.178 [45.944-49.976]	47.734 [45.588-49.56]	47.732 [45.56-49.579]	48.334 [46.158-50.133]
M-HDL-CE	Cholesteryl Esters in Medium HDL	Lipoprotein and lipid	mmol/L	23569	UKB measured	23869	0.403 [0.34-0.474]	0.412 [0.348-0.484]	0.45 [0.387-0.518]	0.371 [0.319-0.431]	0.412 [0.347-0.485]	0.412 [0.349-0.484]	0.394 [0.333-0.463]	0.382 [0.324-0.449]
M-HDL-CE%	Cholesteryl Esters to Total Lipids in Medium HDL percentage	Lipoprotein and lipid	%	23641	UKB derived	23941	39.616 [37.702-41.129]	39.65 [37.719-41.162]	40.08 [38.34-41.431]	39.085 [37.064-40.765]	39.846 [37.889-41.35]	39.405 [37.533-40.913]	39.508 [37.625-41.012]	40.199 [38.223-41.723]
M-HDL-FC	Free Cholesterol in Medium HDL	Lipoprotein and lipid	mmol/L	23570	UKB measured	23870	0.086 [0.07-0.103]	0.088 [0.072-0.106]	0.098 [0.083-0.115]	0.077 [0.065-0.092]	0.087 [0.072-0.105]	0.089 [0.073-0.106]	0.083 [0.068-0.101]	0.079 [0.065-0.096]
M-HDL-FC%	Free Cholesterol to Total Lipids in Medium HDL percentage	Lipoprotein and lipid	%	23642	UKB derived	23942	8.321 [7.875-8.77]	8.369 [7.934-8.806]	8.636 [8.246-9.03]	8.064 [7.673-8.44]	8.36 [7.934-8.79]	8.381 [7.933-8.825]	8.268 [7.814-8.733]	8.196 [7.76-8.647]
M-HDL-L	Total Lipids in Medium HDL	Lipoprotein and lipid	mmol/L	23566	UKB measured	23866	1.028 [0.885-1.185]	1.05 [0.905-1.21]	1.13 [0.992-1.28]	0.958 [0.837-1.097]	1.045 [0.901-1.205]	1.056 [0.912-1.215]	1.006 [0.868-1.158]	0.963 [0.83-1.112]
M-HDL-P	Concentration of Medium HDL Particles	Lipoprotein and lipid	mmol/L	23565	UKB measured	23865	0.00382 [0.00323-0.00447]	0.0039 [0.00331-0.00457]	0.00425 [0.00368-0.00488]	0.00352 [0.00303-0.00408]	0.00389 [0.0033-0.00455]	0.00392 [0.00333-0.00459]	0.00373 [0.00316-0.00437]	0.00356 [0.00301-0.00418]
M-HDL-PL	Phospholipids in Medium HDL	Lipoprotein and lipid	mmol/L	23567	UKB measured	23867	0.484 [0.42-0.553]	0.494 [0.429-0.564]	0.527 [0.466-0.593]	0.455 [0.399-0.518]	0.491 [0.426-0.561]	0.497 [0.433-0.567]	0.475 [0.413-0.541]	0.453 [0.393-0.519]
M-HDL-PL%	Phospholipids to Total Lipids in Medium HDL percentage	Lipoprotein and lipid	%	23639	UKB derived	23939	46.924 [46.193-47.873]	46.863 [46.139-47.813]	46.559 [45.943-47.376]	47.273 [46.465-48.239]	46.812 [46.101-47.757]	46.931 [46.188-47.877]	47.012 [46.277-47.967]	46.852 [46.133-47.765]
M-HDL-TG	Triglycerides in Medium HDL	Lipoprotein and lipid	mmol/L	23571	UKB measured	23871	0.052 [0.041-0.065]	0.053 [0.042-0.066]	0.053 [0.041-0.066]	0.053 [0.042-0.066]	0.051 [0.04-0.065]	0.055 [0.044-0.068]	0.052 [0.041-0.064]	0.046 [0.034-0.059]
M-HDL-TG%	Triglycerides to Total Lipids in Medium HDL percentage	Lipoprotein and lipid	%	23643	UKB derived	23943	5.171 [4.009-6.476]	5.153 [3.992-6.465]	4.744 [3.674-5.985]	5.641 [4.474-6.926]	5.014 [3.851-6.361]	5.318 [4.181-6.571]	5.239 [4.082-6.526]	4.811 [3.645-6.154]
M-LDL-C	Cholesterol in Medium LDL	Lipoprotein and lipid	mmol/L	23540	UKB measured	23840	0.421 [0.345-0.503]	0.431 [0.354-0.514]	0.429 [0.354-0.512]	0.433 [0.354-0.516]	0.432 [0.356-0.514]	0.429 [0.351-0.513]	0.412 [0.338-0.491]	0.398 [0.324-0.481]
M-LDL-C%	Cholesterol to Total Lipids in Medium LDL percentage	Lipoprotein and lipid	%	23620	UKB derived	23920	68.688 [67.67-69.427]	68.633 [67.622-69.373]	68.707 [67.757-69.431]	68.54 [67.46-69.303]	68.718 [67.793-69.404]	68.508 [67.41-69.33]	68.79 [67.756-69.52]	68.472 [67.537-69.188]
M-LDL-CE	Cholesteryl Esters in Medium LDL	Lipoprotein and lipid	mmol/L	23541	UKB measured	23841	0.302 [0.246-0.364]	0.309 [0.252-0.371]	0.306 [0.25-0.368]	0.313 [0.255-0.375]	0.309 [0.253-0.372]	0.309 [0.251-0.371]	0.296 [0.241-0.355]	0.282 [0.228-0.345]
M-LDL-CE%	Cholesteryl Esters to Total Lipids in Medium LDL percentage	Lipoprotein and lipid	%	23621	UKB derived	23921	49.213 [47.927-50.368]	49.188 [47.908-50.357]	48.912 [47.57-50.13]	49.475 [48.316-50.589]	49.154 [47.838-50.349]	49.23 [47.989-50.368]	49.316 [48.052-50.434]	48.537 [47.166-49.805]
M-LDL-FC	Free Cholesterol in Medium LDL	Lipoprotein and lipid	mmol/L	23542	UKB measured	23842	0.119 [0.098-0.141]	0.121 [0.1-0.144]	0.123 [0.102-0.145]	0.119 [0.097-0.141]	0.122 [0.102-0.144]	0.12 [0.098-0.143]	0.116 [0.095-0.137]	0.115 [0.094-0.137]
M-LDL-FC%	Free Cholesterol to Total Lipids in Medium LDL percentage	Lipoprotein and lipid	%	23622	UKB derived	23922	19.467 [18.235-20.567]	19.456 [18.208-20.549]	19.821 [18.68-20.856]	19.01 [17.69-20.118]	19.609 [18.32-20.71]	19.285 [18.082-20.342]	19.433 [18.235-20.522]	19.916 [18.571-21.154]
M-LDL-L	Total Lipids in Medium LDL	Lipoprotein and lipid	mmol/L	23538	UKB measured	23838	0.614 [0.508-0.729]	0.628 [0.52-0.745]	0.624 [0.519-0.741]	0.632 [0.522-0.749]	0.629 [0.522-0.745]	0.627 [0.518-0.745]	0.599 [0.496-0.711]	0.582 [0.478-0.699]
M-LDL-P	Concentration of Medium LDL Particles	Lipoprotein and lipid	mmol/L	23537	UKB measured	23837	0.00029 [0.00024-0.00034]	0.00029 [0.00024-0.00034]	0.00029 [0.00024-0.00034]	0.00029 [0.00024-0.00035]	0.00029 [0.00024-0.00034]	0.00029 [0.00024-0.00035]	0.00029 [0.00024-0.00034]	0.00027 [0.00022-0.00032]
M-LDL-PL	Phospholipids in Medium LDL	Lipoprotein and lipid	mmol/L	23539	UKB measured	23839	0.16 [0.133-0.19]	0.164 [0.137-0.194]	0.163 [0.136-0.193]	0.165 [0.137-0.195]	0.165 [0.138-0.194]	0.163 [0.136-0.194]	0.156 [0.13-0.184]	0.154 [0.127-0.184]
M-LDL-PL%	Phospholipids to Total Lipids in Medium LDL percentage	Lipoprotein and lipid	%	23619	UKB derived	23919	26.199 [25.65-26.726]	26.234 [25.687-26.752]	26.246 [25.677-26.801]	26.221 [25.7-26.698]	26.283 [25.729-26.797]	26.173 [25.64-26.691]	26.12 [25.571-26.646]	26.509 [25.953-27.041]
M-LDL-TG	Triglycerides in Medium LDL	Lipoprotein and lipid	mmol/L	23543	UKB measured	23843	0.031 [0.026-0.038]	0.032 [0.027-0.039]	0.031 [0.026-0.038]	0.033 [0.027-0.041]	0.031 [0.026-0.038]	0.033 [0.028-0.04]	0.03 [0.025-0.037]	0.029 [0.024-0.036]
M-LDL-TG%	Triglycerides to Total Lipids in Medium LDL percentage	Lipoprotein and lipid	%	23623	UKB derived	23923	5.122 [4.431-6.094]	5.14 [4.45-6.107]	5.041 [4.403-5.921]	5.279 [4.516-6.33]	4.998 [4.349-5.905]	5.333 [4.593-6.334]	5.109 [4.418-6.085]	5.004 [4.315-6.001]
M-VLDL-C	Cholesterol in Medium VLDL	Lipoprotein and lipid	mmol/L	23505	UKB measured	23805	0.166 [0.124-0.213]	0.169 [0.127-0.216]	0.173 [0.132-0.221]	0.164 [0.121-0.209]	0.169 [0.13-0.215]	0.168 [0.123-0.217]	0.164 [0.123-0.21]	0.153 [0.112-0.199]
M-VLDL-C%	Cholesterol to Total Lipids in Medium VLDL percentage	Lipoprotein and lipid	%	23595	UKB derived	23895	30.452 [25.538-34.933]	30.172 [25.218-34.718]	32.108 [27.527-36.193]	27.826 [23.06-32.336]	30.665 [25.923-35.009]	29.517 [24.383-34.279]	30.725 [25.913-35.084]	31.372 [25.871-36.064]
M-VLDL-CE	Cholesteryl Esters in Medium VLDL	Lipoprotein and lipid	mmol/L	23506	UKB measured	23806	0.09 [0.065-0.116]	0.091 [0.066-0.118]	0.096 [0.071-0.123]	0.085 [0.059-0.112]	0.092 [0.069-0.117]	0.09 [0.062-0.118]	0.089 [0.064-0.115]	0.084 [0.06-0.11]
M-VLDL-CE%	Cholesteryl Esters to Total Lipids in Medium VLDL percentage	Lipoprotein and lipid	%	23596	UKB derived	23896	16.605 [12.91-20.044]	16.417 [12.683-19.923]	17.906 [14.427-21.033]	14.63 [11.071-18.033]	16.839 [13.232-20.201]	15.882 [12.05-19.491]	16.764 [13.161-20.091]	17.452 [13.279-21.088]
M-VLDL-FC	Free Cholesterol in Medium VLDL	Lipoprotein and lipid	mmol/L	23507	UKB measured	23807	0.077 [0.058-0.098]	0.078 [0.059-0.099]	0.078 [0.059-0.1]	0.078 [0.059-0.099]	0.078 [0.059-0.099]	0.078 [0.059-0.1]	0.076 [0.057-0.096]	0.069 [0.051-0.09]
M-VLDL-FC%	Free Cholesterol to Total Lipids in Medium VLDL percentage	Lipoprotein and lipid	%	23597	UKB derived	23897	13.823 [12.576-14.927]	13.732 [12.483-14.846]	14.174 [13.028-15.195]	13.189 [11.969-14.321]	13.802 [12.631-14.866]	13.631 [12.293-14.818]	13.943 [12.711-15.022]	13.849 [12.54-14.98]
M-VLDL-L	Total Lipids in Medium VLDL	Lipoprotein and lipid	mmol/L	23503	UKB measured	23803	0.559 [0.428-0.71]	0.574 [0.44-0.728]	0.552 [0.422-0.709]	0.599 [0.463-0.747]	0.57 [0.433-0.726]	0.579 [0.448-0.731]	0.547 [0.421-0.692]	0.504 [0.372-0.656]
M-VLDL-P	Concentration of Medium VLDL Particles	Lipoprotein and lipid	mmol/L	23502	UKB measured	23802	3e-05 [3e-05-4e-05]	3e-05 [3e-05-4e-05]	3e-05 [3e-05-4e-05]	4e-05 [3e-05-4e-05]	3e-05 [3e-05-4e-05]	3e-05 [3e-05-4e-05]	3e-05 [3e-05-4e-05]	3e-05 [2e-05-4e-05]
M-VLDL-PL	Phospholipids in Medium VLDL	Lipoprotein and lipid	mmol/L	23504	UKB measured	23804	0.125 [0.095-0.159]	0.128 [0.097-0.163]	0.126 [0.095-0.161]	0.13 [0.099-0.164]	0.127 [0.097-0.162]	0.128 [0.098-0.163]	0.123 [0.093-0.156]	0.113 [0.082-0.147]
M-VLDL-PL%	Phospholipids to Total Lipids in Medium VLDL percentage	Lipoprotein and lipid	%	23594	UKB derived	23894	22.374 [21.135-23.482]	22.279 [21.038-23.404]	22.709 [21.546-23.744]	21.765 [20.55-22.876]	22.346 [21.2-23.424]	22.176 [20.818-23.376]	22.502 [21.274-23.568]	22.358 [21.056-23.539]
M-VLDL-TG	Triglycerides in Medium VLDL	Lipoprotein and lipid	mmol/L	23508	UKB measured	23808	0.262 [0.19-0.351]	0.271 [0.196-0.363]	0.247 [0.179-0.336]	0.3 [0.222-0.389]	0.266 [0.189-0.361]	0.278 [0.205-0.366]	0.254 [0.186-0.338]	0.23 [0.16-0.323]
M-VLDL-TG%	Triglycerides to Total Lipids in Medium VLDL percentage	Lipoprotein and lipid	%	23598	UKB derived	23898	47.172 [41.651-53.269]	47.543 [41.955-53.681]	45.165 [40.143-50.819]	50.408 [44.835-56.345]	46.977 [41.637-52.818]	48.32 [42.391-54.769]	46.784 [41.401-52.748]	46.251 [40.508-53.017]
PC	Phosphatidylcholines	Lipoprotein and lipid	mmol/L	23437	UKB measured	23737	2.088 [1.848-2.344]	2.123 [1.88-2.382]	2.242 [2.011-2.491]	1.986 [1.77-2.22]	2.11 [1.876-2.361]	2.142 [1.886-2.406]	2.058 [1.825-2.308]	1.948 [1.718-2.198]
Phosphoglyc	Phosphoglycerides	Lipoprotein and lipid	mmol/L	23434	UKB measured	23734	2.272 [2.018-2.545]	2.317 [2.059-2.591]	2.433 [2.189-2.696]	2.18 [1.946-2.435]	2.299 [2.052-2.568]	2.34 [2.069-2.619]	2.232 [1.985-2.495]	2.133 [1.885-2.402]
S-HDL-C	Cholesterol in Small HDL	Lipoprotein and lipid	mmol/L	23575	UKB measured	23875	0.446 [0.407-0.488]	0.456 [0.416-0.498]	0.462 [0.422-0.504]	0.449 [0.41-0.49]	0.456 [0.417-0.498]	0.455 [0.415-0.497]	0.435 [0.399-0.474]	0.434 [0.395-0.476]
S-HDL-C%	Cholesterol to Total Lipids in Small HDL percentage	Lipoprotein and lipid	%	23645	UKB derived	23945	38.544 [37.249-39.701]	38.585 [37.272-39.753]	38.639 [37.373-39.768]	38.52 [37.154-39.735]	38.749 [37.425-39.91]	38.386 [37.108-39.548]	38.432 [37.173-39.556]	39.078 [37.705-40.324]
S-HDL-CE	Cholesteryl Esters in Small HDL	Lipoprotein and lipid	mmol/L	23576	UKB measured	23876	0.331 [0.301-0.363]	0.338 [0.307-0.37]	0.341 [0.31-0.374]	0.334 [0.304-0.366]	0.339 [0.308-0.371]	0.336 [0.306-0.369]	0.323 [0.295-0.353]	0.324 [0.294-0.356]
S-HDL-CE%	Cholesteryl Esters to Total Lipids in Small HDL percentage	Lipoprotein and lipid	%	23646	UKB derived	23946	28.652 [27.366-29.762]	28.67 [27.365-29.787]	28.6 [27.338-29.671]	28.755 [27.405-29.921]	28.846 [27.533-29.962]	28.459 [27.187-29.557]	28.565 [27.323-29.652]	29.234 [27.862-30.437]
S-HDL-FC	Free Cholesterol in Small HDL	Lipoprotein and lipid	mmol/L	23577	UKB measured	23877	0.115 [0.105-0.126]	0.118 [0.108-0.129]	0.121 [0.11-0.132]	0.115 [0.104-0.125]	0.117 [0.107-0.128]	0.119 [0.108-0.13]	0.112 [0.103-0.123]	0.11 [0.1-0.121]
S-HDL-FC%	Free Cholesterol to Total Lipids in Small HDL percentage	Lipoprotein and lipid	%	23647	UKB derived	23947	9.871 [9.577-10.207]	9.899 [9.607-10.235]	10.02 [9.72-10.372]	9.769 [9.504-10.062]	9.884 [9.605-10.205]	9.921 [9.611-10.27]	9.837 [9.543-10.175]	9.834 [9.543-10.151]
S-HDL-L	Total Lipids in Small HDL	Lipoprotein and lipid	mmol/L	23573	UKB measured	23873	1.161 [1.062-1.268]	1.184 [1.084-1.292]	1.198 [1.096-1.308]	1.168 [1.071-1.272]	1.18 [1.081-1.289]	1.189 [1.088-1.296]	1.136 [1.042-1.238]	1.114 [1.019-1.222]
S-HDL-P	Concentration of Small HDL Particles	Lipoprotein and lipid	mmol/L	23572	UKB measured	23872	0.01 [0.009-0.011]	0.01 [0.009-0.011]	0.01 [0.009-0.011]	0.01 [0.009-0.011]	0.01 [0.009-0.011]	0.01 [0.009-0.011]	0.01 [0.009-0.01]	0.009 [0.009-0.01]
S-HDL-PL	Phospholipids in Small HDL	Lipoprotein and lipid	mmol/L	23574	UKB measured	23874	0.661 [0.604-0.725]	0.674 [0.616-0.738]	0.685 [0.626-0.75]	0.661 [0.605-0.723]	0.671 [0.613-0.736]	0.678 [0.619-0.741]	0.648 [0.593-0.709]	0.632 [0.576-0.694]
S-HDL-PL%	Phospholipids to Total Lipids in Small HDL percentage	Lipoprotein and lipid	%	23644	UKB derived	23944	57.039 [56.237-57.858]	57.006 [56.204-57.827]	57.256 [56.499-58.048]	56.698 [55.893-57.51]	56.948 [56.127-57.789]	57.073 [56.296-57.869]	57.122 [56.33-57.927]	56.699 [55.859-57.538]
S-HDL-TG	Triglycerides in Small HDL	Lipoprotein and lipid	mmol/L	23578	UKB measured	23878	0.052 [0.041-0.064]	0.053 [0.042-0.065]	0.049 [0.038-0.062]	0.056 [0.046-0.068]	0.051 [0.04-0.064]	0.054 [0.044-0.066]	0.051 [0.041-0.063]	0.047 [0.037-0.059]
S-HDL-TG%	Triglycerides to Total Lipids in Small HDL percentage	Lipoprotein and lipid	%	23648	UKB derived	23948	4.453 [3.626-5.351]	4.448 [3.619-5.353]	4.114 [3.326-4.984]	4.823 [4.039-5.697]	4.341 [3.504-5.265]	4.579 [3.769-5.442]	4.482 [3.662-5.367]	4.26 [3.432-5.178]
S-LDL-C	Cholesterol in Small LDL	Lipoprotein and lipid	mmol/L	23547	UKB measured	23847	0.179 [0.15-0.21]	0.182 [0.153-0.213]	0.182 [0.154-0.213]	0.182 [0.153-0.214]	0.183 [0.155-0.213]	0.181 [0.151-0.213]	0.176 [0.148-0.206]	0.172 [0.143-0.203]
S-LDL-C%	Cholesterol to Total Lipids in Small LDL percentage	Lipoprotein and lipid	%	23625	UKB derived	23925	63.5 [62.193-64.573]	63.451 [62.141-64.537]	63.509 [62.241-64.572]	63.382 [62.022-64.492]	63.59 [62.343-64.634]	63.272 [61.905-64.408]	63.557 [62.253-64.613]	63.55 [62.288-64.594]
S-LDL-CE	Cholesteryl Esters in Small LDL	Lipoprotein and lipid	mmol/L	23548	UKB measured	23848	0.129 [0.108-0.153]	0.132 [0.11-0.155]	0.131 [0.11-0.154]	0.133 [0.111-0.156]	0.132 [0.111-0.155]	0.131 [0.11-0.155]	0.127 [0.106-0.15]	0.123 [0.102-0.147]
S-LDL-CE%	Cholesteryl Esters to Total Lipids in Small LDL percentage	Lipoprotein and lipid	%	23626	UKB derived	23926	45.894 [44.546-47.198]	45.86 [44.54-47.157]	45.666 [44.339-46.99]	46.074 [44.786-47.329]	45.878 [44.554-47.192]	45.84 [44.524-47.12]	45.988 [44.612-47.284]	45.481 [44.113-46.842]
S-LDL-FC	Free Cholesterol in Small LDL	Lipoprotein and lipid	mmol/L	23549	UKB measured	23849	0.049 [0.041-0.058]	0.05 [0.042-0.059]	0.051 [0.043-0.059]	0.05 [0.041-0.058]	0.051 [0.043-0.059]	0.05 [0.041-0.059]	0.048 [0.04-0.057]	0.049 [0.041-0.057]
S-LDL-FC%	Free Cholesterol to Total Lipids in Small LDL percentage	Lipoprotein and lipid	%	23627	UKB derived	23927	17.762 [16.446-18.755]	17.753 [16.43-18.74]	17.977 [16.776-18.866]	17.456 [16.015-18.548]	17.907 [16.562-18.862]	17.576 [16.277-18.574]	17.724 [16.426-18.712]	18.25 [16.846-19.297]
S-LDL-L	Total Lipids in Small LDL	Lipoprotein and lipid	mmol/L	23545	UKB measured	23845	0.282 [0.24-0.327]	0.287 [0.245-0.333]	0.286 [0.245-0.332]	0.288 [0.244-0.334]	0.287 [0.246-0.333]	0.286 [0.243-0.333]	0.276 [0.236-0.32]	0.27 [0.228-0.316]
S-LDL-P	Concentration of Small LDL Particles	Lipoprotein and lipid	mmol/L	23544	UKB measured	23844	0.00017 [0.00014-0.00019]	0.00017 [0.00014-0.00019]	0.00017 [0.00014-0.00019]	0.00017 [0.00014-0.0002]	0.00017 [0.00014-0.00019]	0.00017 [0.00014-0.0002]	0.00017 [0.00014-0.00019]	0.00016 [0.00014-0.00019]
S-LDL-PL	Phospholipids in Small LDL	Lipoprotein and lipid	mmol/L	23546	UKB measured	23846	0.088 [0.076-0.101]	0.09 [0.077-0.103]	0.09 [0.078-0.103]	0.089 [0.077-0.102]	0.09 [0.078-0.102]	0.089 [0.077-0.103]	0.086 [0.074-0.099]	0.085 [0.073-0.098]
S-LDL-PL%	Phospholipids to Total Lipids in Small LDL percentage	Lipoprotein and lipid	%	23624	UKB derived	23924	31.19 [30.12-32.327]	31.231 [30.158-32.353]	31.429 [30.32-32.579]	31.012 [29.995-32.078]	31.223 [30.138-32.358]	31.24 [30.184-32.348]	31.11 [30.05-32.264]	31.386 [30.306-32.532]
S-LDL-TG	Triglycerides in Small LDL	Lipoprotein and lipid	mmol/L	23550	UKB measured	23850	0.014 [0.011-0.018]	0.015 [0.012-0.019]	0.014 [0.011-0.018]	0.016 [0.012-0.02]	0.014 [0.011-0.018]	0.015 [0.012-0.019]	0.014 [0.011-0.018]	0.013 [0.01-0.017]
S-LDL-TG%	Triglycerides to Total Lipids in Small LDL percentage	Lipoprotein and lipid	%	23628	UKB derived	23928	5.116 [4.284-6.283]	5.131 [4.302-6.294]	4.904 [4.165-5.926]	5.443 [4.51-6.712]	4.978 [4.191-6.116]	5.323 [4.456-6.502]	5.123 [4.294-6.293]	4.86 [4.014-6.04]
S-VLDL-C	Cholesterol in Small VLDL	Lipoprotein and lipid	mmol/L	23512	UKB measured	23812	0.153 [0.12-0.189]	0.155 [0.122-0.192]	0.154 [0.12-0.193]	0.157 [0.125-0.192]	0.155 [0.122-0.191]	0.156 [0.123-0.194]	0.151 [0.119-0.187]	0.141 [0.109-0.177]
S-VLDL-C%	Cholesterol to Total Lipids in Small VLDL percentage	Lipoprotein and lipid	%	23600	UKB derived	23900	38.2 [34.894-41.224]	37.979 [34.656-41.02]	38.766 [35.642-41.662]	37.008 [33.648-40.124]	38.341 [35.142-41.284]	37.5 [34.081-40.664]	38.457 [35.201-41.4]	38.588 [35.05-41.859]
S-VLDL-CE	Cholesteryl Esters in Small VLDL	Lipoprotein and lipid	mmol/L	23513	UKB measured	23813	0.096 [0.075-0.119]	0.097 [0.076-0.121]	0.095 [0.073-0.12]	0.099 [0.079-0.121]	0.096 [0.075-0.12]	0.098 [0.077-0.122]	0.095 [0.074-0.118]	0.088 [0.068-0.111]
S-VLDL-CE%	Cholesteryl Esters to Total Lipids in Small VLDL percentage	Lipoprotein and lipid	%	23601	UKB derived	23901	23.779 [21.823-25.553]	23.596 [21.628-25.386]	23.905 [21.983-25.622]	23.232 [21.247-25.074]	23.747 [21.829-25.496]	23.407 [21.376-25.245]	23.991 [22.089-25.715]	23.974 [21.874-25.902]
S-VLDL-FC	Free Cholesterol in Small VLDL	Lipoprotein and lipid	mmol/L	23514	UKB measured	23814	0.057 [0.045-0.071]	0.058 [0.046-0.072]	0.059 [0.047-0.073]	0.058 [0.046-0.071]	0.058 [0.047-0.072]	0.059 [0.046-0.072]	0.056 [0.045-0.069]	0.053 [0.042-0.066]
S-VLDL-FC%	Free Cholesterol to Total Lipids in Small VLDL percentage	Lipoprotein and lipid	%	23602	UKB derived	23902	14.382 [12.905-15.777]	14.342 [12.867-15.736]	14.824 [13.433-16.195]	13.777 [12.289-15.131]	14.551 [13.133-15.908]	14.065 [12.558-15.507]	14.415 [12.954-15.797]	14.526 [12.95-16.078]
S-VLDL-L	Total Lipids in Small VLDL	Lipoprotein and lipid	mmol/L	23510	UKB measured	23810	0.404 [0.321-0.498]	0.413 [0.328-0.509]	0.398 [0.313-0.499]	0.429 [0.346-0.519]	0.407 [0.32-0.505]	0.42 [0.338-0.514]	0.396 [0.316-0.487]	0.37 [0.285-0.466]
S-VLDL-P	Concentration of Small VLDL Particles	Lipoprotein and lipid	mmol/L	23509	UKB measured	23809	4e-05 [3e-05-5e-05]	4e-05 [3e-05-5e-05]	4e-05 [3e-05-5e-05]	4e-05 [3e-05-5e-05]	4e-05 [3e-05-5e-05]	4e-05 [3e-05-5e-05]	4e-05 [3e-05-5e-05]	4e-05 [3e-05-4e-05]
S-VLDL-PL	Phospholipids in Small VLDL	Lipoprotein and lipid	mmol/L	23511	UKB measured	23811	0.095 [0.076-0.117]	0.097 [0.078-0.119]	0.096 [0.076-0.119]	0.099 [0.08-0.119]	0.097 [0.077-0.118]	0.098 [0.079-0.12]	0.094 [0.075-0.114]	0.088 [0.069-0.11]
S-VLDL-PL%	Phospholipids to Total Lipids in Small VLDL percentage	Lipoprotein and lipid	%	23599	UKB derived	23899	23.671 [22.33-25.026]	23.631 [22.298-24.983]	24.084 [22.81-25.42]	23.112 [21.798-24.385]	23.828 [22.544-25.154]	23.382 [22.027-24.751]	23.701 [22.361-25.041]	23.864 [22.427-25.398]
S-VLDL-TG	Triglycerides in Small VLDL	Lipoprotein and lipid	mmol/L	23515	UKB measured	23815	0.153 [0.115-0.197]	0.158 [0.118-0.203]	0.146 [0.11-0.192]	0.17 [0.131-0.214]	0.153 [0.113-0.199]	0.164 [0.126-0.207]	0.149 [0.113-0.191]	0.137 [0.099-0.185]
S-VLDL-TG%	Triglycerides to Total Lipids in Small VLDL percentage	Lipoprotein and lipid	%	23603	UKB derived	23903	38.109 [33.813-42.704]	38.367 [34.054-42.968]	37.125 [33.007-41.469]	39.865 [35.537-44.501]	37.805 [33.651-42.237]	39.106 [34.629-43.848]	37.834 [33.628-42.372]	37.504 [32.847-42.456]
SM	Sphingomyelins	Lipoprotein and lipid	mmol/L	23438	UKB measured	23738	0.448 [0.402-0.497]	0.458 [0.411-0.507]	0.481 [0.436-0.528]	0.431 [0.388-0.476]	0.457 [0.413-0.503]	0.459 [0.408-0.512]	0.439 [0.394-0.486]	0.427 [0.383-0.474]
TG/PG	Triglycerides to Phosphoglycerides ratio	Lipoprotein and lipid	Ratio	23435	UKB derived	23735	0.542 [0.397-0.724]	0.544 [0.397-0.727]	0.468 [0.353-0.625]	0.643 [0.482-0.816]	0.53 [0.384-0.722]	0.559 [0.415-0.733]	0.545 [0.401-0.725]	0.5 [0.36-0.686]
Total L	Total Lipids in Lipoprotein Particles	Lipoprotein and lipid	mmol/L	23423	UKB measured	23723	8.792 [7.747-9.922]	8.945 [7.889-10.086]	9.184 [8.147-10.303]	8.661 [7.607-9.791]	8.897 [7.889-10.012]	9.007 [7.89-10.175]	8.666 [7.644-9.752]	8.198 [7.163-9.334]
Total P	Total Concentration of Lipoprotein Particles	Lipoprotein and lipid	mmol/L	23427	UKB measured	23727	0.017 [0.015-0.019]	0.017 [0.016-0.019]	0.018 [0.016-0.02]	0.016 [0.015-0.018]	0.017 [0.016-0.019]	0.017 [0.015-0.019]	0.016 [0.015-0.018]	0.016 [0.015-0.018]
Total PL	Total Phospholipids in Lipoprotein Particles	Lipoprotein and lipid	mmol/L	23411	UKB measured	23711	2.918 [2.613-3.24]	2.964 [2.657-3.289]	3.096 [2.8-3.405]	2.814 [2.525-3.118]	2.95 [2.659-3.265]	2.984 [2.655-3.322]	2.878 [2.582-3.189]	2.738 [2.442-3.051]
Total TG	Total Triglycerides	Lipoprotein and lipid	mmol/L	23407	UKB measured	23707	1.204 [0.879-1.64]	1.23 [0.898-1.675]	1.123 [0.833-1.533]	1.365 [1.0-1.814]	1.191 [0.86-1.655]	1.273 [0.945-1.696]	1.188 [0.875-1.61]	1.043 [0.74-1.487]
VLDL size	Average Diameter for VLDL Particles	Lipoprotein and lipid	nm	23431	UKB measured	23731	38.612 [37.713-39.541]	38.636 [37.737-39.567]	38.202 [37.412-39.077]	39.159 [38.281-39.965]	38.602 [37.685-39.579]	38.674 [37.803-39.555]	38.607 [37.716-39.522]	38.362 [37.42-39.385]
VLDL-L	Total Lipids in VLDL	Lipoprotein and lipid	mmol/L	23424	UKB measured	23724	1.995 [1.468-2.639]	2.027 [1.492-2.683]	1.884 [1.391-2.525]	2.196 [1.644-2.834]	1.991 [1.446-2.671]	2.069 [1.548-2.696]	1.981 [1.468-2.606]	1.75 [1.245-2.392]
VLDL-P	Concentration of VLDL Particles	Lipoprotein and lipid	mmol/L	23428	UKB measured	23728	0.00014 [0.00011-0.00017]	0.00014 [0.00011-0.00018]	0.00014 [0.00011-0.00017]	0.00015 [0.00012-0.00018]	0.00014 [0.00011-0.00017]	0.00014 [0.00012-0.00018]	0.00014 [0.00011-0.00017]	0.00013 [0.0001-0.00016]
VLDL-PL	Phospholipids in VLDL	Lipoprotein and lipid	mmol/L	23412	UKB measured	23712	0.452 [0.339-0.585]	0.458 [0.344-0.593]	0.434 [0.325-0.571]	0.486 [0.37-0.614]	0.452 [0.335-0.59]	0.466 [0.355-0.596]	0.449 [0.338-0.579]	0.402 [0.291-0.537]
VLDL-TG	Triglycerides in VLDL	Lipoprotein and lipid	mmol/L	23408	UKB measured	23708	0.828 [0.55-1.2]	0.846 [0.562-1.227]	0.739 [0.498-1.088]	0.981 [0.669-1.358]	0.818 [0.535-1.216]	0.878 [0.596-1.239]	0.819 [0.55-1.178]	0.697 [0.444-1.075]
XL-HDL-C	Cholesterol in Very Large HDL	Lipoprotein and lipid	mmol/L	23554	UKB measured	23854	0.073 [0.057-0.097]	0.073 [0.057-0.096]	0.086 [0.067-0.112]	0.062 [0.049-0.077]	0.073 [0.057-0.096]	0.073 [0.056-0.096]	0.074 [0.058-0.098]	0.072 [0.057-0.091]
XL-HDL-C%	Cholesterol to Total Lipids in Very Large HDL percentage	Lipoprotein and lipid	%	23630	UKB derived	23930	49.311 [47.068-52.263]	49.436 [47.129-52.489]	48.423 [46.612-50.837]	50.975 [48.214-54.343]	49.659 [47.264-52.864]	49.191 [46.966-52.051]	49.063 [46.934-51.843]	50.173 [47.671-53.308]
XL-HDL-CE	Cholesteryl Esters in Very Large HDL	Lipoprotein and lipid	mmol/L	23555	UKB measured	23855	0.052 [0.039-0.071]	0.051 [0.038-0.071]	0.062 [0.047-0.083]	0.042 [0.033-0.054]	0.052 [0.039-0.071]	0.051 [0.038-0.07]	0.052 [0.039-0.072]	0.05 [0.039-0.066]
XL-HDL-CE%	Cholesteryl Esters to Total Lipids in Very Large HDL percentage	Lipoprotein and lipid	%	23631	UKB derived	23931	35.053 [33.475-36.646]	35.288 [33.652-36.975]	35.311 [33.942-36.746]	35.245 [33.172-37.315]	35.459 [33.846-37.185]	35.08 [33.405-36.714]	34.749 [33.244-36.155]	35.397 [33.718-37.095]
XL-HDL-FC	Free Cholesterol in Very Large HDL	Lipoprotein and lipid	mmol/L	23556	UKB measured	23856	0.022 [0.018-0.026]	0.022 [0.018-0.026]	0.024 [0.02-0.029]	0.02 [0.017-0.023]	0.022 [0.018-0.026]	0.022 [0.018-0.026]	0.022 [0.019-0.027]	0.022 [0.018-0.026]
XL-HDL-FC%	Free Cholesterol to Total Lipids in Very Large HDL percentage	Lipoprotein and lipid	%	23632	UKB derived	23932	14.589 [12.689-16.83]	14.473 [12.589-16.729]	13.259 [11.934-15.021]	16.121 [14.191-18.255]	14.523 [12.577-16.841]	14.42 [12.6-16.588]	14.667 [12.77-16.908]	15.146 [13.143-17.205]
XL-HDL-L	Total Lipids in Very Large HDL	Lipoprotein and lipid	mmol/L	23552	UKB measured	23852	0.147 [0.111-0.201]	0.146 [0.109-0.2]	0.176 [0.134-0.235]	0.12 [0.093-0.154]	0.146 [0.11-0.2]	0.147 [0.109-0.2]	0.15 [0.114-0.205]	0.141 [0.109-0.187]
XL-HDL-P	Concentration of Very Large HDL Particles	Lipoprotein and lipid	mmol/L	23551	UKB measured	23851	0.00021 [0.00017-0.00027]	0.00021 [0.00016-0.00027]	0.00024 [0.00019-0.00031]	0.00018 [0.00014-0.00022]	0.00021 [0.00017-0.00027]	0.00021 [0.00016-0.00027]	0.00021 [0.00017-0.00028]	0.0002 [0.00016-0.00025]
XL-HDL-PL	Phospholipids in Very Large HDL	Lipoprotein and lipid	mmol/L	23553	UKB measured	23853	0.067 [0.047-0.098]	0.066 [0.046-0.097]	0.083 [0.059-0.116]	0.052 [0.036-0.07]	0.066 [0.045-0.097]	0.067 [0.046-0.097]	0.069 [0.049-0.1]	0.064 [0.046-0.09]
XL-HDL-PL%	Phospholipids to Total Lipids in Very Large HDL percentage	Lipoprotein and lipid	%	23629	UKB derived	23929	45.909 [42.046-48.975]	45.647 [41.644-48.805]	47.462 [44.203-49.858]	43.245 [39.175-46.564]	45.549 [41.369-48.835]	45.754 [41.954-48.769]	46.303 [42.622-49.237]	45.382 [41.698-48.49]
XL-HDL-TG	Triglycerides in Very Large HDL	Lipoprotein and lipid	mmol/L	23557	UKB measured	23857	0.007 [0.005-0.009]	0.007 [0.005-0.009]	0.007 [0.006-0.009]	0.007 [0.005-0.008]	0.007 [0.005-0.008]	0.007 [0.006-0.009]	0.007 [0.005-0.008]	0.006 [0.004-0.008]
XL-HDL-TG%	Triglycerides to Total Lipids in Very Large HDL percentage	Lipoprotein and lipid	%	23633	UKB derived	23933	4.353 [3.004-6.385]	4.488 [3.082-6.598]	3.797 [2.747-5.522]	5.474 [3.775-7.701]	4.325 [2.942-6.489]	4.671 [3.271-6.728]	4.223 [2.947-6.156]	4.008 [2.711-5.9]
XL-VLDL-C	Cholesterol in Very Large VLDL	Lipoprotein and lipid	mmol/L	23491	UKB measured	23791	0.05 [0.032-0.072]	0.051 [0.033-0.073]	0.045 [0.028-0.067]	0.058 [0.04-0.079]	0.05 [0.031-0.073]	0.052 [0.034-0.073]	0.05 [0.033-0.071]	0.044 [0.027-0.065]
XL-VLDL-C%	Cholesterol to Total Lipids in Very Large VLDL percentage	Lipoprotein and lipid	%	23585	UKB derived	23885	27.904 [24.073-32.895]	27.785 [23.955-32.814]	29.54 [25.355-34.843]	26.066 [22.785-30.238]	28.204 [24.315-33.296]	27.283 [23.552-32.176]	27.884 [24.125-32.682]	29.719 [25.026-35.636]
XL-VLDL-CE	Cholesteryl Esters in Very Large VLDL	Lipoprotein and lipid	mmol/L	23492	UKB measured	23792	0.029 [0.019-0.04]	0.029 [0.02-0.04]	0.027 [0.017-0.038]	0.032 [0.023-0.043]	0.029 [0.019-0.04]	0.03 [0.02-0.04]	0.028 [0.019-0.039]	0.026 [0.017-0.037]
XL-VLDL-CE%	Cholesteryl Esters to Total Lipids in Very Large VLDL percentage	Lipoprotein and lipid	%	23586	UKB derived	23886	16.075 [12.972-20.195]	16.091 [12.968-20.266]	17.502 [14.083-21.918]	14.688 [12.051-18.18]	16.44 [13.236-20.719]	15.681 [12.658-19.706]	15.915 [12.897-19.837]	17.587 [13.814-22.638]
XL-VLDL-FC	Free Cholesterol in Very Large VLDL	Lipoprotein and lipid	mmol/L	23493	UKB measured	23793	0.021 [0.013-0.032]	0.022 [0.013-0.033]	0.018 [0.01-0.029]	0.025 [0.016-0.036]	0.021 [0.012-0.033]	0.022 [0.014-0.033]	0.022 [0.013-0.032]	0.018 [0.01-0.029]
XL-VLDL-FC%	Free Cholesterol to Total Lipids in Very Large VLDL percentage	Lipoprotein and lipid	%	23587	UKB derived	23887	11.763 [10.929-12.74]	11.621 [10.794-12.595]	11.927 [11.05-12.994]	11.313 [10.584-12.153]	11.669 [10.847-12.639]	11.56 [10.73-12.542]	11.922 [11.108-12.875]	11.968 [10.996-13.039]
XL-VLDL-L	Total Lipids in Very Large VLDL	Lipoprotein and lipid	mmol/L	23489	UKB measured	23789	0.18 [0.102-0.283]	0.183 [0.103-0.288]	0.151 [0.083-0.248]	0.222 [0.137-0.326]	0.176 [0.097-0.287]	0.19 [0.112-0.29]	0.18 [0.103-0.28]	0.145 [0.076-0.247]
XL-VLDL-P	Concentration of Very Large VLDL Particles	Lipoprotein and lipid	mmol/L	23488	UKB measured	23788	0.0 [0.0-0.0]	0.0 [0.0-0.0]	0.0 [0.0-0.0]	0.0 [0.0-1e-05]	0.0 [0.0-0.0]	0.0 [0.0-0.0]	0.0 [0.0-0.0]	0.0 [0.0-0.0]
XL-VLDL-PL	Phospholipids in Very Large VLDL	Lipoprotein and lipid	mmol/L	23490	UKB measured	23790	0.034 [0.019-0.054]	0.034 [0.019-0.055]	0.028 [0.015-0.047]	0.042 [0.025-0.061]	0.033 [0.017-0.055]	0.036 [0.02-0.055]	0.035 [0.019-0.054]	0.028 [0.014-0.047]
XL-VLDL-PL%	Phospholipids to Total Lipids in Very Large VLDL percentage	Lipoprotein and lipid	%	23584	UKB derived	23884	18.797 [17.884-19.628]	18.628 [17.684-19.468]	18.653 [17.534-19.552]	18.607 [17.806-19.381]	18.64 [17.672-19.469]	18.612 [17.699-19.467]	19.01 [18.179-19.802]	18.773 [17.694-19.678]
XL-VLDL-TG	Triglycerides in Very Large VLDL	Lipoprotein and lipid	mmol/L	23494	UKB measured	23794	0.094 [0.05-0.158]	0.097 [0.051-0.161]	0.077 [0.039-0.134]	0.121 [0.07-0.186]	0.092 [0.047-0.159]	0.102 [0.056-0.163]	0.094 [0.05-0.155]	0.073 [0.035-0.135]
XL-VLDL-TG%	Triglycerides to Total Lipids in Very Large VLDL percentage	Lipoprotein and lipid	%	23588	UKB derived	23888	53.391 [48.275-57.646]	53.699 [48.568-57.923]	52.07 [46.614-56.566]	55.38 [50.965-59.109]	53.286 [48.189-57.521]	54.198 [49.041-58.42]	53.17 [48.207-57.353]	51.775 [45.816-56.788]
XS-VLDL-C	Cholesterol in Very Small VLDL	Lipoprotein and lipid	mmol/L	23519	UKB measured	23819	0.18 [0.149-0.215]	0.18 [0.149-0.215]	0.191 [0.159-0.227]	0.169 [0.139-0.201]	0.179 [0.15-0.212]	0.182 [0.147-0.22]	0.182 [0.151-0.216]	0.166 [0.137-0.198]
XS-VLDL-C%	Cholesterol to Total Lipids in Very Small VLDL percentage	Lipoprotein and lipid	%	23605	UKB derived	23905	51.823 [48.49-54.427]	51.527 [48.153-54.199]	52.578 [49.721-54.943]	50.102 [46.43-53.014]	51.937 [48.81-54.452]	50.942 [47.382-53.827]	52.197 [48.951-54.684]	51.876 [48.402-54.622]
XS-VLDL-CE	Cholesteryl Esters in Very Small VLDL	Lipoprotein and lipid	mmol/L	23520	UKB measured	23820	0.124 [0.101-0.148]	0.124 [0.101-0.149]	0.132 [0.11-0.157]	0.115 [0.093-0.137]	0.123 [0.103-0.146]	0.125 [0.1-0.151]	0.125 [0.103-0.149]	0.114 [0.093-0.137]
XS-VLDL-CE%	Cholesteryl Esters to Total Lipids in Very Small VLDL percentage	Lipoprotein and lipid	%	23606	UKB derived	23906	35.68 [32.663-38.083]	35.444 [32.388-37.901]	36.469 [33.876-38.648]	34.056 [30.819-36.72]	35.84 [33.001-38.164]	34.877 [31.671-37.518]	35.981 [33.042-38.278]	35.725 [32.591-38.29]
XS-VLDL-FC	Free Cholesterol in Very Small VLDL	Lipoprotein and lipid	mmol/L	23521	UKB measured	23821	0.056 [0.047-0.067]	0.056 [0.047-0.067]	0.059 [0.049-0.07]	0.054 [0.045-0.064]	0.056 [0.047-0.066]	0.057 [0.048-0.068]	0.056 [0.047-0.067]	0.052 [0.043-0.062]
XS-VLDL-FC%	Free Cholesterol to Total Lipids in Very Small VLDL percentage	Lipoprotein and lipid	%	23607	UKB derived	23907	16.13 [15.723-16.451]	16.076 [15.663-16.404]	16.108 [15.745-16.411]	16.029 [15.554-16.396]	16.09 [15.69-16.412]	16.057 [15.63-16.394]	16.204 [15.808-16.504]	16.125 [15.712-16.453]
XS-VLDL-L	Total Lipids in Very Small VLDL	Lipoprotein and lipid	mmol/L	23517	UKB measured	23817	0.35 [0.296-0.413]	0.353 [0.298-0.416]	0.366 [0.309-0.431]	0.339 [0.287-0.398]	0.348 [0.295-0.409]	0.359 [0.301-0.424]	0.35 [0.297-0.412]	0.323 [0.269-0.384]
XS-VLDL-P	Concentration of Very Small VLDL Particles	Lipoprotein and lipid	mmol/L	23516	UKB measured	23816	5e-05 [5e-05-6e-05]	5e-05 [5e-05-6e-05]	6e-05 [5e-05-7e-05]	5e-05 [4e-05-6e-05]	5e-05 [5e-05-6e-05]	5e-05 [5e-05-6e-05]	5e-05 [5e-05-6e-05]	5e-05 [4e-05-6e-05]
XS-VLDL-PL	Phospholipids in Very Small VLDL	Lipoprotein and lipid	mmol/L	23518	UKB measured	23818	0.102 [0.086-0.121]	0.103 [0.087-0.122]	0.106 [0.09-0.126]	0.1 [0.084-0.117]	0.102 [0.086-0.12]	0.105 [0.088-0.124]	0.102 [0.087-0.12]	0.095 [0.079-0.113]
XS-VLDL-PL%	Phospholipids to Total Lipids in Very Small VLDL percentage	Lipoprotein and lipid	%	23604	UKB derived	23904	29.202 [28.655-29.801]	29.213 [28.64-29.826]	29.065 [28.522-29.652]	29.394 [28.81-30.019]	29.158 [28.594-29.755]	29.283 [28.701-29.911]	29.176 [28.663-29.75]	29.32 [28.729-29.931]
XS-VLDL-TG	Triglycerides in Very Small VLDL	Lipoprotein and lipid	mmol/L	23522	UKB measured	23822	0.067 [0.055-0.082]	0.068 [0.056-0.083]	0.067 [0.055-0.082]	0.069 [0.057-0.084]	0.066 [0.054-0.081]	0.071 [0.059-0.085]	0.066 [0.054-0.08]	0.061 [0.049-0.076]
XS-VLDL-TG%	Triglycerides to Total Lipids in Very Small VLDL percentage	Lipoprotein and lipid	%	23608	UKB derived	23908	18.999 [16.729-21.903]	19.271 [16.963-22.203]	18.391 [16.325-20.84]	20.485 [17.946-23.74]	18.924 [16.724-21.649]	19.753 [17.297-22.874]	18.665 [16.473-21.48]	18.874 [16.468-21.938]
XXL-VLDL-C	Cholesterol in Chylomicrons and Extremely Large VLDL	Lipoprotein and lipid	mmol/L	23484	UKB measured	23784	0.046 [0.023-0.079]	0.045 [0.022-0.078]	0.036 [0.016-0.066]	0.057 [0.031-0.089]	0.043 [0.02-0.078]	0.047 [0.024-0.078]	0.048 [0.024-0.081]	0.037 [0.016-0.07]
XXL-VLDL-C%	Cholesterol to Total Lipids in Chylomicrons and Extremely Large VLDL percentage	Lipoprotein and lipid	%	23580	UKB derived	23880	25.902 [22.785-30.704]	26.076 [22.806-31.2]	27.058 [23.402-32.762]	25.154 [22.311-29.433]	26.025 [22.793-31.203]	26.144 [22.817-31.194]	25.594 [22.693-29.921]	27.062 [23.595-32.47]
XXL-VLDL-CE	Cholesteryl Esters in Chylomicrons and Extremely Large VLDL	Lipoprotein and lipid	mmol/L	23485	UKB measured	23785	0.026 [0.013-0.044]	0.026 [0.012-0.044]	0.021 [0.009-0.037]	0.032 [0.018-0.05]	0.025 [0.012-0.044]	0.027 [0.014-0.044]	0.027 [0.013-0.045]	0.021 [0.009-0.039]
XXL-VLDL-CE%	Cholesteryl Esters to Total Lipids in Chylomicrons and Extremely Large VLDL percentage	Lipoprotein and lipid	%	23581	UKB derived	23881	14.29 [12.051-17.583]	14.452 [12.075-18.008]	14.938 [12.261-18.912]	14.009 [11.929-17.042]	14.47 [12.111-18.078]	14.434 [12.029-17.942]	14.031 [11.984-16.963]	15.06 [12.491-18.778]
XXL-VLDL-FC	Free Cholesterol in Chylomicrons and Extremely Large VLDL	Lipoprotein and lipid	mmol/L	23486	UKB measured	23786	0.02 [0.01-0.035]	0.019 [0.009-0.034]	0.016 [0.007-0.029]	0.024 [0.013-0.039]	0.018 [0.009-0.034]	0.02 [0.011-0.034]	0.021 [0.011-0.036]	0.016 [0.007-0.03]
XXL-VLDL-FC%	Free Cholesterol to Total Lipids in Chylomicrons and Extremely Large VLDL percentage	Lipoprotein and lipid	%	23582	UKB derived	23882	11.483 [10.402-13.335]	11.495 [10.357-13.453]	12.012 [10.703-14.162]	11.034 [10.096-12.589]	11.443 [10.309-13.401]	11.56 [10.42-13.511]	11.431 [10.433-13.129]	11.872 [10.643-13.908]
XXL-VLDL-L	Total Lipids in Chylomicrons and Extremely Large VLDL	Lipoprotein and lipid	mmol/L	23482	UKB measured	23782	0.166 [0.066-0.324]	0.161 [0.062-0.318]	0.12 [0.042-0.252]	0.219 [0.099-0.38]	0.153 [0.055-0.316]	0.171 [0.07-0.321]	0.178 [0.076-0.337]	0.123 [0.038-0.269]
XXL-VLDL-P	Concentration of Chylomicrons and Extremely Large VLDL Particles	Lipoprotein and lipid	mmol/L	23481	UKB measured	23781	0.0 [0.0-0.0]	0.0 [0.0-0.0]	0.0 [0.0-0.0]	0.0 [0.0-0.0]	0.0 [0.0-0.0]	0.0 [0.0-0.0]	0.0 [0.0-0.0]	0.0 [0.0-0.0]
XXL-VLDL-PL	Phospholipids in Chylomicrons and Extremely Large VLDL	Lipoprotein and lipid	mmol/L	23483	UKB measured	23783	0.027 [0.011-0.051]	0.026 [0.01-0.05]	0.019 [0.006-0.04]	0.035 [0.016-0.06]	0.024 [0.009-0.05]	0.028 [0.012-0.051]	0.028 [0.012-0.053]	0.021 [0.006-0.044]
XXL-VLDL-PL%	Phospholipids to Total Lipids in Chylomicrons and Extremely Large VLDL percentage	Lipoprotein and lipid	%	23579	UKB derived	23879	15.834 [14.811-16.895]	15.844 [14.777-16.955]	15.872 [14.664-17.095]	15.82 [14.866-16.821]	15.732 [14.657-16.808]	15.981 [14.925-17.134]	15.779 [14.824-16.75]	16.301 [15.14-17.564]
XXL-VLDL-TG	Triglycerides in Chylomicrons and Extremely Large VLDL	Lipoprotein and lipid	mmol/L	23487	UKB measured	23787	0.094 [0.033-0.194]	0.09 [0.03-0.19]	0.064 [0.019-0.147]	0.128 [0.052-0.231]	0.085 [0.026-0.188]	0.095 [0.034-0.192]	0.101 [0.04-0.203]	0.066 [0.018-0.156]
XXL-VLDL-TG%	Triglycerides to Total Lipids in Chylomicrons and Extremely Large VLDL percentage	Lipoprotein and lipid	%	23583	UKB derived	23883	58.365 [53.174-62.129]	58.168 [52.585-62.098]	57.268 [51.154-61.701]	58.974 [54.243-62.397]	58.368 [52.821-62.25]	57.928 [52.328-61.922]	58.728 [54.08-62.242]	56.866 [50.931-61.11]
3-Hydroxybutyrate/PC	3-Hydroxybutyrate / Phosphatidylcholines	Ratio	Ratio	23474; 23437	Knowledge-based derived	23774; 23737	0.021 [0.014-0.032]	0.021 [0.014-0.033]	0.019 [0.013-0.032]	0.023 [0.016-0.033]	0.02 [0.013-0.031]	0.023 [0.015-0.035]	0.02 [0.013-0.031]	0.021 [0.014-0.032]
Ala/Gln	Alanine / Glutamine	Ratio	Ratio	23460; 23461	Knowledge-based derived	23760; 23761	0.524 [0.43-0.639]	0.506 [0.417-0.618]	0.497 [0.411-0.606]	0.516 [0.424-0.631]	0.505 [0.416-0.618]	0.507 [0.418-0.618]	0.546 [0.45-0.662]	0.535 [0.436-0.658]
Ala/Gly	Alanine / Glycine	Ratio	Ratio	23460; 23462	Knowledge-based derived	23760; 23762	1.799 [1.347-2.354]	1.729 [1.302-2.257]	1.496 [1.115-1.988]	1.987 [1.582-2.497]	1.687 [1.264-2.208]	1.786 [1.353-2.313]	1.894 [1.411-2.478]	1.846 [1.388-2.413]
Ala/His	Alanine / Histidine	Ratio	Ratio	23460; 23463	Knowledge-based derived	23760; 23763	4.437 [3.653-5.384]	4.363 [3.59-5.311]	4.312 [3.549-5.256]	4.425 [3.635-5.369]	4.284 [3.517-5.22]	4.46 [3.679-5.414]	4.53 [3.742-5.463]	4.487 [3.682-5.484]
Ala/Ile	Alanine / Isoleucine	Ratio	Ratio	23460; 23465	Knowledge-based derived	23760; 23765	5.931 [4.662-7.525]	5.814 [4.563-7.405]	6.071 [4.74-7.763]	5.553 [4.392-6.992]	5.781 [4.531-7.378]	5.859 [4.6-7.438]	6.119 [4.828-7.703]	5.685 [4.478-7.211]
Ala/Leu	Alanine / Leucine	Ratio	Ratio	23460; 23466	Knowledge-based derived	23760; 23766	2.847 [2.309-3.509]	2.774 [2.249-3.426]	2.904 [2.349-3.591]	2.636 [2.152-3.226]	2.744 [2.223-3.397]	2.809 [2.283-3.46]	2.955 [2.407-3.62]	2.783 [2.248-3.441]
Ala/Phe	Alanine / Phenylalanine	Ratio	Ratio	23460; 23468	Knowledge-based derived	23760; 23768	6.21 [5.067-7.594]	5.965 [4.887-7.317]	5.893 [4.824-7.229]	6.054 [4.959-7.408]	5.961 [4.872-7.313]	5.972 [4.904-7.322]	6.539 [5.357-7.926]	6.25 [5.078-7.669]
Ala/Pyruvate	Alanine / Pyruvate	Ratio	Ratio	23460; 23472	Knowledge-based derived	23760; 23772	3.69 [2.878-4.772]	3.586 [2.802-4.644]	3.431 [2.688-4.414]	3.786 [2.955-4.91]	3.581 [2.783-4.655]	3.592 [2.823-4.635]	3.817 [2.99-4.915]	3.763 [2.894-4.921]
Ala/Tyr	Alanine / Tyrosine	Ratio	Ratio	23460; 23469	Knowledge-based derived	23760; 23769	4.652 [3.828-5.665]	4.54 [3.738-5.56]	4.444 [3.657-5.457]	4.643 [3.838-5.672]	4.592 [3.781-5.633]	4.473 [3.685-5.47]	4.799 [3.965-5.778]	4.679 [3.831-5.737]
Ala/Val	Alanine / Valine	Ratio	Ratio	23460; 23467	Knowledge-based derived	23760; 23767	1.394 [1.164-1.663]	1.355 [1.129-1.622]	1.38 [1.148-1.655]	1.325 [1.109-1.584]	1.35 [1.123-1.621]	1.361 [1.137-1.624]	1.448 [1.218-1.712]	1.382 [1.15-1.665]
ApoA1/Total TG	Apolipoprotein A1 / Total Triglycerides	Ratio	Ratio	23440; 23407	Knowledge-based derived	23740; 23707	1.181 [0.835-1.704]	1.174 [0.828-1.697]	1.38 [0.974-1.935]	0.979 [0.731-1.381]	1.207 [0.833-1.772]	1.138 [0.824-1.611]	1.179 [0.838-1.689]	1.299 [0.888-1.915]
ApoB/Total TG	Apolipoprotein B / Total Triglycerides	Ratio	Ratio	23439; 23407	Knowledge-based derived	23739; 23707	0.697 [0.531-0.903]	0.691 [0.526-0.897]	0.762 [0.587-0.964]	0.613 [0.476-0.798]	0.715 [0.54-0.924]	0.664 [0.51-0.862]	0.698 [0.535-0.9]	0.764 [0.563-1.007]
Cholines/PC	Total Cholines / Phosphatidylcholines	Ratio	Ratio	23436; 23437	Knowledge-based derived	23736; 23737	1.224 [1.2-1.251]	1.226 [1.201-1.253]	1.218 [1.195-1.243]	1.235 [1.21-1.262]	1.228 [1.203-1.255]	1.223 [1.199-1.249]	1.22 [1.196-1.246]	1.24 [1.213-1.27]
Citrate/Glu	Citrate / Glucose	Ratio	Ratio	23473; 23470	Knowledge-based derived	23773; 23770	0.018 [0.015-0.021]	0.018 [0.015-0.021]	0.019 [0.016-0.022]	0.018 [0.015-0.021]	0.018 [0.015-0.021]	0.018 [0.016-0.021]	0.018 [0.015-0.021]	0.018 [0.015-0.022]
DHA/LA	Docosahexaenoic Acid / Linoleic Acid	Ratio	Ratio	23450; 23449	Knowledge-based derived	23750; 23749	0.066 [0.053-0.081]	0.066 [0.053-0.081]	0.069 [0.056-0.084]	0.062 [0.05-0.077]	0.063 [0.051-0.077]	0.07 [0.056-0.086]	0.066 [0.053-0.081]	0.065 [0.05-0.084]
Gln/Gly	Glutamine / Glycine	Ratio	Ratio	23461; 23462	Knowledge-based derived	23761; 23762	3.45 [2.734-4.201]	3.417 [2.713-4.167]	3.016 [2.33-3.766]	3.807 [3.229-4.5]	3.336 [2.633-4.085]	3.513 [2.819-4.263]	3.492 [2.759-4.242]	3.467 [2.782-4.207]
Gln/His	Glutamine / Histidine	Ratio	Ratio	23461; 23463	Knowledge-based derived	23761; 23763	8.424 [7.506-9.486]	8.568 [7.607-9.695]	8.616 [7.639-9.762]	8.517 [7.568-9.608]	8.431 [7.477-9.537]	8.744 [7.781-9.867]	8.254 [7.394-9.23]	8.384 [7.439-9.404]
Gln/Ile	Glutamine / Isoleucine	Ratio	Ratio	23461; 23465	Knowledge-based derived	23761; 23765	11.387 [9.13-14.051]	11.539 [9.247-14.285]	12.273 [9.804-15.146]	10.804 [8.749-13.198]	11.492 [9.213-14.25]	11.601 [9.295-14.326]	11.27 [9.047-13.86]	10.72 [8.613-13.209]
Gln/Leu	Glutamine / Leucine	Ratio	Ratio	23461; 23466	Knowledge-based derived	23761; 23766	5.467 [4.582-6.483]	5.507 [4.616-6.53]	5.874 [4.929-6.941]	5.132 [4.346-6.007]	5.456 [4.58-6.482]	5.566 [4.666-6.589]	5.442 [4.566-6.452]	5.247 [4.386-6.223]
Gln/Phe	Glutamine / Phenylalanine	Ratio	Ratio	23461; 23468	Knowledge-based derived	23761; 23768	11.856 [10.147-13.815]	11.809 [10.104-13.744]	11.85 [10.129-13.822]	11.761 [10.077-13.657]	11.797 [10.1-13.75]	11.823 [10.111-13.739]	11.936 [10.223-13.918]	11.691 [9.963-13.703]
Gln/Pyruvate	Glutamine / Pyruvate	Ratio	Ratio	23461; 23472	Knowledge-based derived	23761; 23772	7.023 [5.562-8.948]	7.054 [5.598-8.96]	6.875 [5.47-8.655]	7.276 [5.768-9.322]	7.047 [5.573-8.994]	7.064 [5.631-8.918]	6.98 [5.532-8.909]	7.034 [5.381-9.134]
Gln/Tyr	Glutamine / Tyrosine	Ratio	Ratio	23461; 23469	Knowledge-based derived	23761; 23769	8.955 [7.602-10.454]	9.068 [7.692-10.594]	9.021 [7.674-10.538]	9.126 [7.715-10.657]	9.188 [7.8-10.732]	8.924 [7.566-10.419]	8.821 [7.506-10.279]	8.848 [7.473-10.367]
Gln/Val	Glutamine / Valine	Ratio	Ratio	23461; 23467	Knowledge-based derived	23761; 23767	2.676 [2.295-3.089]	2.691 [2.312-3.101]	2.788 [2.4-3.209]	2.587 [2.224-2.965]	2.687 [2.305-3.105]	2.697 [2.32-3.097]	2.665 [2.283-3.08]	2.609 [2.212-3.028]
Glu/3-Hydroxybutyrate	Glucose / 3-Hydroxybutyrate	Ratio	Ratio	23470; 23474	Knowledge-based derived	23770; 23774	80.814 [49.354-122.035]	79.965 [48.96-120.268]	80.842 [46.35-126.552]	79.262 [51.617-114.104]	82.269 [50.872-123.565]	77.079 [46.791-116.52]	81.459 [49.305-123.812]	84.513 [54.441-126.204]
Glu/SM	Glucose / Sphingomyelins	Ratio	Ratio	23470; 23438	Knowledge-based derived	23770; 23738	7.811 [6.729-9.112]	7.865 [6.785-9.164]	7.557 [6.564-8.711]	8.281 [7.129-9.659]	7.753 [6.704-8.945]	8.021 [6.889-9.445]	7.708 [6.628-8.986]	8.157 [6.978-9.619]
Gly/Citrate	Glycine / Citrate	Ratio	Ratio	23462; 23473	Knowledge-based derived	23762; 23773	2.472 [1.96-3.177]	2.477 [1.965-3.184]	2.716 [2.097-3.588]	2.285 [1.857-2.788]	2.579 [2.038-3.325]	2.364 [1.884-3.007]	2.473 [1.96-3.183]	2.413 [1.914-3.047]
Gly/His	Glycine / Histidine	Ratio	Ratio	23462; 23463	Knowledge-based derived	23762; 23763	2.418 [1.938-3.117]	2.476 [1.991-3.19]	2.833 [2.218-3.719]	2.212 [1.836-2.656]	2.494 [1.996-3.234]	2.457 [1.986-3.14]	2.339 [1.875-3.024]	2.388 [1.925-3.026]
Gly/Ile	Glycine / Isoleucine	Ratio	Ratio	23462; 23465	Knowledge-based derived	23762; 23765	3.255 [2.351-4.585]	3.327 [2.407-4.682]	4.047 [2.874-5.654]	2.784 [2.113-3.63]	3.393 [2.438-4.819]	3.253 [2.372-4.511]	3.189 [2.295-4.504]	3.037 [2.229-4.207]
Gly/LA	Glycine / Linoleic Acid	Ratio	Ratio	23462; 23449	Knowledge-based derived	23762; 23749	0.047 [0.036-0.061]	0.048 [0.038-0.063]	0.052 [0.04-0.07]	0.045 [0.036-0.056]	0.049 [0.038-0.064]	0.048 [0.037-0.061]	0.045 [0.035-0.059]	0.046 [0.035-0.062]
Gly/Phe	Glycine / Phenylalanine	Ratio	Ratio	23462; 23468	Knowledge-based derived	23762; 23768	3.403 [2.644-4.485]	3.414 [2.661-4.485]	3.892 [2.966-5.213]	3.034 [2.442-3.76]	3.497 [2.718-4.613]	3.317 [2.593-4.332]	3.398 [2.626-4.503]	3.327 [2.615-4.361]
Gly/Pyruvate	Glycine / Pyruvate	Ratio	Ratio	23462; 23472	Knowledge-based derived	23762; 23772	2.061 [1.519-2.845]	2.085 [1.543-2.868]	2.286 [1.663-3.165]	1.902 [1.441-2.534]	2.134 [1.573-2.958]	2.028 [1.511-2.761]	2.028 [1.492-2.813]	2.054 [1.473-2.852]
Gly/Tyr	Glycine / Tyrosine	Ratio	Ratio	23462; 23469	Knowledge-based derived	23762; 23769	2.576 [1.968-3.428]	2.63 [2.012-3.494]	2.972 [2.222-4.007]	2.351 [1.847-2.963]	2.737 [2.081-3.644]	2.512 [1.936-3.311]	2.509 [1.919-3.349]	2.522 [1.94-3.346]
Gly/Val	Glycine / Valine	Ratio	Ratio	23462; 23467	Knowledge-based derived	23762; 23767	0.765 [0.582-1.029]	0.775 [0.592-1.038]	0.918 [0.686-1.236]	0.667 [0.53-0.831]	0.793 [0.601-1.071]	0.755 [0.583-0.998]	0.755 [0.572-1.02]	0.739 [0.566-0.987]
His/Citrate	Histidine / Citrate	Ratio	Ratio	23463; 23473	Knowledge-based derived	23763; 23773	1.009 [0.858-1.185]	0.984 [0.834-1.162]	0.948 [0.804-1.119]	1.026 [0.874-1.207]	1.016 [0.863-1.199]	0.945 [0.803-1.113]	1.042 [0.894-1.214]	0.995 [0.848-1.17]
His/Ile	Histidine / Isoleucine	Ratio	Ratio	23463; 23465	Knowledge-based derived	23763; 23765	1.342 [1.083-1.652]	1.336 [1.074-1.655]	1.413 [1.129-1.752]	1.257 [1.026-1.541]	1.353 [1.088-1.676]	1.316 [1.057-1.628]	1.357 [1.102-1.659]	1.272 [1.031-1.561]
His/Phe	Histidine / Phenylalanine	Ratio	Ratio	23463; 23468	Knowledge-based derived	23763; 23768	1.404 [1.209-1.628]	1.375 [1.184-1.594]	1.373 [1.181-1.595]	1.378 [1.188-1.594]	1.398 [1.205-1.62]	1.348 [1.16-1.564]	1.444 [1.251-1.67]	1.399 [1.203-1.619]
His/Pyruvate	Histidine / Pyruvate	Ratio	Ratio	23463; 23472	Knowledge-based derived	23763; 23772	0.829 [0.66-1.055]	0.819 [0.652-1.042]	0.793 [0.632-1.001]	0.851 [0.678-1.087]	0.833 [0.66-1.059]	0.803 [0.643-1.02]	0.842 [0.672-1.07]	0.838 [0.649-1.083]
His/Tyr	Histidine / Tyrosine	Ratio	Ratio	23463; 23469	Knowledge-based derived	23763; 23769	1.057 [0.901-1.234]	1.051 [0.893-1.233]	1.041 [0.881-1.226]	1.063 [0.907-1.241]	1.084 [0.921-1.268]	1.013 [0.861-1.186]	1.065 [0.913-1.236]	1.055 [0.895-1.231]
His/Val	Histidine / Valine	Ratio	Ratio	23463; 23467	Knowledge-based derived	23763; 23767	0.316 [0.273-0.363]	0.312 [0.27-0.359]	0.322 [0.277-0.371]	0.302 [0.262-0.345]	0.317 [0.274-0.365]	0.306 [0.265-0.352]	0.322 [0.279-0.368]	0.31 [0.266-0.359]
Ile/Citrate	Isoleucine / Citrate	Ratio	Ratio	23465; 23473	Knowledge-based derived	23765; 23773	0.747 [0.591-0.951]	0.732 [0.58-0.93]	0.665 [0.532-0.845]	0.812 [0.657-1.011]	0.748 [0.59-0.951]	0.714 [0.568-0.905]	0.765 [0.605-0.973]	0.779 [0.618-0.991]
Ile/Leu	Isoleucine / Leucine	Ratio	Ratio	23465; 23466	Knowledge-based derived	23765; 23766	0.486 [0.438-0.534]	0.482 [0.435-0.531]	0.484 [0.434-0.536]	0.48 [0.435-0.525]	0.48 [0.432-0.529]	0.485 [0.438-0.533]	0.489 [0.442-0.537]	0.495 [0.448-0.543]
Ile/Pyruvate	Isoleucine / Pyruvate	Ratio	Ratio	23465; 23472	Knowledge-based derived	23765; 23772	0.623 [0.465-0.843]	0.616 [0.461-0.833]	0.562 [0.425-0.758]	0.681 [0.517-0.909]	0.618 [0.461-0.838]	0.613 [0.461-0.826]	0.628 [0.467-0.85]	0.662 [0.487-0.905]
Ile/Val	Isoleucine / Valine	Ratio	Ratio	23465; 23467	Knowledge-based derived	23765; 23767	0.236 [0.207-0.269]	0.234 [0.204-0.268]	0.229 [0.199-0.263]	0.241 [0.211-0.273]	0.235 [0.204-0.269]	0.234 [0.204-0.267]	0.238 [0.209-0.27]	0.245 [0.216-0.277]
LA/PC	Linoleic Acid / Phosphatidylcholines	Ratio	Ratio	23449; 23437	Knowledge-based derived	23749; 23737	1.631 [1.499-1.781]	1.627 [1.496-1.774]	1.587 [1.469-1.72]	1.679 [1.539-1.832]	1.641 [1.511-1.79]	1.609 [1.479-1.754]	1.628 [1.498-1.776]	1.718 [1.551-1.915]
LA/Total TG	Linoleic Acid / Total Triglycerides	Ratio	Ratio	23449; 23407	Knowledge-based derived	23749; 23707	2.828 [2.164-3.706]	2.805 [2.142-3.684]	3.165 [2.432-4.055]	2.441 [1.932-3.157]	2.904 [2.197-3.829]	2.692 [2.083-3.5]	2.816 [2.167-3.674]	3.242 [2.468-4.215]
Lactate/Pyruvate	Lactate / Pyruvate	Ratio	Ratio	23471; 23472	Knowledge-based derived	23771; 23772	48.502 [40.53-58.941]	48.597 [40.764-58.838]	46.867 [39.478-56.23]	50.842 [42.528-62.026]	48.9 [40.984-59.186]	48.21 [40.494-58.387]	48.418 [40.318-59.046]	48.229 [39.651-59.406]
Leu/Val	Leucine / Valine	Ratio	Ratio	23466; 23467	Knowledge-based derived	23766; 23767	0.491 [0.451-0.532]	0.49 [0.449-0.531]	0.476 [0.437-0.517]	0.506 [0.467-0.545]	0.493 [0.453-0.534]	0.486 [0.445-0.527]	0.491 [0.451-0.532]	0.499 [0.457-0.541]
PC/SM	Phosphatidylcholines / Sphingomyelins	Ratio	Ratio	23437; 23438	Knowledge-based derived	23737; 23738	4.638 [4.351-4.958]	4.621 [4.333-4.941]	4.645 [4.371-4.952]	4.589 [4.286-4.929]	4.604 [4.314-4.923]	4.641 [4.357-4.962]	4.669 [4.388-4.986]	4.549 [4.237-4.891]
PC/Total TG	Phosphatidylcholines / Total Triglycerides	Ratio	Ratio	23437; 23407	Knowledge-based derived	23737; 23707	1.701 [1.26-2.334]	1.691 [1.252-2.326]	1.974 [1.469-2.623]	1.42 [1.109-1.905]	1.737 [1.262-2.411]	1.643 [1.242-2.22]	1.699 [1.264-2.32]	1.834 [1.324-2.549]
Phe/Citrate	Phenylalanine / Citrate	Ratio	Ratio	23468; 23473	Knowledge-based derived	23768; 23773	0.719 [0.601-0.86]	0.717 [0.599-0.859]	0.691 [0.577-0.831]	0.747 [0.629-0.887]	0.729 [0.609-0.872]	0.703 [0.589-0.841]	0.723 [0.603-0.863]	0.713 [0.596-0.857]
Phe/Ile	Phenylalanine / Isoleucine	Ratio	Ratio	23468; 23465	Knowledge-based derived	23768; 23765	0.946 [0.788-1.141]	0.964 [0.802-1.163]	1.017 [0.846-1.227]	0.907 [0.762-1.084]	0.96 [0.797-1.162]	0.968 [0.808-1.165]	0.93 [0.776-1.117]	0.904 [0.755-1.08]
Phe/Leu	Phenylalanine / Leucine	Ratio	Ratio	23468; 23466	Knowledge-based derived	23768; 23766	0.456 [0.393-0.532]	0.461 [0.397-0.537]	0.489 [0.422-0.568]	0.432 [0.376-0.497]	0.457 [0.394-0.533]	0.466 [0.402-0.542]	0.451 [0.388-0.526]	0.442 [0.38-0.517]
Phe/Pyruvate	Phenylalanine / Pyruvate	Ratio	Ratio	23468; 23472	Knowledge-based derived	23768; 23772	0.596 [0.467-0.765]	0.6 [0.473-0.769]	0.581 [0.458-0.741]	0.624 [0.492-0.802]	0.599 [0.471-0.77]	0.602 [0.475-0.767]	0.588 [0.46-0.758]	0.605 [0.458-0.79]
Phe/Tyr	Phenylalanine / Tyrosine	Ratio	Ratio	23468; 23469	Knowledge-based derived	23768; 23769	0.75 [0.653-0.86]	0.763 [0.664-0.875]	0.757 [0.656-0.871]	0.77 [0.672-0.879]	0.773 [0.672-0.886]	0.751 [0.653-0.861]	0.735 [0.641-0.838]	0.749 [0.656-0.858]
Phe/Val	Phenylalanine / Valine	Ratio	Ratio	23468; 23467	Knowledge-based derived	23768; 23767	0.224 [0.196-0.256]	0.226 [0.198-0.258]	0.233 [0.204-0.266]	0.218 [0.192-0.248]	0.226 [0.197-0.258]	0.226 [0.199-0.258]	0.222 [0.194-0.253]	0.221 [0.192-0.253]
Total C/3-Hydroxybutyrate	Total Cholesterol / 3-Hydroxybutyrate	Ratio	Ratio	23400; 23474	Knowledge-based derived	23700; 23774	102.462 [63.669-152.811]	100.652 [62.395-149.465]	107.482 [62.956-163.904]	94.731 [61.881-134.786]	107.114 [67.264-157.429]	92.59 [57.614-139.537]	105.316 [65.031-157.95]	100.64 [65.374-147.221]
Total C/ApoA1	Total Cholesterol / Apolipoprotein A1	Ratio	Ratio	23400; 23440	Knowledge-based derived	23700; 23740	3.141 [2.766-3.572]	3.143 [2.768-3.573]	3.096 [2.748-3.506]	3.205 [2.8-3.647]	3.158 [2.791-3.588]	3.123 [2.741-3.553]	3.141 [2.767-3.574]	3.113 [2.736-3.549]
Total C/PC	Total Cholesterol / Phosphatidylcholines	Ratio	Ratio	23400; 23437	Knowledge-based derived	23700; 23737	2.202 [2.023-2.382]	2.202 [2.023-2.383]	2.182 [2.015-2.351]	2.229 [2.034-2.419]	2.219 [2.042-2.399]	2.18 [2.0-2.362]	2.199 [2.021-2.378]	2.226 [2.038-2.417]
Total C/Total TG	Total Cholesterol / Total Triglycerides	Ratio	Ratio	23400; 23407	Knowledge-based derived	23700; 23707	3.785 [2.771-5.177]	3.768 [2.752-5.164]	4.331 [3.197-5.75]	3.202 [2.428-4.333]	3.905 [2.82-5.355]	3.62 [2.678-4.923]	3.772 [2.779-5.132]	4.139 [2.927-5.736]
Tyr/Citrate	Tyrosine / Citrate	Ratio	Ratio	23469; 23473	Knowledge-based derived	23769; 23773	0.958 [0.796-1.154]	0.94 [0.782-1.132]	0.914 [0.757-1.105]	0.97 [0.814-1.16]	0.943 [0.783-1.137]	0.936 [0.78-1.126]	0.983 [0.817-1.183]	0.953 [0.788-1.148]
Tyr/Ile	Tyrosine / Isoleucine	Ratio	Ratio	23469; 23465	Knowledge-based derived	23769; 23765	1.258 [1.047-1.522]	1.26 [1.046-1.528]	1.341 [1.113-1.626]	1.175 [0.988-1.408]	1.239 [1.03-1.501]	1.286 [1.069-1.559]	1.262 [1.054-1.525]	1.201 [1.0-1.443]
Tyr/Pyruvate	Tyrosine / Pyruvate	Ratio	Ratio	23469; 23472	Knowledge-based derived	23769; 23772	0.795 [0.623-1.024]	0.789 [0.621-1.013]	0.77 [0.604-0.987]	0.812 [0.641-1.044]	0.778 [0.611-1.002]	0.802 [0.634-1.026]	0.803 [0.626-1.035]	0.806 [0.614-1.06]
Tyr/Val	Tyrosine / Valine	Ratio	Ratio	23469; 23467	Knowledge-based derived	23769; 23767	0.298 [0.262-0.339]	0.296 [0.26-0.337]	0.308 [0.271-0.35]	0.283 [0.25-0.32]	0.292 [0.257-0.332]	0.302 [0.265-0.343]	0.301 [0.266-0.342]	0.294 [0.257-0.334]
Val/Pyruvate	Valine / Pyruvate	Ratio	Ratio	23467; 23472	Knowledge-based derived	23767; 23772	2.653 [2.095-3.391]	2.649 [2.101-3.375]	2.49 [1.98-3.157]	2.85 [2.273-3.622]	2.654 [2.094-3.39]	2.642 [2.109-3.356]	2.65 [2.086-3.394]	2.735 [2.097-3.561]
Blood samples were collected at participants’ baseline visits, and 313 NMR metabolic profiles were measured in two temporal phases.
Metabolite levels were described as median [interquartile range].

## Sheet: sTable 3
Supplementary Table 3: Characteristics and definition of prevalent diseases
Disease code	Disease	Disease chapter	All population		Discovery cohort (All)		Discovery cohort (female)		Discovery cohort (male)		Discovery cohort (mid-aged)		Discovery cohort (elderly)		Replication cohort 1		Replication cohort 2		Quality control criteria
			NB individual	NB case [prop.%]	NB individual	NB case [prop.%]	NB individual	NB case [prop.%]	NB individual	NB case [prop.%]	NB individual	NB case [prop.%]	NB individual	NB case [prop.%]	NB individual	NB case [prop.%]	NB individual	NB case [prop.%]	ICD_10	Inclusion	Case pre-condition	Case condition	Control pre-condition	Control condition	Control exclusion
AB1_BACT_BIR_OTHER_INF_AGENTS	Bacterial, viral and other infectious agents	Chapter I Certain infectious and parasitic diseases	261324	4124 [1.58%]	141816	2241 [1.58%]	76832	1132 [1.47%]	64984	1109 [1.71%]	79494	1014 [1.28%]	62322	1227 [1.97%]	106747	1654 [1.55%]	12761	229 [1.79%]	B9[5-7]	AB1_STREPTSTAPHYCOCC_INOTHER|AB1_OTHER_BACT_INOTHER|AB1_VIRAL_INOTHER
AB1_BACT_INTEST_OTH	Other bacterial intestinal infections	Chapter I Certain infectious and parasitic diseases	259424	1052 [0.41%]	140844	554 [0.39%]	75718	294 [0.39%]	65126	260 [0.4%]	78712	243 [0.31%]	62132	311 [0.5%]	105834	419 [0.4%]	12746	79 [0.62%]	A0[4-5]						AB1_INTESTINAL_INFECTIONS
AB1_CANDIDIASIS	Candidiasis	Chapter I Certain infectious and parasitic diseases	269580	380 [0.14%]	146439	188 [0.13%]	78956	125 [0.16%]	67483	63 [0.09%]	81287	87 [0.11%]	65152	101 [0.16%]	109918	158 [0.14%]	/	/	B37						AB1_MYCOSES
AB1_INFECT_PARASIT	Certain infectious and parasitic diseases	Chapter I Certain infectious and parasitic diseases	239522	8567 [3.58%]	129856	4632 [3.57%]	70531	2379 [3.37%]	59325	2253 [3.8%]	74414	2287 [3.07%]	55442	2345 [4.23%]	97979	3344 [3.41%]	11687	591 [5.06%]	A|B	AB1_INTESTINAL_INFECTIONS|AB1_TUBERCULOSIS|AB1_ZOONOTIC_BACTERIAL|AB1_SEXUAL_TRANSMISSION|AB1_OTHER_SPIROCHAETAL|AB1_OTHER_CHLAMYDIAE|AB1_RICKETTSIOSES|AB1_VIRAL_CNS|AB1_ARTHROPOD|AB1_VIRAL_SKIN_MUCOUS_MEMBRANE|AB1_VIRAL_HEPATITIS|AB1_HIV|AB1_OTHER_VIRAL|AB1_MYCOSES|AB1_PROTOZOAL|AB1_HELMINTIASES|AB1_PEDICULOSIS_ACARIASIS_OTHERINFEST|AB1_SEQULEAE_OF_INFECTIONS_AND_PARASITES|AB1_BACT_BIR_OTHER_INF…
AB1_INTESTINAL_INFECTIONS	Intestinal infectious diseases	Chapter I Certain infectious and parasitic diseases	259890	1518 [0.58%]	141105	815 [0.58%]	75861	437 [0.58%]	65244	378 [0.58%]	78858	389 [0.49%]	62247	426 [0.68%]	106004	589 [0.56%]	12781	114 [0.89%]	A0[0-9]	AB1_CHOLERA|AB1_TYPHOIDPARATHYPHOID|AB1_SALMONELLA_OTH|AB1_SHIGELLOSIS|AB1_BACT_INTEST_OTH|AB1_AMOEBIASIS|AB1_OTHER_PROTOZOAL|AB1_VIRAL_OTHER_INTEST_INFECTIONS|AB1_GASTROENTERITIS_NOS
AB1_MYCOSES	Mycoses	Chapter I Certain infectious and parasitic diseases	269710	510 [0.19%]	146516	265 [0.18%]	78983	152 [0.19%]	67533	113 [0.17%]	81320	120 [0.15%]	65196	145 [0.22%]	109963	203 [0.18%]	/	/	B3[5-9]|B4[0-9]	AB1_DERMATOPHYTOSIS|AB1_OTHER_SUPERF_MYCOSIS|AB1_CANDIDIASIS|AB1_COCCIDIOIDOMYCOSIS|AB1_HISTOPLASMOSIS|AB1_BLASTOMYCOSIS|AB1_PARACOCCIDIOIDOMYCOSIS|AB1_SPOROTRICHOSIS|AB1_CHROMOMYCOCIS|AB1_ASPERGILLOSIS|AB1_CRYPTOCOCCOSIS|AB1_ZYGOMYCOSIS|AB1_MYCETOMA|AB1_MYSOSIS_NOS
AB1_OTHER_BACT_INOTHER	Other bacterial agents as the cause of diseases classified to other chapters	Chapter I Certain infectious and parasitic diseases	260064	2864 [1.1%]	141137	1562 [1.11%]	76484	784 [1.03%]	64653	778 [1.2%]	79120	640 [0.81%]	62017	922 [1.49%]	106220	1127 [1.06%]	12707	175 [1.38%]	B96						AB1_BACT_BIR_OTHER_INF_AGENTS
AB1_OTHER_BACTERIAL	Other bacterial diseases	Chapter I Certain infectious and parasitic diseases	264122	959 [0.36%]	143345	544 [0.38%]	77858	242 [0.31%]	65487	302 [0.46%]	80335	231 [0.29%]	63010	313 [0.5%]	107741	358 [0.33%]	13036	57 [0.44%]	A[3-4][0-9]	AB1_LEPROSY|AB1_OTHER_MYCOBAC|AB1_LISTERIOSIS|AB1_TETANUS|AB1_DIBTHERIA|AB1_WHOOPCOUGH|AB1_SCARLET_FEVER|AB1_MENINGOCOCCAL|AB1_SEPSIS|AB1_ACTINOMYCOSIS|AB1_NOCARDIOSIS|AB1_BARTONELLOSIS|AB1_ERYSIPELAS|AB1_BACTINF_NOS
AB1_OTHER_SEPSIS	Other septicaemia	Chapter I Certain infectious and parasitic diseases	263740	577 [0.22%]	143120	319 [0.22%]	77755	139 [0.18%]	65365	180 [0.28%]	80239	135 [0.17%]	62881	184 [0.29%]	107596	213 [0.2%]	/	/	A41						AB1_OTHER_BACTERIAL
AB1_OTHER_VIRAL	Other viral diseases	Chapter I Certain infectious and parasitic diseases	272689	729 [0.27%]	148112	414 [0.28%]	79761	247 [0.31%]	68351	167 [0.24%]	81759	266 [0.33%]	66353	148 [0.22%]	111234	269 [0.24%]	/	/	B2[5-9]|B3[0-4]	AB1_CMV|AB1_MUMPS|AB1_EBV|AB1_VIRAAL_CONJUNCT|AB1_VIRAL_NOS
AB1_SEPSIS	Septicaemia	Chapter I Certain infectious and parasitic diseases	263798	635 [0.24%]	143147	346 [0.24%]	77769	153 [0.2%]	65378	193 [0.3%]	80250	146 [0.18%]	62897	200 [0.32%]	107626	243 [0.23%]	/	/		AB1_STREPTO_SEPSIS|AB1_OTHER_SEPSIS					AB1_OTHER_BACTERIAL
AB1_SEPSIS_BACT	Bacterial Sepsis	Chapter I Certain infectious and parasitic diseases	241361	5836 [2.42%]	130859	3162 [2.42%]	71984	1540 [2.14%]	58875	1622 [2.75%]	75899	1398 [1.84%]	54960	1764 [3.21%]	98539	2313 [2.35%]	11963	361 [3.02%]		AB1_SEPSIS_BACT_EXPL|AB1_SEPSIS_BACT_IMPL					AB1_SEPSIS_EXPLICIT|AB1_SEPSIS_IMPLICIT
AB1_SEPSIS_BACT_IMPL	Implicit bacterial Sepsis	Chapter I Certain infectious and parasitic diseases	237173	1648 [0.69%]	128625	928 [0.72%]	70836	392 [0.55%]	57789	536 [0.93%]	74825	324 [0.43%]	53800	604 [1.12%]	96868	642 [0.66%]	11680	78 [0.67%]	A0[0-5]|A19|A2[0-8]A3[0-2]|A3[6-9]|A4[2-4]|A4|A54|A69[0-1]|A699|A70|A7[4-5]|A7[7-9]|B9[56]|G0[01]|J1[3-5]			AB1_SEPSIS_CONDITION			AB1_SEPSIS_EXPLICIT|AB1_SEPSIS_IMPLICIT
AB1_SEPSIS_CONDITION	Condition for Implicit Sepsis (Organ dysfunction codes)	Chapter I Certain infectious and parasitic diseases	240370	4099 [1.71%]	130352	2254 [1.73%]	71916	975 [1.36%]	58436	1279 [2.19%]	75801	942 [1.24%]	54551	1312 [2.41%]	98083	1645 [1.68%]	11935	200 [1.68%]	D65|D695|E872|G934|I46|I959|J80|J952|J96|J960|J969|K720|K729|N00|N17|R090|R092|R400|R401|R402|R418|R55|R57						AB1_SEPSIS_EXPLICIT|AB1_SEPSIS_IMPLICIT
AB1_SEPSIS_EXPLICIT	Explicit Sepsis	Chapter I Certain infectious and parasitic diseases	245984	685 [0.28%]	133409	371 [0.28%]	73437	170 [0.23%]	59972	201 [0.34%]	77149	166 [0.22%]	56260	205 [0.36%]	100369	265 [0.26%]	/	/	A021|A207|A217|A227|A241|A267|A282|A327|A394|A40|A41|A427|A548|B007|B377|O85|R578						AB1_SEPSIS_IMPLICIT
AB1_SEPSIS_FUNGAL	Fungal Sepsis	Chapter I Certain infectious and parasitic diseases	243607	432 [0.18%]	132099	221 [0.17%]	72730	137 [0.19%]	59369	84 [0.14%]	76596	101 [0.13%]	55503	120 [0.22%]	99426	176 [0.18%]	/	/		AB1_SEPSIS_FUNGAL_IMPL|AB1_SEPSIS_FUNGAL_EXPL					AB1_SEPSIS_EXPLICIT|AB1_SEPSIS_IMPLICIT
AB1_SEPSIS_IMPLICIT	Implicit Sepsis	Chapter I Certain infectious and parasitic diseases	181111	6512 [3.6%]	97874	3612 [3.69%]	53443	1615 [3.02%]	44431	1997 [4.49%]	59126	1198 [2.03%]	38748	2414 [6.23%]	73902	2600 [3.52%]	9335	300 [3.21%]	A0[0-9]|A19|A2[0-8]|A3[0-2]|A3[6-9]|A4[2-9]|A54|A59|A690|A691|A699|A70|A7[4-9]|A8[0-1]|A8[3-9]|A9[2-9]|B0[0-6]|B0[89]|B2[5-7]|B3[34]|B3[7-9]|B4[0-6]|B4[89]|B50|B5[45]|B5[7-9]|B60|B64|B67|B9[5-7]|B99|G0[0-8]|H050|H602|H700|I00|I33|I3[89]|I400|R02|J0[1-9]|J1[0-8]|J2[0-2]|J36|J39[01]|J8[56]|K3[567]|K57|K61|K63[01]|K65|K750|K810|K812|K830|L0[2-4]|L08|M0[01]|M86|N10|N151|N30|N390|N41[023]|N45|N7[0-4]|…			AB1_SEPSIS_CONDITION			AB1_SEPSIS_EXPLICIT
AB1_SEPSIS_VIRAL	Viral Sepsis	Chapter I Certain infectious and parasitic diseases	242051	1851 [0.76%]	131280	1021 [0.78%]	72237	597 [0.83%]	59043	424 [0.72%]	76086	624 [0.82%]	55194	397 [0.72%]	98811	727 [0.74%]	11960	103 [0.86%]		AB1_SEPSIS_VIRAL_IMPL|AB1_SEPSIS_VIRAL_EXPL					AB1_SEPSIS_EXPLICIT|AB1_SEPSIS_IMPLICIT
AB1_SEPSIS_VIRAL_IMPL	Implicit viral Sepsis	Chapter I Certain infectious and parasitic diseases	240626	426 [0.18%]	130486	227 [0.17%]	71745	105 [0.15%]	58741	122 [0.21%]	75561	99 [0.13%]	54925	128 [0.23%]	98257	173 [0.18%]	/	/	A08|A8[0-1]|A8[3-9]|A9[2-9]|B0[0-9]|B2[5-7]|B3[34]|B97|J09|J1[0-2]|U04			AB1_SEPSIS_CONDITION			AB1_SEPSIS_EXPLICIT|AB1_SEPSIS_IMPLICIT
AB1_STREPTSTAPHYCOCC_INOTHER	Streptococcus and staphylococcus as the cause of diseases classified to other chapters	Chapter I Certain infectious and parasitic diseases	258489	1289 [0.5%]	140269	694 [0.49%]	75998	298 [0.39%]	64271	396 [0.62%]	78823	343 [0.44%]	61446	351 [0.57%]	105636	543 [0.51%]	12584	52 [0.41%]	B95						AB1_BACT_BIR_OTHER_INF_AGENTS
AB1_VIRAL_SKIN_MUCOUS_MEMBRANE	Viral infections characterized by skin and mucous membrane lesions	Chapter I Certain infectious and parasitic diseases	272604	577 [0.21%]	148057	311 [0.21%]	79719	159 [0.2%]	68338	152 [0.22%]	81834	162 [0.2%]	66223	149 [0.22%]	111158	242 [0.22%]	/	/	B0[0-9]	AB1_HERPES_SIMPLEX|AB1_VARICELLA|AB1_ZOSTER|AB1_SMALLPOS|AB1_MONKEYPOS|AB1_MEASLES|AB1_RUBELLA|AB1_VIRAL_WARTS|AB1_VIRAL_SKIN_NOS
AB1_VIRAL_WARTS	Viral warts	Chapter I Certain infectious and parasitic diseases	272332	305 [0.11%]	147906	160 [0.11%]	79649	89 [0.11%]	68257	71 [0.1%]	81760	88 [0.11%]	66146	72 [0.11%]	111049	133 [0.12%]	/	/	B07						AB1_VIRAL_SKIN_MUCOUS_MEMBRANE
BACT_INTEST_INFECTION_NOS	Other specified/unspecified bacterial intestinal infections	Chapter I Certain infectious and parasitic diseases	272006	748 [0.27%]	147762	386 [0.26%]	79609	221 [0.28%]	68153	165 [0.24%]	81711	166 [0.2%]	66051	220 [0.33%]	110940	293 [0.26%]	13304	69 [0.52%]	A04[8-9]						IBD_BACT_INTEST_INFECTIONS
IBD_BACT_INTEST_INFECTIONS	Bacterial intestinal infections, IBD co-morbidities	Chapter I Certain infectious and parasitic diseases	271968	1044 [0.38%]	147766	549 [0.37%]	79619	292 [0.37%]	68147	257 [0.38%]	81716	240 [0.29%]	66050	309 [0.47%]	110968	416 [0.37%]	13234	79 [0.6%]	A04	ENTEROPATH_E_COLI|EHEC|CAMPYLOENTERITIS|YERSINIAENTERITIS|C_DIFFICILE_ENTEROCOLITIS|BACT_INTEST_INFECTION_NOS					IBD_INFECTIONS
C3_BLADDER	Malignant neoplasm of bladder	Chapter II Neoplasms	272176	594 [0.22%]	147796	337 [0.23%]	79931	77 [0.1%]	67865	260 [0.38%]	81905	81 [0.1%]	65891	256 [0.39%]	110984	239 [0.22%]	/	/	C67
C3_BREAST	Malignant neoplasm of breast	Chapter II Neoplasms	141605	3593 [2.54%]	76757	2023 [2.64%]	76757	2023 [2.64%]	/	/	43454	875 [2.01%]	33303	1148 [3.45%]	57891	1453 [2.51%]	6957	117 [1.68%]	C50		Female
C3_COLON	Malignant neoplasm of colon	Chapter II Neoplasms	271060	720 [0.27%]	147242	398 [0.27%]	79445	163 [0.21%]	67797	235 [0.35%]	81584	108 [0.13%]	65658	290 [0.44%]	110474	295 [0.27%]	/	/	C18
C3_CORPUS_UTERI	Malignant neoplasm of corpus uteri	Chapter II Neoplasms	146946	371 [0.25%]	79665	200 [0.25%]	79665	200 [0.25%]	/	/	/	/	34671	154 [0.44%]	60154	163 [0.27%]	/	/	C54		Female
C3_DIGESTIVE_ORGANS	Malignant neoplasm of digestive organs	Chapter II Neoplasms	266533	1405 [0.53%]	144679	780 [0.54%]	78462	319 [0.41%]	66217	461 [0.7%]	80688	235 [0.29%]	63991	545 [0.85%]	108655	574 [0.53%]	13199	51 [0.39%]		C3_OESOPHAGUS|C3_STOMACH|C3_SMALL_INTESTINE|C3_COLON|C3_RECTOSIGMOID_JUNCTION|C3_RECTUM|C3_ANUS_ANALCANAL|C3_BILIARY_GALLBLADDER|C3_PANCREAS|C3_DIGESTIVE_ORGANS_NAS
C3_FEMALE_GENITAL	malignant neoplasm of female genital organs	Chapter II Neoplasms	145893	763 [0.52%]	79092	419 [0.53%]	79092	419 [0.53%]	/	/	44733	159 [0.36%]	34359	260 [0.76%]	59714	324 [0.54%]	/	/		C3_VULVA|C3_VAGINA|C3_CERVIX_UTERI|C3_CORPUS_UTERI|C3_UTERUS_NAS|C3_OVARY|C3_FEMALE_GENITAL_NAS|C3_PLACENTA	Female
C3_HEAD_AND_NECK	Malignant neoplasm of head and neck	Chapter II Neoplasms	273291	371 [0.14%]	148468	207 [0.14%]	80075	59 [0.07%]	68393	148 [0.22%]	81973	89 [0.11%]	66495	118 [0.18%]	111415	153 [0.14%]	/	/		C3_LIP|C3_ORALCAVITY|C3_PAROTIDGLAND|C3_SALIVARYNAS|C3_OROPHARYNX|C3_NASOPHARYNX|C3_HYPOPHARYNX|C3_LIP_ORAL_PHARYNX_NAS|C3_LARYNX
C3_LYMPHNODES_SECONDARY_NAS	Secondary and unspecified malignant neoplasm of lymph nodes	Chapter II Neoplasms	267869	1167 [0.44%]	145429	670 [0.46%]	78254	509 [0.65%]	67175	161 [0.24%]	80706	309 [0.38%]	64723	361 [0.56%]	109207	471 [0.43%]	/	/	C77
C3_MALE_GENITAL	malignant neoplasm of male genital organs	Chapter II Neoplasms	118974	1460 [1.23%]	64696	773 [1.19%]	/	/	64696	773 [1.19%]	35690	139 [0.39%]	29006	634 [2.19%]	48274	634 [1.31%]	6004	53 [0.88%]		C3_PENIS|C3_PROSTATE|C3_TESTIS|C3_MALE_GENITAL_NAS	Male
C3_MELANOMA_SKIN	Malignant melanoma of skin	Chapter II Neoplasms	272323	576 [0.21%]	147881	320 [0.22%]	79681	195 [0.24%]	68200	125 [0.18%]	81745	125 [0.15%]	66136	195 [0.29%]	111014	253 [0.23%]	/	/	C43
C3_NONHODGKIN	Non-Hodgkin lymphoma, all	Chapter II Neoplasms	272588	533 [0.2%]	148060	291 [0.2%]	79836	120 [0.15%]	68224	171 [0.25%]	81908	120 [0.15%]	66152	171 [0.26%]	111125	227 [0.2%]	/	/	C8[2-5]
C3_OTHER_SKIN	Other malignant neoplasms of skin (=non-melanoma skin cancer)	Chapter II Neoplasms	260602	2562 [0.98%]	141185	1470 [1.04%]	76651	760 [0.99%]	64534	710 [1.1%]	79659	438 [0.55%]	61526	1032 [1.68%]	106038	1082 [1.02%]	/	/	C44			!C3_MELANOMA_SKIN		!C3_MELANOMA_SKIN
C3_PROSTATE	Malignant neoplasm of prostate	Chapter II Neoplasms	119088	1312 [1.1%]	64763	701 [1.08%]	/	/	64763	701 [1.08%]	35722	85 [0.24%]	29041	616 [2.12%]	48316	564 [1.17%]	/	/	C61		Male
C3_RECTUM	Malignant neoplasm of rectum	Chapter II Neoplasms	272910	404 [0.15%]	148220	226 [0.15%]	79985	82 [0.1%]	68235	144 [0.21%]	81896	66 [0.08%]	66324	160 [0.24%]	111279	167 [0.15%]	/	/	C20
C3_SECONDARY_RESPIRATORY_DIGESTIVE	Secondary malignant neoplasm of respiratory and digestive organs	Chapter II Neoplasms	266873	334 [0.13%]	144804	183 [0.13%]	78043	106 [0.14%]	66761	77 [0.12%]	80759	73 [0.09%]	64045	110 [0.17%]	108869	137 [0.13%]	/	/	C78
C3_SKIN	Malignant neoplasm of skin	Chapter II Neoplasms	261252	3212 [1.23%]	141544	1829 [1.29%]	76858	967 [1.26%]	64686	862 [1.33%]	79791	570 [0.71%]	61753	1259 [2.04%]	106326	1370 [1.29%]	/	/		C3_MELANOMA_SKIN|C3_OTHER_SKIN
C3_SQUOMOUS_CELL_CARCINOMA_SKIN	Squamous cell neoplasms and carcinomas of the skin	Chapter II Neoplasms	262567	2694 [1.03%]	142294	1539 [1.08%]	77273	788 [1.02%]	65021	751 [1.16%]	80171	451 [0.56%]	62123	1088 [1.75%]	106880	1144 [1.07%]	/	/	C44[0-9]
CD2_BENIGN_BREAST	Benign neoplasm of breast	Chapter II Neoplasms	147507	700 [0.47%]	79993	380 [0.48%]	79993	380 [0.48%]	/	/	45087	261 [0.58%]	34906	119 [0.34%]	60390	275 [0.46%]	/	/	D24		Female
CD2_BENIGN_COLON	Benign neoplasm: Colon	Chapter II Neoplasms	260804	2805 [1.08%]	141529	1568 [1.11%]	77113	669 [0.87%]	64416	899 [1.4%]	79031	515 [0.65%]	62498	1053 [1.68%]	106373	1164 [1.09%]	12902	73 [0.57%]		CD2_BENIGN_CAECUM|CD2_BENIGN_APPENDIX|CD2_BENIGN_ASCENDING_COLON|CD2_BENIGN_TRANSVERSE_COLON|CD2_BENIGN_DESCENDING_COLON|CD2_BENIGN_SIGMOID_COLON|CD2_BENIGN_COLON_NOS
CD2_BENIGN_COLON_NOS	Benign neoplasm: Colon, unspecified	Chapter II Neoplasms	273505	1121 [0.41%]	148543	617 [0.42%]	80077	270 [0.34%]	68466	347 [0.51%]	82038	217 [0.26%]	66505	400 [0.6%]	111548	481 [0.43%]	/	/	D126
CD2_BENIGN_COLORECANI	Benign neoplasm of colon, rectum, anus and anal canal	Chapter II Neoplasms	258776	3340 [1.29%]	140447	1875 [1.34%]	76615	815 [1.06%]	63832	1060 [1.66%]	78527	601 [0.77%]	61920	1274 [2.06%]	105497	1380 [1.31%]	12832	85 [0.66%]	D12	CD2_BENIGN_COLON|CD2_BENIGN_RECTOSIGMOID_JUNC|CD2_BENIGN_RECTUM_ANAL
CD2_BENIGN_HEAMANGIOMA_LYMPHANGIOMA	Haemangioma and lymphangioma, any site	Chapter II Neoplasms	273023	573 [0.21%]	148315	299 [0.2%]	79882	153 [0.19%]	68433	146 [0.21%]	81898	130 [0.16%]	66417	169 [0.25%]	111318	251 [0.23%]	/	/	D18	CD2_BENIGN_HEMANGIOMA|CD2_BENIGN_LYMPHANGIOMA
CD2_BENIGN_HEMANGIOMA	Haemangioma, any site	Chapter II Neoplasms	273087	562 [0.21%]	148347	293 [0.2%]	79894	149 [0.19%]	68453	144 [0.21%]	81907	128 [0.16%]	66440	165 [0.25%]	111349	246 [0.22%]	/	/	D180
CD2_BENIGN_LEIOMYOMA_UTERI	Leiomyoma of uterus	Chapter II Neoplasms	144791	5339 [3.69%]	78635	2746 [3.49%]	78635	2746 [3.49%]	/	/	44117	1805 [4.09%]	34518	941 [2.73%]	59343	2051 [3.46%]	6813	542 [7.96%]	D25		Female
CD2_BENIGN_LIPO_SKIN_HEADFACENECK	Benign lipomatous neoplasm of skin and subcutaneous tissue of head, face and neck	Chapter II Neoplasms	273888	471 [0.17%]	148774	263 [0.18%]	80183	85 [0.11%]	68591	178 [0.26%]	82085	137 [0.17%]	66689	126 [0.19%]	111697	174 [0.16%]	/	/	D170
CD2_BENIGN_LIPO_SKIN_LIMBS	Benign lipomatous neoplasm of skin and subcutaneous tissue of limbs	Chapter II Neoplasms	273659	936 [0.34%]	148670	506 [0.34%]	80058	290 [0.36%]	68612	216 [0.31%]	82004	256 [0.31%]	66666	250 [0.38%]	111600	357 [0.32%]	13389	73 [0.55%]	D172
CD2_BENIGN_LIPO_SKIN_TRUNK	Benign lipomatous neoplasm of skin and subcutaneous tissue of trunk	Chapter II Neoplasms	273475	1152 [0.42%]	148559	591 [0.4%]	80033	321 [0.4%]	68526	270 [0.39%]	81952	287 [0.35%]	66607	304 [0.46%]	111541	475 [0.43%]	13375	86 [0.64%]	D171
CD2_BENIGN_LIPOMATOUS	Benign lipomatous neoplasm	Chapter II Neoplasms	271139	3145 [1.16%]	147252	1684 [1.14%]	79558	820 [1.03%]	67694	864 [1.28%]	81267	818 [1.01%]	65985	866 [1.31%]	110635	1235 [1.12%]	13252	226 [1.71%]	D17	CD2_BENIGN_LIPO_SKIN_HEADFACENECK|CD2_BENIGN_LIPO_SKIN_TRUNK|CD2_BENIGN_LIPO_SKIN_LIMBS|CD2_BENIGN_LIPO_SKIN_NOS|CD2_BENIGN_LIPO_INTRA_ABD|CD2_BENIGN_LIPO_INTRATHO|CD2_BENIGN_LIPO_SPERMATIC|CD2_BENIGN_LIPO_NOS
CD2_BENIGN_MELANOCYTIC	Melanocytic naevi	Chapter II Neoplasms	272178	2059 [0.76%]	147806	1135 [0.77%]	79589	820 [1.03%]	68217	315 [0.46%]	81565	665 [0.82%]	66241	470 [0.71%]	110966	872 [0.79%]	13406	52 [0.39%]	D22	CD2_BENIGN_MELANOCYTIC_LIP|CD2_BENIGN_MELANOCYTIC_EYELID|CD2_BENIGN_MELANOCYTIC_EAR|CD2_BENIGN_MELANOCYTIC_FACE|CD2_BENIGN_MELANOCYTIC_SCALPNECK|CD2_BENIGN_MELANOCYTIC_TRUNK|CD2_BENIGN_MELANOCYTIC_UPPERLIMB|CD2_BENIGN_MELANOCYTIC_LOWERLIMB|CD2_BENIGN_MELANOCYTIC_NOS
CD2_BENIGN_MELANOCYTIC_FACE	Melanocytic naevi of other and unspecified parts of face	Chapter II Neoplasms	273708	876 [0.32%]	148674	491 [0.33%]	80056	382 [0.48%]	68618	109 [0.16%]	82052	288 [0.35%]	66622	203 [0.3%]	111603	367 [0.33%]	/	/	D223
CD2_BENIGN_MELANOCYTIC_TRUNK	Melanocytic naevi of trunk	Chapter II Neoplasms	273395	526 [0.19%]	148497	283 [0.19%]	80036	188 [0.23%]	68461	95 [0.14%]	81916	172 [0.21%]	66581	111 [0.17%]	111469	229 [0.21%]	/	/	D225
CD2_BENIGN_OTHER_NOS	Benign neoplasm of other and unspecified sites	Chapter II Neoplasms	273828	324 [0.12%]	148742	174 [0.12%]	80122	87 [0.11%]	68620	87 [0.13%]	82075	86 [0.1%]	66667	88 [0.13%]	111670	134 [0.12%]	/	/	D36	CD2_BENIGN_LYMPHNODES|CD2_BENIGN_PERIPH_AUTO_NEURO|CD2_BENIGN_NOS
CD2_BENIGN_OTHERDIGESTIVE	Benign neoplasm of other and ill-defined parts of digestive system	Chapter II Neoplasms	273613	740 [0.27%]	148627	457 [0.31%]	80052	295 [0.37%]	68575	162 [0.24%]	82050	153 [0.19%]	66577	304 [0.46%]	111563	255 [0.23%]	/	/	D13	CD2_BENIGN_OESOPHAGUS|CD2_BENIGN_STOMACH|CD2_BENIGN_SMALL_INTESTINE|CD2_BENIGN_LIVE_BILE|CD2_BENIGN_PANCREAS|CD2_BENIGN_ENDOCRINE_PANCREAS|CD2_BENIGN_DIGESTIVE_NOS
CD2_BENIGN_OVARY	Benign neoplasm of ovary	Chapter II Neoplasms	147183	562 [0.38%]	79784	314 [0.39%]	79784	314 [0.39%]	/	/	45006	164 [0.36%]	34778	150 [0.43%]	60264	229 [0.38%]	/	/	D27		Female
CD2_BENIGN_RECTUM	Benign neoplasm: Rectum	Chapter II Neoplasms	270524	718 [0.27%]	146957	395 [0.27%]	79448	154 [0.19%]	67509	241 [0.36%]	81331	102 [0.13%]	65626	293 [0.45%]	110244	306 [0.28%]	/	/	D128
CD2_BENIGN_SIGMOID_COLON	Benign neoplasm: Sigmoid colon	Chapter II Neoplasms	267831	1205 [0.45%]	145420	689 [0.47%]	78776	288 [0.37%]	66644	401 [0.6%]	80588	215 [0.27%]	64832	474 [0.73%]	109182	486 [0.45%]	/	/	D125
CD2_BENIGN_SKIN	Other benign neoplasms of skin	Chapter II Neoplasms	272619	1947 [0.71%]	148059	1094 [0.74%]	79759	674 [0.85%]	68300	420 [0.61%]	81755	549 [0.67%]	66304	545 [0.82%]	111167	782 [0.7%]	13393	71 [0.53%]	D23	CD2_BENIGN_SKIN_LIP|CD2_BENIGN_SKIN_EYELID|CD2_BENIGN_SKIN_EAR|CD2_BENIGN_SKIN_FACE|CD2_BENIGN_SKIN_SCALPNECK|CD2_BENIGN_SKIN_TRUNK|CD2_BENIGN_SKIN_UPPERLIMB|CD2_BENIGN_SKIN_LOWERLIMB|CD2_BENIGN_SKIN_NOS
CD2_BENIGN_SKIN_EYELID	Benign neoplasm: Skin of eyelid, including canthus	Chapter II Neoplasms	273686	499 [0.18%]	148664	283 [0.19%]	80083	150 [0.19%]	68581	133 [0.19%]	82045	120 [0.15%]	66619	163 [0.24%]	111598	205 [0.18%]	/	/	D231
CD2_BENIGN_SKIN_FACE	Benign neoplasm: Skin of other and unspecified parts of face	Chapter II Neoplasms	273973	350 [0.13%]	148813	200 [0.13%]	80163	143 [0.18%]	68650	57 [0.08%]	82141	102 [0.12%]	66672	98 [0.15%]	111725	143 [0.13%]	/	/	D233
CD2_BENIGN_SKIN_TRUNK	Benign neoplasm: Skin of trunk	Chapter II Neoplasms	274032	357 [0.13%]	148857	209 [0.14%]	80183	124 [0.15%]	68674	85 [0.12%]	82149	116 [0.14%]	66708	93 [0.14%]	111741	135 [0.12%]	/	/	D235
CD2_BENIGN_STOMACH	Benign neoplasm: Stomach	Chapter II Neoplasms	274055	593 [0.22%]	148879	367 [0.25%]	80196	245 [0.31%]	68683	122 [0.18%]	82160	117 [0.14%]	66719	250 [0.37%]	111739	202 [0.18%]	/	/	D131
CD2_BENIGN_TRANSVERSE_COLON	Benign neoplasm: Transverse colon	Chapter II Neoplasms	269725	378 [0.14%]	146529	204 [0.14%]	79384	70 [0.09%]	67145	134 [0.2%]	/	/	65272	156 [0.24%]	109943	154 [0.14%]	/	/	D123
CD2_INSITU_BREAST	Carcinoma in situ of breast	Chapter II Neoplasms	146281	388 [0.27%]	79268	212 [0.27%]	79268	212 [0.27%]	/	/	44729	75 [0.17%]	34539	137 [0.4%]	59903	168 [0.28%]	/	/	D05	CD2_INSITU_BREAST_LOBULAR|CD2_INSITU_BREAST_INTRADUCTAL|CD2_INSITU_BREAST_NOS	Female	!C3_BREAST
CD2_INSITU_BREAST_INTRADUCTAL	Carcinoma in situ of breast, intraductal	Chapter II Neoplasms	147067	386 [0.26%]	79726	209 [0.26%]	79726	209 [0.26%]	/	/	44952	79 [0.18%]	34774	130 [0.37%]	60214	165 [0.27%]	/	/	D051		Female
CD2_INSITU_BREAST_NOS	Carcinoma in situ of breast, other/unspecified	Chapter II Neoplasms	147579	395 [0.27%]	80006	234 [0.29%]	80006	234 [0.29%]	/	/	45139	103 [0.23%]	34867	131 [0.38%]	60418	158 [0.26%]	/	/	D05[7|9]		Female
CD2_INSITU_CERVIX_UTERI_EXALLC	Carcinoma in situ of cervix uteri	Chapter II Neoplasms	120473	319 [0.26%]	64917	177 [0.27%]	64917	177 [0.27%]	/	/	38746	142 [0.37%]	/	/	49141	122 [0.25%]	/	/	D06	CD2_INSITU_CERVIX_UTERI_ENDOCERVIX|CD2_INSITU_CERVIX_UTERI_EXOCERVIX|CD2_INSITU_CERVIX_UTERI_NOS	Female	!C3_CERVIX_UTERI			C3_CANCER|C3_CANCER_WIDE
CD2_INSITU_CERVIX_UTERI_NOS_EXALLC	Carcinoma in situ of uteri, other/unspecified	Chapter II Neoplasms	120494	327 [0.27%]	64930	180 [0.28%]	64930	180 [0.28%]	/	/	38756	145 [0.37%]	/	/	49150	129 [0.26%]	/	/	D06[7|9]		Female				C3_CANCER|C3_CANCER_WIDE
CD2_LEIOMYOMA_ENDOMETRIOSIS	Benign leiomyoma with endometriosis	Chapter II Neoplasms	138452	843 [0.61%]	75340	435 [0.58%]	75340	435 [0.58%]	/	/	41809	322 [0.77%]	33531	113 [0.34%]	56861	333 [0.59%]	6251	75 [1.2%]		CD2_BENIGN_LEIOMYOMA_UTERI	Female	N14_ENDOMETRIOSIS		!N14_ENDOMETRIOSIS
CD2_NONHODGKIN_NAS	Other and unspecified types of non-Hodgkin lymphoma, hilmo	Chapter II Neoplasms	273273	387 [0.14%]	148429	208 [0.14%]	79999	85 [0.11%]	68430	123 [0.18%]	82040	94 [0.11%]	66389	114 [0.17%]	111427	167 [0.15%]	/	/	C85
CD2_PRIMARY_LYMPHOID_HEMATOPOIETIC	Primary_lymphoid and hematopoietic malignant neoplasms	Chapter II Neoplasms	270659	942 [0.35%]	146983	524 [0.36%]	79382	222 [0.28%]	67601	302 [0.45%]	81585	222 [0.27%]	65398	302 [0.46%]	110340	393 [0.36%]	/	/		CD2_HODGKIN_LYMPHOMA|CD2_FOLLICULAR_LYMPHOMA|CD2_NONFOLLICULAR_LYMPHOMA|CD2_TNK_LYMPHOMA|CD2_NONHODGKIN_NAS|CD2_OTHER_SPECIAL_TNK_LYMPHOMA|CD2_IMMUNOPROLIFERATIVE|CD2_MULTIPLE_MYELOMA_PLASMA_CELL|CD2_LYMPHOID_LEUKAEMIA|CD2_MYELOID_LEUKAEMIA|CD2_MONOCYTIC_LEUKAEMIA|CD2_OTHER_LEUKAEMIA_SPECIFIED|CD2_LEUKAEMIA_NAS|CD2_PRIMARY_LYMPHOID_HEMATOPOIETIC_NAS
AUTOIMMUNE_NONTHYROID_STRICT	Autoimmune diseases excluding thyroid diseases, strict definition	Chapter III Diseases of the blood and blood-forming organs and certain disorders involving the immune mechanism	238667	6647 [2.79%]	129216	3585 [2.77%]	67449	1912 [2.83%]	61767	1673 [2.71%]	73951	1757 [2.38%]	55265	1828 [3.31%]	97668	2751 [2.82%]	11783	311 [2.64%]		AUTOIMMUNE		!(HYPOTHY_LEVOTHY|GRAVES_COND|E4_HYTHY_AI_STRICT|AUTOIMMUNE_HYPERTHYROIDISM)		!(HYPOTHY_LEVOTHY|GRAVES_COND|E4_HYTHY_AI_STRICT|AUTOIMMUNE_HYPERTHYROIDISM)
D3_AGRANULOCYTOSIS	Agranulocytosis	Chapter III Diseases of the blood and blood-forming organs and certain disorders involving the immune mechanism	268569	566 [0.21%]	145895	304 [0.21%]	78668	197 [0.25%]	67227	107 [0.16%]	80932	158 [0.2%]	64963	146 [0.22%]	109465	234 [0.21%]	/	/	D70						D3_BLOODOTHER
D3_ANAEMIA	Anaemias	Chapter III Diseases of the blood and blood-forming organs and certain disorders involving the immune mechanism	114072	5672 [4.97%]	60803	2966 [4.88%]	34837	1994 [5.72%]	25966	972 [3.74%]	42784	1540 [3.6%]	18019	1426 [7.91%]	47160	2155 [4.57%]	6109	551 [9.02%]		D3_NUTRIANAEMIA|D3_HAEMOLYTICANAEMIA|D3_APLASTICANDOTHANAEMIA					NEURO_COMORBIDITIES
D3_ANAEMIA_IRONDEF	Iron deficiency anaemia	Chapter III Diseases of the blood and blood-forming organs and certain disorders involving the immune mechanism	260878	1944 [0.75%]	141889	1018 [0.72%]	76449	720 [0.94%]	65440	298 [0.46%]	79462	550 [0.69%]	62427	468 [0.75%]	106410	748 [0.7%]	12579	178 [1.42%]		D3_ANAEMIA_IRONDEF_BLOODLOSS|D3_ANAEMIA_IRONDEF_NAS					D3_NUTRIANAEMIA
D3_ANAEMIA_IRONDEF_NAS	Other and unspecified iron deficiency	Chapter III Diseases of the blood and blood-forming organs and certain disorders involving the immune mechanism	260878	1944 [0.75%]	141889	1018 [0.72%]	76449	720 [0.94%]	65440	298 [0.46%]	79462	550 [0.69%]	62427	468 [0.75%]	106410	748 [0.7%]	12579	178 [1.42%]	D50						D3_NUTRIANAEMIA
D3_ANAEMIANAS	Other and unspecified anaemias	Chapter III Diseases of the blood and blood-forming organs and certain disorders involving the immune mechanism	258400	3476 [1.35%]	140298	1874 [1.34%]	75813	1216 [1.6%]	64485	658 [1.02%]	79075	951 [1.2%]	61223	923 [1.51%]	105614	1333 [1.26%]	12488	269 [2.15%]	D64[8-9]						D3_APLASTICANDOTHANAEMIA
D3_APLASTICANDOTHANAEMIA	Aplastic and other anaemias	Chapter III Diseases of the blood and blood-forming organs and certain disorders involving the immune mechanism	258702	3778 [1.46%]	140453	2029 [1.44%]	75910	1313 [1.73%]	64543	716 [1.11%]	79149	1025 [1.3%]	61304	1004 [1.64%]	105741	1460 [1.38%]	12508	289 [2.31%]		D3_ACQPUREREDCLLAPLASIA|D3_OTHERAPLASTICANAEMIA|D3_ACUTEPOSTBLEEDANAEMIA|D3_ANAEMIAINCHRONICDISEASE|D3_OTHERANAEMIA
D3_COAGDEF_PURPUR_HAEMORRHAGIC	Coagulation defects, purpura and other haemorrhagic conditions	Chapter III Diseases of the blood and blood-forming organs and certain disorders involving the immune mechanism	270752	701 [0.26%]	147012	379 [0.26%]	79374	201 [0.25%]	67638	178 [0.26%]	81421	205 [0.25%]	65591	174 [0.27%]	110458	280 [0.25%]	/	/		D3_DISSEINTRAVASCCOAG|D3_HEREDFVIIIDEF|D3_HEREDFIXDEF|D3_COAGOTHER|D3_PURPURA_AND3_OTHER_HAEMORRHAGIC
D3_COAGOTHER	Other coagulation defects	Chapter III Diseases of the blood and blood-forming organs and certain disorders involving the immune mechanism	270374	323 [0.12%]	146807	174 [0.12%]	79278	105 [0.13%]	67529	69 [0.1%]	81319	103 [0.13%]	65488	71 [0.11%]	110309	131 [0.12%]	/	/	D68	D3_VONVILLEBRAND|D3_HEREDFXIDEF|D3_HEREDOTHCLOFACTORS|D3_HAEMORRHAGCIRGUANTICO|D3_ACQCOAFACDEF|D3_PRIMTHROMBOPHILIA|D3_OTHTHROMBOPHILIA|D3_COAGDEFNAS					D3_COAGDEF_PURPUR_HAEMORRHAGIC
D3_NUTRIANAEMIA	Nutritional anaemias	Chapter III Diseases of the blood and blood-forming organs and certain disorders involving the immune mechanism	261115	2181 [0.84%]	142024	1153 [0.81%]	76535	806 [1.05%]	65489	347 [0.53%]	79519	607 [0.76%]	62505	546 [0.87%]	106496	834 [0.78%]	12595	194 [1.54%]		D3_ANAEMIA_IRONDEF|D3_ANAEMIA_B12_DEF|D3_ANAEMIA_FOLATEDEF|D3_NUTRIANAEMIAOTHER
D3_OTHERANAEMIA	Other anaemias	Chapter III Diseases of the blood and blood-forming organs and certain disorders involving the immune mechanism	258403	3479 [1.35%]	140301	1877 [1.34%]	75813	1216 [1.6%]	64488	661 [1.02%]	79076	952 [1.2%]	61225	925 [1.51%]	105614	1333 [1.26%]	12488	269 [2.15%]	D64	D3_SIDEROANAEMIAHERED|D3_SIDEROANASCND|D3_SIDEROANAMIEAOTHER|D3_CONGENDYSERYTHANAEMIA|D3_ANAEMIANAS					D3_APLASTICANDOTHANAEMIA
D3_PURPURA_AND3_OTHER_HAEMORRHAGIC	Purpura and other haemorrhagic conditions	Chapter III Diseases of the blood and blood-forming organs and certain disorders involving the immune mechanism	270421	370 [0.14%]	146830	197 [0.13%]	79266	93 [0.12%]	67564	104 [0.15%]	81314	98 [0.12%]	65516	99 [0.15%]	110326	148 [0.13%]	/	/	D69	D3_ALLERGPURPURA|D3_QUALIPATELETDEF|D3_OTHNONTHROMBOCYTOPENPURPURA|D3_ITP|D3_OTHPRIMTHROMBOCYTOPENIA|D3_SCNDTHROMBOCYTOPENIA|D3_THROMBOCYTOPENIANAS|D3_HAEMORRHAGICNAS					D3_COAGDEF_PURPUR_HAEMORRHAGIC
E4_DM1	Type 1 diabetes	Chapter IV Endocrine, nutritional and metabolic diseases	250148	1199 [0.48%]	136392	614 [0.45%]	75235	259 [0.34%]	61157	355 [0.58%]	77268	295 [0.38%]	59124	319 [0.54%]	102839	494 [0.48%]	10917	91 [0.83%]	E10	E4_DM1COMA|E4_DM1KETO|E4_DM1REN|E4_DM1OPTH|E4_DM1NEU|E4_DM1PERIPH|E4_DM1NASCOMP|E4_DM1NOCOMP					E4_DIABETES
E4_DM1NOCOMP	Type 1 diabetes without complications	Chapter IV Endocrine, nutritional and metabolic diseases	250029	1080 [0.43%]	136337	559 [0.41%]	75220	244 [0.32%]	61117	315 [0.52%]	77240	267 [0.35%]	59097	292 [0.49%]	102785	440 [0.43%]	10907	81 [0.74%]	E109						E4_DIABETES
E4_DM2	Type 2 diabetes	Chapter IV Endocrine, nutritional and metabolic diseases	254168	5219 [2.05%]	138412	2634 [1.9%]	75906	930 [1.23%]	62506	1704 [2.73%]	77848	875 [1.12%]	60564	1759 [2.9%]	104315	1970 [1.89%]	11441	615 [5.38%]	E11	E4_DM2COMA|E4_DM2KETO|E4_DM2REN|E4_DM2OPTH|E4_DM2NEU|E4_DM2PERIPH|E4_DM2NASCOMP|E4_DM2NOCOMP					E4_DIABETES
E4_DM2NOCOMP	Type 2 diabetes without complications	Chapter IV Endocrine, nutritional and metabolic diseases	254019	5070 [2.0%]	138334	2556 [1.85%]	75882	906 [1.19%]	62452	1650 [2.64%]	77817	844 [1.08%]	60517	1712 [2.83%]	104260	1915 [1.84%]	11425	599 [5.24%]	E119						E4_DIABETES
E4_ENDOGLAND	Disorders of other endocrine glands	Chapter IV Endocrine, nutritional and metabolic diseases	271075	841 [0.31%]	147231	459 [0.31%]	79223	281 [0.35%]	68008	178 [0.26%]	81422	225 [0.28%]	65809	234 [0.36%]	110596	325 [0.29%]	13248	57 [0.43%]	E[2-3]	E4_PARATHYRO|E4_HYPERPIT|E4_HYPOPIT|E4_DIABINSIPIDUS|E4_HYPOTHALDYSF|E4_PITUDISNAS|E4_CUSHING|E4_ADRENOGEN|E4_HYPERALDO|E4_ADRENAL|E4_OVARDYS|E4_TESTIDYS|E4_DISPUB|E4_DYSPOLYGL|E4_THYMUSDIS|E4_ENDODIS
E4_ENDOMETPOSTOP	Postprocedural endocrine and metabolic disorders, not elsewhere classified	Chapter IV Endocrine, nutritional and metabolic diseases	211714	324 [0.15%]	114563	183 [0.16%]	64704	154 [0.24%]	49859	29 [0.06%]	70099	73 [0.1%]	44464	110 [0.25%]	87092	120 [0.14%]	/	/	E89						E4_METABOLIA
E4_FH	Familial hypercholesterolemia	Chapter IV Endocrine, nutritional and metabolic diseases	220105	8715 [3.96%]	119114	4734 [3.97%]	66235	1685 [2.54%]	52879	3049 [5.77%]	71429	1403 [1.96%]	47685	3331 [6.99%]	90399	3427 [3.79%]	10592	554 [5.23%]	E7800						E4_METABOLIA
E4_FLUIDELECTRO	Other disorders of fluid, electrolyte and acid-base balance	Chapter IV Endocrine, nutritional and metabolic diseases	212083	693 [0.33%]	114761	381 [0.33%]	64721	171 [0.26%]	50040	210 [0.42%]	70195	169 [0.24%]	44566	212 [0.48%]	87244	272 [0.31%]	/	/	E87	E4_HYPEROSMHNAT|E4_HYPOOSMNAT|E4_ACIDOSIS|E4_ALKALOSIS|E4_MIXACIDBASE|E4_HYPERKALAEMIA|E4_HYPOKALAEMIA|E4_FLUIDOVER|E4_FLUIDELECTRONAS					E4_METABOLIA
E4_GRAVES_STRICT	Graves disease, strict definition	Chapter IV Endocrine, nutritional and metabolic diseases	272373	568 [0.21%]	147933	288 [0.19%]	79458	224 [0.28%]	68475	64 [0.09%]	81786	157 [0.19%]	66147	131 [0.2%]	111100	245 [0.22%]	/	/		E4_THYTOXGOITDIF|GRAVES_OPHT		GRAVES_COND&!AMIODARONE
E4_HYPERCHOL	Pure hypercholesterolaemia	Chapter IV Endocrine, nutritional and metabolic diseases	220105	8715 [3.96%]	119114	4734 [3.97%]	66235	1685 [2.54%]	52879	3049 [5.77%]	71429	1403 [1.96%]	47685	3331 [6.99%]	90399	3427 [3.79%]	10592	554 [5.23%]	E780	E4_FH					E4_METABOLIA
E4_HYPERLIPNAS	Hyperlipidaemia, other/unspecified	Chapter IV Endocrine, nutritional and metabolic diseases	212860	1470 [0.69%]	115209	829 [0.72%]	64792	242 [0.37%]	50417	587 [1.16%]	70283	257 [0.37%]	44926	572 [1.27%]	87508	536 [0.61%]	10143	105 [1.04%]	E78[4-5]						E4_METABOLIA
E4_HYTHY_AI_STRICT	Hypothyroidism, strict autoimmune	Chapter IV Endocrine, nutritional and metabolic diseases	234139	3189 [1.36%]	126797	1757 [1.39%]	66611	1459 [2.19%]	60186	298 [0.5%]	72587	669 [0.92%]	54210	1088 [2.01%]	95800	1298 [1.35%]	11542	134 [1.16%]		E4_HYTHYNAS		!E4_HYTHY_AI_EXCL		!E4_HYTHY_AI_EXCL	AUTOIMMUNE
E4_LIPOPROT	Disorders of lipoprotein metabolism and other lipidaemias	Chapter IV Endocrine, nutritional and metabolic diseases	221003	9613 [4.35%]	119617	5237 [4.38%]	66392	1842 [2.77%]	53225	3395 [6.38%]	71586	1560 [2.18%]	48031	3677 [7.66%]	90731	3759 [4.14%]	10655	617 [5.79%]	E78	E4_HYPERCHOL|E4_HYPERGLYCER|E4_HYPERLIPMIX|E4_HYPERCHYLO|E4_HYPERLIPNAS|E4_LIPODEF|E4_LIPOPROTNAS					E4_METABOLIA
E4_METABOLIA	Metabolic disorders	Chapter IV Endocrine, nutritional and metabolic diseases	222624	11234 [5.05%]	120532	6152 [5.1%]	66888	2338 [3.5%]	53644	3814 [7.11%]	71998	1972 [2.74%]	48534	4180 [8.61%]	91350	4378 [4.79%]	10742	704 [6.55%]	E[7-9]	E4_AROMAMINO|E4_BRANCHAMINOFATAC|E4_AMINO|E4_LACTOSEINT|E4_CARBO|E4_SPHINGOLIP|E4_GLYCOSAMINOGLYC|E4_GLYCOPROT|E4_LIPOPROT|E4_PURINEPYRI|E4_PORBILIR|E4_MINERAL_MET|E4_CYSTFIBRO|E4_AMYLOIDOSIS|E4_VOLUME|E4_FLUIDELECTRO|E4_METABO
E4_MINERAL_MET	Disorders of mineral metabolism	Chapter IV Endocrine, nutritional and metabolic diseases	211781	391 [0.18%]	114610	230 [0.2%]	64645	95 [0.15%]	49965	135 [0.27%]	70122	96 [0.14%]	44488	134 [0.3%]	87120	148 [0.17%]	/	/	E83	E4_COPPER_MET|E4_IRON_MET|E4_ZINC_MET|E4_PHOS_MET|E4_MG_MET|E4_CA_MET|E4_MINERAL_METNAS					E4_METABOLIA
E4_NUTRIDEF	Other nutritional deficiencies	Chapter IV Endocrine, nutritional and metabolic diseases	248491	2103 [0.85%]	134826	1129 [0.84%]	72629	643 [0.89%]	62197	486 [0.78%]	75293	592 [0.79%]	59533	537 [0.9%]	101736	835 [0.82%]	11929	139 [1.17%]	E[5-6]	E4_VIT_DEF|E4_CA_DEF|E4_SELE_DEF|E4_ZINC_DEF|E4_COPP_DEF|E4_FE_DEF|E4_MG_DEF|E4_MANG_DEF|E4_CHRO_DEF|E4_MOLYB_DEF|E4_VANA_DEF|E4_MULTI_DEF|E4_NUTRIEL_NAS_DEF|E4_FAT_DEF|E4_IMBAL_FOOD|E4_NUTRI_DEF_NAS|E4_SEQUMAL
E4_OBESITY	Obesity	Chapter IV Endocrine, nutritional and metabolic diseases	253300	1851 [0.73%]	137404	987 [0.72%]	74120	551 [0.74%]	63284	436 [0.69%]	76230	516 [0.68%]	61174	471 [0.77%]	103575	745 [0.72%]	12321	119 [0.97%]	E66	E4_OBESITYCAL|E4_OBESITYDRUG|E4_OBESITYXTRMALV|E4_OBESITYNAS					E4_OBESITY_HYPER
E4_PCOS_CONCORTIUM	Polycystic ovarian syndrome, consortium definition	Chapter IV Endocrine, nutritional and metabolic diseases	147727	1114 [0.75%]	80108	613 [0.77%]	80108	613 [0.77%]	/	/	45123	464 [1.03%]	34985	149 [0.43%]	60482	453 [0.75%]	/	/	N925|N926|L680	E4_PCOS|N14_MENSIRREG	Female
E4_THYROID	Disorders of the thyroid gland	Chapter IV Endocrine, nutritional and metabolic diseases	258573	4956 [1.92%]	140273	2689 [1.92%]	73473	2208 [3.01%]	66800	481 [0.72%]	78423	1093 [1.39%]	61850	1596 [2.58%]	105605	2015 [1.91%]	12695	252 [1.99%]	E0	E4_CONGEIOD|E4_IODGOITRE|E4_IODTHYR|E4_IODHYPSUB|E4_HYTHYSUBS|E4_HYTHYPOSTINF|E4_ATROTHY|E4_MYXOCO|E4_HYTHYNAS|E4_GOITREDIFF|E4_GOITRENOD|E4_GOITREMULTINOD|E4_GOITRENAS|E4_THYTOXGOITDIF|E4_THYTOXECT|E4_THYCRISIS|E4_THYTOXNAS|E4_THYROIDITACU|E4_THYROIDITSUBAC|E4_THYROIDITCHRON|E4_THYROIDITAUTOIM|E4_THYROIDITDRUG|E4_THYROIDITNAS|E4_HYPERSECCAL|E4_GOITREDYS|E4_THYROIDNASOTH
E4_THYTOXNAS	Thyrotoxicosis, other and/or unspecified	Chapter IV Endocrine, nutritional and metabolic diseases	254070	453 [0.18%]	137818	234 [0.17%]	71444	179 [0.25%]	66374	55 [0.08%]	77451	121 [0.16%]	60367	113 [0.19%]	103781	191 [0.18%]	/	/	E05[4-9]						E4_THYROID
E4_VOLUME	Volume depletion	Chapter IV Endocrine, nutritional and metabolic diseases	211770	380 [0.18%]	114585	205 [0.18%]	64647	97 [0.15%]	49938	108 [0.22%]	70108	82 [0.12%]	44477	123 [0.28%]	87123	151 [0.17%]	/	/	E86						E4_METABOLIA
HYPOTHYROIDISM	Hypothyroidism (congenital or acquired)	Chapter IV Endocrine, nutritional and metabolic diseases	112187	3787 [3.38%]	59930	2093 [3.49%]	34573	1730 [5.0%]	25357	363 [1.43%]	42042	798 [1.9%]	17888	1295 [7.24%]	46534	1529 [3.29%]	5723	165 [2.88%]		E4_CONGEIOD|E4_IODGOITRE|E4_IODTHYR|E4_IODHYPSUB|E4_HYTHYSUBS|E4_HYTHYPOSTINF|E4_ATROTHY|E4_MYXOCO|E4_HYTHYNAS					NEURO_COMORBIDITIES
BRADY_UNSPE	Bradycardia, unspecified, drug-induced	Chapter IX Diseases of the circulatory system	270053	611 [0.23%]	146644	344 [0.23%]	79482	111 [0.14%]	67162	233 [0.35%]	81450	106 [0.13%]	65194	238 [0.37%]	110142	241 [0.22%]	/	/	R001
CARDIAC_ARRHYTM	Cardiac arrhythmias	Chapter IX Diseases of the circulatory system	205194	4766 [2.32%]	111269	2686 [2.41%]	64460	869 [1.35%]	46809	1817 [3.88%]	68325	747 [1.09%]	42944	1939 [4.52%]	84371	1935 [2.29%]	9554	145 [1.52%]		I9_PAROXTAC|I9_AF|I9_OTHARR					ILD_CVDMETABOCOMORB
I9_AF	Atrial fibrillation and flutter	Chapter IX Diseases of the circulatory system	157431	3528 [2.24%]	84671	1998 [2.36%]	49070	539 [1.1%]	35601	1459 [4.1%]	56605	466 [0.82%]	28066	1532 [5.46%]	65062	1439 [2.21%]	7698	91 [1.18%]	I48	I9_E_DRONE					FG_CVD
I9_ANGINA	Angina pectoris	Chapter IX Diseases of the circulatory system	246865	6940 [2.81%]	133851	3878 [2.9%]	74866	1322 [1.77%]	58985	2556 [4.33%]	76885	1003 [1.3%]	56966	2875 [5.05%]	100944	2663 [2.64%]	12070	399 [3.31%]	I20						I9_ISCHHEART
I9_ARTOTH	Other diseases of arteries and capillaries	Chapter IX Diseases of the circulatory system	262953	631 [0.24%]	142638	352 [0.25%]	77706	139 [0.18%]	64932	213 [0.33%]	80145	125 [0.16%]	62493	227 [0.36%]	107268	261 [0.24%]	/	/	I7[7-9]						I9_DOAAC
I9_ATHSCLE	Atherosclerosis, excluding cerebral and coronary sclerosis	Chapter IX Diseases of the circulatory system	262638	316 [0.12%]	142472	186 [0.13%]	77616	49 [0.06%]	64856	137 [0.21%]	/	/	62416	150 [0.24%]	107128	121 [0.11%]	/	/	I70						I9_DOAAC
I9_AVBLOCK	AV-block	Chapter IX Diseases of the circulatory system	230606	353 [0.15%]	124642	206 [0.17%]	70476	59 [0.08%]	54166	147 [0.27%]	74575	50 [0.07%]	50067	156 [0.31%]	94146	127 [0.13%]	/	/	I44[0-3]						I9_OTHHEART
I9_CARDMYO	Cardiomyopathy	Chapter IX Diseases of the circulatory system	230579	326 [0.14%]	124623	187 [0.15%]	70457	40 [0.06%]	54166	147 [0.27%]	74592	67 [0.09%]	50031	120 [0.24%]	94144	125 [0.13%]	/	/	I42	I9_CARDMPRI|I9_CARDMSEC|I9_CARDMYOHYP|I9_CARDMYOALC|I9_CARDMYORESTR|I9_CARDMYOOTH|I9_CARDMYOINOTH					I9_OTHHEART
I9_CAVS_DX	Calcific aortic valvular stenosis, diagnosis (helper)	Chapter IX Diseases of the circulatory system	270982	364 [0.13%]	147110	211 [0.14%]	79548	59 [0.07%]	67562	152 [0.22%]	81804	51 [0.06%]	65306	160 [0.25%]	110515	146 [0.13%]	/	/	I350|I352						I9_CAVS
I9_CEREBVASC	Cerebrovascular diseases	Chapter IX Diseases of the circulatory system	262271	2120 [0.81%]	142414	1165 [0.82%]	77360	432 [0.56%]	65054	733 [1.13%]	80382	413 [0.51%]	62032	752 [1.21%]	106909	856 [0.8%]	12948	99 [0.76%]	I6	I9_SAH|I9_ICH|I9_OTHINTRACRA|I9_STR_EXH|I9_STENOSIS|I9_DISCER|I9_ANEURYSM|I9_ANEUR|I9_CERATHER|I9_PROGVASC|I9_HYPERTENC|I9_MOYAMO|I9_THROMBICV|I9_CEREBRART|I9_CEREBDOTH|I9_CEREBAMY|I9_SEQULAE
I9_CHD	Major coronary heart disease event	Chapter IX Diseases of the circulatory system	265851	4652 [1.75%]	144324	2562 [1.78%]	78762	651 [0.83%]	65562	1911 [2.91%]	80383	785 [0.98%]	63941	1777 [2.78%]	108531	1828 [1.68%]	12996	262 [2.02%]	I200|I21|I22	I9_REVASC|I9_MI
I9_CONDUCTIO	Conduction disorders	Chapter IX Diseases of the circulatory system	231337	1084 [0.47%]	125058	622 [0.5%]	70628	211 [0.3%]	54430	411 [0.76%]	74734	209 [0.28%]	50324	413 [0.82%]	94432	413 [0.44%]	/	/	I44|I45	I9_AVBLOCK|I9_LBBB|I9_RBBB					I9_OTHHEART
I9_CORATHER	Coronary atherosclerosis	Chapter IX Diseases of the circulatory system	248658	8902 [3.58%]	134756	4878 [3.62%]	74692	1177 [1.58%]	60064	3701 [6.16%]	77097	1245 [1.61%]	57659	3633 [6.3%]	101746	3534 [3.47%]	12156	490 [4.03%]	I25|I24|Z951|T822						I9_ISCHHEART
I9_DISVEINLYMPH	Diseases of veins, lymphatic vessels and lymph nodes, not elsewhere classified	Chapter IX Diseases of the circulatory system	263942	7238 [2.74%]	143189	4058 [2.83%]	77243	2501 [3.24%]	65946	1557 [2.36%]	79844	1964 [2.46%]	63345	2094 [3.31%]	107723	2968 [2.76%]	13030	212 [1.63%]		I9_PHLETHROM|I9_PHLETHROMBDVTLOW|I9_PVT|I9_THROMBOTH|I9_VARICVE|I9_VARICVEOES|I9_VARICVESOTH|I9_VEINSOTH|I9_LYMPHADE|I9_LYMPHOTH
I9_DOAAC	Diseases of arteries, arterioles and capillaries	Chapter IX Diseases of the circulatory system	264406	2084 [0.79%]	143453	1167 [0.81%]	77999	432 [0.55%]	65454	735 [1.12%]	80390	370 [0.46%]	63063	797 [1.26%]	107863	856 [0.79%]	13090	61 [0.47%]	I7	I9_ATHSCLE|I9_AORTDIS|I9_AORTANEUR|I9_OTHANEUR|I9_OTHPER|I9_ARTEMBTHR|I9_ARTOTH|I9_PAD|I9_VASCINT
I9_HEARTFAIL	Heart failure, strict	Chapter IX Diseases of the circulatory system	264205	1262 [0.48%]	143368	713 [0.5%]	78150	161 [0.21%]	65218	552 [0.85%]	80839	177 [0.22%]	62529	536 [0.86%]	107840	496 [0.46%]	12997	53 [0.41%]	I50|I110|I130|I132
I9_HYPOTE	Hypotension	Chapter IX Diseases of the circulatory system	262642	740 [0.28%]	142511	377 [0.26%]	77286	191 [0.25%]	65225	186 [0.29%]	80154	141 [0.18%]	62357	236 [0.38%]	107163	326 [0.3%]	/	/	I95						I9_OTH
I9_HYPTENS	Hypertension	Chapter IX Diseases of the circulatory system	205937	21918 [10.64%]	111318	11783 [10.58%]	62306	5363 [8.61%]	49012	6420 [13.1%]	67694	3563 [5.26%]	43624	8220 [18.84%]	84759	8773 [10.35%]	9860	1362 [13.81%]	I10|I11|I12|I13|I15|I674						I9_HYPERTENSION
I9_HYPTENSESS	Hypertension, essential	Chapter IX Diseases of the circulatory system	205752	21733 [10.56%]	111224	11689 [10.51%]	62281	5338 [8.57%]	48943	6351 [12.98%]	67658	3527 [5.21%]	43566	8162 [18.73%]	84690	8704 [10.28%]	9838	1340 [13.62%]	I10						I9_HYPERTENSION
I9_HYPTENSRD	Hypertensive Renal Disease	Chapter IX Diseases of the circulatory system	184452	433 [0.23%]	99757	222 [0.22%]	57005	62 [0.11%]	42752	160 [0.37%]	64214	83 [0.13%]	35543	139 [0.39%]	76156	170 [0.22%]	/	/	I12						I9_HYPERTENSION
I9_IHD	Ischaemic heart disease, wide definition	Chapter IX Diseases of the circulatory system	251304	11379 [4.53%]	136248	6275 [4.61%]	75404	1860 [2.47%]	60844	4415 [7.26%]	77538	1656 [2.14%]	58710	4619 [7.87%]	102768	4487 [4.37%]	12288	617 [5.02%]	I2[0-5]
I9_INTRACRA	Nontraumatic intracranial haemmorrhage	Chapter IX Diseases of the circulatory system	260621	470 [0.18%]	141504	255 [0.18%]	77067	139 [0.18%]	64437	116 [0.18%]	80087	118 [0.15%]	61417	137 [0.22%]	106244	191 [0.18%]	/	/		I9_SAH|I9_ICH					I9_CEREBVASC
I9_ISCHHEART	Ischemic heart diseases	Chapter IX Diseases of the circulatory system	251304	11379 [4.53%]	136248	6275 [4.61%]	75404	1860 [2.47%]	60844	4415 [7.26%]	77538	1656 [2.14%]	58710	4619 [7.87%]	102768	4487 [4.37%]	12288	617 [5.02%]	I2[0-5]	I9_ANGINA|I9_MI|I9_MI_STRICT|I9_MI_COMPLICATIONS|I9_POSTAMI|I9_CORATHER|I9_REVASC
I9_LBBB	Left bundle-branch block	Chapter IX Diseases of the circulatory system	230580	327 [0.14%]	124618	182 [0.15%]	70487	70 [0.1%]	54131	112 [0.21%]	74579	54 [0.07%]	50039	128 [0.26%]	94151	132 [0.14%]	/	/	I44[4-7]						I9_OTHHEART
I9_MI_STRICT	Myocardial infarction, strict	Chapter IX Diseases of the circulatory system	242964	3039 [1.25%]	131658	1685 [1.28%]	73880	336 [0.45%]	57778	1349 [2.33%]	76412	530 [0.69%]	55246	1155 [2.09%]	99475	1194 [1.2%]	11831	160 [1.35%]	I21|I22						I9_ISCHHEART
I9_NONRHEVALV	Non-rheumatic valve diseases	Chapter IX Diseases of the circulatory system	231383	1130 [0.49%]	125072	636 [0.51%]	70646	229 [0.32%]	54426	407 [0.75%]	74704	179 [0.24%]	50368	457 [0.91%]	94471	452 [0.48%]	/	/	I3[4-7]						I9_OTHHEART
I9_OTHARR	Other arrhythmias	Chapter IX Diseases of the circulatory system	230916	663 [0.29%]	124817	381 [0.31%]	70568	151 [0.21%]	54249	230 [0.42%]	74660	135 [0.18%]	50157	246 [0.49%]	94276	257 [0.27%]	/	/	I49						I9_OTHHEART
I9_OTHILLHEART	Other or ill-defined heart diseases	Chapter IX Diseases of the circulatory system	230959	706 [0.31%]	124809	373 [0.3%]	70526	109 [0.15%]	54283	264 [0.49%]	74648	123 [0.16%]	50161	250 [0.5%]	94306	287 [0.3%]	/	/	I5[1-2]						I9_OTHHEART
I9_OTHPER	Other peripheral vascular diseases	Chapter IX Diseases of the circulatory system	263350	1028 [0.39%]	142868	582 [0.41%]	77779	212 [0.27%]	65089	370 [0.57%]	80200	180 [0.22%]	62668	402 [0.64%]	107417	410 [0.38%]	/	/	I73	I9_THROMBANG					I9_DOAAC
I9_PAD	Peripheral artery disease	Chapter IX Diseases of the circulatory system	263025	956 [0.36%]	142699	557 [0.39%]	77657	130 [0.17%]	65042	427 [0.66%]	80111	150 [0.19%]	62588	407 [0.65%]	107276	368 [0.34%]	/	/	E105|E115|E125|E135|E145|I702|I739	I9_PERIPH					I9_DOAAC
I9_PAROXTAC	Paroxysmal tachycardia	Chapter IX Diseases of the circulatory system	154988	1085 [0.7%]	83270	597 [0.72%]	48799	268 [0.55%]	34471	329 [0.95%]	56365	226 [0.4%]	26905	371 [1.38%]	64072	449 [0.7%]	/	/	I47						FG_CVD
I9_PHLETHROM	Phlebitis and thrombophlebitis (not including DVT)	Chapter IX Diseases of the circulatory system	258052	1348 [0.52%]	139866	735 [0.53%]	75088	346 [0.46%]	64778	389 [0.6%]	78171	291 [0.37%]	61695	444 [0.72%]	105330	575 [0.55%]	/	/	I80						I9_DISVEINLYMPH
I9_PHLETHROMBDVTLOW	DVT of lower extremities	Chapter IX Diseases of the circulatory system	257828	1124 [0.44%]	139750	619 [0.44%]	75028	286 [0.38%]	64722	333 [0.51%]	78124	244 [0.31%]	61626	375 [0.61%]	105235	480 [0.46%]	/	/	I80[12]						I9_DISVEINLYMPH
I9_PULMEMB	Pulmonary embolism	Chapter IX Diseases of the circulatory system	268100	907 [0.34%]	145529	492 [0.34%]	78576	191 [0.24%]	66953	301 [0.45%]	81057	197 [0.24%]	64472	295 [0.46%]	109371	380 [0.35%]	/	/	I26						I9_PULMHEART
I9_PULMHEART	Pulmonary heart disease, diseases of pulmonary circulation	Chapter IX Diseases of the circulatory system	268231	1038 [0.39%]	145609	572 [0.39%]	78622	237 [0.3%]	66987	335 [0.5%]	81084	224 [0.28%]	64525	348 [0.54%]	109414	423 [0.39%]	/	/		I9_PULMEMB|I9_PULMOTHHD
I9_RHEUVALV	Rheumatic valve diseases	Chapter IX Diseases of the circulatory system	268175	382 [0.14%]	145567	233 [0.16%]	78798	115 [0.15%]	66769	118 [0.18%]	81341	69 [0.08%]	64226	164 [0.26%]	109424	132 [0.12%]	/	/	I0[5-8]						I9_RHEUFEV
I9_SAH	Subarachnoid haemorrhage	Chapter IX Diseases of the circulatory system	264589	308 [0.12%]	143628	166 [0.12%]	77987	104 [0.13%]	65641	62 [0.09%]	80556	95 [0.12%]	63072	71 [0.11%]	107893	126 [0.12%]	/	/	I60						I9_STR_EXH|I9_TIA
I9_STEMI	Myocardial infarction, with ST-elevation	Chapter IX Diseases of the circulatory system	272677	1036 [0.38%]	148060	592 [0.4%]	79999	103 [0.13%]	68061	489 [0.72%]	81821	194 [0.24%]	66239	398 [0.6%]	111268	403 [0.36%]	/	/	I21[1-3]
I9_STR	Stroke, excluding SAH	Chapter IX Diseases of the circulatory system	265232	1184 [0.45%]	144005	656 [0.46%]	78098	212 [0.27%]	65907	444 [0.67%]	80744	213 [0.26%]	63261	443 [0.7%]	108138	476 [0.44%]	13089	52 [0.4%]	I61|I63|I64						I9_STR_EXH|I9_TIA
I9_STR_EXH	Ischaemic Stroke, excluding all haemorrhages	Chapter IX Diseases of the circulatory system	266030	1023 [0.38%]	144420	566 [0.39%]	78310	171 [0.22%]	66110	395 [0.6%]	80851	188 [0.23%]	63569	378 [0.59%]	108484	415 [0.38%]	/	/	I63|I64	I9_STR_EMBOLIC					I9_TIA
I9_STR_SAH	Stroke, including SAH	Chapter IX Diseases of the circulatory system	264876	1462 [0.55%]	143812	804 [0.56%]	77968	305 [0.39%]	65844	499 [0.76%]	80653	299 [0.37%]	63159	505 [0.8%]	107990	592 [0.55%]	13074	66 [0.5%]	I60|I61|I63|I64						I9_STR_EXH|I9_TIA
I9_TIA	Transient ischemic attack	Chapter IX Diseases of the circulatory system	265756	749 [0.28%]	144238	384 [0.27%]	78300	161 [0.21%]	65938	223 [0.34%]	80763	100 [0.12%]	63475	284 [0.45%]	108405	336 [0.31%]	/	/	G45						I9_STR_EXH
I9_UAP	Unstable angina pectoris	Chapter IX Diseases of the circulatory system	263421	2222 [0.84%]	142963	1201 [0.84%]	78505	394 [0.5%]	64458	807 [1.25%]	79955	357 [0.45%]	63008	844 [1.34%]	107573	870 [0.81%]	12885	151 [1.17%]	I200						I9_CHD
I9_VARICVE	Varicose veins	Chapter IX Diseases of the circulatory system	262111	5407 [2.06%]	142187	3056 [2.15%]	76810	2068 [2.69%]	65377	988 [1.51%]	79385	1505 [1.9%]	62802	1551 [2.47%]	106961	2206 [2.06%]	12963	145 [1.12%]	I83						I9_DISVEINLYMPH
I9_VTE	Venous thromboembolism	Chapter IX Diseases of the circulatory system	266968	2101 [0.79%]	144852	1142 [0.79%]	78235	514 [0.66%]	66617	628 [0.94%]	80692	447 [0.55%]	64160	695 [1.08%]	108922	888 [0.82%]	13194	71 [0.54%]	I26|I80|O871|O882
PHLEB_VENAE_ILIAC_EXTER	!Phlebitis/thrombophlebitis venae iliacae [externae/internae/communis], drug-induced	Chapter IX Diseases of the circulatory system	271701	1065 [0.39%]	147505	588 [0.4%]	79562	273 [0.34%]	67943	315 [0.46%]	81653	228 [0.28%]	65852	360 [0.55%]	110842	454 [0.41%]	/	/	I8020
ALCOHOLACUTE10	Acute alcohol intoxication, ICD10	Chapter V Mental and behavioural disorders	273094	574 [0.21%]	148328	324 [0.22%]	80058	88 [0.11%]	68270	236 [0.35%]	81814	214 [0.26%]	66514	110 [0.17%]	111361	236 [0.21%]	/	/	F100						OFFICIAL_TILASTOKESKUS_DEATH
ALCOHOLMENTAL	Mental and behavioural disorders due to alcohol, excluding acute intoxication	Chapter V Mental and behavioural disorders	269642	1677 [0.62%]	146350	960 [0.66%]	79484	231 [0.29%]	66866	729 [1.09%]	80765	623 [0.77%]	65585	337 [0.51%]	109972	664 [0.6%]	13320	53 [0.4%]	F10
AUD	Alcohol use disorder, ICD-based	Chapter V Mental and behavioural disorders	270271	1192 [0.44%]	146701	684 [0.47%]	79610	154 [0.19%]	67091	530 [0.79%]	80960	448 [0.55%]	65741	236 [0.36%]	110234	466 [0.42%]	/	/	F10[1-2]
F5_ALCOHOL_DEPENDENCE	Alcohol dependence	Chapter V Mental and behavioural disorders	255611	672 [0.26%]	138567	390 [0.28%]	75907	99 [0.13%]	62660	291 [0.46%]	76340	264 [0.35%]	62227	126 [0.2%]	104428	254 [0.24%]	/	/	F102						F5_SUBSTANCE
F5_ALLANXIOUS	All anxiety disorders	Chapter V Mental and behavioural disorders	258942	1009 [0.39%]	140444	576 [0.41%]	74621	334 [0.45%]	65823	242 [0.37%]	77693	320 [0.41%]	62751	256 [0.41%]	105699	391 [0.37%]	/	/		F5_GAD|F5_PANIC|F5_ANXIETY|F5_PHOBANX|F5_OCD					F5_NEUROTIC
F5_ANXIETY	Other anxiety disorders	Chapter V Mental and behavioural disorders	258649	716 [0.28%]	140276	408 [0.29%]	74517	230 [0.31%]	65759	178 [0.27%]	77599	226 [0.29%]	62677	182 [0.29%]	105585	277 [0.26%]	/	/	F41[2-9]						F5_NEUROTIC
F5_BIPO	Bipolar affective disorders	Chapter V Mental and behavioural disorders	255327	345 [0.14%]	138470	176 [0.13%]	73681	97 [0.13%]	64789	79 [0.12%]	76303	119 [0.16%]	62167	57 [0.09%]	104233	144 [0.14%]	/	/	F31						F5_MOOD
F5_DEPRESSIO	Depression	Chapter V Mental and behavioural disorders	257680	2698 [1.05%]	139806	1512 [1.08%]	74476	892 [1.2%]	65330	620 [0.95%]	77125	941 [1.22%]	62681	571 [0.91%]	105155	1066 [1.01%]	12719	120 [0.94%]	F3[2-3]	F5_DEPRESSION_PSYCHOTIC					F5_MOOD
F5_MOOD	Mood [affective] disorders	Chapter V Mental and behavioural disorders	257969	2987 [1.16%]	139951	1657 [1.18%]	74554	970 [1.3%]	65397	687 [1.05%]	77217	1033 [1.34%]	62734	624 [0.99%]	105276	1187 [1.13%]	12742	143 [1.12%]		F5_MANIA|F5_BIPO|F5_DEPRESSIO|F5_PERSMOOD|F5_MOODOTH
F5_NEUROTIC	Neurotic, stress-related and somatoform disorders	Chapter V Mental and behavioural disorders	259350	1417 [0.55%]	140663	795 [0.57%]	74752	465 [0.62%]	65911	330 [0.5%]	77830	457 [0.59%]	62833	338 [0.54%]	105860	552 [0.52%]	12827	70 [0.55%]		F5_ALLANXIOUS|F5_PTSD|F5_STRESSOTH|F5_DISSOCIATIVE|F5_SOMATOFORM|F5_NEUROTICOTH
F5_SUBSTANCE	Mental and behavioural disorders due to psychoactive substance use	Chapter V Mental and behavioural disorders	257058	2119 [0.82%]	139363	1186 [0.85%]	76119	311 [0.41%]	63244	875 [1.38%]	76825	749 [0.97%]	62538	437 [0.7%]	105030	856 [0.82%]	12665	77 [0.61%]		F5_ALCOHOL|F5_ALCOHOLAC|F5_SUBSNOALCO
F5_TOBAC	Mental and behavioural disorders due to tobacco	Chapter V Mental and behavioural disorders	259813	422 [0.16%]	140949	215 [0.15%]	76579	74 [0.1%]	64370	141 [0.22%]	77551	103 [0.13%]	63398	112 [0.18%]	106158	189 [0.18%]	/	/	F17						F5_SUBSNOALCO
KRA_PSY_ALCOH_EXMORE	Alcohol abuse, main dg, excluding more controls	Chapter V Mental and behavioural disorders	228279	574 [0.25%]	123446	324 [0.26%]	66557	88 [0.13%]	56889	236 [0.41%]	69282	214 [0.31%]	54164	110 [0.2%]	93451	236 [0.25%]	/	/	F100						KRA_PSY_ANYMENTAL
KRA_PSY_ANXIETY_EXMORE	Anxiety disorders, excluding more controls	Chapter V Mental and behavioural disorders	229122	1417 [0.62%]	123917	795 [0.64%]	66934	465 [0.69%]	56983	330 [0.58%]	69525	457 [0.66%]	54392	338 [0.62%]	93767	552 [0.59%]	11438	70 [0.61%]	F4						KRA_PSY_ANYMENTAL
KRA_PSY_ANYMENTAL	Any mental disorder	Chapter V Mental and behavioural disorders	233932	6227 [2.66%]	126581	3459 [2.73%]	68104	1635 [2.4%]	58477	1824 [3.12%]	71144	2076 [2.92%]	55437	1383 [2.49%]	95682	2467 [2.58%]	11669	301 [2.58%]	F0[0-3]|F051|G30|F[1-9]	KRA_PSY_DEMENTIA|VWXY20_SUICI_OTHER_INTENTI_SELF_H
KRA_PSY_MOOD_EXMORE	Mood disorders, excluding more controls	Chapter V Mental and behavioural disorders	230692	2987 [1.29%]	124779	1657 [1.33%]	67439	970 [1.44%]	57340	687 [1.2%]	70101	1033 [1.47%]	54678	624 [1.14%]	94402	1187 [1.26%]	11511	143 [1.24%]	F3						KRA_PSY_ANYMENTAL
KRA_PSY_SCHIZODEL_EXMORE	Schizophrenia or delusion, excluding more controls	Chapter V Mental and behavioural disorders	228168	463 [0.2%]	123359	237 [0.19%]	66567	98 [0.15%]	56792	139 [0.24%]	69242	174 [0.25%]	54117	63 [0.12%]	93396	181 [0.19%]	/	/	F2						KRA_PSY_ANYMENTAL
KRA_PSY_SUBSTANCE_EXMORE	Substance abuse, excluding more controls	Chapter V Mental and behavioural disorders	229824	2119 [0.92%]	124308	1186 [0.95%]	66780	311 [0.47%]	57528	875 [1.52%]	69817	749 [1.07%]	54491	437 [0.8%]	94071	856 [0.91%]	11445	77 [0.67%]	F1	KRA_PSY_ALCOH					KRA_PSY_ANYMENTAL
SMOKING_DEPEND	Smoking dependency	Chapter V Mental and behavioural disorders	255099	422 [0.17%]	138319	215 [0.16%]	75514	74 [0.1%]	62805	141 [0.22%]	76240	103 [0.14%]	62079	112 [0.18%]	104260	189 [0.18%]	/	/	F17						SMOKING
FALLS	Falls/tendency to fall	Chapter VI Diseases of the nervous system	250114	6230 [2.49%]	135428	3523 [2.6%]	72382	1893 [2.62%]	63046	1630 [2.59%]	77618	1611 [2.08%]	57810	1912 [3.31%]	101948	2547 [2.5%]	12738	160 [1.26%]	W[0-1]|R296
G6_CARPTU	Carpal tunnel syndrome	Chapter VI Diseases of the nervous system	259491	3917 [1.51%]	140780	2134 [1.52%]	75523	1535 [2.03%]	65257	599 [0.92%]	78206	958 [1.22%]	62574	1176 [1.88%]	105995	1571 [1.48%]	12716	212 [1.67%]	G560						G6_NERPLEX
G6_CERCYST	Cerebral cysts	Chapter VI Diseases of the nervous system	268523	346 [0.13%]	145840	195 [0.13%]	78732	132 [0.17%]	67108	63 [0.09%]	80798	116 [0.14%]	65042	79 [0.12%]	109534	132 [0.12%]	/	/	G93						G6_OTHNEU
G6_CPETAL	Cerebral palsy and other paralytic syndromes	Chapter VI Diseases of the nervous system	271358	762 [0.28%]	147395	425 [0.29%]	79575	162 [0.2%]	67820	263 [0.39%]	81665	208 [0.25%]	65730	217 [0.33%]	110688	306 [0.28%]	/	/	G8	G6_CP|G6_HEMIPLE|G6_PARDIPLE|G6_TETRAPLE|G6_MONOPLE|G6_CAUDA|G6_LOCKEDIN|G6_PARALOTHUNS
G6_DEMYEL	Demyelinating diseases of the central nervous system	Chapter VI Diseases of the nervous system	273557	647 [0.24%]	148604	358 [0.24%]	79996	246 [0.31%]	68608	112 [0.16%]	81949	243 [0.3%]	66655	115 [0.17%]	111531	279 [0.25%]	/	/		G6_MS|G6_DISSOTH|G6_OTHDEMYEL
G6_EPIPAROX	Episodal and paroxysmal disorders	Chapter VI Diseases of the nervous system	260618	4609 [1.77%]	141553	2468 [1.74%]	76522	1103 [1.44%]	65031	1365 [2.1%]	78550	1261 [1.61%]	63003	1207 [1.92%]	106324	1929 [1.81%]	12741	212 [1.66%]	G4	G6_EPLEPSY|G6_STATUSEPI|G6_MIGRAINE|G6_HEADACHE|G6_SLEEPAPNO|G6_NARCOCATA|G6_SLEEPDISOTH
G6_EPLEPSY	Epilepsy	Chapter VI Diseases of the nervous system	257333	1324 [0.51%]	139826	741 [0.53%]	75781	362 [0.48%]	64045	379 [0.59%]	77706	417 [0.54%]	62120	324 [0.52%]	104930	535 [0.51%]	/	/	G40						G6_EPIPAROX
G6_HEMIPLE	Hemiplegia	Chapter VI Diseases of the nervous system	271108	512 [0.19%]	147248	278 [0.19%]	79518	105 [0.13%]	67730	173 [0.26%]	81559	102 [0.13%]	65689	176 [0.27%]	110596	214 [0.19%]	/	/	G81						G6_CPETAL
G6_MIGRAINE	Migraine	Chapter VI Diseases of the nervous system	256837	828 [0.32%]	139532	447 [0.32%]	75755	336 [0.44%]	63777	111 [0.17%]	77571	282 [0.36%]	61961	165 [0.27%]	104731	336 [0.32%]	/	/	G43	G6_MIGRAINE_NO_AURA|G6_MIGRAINE_WITH_AURA					G6_EPIPAROX
G6_MS	MS-disease / Multiple Sclerosis	Chapter VI Diseases of the nervous system	273165	550 [0.2%]	148393	302 [0.2%]	79887	215 [0.27%]	68506	87 [0.13%]	81843	204 [0.25%]	66550	98 [0.15%]	111365	240 [0.22%]	/	/	G35						G6_DISSOTH|G6_OTHDEMYEL|G6_ADEM|G6_ENCEPHBACT|G6_ENCEPHOTH
G6_NERPLEX	Nerve, nerve root and plexus disorders	Chapter VI Diseases of the nervous system	261984	6410 [2.45%]	142187	3541 [2.49%]	76317	2329 [3.05%]	65870	1212 [1.84%]	78900	1652 [2.09%]	63287	1889 [2.98%]	106963	2539 [2.37%]	12834	330 [2.57%]	G5	G6_TRINEU|G6_ATYFAC|G6_TRIOTHUNS|G6_BELLPA|G6_FACOTH|G6_DISOLF|G6_DISGLO|G6_DISVAG|G6_DISHYP|G6_DISMULTIP|G6_DISOTHUNS|G6_POSTZOST|G6_CRAINOTH|G6_BRACHPLE|G6_LSPLEX|G6_CERVROOT|G6_THROOT|G6_LSROOT|G6_NEURAMYO|G6_PHANTOM|G6_ROOTPLEXOTHUNS|G6_CARPTU|G6_MEDLEOTH|G6_ULLNLE|G6_RADLES|G6_CAUSALGIA|G6_MONONPOTHUS|G6_SCIALE|G6_MERALGIA|G6_FEMLE|G6_FEMLAPOP|G6_FEMMEPOP|G6_TARSTUN|G6_PLANTAR|G6_MONOLOWOTHU…
G6_OTHNEU	Other neurological diseases	Chapter VI Diseases of the nervous system	269237	1060 [0.39%]	146249	604 [0.41%]	78920	320 [0.41%]	67329	284 [0.42%]	81022	340 [0.42%]	65227	264 [0.4%]	109808	406 [0.37%]	13180	50 [0.38%]	G9	G6_AUTONOM|G6_HYDROCEPH|G6_ENCEPHTOX|G6_CERCYST|G6_ANOXBRAINDAM|G6_BENINTRAHYP|G6_POSTVIRFAT|G6_ENCEPATH|G6_COMPBRAIN|G6_CEROEDEMA|G6_REYE|G6_DISBROTHUNS|G6_SPINOTH|G6_CNSOTH|G6_POSTOPNEURO|G6_NEUROOTH|G6_TIA|G6_VASCSYND
G6_PLANTAR	Lesion of plantar nerve	Chapter VI Diseases of the nervous system	255976	402 [0.16%]	138888	242 [0.17%]	74191	203 [0.27%]	64697	39 [0.06%]	77345	97 [0.13%]	61543	145 [0.24%]	104574	150 [0.14%]	/	/	G576						G6_NERPLEX
G6_POLYNEU	Polyneuropathies and other disorders of the peripheral nervous system	Chapter VI Diseases of the nervous system	270998	381 [0.14%]	147185	221 [0.15%]	79492	88 [0.11%]	67693	133 [0.2%]	81502	105 [0.13%]	65683	116 [0.18%]	110548	146 [0.13%]	/	/	G6	G6_HEREMOSEN|G6_REFSUM|G6_NEUROHERAT|G6_IPNEUROP|G6_HERIPOTHUN|G6_GUILBAR|G6_DRUGPOLY|G6_ALCOPOLY|G6_TOXICPOLY|G6_POLYOTHUNS|G6_PERIPHOTH
G6_ROOTPLEXOTHUNS	Other and unspecified nerve root and plexus disorders, also in other diseases	Chapter VI Diseases of the nervous system	256626	1052 [0.41%]	139218	572 [0.41%]	74296	308 [0.41%]	64922	264 [0.41%]	77560	312 [0.4%]	61658	260 [0.42%]	104848	424 [0.4%]	12560	56 [0.45%]	G54[8-9]|G55						G6_NERPLEX
G6_SLEEPAPNO	Sleep apnoea	Chapter VI Diseases of the nervous system	268612	1266 [0.47%]	145940	656 [0.45%]	79206	165 [0.21%]	66734	491 [0.74%]	80588	321 [0.4%]	65352	335 [0.51%]	109567	548 [0.5%]	13105	62 [0.47%]	G473						G6_NARCOCATA|G6_SLEEPDISOTH
G6_SLEEPDISOTH	Other sleep disorders	Chapter VI Diseases of the nervous system	257617	1608 [0.62%]	139939	854 [0.61%]	75640	221 [0.29%]	64299	633 [0.98%]	77717	428 [0.55%]	62222	426 [0.68%]	105072	677 [0.64%]	12606	77 [0.61%]	G47						G6_EPIPAROX
G6_TIA	Transient ischemic attack	Chapter VI Diseases of the nervous system	265818	749 [0.28%]	144315	384 [0.27%]	77970	161 [0.21%]	66345	223 [0.34%]	80260	100 [0.12%]	64055	284 [0.44%]	108458	336 [0.31%]	/	/	G45						G6_OTHNEU
G6_ULLNLE	Lesion of ulnar nerve	Chapter VI Diseases of the nervous system	255961	387 [0.15%]	138871	225 [0.16%]	74077	89 [0.12%]	64794	136 [0.21%]	77344	96 [0.12%]	61527	129 [0.21%]	104573	149 [0.14%]	/	/	G562						G6_NERPLEX
G6_XTRAPYR	Extrapyramidal and movement disorders	Chapter VI Diseases of the nervous system	270362	353 [0.13%]	146775	208 [0.14%]	79271	103 [0.13%]	67504	105 [0.16%]	81593	66 [0.08%]	65182	142 [0.22%]	110251	130 [0.12%]	/	/	G2	G6_PARKINSON|G6_PARKSCND|G6_BASDEGENOTH|G6_DYSTON|G6_XTRAPYROTH
MIGRAINE_UNSPE	Migraine, unspecified, drug-induced	Chapter VI Diseases of the nervous system	270906	756 [0.28%]	147143	403 [0.27%]	78867	307 [0.39%]	68276	96 [0.14%]	81110	258 [0.32%]	66033	145 [0.22%]	110518	313 [0.28%]	/	/	G439
NEURODEGOTH	Other degenerative diseases of the nervous system	Chapter VI Diseases of the nervous system	219625	742 [0.34%]	118875	412 [0.35%]	64873	270 [0.42%]	54002	142 [0.26%]	69241	269 [0.39%]	49634	143 [0.29%]	89798	319 [0.36%]	/	/	G3	G6_ALZHEIMER|G6_ATROPHCIRCUM|G6_DEGENSEN|G6_ALCODEGEN|G6_DEGENOTH					NEURODIS
DM_BCKGRND_RETINA	Background diabetic retinopathy	Chapter VII Diseases of the eye, adnexa, ear and mastoid process	270748	417 [0.15%]	147158	207 [0.14%]	79487	72 [0.09%]	67671	135 [0.2%]	81638	86 [0.11%]	65520	121 [0.18%]	110550	160 [0.14%]	13040	50 [0.38%]	H3600						DM_RETINOPATHY
DM_MACULOPATHY_EXMORE	Diabetic maculopathy, excluding more controls	Chapter VII Diseases of the eye, adnexa, ear and mastoid process	248704	417 [0.17%]	135647	207 [0.15%]	74903	72 [0.1%]	60744	135 [0.22%]	76908	86 [0.11%]	58739	121 [0.21%]	102245	160 [0.16%]	10812	50 [0.46%]	H3601						DIABETES_FG
DM_RETINA_NOS	Unspecified diabetic retinopathy	Chapter VII Diseases of the eye, adnexa, ear and mastoid process	270777	446 [0.16%]	147173	222 [0.15%]	79495	80 [0.1%]	67678	142 [0.21%]	81646	94 [0.12%]	65527	128 [0.2%]	110562	172 [0.16%]	13042	52 [0.4%]	H3609|E17|E13			DM_EYE_OPER		!DM_EYE_OPER	DM_RETINOPATHY
DM_RETINA_PROLIF	Proliferative diabetic retinopathy, operation included	Chapter VII Diseases of the eye, adnexa, ear and mastoid process	270748	417 [0.15%]	147158	207 [0.14%]	79487	72 [0.09%]	67671	135 [0.2%]	81638	86 [0.11%]	65520	121 [0.18%]	110550	160 [0.14%]	13040	50 [0.38%]	H3603	DM_RETINA_PROLIF_NOS_ET_OPER					DM_RETINOPATHY
DRY_AMD	Dry age-related macular degeneration (includes geographic atrophy)	Chapter VII Diseases of the eye, adnexa, ear and mastoid process	259067	327 [0.13%]	140619	171 [0.12%]	75751	107 [0.14%]	64868	64 [0.1%]	/	/	60760	147 [0.24%]	105951	133 [0.13%]	/	/	H3530		EVENT_AGE>=50	!DRY_AMD_EARLY	DEATH_AGE>=50	!DRY_AMD_EARLY	H7_RETINOPATHYDIAB|H7_RETINASEPAR|MACULA_NAS|H7_GLAUCPRIMOPEN|H7_GLAUCCLOSEPRIM|H7_GLAUCSECTRAUMA|H7_GLAUCSECINFLAM|H7_GLAUCSECDISEASE|H7_GLAUCSECDRUG|H7_GLAUCNAS
H7_AMD	Age-related macular degeneration (whether dry or wet)	Chapter VII Diseases of the eye, adnexa, ear and mastoid process	259457	374 [0.14%]	140837	198 [0.14%]	75850	118 [0.16%]	64987	80 [0.12%]	80077	51 [0.06%]	60760	147 [0.24%]	106086	152 [0.14%]	/	/		DRY_AMD|WET_AMD					H7_RETINOPATHYDIAB|H7_RETINASEPAR|MACULA_NAS|H7_GLAUCPRIMOPEN|H7_GLAUCCLOSEPRIM|H7_GLAUCSECTRAUMA|H7_GLAUCSECINFLAM|H7_GLAUCSECDISEASE|H7_GLAUCSECDRUG|H7_GLAUCNAS
H7_CATARACTOTHER	Other cataract	Chapter VII Diseases of the eye, adnexa, ear and mastoid process	238954	3679 [1.54%]	129558	1901 [1.47%]	68774	965 [1.4%]	60784	936 [1.54%]	77634	470 [0.61%]	51924	1431 [2.76%]	97990	1447 [1.48%]	11406	331 [2.9%]	H26						H7_LENS
H7_CATARACTSENILE	Senile cataract	Chapter VII Diseases of the eye, adnexa, ear and mastoid process	236838	1563 [0.66%]	128463	806 [0.63%]	68226	417 [0.61%]	60237	389 [0.65%]	77288	124 [0.16%]	51175	682 [1.33%]	97166	623 [0.64%]	11209	134 [1.2%]	H25						H7_LENS
H7_CHALAZION	Chalazion	Chapter VII Diseases of the eye, adnexa, ear and mastoid process	263969	879 [0.33%]	143244	469 [0.33%]	77014	232 [0.3%]	66230	237 [0.36%]	80042	280 [0.35%]	63202	189 [0.3%]	107773	356 [0.33%]	12952	54 [0.42%]	H001						H7_LIDLACRIMALORBIT
H7_CHOROIDRETINA	Disorders of choroid and retina	Chapter VII Diseases of the eye, adnexa, ear and mastoid process	263281	2126 [0.81%]	142912	1118 [0.78%]	77020	491 [0.64%]	65892	627 [0.95%]	80438	394 [0.49%]	62474	724 [1.16%]	107546	874 [0.81%]	12823	134 [1.04%]	H3	H7_CHORIORETINFLAM|H7_CHOROIDOTH|H7_RETINALDETACH|H7_RETINAVASC|H7_RETINALDISOTH
H7_CONJUNCTIVA	Disorders of conjunctiva	Chapter VII Diseases of the eye, adnexa, ear and mastoid process	273093	354 [0.13%]	148373	169 [0.11%]	79933	99 [0.12%]	68440	70 [0.1%]	82004	72 [0.09%]	66369	97 [0.15%]	111388	136 [0.12%]	/	/	H1[0-3]	H7_CONJUNCTIVITIS|H7_OTHERCONJ
H7_EPIPHORA	Epiphora	Chapter VII Diseases of the eye, adnexa, ear and mastoid process	263399	309 [0.12%]	142935	160 [0.11%]	76889	107 [0.14%]	66046	53 [0.08%]	/	/	63132	119 [0.19%]	107548	131 [0.12%]	/	/	H042						H7_LIDLACRIMALORBIT
H7_EYELIDDIS	Other disorders of eyelid	Chapter VII Diseases of the eye, adnexa, ear and mastoid process	265280	2190 [0.83%]	144007	1232 [0.86%]	77504	722 [0.93%]	66503	510 [0.77%]	80284	522 [0.65%]	63723	710 [1.11%]	108288	871 [0.8%]	12985	87 [0.67%]	H0[2-3]	H7_ENTROPION|H7_ECTROPION|H7_LAGOPHTALMOS|H7_BLEPHAROCHALASIS|H7_PTOSIS|H7_EYELIDFUNC|H7_XANTHELASMA|H7_EYELIDDEGEN|H7_EYELIDNAS|H7_EYELIDINOTH					H7_LIDLACRIMALORBIT
H7_EYELIDNAS	Other specified and unspecified disorders of eyelid	Chapter VII Diseases of the eye, adnexa, ear and mastoid process	264344	1254 [0.47%]	143476	701 [0.49%]	77183	401 [0.52%]	66293	300 [0.45%]	80091	329 [0.41%]	63385	372 [0.59%]	107921	504 [0.47%]	/	/	H02[8-9]						H7_LIDLACRIMALORBIT
H7_EYEOTH	Other disorders of eye and adnexa	Chapter VII Diseases of the eye, adnexa, ear and mastoid process	272731	305 [0.11%]	148181	183 [0.12%]	79833	100 [0.13%]	68348	83 [0.12%]	81902	94 [0.11%]	66279	89 [0.13%]	111198	105 [0.09%]	/	/	H5[5-9]	H7_NYSTAGMUS|H7_ANOMAPUPFUNC|H7_OCUPAIN|H7_EYEADNEXOTH|H7_OTHEREYEINOTH
H7_GLAUCNAS	Other and unspecified glaucoma	Chapter VII Diseases of the eye, adnexa, ear and mastoid process	266076	441 [0.17%]	144519	221 [0.15%]	77897	106 [0.14%]	66622	115 [0.17%]	80989	58 [0.07%]	63530	163 [0.26%]	108609	182 [0.17%]	/	/	H40[8-9]						H7_GLAUCOMA
H7_GLAUCOMA	Glaucoma	Chapter VII Diseases of the eye, adnexa, ear and mastoid process	266574	939 [0.35%]	144776	478 [0.33%]	78029	238 [0.31%]	66747	240 [0.36%]	81056	125 [0.15%]	63720	353 [0.55%]	108812	385 [0.35%]	12986	76 [0.59%]	H4[0-2]	H7_GLAUCSUSP|H7_GLAUCPRIMOPEN|H7_GLAUCCLOSEPRIM|H7_GLAUCSECTRAUMA|H7_GLAUCSECINFLAM|H7_GLAUCSECDISEASE|H7_GLAUCSECDRUG|H7_GLAUCNAS|H7_GLAUCOMAMEDICATION|H7_GLAUCINOTH
H7_LACRIMALSYSTEM	Disorders of lacrimal system	Chapter VII Diseases of the eye, adnexa, ear and mastoid process	263804	714 [0.27%]	143150	375 [0.26%]	77029	247 [0.32%]	66121	128 [0.19%]	79887	125 [0.16%]	63263	250 [0.4%]	107712	295 [0.27%]	/	/	H04	H7_DACRYOADENITIS|H7_LACRIGLAND|H7_EPIPHORA|H7_LACRIMINFLAMACU|H7_LACRIMINFLAMCHRON|H7_STENOLACRI|H7_LACRIPAS|H7_LACRINAS					H7_LIDLACRIMALORBIT
H7_LENS	Disorders of lens	Chapter VII Diseases of the eye, adnexa, ear and mastoid process	240126	4851 [2.02%]	130170	2513 [1.93%]	69096	1287 [1.86%]	61074	1226 [2.01%]	77728	564 [0.73%]	52442	1949 [3.72%]	98452	1909 [1.94%]	11504	429 [3.73%]	H2[5-8]	H7_CATARACTSENILE|H7_CATARACTOTHER|H7_APHAKIA|H7_LENSDISLOCATIO|H7_DISORDERLENSNAS
H7_LIDLACRIMALORBIT	Disorders of eyelid, lacrimal system and orbit	Chapter VII Diseases of the eye, adnexa, ear and mastoid process	266922	3832 [1.44%]	144867	2092 [1.44%]	77992	1210 [1.55%]	66875	882 [1.32%]	80698	936 [1.16%]	64169	1156 [1.8%]	108971	1554 [1.43%]	13084	186 [1.42%]	H0	H7_HORDEOLUM|H7_CHALAZION|H7_EYELIDINFLAMMATION|H7_EYELIDDIS|H7_LACRIMALSYSTEM|H7_ORBIT
H7_MACULADEGEN	Degeneration of macula and posterior pole	Chapter VII Diseases of the eye, adnexa, ear and mastoid process	261529	374 [0.14%]	141992	198 [0.14%]	76647	118 [0.15%]	65345	80 [0.12%]	80095	51 [0.06%]	61897	147 [0.24%]	106824	152 [0.14%]	/	/	H353	DRY_AMD|WET_AMD|MACULAR_CYST|MACULAR_HOLE|MACULAR_PUCKER|MACULA_NAS					H7_CHOROIDRETINA
H7_OCUMUSCLE	Disorders of ocular muscles, binocular movement, accommodation and refraction	Chapter VII Diseases of the eye, adnexa, ear and mastoid process	265689	871 [0.33%]	144067	467 [0.32%]	77297	279 [0.36%]	66770	188 [0.28%]	80741	218 [0.27%]	63326	249 [0.39%]	108562	369 [0.34%]	/	/	H49|H5[0-2]	H7_PARASTRAB|H7_STRABOTH|H7_BINOCUMOVOTH|H7_REFRAACCOMMODIS
H7_PTOSIS	Ptosis of eyelid	Chapter VII Diseases of the eye, adnexa, ear and mastoid process	263500	410 [0.16%]	143013	238 [0.17%]	76923	141 [0.18%]	66090	97 [0.15%]	79838	76 [0.1%]	63175	162 [0.26%]	107570	153 [0.14%]	/	/	H024						H7_LIDLACRIMALORBIT
H7_REFRAACCOMMODIS	Disorders of refraction and accommodation	Chapter VII Diseases of the eye, adnexa, ear and mastoid process	265232	414 [0.16%]	143822	222 [0.15%]	77147	129 [0.17%]	66675	93 [0.14%]	80609	86 [0.11%]	63213	136 [0.22%]	108371	178 [0.16%]	/	/	H52	H7_HYPERMETRO|H7_MYOPIA|H7_ASTIGMATISM|H7_ANISOMETROPIA|H7_PRESBYOPIA|H7_ACCOMMODIS|H7_REFRADISNAS					H7_OCUMUSCLE
H7_RETINALBREAK	Retinal breaks without detachment	Chapter VII Diseases of the eye, adnexa, ear and mastoid process	261504	349 [0.13%]	141973	179 [0.13%]	76615	86 [0.11%]	65358	93 [0.14%]	/	/	61882	132 [0.21%]	106820	148 [0.14%]	/	/	H333						H7_CHOROIDRETINA
H7_RETINALDETACH	Retinal detachments and breaks	Chapter VII Diseases of the eye, adnexa, ear and mastoid process	262372	1217 [0.46%]	142435	641 [0.45%]	76786	257 [0.33%]	65649	384 [0.58%]	80271	227 [0.28%]	62164	414 [0.67%]	107203	531 [0.5%]	/	/		H7_RETINALDETACHBREAK|H7_RETINOCHISISCYST|H7_RETINALBREAK|H7_RETINALDETACHTRACTION|H7_RETINALDETACHOTH|H7_RETIVASCOCCLUSION					H7_CHOROIDRETINA
H7_RETINALDETACHOTH	Other, unspecified and serous retinal detachments	Chapter VII Diseases of the eye, adnexa, ear and mastoid process	261602	447 [0.17%]	142051	257 [0.18%]	76613	84 [0.11%]	65438	173 [0.26%]	80144	100 [0.12%]	61907	157 [0.25%]	106849	177 [0.17%]	/	/	H332|H335						H7_CHOROIDRETINA
H7_RETINALDISOTH	Other retinal disorders	Chapter VII Diseases of the eye, adnexa, ear and mastoid process	262276	1121 [0.43%]	142369	575 [0.4%]	76806	277 [0.36%]	65563	298 [0.45%]	80244	200 [0.25%]	62125	375 [0.6%]	107116	444 [0.41%]	12791	102 [0.8%]		H7_BCKRNDRETINOPAT|H7_RETINOPATPREMAT|H7_PROLIFRETINOPATHOTH|H7_MACULADEGEN|H7_PERIPHRETINADEGEN|H7_HEREDRETINADYST|H7_RETINAHAEMORR|H7_RETINASEPAR|H7_RETINANAS|H7_RETINOPATHYDIAB|H7_RETINODISINOTH					H7_CHOROIDRETINA
H7_RETINOPATHYDIAB	Diabetic retinopathy	Chapter VII Diseases of the eye, adnexa, ear and mastoid process	261572	417 [0.16%]	142001	207 [0.15%]	76601	72 [0.09%]	65400	135 [0.21%]	80130	86 [0.11%]	61871	121 [0.2%]	106832	160 [0.15%]	12739	50 [0.39%]	H360	H7_RETINOPATHYDIAB_BKG|H7_MACULOPATHYDIAB|H7_RETINOPATHYDIAB_BKG_SEVERE|H7_RETINOPATHYDIAB_PROLIF|H7_RETINOPATHYDIAB_ADVANC|H7_RETINOPATHYDIAB_CONSEQ|H7_RETINOPATHYDIAB_NAS					H7_CHOROIDRETINA
H7_SCLERACORNEA	Disorders of sclera, cornea, iris and ciliary body	Chapter VII Diseases of the eye, adnexa, ear and mastoid process	270130	472 [0.17%]	146662	254 [0.17%]	78930	135 [0.17%]	67732	119 [0.18%]	81602	124 [0.15%]	65060	130 [0.2%]	110287	180 [0.16%]	/	/	H1[5-9]|H2[0-2]	H7_SCLERITISEPISCLERITIS|H7_SCLERANAS|H7_KERATITIS|H7_CORNEALOTH|H7_IRIDOCYCLITIS|H7_OTHIRISCILIARY
H7_STENOLACRI	Stenosis and insufficiency of lacrimal passages	Chapter VII Diseases of the eye, adnexa, ear and mastoid process	263440	350 [0.13%]	142950	175 [0.12%]	76899	117 [0.15%]	66051	58 [0.09%]	79825	63 [0.08%]	63125	112 [0.18%]	107570	153 [0.14%]	/	/	H045						H7_LIDLACRIMALORBIT
H7_STRABISMUS	Strabismus	Chapter VII Diseases of the eye, adnexa, ear and mastoid process	273316	450 [0.16%]	148475	244 [0.16%]	79964	148 [0.19%]	68511	96 [0.14%]	81980	131 [0.16%]	66495	113 [0.17%]	111434	185 [0.17%]	/	/		H7_PARASTRAB|H7_STRABOTH
H7_VISUDISTURB	Visual disturbances	Chapter VII Diseases of the eye, adnexa, ear and mastoid process	268614	851 [0.32%]	145931	489 [0.34%]	78668	263 [0.33%]	67263	226 [0.34%]	81072	264 [0.33%]	64859	225 [0.35%]	109545	332 [0.3%]	/	/	H53	H7_AMBLYANOPSIA|H7_VISUDISTURBSUB|H7_DIPLOPIA|H7_BINODISTOTH|H7_VISFIELDDEF|H7_COULOURVISDEF|H7_NIGHTBLIND|H7_VISDISTNAS					H7_VISUALDISTBLIND
H7_VITREOUS	Disorders of vitreous body and globe	Chapter VII Diseases of the eye, adnexa, ear and mastoid process	271918	471 [0.17%]	147738	242 [0.16%]	79566	116 [0.15%]	68172	126 [0.18%]	81775	71 [0.09%]	65963	171 [0.26%]	110875	189 [0.17%]	/	/	H4[3-5]	H7_VITRBODYGLOBE|H7_GLOBE
H8_EXTERNAL	Diseases of external ear	Chapter VII Diseases of the eye, adnexa, ear and mastoid process	273147	531 [0.19%]	148382	313 [0.21%]	79972	174 [0.22%]	68410	139 [0.2%]	81954	169 [0.21%]	66428	144 [0.22%]	111379	199 [0.18%]	/	/	H6[0-2]	H8_EXTOTITIS|H8_PERCHRONDR|H8_PINNADIS|H8_CERUMEN|H8_STENOEXTCAN|H8_EXTDISNAS|H8_EXTDISINOTH
H8_HL_NAS	Other specified/unspecified hearing loss	Chapter VII Diseases of the eye, adnexa, ear and mastoid process	264228	460 [0.17%]	143242	275 [0.19%]	77576	126 [0.16%]	65666	149 [0.23%]	80409	124 [0.15%]	62833	151 [0.24%]	107923	167 [0.15%]	/	/	H91[8-9]						H8_OTHEREAR
H8_INNER	Diseases of inner ear	Chapter VII Diseases of the eye, adnexa, ear and mastoid process	271763	654 [0.24%]	147591	355 [0.24%]	79392	200 [0.25%]	68199	155 [0.23%]	81628	150 [0.18%]	65963	205 [0.31%]	110844	263 [0.24%]	/	/	H8[0-3]	H8_OTOSCLE|H8_VERTIGO|H8_LABYRINTHITIS|H8_LABYRFISTU|H8_LABYRDYSFUNC|H8_NOISEINNER|H8_INNERNAS
H8_MED_SUPP	Suppurative and unspecified otitis media	Chapter VII Diseases of the eye, adnexa, ear and mastoid process	271730	353 [0.13%]	147597	205 [0.14%]	79552	104 [0.13%]	68045	101 [0.15%]	81542	92 [0.11%]	66055	113 [0.17%]	110824	136 [0.12%]	/	/		H8_SUP_ACUTE|H8_CHRON_SUPOTITIS|H8_SUP_OTINAS|H8_OTIMEDNAS					H8_MIDDLEMASTOID
H8_MIDDLEMASTOID	Diseases of middle ear and mastoid	Chapter VII Diseases of the eye, adnexa, ear and mastoid process	272821	1444 [0.53%]	148198	806 [0.54%]	79840	392 [0.49%]	68358	414 [0.61%]	81818	368 [0.45%]	66380	438 [0.66%]	111275	587 [0.53%]	13348	51 [0.38%]	H6[5-9]|H7[0-5]	H8_NONSUPPNAS|H8_MED_SUPP|H8_OTIMEDINOTH|H8_EUSTSALP|H8_EUSTNAS|H8_MASTACU|H8_MASTCHRON|H8_PETROS|H8_MASTNAS|H8_CHOLEASTOMA|H8_PERFORATION|H8_MYRINGACU|H8_MYRINGCHRON|H8_MYRINGNAS|H8_TYMPSCLE|H8_MIDDLEADDH|H8_DISCON|H8_OSSICABN|H8_POLYPMIDD|H8_MIDDMASTNAS|H8_MIDDMASTINOTH
H8_NONSUPPNAS	Nonsuppurative otitis media	Chapter VII Diseases of the eye, adnexa, ear and mastoid process	271798	421 [0.15%]	147622	230 [0.16%]	79561	113 [0.14%]	68061	117 [0.17%]	81551	101 [0.12%]	66071	129 [0.2%]	110865	177 [0.16%]	/	/	H65						H8_MIDDLEMASTOID
H8_OTHEREAR	Other disorders of ear	Chapter VII Diseases of the eye, adnexa, ear and mastoid process	264818	1050 [0.4%]	143587	620 [0.43%]	77770	320 [0.41%]	65817	300 [0.46%]	80581	296 [0.37%]	63006	324 [0.51%]	108141	385 [0.36%]	/	/	H9	H8_CONSENHEARINGLOSS|H8_OTHHEARINGLOSS|H8_OTALGIA|H8_OTORRHOEA|H8_OTORRHAGIA|H8_DEGVASCEAR|H8_TINNITUS|H8_ABNAUDPER|H8_ACOUSNERVDIS|H8_EARNAS|H8_POSTOP
H8_OTHHEARINGLOSS	Other hearing loss	Chapter VII Diseases of the eye, adnexa, ear and mastoid process	264251	483 [0.18%]	143257	290 [0.2%]	77584	134 [0.17%]	65673	156 [0.24%]	80415	130 [0.16%]	62842	160 [0.25%]	107930	174 [0.16%]	/	/		H8_HL_OTOTOX|H8_HL_PRESBY|H8_HL_IDIOP|H8_HL_DEAFMUT|H8_HL_NAS					H8_OTHEREAR
H8_PERFORATION	Perforation of tympanic membrane	Chapter VII Diseases of the eye, adnexa, ear and mastoid process	271833	456 [0.17%]	147645	253 [0.17%]	79567	119 [0.15%]	68078	134 [0.2%]	81576	126 [0.15%]	66069	127 [0.19%]	110864	176 [0.16%]	/	/	H72						H8_MIDDLEMASTOID
MACULA_NAS	Degenerative macular diseases	Chapter VII Diseases of the eye, adnexa, ear and mastoid process	261529	374 [0.14%]	141992	198 [0.14%]	76647	118 [0.15%]	65345	80 [0.12%]	80095	51 [0.06%]	61897	147 [0.24%]	106824	152 [0.14%]	/	/	H3539						H7_CHOROIDRETINA
ACUTE_RESPIRATORY_INFECTIONS	Asthma/COPD-related acute respiratory infections	Chapter X Diseases of the respiratory system	260981	3087 [1.18%]	141724	1647 [1.16%]	76664	829 [1.08%]	65060	818 [1.26%]	79447	833 [1.05%]	62277	814 [1.31%]	106488	1262 [1.19%]	12769	178 [1.39%]		J10_SINUSITIS|J10_PHARYNGITIS|J10_TONSILLITIS|BRONCHITIS					ASTHMA_INFECTIONS
ASTHMA_HOSPITAL_MAIN	Asthma, hospital admissions , main diagnosis only	Chapter X Diseases of the respiratory system	255344	8782 [3.44%]	138683	4777 [3.44%]	74294	2967 [3.99%]	64389	1810 [2.81%]	76848	2452 [3.19%]	61835	2325 [3.76%]	104321	3487 [3.34%]	12340	518 [4.2%]	J45|J46
ASTHMA_INFECTIONS	Asthma-related infections	Chapter X Diseases of the respiratory system	225945	1438 [0.64%]	122697	790 [0.64%]	66693	472 [0.71%]	56004	318 [0.57%]	70427	375 [0.53%]	52270	415 [0.79%]	92349	558 [0.6%]	10899	90 [0.83%]		ASTHMA_ACUTE_RESPIRATORY_INFECTIONS|ASTHMA_PNEUMONIA|ASTHMA_SEPTICHE_PNEUMONIA		J10_ASTHMA		!J10_ASTHMA	ASTHMA_HOSPITAL_INFECTIONS
ASTHMA_NAS	Asthma, unspecified (mode)	Chapter X Diseases of the respiratory system	199642	8670 [4.34%]	108074	4720 [4.37%]	60634	2930 [4.83%]	47440	1790 [3.77%]	63334	2419 [3.82%]	44740	2301 [5.14%]	81784	3436 [4.2%]	9784	514 [5.25%]	J459						J10_ASTHMA|ASTHMA_EXCL
ASTHMA_PNEUMONIA_AND_SEPSIS	Asthma-related pneumonia or sepsis	Chapter X Diseases of the respiratory system	232165	541 [0.23%]	126002	296 [0.23%]	68215	154 [0.23%]	57787	142 [0.25%]	71840	128 [0.18%]	54162	168 [0.31%]	94967	220 [0.23%]	/	/		ASTHMA_PNEUMONIA|ASTHMA_SEPTICHE_PNEUMONIA		J10_ASTHMA		!J10_ASTHMA	ASTHMA_HOSPITAL_PNEUMONIA
COPD_ASTHMA_PNEUMONIA_SEPSIS	COPD/asthma related pneumonia or pneumonia derived septicaemia	Chapter X Diseases of the respiratory system	247981	2030 [0.82%]	134693	1106 [0.82%]	73741	486 [0.66%]	60952	620 [1.02%]	76932	490 [0.64%]	57761	616 [1.07%]	101139	826 [0.82%]	12149	98 [0.81%]		PNEUMONIA|SEPTICHE_PNEUMONIA					COPD_ASTHMA_INFECTIONS
COPD_EARLY	Early onset COPD	Chapter X Diseases of the respiratory system	262235	1349 [0.51%]	142111	775 [0.55%]	77046	364 [0.47%]	65065	411 [0.63%]	80083	254 [0.32%]	62028	521 [0.84%]	107010	539 [0.5%]	/	/	J44		EVENT_AGE<65				COPD_EARLYANDLATER
COPD_HOSPITAL_MAIN	COPD, hospital admissions 1, only main diagnosis	Chapter X Diseases of the respiratory system	262453	1567 [0.6%]	142238	902 [0.63%]	77108	426 [0.55%]	65130	476 [0.73%]	80083	254 [0.32%]	62155	648 [1.04%]	107093	622 [0.58%]	/	/	J44
J10_ACUTELOWERNAS	Unspecified acute lower respiratory infection	Chapter X Diseases of the respiratory system	265662	2155 [0.81%]	144236	1158 [0.8%]	78017	564 [0.72%]	66219	594 [0.9%]	80584	549 [0.68%]	63652	609 [0.96%]	108371	892 [0.82%]	13055	105 [0.8%]	J22						J10_LOWERINF
J10_ASTHMA_EXMORE	Asthma, excluding more controls	Chapter X Diseases of the respiratory system	197034	8782 [4.46%]	106593	4777 [4.48%]	60133	2967 [4.93%]	46460	1810 [3.9%]	62974	2452 [3.89%]	43619	2325 [5.33%]	80749	3487 [4.32%]	9692	518 [5.34%]	J45|J46						ALLERG_ASTHMA|VOCALCORDDYS|I9_HEARTFAIL|J10_HYPERSPNEUMONI|ASTHMA_EXCL
J10_BRONCHIECTASIS	Bronchiectasis	Chapter X Diseases of the respiratory system	235683	343 [0.15%]	127712	208 [0.16%]	68565	130 [0.19%]	59147	78 [0.13%]	72508	67 [0.09%]	55204	141 [0.26%]	96408	126 [0.13%]	/	/	J47						J10_LOWCHRON
J10_CHRONRHINITIS	Chronic rhinitis, nasopharyngitis and pharyngitis	Chapter X Diseases of the respiratory system	259033	342 [0.13%]	140667	196 [0.14%]	76371	85 [0.11%]	64296	111 [0.17%]	77581	120 [0.15%]	63086	76 [0.12%]	105778	124 [0.12%]	/	/	J31						J10_UPPERDIS
J10_CHRONSINUSITIS	Chronic sinusitis	Chapter X Diseases of the respiratory system	259741	1050 [0.4%]	141075	604 [0.43%]	76603	317 [0.41%]	64472	287 [0.45%]	77786	325 [0.42%]	63289	279 [0.44%]	106061	407 [0.38%]	/	/	J32						J10_UPPERDIS
J10_COPDNAS_INCLAVO	Other chronic obstructive pulmonary disease, including avohilmo	Chapter X Diseases of the respiratory system	262453	1567 [0.6%]	142238	902 [0.63%]	77108	426 [0.55%]	65130	476 [0.73%]	80083	254 [0.32%]	62155	648 [1.04%]	107093	622 [0.58%]	/	/	J44	J10_COPDNAS
J10_INFLUPNEU	Influenza and pneumonia	Chapter X Diseases of the respiratory system	256872	2077 [0.81%]	139471	1130 [0.81%]	76213	492 [0.65%]	63258	638 [1.01%]	79085	500 [0.63%]	60386	630 [1.04%]	104767	843 [0.8%]	12634	104 [0.82%]	J09|J1	J10_INFLUENZA|J10_VIRALPNEUMO|J10_PNEUMOBACT|J10_PNEUMONONBACT|J10_PNEUMONAS
J10_INTERSTITIUM	Other respiratory diseases principally affecting the interstitium	Chapter X Diseases of the respiratory system	271243	334 [0.12%]	147389	188 [0.13%]	79610	83 [0.1%]	67779	105 [0.15%]	81766	67 [0.08%]	65623	121 [0.18%]	110561	120 [0.11%]	/	/	J8[0-4]	J10_ARDS|J10_PULMOEDEMA|J10_PULMEOS|J10_OTHERINSTPULM
J10_LOWCHRON	Chronic lower respiratory diseases	Chapter X Diseases of the respiratory system	245529	10189 [4.15%]	133079	5575 [4.19%]	71778	3343 [4.66%]	61301	2232 [3.64%]	75103	2662 [3.54%]	57976	2913 [5.02%]	100356	4074 [4.06%]	12094	540 [4.47%]	J4	J10_BRONCH|J10_SIMPLBRONCH|J10_BRONCHNAS|J10_COPD|J10_ASTHMA|J10_BRONCHIECTASIS|J10_ASTHMACOPDKELA
J10_LOWERINF	Other acute lower respiratory infections	Chapter X Diseases of the respiratory system	265706	2199 [0.83%]	144261	1183 [0.82%]	78028	575 [0.74%]	66233	608 [0.92%]	80593	558 [0.69%]	63668	625 [0.98%]	108388	909 [0.84%]	13057	107 [0.82%]	J2[0-2]	J10_BRONCHITIS|J10_BRONCHIOLITIS|J10_ACUTELOWERNAS
J10_NASALPOLYP	Nasal polyp	Chapter X Diseases of the respiratory system	260124	1433 [0.55%]	141267	796 [0.56%]	76548	262 [0.34%]	64719	534 [0.83%]	77835	374 [0.48%]	63432	422 [0.67%]	106252	598 [0.56%]	/	/	J33						J10_UPPERDIS
J10_PLEURA	Other diseases of pleura	Chapter X Diseases of the respiratory system	255771	1946 [0.76%]	138728	1063 [0.77%]	75713	416 [0.55%]	63015	647 [1.03%]	78876	389 [0.49%]	59852	674 [1.13%]	104368	795 [0.76%]	12675	88 [0.69%]	J9[0-9]	J10_PLEUREFFUSION|J10_PLEURPLAGUE|J10_PNEUMOTHORAX|J10_PLEUROTH
J10_PLEUREFFUSION	Pleural effusion	Chapter X Diseases of the respiratory system	254764	939 [0.37%]	138191	526 [0.38%]	75517	220 [0.29%]	62674	306 [0.49%]	78678	191 [0.24%]	59513	335 [0.56%]	103940	367 [0.35%]	/	/	J9[0-1]						J10_PLEURA
J10_PNEUMONAS	Pneumonia, organism unspecified	Chapter X Diseases of the respiratory system	256583	1788 [0.7%]	139318	977 [0.7%]	76161	440 [0.58%]	63157	537 [0.85%]	79018	433 [0.55%]	60300	544 [0.9%]	104650	726 [0.69%]	12615	85 [0.67%]	J18						J10_INFLUPNEU
J10_RESPDISOTH	Other respiratory disorders and diseases	Chapter X Diseases of the respiratory system	262392	829 [0.32%]	142435	436 [0.31%]	77234	183 [0.24%]	65201	253 [0.39%]	79948	157 [0.2%]	62487	279 [0.45%]	107058	355 [0.33%]	/	/	J9[5-8]						J10_RESPOTHER
J10_SEPTDEV	Deviated nasal septum	Chapter X Diseases of the respiratory system	260807	2116 [0.81%]	141637	1166 [0.82%]	76700	414 [0.54%]	64937	752 [1.16%]	78196	735 [0.94%]	63441	431 [0.68%]	106515	861 [0.81%]	12655	89 [0.7%]	J342						J10_UPPERDIS
J10_UPPERDIS	Other diseases of upper respiratory tract	Chapter X Diseases of the respiratory system	265303	6612 [2.49%]	144074	3603 [2.5%]	77860	1574 [2.02%]	66214	2029 [3.06%]	79504	2043 [2.57%]	64570	1560 [2.42%]	108335	2681 [2.47%]	12894	328 [2.54%]	J3	J10_VASOALLERRHIN|J10_CHRONRHINITIS|J10_CHRONSINUSITIS|J10_NASALPOLYP|J10_SEPTDEV|J10_CHRONTONSADEN|J10_PERITONSABSC|J10_CHRONLARYNGITIS|J10_VOCALLARYNX
J10_UPPERINFEC	Acute upper respiratory infections	Chapter X Diseases of the respiratory system	272057	1083 [0.4%]	147795	569 [0.38%]	79584	332 [0.42%]	68211	237 [0.35%]	81598	330 [0.4%]	66197	239 [0.36%]	110963	436 [0.39%]	13299	78 [0.59%]	J0[0-6]	J10_COLD|J10_SINUSITIS|J10_PHARYNGITIS|J10_TONSILLITIS|J10_LARYNGITIS|J10_EPIGLOTTITIS|J10_ACUTEUPPERINFEC
J10_VOCALLARYNX	Diseases of vocal cords and larynx+other diseases of upper respiratory tract, no elsewhere classified	Chapter X Diseases of the respiratory system	262922	4231 [1.61%]	142785	2314 [1.62%]	77250	964 [1.25%]	65535	1350 [2.06%]	78772	1311 [1.66%]	64013	1003 [1.57%]	107361	1707 [1.59%]	12776	210 [1.64%]	J34|J3[8-9]						J10_UPPERDIS
VOCALCORDDYS	Vocal cord dysfunction	Chapter X Diseases of the respiratory system	130342	693 [0.53%]	69902	389 [0.56%]	39545	195 [0.49%]	30357	194 [0.64%]	47706	166 [0.35%]	22196	223 [1.0%]	54011	278 [0.51%]	/	/	J38						ASTHMA_COMORB
ABDOM_HERNIA	Hernia of abdominal wall	Chapter XI Diseases of the digestive system	268657	2498 [0.93%]	145899	1350 [0.93%]	79082	511 [0.65%]	66817	839 [1.26%]	80820	620 [0.77%]	65079	730 [1.12%]	109585	1030 [0.94%]	13173	118 [0.9%]		K11_UMBHER|K11_VENTHER|K11_OTHABDHER					ABDOM_HERNIA_POSTOP
APPENDICITIS_BROAD	Appendicitis, broad definition	Chapter XI Diseases of the digestive system	272322	1398 [0.51%]	147900	765 [0.52%]	79658	409 [0.51%]	68242	356 [0.52%]	81537	468 [0.57%]	66363	297 [0.45%]	111044	587 [0.53%]	/	/		K11_APPENDACUT|K11_APPENDOTH					K11_APPENDIX
CHRONNAS	Crohn's disease NAS	Chapter XI Diseases of the digestive system	257150	598 [0.23%]	139619	307 [0.22%]	74756	168 [0.22%]	64863	139 [0.21%]	77668	170 [0.22%]	61951	137 [0.22%]	104831	273 [0.26%]	/	/	K509						K11_ENERCOLNONINF
CIRRHOSIS_BROAD	Cirrhosis, broad definition used in the article https://doi.org/10.1101/594523	Chapter XI Diseases of the digestive system	272226	477 [0.18%]	147847	265 [0.18%]	79851	65 [0.08%]	67996	200 [0.29%]	81632	138 [0.17%]	66215	127 [0.19%]	111026	179 [0.16%]	/	/		K11_ALCOLIV|FIBROLIV|SCLEROLIV|FIBROSCLEROLIV|CHIRHEP_NAS|I9_HYPTENSPOR|I9_VARICVEOES
COLITNONINFNAS	Noninfectious colitis NAS	Chapter XI Diseases of the digestive system	262541	5989 [2.28%]	142637	3325 [2.33%]	76654	2066 [2.7%]	65983	1259 [1.91%]	79129	1631 [2.06%]	63508	1694 [2.67%]	106971	2413 [2.26%]	12933	251 [1.94%]	K529						K11_ENERCOLNONINF
DUODENAL_ULCER_UNSPE_ACUTE_CHRONIC_WO_HAEMORRHAGE_PERFORATION	Duodenal ulcer - Unspecified as acute or chronic, without haemorrhage or perforation, drug-induced	Chapter XI Diseases of the digestive system	272665	838 [0.31%]	148111	459 [0.31%]	79942	174 [0.22%]	68169	285 [0.42%]	81865	206 [0.25%]	66246	253 [0.38%]	111205	345 [0.31%]	/	/	K269
K11_ABSCANAL	Abscess of anal and rectal regions	Chapter XI Diseases of the digestive system	195246	642 [0.33%]	105403	354 [0.34%]	56976	111 [0.19%]	48427	243 [0.5%]	62851	219 [0.35%]	42552	135 [0.32%]	79624	238 [0.3%]	10219	50 [0.49%]	K61						K11_INTESTOTH
K11_ACUTGASTR	Acute gastritis	Chapter XI Diseases of the digestive system	206745	484 [0.23%]	111707	278 [0.25%]	60017	147 [0.24%]	51690	131 [0.25%]	65343	111 [0.17%]	46364	167 [0.36%]	84882	181 [0.21%]	/	/	K29[0-1]						K11_OESSTODUO
K11_APPENDACUT	Acute appendicitis	Chapter XI Diseases of the digestive system	272104	1180 [0.43%]	147785	650 [0.44%]	79592	343 [0.43%]	68193	307 [0.45%]	81458	389 [0.48%]	66327	261 [0.39%]	110954	497 [0.45%]	/	/	K35						K11_APPENDIX
K11_APPENDIX	Diseases of appendix	Chapter XI Diseases of the digestive system	272389	1465 [0.54%]	147946	811 [0.55%]	79690	441 [0.55%]	68256	370 [0.54%]	81568	499 [0.61%]	66378	312 [0.47%]	111065	608 [0.55%]	/	/	K3[5-8]	K11_APPENDACUT|K11_APPENDOTH|K11_OTHAPPEND
K11_BILIAOTH	Other diseases of biliary tract	Chapter XI Diseases of the digestive system	253968	522 [0.21%]	137724	271 [0.2%]	73237	177 [0.24%]	64487	94 [0.15%]	77163	116 [0.15%]	60561	155 [0.26%]	103587	232 [0.22%]	/	/	K83						K11_GALLBILPANC
K11_CARIES	Dental caries	Chapter XI Diseases of the digestive system	264908	1150 [0.43%]	143863	612 [0.43%]	77293	308 [0.4%]	66570	304 [0.46%]	79194	370 [0.47%]	64669	242 [0.37%]	108217	431 [0.4%]	12828	107 [0.83%]	K02	K11_CARIES_DENTIN					K11_ORAL
K11_CD_NOUC	Crohn disease (strict definition, all UC cases excluded)	Chapter XI Diseases of the digestive system	270372	536 [0.2%]	146861	274 [0.19%]	79215	153 [0.19%]	67646	121 [0.18%]	81152	154 [0.19%]	65709	120 [0.18%]	110248	250 [0.23%]	/	/	K50			K11_KELAIBD&!K11_ULCER		!K11_KELAIBD&!K11_ULCER
K11_CHOLECYST	Cholecystitis	Chapter XI Diseases of the digestive system	254442	996 [0.39%]	138025	572 [0.41%]	73443	383 [0.52%]	64582	189 [0.29%]	77289	242 [0.31%]	60736	330 [0.54%]	103739	384 [0.37%]	/	/	K81						K11_GALLBILPANC
K11_CHOLELITH	Cholelithiasis	Chapter XI Diseases of the digestive system	258657	5211 [2.01%]	140328	2875 [2.05%]	75201	2141 [2.85%]	65127	734 [1.13%]	78287	1240 [1.58%]	62041	1635 [2.64%]	105533	2178 [2.06%]	12796	158 [1.23%]	K80						K11_GALLBILPANC
K11_CHRONGASTR	Chronic gastritis	Chapter XI Diseases of the digestive system	207721	1460 [0.7%]	112238	809 [0.72%]	60302	432 [0.72%]	51936	377 [0.73%]	65541	309 [0.47%]	46697	500 [1.07%]	85276	575 [0.67%]	10207	76 [0.74%]	K29[3-5]						K11_OESSTODUO
K11_COELIAC	Coeliac disease	Chapter XI Diseases of the digestive system	257748	594 [0.23%]	139881	324 [0.23%]	75830	226 [0.3%]	64051	98 [0.15%]	77983	158 [0.2%]	61898	166 [0.27%]	105209	260 [0.25%]	/	/	K900						K11_OTHDIG
K11_CONSTIPATION	Constipation	Chapter XI Diseases of the digestive system	258181	2579 [1.0%]	140032	1430 [1.02%]	75503	941 [1.25%]	64529	489 [0.76%]	79056	696 [0.88%]	60976	734 [1.2%]	105516	1017 [0.96%]	12633	132 [1.04%]	K590
K11_CROHN	Crohn disease	Chapter XI Diseases of the digestive system	257290	738 [0.29%]	139690	378 [0.27%]	74790	202 [0.27%]	64900	176 [0.27%]	77706	208 [0.27%]	61984	170 [0.27%]	104896	338 [0.32%]	/	/	K50						K11_ENERCOLNONINF
K11_DIAHER	Diaphragmatic hernia	Chapter XI Diseases of the digestive system	232527	9047 [3.89%]	125777	5100 [4.05%]	71126	2852 [4.01%]	54651	2248 [4.11%]	72303	1914 [2.65%]	53474	3186 [5.96%]	94857	3617 [3.81%]	11893	330 [2.77%]	K44						K11_HERNIA
K11_DISLIVOTH	Other diseases of liver	Chapter XI Diseases of the digestive system	265149	685 [0.26%]	143994	369 [0.26%]	77856	177 [0.23%]	66138	192 [0.29%]	79773	184 [0.23%]	64221	185 [0.29%]	108191	271 [0.25%]	/	/	K76						K11_LIVER
K11_DISORD_TEETH	Other disorders of teeth and supporting structures	Chapter XI Diseases of the digestive system	264726	968 [0.37%]	143823	572 [0.4%]	77310	325 [0.42%]	66513	247 [0.37%]	79109	285 [0.36%]	64714	287 [0.44%]	108135	349 [0.32%]	/	/	K08	K11_MISS_TEETH_ACCID_EXTR_PAROD					K11_ORAL
K11_DIVERTIC	Diverticular disease of intestine	Chapter XI Diseases of the digestive system	200778	6174 [3.08%]	108502	3453 [3.18%]	58698	1833 [3.12%]	49804	1620 [3.25%]	63558	926 [1.46%]	44944	2527 [5.62%]	81983	2597 [3.17%]	10293	124 [1.2%]	K57						K11_INTESTOTH
K11_DULC	Duodenal ulcer	Chapter XI Diseases of the digestive system	207527	1266 [0.61%]	112098	669 [0.6%]	60099	229 [0.38%]	51999	440 [0.85%]	65526	294 [0.45%]	46572	375 [0.81%]	85234	533 [0.63%]	10195	64 [0.63%]	K26						K11_OESSTODUO
K11_EMBIMPACT_TEETH	Embedded and impacted teeth	Chapter XI Diseases of the digestive system	273702	988 [0.36%]	148711	542 [0.36%]	80103	316 [0.39%]	68608	226 [0.33%]	82021	397 [0.48%]	66690	145 [0.22%]	111592	405 [0.36%]	/	/	K01
K11_ENERCOLNONINF	Noninfective enteritis and colitis	Chapter XI Diseases of the digestive system	264043	7491 [2.84%]	143447	4135 [2.88%]	77063	2475 [3.21%]	66384	1660 [2.5%]	79538	2040 [2.56%]	63909	2095 [3.28%]	107607	3049 [2.83%]	12989	307 [2.36%]	K5[0-2]	K11_CROHN|K11_ULCER|K11_KELAIBD|K11_OTHENTERCOL
K11_FISSANAL	Fissure and fistula of anal and rectal regions	Chapter XI Diseases of the digestive system	196045	1441 [0.74%]	105833	784 [0.74%]	57212	347 [0.61%]	48621	437 [0.9%]	63108	476 [0.75%]	42725	308 [0.72%]	79924	538 [0.67%]	10288	119 [1.16%]	K60						K11_INTESTOTH
K11_FISTULA	Colonic or urogenital fistula	Chapter XI Diseases of the digestive system	272442	1567 [0.58%]	148000	854 [0.58%]	79841	386 [0.48%]	68159	468 [0.69%]	81635	504 [0.62%]	66365	350 [0.53%]	111139	591 [0.53%]	13303	122 [0.92%]	K316|K383|K60|K632|N321|N82[2-4]
K11_FUNCDYSP	Functional dyspepsia	Chapter XI Diseases of the digestive system	210674	4413 [2.09%]	113766	2337 [2.05%]	61289	1419 [2.32%]	52477	918 [1.75%]	66230	998 [1.51%]	47536	1339 [2.82%]	86482	1781 [2.06%]	10426	295 [2.83%]	K30						K11_OESSTODUO
K11_GALLBILPANC	Disorders of gallbladder, biliary tract and pancreas	Chapter XI Diseases of the digestive system	259872	6426 [2.47%]	141005	3552 [2.52%]	75589	2529 [3.35%]	65416	1023 [1.56%]	78586	1539 [1.96%]	62419	2013 [3.22%]	106027	2672 [2.52%]	12840	202 [1.57%]	K8	K11_CHOLELITH|K11_CHOLECYST|K11_GALLBLAOTH|K11_CHOLANGI|K11_BILIAOTH|K11_ACUTPANC|K11_CHRONPANC|K11_PANCOTH|K11_GALLBILPANINOTH
K11_GASTRODUOULC	Gastroduodenal ulcer	Chapter XI Diseases of the digestive system	208964	2703 [1.29%]	112893	1464 [1.3%]	60498	628 [1.04%]	52395	836 [1.6%]	65815	583 [0.89%]	47078	881 [1.87%]	85803	1102 [1.28%]	10268	137 [1.33%]	K2[5-8]	K11_GULC|K11_DULC|K11_PULC|K11_GJULC					K11_OESSTODUO
K11_GIBLEEDING	GI-bleeding	Chapter XI Diseases of the digestive system	258927	1773 [0.68%]	140545	988 [0.7%]	76027	423 [0.56%]	64518	565 [0.88%]	78282	457 [0.58%]	62263	531 [0.85%]	105647	698 [0.66%]	12735	87 [0.68%]	K92[0-2]						K11_OTHDIG
K11_GINGIVITIS_PERIODONTAL	Gingivitis and periodontal diseases	Chapter XI Diseases of the digestive system	264086	328 [0.12%]	143431	180 [0.13%]	77102	117 [0.15%]	66329	63 [0.09%]	78947	123 [0.16%]	64484	57 [0.09%]	107914	128 [0.12%]	/	/	K05						K11_ORAL
K11_GULC	Gastric ulcer	Chapter XI Diseases of the digestive system	207712	1451 [0.7%]	112238	809 [0.72%]	60270	400 [0.66%]	51968	409 [0.79%]	65531	299 [0.46%]	46707	510 [1.09%]	85270	569 [0.67%]	10204	73 [0.72%]	K25						K11_OESSTODUO
K11_HERING	Inguinal hernia	Chapter XI Diseases of the digestive system	229507	6027 [2.63%]	123999	3322 [2.68%]	68451	177 [0.26%]	55548	3145 [5.66%]	71578	1189 [1.66%]	52421	2133 [4.07%]	93752	2512 [2.68%]	11756	193 [1.64%]	K40						K11_HERNIA
K11_HERNIA	Hernia	Chapter XI Diseases of the digestive system	240471	16991 [7.07%]	130121	9444 [7.26%]	71813	3539 [4.93%]	58308	5905 [10.13%]	74018	3629 [4.9%]	56103	5815 [10.36%]	98162	6922 [7.05%]	12188	625 [5.13%]	K4	K11_HERING|K11_FEMHER|K11_UMBHER|K11_VENTHER|K11_DIAHER|K11_OTHABDHER
K11_IBD_STRICT_PSC	IBD (strict) with PSC	Chapter XI Diseases of the digestive system	270907	2042 [0.75%]	147120	1097 [0.75%]	79349	536 [0.68%]	67771	561 [0.83%]	81379	552 [0.68%]	65741	545 [0.83%]	110495	871 [0.79%]	13292	74 [0.56%]		K11_CHOLANGI_STRICT|K11_IBD_STRICT		K11_CHOLANGI_STRICT&K11_IBD_STRICT		!K11_CHOLANGI_STRICT&!K11_IBD_STRICT	K11_IBD|K11_CHOLANGI
K11_IBS	Irritable bowel syndrome	Chapter XI Diseases of the digestive system	196387	1783 [0.91%]	106017	968 [0.91%]	57593	728 [1.26%]	48424	240 [0.5%]	63156	524 [0.83%]	42861	444 [1.04%]	80135	749 [0.93%]	10235	66 [0.64%]	K58						K11_INTESTOTH
K11_ILEUS	Paralytic ileus and intestinal obstruction	Chapter XI Diseases of the digestive system	195601	997 [0.51%]	105562	513 [0.49%]	57135	270 [0.47%]	48427	243 [0.5%]	62854	222 [0.35%]	42708	291 [0.68%]	79834	448 [0.56%]	/	/	K56	K11_PARALIL|K11_INTUSS|K11_VOLVU|K11_IMPACT|K11_ADHE|K11_OTHILEUS					K11_INTESTOTH
K11_IMPACTED_TEETH	Impacted teeth	Chapter XI Diseases of the digestive system	273726	940 [0.34%]	148723	522 [0.35%]	80111	304 [0.38%]	68612	218 [0.32%]	82027	389 [0.47%]	66696	133 [0.2%]	111602	379 [0.34%]	/	/	K011
K11_INTESTOTH	Other diseases of intestines	Chapter XI Diseases of the digestive system	215137	20533 [9.54%]	116262	11213 [9.64%]	63024	6159 [9.77%]	53238	5054 [9.49%]	67532	4900 [7.26%]	48730	6313 [12.96%]	87833	8447 [9.62%]	11042	873 [7.91%]	K5[5-9]|K6[0-3]	K11_VASCINT|K11_ILEUS|K11_DIVERTIC|K11_IBS|K11_OTHFUNC|K11_FISSANAL|K11_ABSCANAL|K11_OTHANRECT|K11_OTHINT|K11_HAEMORR
K11_LIP_ORAL_MUCOSA	Other diseases of lip and oral mucosa	Chapter XI Diseases of the digestive system	261837	952 [0.36%]	142148	527 [0.37%]	76346	298 [0.39%]	65802	229 [0.35%]	78279	238 [0.3%]	63869	289 [0.45%]	107035	372 [0.35%]	12654	53 [0.42%]	K13						K11_ORAL
K11_LIVER	Diseases of liver	Chapter XI Diseases of the digestive system	265698	1234 [0.46%]	144293	668 [0.46%]	77981	302 [0.39%]	66312	366 [0.55%]	79923	334 [0.42%]	64370	334 [0.52%]	108411	491 [0.45%]	12994	75 [0.58%]	K7	K11_ALCOLIV|K11_TOXLIV|K11_HEPFAIL|K11_CHRONHEP|K11_FIBROCHIRLIV|K11_OTHINFLIV|K11_DISLIVOTH|K11_LIVDISINOTH
K11_MALABSORB	Intestinal malabsorption	Chapter XI Diseases of the digestive system	257853	699 [0.27%]	139935	378 [0.27%]	75865	261 [0.34%]	64070	117 [0.18%]	78014	189 [0.24%]	61921	189 [0.31%]	105254	305 [0.29%]	/	/	K90						K11_OTHDIG
K11_MAXIL_CANINE_FAILED_ERUPT_OBSTRUCTION_TOOTH	Impacted maxillary canine	Chapter XI Diseases of the digestive system	273726	940 [0.34%]	148723	522 [0.35%]	80111	304 [0.38%]	68612	218 [0.32%]	82027	389 [0.47%]	66696	133 [0.2%]	111602	379 [0.34%]	/	/	K0112
K11_MAXIL_CANINE_PALAT	Palatinal maxillary canine	Chapter XI Diseases of the digestive system	273599	1063 [0.39%]	148653	584 [0.39%]	80077	342 [0.43%]	68576	242 [0.35%]	81980	437 [0.53%]	66673	147 [0.22%]	111552	431 [0.39%]	/	/	K0735|K01			K11_MAXIL_CANINE_OPER
K11_OESITIS	Oesophagitis	Chapter XI Diseases of the digestive system	209544	3283 [1.57%]	113243	1814 [1.6%]	60665	795 [1.31%]	52578	1019 [1.94%]	65978	746 [1.13%]	47265	1068 [2.26%]	86059	1358 [1.58%]	10242	111 [1.08%]	K20						K11_OESSTODUO
K11_OESOBST	Oesophageal obstruction	Chapter XI Diseases of the digestive system	206724	463 [0.22%]	111672	243 [0.22%]	59958	88 [0.15%]	51714	155 [0.3%]	65320	88 [0.13%]	46352	155 [0.33%]	84904	203 [0.24%]	/	/	K222						K11_OESSTODUO
K11_OESSTODUO	Diseases of oesophagus, stomach and duodenum	Chapter XI Diseases of the digestive system	228757	22496 [9.83%]	123805	12376 [10.0%]	66430	6560 [9.88%]	57375	5816 [10.14%]	70483	5251 [7.45%]	53322	7125 [13.36%]	93662	8961 [9.57%]	11290	1159 [10.27%]	K2|K3[0-1]	K11_OESITIS|K11_REFLUX|K11_ACHAL|K11_OESULC|K11_OESOBST|K11_PERFOES|K11_BARRET|K11_OTHDISOES|K11_DISOESINOTH|K11_GASTRODUOULC|K11_ACUTGASTR|K11_ALCGASTR|K11_CHRONGASTR|K11_OTHGASTR|K11_FUNCDYSP|K11_OTHDISSTOMDUOD
K11_OESULC	Ulcer of oesophagus	Chapter XI Diseases of the digestive system	208249	1988 [0.95%]	112552	1123 [1.0%]	60263	393 [0.65%]	52289	730 [1.4%]	65628	396 [0.6%]	46924	727 [1.55%]	85507	806 [0.94%]	10190	59 [0.58%]	K221						K11_OESSTODUO
K11_ORAL	Diseases of oral cavity, salivary glands and jaws	Chapter XI Diseases of the digestive system	268171	4413 [1.65%]	145730	2479 [1.7%]	78456	1471 [1.87%]	67274	1008 [1.5%]	80337	1513 [1.88%]	65393	966 [1.48%]	109462	1676 [1.53%]	12979	258 [1.99%]	K0	K11_TOOTH_DEV|K11_EMBIMPACT_TEETH|K11_CARIES|K11_DEPOSITS|K11_COLOR_ERUPTIVE|K11_TEETH_HARD|K11_PULP_PERIAPICAL|K11_GINGIVITIS_PERIODONTAL|K11_GINGIVA|K11_DENTOFACIAL_ANOMALIES|K11_DISORD_TEETH|K11_ORALCYST|K11_JAWS|K11_SALIVARY|K11_STOMATITIS|K11_LIP_ORAL_MUCOSA|K11_TONGUE
K11_ORAL_LICHEN_PLANUS	Oral lichen ruber planus	Chapter XI Diseases of the digestive system	272733	597 [0.22%]	148122	335 [0.23%]	79762	180 [0.23%]	68360	155 [0.23%]	81778	153 [0.19%]	66344	182 [0.27%]	111233	224 [0.2%]	/	/	K1374
K11_OTHANRECT	Other diseases of anus and rectum	Chapter XI Diseases of the digestive system	203570	8966 [4.4%]	109953	4904 [4.46%]	59475	2610 [4.39%]	50478	2294 [4.54%]	64897	2265 [3.49%]	45056	2639 [5.86%]	83041	3655 [4.4%]	10576	407 [3.85%]	K62						K11_INTESTOTH
K11_OTHDIG	Diseases of the digestive system	Chapter XI Diseases of the digestive system	260121	2967 [1.14%]	141190	1633 [1.16%]	76444	840 [1.1%]	64746	793 [1.22%]	78592	767 [0.98%]	62598	866 [1.38%]	106161	1212 [1.14%]	12770	122 [0.96%]	K9	K11_COELIAC|K11_MALABSORB|K11_POSTOPDIS|K11_GIBLEEDING|K11_OTHDISDIG|K11_DISDIGINOTH
K11_OTHDISDIG	Other diseases of the digestive system	Chapter XI Diseases of the digestive system	259035	1881 [0.73%]	140608	1051 [0.75%]	76073	469 [0.62%]	64535	582 [0.9%]	78305	480 [0.61%]	62303	571 [0.92%]	105685	736 [0.7%]	12742	94 [0.74%]	K92						K11_OTHDIG
K11_OTHDISOES	Other diseases of oesophagus	Chapter XI Diseases of the digestive system	207111	850 [0.41%]	111933	504 [0.45%]	60103	233 [0.39%]	51830	271 [0.52%]	65460	228 [0.35%]	46473	276 [0.59%]	85005	304 [0.36%]	/	/	K22[4-9]						K11_OESSTODUO
K11_OTHDISSTOMDUOD	Other diseases of stomach and duodenum	Chapter XI Diseases of the digestive system	207962	1701 [0.82%]	112380	951 [0.85%]	60378	508 [0.84%]	52002	443 [0.85%]	65611	379 [0.58%]	46769	572 [1.22%]	85374	673 [0.79%]	10208	77 [0.75%]	K31						K11_OESSTODUO
K11_OTHENTERCOL	Other noninfective gastroenteritis and colitis	Chapter XI Diseases of the digestive system	262629	6077 [2.31%]	142690	3378 [2.37%]	76691	2103 [2.74%]	65999	1275 [1.93%]	79152	1654 [2.09%]	63538	1724 [2.71%]	107001	2443 [2.28%]	12938	256 [1.98%]	K52						K11_ENERCOLNONINF
K11_OTHFUNC	Other functional intestinal disorders	Chapter XI Diseases of the digestive system	197440	2836 [1.44%]	106616	1567 [1.47%]	57889	1024 [1.77%]	48727	543 [1.11%]	63396	764 [1.21%]	43220	803 [1.86%]	80518	1132 [1.41%]	10306	137 [1.33%]	K59						K11_INTESTOTH
K11_OTHGASTR	Other gastritis (incl. Duodenitis)	Chapter XI Diseases of the digestive system	214853	8592 [4.0%]	116227	4798 [4.13%]	62364	2494 [4.0%]	53863	2304 [4.28%]	67253	2021 [3.01%]	48974	2777 [5.67%]	88020	3319 [3.77%]	10606	475 [4.48%]	K29[6-9]						K11_OESSTODUO
K11_OTHILEUS	Other or unspecified ileus, impaction or obstruction	Chapter XI Diseases of the digestive system	195253	649 [0.33%]	105395	346 [0.33%]	57034	169 [0.3%]	48361	177 [0.37%]	62785	153 [0.24%]	42610	193 [0.45%]	79663	277 [0.35%]	/	/	K564|K56[6-7]						K11_INTESTOTH
K11_OTHINT	Other diseases of intestine	Chapter XI Diseases of the digestive system	197458	2854 [1.45%]	106555	1506 [1.41%]	57568	703 [1.22%]	48987	803 [1.64%]	63223	591 [0.93%]	43332	915 [2.11%]	80614	1228 [1.52%]	10289	120 [1.17%]	K63						K11_INTESTOTH
K11_OTHPERITON	Other diseases of peritoneum	Chapter XI Diseases of the digestive system	268798	824 [0.31%]	145950	436 [0.3%]	78634	321 [0.41%]	67316	115 [0.17%]	80808	226 [0.28%]	65142	210 [0.32%]	109626	350 [0.32%]	/	/	K66						K11_PERITON
K11_PARODON_PERIAPIC_CHRONIC	Chronic periapical parodontitis	Chapter XI Diseases of the digestive system	264080	322 [0.12%]	143432	181 [0.13%]	77104	119 [0.15%]	66328	62 [0.09%]	78929	105 [0.13%]	64503	76 [0.12%]	107914	128 [0.12%]	/	/	K045						K11_ORAL
K11_PERITON	Diseases of peritoneum	Chapter XI Diseases of the digestive system	269011	1037 [0.39%]	146066	552 [0.38%]	78684	371 [0.47%]	67382	181 [0.27%]	80863	281 [0.35%]	65203	271 [0.42%]	109713	437 [0.4%]	/	/	K6[5-7]	K11_PERITONITIS|K11_OTHPERITON|K11_PERITONINOTH
K11_POSTOPDIS	Postprocedural disorders of digestive system, not elsewhere classified	Chapter XI Diseases of the digestive system	257588	434 [0.17%]	139794	237 [0.17%]	75730	126 [0.17%]	64064	111 [0.17%]	77939	114 [0.15%]	61855	123 [0.2%]	105137	188 [0.18%]	/	/	K91						K11_OTHDIG
K11_PULP_PERIAPICAL	Diseases of pulp and periapical tissues	Chapter XI Diseases of the digestive system	264884	1126 [0.43%]	143909	658 [0.46%]	77410	425 [0.55%]	66499	233 [0.35%]	79230	406 [0.51%]	64679	252 [0.39%]	108209	423 [0.39%]	/	/	K04	K11_PARODON_PERIAPIC_CHRONIC					K11_ORAL
K11_REFLUX	Gastro-oesophageal reflux disease	Chapter XI Diseases of the digestive system	213326	7065 [3.31%]	115313	3884 [3.37%]	61913	2043 [3.3%]	53400	1841 [3.45%]	66916	1684 [2.52%]	48397	2200 [4.55%]	87572	2871 [3.28%]	10441	310 [2.97%]	K21						K11_OESSTODUO
K11_SALIVARY	Diseases of salivary glands	Chapter XI Diseases of the digestive system	263209	450 [0.17%]	142952	271 [0.19%]	76823	138 [0.18%]	66129	133 [0.2%]	78672	141 [0.18%]	64280	130 [0.2%]	107577	165 [0.15%]	/	/	K11						K11_ORAL
K11_STRICTURE	Intestinal stricture	Chapter XI Diseases of the digestive system	269378	997 [0.37%]	146292	513 [0.35%]	78841	270 [0.34%]	67451	243 [0.36%]	81168	222 [0.27%]	65124	291 [0.45%]	109825	448 [0.41%]	/	/	K56
K11_TONGUE	Diseases of tongue	Chapter XI Diseases of the digestive system	262838	365 [0.14%]	142724	207 [0.15%]	76687	111 [0.14%]	66037	96 [0.15%]	78547	97 [0.12%]	64177	110 [0.17%]	107428	147 [0.14%]	/	/	K14						K11_ORAL
K11_ULCER	Ulcerative colitis	Chapter XI Diseases of the digestive system	257923	1371 [0.53%]	140071	759 [0.54%]	74943	355 [0.47%]	65128	404 [0.62%]	77869	371 [0.48%]	62202	388 [0.62%]	105110	552 [0.53%]	12742	60 [0.47%]	K51						K11_ENERCOLNONINF
K11_UMBHER	Umbilical hernia	Chapter XI Diseases of the digestive system	224817	1337 [0.59%]	121379	702 [0.58%]	68456	182 [0.27%]	52923	520 [0.98%]	70732	343 [0.48%]	50647	359 [0.71%]	91809	569 [0.62%]	11629	66 [0.57%]	K42						K11_HERNIA
K11_VENTHER	Ventral hernia	Chapter XI Diseases of the digestive system	224622	1142 [0.51%]	121316	639 [0.53%]	68594	320 [0.47%]	52722	319 [0.61%]	70663	274 [0.39%]	50653	365 [0.72%]	91689	449 [0.49%]	11617	54 [0.46%]	K43						K11_HERNIA
PANCREATITIS	Acute pancreatitis (for exclusion)	Chapter XI Diseases of the digestive system	272431	659 [0.24%]	147952	378 [0.26%]	79735	190 [0.24%]	68217	188 [0.28%]	81733	138 [0.17%]	66219	240 [0.36%]	111126	260 [0.23%]	/	/	K85						IBD_CMV
TONGUEABNORMALITY	Tongue abnormality	Chapter XI Diseases of the digestive system	273149	365 [0.13%]	148348	207 [0.14%]	79893	111 [0.14%]	68455	96 [0.14%]	81870	97 [0.12%]	66478	110 [0.17%]	111398	147 [0.13%]	/	/	K14
ULCERNAS	Ulcerative colitis, NAS	Chapter XI Diseases of the digestive system	257766	1214 [0.47%]	139982	670 [0.48%]	74900	312 [0.42%]	65082	358 [0.55%]	77818	320 [0.41%]	62164	350 [0.56%]	105047	489 [0.47%]	12737	55 [0.43%]	K519						K11_ENERCOLNONINF
L12_ABSCESS_CUT	Cutaneous abscess, furuncle and carbuncle	Chapter XII Diseases of the skin and subcutaneous tissue	262198	961 [0.37%]	142336	497 [0.35%]	77354	227 [0.29%]	64982	270 [0.42%]	79205	288 [0.36%]	63131	209 [0.33%]	106867	376 [0.35%]	12995	88 [0.68%]	L02						L12_INFECT_SKIN
L12_ACTINKERA	Actinic keratosis	Chapter XII Diseases of the skin and subcutaneous tissue	270940	459 [0.17%]	147113	249 [0.17%]	79424	117 [0.15%]	67689	132 [0.2%]	/	/	65457	201 [0.31%]	110404	203 [0.18%]	/	/	L570						L12_RADIATIONRELATEDSKIN
L12_ATROPHICSKIN	Atrophic disorders of skin	Chapter XII Diseases of the skin and subcutaneous tissue	254689	1022 [0.4%]	138083	569 [0.41%]	74672	416 [0.56%]	63411	153 [0.24%]	77965	284 [0.36%]	60118	285 [0.47%]	103813	405 [0.39%]	/	/	L90	L12_LICHENSCLERATROPH|L12_ANETODERMA|L12_ATROPODERMAPASINI|L12_ACRODERMATITIS|L12_SCARCONDITIONS|L12_STRIAEATROPHICAE|L12_ATROPHICSKINNAS					L12_OTHERSKINSUBCUTIS
L12_CELLULITIS	Cellulitis	Chapter XII Diseases of the skin and subcutaneous tissue	263678	2441 [0.93%]	143205	1366 [0.95%]	77650	523 [0.67%]	65555	843 [1.29%]	79564	647 [0.81%]	63641	719 [1.13%]	107501	1010 [0.94%]	12972	65 [0.5%]	L03						L12_INFECT_SKIN
L12_DERMATITISECZEMA	Dermatitis and eczema	Chapter XII Diseases of the skin and subcutaneous tissue	269207	939 [0.35%]	146145	508 [0.35%]	78789	294 [0.37%]	67356	214 [0.32%]	80962	244 [0.3%]	65183	264 [0.41%]	109867	383 [0.35%]	/	/	L[2-3]	L12_ATOPIC|L12_SEBORRHOEIC|L12_DIAPER|L12_ALLERGICCONTACT|L12_OTHERCONTACT|L12_EXFOLIATIVE|L12_FOODDERMAT|L12_INTERNALSUBSTANCEDERM|L12_LICHSIMPANDPRURIGO|L12_PRURITUS|L12_DERMATITISNAS
L12_DISORDSKINAPPENDIX	Disorders of skin appendages	Chapter XII Diseases of the skin and subcutaneous tissue	269587	4761 [1.77%]	146359	2673 [1.83%]	78876	1375 [1.74%]	67483	1298 [1.92%]	80824	1381 [1.71%]	65535	1292 [1.97%]	109984	1891 [1.72%]	13244	197 [1.49%]	L[6-7]	L12_NAILDIS|L12_ALOPECAREATA|L12_ALOPECANDRO|L12_HAIRLOSSNONSCAR|L12_HAIRLOSSSCAR|L12_HAIRLOSSNAS|L12_HAIRCOLOUR|L12_HYPERTRICHOSIS|L12_ACNE|L12_ROSACEA|L12_FOLLICULARCYST|L12_FOLICULAROTH|L12_ECCRINESWEAT|L12_APOCRINESWEAT
L12_FOLLICULARCYST	Follicular cysts of skin and subcutaneous tissue	Chapter XII Diseases of the skin and subcutaneous tissue	268744	3918 [1.46%]	145880	2194 [1.5%]	78639	1138 [1.45%]	67241	1056 [1.57%]	80556	1113 [1.38%]	65324	1081 [1.65%]	109659	1566 [1.43%]	13205	158 [1.2%]	L72						L12_DISORDSKINAPPENDIX
L12_HYPERTROPHICSKIN	Hypertrophic disorders of skin	Chapter XII Diseases of the skin and subcutaneous tissue	254222	555 [0.22%]	137832	318 [0.23%]	74454	198 [0.27%]	63378	120 [0.19%]	77859	178 [0.23%]	59973	140 [0.23%]	103608	200 [0.19%]	/	/	L91	L12_HYPETROPHICSCAR|L12_HYPERTROPHICNAS					L12_OTHERSKINSUBCUTIS
L12_INFECT_SKIN	Infections of the skin and subcutaneous tissue	Chapter XII Diseases of the skin and subcutaneous tissue	265094	3857 [1.45%]	143935	2096 [1.46%]	77978	851 [1.09%]	65957	1245 [1.89%]	79995	1078 [1.35%]	63940	1018 [1.59%]	108088	1597 [1.48%]	13071	164 [1.25%]	L0	L12_STAPHSCALDSKIN|L12_IMPETIGO|L12_ABSCESS_CUT|L12_CELLULITIS|L12_LYMPHADENITIS|L12_PILONIDALCYST|L12_INFECT_SKIN_OTHER
L12_INFECT_SKIN_NAS	Other and unspecified local infections of skin and subcutaneous tissue	Chapter XII Diseases of the skin and subcutaneous tissue	261626	389 [0.15%]	142054	215 [0.15%]	77231	104 [0.13%]	64823	111 [0.17%]	79027	110 [0.14%]	63027	105 [0.17%]	106651	160 [0.15%]	/	/	L08						L12_INFECT_SKIN
L12_NAILDIS	Nail disorders	Chapter XII Diseases of the skin and subcutaneous tissue	265366	540 [0.2%]	144001	315 [0.22%]	77647	146 [0.19%]	66354	169 [0.25%]	79620	177 [0.22%]	64381	138 [0.21%]	108293	200 [0.18%]	/	/	L6[02]	L12_NAIL_INGROW|L12_NAIL_LYSIS|L12_NAIL_GRYPHOSIS|L12_NAIL_DYSTROPHY|L12_NAIL_BEAULINES|L12_NAIL_YELLOW|L12_NAILNAS|L12_NAILINOTH					L12_DISORDSKINAPPENDIX
L12_NONIONRADISKIN	Skin changes due to chronic exposure to nonionizing radiation	Chapter XII Diseases of the skin and subcutaneous tissue	271020	539 [0.2%]	147152	288 [0.2%]	79448	141 [0.18%]	67704	147 [0.22%]	81673	65 [0.08%]	65479	223 [0.34%]	110445	244 [0.22%]	/	/	L57	L12_ACTINKERA|L12_ACTINRETICU|L12_CUTRHOMBNUCHA|L12_POIKOLOCIVAT|L12_CUTLAXSEN|L12_ACTINICGRAN|L12_NONIONRADISKINNAS					L12_RADIATIONRELATEDSKIN
L12_OTHERDISSKINANDSUBCUTIS	Other disorders of skin and subcutaneous tissue, not elsewhere classified	Chapter XII Diseases of the skin and subcutaneous tissue	255773	2106 [0.82%]	138674	1160 [0.84%]	74934	678 [0.9%]	63740	482 [0.76%]	78219	538 [0.69%]	60455	622 [1.03%]	104282	874 [0.84%]	12817	72 [0.56%]	L98	L12_PYOGENGRANUL|L12_FACTITIALDERMAT|L12_FEBRILENEUTROPHIL|L12_EOSINOCELLULITIS|L12_CHRONICULCEROFSKIN|L12_MUCINOSISOFSKIN|L12_OTHERINFILTRATIVESKIN|L12_EXCESSSKINDANDSUBCUTIS|L12_SKINSUBCUTISNAS					L12_OTHERSKINSUBCUTIS
L12_OTHERSKINSUBCUTIS	Other disorders of skin and subcutaneous tissue	Chapter XII Diseases of the skin and subcutaneous tissue	259266	5599 [2.16%]	140602	3088 [2.2%]	76121	1865 [2.45%]	64481	1223 [1.9%]	79096	1415 [1.79%]	61506	1673 [2.72%]	105688	2280 [2.16%]	12976	231 [1.78%]	L[8-9]	L12_VITILIGO|L12_OTHPIGMENTATION|L12_SEBORRKERAT|L12_ACANTHNIGRICANS|L12_CORNSANDCALLOS|L12_EPIDERMALTHICKOTH|L12_ACQICTHY|L12_ACQKERAT|L12_KERATPUNCTATA|L12_XEROSCUT|L12_EPIDERMTHICKNAS|L12_KERATODERMAINOTH|L12_TRANSEPIDERMELIMINATION|L12_PYODERMAGANGRENOSUM|L12_DECUBITANSULCERANDPRESSURE|L12_ATROPHICSKIN|L12_LICHENSCLERATROPH|L12_ANETODERMA|L12_ATROPODERMAPASINI|L12_ACRODERMATITIS|L12_SCARCONDI…
L12_PAPULOSQUAMOUS	Papulosquamous disorders	Chapter XII Diseases of the skin and subcutaneous tissue	270896	893 [0.33%]	147089	491 [0.33%]	79278	241 [0.3%]	67811	250 [0.37%]	81326	235 [0.29%]	65763	256 [0.39%]	110479	356 [0.32%]	/	/	L4	L12_PSORIASIS|L12_PARAPSORI|L12_LICHENPLANUS|L12_PAPULOSQUAOTH|L12_PAPULOSQUOINOTH
L12_PSORI_NAS	Other and unspecified psoriasis	Chapter XII Diseases of the skin and subcutaneous tissue	270458	455 [0.17%]	146841	243 [0.17%]	79133	96 [0.12%]	67708	147 [0.22%]	81199	108 [0.13%]	65642	135 [0.21%]	110313	190 [0.17%]	/	/	L40[8-9]						L12_PAPULOSQUAMOUS
L12_PSORIASIS	Psoriasis	Chapter XII Diseases of the skin and subcutaneous tissue	270667	664 [0.25%]	146954	356 [0.24%]	79186	149 [0.19%]	67768	207 [0.31%]	81263	172 [0.21%]	65691	184 [0.28%]	110400	277 [0.25%]	/	/	L40	L12_PSORI_VULG|L12_PSORI_PUSTGEN|L12_PSORI_ACRODERM|L12_PSORI_PUSTUPALM|L12_PSORI_GUTTATE|L12_PSORI_ARTHRO|L12_PSORI_NAS					L12_PAPULOSQUAMOUS
L12_RADIATIONRELATEDSKIN	Radiation-related disorders of the skin and subcutaneous tissue	Chapter XII Diseases of the skin and subcutaneous tissue	271046	565 [0.21%]	147168	304 [0.21%]	79459	152 [0.19%]	67709	152 [0.22%]	81679	71 [0.09%]	65489	233 [0.36%]	110455	254 [0.23%]	/	/	L5[5-9]	L12_SUNBURN|L12_OTHACUSKINSUN|L12_NONIONRADISKIN|L12_RADIODERMATITIS|L12_SKINRADIOTH
L12_SCARCONDITIONS	Scar conditions and fibrosis of skin	Chapter XII Diseases of the skin and subcutaneous tissue	254498	831 [0.33%]	137981	467 [0.34%]	74581	325 [0.44%]	63400	142 [0.22%]	77935	254 [0.33%]	60046	213 [0.35%]	103732	324 [0.31%]	/	/	L905						L12_OTHERSKINSUBCUTIS
L12_SEBORRKERAT	Seborrhoeic keratosis	Chapter XII Diseases of the skin and subcutaneous tissue	254695	1028 [0.4%]	138089	575 [0.42%]	74587	331 [0.44%]	63502	244 [0.38%]	77869	188 [0.24%]	60220	387 [0.64%]	103832	424 [0.41%]	/	/	L82						L12_OTHERSKINSUBCUTIS
L12_SKIN_SUBCUTAN	Diseases of the skin and subcutaneous tissue	Chapter XII Diseases of the skin and subcutaneous tissue	242527	15516 [6.4%]	131284	8551 [6.51%]	71414	4503 [6.31%]	59870	4048 [6.76%]	74598	4153 [5.57%]	56686	4398 [7.76%]	98962	6312 [6.38%]	12281	653 [5.32%]	L	L12_INFECT_SKIN|L12_BULLOUS|L12_DERMATITISECZEMA|L12_PAPULOSQUAMOUS|L12_URTICARIAERYTHEMA|L12_RADIATIONRELATEDSKIN|L12_DISORDSKINAPPENDIX|L12_OTHERSKINSUBCUTIS
L12_SKINSUBCUTISNAS	Other and unspecified disorders of skin and subcutaneous tissue	Chapter XII Diseases of the skin and subcutaneous tissue	255597	1930 [0.76%]	138573	1059 [0.76%]	74885	629 [0.84%]	63688	430 [0.68%]	78165	484 [0.62%]	60408	575 [0.95%]	104215	807 [0.77%]	12809	64 [0.5%]	L98[8-9]						L12_OTHERSKINSUBCUTIS
L12_URTICARIAERYTHEMA	Urticaria and erythema	Chapter XII Diseases of the skin and subcutaneous tissue	273009	307 [0.11%]	148313	175 [0.12%]	79875	98 [0.12%]	68438	77 [0.11%]	81886	92 [0.11%]	66427	83 [0.12%]	111302	118 [0.11%]	/	/	L5[0-4]	L12_URTICARIA|L12_ERYTHEMAMULTIF|L12_ERYTHEMANODOSUM|L12_ERYTHEMATOUSOTH|L12_ERYTHRO_KELA|L12_ERYTHINOTH
GOUT_NOS	Gout, unspecified	Chapter XIII Diseases of the musculoskeletal system and connective tissue	268394	585 [0.22%]	145745	316 [0.22%]	79704	25 [0.03%]	66041	291 [0.44%]	81110	106 [0.13%]	64635	210 [0.32%]	109499	243 [0.22%]	/	/	M10[8-9]						GOUT
JOINTPAIN	Pain in joint	Chapter XIII Diseases of the musculoskeletal system and connective tissue	213623	2849 [1.33%]	115779	1576 [1.36%]	60325	850 [1.41%]	55454	726 [1.31%]	65415	793 [1.21%]	50364	783 [1.55%]	87936	1119 [1.27%]	9908	154 [1.55%]	M255						PAIN
M13_ADHCAPSULITIS	Adhesive capsulitis of shoulder	Chapter XIII Diseases of the musculoskeletal system and connective tissue	235933	569 [0.24%]	127622	330 [0.26%]	68616	211 [0.31%]	59006	119 [0.2%]	71923	169 [0.23%]	55699	161 [0.29%]	96781	211 [0.22%]	/	/	M750						M13_SOFTTISSUE
M13_ARTHRITISNAS	Other specified/unspecified arthritis	Chapter XIII Diseases of the musculoskeletal system and connective tissue	193323	2233 [1.16%]	104196	1234 [1.18%]	55068	739 [1.34%]	49128	495 [1.01%]	63143	406 [0.64%]	41053	828 [2.02%]	79066	880 [1.11%]	10061	119 [1.18%]	M13[8-9]						M13_ARTHROPATHIES
M13_ARTHROPATHIES	Arthropathies	Chapter XIII Diseases of the musculoskeletal system and connective tissue	214605	23515 [10.96%]	115883	12921 [11.15%]	61378	7049 [11.48%]	54505	5872 [10.77%]	68026	5289 [7.77%]	47857	7632 [15.95%]	87782	9596 [10.93%]	10940	998 [9.12%]	M[0-2]	M13_PYOGARTH|M13_REACTARTH|M13_POLYARTHROPATHIES|M13_ARTHROSIS|M13_OTHERJOINT
M13_ARTHROSIS_INCLAVO	Artrosis, including avohilmo	Chapter XIII Diseases of the musculoskeletal system and connective tissue	229306	11599 [5.06%]	123879	6413 [5.18%]	65335	3429 [5.25%]	58544	2984 [5.1%]	72188	2015 [2.79%]	51691	4398 [8.51%]	93676	4767 [5.09%]	11751	419 [3.57%]	M1[5-9]	M13_ARTHROSIS
M13_ARTHROSIS_KNEE	Gonarthrosis	Chapter XIII Diseases of the musculoskeletal system and connective tissue	196592	5502 [2.8%]	105968	3006 [2.84%]	55737	1408 [2.53%]	50231	1598 [3.18%]	63759	1022 [1.6%]	42209	1984 [4.7%]	80411	2225 [2.77%]	10213	271 [2.65%]	M17						M13_ARTHROPATHIES
M13_ARTHROSIS_OTH	Other arthrosis	Chapter XIII Diseases of the musculoskeletal system and connective tissue	194830	3740 [1.92%]	105031	2069 [1.97%]	55590	1261 [2.27%]	49441	808 [1.63%]	63384	647 [1.02%]	41647	1422 [3.41%]	79713	1527 [1.92%]	10086	144 [1.43%]	M19|M18						M13_ARTHROPATHIES
M13_ARTHROSIS_POLY	Polyarthrosis	Chapter XIII Diseases of the musculoskeletal system and connective tissue	191809	719 [0.37%]	103380	418 [0.4%]	54607	278 [0.51%]	48773	140 [0.29%]	62840	103 [0.16%]	40540	315 [0.78%]	78466	280 [0.36%]	/	/	M15						M13_ARTHROPATHIES
M13_ARTHTROSIS_COX	Coxarthrosis	Chapter XIII Diseases of the musculoskeletal system and connective tissue	194001	2911 [1.5%]	104614	1652 [1.58%]	55223	894 [1.62%]	49391	758 [1.53%]	63166	429 [0.68%]	41448	1223 [2.95%]	79407	1221 [1.54%]	/	/	M16						M13_ARTHROPATHIES
M13_ARTHTROSIS_COX_PRIM_ICD10	Coxarthrosis, primary	Chapter XIII Diseases of the musculoskeletal system and connective tissue	272373	1363 [0.5%]	147989	756 [0.51%]	79635	418 [0.52%]	68354	338 [0.49%]	81879	196 [0.24%]	66110	560 [0.85%]	110978	588 [0.53%]	/	/	M16[0-1]
M13_BONECONTINUITY	Disorders of continuity of bone	Chapter XIII Diseases of the musculoskeletal system and connective tissue	254324	544 [0.21%]	137792	312 [0.23%]	71974	143 [0.2%]	65818	169 [0.26%]	78174	179 [0.23%]	59618	133 [0.22%]	103834	220 [0.21%]	/	/	M84						M13_OSTEOCHONDRO
M13_BONEDISNAS	Other specified/unspecified disorders of bone/cartilage	Chapter XIII Diseases of the musculoskeletal system and connective tissue	254423	643 [0.25%]	137839	359 [0.26%]	72030	199 [0.28%]	65809	160 [0.24%]	78187	192 [0.25%]	59652	167 [0.28%]	103874	260 [0.25%]	/	/	M89[8-9]|M94[8-9]						M13_OSTEOCHONDRO
M13_CERVICALGIA	Cervicalgia	Chapter XIII Diseases of the musculoskeletal system and connective tissue	237921	585 [0.25%]	128723	310 [0.24%]	68748	190 [0.28%]	59975	120 [0.2%]	73484	171 [0.23%]	55239	139 [0.25%]	97642	236 [0.24%]	/	/	M542						M13_DORSOPATHY
M13_CERVICDISC	Cervical disc disorders	Chapter XIII Diseases of the musculoskeletal system and connective tissue	237768	432 [0.18%]	128657	244 [0.19%]	68671	113 [0.16%]	59986	131 [0.22%]	73465	152 [0.21%]	55192	92 [0.17%]	97577	171 [0.18%]	/	/	M50						M13_DORSOPATHY
M13_CHRONDROPATHIES	Chondropathies	Chapter XIII Diseases of the musculoskeletal system and connective tissue	271106	379 [0.14%]	147271	198 [0.13%]	79301	100 [0.13%]	67970	98 [0.14%]	81340	123 [0.15%]	65931	75 [0.11%]	110559	162 [0.15%]	/	/	M9[1-4]	M13_JUVOSTEOCHONRHIP|M13_OSTEOCHONDROPATHY|M13_TIETZE|M13_RELAPSPOLYCHONDR|M13_CHONDROMALACIA|M13_CHONDROLYSIS					M13_OTHERBONE
M13_DEFORMDORSO	Deforming dorsopathies	Chapter XIII Diseases of the musculoskeletal system and connective tissue	237922	586 [0.25%]	128727	314 [0.24%]	68761	203 [0.3%]	59966	111 [0.19%]	73445	132 [0.18%]	55282	182 [0.33%]	97652	246 [0.25%]	/	/	M4[0-3]	M13_KYPHOSIS|M13_FLATBACK|M13_LORDOSIS|M13_SCOLIOSIS|M13_SPINALOSTEOCHON|M13_SPONDYLOLISTHESIS|M13_SPINEFUSION|M13_ATLOAXSUBLUX|M13_VERTEBSUBLUX|M13_TORTICOLLIS|M13_DEFORMDORSONAS					M13_DORSOPATHY
M13_DORSALGIA	Dorsalgia	Chapter XIII Diseases of the musculoskeletal system and connective tissue	242452	5116 [2.11%]	131247	2834 [2.16%]	70172	1614 [2.3%]	61075	1220 [2.0%]	74805	1492 [1.99%]	56442	1342 [2.38%]	99384	1978 [1.99%]	11821	304 [2.57%]		M13_PANNICULITIS|M13_RADICULOPATHY|M13_CERVICALGIA|M13_LOWBACKPAIN|M13_SCIATICA|M13_THORACISPINEPAIN|M13_DORSALGIANAS					M13_DORSOPATHY
M13_DORSALGIANAS	Other/unspecified dorsalgia	Chapter XIII Diseases of the musculoskeletal system and connective tissue	238756	1420 [0.59%]	129205	792 [0.61%]	69029	471 [0.68%]	60176	321 [0.53%]	73732	419 [0.57%]	55473	373 [0.67%]	97947	541 [0.55%]	11604	87 [0.75%]	M54[8-9]						M13_DORSOPATHY
M13_DORSOPATHY	Dorsopathies	Chapter XIII Diseases of the musculoskeletal system and connective tissue	246397	9061 [3.68%]	133421	5008 [3.75%]	71353	2795 [3.92%]	62068	2213 [3.57%]	75815	2502 [3.3%]	57606	2506 [4.35%]	100985	3579 [3.54%]	11991	474 [3.95%]	M4|M5[0-5]	M13_DEFORMDORSO|M13_SPONDYLOPATHY|M13_CERVICDISC|M13_INTERVERTEB|M13_DORSOPATHYOTH|M13_DORSALGIA|M13_ENTESOPATHYLOW
M13_DORSOPATHYOTH	Other dorsopathies, not elsewhere classified	Chapter XIII Diseases of the musculoskeletal system and connective tissue	244378	7042 [2.88%]	132301	3888 [2.94%]	70726	2168 [3.07%]	61575	1720 [2.79%]	75423	2110 [2.8%]	56878	1778 [3.13%]	100162	2756 [2.75%]	11915	398 [3.34%]	M5[0-4]	M13_CERVICOCRANSDR|M13_CERVICOBRACHSDR|M13_SPININSTAB|M13_SACROCOGG|M13_DORSOPATHYNAS					M13_DORSOPATHY
M13_DUPUTRYEN	Palmar fascial fibromatosis [Dupuytren]	Chapter XIII Diseases of the musculoskeletal system and connective tissue	236391	1027 [0.43%]	127901	609 [0.48%]	68531	126 [0.18%]	59370	483 [0.81%]	71920	166 [0.23%]	55981	443 [0.79%]	96982	412 [0.42%]	/	/	M720						M13_SOFTTISSUE
M13_ENTESOPATHYOTH	Other enthesopathies	Chapter XIII Diseases of the musculoskeletal system and connective tissue	235990	626 [0.27%]	127644	352 [0.28%]	68629	224 [0.33%]	59015	128 [0.22%]	71959	205 [0.28%]	55685	147 [0.26%]	96817	247 [0.26%]	/	/	M77	M13_MEDIALEPICOND|M13_LATERALEPICOND|M13_CALCANSPUR|M13_METATARSALGIA|M13_ENTESOPATHYFOOT|M13_ENTESOPATHYNAS					M13_SOFTTISSUE
M13_FIBROBLASTIC	Fibroblastic disorders	Chapter XIII Diseases of the musculoskeletal system and connective tissue	236535	1171 [0.5%]	127984	692 [0.54%]	68578	173 [0.25%]	59406	519 [0.87%]	71956	202 [0.28%]	56028	490 [0.87%]	97036	466 [0.48%]	/	/	M72	M13_DUPUTRYEN|M13_KNUCKLEPADS|M13_PLANTARFASC|M13_PSEUDOSARCFIBROMATOSIS|M13_NECROFASC|M13_FIBROBLASTNAS					M13_SOFTTISSUE
M13_GANGLION	Ganglion	Chapter XIII Diseases of the musculoskeletal system and connective tissue	236521	1157 [0.49%]	127958	666 [0.52%]	68862	457 [0.66%]	59096	209 [0.35%]	72125	371 [0.51%]	55833	295 [0.53%]	96980	410 [0.42%]	11583	81 [0.7%]	M674						M13_SOFTTISSUE
M13_GOUT	Gout	Chapter XIII Diseases of the musculoskeletal system and connective tissue	191689	599 [0.31%]	103287	325 [0.31%]	54354	25 [0.05%]	48933	300 [0.61%]	62849	112 [0.18%]	40438	213 [0.53%]	78434	248 [0.32%]	/	/	M10						M13_ARTHROPATHIES
M13_HALLUXRIGIDUS	Hallux rigidus	Chapter XIII Diseases of the musculoskeletal system and connective tissue	191561	471 [0.25%]	103228	266 [0.26%]	54515	186 [0.34%]	48713	80 [0.16%]	62823	86 [0.14%]	40405	180 [0.45%]	78380	194 [0.25%]	/	/	M202						M13_ARTHROPATHIES
M13_HALLUXVALGUS	Hallux valgus (acquired)	Chapter XIII Diseases of the musculoskeletal system and connective tissue	193476	2386 [1.23%]	104225	1263 [1.21%]	55475	1146 [2.07%]	48750	117 [0.24%]	63240	503 [0.8%]	40985	760 [1.85%]	79212	1026 [1.3%]	10039	97 [0.97%]	M201						M13_ARTHROPATHIES
M13_HAMMERTOE	Other hammer toe(s) (acquired)	Chapter XIII Diseases of the musculoskeletal system and connective tissue	191641	551 [0.29%]	103254	292 [0.28%]	54579	250 [0.46%]	48675	42 [0.09%]	62806	69 [0.11%]	40448	223 [0.55%]	78434	248 [0.32%]	/	/	M204						M13_ARTHROPATHIES
M13_IMPINGEMENT	Impingement syndrome of shoulder	Chapter XIII Diseases of the musculoskeletal system and connective tissue	236635	1271 [0.54%]	127986	694 [0.54%]	68811	406 [0.59%]	59175	288 [0.49%]	72087	333 [0.46%]	55899	361 [0.65%]	97094	524 [0.54%]	11555	53 [0.46%]	M754						M13_SOFTTISSUE
M13_INTERVERTEB	Other intervertebral disc disorders	Chapter XIII Diseases of the musculoskeletal system and connective tissue	239502	2166 [0.9%]	129594	1181 [0.91%]	69213	655 [0.95%]	60381	526 [0.87%]	73973	660 [0.89%]	55621	521 [0.94%]	98273	867 [0.88%]	11635	118 [1.01%]	M51						M13_DORSOPATHY
M13_JOINTOTH	Other specific joint derangements/joint disorders	Chapter XIII Diseases of the musculoskeletal system and connective tissue	195771	4681 [2.39%]	105533	2571 [2.44%]	55697	1368 [2.46%]	49836	1203 [2.41%]	64008	1271 [1.99%]	41525	1300 [3.13%]	80051	1865 [2.33%]	10187	245 [2.41%]	M242|M24[8-9]|M25						M13_ARTHROPATHIES
M13_KNEEDERANGEMENTS	Internal derangement of knee	Chapter XIII Diseases of the musculoskeletal system and connective tissue	196480	5390 [2.74%]	105898	2936 [2.77%]	55430	1101 [1.99%]	50468	1835 [3.64%]	64330	1593 [2.48%]	41568	1343 [3.23%]	80394	2208 [2.75%]	10188	246 [2.41%]	M23						M13_ARTHROPATHIES
M13_LATERALEPICOND	Lateral epicondylitis	Chapter XIII Diseases of the musculoskeletal system and connective tissue	235671	307 [0.13%]	127473	181 [0.14%]	68508	103 [0.15%]	58965	78 [0.13%]	71875	121 [0.17%]	55598	60 [0.11%]	96686	116 [0.12%]	/	/	M771						M13_SOFTTISSUE
M13_LIMBPAIN	Pain in limb	Chapter XIII Diseases of the musculoskeletal system and connective tissue	237667	2303 [0.97%]	128512	1220 [0.95%]	69146	741 [1.07%]	59366	479 [0.81%]	72347	593 [0.82%]	56165	627 [1.12%]	97516	946 [0.97%]	11639	137 [1.18%]	M796						M13_SOFTTISSUE
M13_LOWBACKPAIN	Low back pain	Chapter XIII Diseases of the musculoskeletal system and connective tissue	240268	2932 [1.22%]	130060	1647 [1.27%]	69480	922 [1.33%]	60580	725 [1.2%]	74198	885 [1.19%]	55862	762 [1.36%]	98515	1109 [1.13%]	11693	176 [1.51%]	M545						M13_DORSOPATHY
M13_LUMBAR_PROLAPSE	Lumbar disc prolapse	Chapter XIII Diseases of the musculoskeletal system and connective tissue	238289	953 [0.4%]	128936	523 [0.41%]	68848	290 [0.42%]	60088	233 [0.39%]	73613	300 [0.41%]	55323	223 [0.4%]	97782	376 [0.38%]	11571	54 [0.47%]	M511						M13_DORSOPATHY
M13_MENISCUSDERANGEMENTS	Meniscus derangement	Chapter XIII Diseases of the musculoskeletal system and connective tissue	195783	4693 [2.4%]	105527	2565 [2.43%]	55255	926 [1.68%]	50272	1639 [3.26%]	64082	1345 [2.1%]	41445	1220 [2.94%]	80101	1915 [2.39%]	10155	213 [2.1%]	M23[0-3]						M13_ARTHROPATHIES
M13_MUSCLE	Disorders of muscles	Chapter XIII Diseases of the musculoskeletal system and connective tissue	235700	336 [0.14%]	127487	195 [0.15%]	68490	85 [0.12%]	58997	110 [0.19%]	71846	92 [0.13%]	55641	103 [0.19%]	96700	130 [0.13%]	/	/	M6[0-3]	M13_MYOSITIS|M13_MYOSITISOSSIF|M13_CALCIOSSIMUSCLE|M13_DIASTASIS|M13_RUPTUREMUSC|M13_INFARCMUSC|M13_IMMOBIMUSC|M13_MUSCONTRAC|M13_MUSCLEATROPH|M13_MUSCLESTRAIN|M13_MUSCLEDISNAS|M13_MUSCLEINOTH					M13_SOFTTISSUE
M13_OSTEOCHONDRO	Osteopathies and chondropathies	Chapter XIII Diseases of the musculoskeletal system and connective tissue	257378	3598 [1.4%]	139419	1939 [1.39%]	73020	1189 [1.63%]	66399	750 [1.13%]	78860	865 [1.1%]	60559	1074 [1.77%]	105109	1495 [1.42%]	12850	164 [1.28%]	M8|M9[0-4]	M13_OSTEOPOROSIS|M13_OSTEOMALACIA|M13_BONECONTINUITY|M13_BONEDENSOTH|M13_OSTEOMYELITIS|M13_OSTEONECROSIS|M13_PAGET|M13_OTHERBONE
M13_OSTEOPOROSIS	Osteoporosis	Chapter XIII Diseases of the musculoskeletal system and connective tissue	255237	1457 [0.57%]	138242	762 [0.55%]	72393	562 [0.78%]	65849	200 [0.3%]	78231	236 [0.3%]	60011	526 [0.88%]	104245	631 [0.61%]	12750	64 [0.5%]	M8[0-2]						M13_OSTEOCHONDRO
M13_OTHCONN	Other systemic involvement of connective tissue	Chapter XIII Diseases of the musculoskeletal system and connective tissue	269638	345 [0.13%]	146464	191 [0.13%]	78533	155 [0.2%]	67931	36 [0.05%]	81423	52 [0.06%]	65041	139 [0.21%]	109936	135 [0.12%]	/	/	M35	M13_SJOGREN|M13_OVERLAP|M13_BEHCET|M13_POLYMYALGIA|M13_DIFFASCITIS|M13_MULTIFIBRO|M13_WEBERCHRISTIAN|M13_HYPERMOBILITY|M13_CONNECTNAS|M13_SYSTCONINOTH|M13_MCTD					M13_SYSTCONNECT
M13_OTHERBONE	Other disorders of bone	Chapter XIII Diseases of the musculoskeletal system and connective tissue	254817	1037 [0.41%]	138031	551 [0.4%]	72136	305 [0.42%]	65895	246 [0.37%]	78298	303 [0.39%]	59733	248 [0.42%]	104051	437 [0.42%]	/	/	M89|M9[0-4]	M13_ALGONEURO|M13_EPIPHYARR|M13_BONEDEV|M13_BONEHYPERTRPH|M13_HYPERTRPHOSTEOARTHR|M13_OSTEOLYSIS|M13_OSTEOPATHYPOSTPOLIO|M13_BONEDISNAS|M13_OSTEOPATHYINOTH|M13_CHRONDROPATHIES					M13_OSTEOCHONDRO
M13_OTHERJOINT	Other joint disorders	Chapter XIII Diseases of the musculoskeletal system and connective tissue	204310	13220 [6.47%]	110174	7212 [6.55%]	58255	3926 [6.74%]	51919	3286 [6.33%]	66282	3545 [5.35%]	43892	3667 [8.35%]	83599	5413 [6.47%]	10537	595 [5.65%]	M2[0-5]	M13_FINGERDEFORM|M13_HALLUXVALGUS|M13_HALLUXRIGIDUS|M13_HALLUDEFORMOTH|M13_HAMMERTOE|M13_TOEDEFORMOTH|M13_VALGUS|M13_VARUS|M13_FLEXION|M13_WRISTFOOTDROP|M13_FLATFOOT|M13_CLAWCLUBHANDFOOT|M13_ANKLEFOOT|M13_LIMBLENGTH|M13_LIMBDEFORM|M13_PATELLADISLOCATIO|M13_PATELLAOTH|M13_MENISCUSDERANGEMENTS|M13_KNEEDERANGEMENTS|M13_LOOSEJOINT|M13_CARTILAGE|M13_PATHODISLOCATIO|M13_RECUDISLOCATIO|M13_CONTRACTUREJO…					M13_ARTHROPATHIES
M13_PATELLAOTH	Other disorders of patella	Chapter XIII Diseases of the musculoskeletal system and connective tissue	191484	394 [0.21%]	103165	203 [0.2%]	54438	109 [0.2%]	48727	94 [0.19%]	62865	128 [0.2%]	40300	75 [0.19%]	78353	167 [0.21%]	/	/	M22[2-9]						M13_ARTHROPATHIES
M13_POLYARTHROPATHIES	Polyarthropathies	Chapter XIII Diseases of the musculoskeletal system and connective tissue	195629	4539 [2.32%]	105481	2519 [2.39%]	55730	1401 [2.51%]	49751	1118 [2.25%]	63665	928 [1.46%]	41816	1591 [3.8%]	79992	1806 [2.26%]	10156	214 [2.11%]	M0[5-9]|M1[0-4]	M13_RHEUMA|M13_PSORIARTH|M13_ENTEROARTHR|M13_JUVERHEU|M13_JUVEARTH|M13_GOUT|M13_CRYSTALARTH|M13_POSTRHEU|M13_KASHINBECK|M13_VILLONODULAR|M13_PALINDROMIC|M13_INTERHYDRARTHR|M13_TRAUMARTHR|M13_OTERSPECARTHR|M13_POLYARTHRITIS|M13_MONOARTHRITIS|M13_ARTHRITISNAS|M13_ARTHINOTH					M13_ARTHROPATHIES
M13_RHEUMA	Rheumatoid arthritis	Chapter XIII Diseases of the musculoskeletal system and connective tissue	192541	1451 [0.75%]	103794	832 [0.8%]	54905	576 [1.05%]	48889	256 [0.52%]	63064	327 [0.52%]	40730	505 [1.24%]	78748	562 [0.71%]	9999	57 [0.57%]	M0[5-6]						M13_ARTHROPATHIES
M13_RHEUMATISM	Rheumatism, unspecified	Chapter XIII Diseases of the musculoskeletal system and connective tissue	235741	377 [0.16%]	127496	204 [0.16%]	68583	178 [0.26%]	58913	26 [0.04%]	71872	118 [0.16%]	55624	86 [0.15%]	96726	156 [0.16%]	/	/	M790						M13_SOFTTISSUE
M13_ROTATORCUFF	Rotator cuff syndrome	Chapter XIII Diseases of the musculoskeletal system and connective tissue	236137	773 [0.33%]	127695	403 [0.32%]	68598	193 [0.28%]	59097	210 [0.36%]	71903	149 [0.21%]	55792	254 [0.46%]	96898	328 [0.34%]	/	/	M751						M13_SOFTTISSUE
M13_SCIATICA	Sciatica+with lumbago	Chapter XIII Diseases of the musculoskeletal system and connective tissue	238121	785 [0.33%]	128849	436 [0.34%]	68824	266 [0.39%]	60025	170 [0.28%]	73535	222 [0.3%]	55314	214 [0.39%]	97712	306 [0.31%]	/	/	M54[3-4]						M13_DORSOPATHY
M13_SHOULDER	Shoulder lesions	Chapter XIII Diseases of the musculoskeletal system and connective tissue	238081	2717 [1.14%]	128780	1488 [1.16%]	69264	859 [1.24%]	59516	629 [1.06%]	72454	700 [0.97%]	56326	788 [1.4%]	97662	1092 [1.12%]	11639	137 [1.18%]	M75	M13_ADHCAPSULITIS|M13_ROTATORCUFF|M13_BICIPITALTEND|M13_CALCIFICTEND|M13_IMPINGEMENT|M13_SHOULDERBURSITIS|M13_SHOULDERNAS					M13_SOFTTISSUE
M13_SHOULDERNAS	Other shoulder lesions	Chapter XIII Diseases of the musculoskeletal system and connective tissue	235915	551 [0.23%]	127598	306 [0.24%]	68576	171 [0.25%]	59022	135 [0.23%]	71915	161 [0.22%]	55683	145 [0.26%]	96782	212 [0.22%]	/	/	M75[8-9]						M13_SOFTTISSUE
M13_SOFTOVERUSE	Soft tissue disorders related to use, overuse and pressure	Chapter XIII Diseases of the musculoskeletal system and connective tissue	235893	529 [0.22%]	127606	314 [0.25%]	68545	140 [0.2%]	59061	174 [0.29%]	71908	154 [0.21%]	55698	160 [0.29%]	96771	201 [0.21%]	/	/	M70	M13_CHRONSYNOVITISHANDWRIST|M13_OLECRANONBURSITIS|M13_BURSELBOWOTH|M13_PREPATELLARBURSITIS|M13_BURSITISKNEEOTH|M13_TROCHANTERICBURSITIS|M13_BURSITISHIPOTH|M13_OVERUSENAS					M13_SOFTTISSUE
M13_SOFTTISSUE	Soft tissue disorders	Chapter XIII Diseases of the musculoskeletal system and connective tissue	247558	12194 [4.93%]	134104	6812 [5.08%]	72186	3781 [5.24%]	61918	3031 [4.9%]	74916	3162 [4.22%]	59188	3650 [6.17%]	101387	4817 [4.75%]	12067	565 [4.68%]	M[6-7]	M13_MUSCLE|M13_SYNOTEND|M13_SOFTOVERUSE|M13_BURSOPATHY|M13_FIBROBLASTIC|M13_SOFTTISSUEINOTH|M13_SHOULDER|M13_ENTESOPATHYOTH|M13_SOFTTISSUEOTH
M13_SOFTTISSUENAS	Other specified/unspecified soft tissue disorders	Chapter XIII Diseases of the musculoskeletal system and connective tissue	236884	1520 [0.64%]	128149	857 [0.67%]	68904	499 [0.72%]	59245	358 [0.6%]	72144	390 [0.54%]	56005	467 [0.83%]	97176	606 [0.62%]	11559	57 [0.49%]	M79[8-9]						M13_SOFTTISSUE
M13_SOFTTISSUEOTH	Other soft tissue disorders, not elsewhere classified	Chapter XIII Diseases of the musculoskeletal system and connective tissue	239580	4216 [1.76%]	129583	2291 [1.77%]	69813	1408 [2.02%]	59770	883 [1.48%]	72879	1125 [1.54%]	56704	1166 [2.06%]	98271	1701 [1.73%]	11726	224 [1.91%]	M79	M13_RHEUMATISM|M13_MYALGIA|M13_NEURALGIA|M13_PANNICULITISNAS|M13_FATPADHYPERTROPHY|M13_FOREIGNBODY|M13_LIMBPAIN|M13_FIBROMYALGIA|M13_SOFTTISSUENAS					M13_SOFTTISSUE
M13_SPINSTENOSIS	Spinal stenosis	Chapter XIII Diseases of the musculoskeletal system and connective tissue	238084	748 [0.31%]	128826	413 [0.32%]	68751	193 [0.28%]	60075	220 [0.37%]	73456	143 [0.19%]	55370	270 [0.49%]	97698	292 [0.3%]	/	/	M480						M13_DORSOPATHY
M13_SPONDYLOPATHY	Spondylopathies	Chapter XIII Diseases of the musculoskeletal system and connective tissue	240265	2929 [1.22%]	130037	1624 [1.25%]	69474	916 [1.32%]	60563	708 [1.17%]	73920	607 [0.82%]	56117	1017 [1.81%]	98593	1187 [1.2%]	11635	118 [1.01%]	M4[5-9]	M13_ANKYLOSPON|M13_SPINENTHES|M13_SACROILIITIS|M13_OSTEOMYELVERTEB|M13_DISCINFECTION|M13_DISCITIS|M13_SPONDYLOINFECTION|M13_SPONDYLINFLAMNAS|M13_SPONDYLOSIS|M13_SPINSTENOSIS|M13_FORESTIER|M13_KISSING|M13_SPONDYLOTRAUM|M13_FATIGFRACT|M13_VERTEBCOLLAPSE|M13_SPONDYLOPATHYNAS|M13_SPONDYLOPATHINOTH					M13_DORSOPATHY
M13_SPONDYLOSIS	Spondylosis	Chapter XIII Diseases of the musculoskeletal system and connective tissue	239257	1921 [0.8%]	129491	1078 [0.83%]	69229	671 [0.97%]	60262	407 [0.68%]	73704	391 [0.53%]	55787	687 [1.23%]	98180	774 [0.79%]	11586	69 [0.6%]	M47						M13_DORSOPATHY
M13_SYNOTEND	Disorders of synovium and tendon	Chapter XIII Diseases of the musculoskeletal system and connective tissue	238605	3241 [1.36%]	129146	1854 [1.44%]	69545	1140 [1.64%]	59601	714 [1.2%]	72615	861 [1.19%]	56531	993 [1.76%]	97786	1216 [1.24%]	11673	171 [1.46%]	M6[5-8]	M13_ABSCTENDON|M13_INFTENOSYNOVITIS|M13_CALCTENDINITIS|M13_TRIGGERFINGER|M13_DEQUERVAIN|M13_TENDOSYNOVITISNAS|M13_SPONTRUPTSYNOTEND|M13_SHORTACHILLES|M13_TENDONCONTRACT|M13_SYNOHYPERTROPH|M13_TRANSSYNOVITIS|M13_GANGLION|M13_DISSYNOTENDNAS|M13_SYNOTENDINOTH					M13_SOFTTISSUE
M13_TENDOSYNOVITISNAS	Other/unspecified synovitis and tenosynovitis	Chapter XIII Diseases of the musculoskeletal system and connective tissue	236079	715 [0.3%]	127678	386 [0.3%]	68614	209 [0.3%]	59064	177 [0.3%]	71934	180 [0.25%]	55744	206 [0.37%]	96864	294 [0.3%]	/	/	M65[8-9]						M13_SOFTTISSUE
M13_TOEDEFORMOTH	Other deformities of toe(s)	Chapter XIII Diseases of the musculoskeletal system and connective tissue	191720	630 [0.33%]	103328	366 [0.35%]	54639	310 [0.57%]	48689	56 [0.12%]	62857	120 [0.19%]	40471	246 [0.61%]	78440	254 [0.32%]	/	/	M20[5-6]						M13_ARTHROPATHIES
M13_TRIGGERFINGER	Trigger finger	Chapter XIII Diseases of the musculoskeletal system and connective tissue	236207	843 [0.36%]	127778	486 [0.38%]	68712	307 [0.45%]	59066	179 [0.3%]	71904	150 [0.21%]	55874	336 [0.6%]	96888	318 [0.33%]	/	/	M653						M13_SOFTTISSUE
RHEUMA_NOS	Other/unspecified rheumatoid arthritis	Chapter XIII Diseases of the musculoskeletal system and connective tissue	270073	1281 [0.47%]	146666	741 [0.51%]	78741	517 [0.66%]	67925	224 [0.33%]	81304	283 [0.35%]	65362	458 [0.7%]	110207	486 [0.44%]	13200	54 [0.41%]	M06[8-9]						STILL_ADULT
RHEUMA_OTHER_WIDE	Other (seronegative) rheumatoid arthritis, wide	Chapter XIII Diseases of the musculoskeletal system and connective tissue	269856	1396 [0.52%]	146550	809 [0.55%]	78660	560 [0.71%]	67890	249 [0.37%]	81257	319 [0.39%]	65293	490 [0.75%]	110120	532 [0.48%]	13186	55 [0.42%]	M06						STILL_ADULT
SPONDYLOARTHRITIS	Spondyloarthritis	Chapter XIII Diseases of the musculoskeletal system and connective tissue	260635	468 [0.18%]	141466	253 [0.18%]	75919	108 [0.14%]	65547	145 [0.22%]	78657	112 [0.14%]	62809	141 [0.22%]	106332	197 [0.19%]	/	/	M4[5-6]						ILD_SYST_AUTO_DISEASES
N14_ABNORMALBLEED	Other abnormal uterine and vaginal bleeding	Chapter XIV Diseases of the genitourinary system	112146	2388 [2.13%]	60673	1319 [2.17%]	60673	1319 [2.17%]	/	/	33651	983 [2.92%]	27022	336 [1.24%]	46199	944 [2.04%]	5274	125 [2.37%]	N93		Female				N14_FEMALEGENNONINF
N14_ACUTERENFAIL	Acute renal failure	Chapter XIV Diseases of the genitourinary system	250723	400 [0.16%]	136079	217 [0.16%]	74490	73 [0.1%]	61589	144 [0.23%]	78669	88 [0.11%]	57410	129 [0.22%]	102368	156 [0.15%]	/	/	N17						N14_RENFAIL
N14_BENIGNMAMDYSP	Benign mammary dysplasia	Chapter XIV Diseases of the genitourinary system	144464	918 [0.64%]	78309	479 [0.61%]	78309	479 [0.61%]	/	/	44150	276 [0.63%]	34159	203 [0.59%]	59162	402 [0.68%]	/	/	N60		Female				N14_BREAST
N14_BREAST	Disorders of breast	Chapter XIV Diseases of the genitourinary system	146232	2686 [1.84%]	79310	1480 [1.87%]	79310	1480 [1.87%]	/	/	44710	836 [1.87%]	34600	644 [1.86%]	59848	1088 [1.82%]	7074	118 [1.67%]	N6	N14_BENIGNMAMDYSP|N14_INFLAMMBREAST|N14_HYPERTROPHYBREAST|N14_LUMPNASBREAST|N14_BREASTDISOTH	Female
N14_BREASTDISOTH	Other disorders of breast	Chapter XIV Diseases of the genitourinary system	144075	529 [0.37%]	78138	308 [0.39%]	78138	308 [0.39%]	/	/	44037	163 [0.37%]	34101	145 [0.43%]	58952	192 [0.33%]	/	/	N64	N14_GALACTORRHEA	Female				N14_BREAST
N14_CALCUKIDUR	Calculus of kidney and ureter	Chapter XIV Diseases of the genitourinary system	269299	1828 [0.68%]	146256	1003 [0.69%]	79370	276 [0.35%]	66886	727 [1.09%]	80870	464 [0.57%]	65386	539 [0.82%]	109861	739 [0.67%]	13182	86 [0.65%]	N20						N14_UROLITHIASIS
N14_CERVICAL_DYSPLASIA_ALL	All dysplastic lesions of the cervix uteri	Chapter XIV Diseases of the genitourinary system	147746	1262 [0.85%]	80122	698 [0.87%]	80122	698 [0.87%]	/	/	45156	513 [1.14%]	34966	185 [0.53%]	60478	480 [0.79%]	7146	84 [1.18%]	N870|N871|N872|N879|D060|D061|D067|D069		Female
N14_CHRONKIDNEYDIS	Chronic kidney disease	Chapter XIV Diseases of the genitourinary system	250750	427 [0.17%]	136082	220 [0.16%]	74495	78 [0.1%]	61587	142 [0.23%]	78679	98 [0.12%]	57403	122 [0.21%]	102373	161 [0.16%]	/	/	N18	N14_DIALYSIS					N14_RENFAIL
N14_CYSTITIS	Cystitis	Chapter XIV Diseases of the genitourinary system	242625	1005 [0.41%]	131409	537 [0.41%]	70981	393 [0.55%]	60428	144 [0.24%]	75471	228 [0.3%]	55938	309 [0.55%]	99164	428 [0.43%]	/	/	N30						N14_URINOTH
N14_DYSPLACERVUT	Dysplasia of cervi uteri	Chapter XIV Diseases of the genitourinary system	110740	982 [0.89%]	59893	539 [0.9%]	59893	539 [0.9%]	/	/	33051	383 [1.16%]	26842	156 [0.58%]	45627	372 [0.82%]	5220	71 [1.36%]	N87		Female				N14_FEMALEGENNONINF
N14_ENDOMETRIOSIS	Endometriosis	Chapter XIV Diseases of the genitourinary system	111910	2152 [1.92%]	60486	1132 [1.87%]	60486	1132 [1.87%]	/	/	33582	914 [2.72%]	26904	218 [0.81%]	46134	879 [1.91%]	5290	141 [2.67%]	N80	N14_ENDOMETRIOSIS_UTERUS|N14_ENDOMETRIOSIS_OVARY|N14_ENDOMETRIOSIS_FALLOPIAN_TUBE|N14_ENDOMETRIOSIS_PELVICPERITONEUM|N14_ENDOMETRIOSIS_RECTPVAGSEPT_VAGINA|N14_ENDOMETRIOSIS_INTESTINE|N14_ENDOMETRIOSIS_SKIN_SCAR|N14_ENDOMETRIOSIS_NOS	Female				N14_FEMALEGENNONINF
N14_ENDOMETRIOSIS_NOS	Unspecified/other endometriosis	Chapter XIV Diseases of the genitourinary system	110364	606 [0.55%]	59665	311 [0.52%]	59665	311 [0.52%]	/	/	32951	283 [0.86%]	/	/	45501	246 [0.54%]	/	/	N80[8-9]		Female				N14_FEMALEGENNONINF
N14_ENDOMETRIOSIS_UTERUS	Adenomyosis (Endometriosis of uterus)	Chapter XIV Diseases of the genitourinary system	110682	924 [0.83%]	59856	502 [0.84%]	59856	502 [0.84%]	/	/	33020	352 [1.07%]	26836	150 [0.56%]	45632	377 [0.83%]	/	/	N800		Female				N14_FEMALEGENNONINF
N14_EROSECTROPUT	Erosion and ectropion of cervix uteri	Chapter XIV Diseases of the genitourinary system	110304	546 [0.49%]	59662	308 [0.52%]	59662	308 [0.52%]	/	/	32928	260 [0.79%]	/	/	45474	219 [0.48%]	/	/	N86		Female				N14_FEMALEGENNONINF
N14_FEMALE_GENITAL_DYSPLASIA_ALL	All dysplastic lesions of the cervix uteri, vagina or vulva	Chapter XIV Diseases of the genitourinary system	147662	1343 [0.91%]	80081	741 [0.93%]	80081	741 [0.93%]	/	/	45130	544 [1.21%]	34951	197 [0.56%]	60438	515 [0.85%]	7143	87 [1.22%]	N87|N89[0-3]|N90[0-3]|D06|D071|D072		Female
N14_FEMALE_GENITAL_HSIL	HSIL lesion of the cervix uteri, vagina or vulva	Chapter XIV Diseases of the genitourinary system	147799	708 [0.48%]	80151	393 [0.49%]	80151	393 [0.49%]	/	/	45185	300 [0.66%]	34966	93 [0.27%]	60496	269 [0.44%]	/	/	N871|N872|N891|N892|N901|N902|D06[0-9]|D071|D072		Female
N14_FEMALE_GENITAL_LSIL	LSIL lesion of the cervix uteri, vagina or vulva	Chapter XIV Diseases of the genitourinary system	147878	441 [0.3%]	80188	246 [0.31%]	80188	246 [0.31%]	/	/	45208	182 [0.4%]	34980	64 [0.18%]	60534	156 [0.26%]	/	/	N870|N890|N900		Female
N14_FEMALEGENINF	Inflammatory diseases of female pelvic organs	Chapter XIV Diseases of the genitourinary system	145819	3078 [2.11%]	79081	1654 [2.09%]	79081	1654 [2.09%]	/	/	44537	1176 [2.64%]	34544	478 [1.38%]	59718	1210 [2.03%]	7020	214 [3.05%]	N7	N14_SALPHOOPH|N14_INFLUTH|N14_INFCERVIX|N14_OTHFEMPELINF|N14_FEMPELINFINOTH|N14_BARTHOCYS|N14_BARTHOABSCESS|N14_BARTHOOTHNAS|N14_VAGINITIS|N14_ULCERVAGVUL|N14_OTHINFVAGVULV|N14_VULVOVAGINFINOTH	Female
N14_FEMALEGENNONINF	Noninflammatory disorders of female genital tract	Chapter XIV Diseases of the genitourinary system	134269	24511 [18.26%]	72747	13393 [18.41%]	72747	13393 [18.41%]	/	/	40713	8045 [19.76%]	32034	5348 [16.69%]	55119	9864 [17.9%]	6403	1254 [19.58%]	N8|N9[0-8]	N14_ENDOMETRIOSIS|N14_FEMGENPROL|N14_FEMGENFISTUL|N14_OVARYCYST|N14_ATROPHOV|N14_PROHERNOV|N14_OVARTORS|N14_MAEMABROAD|N14_OTHNONINFOVA|N14_POLYPFEMGEN|N14_OTHNONINFUTER|N14_EROSECTROPUT|N14_DYSPLACERVUT|N14_OTHNONINFCERVIX|N14_OTHNONINFVAG|N14_OTHNONINFVULV|N14_AMENORRHEAPRIM|N14_OLIGOMEN|N14_MESNRUIRREG|N14_ABNORMALBLEED|N14_FEMGENPAIN|N14_POSTMENBLEED|N14_POSTMENATRVAG|N14_MENOPAUSOT|N14_HABIT…	Female
N14_FEMALEINFERT	Female infertility	Chapter XIV Diseases of the genitourinary system	110451	693 [0.63%]	59693	339 [0.57%]	59693	339 [0.57%]	/	/	33004	336 [1.02%]	/	/	45527	272 [0.6%]	5231	82 [1.57%]	N97	N14_FIANOV|N14_FITUB|N14_FIUTERINE|N14_FIOTHNAS|N14_COMPLICARTFERT	Female				N14_FEMALEGENNONINF
N14_FEMGENPAIN	Pain and other conditions associated with female genital organs and menstrual cycle	Chapter XIV Diseases of the genitourinary system	111617	1859 [1.67%]	60332	978 [1.62%]	60332	978 [1.62%]	/	/	33501	833 [2.49%]	26831	145 [0.54%]	46011	756 [1.64%]	5274	125 [2.37%]	N94	N14_PREMENSTSYNDROM	Female				N14_FEMALEGENNONINF
N14_FEMGENPROL	Female genital prolapse	Chapter XIV Diseases of the genitourinary system	113953	4195 [3.68%]	61710	2356 [3.82%]	61710	2356 [3.82%]	/	/	33536	868 [2.59%]	28174	1488 [5.28%]	46967	1712 [3.65%]	5276	127 [2.41%]	N81		Female				N14_FEMALEGENNONINF
N14_FIOTHNAS	Female infertility, cervigal, vaginal, other or unspecified origin	Chapter XIV Diseases of the genitourinary system	110377	619 [0.56%]	59662	308 [0.52%]	59662	308 [0.52%]	/	/	32974	306 [0.93%]	/	/	45500	245 [0.54%]	5215	66 [1.27%]	N97[3-9]		Female				N14_FEMALEGENNONINF
N14_GLOMERULAR	Glomerular diseases	Chapter XIV Diseases of the genitourinary system	272628	548 [0.2%]	148100	282 [0.19%]	79884	135 [0.17%]	68216	147 [0.22%]	81902	127 [0.16%]	66198	155 [0.23%]	111212	225 [0.2%]	/	/		N14_ACUTENEPHRITIC|N14_RAPIDPROGNEPHRITIC|N14_RECURANDPERHEAMATUR|N14_CHRONEPHROPATH|N14_NEPHROTICSYND|N14_NEPHRITICNAS|N14_ISOLPROTEINURIA|N14_NEPHROPATHYHER|N14_GLOMEINOTH
N14_HYDROCELE	Hydrocele	Chapter XIV Diseases of the genitourinary system	102945	494 [0.48%]	55814	260 [0.47%]	/	/	55814	260 [0.47%]	32394	98 [0.3%]	23420	162 [0.69%]	41888	210 [0.5%]	/	/	N43		Male				N14_MALEGEN
N14_HYDRONEPHR	Hydronephrosis	Chapter XIV Diseases of the genitourinary system	247511	461 [0.19%]	134330	230 [0.17%]	73617	101 [0.14%]	60713	129 [0.21%]	77776	90 [0.12%]	56554	140 [0.25%]	101072	207 [0.2%]	/	/	N13[0-3]						N14_RENALTUB
N14_HYPERTROPHYBREAST_BOTH	Hypertrophy of breast in women and men	Chapter XIV Diseases of the genitourinary system	269992	454 [0.17%]	146684	254 [0.17%]	78038	208 [0.27%]	68646	46 [0.07%]	80911	157 [0.19%]	65773	97 [0.15%]	110072	177 [0.16%]	/	/	N62						N14_BREAST
N14_INFCERVIX	Inflammatory disease of cervix uteri	Chapter XIV Diseases of the genitourinary system	143404	663 [0.46%]	77810	383 [0.49%]	77810	383 [0.49%]	/	/	43605	244 [0.56%]	34205	139 [0.41%]	58764	256 [0.44%]	/	/	N72		Female				N14_FEMALEGENINF
N14_KIDUROTH	Other disorders of kidney and ureter	Chapter XIV Diseases of the genitourinary system	269708	609 [0.23%]	146482	315 [0.22%]	79266	131 [0.17%]	67216	184 [0.27%]	81328	120 [0.15%]	65154	195 [0.3%]	110024	256 [0.23%]	/	/	N2[5-9]	N14_DISIMPAIRRENTUB|N14_UNSPECKIDCONTR|N14_SMALLKIDNEY|N14_CYSTKID|N14_OTHETNASKIDUR|N14_OTHKIDURINOTH
N14_LUMPNASBREAST	Unspecified lump in breast	Chapter XIV Diseases of the genitourinary system	144429	883 [0.61%]	78312	482 [0.62%]	78312	482 [0.62%]	/	/	44135	261 [0.59%]	34177	221 [0.65%]	59122	362 [0.61%]	/	/	N63		Female				N14_BREAST
N14_MALEGEN	Diseases of male genital organs	Chapter XIV Diseases of the genitourinary system	108952	6501 [5.97%]	59120	3566 [6.03%]	/	/	59120	3566 [6.03%]	33511	1215 [3.63%]	25609	2351 [9.18%]	44320	2642 [5.96%]	5512	293 [5.32%]	N[4-5]	N14_PROSTHYPERPLA|N14_PROSTATITIS|N14_PROSTAOTH|N14_HYDROCELE|N14_SPERMATOCELE|N14_TORSIOTEST|N14_ORHCEPINDIDYMITIS|N14_MALEINFERT|N14_PHIMOSIS|N14_IMPOTENCE|N14_OTHPENIS|N14_INFLAMALEGEN|N14_OTHDISMALEGEN|N14_MALEGENINOTH	Male
N14_MENOPAUSOT	Other menopausal disorders	Chapter XIV Diseases of the genitourinary system	110217	459 [0.42%]	59608	254 [0.43%]	59608	254 [0.43%]	/	/	32784	116 [0.35%]	26824	138 [0.51%]	45441	186 [0.41%]	/	/	N951|N95[3-9]		Female				N14_FEMALEGENNONINF
N14_MENORRHAGIA	Menorrhagia	Chapter XIV Diseases of the genitourinary system	114548	4790 [4.18%]	61887	2533 [4.09%]	61887	2533 [4.09%]	/	/	34887	2219 [6.36%]	27000	314 [1.16%]	47141	1886 [4.0%]	5520	371 [6.72%]	N920		Female				N14_FEMALEGENNONINF
N14_MENSIRREG	Irregular menses	Chapter XIV Diseases of the genitourinary system	147266	2526 [1.72%]	79853	1376 [1.72%]	79853	1376 [1.72%]	/	/	44869	1093 [2.44%]	34984	283 [0.81%]	60322	1028 [1.7%]	7091	122 [1.72%]	N91|N921|N925|N926		Female				E4_PCOS_CONCORTIUM
N14_MESNRUIRREG	Excessive, frequent and irregular menstruation	Chapter XIV Diseases of the genitourinary system	117099	7341 [6.27%]	63283	3929 [6.21%]	63283	3929 [6.21%]	/	/	35978	3310 [9.2%]	27305	619 [2.27%]	48179	2924 [6.07%]	5637	488 [8.66%]	N92	N14_MENORRHAGIA	Female				N14_FEMALEGENNONINF
N14_NEUROMUSCDYSBLADD	Neuromuscular dysfunction of bladder	Chapter XIV Diseases of the genitourinary system	242307	687 [0.28%]	131273	401 [0.31%]	70802	214 [0.3%]	60471	187 [0.31%]	75432	189 [0.25%]	55841	212 [0.38%]	98996	260 [0.26%]	/	/	N31						N14_URINOTH
N14_OBSTRUREFLUROPATH	Other obstructive and reflux uropathy	Chapter XIV Diseases of the genitourinary system	247747	697 [0.28%]	134453	353 [0.26%]	73658	142 [0.19%]	60795	211 [0.35%]	77829	143 [0.18%]	56624	210 [0.37%]	101174	309 [0.31%]	/	/	N13						N14_RENALTUB
N14_ORHCEPINDIDYMITIS	Orchitis and epididymitis	Chapter XIV Diseases of the genitourinary system	102784	333 [0.32%]	55740	186 [0.33%]	/	/	55740	186 [0.33%]	32408	112 [0.35%]	23332	74 [0.32%]	41816	138 [0.33%]	/	/	N45		Male				N14_MALEGEN
N14_OTHBLADD	Other disorders of bladder	Chapter XIV Diseases of the genitourinary system	244519	2899 [1.19%]	132513	1641 [1.24%]	71116	528 [0.74%]	61397	1113 [1.81%]	75806	563 [0.74%]	56707	1078 [1.9%]	99850	1114 [1.12%]	12156	144 [1.18%]	N32						N14_URINOTH
N14_OTHDISMALEGEN	Other disorders of male genital organs	Chapter XIV Diseases of the genitourinary system	103652	1201 [1.16%]	56194	640 [1.14%]	/	/	56194	640 [1.14%]	32618	322 [0.99%]	23576	318 [1.35%]	42195	517 [1.23%]	/	/	N50		Male				N14_MALEGEN
N14_OTHETNASKIDUR	Other specified disorders of kidney and ureter	Chapter XIV Diseases of the genitourinary system	269412	313 [0.12%]	146329	162 [0.11%]	79194	59 [0.07%]	67135	103 [0.15%]	81277	69 [0.08%]	65052	93 [0.14%]	109899	131 [0.12%]	/	/	N280|N28[8-9]						N14_KIDUROTH
N14_OTHFEMPELINF	Other female pelvic inflammatory diseases	Chapter XIV Diseases of the genitourinary system	144133	1392 [0.97%]	78162	735 [0.94%]	78162	735 [0.94%]	/	/	43935	574 [1.31%]	34227	161 [0.47%]	59051	543 [0.92%]	6920	114 [1.65%]	N73		Female				N14_FEMALEGENINF
N14_OTHNONINFCERVIX	Other noninflammatory disorders of cervix uteri	Chapter XIV Diseases of the genitourinary system	110612	854 [0.77%]	59846	492 [0.82%]	59846	492 [0.82%]	/	/	32937	269 [0.82%]	26909	223 [0.83%]	45570	315 [0.69%]	/	/	N88		Female				N14_FEMALEGENNONINF
N14_OTHNONINFUTER	Other noninflammatory disorders of uterus, except cervix	Chapter XIV Diseases of the genitourinary system	112098	2340 [2.09%]	60699	1345 [2.22%]	60699	1345 [2.22%]	/	/	33398	730 [2.19%]	27301	615 [2.25%]	46144	889 [1.93%]	5255	106 [2.02%]	N85		Female				N14_FEMALEGENNONINF
N14_OTHNONINFVAG	Other noninflammatory disorders of vagina	Chapter XIV Diseases of the genitourinary system	110482	724 [0.66%]	59738	384 [0.64%]	59738	384 [0.64%]	/	/	32904	236 [0.72%]	26834	148 [0.55%]	45565	310 [0.68%]	/	/	N89		Female				N14_FEMALEGENNONINF
N14_OTHNONINFVULV	Other noninflammatory disorders of vulva and perineum	Chapter XIV Diseases of the genitourinary system	110548	790 [0.71%]	59770	416 [0.7%]	59770	416 [0.7%]	/	/	32889	221 [0.67%]	26881	195 [0.73%]	45595	340 [0.75%]	/	/	N90		Female				N14_FEMALEGENNONINF
N14_OTHPENIS	Other disorders of penis	Chapter XIV Diseases of the genitourinary system	103255	804 [0.78%]	56017	463 [0.83%]	/	/	56017	463 [0.83%]	32489	193 [0.59%]	23528	270 [1.15%]	41987	309 [0.74%]	/	/	N48		Male				N14_MALEGEN
N14_OVARYCYST	Ovarian cyst	Chapter XIV Diseases of the genitourinary system	112018	2260 [2.02%]	60602	1248 [2.06%]	60602	1248 [2.06%]	/	/	33605	937 [2.79%]	26997	311 [1.15%]	46137	882 [1.91%]	5279	130 [2.46%]	N83[0-2]		Female				N14_FEMALEGENNONINF
N14_PHIMOSIS	Redundant prepuce, phimosis and paraphimosis	Chapter XIV Diseases of the genitourinary system	103222	771 [0.75%]	55959	405 [0.72%]	/	/	55959	405 [0.72%]	32539	243 [0.75%]	23420	162 [0.69%]	42013	335 [0.8%]	/	/	N47		Male				N14_MALEGEN
N14_POLYPFEMGEN	Polyp of the female genital tract	Chapter XIV Diseases of the genitourinary system	114793	5035 [4.39%]	62200	2846 [4.58%]	62200	2846 [4.58%]	/	/	34089	1421 [4.17%]	28111	1425 [5.07%]	47231	1976 [4.18%]	5362	213 [3.97%]	N84	N14_UTER_POLYP	Female				N14_FEMALEGENNONINF
N14_POSTMENATRVAG	Postmenopausal atrophic vaginitis	Chapter XIV Diseases of the genitourinary system	110117	359 [0.33%]	59546	192 [0.32%]	59546	192 [0.32%]	/	/	/	/	26843	157 [0.58%]	45416	161 [0.35%]	/	/	N952		Female				N14_FEMALEGENNONINF
N14_POSTMENBLEED	Postmenopausal bleeding	Chapter XIV Diseases of the genitourinary system	114022	4264 [3.74%]	61768	2414 [3.91%]	61768	2414 [3.91%]	/	/	33369	701 [2.1%]	28399	1713 [6.03%]	46985	1730 [3.68%]	5269	120 [2.28%]	N950		Female				N14_FEMALEGENNONINF
N14_PROSTAOTH	Other disorders of prostate	Chapter XIV Diseases of the genitourinary system	102890	439 [0.43%]	55808	254 [0.46%]	/	/	55808	254 [0.46%]	/	/	23464	206 [0.88%]	41845	167 [0.4%]	/	/	N42		Male				N14_MALEGEN
N14_PROSTATITIS	Inflammatory diseases of prostate (prostatitis)	Chapter XIV Diseases of the genitourinary system	102922	471 [0.46%]	55822	268 [0.48%]	/	/	55822	268 [0.48%]	32370	74 [0.23%]	23452	194 [0.83%]	41855	177 [0.42%]	/	/	N41		Male				N14_MALEGEN
N14_PROSTHYPERPLA	Hyperplasia of prostate	Chapter XIV Diseases of the genitourinary system	105344	2893 [2.75%]	57152	1598 [2.8%]	/	/	57152	1598 [2.8%]	32551	255 [0.78%]	24601	1343 [5.46%]	42840	1162 [2.71%]	5352	133 [2.49%]	N40		Male				N14_MALEGEN
N14_RENALCOLNAS	Unspecified renal colic	Chapter XIV Diseases of the genitourinary system	268472	1001 [0.37%]	145808	555 [0.38%]	79248	154 [0.19%]	66560	401 [0.6%]	80700	294 [0.36%]	65108	261 [0.4%]	109509	387 [0.35%]	13155	59 [0.45%]	N23						N14_UROLITHIASIS
N14_RENALTUB	Renal tubulo-interstitial diseases	Chapter XIV Diseases of the genitourinary system	249040	1990 [0.8%]	135121	1021 [0.76%]	73962	446 [0.6%]	61159	575 [0.94%]	78131	445 [0.57%]	56990	576 [1.01%]	101677	812 [0.8%]	12242	157 [1.28%]	N1	N14_PYELONEPHR|N14_CHRONTUBULOINTNEPHRITIS|N14_TUBULOINTNEPHRNAS|N14_HYDRONEPHR|N14_OBSTRUREFLUROPATH|N14_DRUGSANDHEAVYMETAL|N14_RENALTUBULOOTH|N14_RENALTUBULOINOTH
N14_RENFAIL	Renal failure	Chapter XIV Diseases of the genitourinary system	251349	1026 [0.41%]	136403	541 [0.4%]	74610	193 [0.26%]	61793	348 [0.56%]	78802	221 [0.28%]	57601	320 [0.56%]	102608	396 [0.39%]	12338	89 [0.72%]		N14_ACUTERENFAIL|N14_CHRONKIDNEYDIS|N14_RENFAILNAS|N14_DIALYSIS
N14_RENFAILNAS	Unspecified kidney failure	Chapter XIV Diseases of the genitourinary system	250721	398 [0.16%]	136069	207 [0.15%]	74490	73 [0.1%]	61579	134 [0.22%]	78660	79 [0.1%]	57409	128 [0.22%]	102365	153 [0.15%]	/	/	N19						N14_RENFAIL
N14_URETHRALSTRICT	Urethral stricture	Chapter XIV Diseases of the genitourinary system	242814	1194 [0.49%]	131509	637 [0.48%]	70824	236 [0.33%]	60685	401 [0.66%]	75515	272 [0.36%]	55994	365 [0.65%]	99204	468 [0.47%]	12101	89 [0.74%]	N35						N14_URINOTH
N14_URETHRAOTH	Other disorders of urethra and urinary system	Chapter XIV Diseases of the genitourinary system	248491	6871 [2.77%]	134666	3794 [2.82%]	73367	2779 [3.79%]	61299	1015 [1.66%]	76980	1737 [2.26%]	57686	2057 [3.57%]	101487	2751 [2.71%]	12338	326 [2.64%]	N36|N39						N14_URINOTH
N14_URINOTH	Other diseases of urinary system	Chapter XIV Diseases of the genitourinary system	252257	10637 [4.22%]	136764	5892 [4.31%]	74085	3497 [4.72%]	62679	2395 [3.82%]	77767	2524 [3.25%]	58997	3368 [5.71%]	102967	4231 [4.11%]	12526	514 [4.1%]	N3	N14_CYSTITIS|N14_NEUROMUSCDYSBLADD|N14_OTHBLADD|N14_BLADDDISINOTH|N14_URETHRITISANDURSYNDR|N14_URETHRALSTRICT|N14_URETHRAOTH|N14_URETHINOTH
N14_UROLITHIASIS	Urolithiasis	Chapter XIV Diseases of the genitourinary system	270108	2637 [0.98%]	146708	1455 [0.99%]	79508	414 [0.52%]	67200	1041 [1.55%]	81094	688 [0.85%]	65614	767 [1.17%]	110164	1042 [0.95%]	13236	140 [1.06%]	N2[0-3]	N14_CALCUKIDUR|N14_CALCULOWER|N14_CALCUINOTH|N14_RENALCOLNAS
N14_UTER_POLYP	Uterine polyps	Chapter XIV Diseases of the genitourinary system	111462	1704 [1.53%]	60348	994 [1.65%]	60348	994 [1.65%]	/	/	33172	504 [1.52%]	27176	490 [1.8%]	45896	641 [1.4%]	5218	69 [1.32%]	N841		Female				N14_FEMALEGENNONINF
O15_ABORT_MEDICAL	Medical abortion	Chapter XV Pregnancy, childbirth and the puerperium	146165	723 [0.49%]	79337	344 [0.43%]	79337	344 [0.43%]	/	/	44355	344 [0.78%]	/	/	59862	295 [0.49%]	6966	84 [1.21%]	O04		Female				O15_PREG_ABORT
O15_ABORT_SPONTAN	Spontaneous abortion	Chapter XV Pregnancy, childbirth and the puerperium	146366	924 [0.63%]	79456	463 [0.58%]	79456	463 [0.58%]	/	/	44473	462 [1.04%]	/	/	59921	354 [0.59%]	6989	107 [1.53%]	O03		Female				O15_PREG_ABORT
O15_ANTEPART_HAEM_NAS	Antepartum haemorrhage, not elsewhere classified	Chapter XV Pregnancy, childbirth and the puerperium	143896	428 [0.3%]	78195	206 [0.26%]	78195	206 [0.26%]	/	/	43209	206 [0.48%]	/	/	58919	186 [0.32%]	/	/	O46		Female				O15_MATERN_CARE
O15_COMPLIC_LAB_DELIV	Complications of labour and delivery	Chapter XV Pregnancy, childbirth and the puerperium	147848	6124 [4.14%]	80184	3081 [3.84%]	80184	3081 [3.84%]	/	/	45198	3081 [6.82%]	/	/	60520	2510 [4.15%]	7144	533 [7.46%]	O[6-7]	O15_PRETERM|O15_FAILED_INDUCT|O15_LABOUR_ABNORM_FORCES|O15_LABOUR_LONG|O15_LABOUR_MALPOS|O15_LABOUR_PELVIC_ABNORM|O15_LABOUR_OBSTR_OTHER|O15_LABOUR_INTRAPART_HAEMORRH|O15_LABOUR_FETAL_STRESS|O15_LABOUR_UMBILICAL|O15_DELIV_PERIN_LACER|O15_OBSTET_TRAUMA_OTHER|O15_POSTPART_HEAMORRH|O15_RETAINED_PLAC_MEMB_NO_HEAMORRH|O15_LABOUR_ANEST_COMPLIC|O15_LABOUR_OTHER	Female
O15_CONCEPT_ABNORM	Other abnormal products of conception	Chapter XV Pregnancy, childbirth and the puerperium	146279	837 [0.57%]	79396	403 [0.51%]	79396	403 [0.51%]	/	/	44412	401 [0.9%]	/	/	59929	362 [0.6%]	6954	72 [1.04%]	O02		Female				O15_PREG_ABORT
O15_DELIV_PERIN_LACER	Perineal laceration during delivery	Chapter XV Pregnancy, childbirth and the puerperium	145250	3526 [2.43%]	78901	1798 [2.28%]	78901	1798 [2.28%]	/	/	43915	1798 [4.09%]	/	/	59509	1499 [2.52%]	6840	229 [3.35%]	O70		Female				O15_COMPLIC_LAB_DELIV
O15_DELIV_SPONT	Single spontaneous delivery	Chapter XV Pregnancy, childbirth and the puerperium	147524	1435 [0.97%]	80048	715 [0.89%]	80048	715 [0.89%]	/	/	45062	715 [1.59%]	/	/	60370	569 [0.94%]	7106	151 [2.12%]	O80		Female				O15_DELIVERY
O15_DELIVERY	Delivery	Chapter XV Pregnancy, childbirth and the puerperium	147976	1887 [1.28%]	80236	903 [1.13%]	80236	903 [1.13%]	/	/	45250	903 [2.0%]	/	/	60575	774 [1.28%]	7165	210 [2.93%]	O8[0-4]	O15_DELIV_SPONT|O15_DELIV_FORCEP_VAC|O15_DELIV_CAESAR|O15_DELIV_OTHER_ASSIST|O15_DELIV_MULTIP	Female
O15_FALSE_LAB	False labour	Chapter XV Pregnancy, childbirth and the puerperium	144185	717 [0.5%]	78352	363 [0.46%]	78352	363 [0.46%]	/	/	43366	363 [0.84%]	/	/	59020	287 [0.49%]	6813	67 [0.98%]	O47		Female				O15_MATERN_CARE
O15_HAEMORRH_EARLY_PREG	Haemorrhage in early pregnancy	Chapter XV Pregnancy, childbirth and the puerperium	146397	667 [0.46%]	79438	343 [0.43%]	79438	343 [0.43%]	/	/	44454	342 [0.77%]	/	/	60003	270 [0.45%]	6956	54 [0.78%]	O20		Female				O15_PREG_OTHER_MAT_DISORD
O15_HYPTENSPREG	Pregnancy hypertension	Chapter XV Pregnancy, childbirth and the puerperium	147952	861 [0.58%]	80232	440 [0.55%]	80232	440 [0.55%]	/	/	45246	439 [0.97%]	/	/	60561	337 [0.56%]	7159	84 [1.17%]	O10|O11|O13|O14|O15|O16		Female
O15_LABOUR_FETAL_STRESS	Labour and delivery complicated by fetal stress [distress]	Chapter XV Pregnancy, childbirth and the puerperium	143882	2158 [1.5%]	78154	1051 [1.34%]	78154	1051 [1.34%]	/	/	43168	1051 [2.43%]	/	/	58898	888 [1.51%]	6830	219 [3.21%]	O68		Female				O15_COMPLIC_LAB_DELIV
O15_LABOUR_LONG	Long labour	Chapter XV Pregnancy, childbirth and the puerperium	142975	1251 [0.87%]	77729	626 [0.81%]	77729	626 [0.81%]	/	/	42743	626 [1.46%]	/	/	58551	541 [0.92%]	6695	84 [1.25%]	O63		Female				O15_COMPLIC_LAB_DELIV
O15_LABOUR_OTHER	Other complications of labour and delivery, not elsewhere classified	Chapter XV Pregnancy, childbirth and the puerperium	142185	461 [0.32%]	77346	243 [0.31%]	77346	243 [0.31%]	/	/	42360	243 [0.57%]	/	/	58193	183 [0.31%]	/	/	O75		Female				O15_COMPLIC_LAB_DELIV
O15_MAT_CARE_MALPRESENT	Maternal care for known or suspected malpresentation of fetus	Chapter XV Pregnancy, childbirth and the puerperium	144184	716 [0.5%]	78359	370 [0.47%]	78359	370 [0.47%]	/	/	43373	370 [0.85%]	/	/	59025	292 [0.49%]	6800	54 [0.79%]	O32		Female				O15_MATERN_CARE
O15_MATERN_CARE	Maternal care related to the fetus and amniotic cavity and possible delivery problems	Chapter XV Pregnancy, childbirth and the puerperium	147846	4378 [2.96%]	80185	2196 [2.74%]	80185	2196 [2.74%]	/	/	45199	2196 [4.86%]	/	/	60519	1786 [2.95%]	7142	396 [5.54%]	O[3-4]	O15_MULTIP_GEST|O15_MULTIP_GEST_COMPLIC|O15_MAT_CARE_MALPRESENT|O15_MATERN_CARE_DISPROP|O15_MATERN_CARE_PELVIC_ABNORM|O15_MATERN_CARE_FETAL_ABNORM|O15_MATERN_CARE_OTHER|O15_POLYHYDR|O15_AMNIOT_OTHER|O15_MEMBR_PREMAT_RUPT|O15_PLAC_DISORD|O15_PLAC_PRAEVIA|O15_PLAC_PREMAT_SEPAR|O15_ANTEPART_HAEM_NAS|O15_FALSE_LAB|O15_PREG_PROLONGED	Female
O15_MATERN_CARE_OTHER	Maternal care for other known or suspected fetal problems	Chapter XV Pregnancy, childbirth and the puerperium	144741	1273 [0.88%]	78636	647 [0.82%]	78636	647 [0.82%]	/	/	43650	647 [1.48%]	/	/	59239	506 [0.85%]	6866	120 [1.75%]	O36		Female				O15_MATERN_CARE
O15_MATERN_CARE_PELVIC_ABNORM	Maternal care for known or suspected abnormality of pelvic organs	Chapter XV Pregnancy, childbirth and the puerperium	144481	1013 [0.7%]	78473	484 [0.62%]	78473	484 [0.62%]	/	/	43487	484 [1.11%]	/	/	59130	397 [0.67%]	6878	132 [1.92%]	O34	O15_MATERN_CARE_CERVICAL_INCOMPETENCE	Female				O15_MATERN_CARE
O15_MATERN_HYPERT_UNS	Unspecified maternal hypertension	Chapter XV Pregnancy, childbirth and the puerperium	147441	413 [0.28%]	79975	214 [0.27%]	79975	214 [0.27%]	/	/	44990	214 [0.48%]	/	/	60367	170 [0.28%]	/	/	O16		Female				O15_OEDEM_PROTUR_HYPERT
O15_MEMBR_PREMAT_RUPT	Premature rupture of membranes	Chapter XV Pregnancy, childbirth and the puerperium	144150	682 [0.47%]	78317	328 [0.42%]	78317	328 [0.42%]	/	/	43331	328 [0.76%]	/	/	59017	284 [0.48%]	6816	70 [1.03%]	O42		Female				O15_MATERN_CARE
O15_OBSTET_NAS	Other obstetric conditions, not elsewhere classified	Chapter XV Pregnancy, childbirth and the puerperium	147948	1176 [0.79%]	80230	572 [0.71%]	80230	572 [0.71%]	/	/	45244	572 [1.26%]	/	/	60562	474 [0.78%]	7156	130 [1.82%]	O9[4-9]	O15_SEQUL_OF_COMPLIC|O15_OBSTET_DEATH_UNS|O15_OBSTET_DEATH_42_OR_MORE|O15_OBSTET_SEQUL_DEATH|O15_MATERN_INFECT_ELSEWHERE|O15_OTHER_MATERN_DIS_ELSEWHERE	Female
O15_OEDEM_PROTUR_HYPERT	Oedema, proteinuria and hypertensive disorders in pregnancy, childbirth and the puerperium	Chapter XV Pregnancy, childbirth and the puerperium	147949	921 [0.62%]	80232	471 [0.59%]	80232	471 [0.59%]	/	/	45246	470 [1.04%]	/	/	60560	363 [0.6%]	7157	87 [1.22%]	O1	O15_EXIST_HYPERT_COMPLIC|O15_PREECLAMPS_CHRONIC_HYPERT|O15_GESTAT_OEDEM_PREINUR|O15_GESTAT_HYPERT|O15_PREECLAMPS|O15_ECLAMPSIA|O15_MATERN_HYPERT_UNS	Female
O15_OTHER_MATERN_DIS_ELSEWHERE	Other maternal diseases classifiable elsewhere but complicating pregnancy, childbirth and the puerperium	Chapter XV Pregnancy, childbirth and the puerperium	147921	1149 [0.78%]	80217	559 [0.7%]	80217	559 [0.7%]	/	/	45231	559 [1.24%]	/	/	60555	467 [0.77%]	7149	123 [1.72%]	O99		Female				O15_OBSTET_NAS
O15_POSTPART_HAEMORRH_ANATOMY	Postpartum haemorrhage due to anatomy	Chapter XV Pregnancy, childbirth and the puerperium	140416	639 [0.46%]	76453	312 [0.41%]	76453	312 [0.41%]	/	/	41468	312 [0.75%]	/	/	57493	259 [0.45%]	6470	68 [1.05%]	O721		Female				!(NUMBER_OF_OFFSPRING>0)|!(O15_DELIVERY|O15_DELIVERY_PROXY)
O15_POSTPART_HEAMORRH_ALLW	Postpartum hemorraghe, all women as controls	Chapter XV Pregnancy, childbirth and the puerperium	147939	833 [0.56%]	80222	399 [0.5%]	80222	399 [0.5%]	/	/	45236	399 [0.88%]	/	/	60558	354 [0.58%]	7159	80 [1.12%]	O72		Female
O15_PREG_ABORT	Pregnancy with abortive outcome	Chapter XV Pregnancy, childbirth and the puerperium	147883	2441 [1.65%]	80195	1202 [1.5%]	80195	1202 [1.5%]	/	/	45210	1199 [2.65%]	/	/	60542	975 [1.61%]	7146	264 [3.69%]	O0	O15_PREG_ECTOP|O15_PREG_HYDAT|O15_CONCEPT_ABNORM|O15_ABORT_SPONTAN|O15_ABORT_MEDICAL|O15_ABORT_OTHER|O15_ABORT_UNS|O15_ABORT_FAILED|O15_COMPLIC_ABORT_ECTOP_MOLAR	Female
O15_PREG_MATERN_CARE	Maternal care for other conditions predominantly related to pregnancy	Chapter XV Pregnancy, childbirth and the puerperium	147032	1302 [0.89%]	79779	684 [0.86%]	79779	684 [0.86%]	/	/	44794	682 [1.52%]	/	/	60206	473 [0.79%]	7047	145 [2.06%]	O26		Female				O15_PREG_OTHER_MAT_DISORD
O15_PREG_OTHER_MAT_DISORD	Other maternal disorders predominantly related to pregnancy	Chapter XV Pregnancy, childbirth and the puerperium	147937	2207 [1.49%]	80223	1128 [1.41%]	80223	1128 [1.41%]	/	/	45237	1125 [2.49%]	/	/	60560	827 [1.37%]	7154	252 [3.52%]	O2	O15_HAEMORRH_EARLY_PREG|O15_EXCESS_VOMIT_PREG|O15_PREG_VENOUS_HAEMORRH|O15_PREG_GU_INFECT|O15_PREG_DM|O15_PREG_MALNUT|O15_PREG_MATERN_CARE|O15_ANTENAT_ABNORM|O15_PREG_ANESTH_COMPL	Female
O15_PREG_PROLONGED	Prolonged pregnancy	Chapter XV Pregnancy, childbirth and the puerperium	144201	733 [0.51%]	78368	379 [0.48%]	78368	379 [0.48%]	/	/	43382	379 [0.87%]	/	/	59045	312 [0.53%]	/	/	O48		Female				O15_MATERN_CARE
O15_PRETERM	Preterm labour and delivery	Chapter XV Pregnancy, childbirth and the puerperium	142146	422 [0.3%]	77303	200 [0.26%]	77303	200 [0.26%]	/	/	42317	200 [0.47%]	/	/	58174	164 [0.28%]	6669	58 [0.87%]	O60		Female				O15_COMPLIC_LAB_DELIV
The definitions of prevalent diseases used in this study were listed. Please refer to the FinnGen clinical endpoints DF12 for detailed information (https://www.finngen.fi/).
Those who developed the disease during the follow-up were eliminated and diseases with a number of events less than 300 (≈0.1% of the total population) were excluded. 527 prevalent diseases were included.
Different cohort were reported with number of participants, number of cases and proportion of cases.

## Sheet: sTable 4
Supplementary Table 4: Characteristics and definition of incident diseases
Disease code	Disease	Disease chapter	All population		Discovery cohort (All)		Discovery cohort (female)		Discovery cohort (male)		Discovery cohort (mid-aged)		Discovery cohort (elderly)		Replication cohort 1		Replication cohort 2		Quality control criteria
			NB individual	NB case [prop.%]	NB individual	NB case [prop.%]	NB individual	NB case [prop.%]	NB individual	NB case [prop.%]	NB individual	NB case [prop.%]	NB individual	NB case [prop.%]	NB individual	NB case [prop.%]	NB individual	NB case [prop.%]	ICD_10	Inclusion	Case pre-condition	Case condition	Control pre-condition	Control condition	Control exclusion
AB1_BACT_BIR_OTHER_INF_AGENTS	Bacterial, viral and other infectious agents	Chapter I Certain infectious and parasitic diseases	270117	12917 [4.78%]	146733	7158 [4.88%]	79115	3415 [4.32%]	67618	3743 [5.54%]	81191	2711 [3.34%]	65542	4447 [6.78%]	110172	5079 [4.61%]	13212	680 [5.15%]	B9[5-7]	AB1_STREPTSTAPHYCOCC_INOTHER|AB1_OTHER_BACT_INOTHER|AB1_VIRAL_INOTHER
AB1_BACT_INTEST_OTH	Other bacterial intestinal infections	Chapter I Certain infectious and parasitic diseases	260328	1956 [0.75%]	141348	1058 [0.75%]	75995	571 [0.75%]	65353	487 [0.75%]	78894	425 [0.54%]	62454	633 [1.01%]	106185	770 [0.73%]	12795	128 [1.0%]	A0[4-5]						AB1_INTESTINAL_INFECTIONS
AB1_BACTINF_NOS	Bacterial infection, other or unspecified	Chapter I Certain infectious and parasitic diseases	264457	1294 [0.49%]	143502	701 [0.49%]	77887	271 [0.35%]	65615	430 [0.66%]	80348	244 [0.3%]	63154	457 [0.72%]	107910	527 [0.49%]	13045	66 [0.51%]	A4[8-9]						AB1_OTHER_BACTERIAL
AB1_CANDIDIASIS	Candidiasis	Chapter I Certain infectious and parasitic diseases	273074	3874 [1.42%]	148365	2114 [1.42%]	79955	1124 [1.41%]	68410	990 [1.45%]	81954	754 [0.92%]	66411	1360 [2.05%]	111330	1570 [1.41%]	13379	190 [1.42%]	B37						AB1_MYCOSES
AB1_DERMATOPHYTOSIS	Dermatophytosis	Chapter I Certain infectious and parasitic diseases	269526	326 [0.12%]	146421	170 [0.12%]	78888	57 [0.07%]	67533	113 [0.17%]	81266	66 [0.08%]	65155	104 [0.16%]	109905	145 [0.13%]	/	/	B35						AB1_MYCOSES
AB1_GASTROENTERITIS_NOS	Diarrhoea and gastroenteritis of presumed infectious origin	Chapter I Certain infectious and parasitic diseases	270551	12179 [4.5%]	146976	6686 [4.55%]	79190	3766 [4.76%]	67786	2920 [4.31%]	81329	2860 [3.52%]	65647	3826 [5.83%]	110384	4969 [4.5%]	13191	524 [3.97%]	A09						AB1_INTESTINAL_INFECTIONS
AB1_HEPATITIS_OTHER_VIRAL	Other viral hepatitis	Chapter I Certain infectious and parasitic diseases	273924	398 [0.15%]	148817	198 [0.13%]	80185	89 [0.11%]	68632	109 [0.16%]	82104	109 [0.13%]	66713	89 [0.13%]	111712	131 [0.12%]	13395	69 [0.52%]	B1[7-9]						AB1_VIRAL_HEPATITIS
AB1_HERPES_SIMPLEX	Herpesviral [herpes simplex] infections	Chapter I Certain infectious and parasitic diseases	272359	332 [0.12%]	147938	192 [0.13%]	79669	109 [0.14%]	68269	83 [0.12%]	81753	81 [0.1%]	66185	111 [0.17%]	111047	131 [0.12%]	/	/	B00						AB1_VIRAL_SKIN_MUCOUS_MEMBRANE
AB1_INFECT_PARASIT	Certain infectious and parasitic diseases	Chapter I Certain infectious and parasitic diseases	265674	34719 [13.07%]	144342	19118 [13.24%]	77868	9716 [12.48%]	66474	9402 [14.14%]	79918	7791 [9.75%]	64424	11327 [17.58%]	108482	13847 [12.76%]	12850	1754 [13.65%]	A|B	AB1_INTESTINAL_INFECTIONS|AB1_TUBERCULOSIS|AB1_ZOONOTIC_BACTERIAL|AB1_SEXUAL_TRANSMISSION|AB1_OTHER_SPIROCHAETAL|AB1_OTHER_CHLAMYDIAE|AB1_RICKETTSIOSES|AB1_VIRAL_CNS|AB1_ARTHROPOD|AB1_VIRAL_SKIN_MUCOUS_MEMBRANE|AB1_VIRAL_HEPATITIS|AB1_HIV|AB1_OTHER_VIRAL|AB1_MYCOSES|AB1_PROTOZOAL|AB1_HELMINTIASES|AB1_PEDICULOSIS_ACARIASIS_OTHERINFEST|AB1_SEQULEAE_OF_INFECTIONS_AND_PARASITES|AB1_BACT_BIR_OTHER_INF…
AB1_INTESTINAL_INFECTIONS	Intestinal infectious diseases	Chapter I Certain infectious and parasitic diseases	272723	14351 [5.26%]	148159	7869 [5.31%]	79810	4386 [5.5%]	68349	3483 [5.1%]	81816	3347 [4.09%]	66343	4522 [6.82%]	111237	5822 [5.23%]	13327	660 [4.95%]	A0[0-9]	AB1_CHOLERA|AB1_TYPHOIDPARATHYPHOID|AB1_SALMONELLA_OTH|AB1_SHIGELLOSIS|AB1_BACT_INTEST_OTH|AB1_AMOEBIASIS|AB1_OTHER_PROTOZOAL|AB1_VIRAL_OTHER_INTEST_INFECTIONS|AB1_GASTROENTERITIS_NOS
AB1_MYCOSES	Mycoses	Chapter I Certain infectious and parasitic diseases	273731	4531 [1.66%]	148709	2458 [1.65%]	80095	1264 [1.58%]	68614	1194 [1.74%]	82085	885 [1.08%]	66624	1573 [2.36%]	111623	1863 [1.67%]	13399	210 [1.57%]	B3[5-9]|B4[0-9]	AB1_DERMATOPHYTOSIS|AB1_OTHER_SUPERF_MYCOSIS|AB1_CANDIDIASIS|AB1_COCCIDIOIDOMYCOSIS|AB1_HISTOPLASMOSIS|AB1_BLASTOMYCOSIS|AB1_PARACOCCIDIOIDOMYCOSIS|AB1_SPOROTRICHOSIS|AB1_CHROMOMYCOCIS|AB1_ASPERGILLOSIS|AB1_CRYPTOCOCCOSIS|AB1_ZYGOMYCOSIS|AB1_MYCETOMA|AB1_MYSOSIS_NOS
AB1_OTHER_BACT_INOTHER	Other bacterial agents as the cause of diseases classified to other chapters	Chapter I Certain infectious and parasitic diseases	265528	8328 [3.14%]	144210	4635 [3.21%]	78076	2376 [3.04%]	66134	2259 [3.42%]	80121	1641 [2.05%]	64089	2994 [4.67%]	108386	3293 [3.04%]	12932	400 [3.09%]	B96						AB1_BACT_BIR_OTHER_INF_AGENTS
AB1_OTHER_BACTERIAL	Other bacterial diseases	Chapter I Certain infectious and parasitic diseases	273282	10119 [3.7%]	148430	5629 [3.79%]	80005	2389 [2.99%]	68425	3240 [4.74%]	81974	1870 [2.28%]	66456	3759 [5.66%]	111468	4085 [3.66%]	13384	405 [3.03%]	A[3-4][0-9]	AB1_LEPROSY|AB1_OTHER_MYCOBAC|AB1_LISTERIOSIS|AB1_TETANUS|AB1_DIBTHERIA|AB1_WHOOPCOUGH|AB1_SCARLET_FEVER|AB1_MENINGOCOCCAL|AB1_SEPSIS|AB1_ACTINOMYCOSIS|AB1_NOCARDIOSIS|AB1_BARTONELLOSIS|AB1_ERYSIPELAS|AB1_BACTINF_NOS
AB1_OTHER_INFECTIONS	Other infectious diseases	Chapter I Certain infectious and parasitic diseases	274226	428 [0.16%]	148963	244 [0.16%]	80243	105 [0.13%]	68720	139 [0.2%]	82199	78 [0.09%]	66764	166 [0.25%]	111823	169 [0.15%]	/	/	B99
AB1_OTHER_SEPSIS	Other septicaemia	Chapter I Certain infectious and parasitic diseases	272096	8933 [3.28%]	147801	5000 [3.38%]	79756	2140 [2.68%]	68045	2860 [4.2%]	81746	1642 [2.01%]	66055	3358 [5.08%]	110970	3587 [3.23%]	13325	346 [2.6%]	A41						AB1_OTHER_BACTERIAL
AB1_OTHER_VIRAL	Other viral diseases	Chapter I Certain infectious and parasitic diseases	273512	1552 [0.57%]	148560	862 [0.58%]	80000	486 [0.61%]	68560	376 [0.55%]	81939	446 [0.54%]	66621	416 [0.62%]	111557	592 [0.53%]	13395	98 [0.73%]	B2[5-9]|B3[0-4]	AB1_CMV|AB1_MUMPS|AB1_EBV|AB1_VIRAAL_CONJUNCT|AB1_VIRAL_NOS
AB1_SEPSIS	Septicaemia	Chapter I Certain infectious and parasitic diseases	272347	9184 [3.37%]	147933	5132 [3.47%]	79810	2194 [2.75%]	68123	2938 [4.31%]	81798	1694 [2.07%]	66135	3438 [5.2%]	111074	3691 [3.32%]	13340	361 [2.71%]		AB1_STREPTO_SEPSIS|AB1_OTHER_SEPSIS					AB1_OTHER_BACTERIAL
AB1_SEPSIS_BACT	Bacterial Sepsis	Chapter I Certain infectious and parasitic diseases	254533	19008 [7.47%]	138214	10517 [7.61%]	75345	4901 [6.5%]	62869	5616 [8.93%]	78319	3818 [4.87%]	59895	6699 [11.18%]	103859	7633 [7.35%]	12460	858 [6.89%]		AB1_SEPSIS_BACT_EXPL|AB1_SEPSIS_BACT_IMPL					AB1_SEPSIS_EXPLICIT|AB1_SEPSIS_IMPLICIT
AB1_SEPSIS_CONDITION	Condition for Implicit Sepsis (Organ dysfunction codes)	Chapter I Certain infectious and parasitic diseases	266530	30259 [11.35%]	144703	16605 [11.48%]	78287	7346 [9.38%]	66416	9259 [13.94%]	80430	5571 [6.93%]	64273	11034 [17.17%]	108729	12291 [11.3%]	13098	1363 [10.41%]	D65|D695|E872|G934|I46|I959|J80|J952|J96|J960|J969|K720|K729|N00|N17|R090|R092|R400|R401|R402|R418|R55|R57						AB1_SEPSIS_EXPLICIT|AB1_SEPSIS_IMPLICIT
AB1_SEPSIS_EXPLICIT	Explicit Sepsis	Chapter I Certain infectious and parasitic diseases	254521	9222 [3.62%]	138186	5148 [3.73%]	75467	2200 [2.92%]	62719	2948 [4.7%]	78682	1699 [2.16%]	59504	3449 [5.8%]	103814	3710 [3.57%]	12521	364 [2.91%]	A021|A207|A217|A227|A241|A267|A282|A327|A394|A40|A41|A427|A548|B007|B377|O85|R578						AB1_SEPSIS_IMPLICIT
AB1_SEPSIS_FUNGAL	Fungal Sepsis	Chapter I Certain infectious and parasitic diseases	247422	4247 [1.72%]	134180	2302 [1.72%]	73799	1206 [1.63%]	60381	1096 [1.82%]	77312	817 [1.06%]	56868	1485 [2.61%]	100992	1742 [1.72%]	12250	203 [1.66%]		AB1_SEPSIS_FUNGAL_IMPL|AB1_SEPSIS_FUNGAL_EXPL					AB1_SEPSIS_EXPLICIT|AB1_SEPSIS_IMPLICIT
AB1_SEPSIS_FUNGAL_IMPL	Implicit fungal Sepsis	Chapter I Certain infectious and parasitic diseases	245249	2074 [0.85%]	132992	1114 [0.84%]	73118	525 [0.72%]	59874	589 [0.98%]	76826	331 [0.43%]	56166	783 [1.39%]	100105	855 [0.85%]	12152	105 [0.86%]	B3[7-9]|B4[0-6]|B4[89]|B59			AB1_SEPSIS_CONDITION			AB1_SEPSIS_EXPLICIT|AB1_SEPSIS_IMPLICIT
AB1_SEPSIS_IMPLICIT	Implicit Sepsis	Chapter I Certain infectious and parasitic diseases	193101	18502 [9.58%]	104384	10122 [9.7%]	56116	4288 [7.64%]	48268	5834 [12.09%]	61059	3131 [5.13%]	43325	6991 [16.14%]	78850	7548 [9.57%]	9867	832 [8.43%]	A0[0-9]|A19|A2[0-8]|A3[0-2]|A3[6-9]|A4[2-9]|A54|A59|A690|A691|A699|A70|A7[4-9]|A8[0-1]|A8[3-9]|A9[2-9]|B0[0-6]|B0[89]|B2[5-7]|B3[34]|B3[7-9]|B4[0-6]|B4[89]|B50|B5[45]|B5[7-9]|B60|B64|B67|B9[5-7]|B99|G0[0-8]|H050|H602|H700|I00|I33|I3[89]|I400|R02|J0[1-9]|J1[0-8]|J2[0-2]|J36|J39[01]|J8[56]|K3[567]|K57|K61|K63[01]|K65|K750|K810|K812|K830|L0[2-4]|L08|M0[01]|M86|N10|N151|N30|N390|N41[023]|N45|N7[0-4]|…			AB1_SEPSIS_CONDITION			AB1_SEPSIS_EXPLICIT
AB1_SEPSIS_VIRAL	Viral Sepsis	Chapter I Certain infectious and parasitic diseases	247751	7551 [3.05%]	134368	4109 [3.06%]	73754	2114 [2.87%]	60614	1995 [3.29%]	77198	1736 [2.25%]	57170	2373 [4.15%]	101060	2976 [2.94%]	12323	466 [3.78%]		AB1_SEPSIS_VIRAL_IMPL|AB1_SEPSIS_VIRAL_EXPL					AB1_SEPSIS_EXPLICIT|AB1_SEPSIS_IMPLICIT
AB1_SEPSIS_VIRAL_IMPL	Implicit viral Sepsis	Chapter I Certain infectious and parasitic diseases	243724	3524 [1.45%]	132185	1926 [1.46%]	72516	876 [1.21%]	59669	1050 [1.76%]	76121	659 [0.87%]	56064	1267 [2.26%]	99457	1373 [1.38%]	12082	225 [1.86%]	A08|A8[0-1]|A8[3-9]|A9[2-9]|B0[0-9]|B2[5-7]|B3[34]|B97|J09|J1[0-2]|U04			AB1_SEPSIS_CONDITION			AB1_SEPSIS_EXPLICIT|AB1_SEPSIS_IMPLICIT
AB1_STREPTSTAPHYCOCC_INOTHER	Streptococcus and staphylococcus as the cause of diseases classified to other chapters	Chapter I Certain infectious and parasitic diseases	261283	4083 [1.56%]	141823	2248 [1.59%]	76609	909 [1.19%]	65214	1339 [2.05%]	79385	905 [1.14%]	62438	1343 [2.15%]	106771	1678 [1.57%]	12689	157 [1.24%]	B95						AB1_BACT_BIR_OTHER_INF_AGENTS
AB1_VIRAL_HEPATITIS	Viral hepatitis	Chapter I Certain infectious and parasitic diseases	273977	451 [0.16%]	148844	225 [0.15%]	80198	102 [0.13%]	68646	123 [0.18%]	82118	123 [0.15%]	66726	102 [0.15%]	111735	154 [0.14%]	13398	72 [0.54%]	B1[5-9]	AB1_HEPATITIS_A|AB1_HEPATITIS_B|AB1_HEPATITIS_OTHER_VIRAL
AB1_VIRAL_INOTHER	Viral agents as the cause of diseases classified to other chapters	Chapter I Certain infectious and parasitic diseases	259777	2577 [0.99%]	140976	1401 [0.99%]	76309	609 [0.8%]	64667	792 [1.22%]	79045	565 [0.71%]	61931	836 [1.35%]	106041	948 [0.89%]	12760	228 [1.79%]	B97						AB1_BACT_BIR_OTHER_INF_AGENTS
AB1_VIRAL_OTHER_INTEST_INFECTIONS	Viral and other specified intestinal infections	Chapter I Certain infectious and parasitic diseases	259409	1037 [0.4%]	140854	564 [0.4%]	75728	304 [0.4%]	65126	260 [0.4%]	78696	227 [0.29%]	62158	337 [0.54%]	105833	418 [0.39%]	12722	55 [0.43%]	A08						AB1_INTESTINAL_INFECTIONS
AB1_VIRAL_SKIN_MUCOUS_MEMBRANE	Viral infections characterized by skin and mucous membrane lesions	Chapter I Certain infectious and parasitic diseases	273664	1637 [0.6%]	148663	917 [0.62%]	80088	528 [0.66%]	68575	389 [0.57%]	82043	371 [0.45%]	66620	546 [0.82%]	111584	668 [0.6%]	13417	52 [0.39%]	B0[0-9]	AB1_HERPES_SIMPLEX|AB1_VARICELLA|AB1_ZOSTER|AB1_SMALLPOS|AB1_MONKEYPOS|AB1_MEASLES|AB1_RUBELLA|AB1_VIRAL_WARTS|AB1_VIRAL_SKIN_NOS
AB1_VIRAL_WARTS	Viral warts	Chapter I Certain infectious and parasitic diseases	272569	542 [0.2%]	148048	302 [0.2%]	79731	171 [0.21%]	68317	131 [0.19%]	81810	138 [0.17%]	66238	164 [0.25%]	111143	227 [0.2%]	/	/	B07						AB1_VIRAL_SKIN_MUCOUS_MEMBRANE
AB1_ZOSTER	Zoster [herpes zoster]	Chapter I Certain infectious and parasitic diseases	272758	731 [0.27%]	148165	419 [0.28%]	79807	247 [0.31%]	68358	172 [0.25%]	81818	146 [0.18%]	66347	273 [0.41%]	111201	285 [0.26%]	/	/	B02						AB1_VIRAL_SKIN_MUCOUS_MEMBRANE
BACT_INTEST_INFECTION_NOS	Other specified/unspecified bacterial intestinal infections	Chapter I Certain infectious and parasitic diseases	272040	782 [0.29%]	147777	401 [0.27%]	79640	252 [0.32%]	68137	149 [0.22%]	81723	178 [0.22%]	66054	223 [0.34%]	110935	288 [0.26%]	13328	93 [0.7%]	A04[8-9]						IBD_BACT_INTEST_INFECTIONS
C_DIFFICILE_ENTEROCOLITIS	Enterocolitis due to Clostridium difficile	Chapter I Certain infectious and parasitic diseases	272037	779 [0.29%]	147814	438 [0.3%]	79624	236 [0.3%]	68190	202 [0.3%]	81692	147 [0.18%]	66122	291 [0.44%]	110958	311 [0.28%]	/	/	A047						IBD_BACT_INTEST_INFECTIONS
HEPATITIS_CHRONIC_VIRAL	Chronic viral hepatitis	Chapter I Certain infectious and parasitic diseases	273883	314 [0.11%]	148792	147 [0.1%]	80167	54 [0.07%]	68625	93 [0.14%]	82091	83 [0.1%]	66701	64 [0.1%]	111699	102 [0.09%]	13392	65 [0.49%]	B18						IBD_VIRAL_HEPATITIS
C3_AML_MDS	Acute myeloid leukaemia and myelodysplastic syndromes	Chapter II Neoplasms	274130	709 [0.26%]	148903	392 [0.26%]	80210	168 [0.21%]	68693	224 [0.33%]	82180	112 [0.14%]	66723	280 [0.42%]	111791	296 [0.26%]	/	/		C3_AML|C3_MYELODYSP_SYNDR
C3_ASTROCYTOMA	Brain astrocytoma	Chapter II Neoplasms	274187	568 [0.21%]	148954	325 [0.22%]	80236	129 [0.16%]	68718	196 [0.29%]	82191	142 [0.17%]	66763	183 [0.27%]	111796	225 [0.2%]	/	/	C71	HLP_C3_ASTROCYTOMA		HLP_C3_ASTROCYTOMA		!HLP_C3_ASTROCYTOMA
C3_BILIARY_GALLBLADDER	Malignant neoplasm of intrahepatic ducts, biliary tract and gallbladder	Chapter II Neoplasms	274197	862 [0.31%]	148956	495 [0.33%]	80240	206 [0.26%]	68716	289 [0.42%]	82197	167 [0.2%]	66759	328 [0.49%]	111802	329 [0.29%]	/	/	C2[2-4]	C3_LIVER_INTRAHEPATIC_BILE_DUCTS|C3_GALLBLADDER|C3_BILIARY_TRACT
C3_BLADDER	Malignant neoplasm of bladder	Chapter II Neoplasms	273647	2065 [0.75%]	148637	1178 [0.79%]	80170	316 [0.39%]	68467	862 [1.26%]	82124	300 [0.37%]	66513	878 [1.32%]	111587	842 [0.75%]	/	/	C67
C3_BRAIN	Malignant neoplasm of brain	Chapter II Neoplasms	274187	568 [0.21%]	148954	325 [0.22%]	80236	129 [0.16%]	68718	196 [0.29%]	82191	142 [0.17%]	66763	183 [0.27%]	111796	225 [0.2%]	/	/	C71
C3_BREAST	Malignant neoplasm of breast	Chapter II Neoplasms	144401	6389 [4.42%]	78224	3490 [4.46%]	78224	3490 [4.46%]	/	/	44386	1807 [4.07%]	33838	1683 [4.97%]	59127	2689 [4.55%]	7050	210 [2.98%]	C50		Female
C3_BRONCHUS_LUNG	Malignant neoplasm of bronchus and lung	Chapter II Neoplasms	274063	3384 [1.23%]	148877	1888 [1.27%]	80207	912 [1.14%]	68670	976 [1.42%]	82171	545 [0.66%]	66706	1343 [2.01%]	111750	1399 [1.25%]	13436	97 [0.72%]	C34
C3_CLL	Chronic lymphocytic leukaemia	Chapter II Neoplasms	274121	554 [0.2%]	148899	317 [0.21%]	80229	130 [0.16%]	68670	187 [0.27%]	82181	86 [0.1%]	66718	231 [0.35%]	111781	226 [0.2%]	/	/	C911	HLP_C3_CLL		HLP_C3_CLL
C3_COLON	Malignant neoplasm of colon	Chapter II Neoplasms	273521	3181 [1.16%]	148576	1732 [1.17%]	80084	802 [1.0%]	68492	930 [1.36%]	82097	621 [0.76%]	66479	1111 [1.67%]	111531	1352 [1.21%]	13414	97 [0.72%]	C18
C3_CORPUS_UTERI	Malignant neoplasm of corpus uteri	Chapter II Neoplasms	147623	1048 [0.71%]	80047	582 [0.73%]	80047	582 [0.73%]	/	/	45215	267 [0.59%]	34832	315 [0.9%]	60417	426 [0.71%]	/	/	C54		Female
C3_DIGESTIVE_ORGANS	Malignant neoplasm of digestive organs	Chapter II Neoplasms	272836	7708 [2.83%]	148194	4295 [2.9%]	79928	1785 [2.23%]	68266	2510 [3.68%]	81970	1517 [1.85%]	66224	2778 [4.19%]	111252	3171 [2.85%]	13390	242 [1.81%]		C3_OESOPHAGUS|C3_STOMACH|C3_SMALL_INTESTINE|C3_COLON|C3_RECTOSIGMOID_JUNCTION|C3_RECTUM|C3_ANUS_ANALCANAL|C3_BILIARY_GALLBLADDER|C3_PANCREAS|C3_DIGESTIVE_ORGANS_NAS
C3_DLBCL	Diffuse large B-cell lymphoma	Chapter II Neoplasms	274133	706 [0.26%]	148905	393 [0.26%]	80219	167 [0.21%]	68686	226 [0.33%]	82181	121 [0.15%]	66724	272 [0.41%]	111787	299 [0.27%]	/	/	C833	HLP_C3_DLBCL		HLP_C3_DLBCL
C3_ENDOCRINE	Malignant neoplasm of endocrine gland	Chapter II Neoplasms	274093	349 [0.13%]	148887	183 [0.12%]	80184	117 [0.15%]	68703	66 [0.1%]	82156	105 [0.13%]	66731	78 [0.12%]	111776	133 [0.12%]	/	/		C3_THYROID_GLAND|C3_ADRENAL_GLAND|C3_ENDOCRINE_NAS
C3_FEMALE_GENITAL	malignant neoplasm of female genital organs	Chapter II Neoplasms	147231	2101 [1.43%]	79828	1155 [1.45%]	79828	1155 [1.45%]	/	/	45102	528 [1.17%]	34726	627 [1.81%]	60256	866 [1.44%]	7147	80 [1.12%]		C3_VULVA|C3_VAGINA|C3_CERVIX_UTERI|C3_CORPUS_UTERI|C3_UTERUS_NAS|C3_OVARY|C3_FEMALE_GENITAL_NAS|C3_PLACENTA	Female
C3_GBM_ASTROCYTOMA	Brain glioblastoma and astrocytoma	Chapter II Neoplasms	274187	568 [0.21%]	148954	325 [0.22%]	80236	129 [0.16%]	68718	196 [0.29%]	82191	142 [0.17%]	66763	183 [0.27%]	111796	225 [0.2%]	/	/	C71	HLP_C3_GBM|HLP_C3_ASTROCYTOMA		HLP_C3_GBM|HLP_C3_ASTROCYTOMA
C3_GLIOMIX	Brain mixed glioma	Chapter II Neoplasms	274187	568 [0.21%]	148954	325 [0.22%]	80236	129 [0.16%]	68718	196 [0.29%]	82191	142 [0.17%]	66763	183 [0.27%]	111796	225 [0.2%]	/	/	C71	HLP_C3_GLIOMIX		HLP_C3_GLIOMIX		!HLP_C3_GLIOMIX
C3_HEAD_AND_NECK	Malignant neoplasm of head and neck	Chapter II Neoplasms	273870	950 [0.35%]	148767	506 [0.34%]	80188	172 [0.21%]	68579	334 [0.49%]	82116	232 [0.28%]	66651	274 [0.41%]	111673	411 [0.37%]	/	/		C3_LIP|C3_ORALCAVITY|C3_PAROTIDGLAND|C3_SALIVARYNAS|C3_OROPHARYNX|C3_NASOPHARYNX|C3_HYPOPHARYNX|C3_LIP_ORAL_PHARYNX_NAS|C3_LARYNX
C3_KIDNEY_NOTRENALPELVIS	Malignant neoplasm of kidney, except renal pelvis	Chapter II Neoplasms	274003	1141 [0.42%]	148857	675 [0.45%]	80204	235 [0.29%]	68653	440 [0.64%]	82162	229 [0.28%]	66695	446 [0.67%]	111713	426 [0.38%]	/	/	C64	C3_KIDNEY_CLEAR_CELL_CARCINOMA|C3_KIDNEY_PAPILLARYADENO
C3_LIVER_INTRAHEPATIC_BILE_DUCTS	Malignant neoplasm of liver and intrahepatic bile ducts	Chapter II Neoplasms	274213	665 [0.24%]	148961	384 [0.26%]	80241	150 [0.19%]	68720	234 [0.34%]	82198	133 [0.16%]	66763	251 [0.38%]	111813	256 [0.23%]	/	/	C22
C3_LUNG_NONSMALL	Non-small cell lung cancer	Chapter II Neoplasms	274131	2368 [0.86%]	148915	1327 [0.89%]	80220	667 [0.83%]	68695	660 [0.96%]	82189	386 [0.47%]	66726	941 [1.41%]	111779	972 [0.87%]	13437	69 [0.51%]	C34[1-7]
C3_LYMPHNODES_SECONDARY_NAS	Secondary and unspecified malignant neoplasm of lymph nodes	Chapter II Neoplasms	273074	6372 [2.33%]	148304	3545 [2.39%]	79738	1993 [2.5%]	68566	1552 [2.26%]	81896	1499 [1.83%]	66408	2046 [3.08%]	111355	2619 [2.35%]	13415	208 [1.55%]	C77
C3_MALE_GENITAL	malignant neoplasm of male genital organs	Chapter II Neoplasms	124787	7273 [5.83%]	67954	4031 [5.93%]	/	/	67954	4031 [5.93%]	36805	1254 [3.41%]	31149	2777 [8.92%]	50612	2972 [5.87%]	6221	270 [4.34%]		C3_PENIS|C3_PROSTATE|C3_TESTIS|C3_MALE_GENITAL_NAS	Male
C3_MEDULLOBLASTOMA	Brain medulloblastoma	Chapter II Neoplasms	274187	568 [0.21%]	148954	325 [0.22%]	80236	129 [0.16%]	68718	196 [0.29%]	82191	142 [0.17%]	66763	183 [0.27%]	111796	225 [0.2%]	/	/	C71	HLP_C3_MEDULLOBLASTOMA		HLP_C3_MEDULLOBLASTOMA		!HLP_C3_MEDULLOBLASTOMA
C3_MELANOMA_SKIN	Malignant melanoma of skin	Chapter II Neoplasms	273665	1918 [0.7%]	148654	1093 [0.74%]	80052	566 [0.71%]	68602	527 [0.77%]	82080	460 [0.56%]	66574	633 [0.95%]	111573	812 [0.73%]	/	/	C43
C3_MESTOTHEL_SOFTTISSUE	Malignant neoplasm of mesothelium and soft tissue	Chapter II Neoplasms	274122	775 [0.28%]	148903	459 [0.31%]	80219	199 [0.25%]	68684	260 [0.38%]	82173	130 [0.16%]	66730	329 [0.49%]	111785	304 [0.27%]	/	/		C3_MESOTHELIOMA|C3_KAPOSI_SARCOMA|C3_PERIPHERAL_NERVES_AUTONOMIC3_NERVESYSTEM|C3_RETROPERITONEUM_PERITONEUM|C3_CONNECTIVE_SOFT_NAS
C3_MGUS_EXALLC	Monoclonal gammopathy of undetermined significance (MGUS), excluding all cancers (controls excluding all cancers)	Chapter II Neoplasms	219435	739 [0.34%]	118340	408 [0.34%]	64982	172 [0.26%]	53358	236 [0.44%]	70795	109 [0.15%]	47545	299 [0.63%]	89115	297 [0.33%]	/	/	D472						C3_CANCER|C3_CANCER_WIDE_EXALLC
C3_MULT_MYELOMA	Multiple myeloma	Chapter II Neoplasms	274126	765 [0.28%]	148913	407 [0.27%]	80222	154 [0.19%]	68691	253 [0.37%]	82184	125 [0.15%]	66729	282 [0.42%]	111775	322 [0.29%]	/	/	C900
C3_MYELODYSP_SYNDR	Myelodysplastic syndrome	Chapter II Neoplasms	274191	439 [0.16%]	148939	246 [0.17%]	80231	97 [0.12%]	68708	149 [0.22%]	82199	59 [0.07%]	66740	187 [0.28%]	111815	178 [0.16%]	/	/	D46
C3_NONHODGKIN	Non-Hodgkin lymphoma, all	Chapter II Neoplasms	273708	1653 [0.6%]	148683	914 [0.61%]	80127	411 [0.51%]	68556	503 [0.73%]	82085	297 [0.36%]	66598	617 [0.93%]	111599	701 [0.63%]	/	/	C8[2-5]
C3_NSCLC_SQUAM	Non-small cell lung cancer, squamous	Chapter II Neoplasms	274063	3384 [1.23%]	148877	1888 [1.27%]	80207	912 [1.14%]	68670	976 [1.42%]	82171	545 [0.66%]	66706	1343 [2.01%]	111750	1399 [1.25%]	13436	97 [0.72%]	C34	HLP_C3_NSCLC_SQUAM		HLP_C3_NSCLC_SQUAM		!HLP_C3_NSCLC_SQUAM
C3_OESOPHAGUS	Malignant neoplasm of oesophagus	Chapter II Neoplasms	274144	984 [0.36%]	148920	553 [0.37%]	80234	155 [0.19%]	68686	398 [0.58%]	82190	188 [0.23%]	66730	365 [0.55%]	111784	418 [0.37%]	/	/	C15
C3_ORALCAVITY	Malignant neoplasm of oral cavity	Chapter II Neoplasms	274099	404 [0.15%]	148900	225 [0.15%]	80217	91 [0.11%]	68683	134 [0.2%]	82171	107 [0.13%]	66729	118 [0.18%]	111763	167 [0.15%]	/	/	C0[1-6]	C3_TONGUE|C3_GUM|C3_FLOOROFMOUTH|C3_PALATE|C3_MOUTHNAS
C3_OTHER_SKIN	Other malignant neoplasms of skin (=non-melanoma skin cancer)	Chapter II Neoplasms	269185	11145 [4.14%]	146091	6376 [4.36%]	78726	2835 [3.6%]	67365	3541 [5.26%]	81182	1961 [2.42%]	64909	4415 [6.8%]	109679	4723 [4.31%]	/	/	C44			!C3_MELANOMA_SKIN		!C3_MELANOMA_SKIN
C3_OVARY	Malignant neoplasm of ovary	Chapter II Neoplasms	147748	821 [0.56%]	80107	441 [0.55%]	80107	441 [0.55%]	/	/	45205	190 [0.42%]	34902	251 [0.72%]	60481	348 [0.58%]	/	/	C56		Female
C3_PANCREAS	Malignant neoplasm of pancreas	Chapter II Neoplasms	274197	1045 [0.38%]	148951	583 [0.39%]	80235	264 [0.33%]	68716	319 [0.46%]	82192	184 [0.22%]	66759	399 [0.6%]	111808	418 [0.37%]	/	/	C25
C3_PROSTATE	Malignant neoplasm of prostate	Chapter II Neoplasms	124935	7159 [5.73%]	68026	3964 [5.83%]	/	/	68026	3964 [5.83%]	36859	1222 [3.32%]	31167	2742 [8.8%]	50682	2930 [5.78%]	6227	265 [4.26%]	C61		Male
C3_RECTOSIGMOID_JUNCTION	Malignant neoplasm of rectosigmoid junction	Chapter II Neoplasms	274065	719 [0.26%]	148871	388 [0.26%]	80207	136 [0.17%]	68664	252 [0.37%]	82175	147 [0.18%]	66696	241 [0.36%]	111758	305 [0.27%]	/	/	C19
C3_RECTUM	Malignant neoplasm of rectum	Chapter II Neoplasms	273837	1331 [0.49%]	148748	754 [0.51%]	80165	262 [0.33%]	68583	492 [0.72%]	82139	309 [0.38%]	66609	445 [0.67%]	111659	547 [0.49%]	/	/	C20
C3_RESPIRATORY_INTRATHORACIC	Malignant neoplasm of respiratory system and intrathoracic organs	Chapter II Neoplasms	273943	3630 [1.33%]	148805	2015 [1.35%]	80191	945 [1.18%]	68614	1070 [1.56%]	82152	580 [0.71%]	66653	1435 [2.15%]	111703	1513 [1.35%]	13435	102 [0.76%]		C3_NASAL_CAVITY_MIDDLE_EAR|C3_ACCESSORY_SINUS|C3_LARYNX|C3_TRACHEA|C3_BRONCHUS_LUNG|C3_THYMUS|C3_HEART_MEDIASTINUM_PLEURA|C3_RESPIRATORY_INTRATHORACIC3_NAS
C3_SECONDARY_NAS	Secondary malignant neoplasm of other and unspecified sites	Chapter II Neoplasms	273998	5982 [2.18%]	148832	3371 [2.26%]	80158	1619 [2.02%]	68674	1752 [2.55%]	82149	1142 [1.39%]	66683	2229 [3.34%]	111733	2422 [2.17%]	13433	189 [1.41%]	C79
C3_SECONDARY_RESPIRATORY_DIGESTIVE	Secondary malignant neoplasm of respiratory and digestive organs	Chapter II Neoplasms	273907	7368 [2.69%]	148791	4170 [2.8%]	80141	2204 [2.75%]	68650	1966 [2.86%]	82132	1446 [1.76%]	66659	2724 [4.09%]	111689	2957 [2.65%]	13427	241 [1.79%]	C78
C3_SKIN	Malignant neoplasm of skin	Chapter II Neoplasms	271029	12989 [4.79%]	147145	7430 [5.05%]	79280	3389 [4.27%]	67865	4041 [5.95%]	81635	2414 [2.96%]	65510	5016 [7.66%]	110456	5500 [4.98%]	13428	59 [0.44%]		C3_MELANOMA_SKIN|C3_OTHER_SKIN
C3_SQUOMOUS_CELL_CARCINOMA_SKIN	Squamous cell neoplasms and carcinomas of the skin	Chapter II Neoplasms	271547	11674 [4.3%]	147435	6680 [4.53%]	79459	2974 [3.74%]	67976	3706 [5.45%]	81754	2034 [2.49%]	65681	4646 [7.07%]	110682	4946 [4.47%]	/	/	C44[0-9]
C3_STOMACH	Malignant neoplasm of stomach	Chapter II Neoplasms	274159	727 [0.27%]	148934	414 [0.28%]	80234	117 [0.15%]	68700	297 [0.43%]	82191	124 [0.15%]	66743	290 [0.43%]	111790	288 [0.26%]	/	/	C16
C3_TONSIL_BASETONGUE_EXALLC	Malignant cancer of tonsil and base of tongue, excluding all cancers (controls excluding all cancers)	Chapter II Neoplasms	219414	314 [0.14%]	118324	182 [0.15%]	64966	52 [0.08%]	53358	130 [0.24%]	70854	107 [0.15%]	47470	75 [0.16%]	89111	124 [0.14%]	/	/	C01|C09						C3_CANCER|C3_CANCER_WIDE_EXALLC
C3_URINARY_TRACT	Malignant neoplasm of urinary organs	Chapter II Neoplasms	273979	1331 [0.49%]	148844	781 [0.52%]	80200	266 [0.33%]	68644	515 [0.75%]	82160	255 [0.31%]	66684	526 [0.79%]	111703	504 [0.45%]	/	/		C3_KIDNEY_NOTRENALPELVIS|C3_RENAL_PELVIS|C3_URETER|C3_URINARY_TRACT_NAS
CD2_BENIGN_ASCENDING_COLON	Benign neoplasm: Ascending colon	Chapter II Neoplasms	274000	3895 [1.42%]	148838	2185 [1.47%]	80195	881 [1.1%]	68643	1304 [1.9%]	82175	814 [0.99%]	66663	1371 [2.06%]	111726	1543 [1.38%]	13436	167 [1.24%]	D122
CD2_BENIGN_BREAST	Benign neoplasm of breast	Chapter II Neoplasms	147294	487 [0.33%]	79867	254 [0.32%]	79867	254 [0.32%]	/	/	45000	174 [0.39%]	34867	80 [0.23%]	60305	190 [0.32%]	/	/	D24		Female
CD2_BENIGN_CAECUM	Benign neoplasm: Caecum	Chapter II Neoplasms	274007	3250 [1.19%]	148839	1818 [1.22%]	80202	737 [0.92%]	68637	1081 [1.57%]	82158	675 [0.82%]	66681	1143 [1.71%]	111734	1308 [1.17%]	13434	124 [0.92%]	D120
CD2_BENIGN_COLON	Benign neoplasm: Colon	Chapter II Neoplasms	271436	13437 [4.95%]	147406	7445 [5.05%]	79578	3134 [3.94%]	67828	4311 [6.36%]	81690	3174 [3.89%]	65716	4271 [6.5%]	110662	5453 [4.93%]	13368	539 [4.03%]		CD2_BENIGN_CAECUM|CD2_BENIGN_APPENDIX|CD2_BENIGN_ASCENDING_COLON|CD2_BENIGN_TRANSVERSE_COLON|CD2_BENIGN_DESCENDING_COLON|CD2_BENIGN_SIGMOID_COLON|CD2_BENIGN_COLON_NOS
CD2_BENIGN_COLON_NOS	Benign neoplasm: Colon, unspecified	Chapter II Neoplasms	273120	736 [0.27%]	148357	431 [0.29%]	79977	170 [0.21%]	68380	261 [0.38%]	81988	167 [0.2%]	66369	264 [0.4%]	111345	278 [0.25%]	/	/	D126
CD2_BENIGN_COLORECANI	Benign neoplasm of colon, rectum, anus and anal canal	Chapter II Neoplasms	270901	15465 [5.71%]	147099	8527 [5.8%]	79432	3632 [4.57%]	67667	4895 [7.23%]	81604	3678 [4.51%]	65495	4849 [7.4%]	110446	6329 [5.73%]	13356	609 [4.56%]	D12	CD2_BENIGN_COLON|CD2_BENIGN_RECTOSIGMOID_JUNC|CD2_BENIGN_RECTUM_ANAL
CD2_BENIGN_DESCENDING_COLON	Benign neoplasm: Descending colon	Chapter II Neoplasms	273941	2403 [0.88%]	148803	1338 [0.9%]	80171	441 [0.55%]	68632	897 [1.31%]	82153	551 [0.67%]	66650	787 [1.18%]	111702	981 [0.88%]	13436	84 [0.63%]	D124
CD2_BENIGN_ENDOCRINE_OTH	Benign neoplasm of other and unspecified endocrine glands	Chapter II Neoplasms	273991	1045 [0.38%]	148837	580 [0.39%]	80162	359 [0.45%]	68675	221 [0.32%]	82148	255 [0.31%]	66689	325 [0.49%]	111735	388 [0.35%]	13419	77 [0.57%]	D35	CD2_BENIGN_ADRENAL|CD2_BENIGN_PARATHYROID|CD2_BENIGN_PITUITARY_CRANIPHAR|CD2_BENIGN_PINEAL|CD2_BENIGN_CAROTIDBODY|CD2_BENIGN_AORTICBODY_PARAGANGLIA|CD2_BENIGN_PLURIGLANDULAR|CD2_BENIGN_ENDOCRINE_NOS
CD2_BENIGN_HEAMANGIOMA_LYMPHANGIOMA	Haemangioma and lymphangioma, any site	Chapter II Neoplasms	273668	1218 [0.45%]	148675	659 [0.44%]	80094	365 [0.46%]	68581	294 [0.43%]	82075	307 [0.37%]	66600	352 [0.53%]	111575	508 [0.46%]	13418	51 [0.38%]	D18	CD2_BENIGN_HEMANGIOMA|CD2_BENIGN_LYMPHANGIOMA
CD2_BENIGN_HEMANGIOMA	Haemangioma, any site	Chapter II Neoplasms	273679	1154 [0.42%]	148681	627 [0.42%]	80098	353 [0.44%]	68583	274 [0.4%]	82077	298 [0.36%]	66604	329 [0.49%]	111580	477 [0.43%]	13418	50 [0.37%]	D180
CD2_BENIGN_LEIOMYOMA_UTERI	Leiomyoma of uterus	Chapter II Neoplasms	142655	3203 [2.25%]	77501	1612 [2.08%]	77501	1612 [2.08%]	/	/	43456	1144 [2.63%]	34045	468 [1.37%]	58529	1237 [2.11%]	6625	354 [5.34%]	D25		Female
CD2_BENIGN_LIPO_INTRATHO	Benign lipomatous neoplasm of of intra-abdominal organs	Chapter II Neoplasms	274190	346 [0.13%]	148949	194 [0.13%]	80234	120 [0.15%]	68715	74 [0.11%]	82192	94 [0.11%]	66757	100 [0.15%]	111804	138 [0.12%]	/	/	D175
CD2_BENIGN_LIPO_NOS	Benign lipomatous neoplasm of other sites/unspecified	Chapter II Neoplasms	273947	417 [0.15%]	148818	236 [0.16%]	80158	117 [0.15%]	68660	119 [0.17%]	82127	120 [0.15%]	66691	116 [0.17%]	111708	157 [0.14%]	/	/	D17[7-9]
CD2_BENIGN_LIPO_SKIN_HEADFACENECK	Benign lipomatous neoplasm of skin and subcutaneous tissue of head, face and neck	Chapter II Neoplasms	273770	353 [0.13%]	148711	200 [0.13%]	80162	64 [0.08%]	68549	136 [0.2%]	82068	120 [0.15%]	66643	80 [0.12%]	111652	129 [0.12%]	/	/	D170
CD2_BENIGN_LIPO_SKIN_LIMBS	Benign lipomatous neoplasm of skin and subcutaneous tissue of limbs	Chapter II Neoplasms	273305	582 [0.21%]	148468	304 [0.2%]	79957	189 [0.24%]	68511	115 [0.17%]	81949	201 [0.25%]	66519	103 [0.15%]	111469	226 [0.2%]	13368	52 [0.39%]	D172
CD2_BENIGN_LIPO_SKIN_TRUNK	Benign lipomatous neoplasm of skin and subcutaneous tissue of trunk	Chapter II Neoplasms	273089	766 [0.28%]	148383	415 [0.28%]	79926	214 [0.27%]	68457	201 [0.29%]	81918	253 [0.31%]	66465	162 [0.24%]	111351	285 [0.26%]	13355	66 [0.49%]	D171
CD2_BENIGN_LIPO_SPERMATIC	Benign lipomatous neoplasm of spermatic cord	Chapter II Neoplasms	126020	736 [0.58%]	68597	421 [0.61%]	/	/	68597	421 [0.61%]	36899	178 [0.48%]	31698	243 [0.77%]	51153	292 [0.57%]	/	/	D176		Male
CD2_BENIGN_LIPOMATOUS	Benign lipomatous neoplasm	Chapter II Neoplasms	271096	3102 [1.14%]	147290	1722 [1.17%]	79427	689 [0.87%]	67863	1033 [1.52%]	81387	938 [1.15%]	65903	784 [1.19%]	110591	1191 [1.08%]	13215	189 [1.43%]	D17	CD2_BENIGN_LIPO_SKIN_HEADFACENECK|CD2_BENIGN_LIPO_SKIN_TRUNK|CD2_BENIGN_LIPO_SKIN_LIMBS|CD2_BENIGN_LIPO_SKIN_NOS|CD2_BENIGN_LIPO_INTRA_ABD|CD2_BENIGN_LIPO_INTRATHO|CD2_BENIGN_LIPO_SPERMATIC|CD2_BENIGN_LIPO_NOS
CD2_BENIGN_MELANOCYTIC	Melanocytic naevi	Chapter II Neoplasms	272182	2063 [0.76%]	147839	1168 [0.79%]	79427	658 [0.83%]	68412	510 [0.75%]	81540	640 [0.78%]	66299	528 [0.8%]	110954	860 [0.78%]	/	/	D22	CD2_BENIGN_MELANOCYTIC_LIP|CD2_BENIGN_MELANOCYTIC_EYELID|CD2_BENIGN_MELANOCYTIC_EAR|CD2_BENIGN_MELANOCYTIC_FACE|CD2_BENIGN_MELANOCYTIC_SCALPNECK|CD2_BENIGN_MELANOCYTIC_TRUNK|CD2_BENIGN_MELANOCYTIC_UPPERLIMB|CD2_BENIGN_MELANOCYTIC_LOWERLIMB|CD2_BENIGN_MELANOCYTIC_NOS
CD2_BENIGN_MELANOCYTIC_FACE	Melanocytic naevi of other and unspecified parts of face	Chapter II Neoplasms	273365	533 [0.19%]	148483	300 [0.2%]	79865	191 [0.24%]	68618	109 [0.16%]	81917	153 [0.19%]	66566	147 [0.22%]	111459	223 [0.2%]	/	/	D223
CD2_BENIGN_MELANOCYTIC_LOWERLIMB	Melanocytic naevi of lower limb, including hip	Chapter II Neoplasms	274006	318 [0.12%]	148845	184 [0.12%]	80150	129 [0.16%]	68695	55 [0.08%]	82125	100 [0.12%]	66720	84 [0.13%]	111726	130 [0.12%]	/	/	D227
CD2_BENIGN_MELANOCYTIC_TRUNK	Melanocytic naevi of trunk	Chapter II Neoplasms	273715	846 [0.31%]	148691	477 [0.32%]	80059	211 [0.26%]	68632	266 [0.39%]	82033	289 [0.35%]	66658	188 [0.28%]	111597	357 [0.32%]	/	/	D225
CD2_BENIGN_MENINGES	Benign neoplasm of meninges	Chapter II Neoplasms	274081	564 [0.21%]	148893	316 [0.21%]	80184	239 [0.3%]	68709	77 [0.11%]	82155	135 [0.16%]	66738	181 [0.27%]	111757	222 [0.2%]	/	/	D32	CD2_BENIGN_MENINGES_CEREBRAL|CD2_BENIGN_MENINGES_SPINAL|CD2_BENIGN_MENINGES_NOS
CD2_BENIGN_MENINGES_CEREBRAL	Benign neoplasm: Cerebral meninges	Chapter II Neoplasms	274114	414 [0.15%]	148912	225 [0.15%]	80198	172 [0.21%]	68714	53 [0.08%]	82165	93 [0.11%]	66747	132 [0.2%]	111770	166 [0.15%]	/	/	D320
CD2_BENIGN_OTHER_NOS	Benign neoplasm of other and unspecified sites	Chapter II Neoplasms	273917	413 [0.15%]	148800	232 [0.16%]	80160	125 [0.16%]	68640	107 [0.16%]	82119	130 [0.16%]	66681	102 [0.15%]	111692	156 [0.14%]	/	/	D36	CD2_BENIGN_LYMPHNODES|CD2_BENIGN_PERIPH_AUTO_NEURO|CD2_BENIGN_NOS
CD2_BENIGN_OTHERDIGESTIVE	Benign neoplasm of other and ill-defined parts of digestive system	Chapter II Neoplasms	273501	628 [0.23%]	148517	347 [0.23%]	79952	195 [0.24%]	68565	152 [0.22%]	82052	155 [0.19%]	66465	192 [0.29%]	111571	263 [0.24%]	/	/	D13	CD2_BENIGN_OESOPHAGUS|CD2_BENIGN_STOMACH|CD2_BENIGN_SMALL_INTESTINE|CD2_BENIGN_LIVE_BILE|CD2_BENIGN_PANCREAS|CD2_BENIGN_ENDOCRINE_PANCREAS|CD2_BENIGN_DIGESTIVE_NOS
CD2_BENIGN_OVARY	Benign neoplasm of ovary	Chapter II Neoplasms	147432	811 [0.55%]	79933	463 [0.58%]	79933	463 [0.58%]	/	/	45097	255 [0.57%]	34836	208 [0.6%]	60351	316 [0.52%]	/	/	D27		Female
CD2_BENIGN_PARATHYROID	Benign neoplasm: Parathyroid gland	Chapter II Neoplasms	274151	432 [0.16%]	148921	242 [0.16%]	80206	190 [0.24%]	68715	52 [0.08%]	82186	111 [0.14%]	66735	131 [0.2%]	111794	160 [0.14%]	/	/	D351
CD2_BENIGN_PERIPH_AUTO_NEURO	Benign neoplasm: Peripheral nerves and autonomic nervous system	Chapter II Neoplasms	274003	321 [0.12%]	148850	179 [0.12%]	80187	98 [0.12%]	68663	81 [0.12%]	82145	104 [0.13%]	66705	75 [0.11%]	111719	122 [0.11%]	/	/	D361
CD2_BENIGN_RECTOSIGMOID_JUNC	Benign neoplasm: Rectosigmoid junction	Chapter II Neoplasms	274127	454 [0.17%]	148909	246 [0.17%]	80213	101 [0.13%]	68696	145 [0.21%]	82183	98 [0.12%]	66726	148 [0.22%]	111780	194 [0.17%]	/	/	D127
CD2_BENIGN_RECTUM	Benign neoplasm: Rectum	Chapter II Neoplasms	273523	3717 [1.36%]	148579	2017 [1.36%]	80093	799 [1.0%]	68486	1218 [1.78%]	82103	874 [1.06%]	66476	1143 [1.72%]	111520	1582 [1.42%]	13424	118 [0.88%]	D128
CD2_BENIGN_SALIVARY	Benign neoplasm of major salivary glands	Chapter II Neoplasms	274082	310 [0.11%]	148899	175 [0.12%]	80199	102 [0.13%]	68700	73 [0.11%]	82169	90 [0.11%]	66730	85 [0.13%]	111753	115 [0.1%]	/	/	D11	CD2_BENIGN_PAROTID|CD2_BENIGN_SALIVARY_NOS
CD2_BENIGN_SIGMOID_COLON	Benign neoplasm: Sigmoid colon	Chapter II Neoplasms	273036	6410 [2.35%]	148285	3554 [2.4%]	79959	1471 [1.84%]	68326	2083 [3.05%]	81990	1617 [1.97%]	66295	1937 [2.92%]	111340	2644 [2.37%]	13411	212 [1.58%]	D125
CD2_BENIGN_SKIN	Other benign neoplasms of skin	Chapter II Neoplasms	272294	1622 [0.6%]	147880	915 [0.62%]	79573	488 [0.61%]	68307	427 [0.63%]	81656	450 [0.55%]	66224	465 [0.7%]	111044	659 [0.59%]	/	/	D23	CD2_BENIGN_SKIN_LIP|CD2_BENIGN_SKIN_EYELID|CD2_BENIGN_SKIN_EAR|CD2_BENIGN_SKIN_FACE|CD2_BENIGN_SKIN_SCALPNECK|CD2_BENIGN_SKIN_TRUNK|CD2_BENIGN_SKIN_UPPERLIMB|CD2_BENIGN_SKIN_LOWERLIMB|CD2_BENIGN_SKIN_NOS
CD2_BENIGN_SKIN_EYELID	Benign neoplasm: Skin of eyelid, including canthus	Chapter II Neoplasms	273742	555 [0.2%]	148691	310 [0.21%]	80097	164 [0.2%]	68594	146 [0.21%]	82085	160 [0.19%]	66606	150 [0.23%]	111621	228 [0.2%]	/	/	D231
CD2_BENIGN_TRANSVERSE_COLON	Benign neoplasm: Transverse colon	Chapter II Neoplasms	273863	4516 [1.65%]	148770	2445 [1.64%]	80177	863 [1.08%]	68593	1582 [2.31%]	82157	948 [1.15%]	66613	1497 [2.25%]	111672	1883 [1.69%]	13421	188 [1.4%]	D123
CD2_FOLLICULAR_LYMPHOMA	Follicular lymphoma, hilmo	Chapter II Neoplasms	274109	373 [0.14%]	148900	201 [0.13%]	80217	113 [0.14%]	68683	88 [0.13%]	82179	66 [0.08%]	66721	135 [0.2%]	111771	164 [0.15%]	/	/	C82
CD2_INDEPENDENT_MULTIPLE_SITES_NAS_EXALLC	Malignant neoplasms of independent (primary) multiple sites	Chapter II Neoplasms	220115	1015 [0.46%]	118721	579 [0.49%]	65175	261 [0.4%]	53546	318 [0.59%]	70911	164 [0.23%]	47810	415 [0.87%]	89409	422 [0.47%]	/	/	C97						C3_CANCER|C3_CANCER_WIDE
CD2_INSITU_BREAST	Carcinoma in situ of breast	Chapter II Neoplasms	146657	764 [0.52%]	79499	443 [0.56%]	79499	443 [0.56%]	/	/	44902	248 [0.55%]	34597	195 [0.56%]	60022	287 [0.48%]	/	/	D05	CD2_INSITU_BREAST_LOBULAR|CD2_INSITU_BREAST_INTRADUCTAL|CD2_INSITU_BREAST_NOS	Female	!C3_BREAST
CD2_INSITU_BREAST_INTRADUCTAL	Carcinoma in situ of breast, intraductal	Chapter II Neoplasms	147608	927 [0.63%]	80038	521 [0.65%]	80038	521 [0.65%]	/	/	45182	309 [0.68%]	34856	212 [0.61%]	60415	366 [0.61%]	/	/	D051		Female
CD2_INSITU_BREAST_NOS	Carcinoma in situ of breast, other/unspecified	Chapter II Neoplasms	147599	415 [0.28%]	80013	241 [0.3%]	80013	241 [0.3%]	/	/	45158	122 [0.27%]	34855	119 [0.34%]	60422	162 [0.27%]	/	/	D05[7|9]		Female
CD2_INSITU_MELANOMA	Melanoma in situ	Chapter II Neoplasms	274061	825 [0.3%]	148865	475 [0.32%]	80181	233 [0.29%]	68684	242 [0.35%]	82165	153 [0.19%]	66700	322 [0.48%]	111756	347 [0.31%]	/	/	D03	CD2_INSITU_MELANOMA_LIP|CD2_INSITU_MELANOMA_EYELID|CD2_INSITU_MELANOMA_EAR|CD2_INSITU_MELANOMA_FACE|CD2_INSITU_MELANOMA_SCALPNECK|CD2_INSITU_MELANOMA_TRUNK|CD2_INSITU_MELANOMA_UPPERLIMB|CD2_INSITU_MELANOMA_LOWERLIMB|CD2_INSITU_MELANOMA_NOS
CD2_INSITU_SKIN	Carcinoma in situ of skin	Chapter II Neoplasms	273554	484 [0.18%]	148584	272 [0.18%]	80103	141 [0.18%]	68481	131 [0.19%]	82131	73 [0.09%]	66453	199 [0.3%]	111531	210 [0.19%]	/	/	D04	CD2_INSITU_SKIN_LIP|CD2_INSITU_SKIN_EYELID|CD2_INSITU_SKIN_EAR|CD2_INSITU_SKIN_FACE|CD2_INSITU_SKIN_SCALPNECK|CD2_INSITU_SKIN_TRUNK|CD2_INSITU_SKIN_UPPERLIMB|CD2_INSITU_SKIN_LOWERLIMB|CD2_INSITU_SKIN_NOS		!C3_SKIN
CD2_LEIOMYOMA_ENDOMETRIOSIS	Benign leiomyoma with endometriosis	Chapter II Neoplasms	138048	439 [0.32%]	75131	226 [0.3%]	75131	226 [0.3%]	/	/	41662	175 [0.42%]	33469	51 [0.15%]	56696	168 [0.3%]	/	/		CD2_BENIGN_LEIOMYOMA_UTERI	Female	N14_ENDOMETRIOSIS		!N14_ENDOMETRIOSIS
CD2_LYMPHOID_LEUKAEMIA	Lymphoid leukaemia	Chapter II Neoplasms	274081	647 [0.24%]	148879	371 [0.25%]	80220	152 [0.19%]	68659	219 [0.32%]	82172	105 [0.13%]	66707	266 [0.4%]	111763	262 [0.23%]	/	/	C91
CD2_MULTIPLE_MYELOMA_PLASMA_CELL	Multiple myeloma and malignant plasma cell neoplasms	Chapter II Neoplasms	274118	781 [0.28%]	148909	417 [0.28%]	80221	157 [0.2%]	68688	260 [0.38%]	82183	128 [0.16%]	66726	289 [0.43%]	111771	327 [0.29%]	/	/	C90
CD2_MYELOID_LEUKAEMIA	Myeloid leukaemia	Chapter II Neoplasms	274125	501 [0.18%]	148902	275 [0.18%]	80210	125 [0.16%]	68692	150 [0.22%]	82171	89 [0.11%]	66731	186 [0.28%]	111785	211 [0.19%]	/	/	C92
CD2_NONFOLLICULAR_LYMPHOMA	Non-follicular lymphoma	Chapter II Neoplasms	274071	984 [0.36%]	148870	539 [0.36%]	80204	228 [0.28%]	68666	311 [0.45%]	82168	158 [0.19%]	66702	381 [0.57%]	111761	427 [0.38%]	/	/	C83
CD2_NONHODGKIN_NAS	Other and unspecified types of non-Hodgkin lymphoma, hilmo	Chapter II Neoplasms	273854	968 [0.35%]	148766	545 [0.37%]	80162	248 [0.31%]	68604	297 [0.43%]	82111	165 [0.2%]	66655	380 [0.57%]	111659	399 [0.36%]	/	/	C85
CD2_PRIMARY_LYMPHOID_HEMATOPOIETIC	Primary_lymphoid and hematopoietic malignant neoplasms	Chapter II Neoplasms	273299	3582 [1.31%]	148450	1991 [1.34%]	80025	865 [1.08%]	68425	1126 [1.65%]	81983	620 [0.76%]	66467	1371 [2.06%]	111433	1486 [1.33%]	13416	105 [0.78%]		CD2_HODGKIN_LYMPHOMA|CD2_FOLLICULAR_LYMPHOMA|CD2_NONFOLLICULAR_LYMPHOMA|CD2_TNK_LYMPHOMA|CD2_NONHODGKIN_NAS|CD2_OTHER_SPECIAL_TNK_LYMPHOMA|CD2_IMMUNOPROLIFERATIVE|CD2_MULTIPLE_MYELOMA_PLASMA_CELL|CD2_LYMPHOID_LEUKAEMIA|CD2_MYELOID_LEUKAEMIA|CD2_MONOCYTIC_LEUKAEMIA|CD2_OTHER_LEUKAEMIA_SPECIFIED|CD2_LEUKAEMIA_NAS|CD2_PRIMARY_LYMPHOID_HEMATOPOIETIC_NAS
LUNG_CANCER_MESOT	Lung cancer and mesothelioma	Chapter II Neoplasms	194373	3401 [1.75%]	105251	1897 [1.8%]	58619	915 [1.56%]	46632	982 [2.11%]	61462	547 [0.89%]	43789	1350 [3.08%]	79755	1407 [1.76%]	9367	97 [1.04%]	C34|C384						ASTHMA_EXCL
AUTOIMMUNE_NONTHYROID_STRICT	Autoimmune diseases excluding thyroid diseases, strict definition	Chapter III Diseases of the blood and blood-forming organs and certain disorders involving the immune mechanism	249375	17355 [6.96%]	135270	9639 [7.13%]	70320	4783 [6.8%]	64950	4856 [7.48%]	76173	3979 [5.22%]	59097	5660 [9.58%]	101798	6881 [6.76%]	12307	835 [6.78%]		AUTOIMMUNE		!(HYPOTHY_LEVOTHY|GRAVES_COND|E4_HYTHY_AI_STRICT|AUTOIMMUNE_HYPERTHYROIDISM)		!(HYPOTHY_LEVOTHY|GRAVES_COND|E4_HYTHY_AI_STRICT|AUTOIMMUNE_HYPERTHYROIDISM)
D3_AGRANULOCYTOSIS	Agranulocytosis	Chapter III Diseases of the blood and blood-forming organs and certain disorders involving the immune mechanism	271482	3479 [1.28%]	147455	1864 [1.26%]	79490	1019 [1.28%]	67965	845 [1.24%]	81514	740 [0.91%]	65941	1124 [1.7%]	110713	1482 [1.34%]	13314	133 [1.0%]	D70						D3_BLOODOTHER
D3_ANAEMIA	Anaemias	Chapter III Diseases of the blood and blood-forming organs and certain disorders involving the immune mechanism	132039	23639 [17.9%]	70542	12705 [18.01%]	39440	6597 [16.73%]	31102	6108 [19.64%]	46055	4811 [10.45%]	24487	7894 [32.24%]	54335	9330 [17.17%]	7162	1604 [22.4%]		D3_NUTRIANAEMIA|D3_HAEMOLYTICANAEMIA|D3_APLASTICANDOTHANAEMIA					NEURO_COMORBIDITIES
D3_ANAEMIA_B12_DEF	Vitamin B12 deficiency anaemia	Chapter III Diseases of the blood and blood-forming organs and certain disorders involving the immune mechanism	259936	1002 [0.39%]	141419	548 [0.39%]	76059	330 [0.43%]	65360	218 [0.33%]	79132	220 [0.28%]	62287	328 [0.53%]	106078	416 [0.39%]	/	/	D51						D3_NUTRIANAEMIA
D3_ANAEMIA_FOLATEDEF	Folate deficiency anaemia	Chapter III Diseases of the blood and blood-forming organs and certain disorders involving the immune mechanism	259394	460 [0.18%]	141117	246 [0.17%]	75834	105 [0.14%]	65283	141 [0.22%]	78989	77 [0.1%]	62128	169 [0.27%]	105863	201 [0.19%]	/	/	D52						D3_NUTRIANAEMIA
D3_ANAEMIA_IRONDEF	Iron deficiency anaemia	Chapter III Diseases of the blood and blood-forming organs and certain disorders involving the immune mechanism	271004	12070 [4.45%]	147247	6376 [4.33%]	79138	3409 [4.31%]	68109	2967 [4.36%]	81364	2452 [3.01%]	65883	3924 [5.96%]	110542	4880 [4.41%]	13215	814 [6.16%]		D3_ANAEMIA_IRONDEF_BLOODLOSS|D3_ANAEMIA_IRONDEF_NAS					D3_NUTRIANAEMIA
D3_ANAEMIA_IRONDEF_NAS	Other and unspecified iron deficiency	Chapter III Diseases of the blood and blood-forming organs and certain disorders involving the immune mechanism	271004	12070 [4.45%]	147247	6376 [4.33%]	79138	3409 [4.31%]	68109	2967 [4.36%]	81364	2452 [3.01%]	65883	3924 [5.96%]	110542	4880 [4.41%]	13215	814 [6.16%]	D50						D3_NUTRIANAEMIA
D3_ANAEMIAINCHRONICDISEASE	Anaemia in chronic diseases classified elsewhere	Chapter III Diseases of the blood and blood-forming organs and certain disorders involving the immune mechanism	255864	940 [0.37%]	138944	520 [0.37%]	74861	264 [0.35%]	64083	256 [0.4%]	78285	161 [0.21%]	60659	359 [0.59%]	104653	372 [0.36%]	/	/	D63						D3_APLASTICANDOTHANAEMIA
D3_ANAEMIANAS	Other and unspecified anaemias	Chapter III Diseases of the blood and blood-forming organs and certain disorders involving the immune mechanism	269581	14657 [5.44%]	146454	8030 [5.48%]	78725	4128 [5.24%]	67729	3902 [5.76%]	81034	2910 [3.59%]	65420	5120 [7.83%]	110011	5730 [5.21%]	13116	897 [6.84%]	D64[8-9]						D3_APLASTICANDOTHANAEMIA
D3_APLASTICANDOTHANAEMIA	Aplastic and other anaemias	Chapter III Diseases of the blood and blood-forming organs and certain disorders involving the immune mechanism	270463	15539 [5.75%]	146945	8521 [5.8%]	78934	4337 [5.49%]	68011	4184 [6.15%]	81180	3056 [3.76%]	65765	5465 [8.31%]	110366	6085 [5.51%]	13152	933 [7.09%]		D3_ACQPUREREDCLLAPLASIA|D3_OTHERAPLASTICANAEMIA|D3_ACUTEPOSTBLEEDANAEMIA|D3_ANAEMIAINCHRONICDISEASE|D3_OTHERANAEMIA
D3_BLOODOTHER	Other diseases of blood and blood-forming organs, wide	Chapter III Diseases of the blood and blood-forming organs and certain disorders involving the immune mechanism	273279	5276 [1.93%]	148450	2859 [1.93%]	79941	1470 [1.84%]	68509	1389 [2.03%]	81951	1177 [1.44%]	66499	1682 [2.53%]	111427	2196 [1.97%]	13402	221 [1.65%]		D3_AGRANULOCYTOSIS|D3_FUNCPOLYMORPHONUCNEUTRO|D3_OTHERWHITECELL|D3_SPLEENDISEASE|D3_METHAEMOGLOBINAEMIA|D3_OTHERBLOOD|D3_OTHDISLYMPHORETANDRETICULOHIST|D3_BLOODINOTH
D3_COAGDEF	Chronic Coagulation defects	Chapter III Diseases of the blood and blood-forming organs and certain disorders involving the immune mechanism	274058	305 [0.11%]	148872	172 [0.12%]	80180	103 [0.13%]	68692	69 [0.1%]	82141	83 [0.1%]	66731	89 [0.13%]	111756	124 [0.11%]	/	/		D3_HEREDFVIIIDEF|D3_HEREDFIXDEF|D3_VONVILLEBRAND|D3_HEREDFXIDEF|D3_HEREDOTHCLOFACTORS
D3_COAGDEF_PURPUR_HAEMORRHAGIC	Coagulation defects, purpura and other haemorrhagic conditions	Chapter III Diseases of the blood and blood-forming organs and certain disorders involving the immune mechanism	273540	3489 [1.28%]	148595	1962 [1.32%]	80046	873 [1.09%]	68549	1089 [1.59%]	82000	784 [0.96%]	66595	1178 [1.77%]	111546	1368 [1.23%]	13399	159 [1.19%]		D3_DISSEINTRAVASCCOAG|D3_HEREDFVIIIDEF|D3_HEREDFIXDEF|D3_COAGOTHER|D3_PURPURA_AND3_OTHER_HAEMORRHAGIC
D3_COAGOTHER	Other coagulation defects	Chapter III Diseases of the blood and blood-forming organs and certain disorders involving the immune mechanism	270871	820 [0.3%]	147086	453 [0.31%]	79418	245 [0.31%]	67668	208 [0.31%]	81440	224 [0.28%]	65646	229 [0.35%]	110499	321 [0.29%]	/	/	D68	D3_VONVILLEBRAND|D3_HEREDFXIDEF|D3_HEREDOTHCLOFACTORS|D3_HAEMORRHAGCIRGUANTICO|D3_ACQCOAFACDEF|D3_PRIMTHROMBOPHILIA|D3_OTHTHROMBOPHILIA|D3_COAGDEFNAS					D3_COAGDEF_PURPUR_HAEMORRHAGIC
D3_ITP	Idiopathic thrombocytopenic purpura	Chapter III Diseases of the blood and blood-forming organs and certain disorders involving the immune mechanism	270426	375 [0.14%]	146846	213 [0.15%]	79278	105 [0.13%]	67568	108 [0.16%]	81297	81 [0.1%]	65549	132 [0.2%]	110315	137 [0.12%]	/	/	D693						D3_COAGDEF_PURPUR_HAEMORRHAGIC
D3_NUTRIANAEMIA	Nutritional anaemias	Chapter III Diseases of the blood and blood-forming organs and certain disorders involving the immune mechanism	272060	13126 [4.82%]	147821	6950 [4.7%]	79441	3712 [4.67%]	68380	3238 [4.74%]	81598	2686 [3.29%]	66223	4264 [6.44%]	110992	5330 [4.8%]	13247	846 [6.39%]		D3_ANAEMIA_IRONDEF|D3_ANAEMIA_B12_DEF|D3_ANAEMIA_FOLATEDEF|D3_NUTRIANAEMIAOTHER
D3_OTHERANAEMIA	Other anaemias	Chapter III Diseases of the blood and blood-forming organs and certain disorders involving the immune mechanism	269588	14664 [5.44%]	146457	8033 [5.48%]	78727	4130 [5.25%]	67730	3903 [5.76%]	81037	2913 [3.59%]	65420	5120 [7.83%]	110015	5734 [5.21%]	13116	897 [6.84%]	D64	D3_SIDEROANAEMIAHERED|D3_SIDEROANASCND|D3_SIDEROANAMIEAOTHER|D3_CONGENDYSERYTHANAEMIA|D3_ANAEMIANAS					D3_APLASTICANDOTHANAEMIA
D3_OTHERAPLASTICANAEMIA	Other and unspecified aplastic anaemias	Chapter III Diseases of the blood and blood-forming organs and certain disorders involving the immune mechanism	255696	772 [0.3%]	138850	426 [0.31%]	74756	159 [0.21%]	64094	267 [0.42%]	78266	142 [0.18%]	60584	284 [0.47%]	104592	311 [0.3%]	/	/	D61						D3_APLASTICANDOTHANAEMIA
D3_OTHERBLOOD	Other diseases of blood and blood-forming organs	Chapter III Diseases of the blood and blood-forming organs and certain disorders involving the immune mechanism	268679	676 [0.25%]	145954	363 [0.25%]	78618	147 [0.19%]	67336	216 [0.32%]	80925	151 [0.19%]	65029	212 [0.33%]	109522	291 [0.27%]	/	/	D75	D3_FAMIERYTHROCYTOCIS|D3_SCNDPOLYCYTHAEMIA|D3_BLOODNAS					D3_BLOODOTHER
D3_OTHERWHITECELL	Other disorders of white blood cells	Chapter III Diseases of the blood and blood-forming organs and certain disorders involving the immune mechanism	268626	623 [0.23%]	145923	332 [0.23%]	78625	154 [0.2%]	67298	178 [0.26%]	80912	138 [0.17%]	65011	194 [0.3%]	109473	242 [0.22%]	/	/	D72	D3_LEUKOANOMALIAGEN|D3_EOSINOPHILIA|D3_WHITEBLOODCELLNAS					D3_BLOODOTHER
D3_PURPURA_AND3_OTHER_HAEMORRHAGIC	Purpura and other haemorrhagic conditions	Chapter III Diseases of the blood and blood-forming organs and certain disorders involving the immune mechanism	272749	2698 [0.99%]	148168	1535 [1.04%]	79809	636 [0.8%]	68359	899 [1.32%]	81794	578 [0.71%]	66374	957 [1.44%]	111219	1041 [0.94%]	13362	122 [0.91%]	D69	D3_ALLERGPURPURA|D3_QUALIPATELETDEF|D3_OTHNONTHROMBOCYTOPENPURPURA|D3_ITP|D3_OTHPRIMTHROMBOCYTOPENIA|D3_SCNDTHROMBOCYTOPENIA|D3_THROMBOCYTOPENIANAS|D3_HAEMORRHAGICNAS					D3_COAGDEF_PURPUR_HAEMORRHAGIC
D3_SARCOIDOSIS	Sarcoidosis	Chapter III Diseases of the blood and blood-forming organs and certain disorders involving the immune mechanism	273333	520 [0.19%]	148478	262 [0.18%]	79993	129 [0.16%]	68485	133 [0.19%]	81979	151 [0.18%]	66499	111 [0.17%]	111465	210 [0.19%]	/	/	D86						D3_IMMUNEMECHANISM
D3_SCNDPOLYCYTHAEMIA	Secondary polycythaemia	Chapter III Diseases of the blood and blood-forming organs and certain disorders involving the immune mechanism	268401	398 [0.15%]	145809	218 [0.15%]	78549	78 [0.1%]	67260	140 [0.21%]	80875	101 [0.12%]	64934	117 [0.18%]	109397	166 [0.15%]	/	/	D751						D3_BLOODOTHER
D3_SPLEENDISEASE	Diseases of spleen	Chapter III Diseases of the blood and blood-forming organs and certain disorders involving the immune mechanism	268702	699 [0.26%]	145999	408 [0.28%]	78671	200 [0.25%]	67328	208 [0.31%]	80958	184 [0.23%]	65041	224 [0.34%]	109499	268 [0.24%]	/	/	D73	D3_HYPOSPLENISM|D3_HYPERSPLENISM|D3_CHRONCONGSPHLENOMEG|D3_ABSCESSSPLEEN|D3_CYSTSPLEEN|D3_INFARCTSPLEEN|D3_SPLEENNAS					D3_BLOODOTHER
D3_THROMBOCYTOPENIANAS	Thrombocytopenia, unspecified	Chapter III Diseases of the blood and blood-forming organs and certain disorders involving the immune mechanism	272230	2179 [0.8%]	147866	1233 [0.83%]	79665	492 [0.62%]	68201	741 [1.09%]	81696	480 [0.59%]	66170	753 [1.14%]	111027	849 [0.76%]	13337	97 [0.73%]	D696						D3_COAGDEF_PURPUR_HAEMORRHAGIC
D3_WHITEBLOODCELLNAS	Other and unspecified disorders of white blood cells	Chapter III Diseases of the blood and blood-forming organs and certain disorders involving the immune mechanism	268512	509 [0.19%]	145869	278 [0.19%]	78599	128 [0.16%]	67270	150 [0.22%]	80884	110 [0.14%]	64985	168 [0.26%]	109423	192 [0.18%]	/	/	D72[8-9]						D3_BLOODOTHER
DIS_THYROID_OTH	Other disorders of thyroid	Chapter IV Endocrine, nutritional and metabolic diseases	271368	717 [0.26%]	147423	412 [0.28%]	79046	326 [0.41%]	68377	86 [0.13%]	81506	125 [0.15%]	65917	287 [0.44%]	110673	266 [0.24%]	/	/		E4_HYPERSECCAL|E4_GOITREDYS|E4_THYROIDNASOTH					THYROID_DISORDER_IBD
DM_HYPOGLYC	Diabetic hypoglycemia	Chapter IV Endocrine, nutritional and metabolic diseases	225640	2047 [0.91%]	122036	1101 [0.9%]	69341	451 [0.65%]	52695	650 [1.23%]	73290	380 [0.52%]	48746	721 [1.48%]	92512	756 [0.82%]	11092	190 [1.71%]	E1[0-1]00|E160|E162						DM_COMORB
DM_KETOACIDOSIS	Diabetic ketoacidosis	Chapter IV Endocrine, nutritional and metabolic diseases	224127	534 [0.24%]	121234	299 [0.25%]	69008	118 [0.17%]	52226	181 [0.35%]	73048	138 [0.19%]	48186	161 [0.33%]	91948	192 [0.21%]	/	/	E1[0-1]01|E1[0-4]1						DM_COMORB
DM_KIDNEYFAIL	Diabetes, kidney failure	Chapter IV Endocrine, nutritional and metabolic diseases	274150	436 [0.16%]	148932	223 [0.15%]	80228	66 [0.08%]	68704	157 [0.23%]	82183	79 [0.1%]	66749	144 [0.22%]	111793	155 [0.14%]	13425	58 [0.43%]	E1[0-4]2						DM_NEPHROPATHY
DM_NEPHROPATHY_EXMORE	Diabetic nephropathy, excluding more controls	Chapter IV Endocrine, nutritional and metabolic diseases	21435	424 [1.98%]	11147	213 [1.91%]	4488	63 [1.4%]	6659	150 [2.25%]	4609	78 [1.69%]	6538	135 [2.06%]	8085	151 [1.87%]	2203	60 [2.72%]	N083	DM_KIDNEYFAIL|DM_DIALYSIS|DM_KIDNEYTRANSPLANT				DIABETES_FG	DM_COMPLICATIONS
DM_NEUROPATHY	Diabetic neuropathy	Chapter IV Endocrine, nutritional and metabolic diseases	25786	886 [3.44%]	13453	488 [3.63%]	5387	161 [2.99%]	8066	327 [4.05%]	5346	200 [3.74%]	8107	288 [3.55%]	9670	332 [3.43%]	2663	66 [2.48%]	E1[0-4]4	DM_MONONEURO|DM_POLYNEURO|DM_AMYOTROPHY|DM_AUTONOMIC				DIABETES_FG
DM_OTHER_WIDE	Other diabetes, wide definition	Chapter IV Endocrine, nutritional and metabolic diseases	251136	2947 [1.17%]	136980	1578 [1.15%]	75434	641 [0.85%]	61546	937 [1.52%]	77401	617 [0.8%]	59579	961 [1.61%]	103143	1091 [1.06%]	11013	278 [2.52%]	E13|14	DIAB_MED		!GEST_DIABETES		!GEST_DIABETES	DIABETES_FG
E4_ACIDOSIS	Acidosis	Chapter IV Endocrine, nutritional and metabolic diseases	214084	2694 [1.26%]	115842	1462 [1.26%]	65122	572 [0.88%]	50720	890 [1.75%]	70518	492 [0.7%]	45324	970 [2.14%]	88063	1091 [1.24%]	10179	141 [1.39%]	E872						E4_METABOLIA
E4_ADRENAL	Other disorders of adrenal gland	Chapter IV Endocrine, nutritional and metabolic diseases	271025	791 [0.29%]	147217	445 [0.3%]	79184	242 [0.31%]	68033	203 [0.3%]	81407	210 [0.26%]	65810	235 [0.36%]	110572	301 [0.27%]	/	/	E27	E4_ADREACT|E4_ADDISON|E4_ADREMEDHYPER|E4_ADRENAS					E4_ENDOGLAND
E4_ALKALOSIS	Alkalosis	Chapter IV Endocrine, nutritional and metabolic diseases	211878	488 [0.23%]	114650	270 [0.24%]	64682	132 [0.2%]	49968	138 [0.28%]	70132	106 [0.15%]	44518	164 [0.37%]	87173	201 [0.23%]	/	/	E873						E4_METABOLIA
E4_AMYLOIDOSIS	Amyloidosis	Chapter IV Endocrine, nutritional and metabolic diseases	211691	301 [0.14%]	114533	153 [0.13%]	64624	74 [0.11%]	49909	79 [0.16%]	/	/	44477	123 [0.28%]	87100	128 [0.15%]	/	/	E85	E4_AMYL_NONNEURO|E4_AMYL_NEUROHER|E4_AMYL_HEREDOFAM|E4_AMYL_SCNDSYST|E4_AMYL_ORGAN|E4_AMYLNAS					E4_METABOLIA
E4_ANTIDIU	Syndrome of inappropriate secretion of antidiuretic hormone	Chapter IV Endocrine, nutritional and metabolic diseases	270632	398 [0.15%]	146994	222 [0.15%]	79054	112 [0.14%]	67940	110 [0.16%]	81265	68 [0.08%]	65729	154 [0.23%]	110425	154 [0.14%]	/	/	E222						E4_ENDOGLAND
E4_CA_MET	Disorders of calcium metabolism	Chapter IV Endocrine, nutritional and metabolic diseases	214129	2739 [1.28%]	115916	1536 [1.33%]	65325	775 [1.19%]	50591	761 [1.5%]	70563	537 [0.76%]	45353	999 [2.2%]	88030	1058 [1.2%]	10183	145 [1.42%]	E835						E4_METABOLIA
E4_DM1	Type 1 diabetes	Chapter IV Endocrine, nutritional and metabolic diseases	250546	1597 [0.64%]	136652	874 [0.64%]	75330	354 [0.47%]	61322	520 [0.85%]	77364	391 [0.51%]	59288	483 [0.81%]	102935	590 [0.57%]	10959	133 [1.21%]	E10	E4_DM1COMA|E4_DM1KETO|E4_DM1REN|E4_DM1OPTH|E4_DM1NEU|E4_DM1PERIPH|E4_DM1NASCOMP|E4_DM1NOCOMP					E4_DIABETES
E4_DM1NOCOMP	Type 1 diabetes without complications	Chapter IV Endocrine, nutritional and metabolic diseases	250465	1516 [0.61%]	136598	820 [0.6%]	75312	336 [0.45%]	61286	484 [0.79%]	77341	368 [0.48%]	59257	452 [0.76%]	102923	578 [0.56%]	10944	118 [1.08%]	E109						E4_DIABETES
E4_DM2	Type 2 diabetes	Chapter IV Endocrine, nutritional and metabolic diseases	268423	19474 [7.25%]	146029	10251 [7.02%]	79166	4190 [5.29%]	66863	6061 [9.06%]	81127	4154 [5.12%]	64902	6097 [9.39%]	109590	7245 [6.61%]	12804	1978 [15.45%]	E11	E4_DM2COMA|E4_DM2KETO|E4_DM2REN|E4_DM2OPTH|E4_DM2NEU|E4_DM2PERIPH|E4_DM2NASCOMP|E4_DM2NOCOMP					E4_DIABETES
E4_DM2NEU	Type 2 diabetes with neurological complications	Chapter IV Endocrine, nutritional and metabolic diseases	21793	782 [3.59%]	11365	431 [3.79%]	4559	134 [2.94%]	6806	297 [4.36%]	4706	175 [3.72%]	6659	256 [3.84%]	8222	288 [3.5%]	2206	63 [2.86%]	E114					DIABETES_FG	DM_COMPLICATIONS
E4_DM2NOCOMP	Type 2 diabetes without complications	Chapter IV Endocrine, nutritional and metabolic diseases	268187	19238 [7.17%]	145898	10120 [6.94%]	79103	4127 [5.22%]	66795	5993 [8.97%]	81068	4095 [5.05%]	64830	6025 [9.29%]	109510	7165 [6.54%]	12779	1953 [15.28%]	E119						E4_DIABETES
E4_DM2OPTH	Type 2 diabetes with ophthalmic complications	Chapter IV Endocrine, nutritional and metabolic diseases	23099	2454 [10.62%]	11994	1245 [10.38%]	4835	501 [10.36%]	7159	744 [10.39%]	4881	400 [8.2%]	7113	845 [11.88%]	8680	880 [10.14%]	2425	329 [13.57%]	E113					DIABETES_FG	DM_COMPLICATIONS
E4_DM2PERIPH	Type 2 diabetes with peripheral circulatory complications	Chapter IV Endocrine, nutritional and metabolic diseases	249461	512 [0.21%]	136078	300 [0.22%]	75047	71 [0.09%]	61031	229 [0.38%]	77071	98 [0.13%]	59007	202 [0.34%]	102530	185 [0.18%]	/	/	E115						E4_DIABETES
E4_DM2REN	Type 2 diabetes with renal complications	Chapter IV Endocrine, nutritional and metabolic diseases	21392	393 [1.84%]	11123	196 [1.76%]	4480	58 [1.29%]	6643	138 [2.08%]	4596	66 [1.44%]	6527	130 [1.99%]	8069	138 [1.71%]	2200	59 [2.68%]	E112					DIABETES_FG	DM_COMPLICATIONS
E4_ENDOGLAND	Disorders of other endocrine glands	Chapter IV Endocrine, nutritional and metabolic diseases	273400	3166 [1.16%]	148515	1743 [1.17%]	79966	1024 [1.28%]	68549	719 [1.05%]	81980	783 [0.96%]	66535	960 [1.44%]	111501	1230 [1.1%]	13384	193 [1.44%]	E[2-3]	E4_PARATHYRO|E4_HYPERPIT|E4_HYPOPIT|E4_DIABINSIPIDUS|E4_HYPOTHALDYSF|E4_PITUDISNAS|E4_CUSHING|E4_ADRENOGEN|E4_HYPERALDO|E4_ADRENAL|E4_OVARDYS|E4_TESTIDYS|E4_DISPUB|E4_DYSPOLYGL|E4_THYMUSDIS|E4_ENDODIS
E4_ENDOMETPOSTOP	Postprocedural endocrine and metabolic disorders, not elsewhere classified	Chapter IV Endocrine, nutritional and metabolic diseases	213040	1650 [0.77%]	115257	877 [0.76%]	65229	679 [1.04%]	50028	198 [0.4%]	70423	397 [0.56%]	44834	480 [1.07%]	87647	675 [0.77%]	10136	98 [0.97%]	E89						E4_METABOLIA
E4_FE_DEF	Iron deficiency	Chapter IV Endocrine, nutritional and metabolic diseases	247063	675 [0.27%]	134055	358 [0.27%]	72193	207 [0.29%]	61862	151 [0.24%]	74848	147 [0.2%]	59207	211 [0.36%]	101174	273 [0.27%]	/	/	E611						E4_NUTRIDEF
E4_FH	Familial hypercholesterolemia	Chapter IV Endocrine, nutritional and metabolic diseases	245993	34603 [14.07%]	133259	18879 [14.17%]	72840	8290 [11.38%]	60419	10589 [17.53%]	76650	6624 [8.64%]	56609	12255 [21.65%]	100615	13643 [13.56%]	12119	2081 [17.17%]	E7800						E4_METABOLIA
E4_FLUIDELECTRO	Other disorders of fluid, electrolyte and acid-base balance	Chapter IV Endocrine, nutritional and metabolic diseases	226098	14708 [6.51%]	122540	8160 [6.66%]	68482	3932 [5.74%]	54058	4228 [7.82%]	72475	2449 [3.38%]	50065	5711 [11.41%]	92809	5837 [6.29%]	10749	711 [6.61%]	E87	E4_HYPEROSMHNAT|E4_HYPOOSMNAT|E4_ACIDOSIS|E4_ALKALOSIS|E4_MIXACIDBASE|E4_HYPERKALAEMIA|E4_HYPOKALAEMIA|E4_FLUIDOVER|E4_FLUIDELECTRONAS					E4_METABOLIA
E4_FLUIDOVER	Fluid overload	Chapter IV Endocrine, nutritional and metabolic diseases	213436	2046 [0.96%]	115524	1144 [0.99%]	65010	460 [0.71%]	50514	684 [1.35%]	70348	322 [0.46%]	45176	822 [1.82%]	87738	766 [0.87%]	10174	136 [1.34%]	E877						E4_METABOLIA
E4_GILBERT	Gilbert syndrome	Chapter IV Endocrine, nutritional and metabolic diseases	211878	488 [0.23%]	114649	269 [0.23%]	64628	78 [0.12%]	50021	191 [0.38%]	70161	135 [0.19%]	44488	134 [0.3%]	87181	209 [0.24%]	/	/	E804						E4_METABOLIA
E4_GLUCOPANCREAS	Other disorders of glucose regulation and pancreatic internal secretion	Chapter IV Endocrine, nutritional and metabolic diseases	274030	2011 [0.73%]	148846	1077 [0.72%]	80197	441 [0.55%]	68649	636 [0.93%]	82119	369 [0.45%]	66727	708 [1.06%]	111753	746 [0.67%]	13431	188 [1.4%]	E1[5-6]	E4_HYPOCOMA|E4_HYPODRUG|E4_HYPOGLYC|E4_GLUCAGONPLUS|E4_ABNGASTRIN|E4_PANCSECNAS
E4_GOITREMULTINOD	Nontoxic multinodular goitre	Chapter IV Endocrine, nutritional and metabolic diseases	254181	564 [0.22%]	137881	297 [0.22%]	71500	235 [0.33%]	66381	62 [0.09%]	77460	130 [0.17%]	60421	167 [0.28%]	103809	219 [0.21%]	/	/	E042						E4_THYROID
E4_GOITRENAS	Other and/or unspecified nontoxic goitre	Chapter IV Endocrine, nutritional and metabolic diseases	254047	430 [0.17%]	137830	246 [0.18%]	71446	181 [0.25%]	66384	65 [0.1%]	77418	88 [0.11%]	60412	158 [0.26%]	103746	156 [0.15%]	/	/	E04[8-9]						E4_THYROID
E4_GOITRENOD	Nontoxic single thyroid nodule	Chapter IV Endocrine, nutritional and metabolic diseases	254208	591 [0.23%]	137891	307 [0.22%]	71501	236 [0.33%]	66390	71 [0.11%]	77494	164 [0.21%]	60397	143 [0.24%]	103822	232 [0.22%]	12495	52 [0.42%]	E041						E4_THYROID
E4_GRAVES_STRICT	Graves disease, strict definition	Chapter IV Endocrine, nutritional and metabolic diseases	273673	1868 [0.68%]	148686	1041 [0.7%]	80023	789 [0.99%]	68663	252 [0.37%]	82048	419 [0.51%]	66638	622 [0.93%]	111581	726 [0.65%]	13406	101 [0.75%]		E4_THYTOXGOITDIF|GRAVES_OPHT		GRAVES_COND&!AMIODARONE
E4_HYPERCHOL	Pure hypercholesterolaemia	Chapter IV Endocrine, nutritional and metabolic diseases	245993	34603 [14.07%]	133259	18879 [14.17%]	72840	8290 [11.38%]	60419	10589 [17.53%]	76650	6624 [8.64%]	56609	12255 [21.65%]	100615	13643 [13.56%]	12119	2081 [17.17%]	E780	E4_FH					E4_METABOLIA
E4_HYPERKALAEMIA	Hyperkalaemia	Chapter IV Endocrine, nutritional and metabolic diseases	213893	2503 [1.17%]	115779	1399 [1.21%]	65066	516 [0.79%]	50713	883 [1.74%]	70470	444 [0.63%]	45309	955 [2.11%]	87924	952 [1.08%]	10190	152 [1.49%]	E875						E4_METABOLIA
E4_HYPERLIPNAS	Hyperlipidaemia, other/unspecified	Chapter IV Endocrine, nutritional and metabolic diseases	218488	7098 [3.25%]	118357	3977 [3.36%]	66224	1674 [2.53%]	52133	2303 [4.42%]	71374	1348 [1.89%]	46983	2629 [5.6%]	89677	2705 [3.02%]	10454	416 [3.98%]	E78[4-5]						E4_METABOLIA
E4_HYPEROSMHNAT	Hyperosmolality and hypernatraemia	Chapter IV Endocrine, nutritional and metabolic diseases	212384	994 [0.47%]	114944	564 [0.49%]	64784	234 [0.36%]	50160	330 [0.66%]	70184	158 [0.23%]	44760	406 [0.91%]	87327	355 [0.41%]	10113	75 [0.74%]	E870						E4_METABOLIA
E4_HYPERPARA	Hyperparathyroidism	Chapter IV Endocrine, nutritional and metabolic diseases	271422	1188 [0.44%]	147407	635 [0.43%]	79406	464 [0.58%]	68001	171 [0.25%]	81455	258 [0.32%]	65952	377 [0.57%]	110745	474 [0.43%]	13270	79 [0.6%]	E21[0-3]						E4_ENDOGLAND
E4_HYPERPIT	Hyperfunction of pituitary gland	Chapter IV Endocrine, nutritional and metabolic diseases	270700	466 [0.17%]	147026	254 [0.17%]	79070	128 [0.16%]	67956	126 [0.19%]	81286	89 [0.11%]	65740	165 [0.25%]	110453	182 [0.16%]	/	/	E22	E4_ACROMEG|E4_HYPERPRO|E4_ANTIDIU|E4_PRECOXCENTPUB|E4_HYPERPITNAS					E4_ENDOGLAND
E4_HYPOGLYC	Hypoglycaemia, other or unspecified	Chapter IV Endocrine, nutritional and metabolic diseases	273987	1968 [0.72%]	148824	1055 [0.71%]	80188	432 [0.54%]	68636	623 [0.91%]	82113	363 [0.44%]	66711	692 [1.04%]	111737	730 [0.65%]	13426	183 [1.36%]	E16[1-2]						E4_GLUCOPANCREAS
E4_HYPOKALAEMIA	Hypokalaemia	Chapter IV Endocrine, nutritional and metabolic diseases	216137	4747 [2.2%]	117058	2678 [2.29%]	66069	1519 [2.3%]	50989	1159 [2.27%]	70868	842 [1.19%]	46190	1836 [3.97%]	88837	1865 [2.1%]	10242	204 [1.99%]	E876						E4_METABOLIA
E4_HYPOOSMNAT	Hypo-osmolality and hyponatraemia	Chapter IV Endocrine, nutritional and metabolic diseases	217193	5803 [2.67%]	117602	3222 [2.74%]	66242	1692 [2.55%]	51360	1530 [2.98%]	70936	910 [1.28%]	46666	2312 [4.95%]	89283	2311 [2.59%]	10308	270 [2.62%]	E871						E4_METABOLIA
E4_HYTHY_AI_STRICT	Hypothyroidism, strict autoimmune	Chapter IV Endocrine, nutritional and metabolic diseases	242845	11895 [4.9%]	131693	6653 [5.05%]	70414	5262 [7.47%]	61279	1391 [2.27%]	74821	2903 [3.88%]	56872	3750 [6.59%]	99247	4745 [4.78%]	11905	497 [4.17%]		E4_HYTHYNAS		!E4_HYTHY_AI_EXCL		!E4_HYTHY_AI_EXCL	AUTOIMMUNE
E4_IRON_MET	Disorders of iron metabolism	Chapter IV Endocrine, nutritional and metabolic diseases	212030	640 [0.3%]	114737	357 [0.31%]	64714	164 [0.25%]	50023	193 [0.39%]	70205	179 [0.25%]	44532	178 [0.4%]	87244	272 [0.31%]	/	/	E831						E4_METABOLIA
E4_LIPOPROT	Disorders of lipoprotein metabolism and other lipidaemias	Chapter IV Endocrine, nutritional and metabolic diseases	249057	37667 [15.12%]	135004	20624 [15.28%]	73666	9116 [12.37%]	61338	11508 [18.76%]	77289	7263 [9.4%]	57715	13361 [23.15%]	101811	14839 [14.58%]	12242	2204 [18.0%]	E78	E4_HYPERCHOL|E4_HYPERGLYCER|E4_HYPERLIPMIX|E4_HYPERCHYLO|E4_HYPERLIPNAS|E4_LIPODEF|E4_LIPOPROTNAS					E4_METABOLIA
E4_LIPOPROTNAS	Disorder of lipoprotein metabolism, unspecified	Chapter IV Endocrine, nutritional and metabolic diseases	212160	770 [0.36%]	114782	402 [0.35%]	64715	165 [0.25%]	50067	237 [0.47%]	70165	139 [0.2%]	44617	263 [0.59%]	87289	317 [0.36%]	10089	51 [0.51%]	E78[8-9]						E4_METABOLIA
E4_MALNUTRITION	Malnutrition	Chapter IV Endocrine, nutritional and metabolic diseases	274210	367 [0.13%]	148961	206 [0.14%]	80240	101 [0.13%]	68721	105 [0.15%]	82197	85 [0.1%]	66764	121 [0.18%]	111811	146 [0.13%]	/	/	E4	E4_KWASHIORKOR|E4_MARASMUS|E4_MARAKWASH|E4_PROTMALSEVERNAS|E4_PROTMALMODMILD|E4_PROTMALRETARD|E4_PROTMALNAS
E4_METABO	Other metabolic disorders	Chapter IV Endocrine, nutritional and metabolic diseases	212175	785 [0.37%]	114815	435 [0.38%]	64757	207 [0.32%]	50058	228 [0.46%]	70182	156 [0.22%]	44633	279 [0.63%]	87286	314 [0.36%]	/	/	E88	E4_PLASMAPROT|E4_LIPODYST|E4_LIPOMATOSIS|E4_TUMOURLYSISSDR|E4_METABONAS|E4_ENDOMETPOSTOP|E4_METABINOTH					E4_METABOLIA
E4_METABOLIA	Metabolic disorders	Chapter IV Endocrine, nutritional and metabolic diseases	263007	51617 [19.63%]	142822	28442 [19.91%]	77909	13359 [17.15%]	64913	15083 [23.24%]	80233	10207 [12.72%]	62589	18235 [29.13%]	107448	20476 [19.06%]	12737	2699 [21.19%]	E[7-9]	E4_AROMAMINO|E4_BRANCHAMINOFATAC|E4_AMINO|E4_LACTOSEINT|E4_CARBO|E4_SPHINGOLIP|E4_GLYCOSAMINOGLYC|E4_GLYCOPROT|E4_LIPOPROT|E4_PURINEPYRI|E4_PORBILIR|E4_MINERAL_MET|E4_CYSTFIBRO|E4_AMYLOIDOSIS|E4_VOLUME|E4_FLUIDELECTRO|E4_METABO
E4_MG_MET	Disorders of magnesium metabolism	Chapter IV Endocrine, nutritional and metabolic diseases	213423	2033 [0.95%]	115531	1151 [1.0%]	65139	589 [0.9%]	50392	562 [1.12%]	70412	386 [0.55%]	45119	765 [1.7%]	87766	794 [0.9%]	10126	88 [0.87%]	E834						E4_METABOLIA
E4_MINERAL_MET	Disorders of mineral metabolism	Chapter IV Endocrine, nutritional and metabolic diseases	216816	5426 [2.5%]	117428	3048 [2.6%]	66044	1494 [2.26%]	51384	1554 [3.02%]	71143	1117 [1.57%]	46285	1931 [4.17%]	89107	2135 [2.4%]	10281	243 [2.36%]	E83	E4_COPPER_MET|E4_IRON_MET|E4_ZINC_MET|E4_PHOS_MET|E4_MG_MET|E4_CA_MET|E4_MINERAL_METNAS					E4_METABOLIA
E4_NUTRIDEF	Other nutritional deficiencies	Chapter IV Endocrine, nutritional and metabolic diseases	272138	25750 [9.46%]	147845	14148 [9.57%]	79604	7618 [9.57%]	68241	6530 [9.57%]	81613	6912 [8.47%]	66232	7236 [10.93%]	110991	10090 [9.09%]	13302	1512 [11.37%]	E[5-6]	E4_VIT_DEF|E4_CA_DEF|E4_SELE_DEF|E4_ZINC_DEF|E4_COPP_DEF|E4_FE_DEF|E4_MG_DEF|E4_MANG_DEF|E4_CHRO_DEF|E4_MOLYB_DEF|E4_VANA_DEF|E4_MULTI_DEF|E4_NUTRIEL_NAS_DEF|E4_FAT_DEF|E4_IMBAL_FOOD|E4_NUTRI_DEF_NAS|E4_SEQUMAL
E4_OBESITY	Obesity	Chapter IV Endocrine, nutritional and metabolic diseases	272342	20893 [7.67%]	147961	11544 [7.8%]	79676	6107 [7.66%]	68285	5437 [7.96%]	81670	5956 [7.29%]	66291	5588 [8.43%]	111063	8233 [7.41%]	13318	1116 [8.38%]	E66	E4_OBESITYCAL|E4_OBESITYDRUG|E4_OBESITYXTRMALV|E4_OBESITYNAS					E4_OBESITY_HYPER
E4_PARATHYRO	Disorders of parathyroid gland	Chapter IV Endocrine, nutritional and metabolic diseases	271490	1256 [0.46%]	147447	675 [0.46%]	79431	489 [0.62%]	68016	186 [0.27%]	81468	271 [0.33%]	65979	404 [0.61%]	110770	499 [0.45%]	13273	82 [0.62%]	E2[0-1]	E4_HYPOPARA|E4_HYPERPARA|E4_PARANAS					E4_ENDOGLAND
E4_PHOS_MET	Disorders of phosphorus metabolism and phosphatases	Chapter IV Endocrine, nutritional and metabolic diseases	212640	1250 [0.59%]	115114	734 [0.64%]	64865	315 [0.49%]	50249	419 [0.83%]	70320	294 [0.42%]	44794	440 [0.98%]	87438	466 [0.53%]	10088	50 [0.5%]	E833						E4_METABOLIA
E4_PLASMAPROT	Disorders of plasma-protein metabolism, not elsewhere classified	Chapter IV Endocrine, nutritional and metabolic diseases	211992	602 [0.28%]	114727	347 [0.3%]	64711	161 [0.25%]	50016	186 [0.37%]	70144	118 [0.17%]	44583	229 [0.51%]	87200	228 [0.26%]	/	/	E880						E4_METABOLIA
E4_PORBILIR	Disorders of porphyrin and bilirubin metabolism	Chapter IV Endocrine, nutritional and metabolic diseases	211946	556 [0.26%]	114685	305 [0.27%]	64641	91 [0.14%]	50044	214 [0.43%]	70177	151 [0.22%]	44508	154 [0.35%]	87205	233 [0.27%]	/	/	E80	E4_HERERYPOR|E4_PORCUTTAR|E4_PORPHYNAS|E4_CATAPEROXDEF|E4_GILBERT|E4_CRIGLERNAJJAR|E4_PORBILIRNAS					E4_METABOLIA
E4_THYROID	Disorders of the thyroid gland	Chapter IV Endocrine, nutritional and metabolic diseases	269285	15668 [5.82%]	146285	8701 [5.95%]	78039	6774 [8.68%]	68246	1927 [2.82%]	81112	3782 [4.66%]	65173	4919 [7.55%]	109811	6221 [5.67%]	13189	746 [5.66%]	E0	E4_CONGEIOD|E4_IODGOITRE|E4_IODTHYR|E4_IODHYPSUB|E4_HYTHYSUBS|E4_HYTHYPOSTINF|E4_ATROTHY|E4_MYXOCO|E4_HYTHYNAS|E4_GOITREDIFF|E4_GOITRENOD|E4_GOITREMULTINOD|E4_GOITRENAS|E4_THYTOXGOITDIF|E4_THYTOXECT|E4_THYCRISIS|E4_THYTOXNAS|E4_THYROIDITACU|E4_THYROIDITSUBAC|E4_THYROIDITCHRON|E4_THYROIDITAUTOIM|E4_THYROIDITDRUG|E4_THYROIDITNAS|E4_HYPERSECCAL|E4_GOITREDYS|E4_THYROIDNASOTH
E4_THYROIDNASOTH	Disorder of thyroid, unspecified	Chapter IV Endocrine, nutritional and metabolic diseases	254332	715 [0.28%]	137995	411 [0.3%]	71590	325 [0.45%]	66405	86 [0.13%]	77455	125 [0.16%]	60540	286 [0.47%]	103856	266 [0.26%]	/	/	E07[8-9]						E4_THYROID
E4_THYTOXGOITDIF	Thyrotoxicosis with diffuse goitre	Chapter IV Endocrine, nutritional and metabolic diseases	254049	432 [0.17%]	137821	237 [0.17%]	71451	186 [0.26%]	66370	51 [0.08%]	77455	125 [0.16%]	60366	112 [0.19%]	103759	169 [0.16%]	/	/	E050						E4_THYROID
E4_THYTOXNAS	Thyrotoxicosis, other and/or unspecified	Chapter IV Endocrine, nutritional and metabolic diseases	255212	1595 [0.62%]	138476	892 [0.64%]	71935	670 [0.93%]	66541	222 [0.33%]	77663	333 [0.43%]	60813	559 [0.92%]	104206	616 [0.59%]	12530	87 [0.69%]	E05[4-9]						E4_THYROID
E4_VIT_B_DEF	Deficiency of other B group vitamins	Chapter IV Endocrine, nutritional and metabolic diseases	248733	2345 [0.94%]	135010	1313 [0.97%]	72662	676 [0.93%]	62348	637 [1.02%]	75190	489 [0.65%]	59820	824 [1.38%]	101798	897 [0.88%]	11925	135 [1.13%]	E53						E4_NUTRIDEF
E4_VIT_D_DEF	Vitamin D deficiency	Chapter IV Endocrine, nutritional and metabolic diseases	250006	3618 [1.45%]	135588	1891 [1.39%]	73183	1197 [1.64%]	62405	694 [1.11%]	75421	720 [0.95%]	60167	1171 [1.95%]	102219	1318 [1.29%]	12199	409 [3.35%]	E55						E4_NUTRIDEF
E4_VIT_DEF	Vitamin deficiency	Chapter IV Endocrine, nutritional and metabolic diseases	252056	5668 [2.25%]	136755	3058 [2.24%]	73773	1787 [2.42%]	62982	1271 [2.02%]	75873	1172 [1.54%]	60882	1886 [3.1%]	103003	2102 [2.04%]	12298	508 [4.13%]	E5[0-6]	E4_VIT_A_DEF|E4_THIA_DEF|E4_NIAC_DEF|E4_VIT_B_DEF|E4_VIT_C_DEF|E4_VIT_D_DEF|E4_VIT_E_DEF|E4_VIT_K_DEF|E4_VIT_NAS_DEF					E4_NUTRIDEF
E4_VOLUME	Volume depletion	Chapter IV Endocrine, nutritional and metabolic diseases	218164	6774 [3.11%]	118122	3742 [3.17%]	66315	1765 [2.66%]	51807	1977 [3.82%]	71108	1082 [1.52%]	47014	2660 [5.66%]	89700	2728 [3.04%]	10342	304 [2.94%]	E86						E4_METABOLIA
HYPOTHYROIDISM	Hypothyroidism (congenital or acquired)	Chapter IV Endocrine, nutritional and metabolic diseases	122012	13612 [11.16%]	65411	7574 [11.58%]	38796	5953 [15.34%]	26615	1621 [6.09%]	44519	3275 [7.36%]	20892	4299 [20.58%]	50445	5440 [10.78%]	6156	598 [9.71%]		E4_CONGEIOD|E4_IODGOITRE|E4_IODTHYR|E4_IODHYPSUB|E4_HYTHYSUBS|E4_HYTHYPOSTINF|E4_ATROTHY|E4_MYXOCO|E4_HYTHYNAS					NEURO_COMORBIDITIES
BRADY_UNSPE	Bradycardia, unspecified, drug-induced	Chapter IX Diseases of the circulatory system	273630	4188 [1.53%]	148630	2330 [1.57%]	80136	765 [0.95%]	68494	1565 [2.28%]	82099	755 [0.92%]	66531	1575 [2.37%]	111585	1684 [1.51%]	13415	174 [1.3%]	R001
CARDIAC_ARRHYTM	Cardiac arrhythmias	Chapter IX Diseases of the circulatory system	223018	22590 [10.13%]	121305	12722 [10.49%]	68645	5054 [7.36%]	52660	7668 [14.56%]	71247	3669 [5.15%]	50058	9053 [18.09%]	91695	9259 [10.1%]	10018	609 [6.08%]		I9_PAROXTAC|I9_AF|I9_OTHARR					ILD_CVDMETABOCOMORB
DM_PERIPHATHERO	Peripheral atherosclerosis	Chapter IX Diseases of the circulatory system	224629	1036 [0.46%]	121535	600 [0.49%]	69046	156 [0.23%]	52489	444 [0.85%]	73072	162 [0.22%]	48463	438 [0.9%]	92159	403 [0.44%]	/	/	I702	AMPUTATION|PAR					DM_COMORB
I9_ABAORTANEUR	Abdominal aortic aneurysm (AAA)	Chapter IX Diseases of the circulatory system	263810	1488 [0.56%]	143154	868 [0.61%]	77711	144 [0.19%]	65443	724 [1.11%]	80185	165 [0.21%]	62969	703 [1.12%]	107606	599 [0.56%]	/	/	I713|I714						I9_DOAAC
I9_AF	Atrial fibrillation and flutter	Chapter IX Diseases of the circulatory system	173213	19310 [11.15%]	93558	10885 [11.63%]	52682	4151 [7.88%]	40876	6734 [16.47%]	58970	2831 [4.8%]	34588	8054 [23.29%]	71589	7966 [11.13%]	8066	459 [5.69%]	I48	I9_E_DRONE					FG_CVD
I9_ANEURYSM	Cerebral aneurysm, nonruptured	Chapter IX Diseases of the circulatory system	260552	401 [0.15%]	141469	220 [0.16%]	77067	139 [0.18%]	64402	81 [0.13%]	80080	111 [0.14%]	61389	109 [0.18%]	106217	164 [0.15%]	/	/	I671						I9_CEREBVASC
I9_ANGINA	Angina pectoris	Chapter IX Diseases of the circulatory system	252388	12463 [4.94%]	136842	6869 [5.02%]	76108	2564 [3.37%]	60734	4305 [7.09%]	78338	2456 [3.14%]	58504	4413 [7.54%]	103216	4935 [4.78%]	12330	659 [5.34%]	I20						I9_ISCHHEART
I9_AORTANEUR	Aortic aneurysm	Chapter IX Diseases of the circulatory system	264598	2276 [0.86%]	143598	1312 [0.91%]	77849	282 [0.36%]	65749	1030 [1.57%]	80333	313 [0.39%]	63265	999 [1.58%]	107931	924 [0.86%]	/	/	I71[1-9]	I9_ABAORTANEUR|I9_THAORTANEUR					I9_DOAAC
I9_ARTEMBTHRLOW	Arterial embolism and thrombosis of lower extremity artery	Chapter IX Diseases of the circulatory system	262922	600 [0.23%]	142638	352 [0.25%]	77659	92 [0.12%]	64979	260 [0.4%]	80120	100 [0.12%]	62518	252 [0.4%]	107237	230 [0.21%]	/	/	I743						I9_DOAAC
I9_ARTEMBTHRNAS	Other arterial embolism and thrombosis	Chapter IX Diseases of the circulatory system	263320	998 [0.38%]	142853	567 [0.4%]	77738	171 [0.22%]	65115	396 [0.61%]	80194	174 [0.22%]	62659	393 [0.63%]	107408	401 [0.37%]	/	/	I74						I9_DOAAC
I9_ARTOTH	Other diseases of arteries and capillaries	Chapter IX Diseases of the circulatory system	264618	2296 [0.87%]	143560	1274 [0.89%]	78062	495 [0.63%]	65498	779 [1.19%]	80437	417 [0.52%]	63123	857 [1.36%]	107949	942 [0.87%]	13109	80 [0.61%]	I7[7-9]						I9_DOAAC
I9_ATHSCLE	Atherosclerosis, excluding cerebral and coronary sclerosis	Chapter IX Diseases of the circulatory system	264328	2006 [0.76%]	143422	1136 [0.79%]	77935	368 [0.47%]	65487	768 [1.17%]	80312	292 [0.36%]	63110	844 [1.34%]	107802	795 [0.74%]	13104	75 [0.57%]	I70						I9_DOAAC
I9_AVBLOCK	AV-block	Chapter IX Diseases of the circulatory system	234704	4451 [1.9%]	126943	2507 [1.97%]	71188	771 [1.08%]	55755	1736 [3.11%]	75152	627 [0.83%]	51791	1880 [3.63%]	95796	1777 [1.85%]	11965	167 [1.4%]	I44[0-3]						I9_OTHHEART
I9_CARDARR	Cardiac arrest	Chapter IX Diseases of the circulatory system	155580	1677 [1.08%]	83598	925 [1.11%]	48795	264 [0.54%]	34803	661 [1.9%]	56439	300 [0.53%]	27159	625 [2.3%]	64283	660 [1.03%]	7699	92 [1.19%]	I46						FG_CVD
I9_CARDMYO	Cardiomyopathy	Chapter IX Diseases of the circulatory system	231872	1619 [0.7%]	125318	882 [0.7%]	70790	373 [0.53%]	54528	509 [0.93%]	74879	354 [0.47%]	50439	528 [1.05%]	94677	658 [0.69%]	11877	79 [0.67%]	I42	I9_CARDMPRI|I9_CARDMSEC|I9_CARDMYOHYP|I9_CARDMYOALC|I9_CARDMYORESTR|I9_CARDMYOOTH|I9_CARDMYOINOTH					I9_OTHHEART
I9_CARDMYOOTH	Cardiomyopathy, other and unspecified	Chapter IX Diseases of the circulatory system	231132	879 [0.38%]	124941	505 [0.4%]	70657	240 [0.34%]	54284	265 [0.49%]	74712	187 [0.25%]	50229	318 [0.63%]	94360	341 [0.36%]	/	/	I428|I429						I9_OTHHEART
I9_CAVS_DX	Calcific aortic valvular stenosis, diagnosis (helper)	Chapter IX Diseases of the circulatory system	273877	3259 [1.19%]	148763	1864 [1.25%]	80188	699 [0.87%]	68575	1165 [1.7%]	82154	401 [0.49%]	66609	1463 [2.2%]	111680	1311 [1.17%]	13434	84 [0.63%]	I350|I352						I9_CAVS
I9_CEREBATHER	Cerebral atherosclerosis	Chapter IX Diseases of the circulatory system	274223	519 [0.19%]	148965	278 [0.19%]	80243	106 [0.13%]	68722	172 [0.25%]	82199	64 [0.08%]	66766	214 [0.32%]	111818	217 [0.19%]	/	/	I672
I9_CEREBDOTH	Other specified cerebrovascular diseases, other cerebrovascular disorders in diseases classified elsewhere	Chapter IX Diseases of the circulatory system	265653	5502 [2.07%]	144205	2956 [2.05%]	78252	1324 [1.69%]	65953	1632 [2.47%]	80589	620 [0.77%]	63616	2336 [3.67%]	108348	2295 [2.12%]	13100	251 [1.92%]	I67[8-9]|I688						I9_CEREBVASC
I9_CEREBVASC	Cerebrovascular diseases	Chapter IX Diseases of the circulatory system	272121	11970 [4.4%]	147809	6560 [4.44%]	79815	2887 [3.62%]	67994	3673 [5.4%]	81792	1823 [2.23%]	66017	4737 [7.18%]	110970	4917 [4.43%]	13342	493 [3.7%]	I6	I9_SAH|I9_ICH|I9_OTHINTRACRA|I9_STR_EXH|I9_STENOSIS|I9_DISCER|I9_ANEURYSM|I9_ANEUR|I9_CERATHER|I9_PROGVASC|I9_HYPERTENC|I9_MOYAMO|I9_THROMBICV|I9_CEREBRART|I9_CEREBDOTH|I9_CEREBAMY|I9_SEQULAE
I9_CHD	Major coronary heart disease event	Chapter IX Diseases of the circulatory system	269589	8390 [3.11%]	146412	4650 [3.18%]	79596	1485 [1.87%]	66816	3165 [4.74%]	81420	1822 [2.24%]	64992	2828 [4.35%]	109998	3295 [3.0%]	13179	445 [3.38%]	I200|I21|I22	I9_REVASC|I9_MI
I9_CONDUCTIO	Conduction disorders	Chapter IX Diseases of the circulatory system	240446	10193 [4.24%]	130087	5651 [4.34%]	72391	1974 [2.73%]	57696	3677 [6.37%]	76065	1540 [2.02%]	54022	4111 [7.61%]	98174	4155 [4.23%]	12185	387 [3.18%]	I44|I45	I9_AVBLOCK|I9_LBBB|I9_RBBB					I9_OTHHEART
I9_CORATHER	Coronary atherosclerosis	Chapter IX Diseases of the circulatory system	260986	21230 [8.13%]	141657	11779 [8.32%]	77719	4204 [5.41%]	63938	7575 [11.85%]	80023	4171 [5.21%]	61634	7608 [12.34%]	106618	8406 [7.88%]	12711	1045 [8.22%]	I25|I24|Z951|T822						I9_ISCHHEART
I9_DISVEINLYMPH	Diseases of veins, lymphatic vessels and lymph nodes, not elsewhere classified	Chapter IX Diseases of the circulatory system	267003	10299 [3.86%]	144916	5785 [3.99%]	77746	3004 [3.86%]	67170	2781 [4.14%]	80241	2361 [2.94%]	64675	3424 [5.29%]	108858	4103 [3.77%]	13229	411 [3.11%]		I9_PHLETHROM|I9_PHLETHROMBDVTLOW|I9_PVT|I9_THROMBOTH|I9_VARICVE|I9_VARICVEOES|I9_VARICVESOTH|I9_VEINSOTH|I9_LYMPHADE|I9_LYMPHOTH
I9_DOAAC	Diseases of arteries, arterioles and capillaries	Chapter IX Diseases of the circulatory system	272157	9835 [3.61%]	147807	5521 [3.74%]	79815	2248 [2.82%]	67992	3273 [4.81%]	81835	1815 [2.22%]	65972	3706 [5.62%]	110970	3963 [3.57%]	13380	351 [2.62%]	I7	I9_ATHSCLE|I9_AORTDIS|I9_AORTANEUR|I9_OTHANEUR|I9_OTHPER|I9_ARTEMBTHR|I9_ARTOTH|I9_PAD|I9_VASCINT
I9_ENDOCARD	Endocarditis	Chapter IX Diseases of the circulatory system	230956	703 [0.3%]	124821	385 [0.31%]	70586	169 [0.24%]	54235	216 [0.4%]	74640	115 [0.15%]	50181	270 [0.54%]	94319	300 [0.32%]	/	/	I33|I38|I39						I9_OTHHEART
I9_HEARTFAIL	Heart failure, strict	Chapter IX Diseases of the circulatory system	272979	10036 [3.68%]	148261	5606 [3.78%]	80086	2097 [2.62%]	68175	3509 [5.15%]	82028	1366 [1.67%]	66233	4240 [6.4%]	111330	3986 [3.58%]	13388	444 [3.32%]	I50|I110|I130|I132
I9_HYPERTROCARDMYOP	Hypertrophic cardiomyopathy	Chapter IX Diseases of the circulatory system	274184	314 [0.11%]	148941	156 [0.1%]	80241	62 [0.08%]	68700	94 [0.14%]	82190	73 [0.09%]	66751	83 [0.12%]	111806	130 [0.12%]	/	/	I42[1-2]
I9_HYPOTE	Hypotension	Chapter IX Diseases of the circulatory system	272852	10950 [4.01%]	148235	6101 [4.12%]	79891	2796 [3.5%]	68344	3305 [4.84%]	81902	1889 [2.31%]	66333	4212 [6.35%]	111240	4403 [3.96%]	13377	446 [3.33%]	I95						I9_OTH
I9_HYPTENS	Hypertension	Chapter IX Diseases of the circulatory system	252224	68205 [27.04%]	137131	37596 [27.42%]	74842	17899 [23.92%]	62289	19697 [31.62%]	78618	14487 [18.43%]	58513	23109 [39.49%]	103019	27033 [26.24%]	12074	3576 [29.62%]	I10|I11|I12|I13|I15|I674						I9_HYPERTENSION
I9_HYPTENSESS	Hypertension, essential	Chapter IX Diseases of the circulatory system	252286	68267 [27.06%]	137161	37626 [27.43%]	74838	17895 [23.91%]	62323	19731 [31.66%]	78631	14500 [18.44%]	58530	23126 [39.51%]	103036	27050 [26.25%]	12089	3591 [29.7%]	I10						I9_HYPERTENSION
I9_HYPTENSPOR	Hypertension, portal	Chapter IX Diseases of the circulatory system	272580	831 [0.3%]	148059	477 [0.32%]	79942	156 [0.2%]	68117	321 [0.47%]	81739	245 [0.3%]	66320	232 [0.35%]	111171	324 [0.29%]	/	/	K766						CIRRHOSIS_BROAD
I9_HYPTENSPUL	Hypertension, Pulmonary Arterial	Chapter IX Diseases of the circulatory system	184324	305 [0.17%]	99707	172 [0.17%]	57026	83 [0.15%]	42681	89 [0.21%]	/	/	35530	126 [0.35%]	76099	113 [0.15%]	/	/	I270						I9_HYPERTENSION
I9_HYPTENSRD	Hypertensive Renal Disease	Chapter IX Diseases of the circulatory system	184801	782 [0.42%]	99956	421 [0.42%]	57120	177 [0.31%]	42836	244 [0.57%]	64232	101 [0.16%]	35724	320 [0.9%]	76293	307 [0.4%]	8552	54 [0.63%]	I12						I9_HYPERTENSION
I9_ICH	Intracerebral haemorrhage	Chapter IX Diseases of the circulatory system	265137	1089 [0.41%]	143927	578 [0.4%]	78163	277 [0.35%]	65764	301 [0.46%]	80670	139 [0.17%]	63257	439 [0.69%]	108123	461 [0.43%]	13087	50 [0.38%]	I61						I9_STR_EXH|I9_TIA
I9_IHD	Ischaemic heart disease, wide definition	Chapter IX Diseases of the circulatory system	262862	22937 [8.73%]	142699	12726 [8.92%]	78387	4843 [6.18%]	64312	7883 [12.26%]	80549	4667 [5.79%]	62150	8059 [12.97%]	107339	9058 [8.44%]	12824	1153 [8.99%]	I2[0-5]
I9_INTRACRA	Nontraumatic intracranial haemmorrhage	Chapter IX Diseases of the circulatory system	261716	1565 [0.6%]	142084	835 [0.59%]	77373	445 [0.58%]	64711	390 [0.6%]	80228	259 [0.32%]	61856	576 [0.93%]	106712	659 [0.62%]	12920	71 [0.55%]		I9_SAH|I9_ICH					I9_CEREBVASC
I9_ISCHHEART	Ischemic heart diseases	Chapter IX Diseases of the circulatory system	262862	22937 [8.73%]	142699	12726 [8.92%]	78387	4843 [6.18%]	64312	7883 [12.26%]	80549	4667 [5.79%]	62150	8059 [12.97%]	107339	9058 [8.44%]	12824	1153 [8.99%]	I2[0-5]	I9_ANGINA|I9_MI|I9_MI_STRICT|I9_MI_COMPLICATIONS|I9_POSTAMI|I9_CORATHER|I9_REVASC
I9_LBBB	Left bundle-branch block	Chapter IX Diseases of the circulatory system	233523	3270 [1.4%]	126223	1787 [1.42%]	71160	743 [1.04%]	55063	1044 [1.9%]	75015	490 [0.65%]	51208	1297 [2.53%]	95381	1362 [1.43%]	11919	121 [1.02%]	I44[4-7]						I9_OTHHEART
I9_LYMPHOTH	Other noninfective disorders of lymphatic vessels and lymph nodes	Chapter IX Diseases of the circulatory system	258054	1350 [0.52%]	139868	737 [0.53%]	75247	505 [0.67%]	64621	232 [0.36%]	78151	271 [0.35%]	61717	466 [0.76%]	105315	560 [0.53%]	12871	53 [0.41%]	I89						I9_DISVEINLYMPH
I9_MI_STRICT	Myocardial infarction, strict	Chapter IX Diseases of the circulatory system	247020	7095 [2.87%]	133934	3961 [2.96%]	74731	1187 [1.59%]	59203	2774 [4.69%]	77433	1551 [2.0%]	56501	2410 [4.27%]	101062	2781 [2.75%]	12024	353 [2.94%]	I21|I22						I9_ISCHHEART
I9_NONISCHCARDMYOP	Non-ischemic cardiomyopathy	Chapter IX Diseases of the circulatory system	239663	3791 [1.58%]	129820	2155 [1.66%]	73498	1022 [1.39%]	56322	1133 [2.01%]	75829	533 [0.7%]	53991	1622 [3.0%]	98182	1500 [1.53%]	11661	136 [1.17%]		I9_HEARTFAIL_ALLCAUSE		!I9_IHD		!I9_IHD
I9_NONRHEVALV	Non-rheumatic valve diseases	Chapter IX Diseases of the circulatory system	238580	8327 [3.49%]	129085	4649 [3.6%]	72357	1940 [2.68%]	56728	2709 [4.78%]	75806	1281 [1.69%]	53279	3368 [6.32%]	97387	3368 [3.46%]	12108	310 [2.56%]	I3[4-7]						I9_OTHHEART
I9_NSTEMI	Myocardial infarction, without ST-elevation	Chapter IX Diseases of the circulatory system	273883	3154 [1.15%]	148753	1753 [1.18%]	80191	553 [0.69%]	68562	1200 [1.75%]	82140	663 [0.81%]	66613	1090 [1.64%]	111710	1237 [1.11%]	13420	164 [1.22%]	I214
I9_OTHANEUR	Other aneurysm	Chapter IX Diseases of the circulatory system	263031	709 [0.27%]	142684	398 [0.28%]	77726	159 [0.2%]	64958	239 [0.37%]	80153	133 [0.17%]	62531	265 [0.42%]	107296	289 [0.27%]	/	/	I72						I9_DOAAC
I9_OTHARR	Other arrhythmias	Chapter IX Diseases of the circulatory system	234575	4322 [1.84%]	126917	2481 [1.95%]	71468	1051 [1.47%]	55449	1430 [2.58%]	75376	851 [1.13%]	51541	1630 [3.16%]	95718	1699 [1.78%]	11940	142 [1.19%]	I49						I9_OTHHEART
I9_OTHILLHEART	Other or ill-defined heart diseases	Chapter IX Diseases of the circulatory system	240230	9977 [4.15%]	130092	5656 [4.35%]	72456	2039 [2.81%]	57636	3617 [6.28%]	76221	1696 [2.23%]	53871	3960 [7.35%]	97891	3872 [3.96%]	12247	449 [3.67%]	I5[1-2]						I9_OTHHEART
I9_OTHINTRACRA	Other intracranial haemorrhages	Chapter IX Diseases of the circulatory system	260690	539 [0.21%]	141548	299 [0.21%]	77033	105 [0.14%]	64515	194 [0.3%]	80052	83 [0.1%]	61496	216 [0.35%]	106268	215 [0.2%]	/	/	I62						I9_CEREBVASC
I9_OTHOTH	Other other unspecified disorders of the circulatory system	Chapter IX Diseases of the circulatory system	262548	646 [0.25%]	142497	363 [0.25%]	77259	164 [0.21%]	65238	199 [0.31%]	80182	169 [0.21%]	62315	194 [0.31%]	107091	254 [0.24%]	/	/	I9[7-9]						I9_OTH
I9_OTHPER	Other peripheral vascular diseases	Chapter IX Diseases of the circulatory system	267308	4986 [1.87%]	145103	2817 [1.94%]	78840	1273 [1.61%]	66263	1544 [2.33%]	80982	962 [1.19%]	64121	1855 [2.89%]	108992	1985 [1.82%]	13213	184 [1.39%]	I73	I9_THROMBANG					I9_DOAAC
I9_PAD	Peripheral artery disease	Chapter IX Diseases of the circulatory system	265959	3890 [1.46%]	144367	2225 [1.54%]	78264	737 [0.94%]	66103	1488 [2.25%]	80596	635 [0.79%]	63771	1590 [2.49%]	108439	1531 [1.41%]	13153	134 [1.02%]	E105|E115|E125|E135|E145|I702|I739	I9_PERIPH					I9_DOAAC
I9_PAROXTAC	Paroxysmal tachycardia	Chapter IX Diseases of the circulatory system	156988	3085 [1.97%]	84364	1691 [2.0%]	49218	687 [1.4%]	35146	1004 [2.86%]	56787	648 [1.14%]	27577	1043 [3.78%]	64880	1257 [1.94%]	7744	137 [1.77%]	I47						FG_CVD
I9_PERICAOTH	Other diseases of pericardium	Chapter IX Diseases of the circulatory system	231881	1628 [0.7%]	125344	908 [0.72%]	70818	401 [0.57%]	54526	507 [0.93%]	74867	342 [0.46%]	50477	566 [1.12%]	94655	636 [0.67%]	11882	84 [0.71%]	I31						I9_OTHHEART
I9_PHLETHROM	Phlebitis and thrombophlebitis (not including DVT)	Chapter IX Diseases of the circulatory system	260220	3516 [1.35%]	141149	2018 [1.43%]	75716	974 [1.29%]	65433	1044 [1.6%]	78653	773 [0.98%]	62496	1245 [1.99%]	106134	1379 [1.3%]	12937	119 [0.92%]	I80						I9_DISVEINLYMPH
I9_PHLETHROMBDVTLOW	DVT of lower extremities	Chapter IX Diseases of the circulatory system	259452	2748 [1.06%]	140712	1581 [1.12%]	75481	739 [0.98%]	65231	842 [1.29%]	78468	588 [0.75%]	62244	993 [1.6%]	105826	1071 [1.01%]	12914	96 [0.74%]	I80[12]						I9_DISVEINLYMPH
I9_PULMEMB	Pulmonary embolism	Chapter IX Diseases of the circulatory system	271725	4532 [1.67%]	147591	2554 [1.73%]	79626	1241 [1.56%]	67965	1313 [1.93%]	81782	922 [1.13%]	65809	1632 [2.48%]	110818	1827 [1.65%]	13316	151 [1.13%]	I26						I9_PULMHEART
I9_PULMHEART	Pulmonary heart disease, diseases of pulmonary circulation	Chapter IX Diseases of the circulatory system	273203	6010 [2.2%]	148402	3365 [2.27%]	80010	1625 [2.03%]	68392	1740 [2.54%]	81981	1121 [1.37%]	66421	2244 [3.38%]	111403	2412 [2.17%]	13398	233 [1.74%]		I9_PULMEMB|I9_PULMOTHHD
I9_PULMOTHHD	Other pulmonary heart/vessel disease	Chapter IX Diseases of the circulatory system	268920	1727 [0.64%]	145983	946 [0.65%]	78842	457 [0.58%]	67141	489 [0.73%]	81098	238 [0.29%]	64885	708 [1.09%]	109678	687 [0.63%]	13259	94 [0.71%]	I27|I28	I9_SECONDRIGHT					I9_PULMHEART
I9_RBBB	Right bundle-branch block	Chapter IX Diseases of the circulatory system	233568	3315 [1.42%]	126291	1855 [1.47%]	70981	564 [0.79%]	55310	1291 [2.33%]	75020	495 [0.66%]	51271	1360 [2.65%]	95345	1326 [1.39%]	11932	134 [1.12%]	I45[0-1]						I9_OTHHEART
I9_RHEUVALV	Rheumatic valve diseases	Chapter IX Diseases of the circulatory system	273813	6020 [2.2%]	148718	3384 [2.28%]	80118	1435 [1.79%]	68600	1949 [2.84%]	82128	856 [1.04%]	66590	2528 [3.8%]	111675	2383 [2.13%]	13420	253 [1.89%]	I0[5-8]						I9_RHEUFEV
I9_SAH	Subarachnoid haemorrhage	Chapter IX Diseases of the circulatory system	264861	580 [0.22%]	143779	317 [0.22%]	78090	207 [0.27%]	65689	110 [0.17%]	80601	140 [0.17%]	63178	177 [0.28%]	108008	241 [0.22%]	/	/	I60						I9_STR_EXH|I9_TIA
I9_SECONDRIGHT	Secondary right heart disease	Chapter IX Diseases of the circulatory system	268861	1668 [0.62%]	145958	921 [0.63%]	78833	448 [0.57%]	67125	473 [0.7%]	81087	227 [0.28%]	64871	694 [1.07%]	109647	656 [0.6%]	13256	91 [0.69%]	I27						I9_PULMHEART
I9_SEQULAE	Sequelae of cerebrovascular disease	Chapter IX Diseases of the circulatory system	261929	1778 [0.68%]	142217	968 [0.68%]	77316	388 [0.5%]	64901	580 [0.89%]	80255	286 [0.36%]	61962	682 [1.1%]	106777	724 [0.68%]	12935	86 [0.66%]	I69						I9_CEREBVASC
I9_STEMI	Myocardial infarction, with ST-elevation	Chapter IX Diseases of the circulatory system	273205	1564 [0.57%]	148382	914 [0.62%]	80144	248 [0.31%]	68238	666 [0.98%]	82011	384 [0.47%]	66371	530 [0.8%]	111423	558 [0.5%]	13400	92 [0.69%]	I21[1-3]
I9_STR	Stroke, excluding SAH	Chapter IX Diseases of the circulatory system	270327	6279 [2.32%]	146825	3476 [2.37%]	79330	1444 [1.82%]	67495	2032 [3.01%]	81521	990 [1.21%]	65304	2486 [3.81%]	110214	2552 [2.32%]	13288	251 [1.89%]	I61|I63|I64						I9_STR_EXH|I9_TIA
I9_STR_EXH	Ischaemic Stroke, excluding all haemorrhages	Chapter IX Diseases of the circulatory system	270439	5432 [2.01%]	146887	3033 [2.06%]	79355	1216 [1.53%]	67532	1817 [2.69%]	81544	881 [1.08%]	65343	2152 [3.29%]	110255	2186 [1.98%]	13297	213 [1.6%]	I63|I64	I9_STR_EMBOLIC					I9_TIA
I9_STR_SAH	Stroke, including SAH	Chapter IX Diseases of the circulatory system	270092	6678 [2.47%]	146698	3690 [2.52%]	79250	1587 [2.0%]	67448	2103 [3.12%]	81445	1091 [1.34%]	65253	2599 [3.98%]	110117	2719 [2.47%]	13277	269 [2.03%]	I60|I61|I63|I64						I9_STR_EXH|I9_TIA
I9_THAORTANEUR	Thoracic aortic aneurysm	Chapter IX Diseases of the circulatory system	263077	766 [0.29%]	142706	425 [0.3%]	77714	148 [0.19%]	64992	277 [0.43%]	80167	149 [0.19%]	62539	276 [0.44%]	107322	319 [0.3%]	/	/	I7101|I71[12]|Q2543						I9_DOAAC
I9_THROMBOTH	Other embolism and thrombosis	Chapter IX Diseases of the circulatory system	257237	533 [0.21%]	139425	294 [0.21%]	74886	144 [0.19%]	64539	150 [0.23%]	78015	135 [0.17%]	61410	159 [0.26%]	104975	220 [0.21%]	/	/	I82						I9_DISVEINLYMPH
I9_TIA	Transient ischemic attack	Chapter IX Diseases of the circulatory system	267588	2581 [0.96%]	145301	1447 [1.0%]	78823	684 [0.87%]	66478	763 [1.15%]	81128	465 [0.57%]	64173	982 [1.53%]	109106	1037 [0.95%]	13181	97 [0.74%]	G45						I9_STR_EXH
I9_UAP	Unstable angina pectoris	Chapter IX Diseases of the circulatory system	263770	2571 [0.97%]	143137	1375 [0.96%]	78598	487 [0.62%]	64539	888 [1.38%]	80113	515 [0.64%]	63024	860 [1.36%]	107730	1027 [0.95%]	12903	169 [1.31%]	I200						I9_CHD
I9_VARICVE	Varicose veins	Chapter IX Diseases of the circulatory system	261169	4465 [1.71%]	141631	2500 [1.77%]	76147	1405 [1.85%]	65484	1095 [1.67%]	78915	1035 [1.31%]	62716	1465 [2.34%]	106540	1785 [1.68%]	12998	180 [1.38%]	I83						I9_DISVEINLYMPH
I9_VARICVEOES	Oesophageal varices	Chapter IX Diseases of the circulatory system	257294	590 [0.23%]	139453	322 [0.23%]	74865	123 [0.16%]	64588	199 [0.31%]	78034	154 [0.2%]	61419	168 [0.27%]	105000	245 [0.23%]	/	/	I85						I9_DISVEINLYMPH
I9_VASCINT	Vascular diseases of the intestine	Chapter IX Diseases of the circulatory system	262470	905 [0.34%]	142373	489 [0.34%]	77590	251 [0.32%]	64783	238 [0.37%]	80033	154 [0.19%]	62340	335 [0.54%]	107068	398 [0.37%]	/	/	K55[0-1]|K559						I9_DOAAC
I9_VEINSOTH	Other disorders of veins	Chapter IX Diseases of the circulatory system	257557	853 [0.33%]	139630	499 [0.36%]	74963	221 [0.29%]	64667	278 [0.43%]	78065	185 [0.24%]	61565	314 [0.51%]	105066	311 [0.3%]	/	/	I87						I9_DISVEINLYMPH
I9_VTE	Venous thromboembolism	Chapter IX Diseases of the circulatory system	272140	7273 [2.67%]	147832	4122 [2.79%]	79733	2012 [2.52%]	68099	2110 [3.1%]	81758	1513 [1.85%]	66074	2609 [3.95%]	110938	2904 [2.62%]	13370	247 [1.85%]	I26|I80|O871|O882
PHLEB_VENAE_ILIAC_EXTER	!Phlebitis/thrombophlebitis venae iliacae [externae/internae/communis], drug-induced	Chapter IX Diseases of the circulatory system	273176	2540 [0.93%]	148386	1469 [0.99%]	79974	685 [0.86%]	68412	784 [1.15%]	81977	552 [0.67%]	66409	917 [1.38%]	111372	984 [0.88%]	13418	87 [0.65%]	I8020
AD_AM_EXMORE	Alzheimer's disease (Atypical or mixed), excluding more controls	Chapter V Mental and behavioural disorders	191413	388 [0.2%]	103161	210 [0.2%]	56290	96 [0.17%]	46871	114 [0.24%]	/	/	42752	197 [0.46%]	78540	169 [0.22%]	/	/	F0024|G308						G6_AD_WIDE|F5_DEMENTIA|F5_DEMENTIA_U|F5_PSYCH|NEURODIS|MEMLOSS|TRAUMBRAIN_NONCONCUS
ALCOHOLACUTE10	Acute alcohol intoxication, ICD10	Chapter V Mental and behavioural disorders	273667	1147 [0.42%]	148650	646 [0.43%]	80159	189 [0.24%]	68491	457 [0.67%]	81991	391 [0.48%]	66659	255 [0.38%]	111590	465 [0.42%]	/	/	F100						OFFICIAL_TILASTOKESKUS_DEATH
ALCOHOLMENTAL	Mental and behavioural disorders due to alcohol, excluding acute intoxication	Chapter V Mental and behavioural disorders	272564	4599 [1.69%]	148014	2624 [1.77%]	80016	763 [0.95%]	67998	1861 [2.74%]	81582	1440 [1.77%]	66432	1184 [1.78%]	111162	1854 [1.67%]	13388	121 [0.9%]	F10
AUD	Alcohol use disorder, ICD-based	Chapter V Mental and behavioural disorders	273049	3970 [1.45%]	148290	2273 [1.53%]	80093	637 [0.8%]	68197	1636 [2.4%]	81757	1245 [1.52%]	66533	1028 [1.55%]	111360	1592 [1.43%]	13399	105 [0.78%]	F10[1-2]
F5_ALCOHOL_DEPENDENCE	Alcohol dependence	Chapter V Mental and behavioural disorders	256367	1428 [0.56%]	138990	813 [0.58%]	76027	219 [0.29%]	62963	594 [0.94%]	76573	497 [0.65%]	62417	316 [0.51%]	104738	564 [0.54%]	12639	51 [0.4%]	F102						F5_SUBSTANCE
F5_ALCOHOLAC	Acute alcohol intoxication	Chapter V Mental and behavioural disorders	256086	1147 [0.45%]	138823	646 [0.47%]	75997	189 [0.25%]	62826	457 [0.73%]	76467	391 [0.51%]	62356	255 [0.41%]	104639	465 [0.44%]	/	/	F100						F5_SUBSTANCE
F5_ALLANXIOUS	All anxiety disorders	Chapter V Mental and behavioural disorders	272352	14419 [5.29%]	147925	8057 [5.45%]	79656	5369 [6.74%]	68269	2688 [3.94%]	81584	4211 [5.16%]	66341	3846 [5.8%]	111087	5779 [5.2%]	13340	583 [4.37%]		F5_GAD|F5_PANIC|F5_ANXIETY|F5_PHOBANX|F5_OCD					F5_NEUROTIC
F5_ALZHDEMENT	Dementia in Alzheimer disease	Chapter V Mental and behavioural disorders	267520	1761 [0.66%]	145225	974 [0.67%]	78651	496 [0.63%]	66574	478 [0.72%]	81494	80 [0.1%]	63731	894 [1.4%]	109102	738 [0.68%]	/	/	F00						F5_ORGANIC
F5_ANXIETY	Other anxiety disorders	Chapter V Mental and behavioural disorders	270723	12790 [4.72%]	147049	7181 [4.88%]	79102	4815 [6.09%]	67947	2366 [3.48%]	81186	3813 [4.7%]	65863	3368 [5.11%]	110444	5136 [4.65%]	13230	473 [3.58%]	F41[2-9]						F5_NEUROTIC
F5_BIPO	Bipolar affective disorders	Chapter V Mental and behavioural disorders	255704	722 [0.28%]	138679	385 [0.28%]	73811	227 [0.31%]	64868	158 [0.24%]	76407	223 [0.29%]	62272	162 [0.26%]	104387	298 [0.29%]	/	/	F31						F5_MOOD
F5_DELIRIUM	Delirium, not induced by alcohol and other psychoactive substances	Chapter V Mental and behavioural disorders	270664	4905 [1.81%]	146949	2698 [1.84%]	79267	1112 [1.4%]	67682	1586 [2.34%]	81882	468 [0.57%]	65067	2230 [3.43%]	110414	2050 [1.86%]	13301	157 [1.18%]	F05						F5_ORGANIC
F5_DEMENTIA_INCLAVO	Dementia, including avohilmo	Chapter V Mental and behavioural disorders	274206	4639 [1.69%]	148954	2588 [1.74%]	80236	1202 [1.5%]	68718	1386 [2.02%]	82201	290 [0.35%]	66753	2298 [3.44%]	111812	1904 [1.7%]	13440	147 [1.09%]	F0[0-3]	F5_DEMENTIA
F5_DEMINOTH	Dementia in other diseases classified elsewhere	Chapter V Mental and behavioural disorders	266404	645 [0.24%]	144613	362 [0.25%]	78276	121 [0.15%]	66337	241 [0.36%]	81466	52 [0.06%]	63147	310 [0.49%]	108623	259 [0.24%]	/	/	F02						F5_ORGANIC
F5_DEMNAS	Unspecified dementia	Chapter V Mental and behavioural disorders	268300	2541 [0.95%]	145682	1431 [0.98%]	78831	676 [0.86%]	66851	755 [1.13%]	81583	169 [0.21%]	64099	1262 [1.97%]	109388	1024 [0.94%]	13230	86 [0.65%]	F03						F5_ORGANIC
F5_DEPRESSIO	Depression	Chapter V Mental and behavioural disorders	270916	15934 [5.88%]	147136	8842 [6.01%]	79178	5594 [7.07%]	67958	3248 [4.78%]	81057	4873 [6.01%]	66079	3969 [6.01%]	110500	6411 [5.8%]	13280	681 [5.13%]	F3[2-3]	F5_DEPRESSION_PSYCHOTIC					F5_MOOD
F5_DEPRESSION_DYSTHYMIA	Depression or dysthymia	Chapter V Mental and behavioural disorders	241354	15459 [6.41%]	130710	8585 [6.57%]	71530	5450 [7.62%]	59180	3135 [5.3%]	73617	4731 [6.43%]	57093	3854 [6.75%]	98690	6223 [6.31%]	11954	651 [5.45%]	F3[2-3]|F341			!(F5_SCHIZO|F5_SCHIZOAFF|F5_BIPO)			F5_PSYCH_INCLAVO|ANTIDEPRESSANTS
F5_DEPRESSION_RECURRENT	Recurrent or chronic depression	Chapter V Mental and behavioural disorders	226235	340 [0.15%]	122319	194 [0.16%]	66211	131 [0.2%]	56108	63 [0.11%]	68992	106 [0.15%]	53327	88 [0.17%]	92598	131 [0.14%]	/	/	F33			!(F5_SCHIZO|F5_SCHIZOAFF|F5_BIPO)			F5_PSYCH_INCLAVO|ANTIDEPRESSANTS
F5_INSOMNIA	Insomnia	Chapter V Mental and behavioural disorders	274142	358 [0.13%]	148923	184 [0.12%]	80222	107 [0.13%]	68701	77 [0.11%]	82181	94 [0.11%]	66742	90 [0.13%]	111783	157 [0.14%]	/	/	F510|G470						F5_SLEEP
F5_MENTORG	Other mental disorders due to brain damage and dysfunction and to physical disease	Chapter V Mental and behavioural disorders	266454	695 [0.26%]	144606	355 [0.25%]	78299	144 [0.18%]	66307	211 [0.32%]	81501	87 [0.11%]	63105	268 [0.42%]	108674	310 [0.29%]	/	/	F06						F5_ORGANIC
F5_MOOD	Mood [affective] disorders	Chapter V Mental and behavioural disorders	271254	16272 [6.0%]	147317	9023 [6.12%]	79277	5693 [7.18%]	68040	3330 [4.89%]	81172	4988 [6.14%]	66145	4035 [6.1%]	110639	6550 [5.92%]	13298	699 [5.26%]		F5_MANIA|F5_BIPO|F5_DEPRESSIO|F5_PERSMOOD|F5_MOODOTH
F5_NEUROTIC	Neurotic, stress-related and somatoform disorders	Chapter V Mental and behavioural disorders	272824	14891 [5.46%]	148179	8311 [5.61%]	79782	5495 [6.89%]	68397	2816 [4.12%]	81748	4375 [5.35%]	66431	3936 [5.92%]	111274	5966 [5.36%]	13371	614 [4.59%]		F5_ALLANXIOUS|F5_PTSD|F5_STRESSOTH|F5_DISSOCIATIVE|F5_SOMATOFORM|F5_NEUROTICOTH
F5_PANIC	Panic disorder	Chapter V Mental and behavioural disorders	259074	1141 [0.44%]	140541	673 [0.48%]	74727	440 [0.59%]	65814	233 [0.35%]	77709	336 [0.43%]	62832	337 [0.54%]	105727	419 [0.4%]	/	/	F410						F5_NEUROTIC
F5_PHOBANX	Phobic anxiety disorders	Chapter V Mental and behavioural disorders	259290	1357 [0.52%]	140576	708 [0.5%]	74788	501 [0.67%]	65788	207 [0.31%]	77686	313 [0.4%]	62890	395 [0.63%]	105850	542 [0.51%]	12864	107 [0.83%]	F40	F5_AGORAPHOBIA|F5_SOCPHOB					F5_NEUROTIC
F5_PSYCHDEV	Disorders of psychological development	Chapter V Mental and behavioural disorders	274179	432 [0.16%]	148938	231 [0.16%]	80234	85 [0.11%]	68704	146 [0.21%]	82182	131 [0.16%]	66756	100 [0.15%]	111802	179 [0.16%]	/	/	F8	F5_SPEECH|F5_SCHOLA|F5_MOTOR|F5_MIXEDDEV|F5_AUTISM|F5_PERVASIVE|F5_PSYCHDEVOTH
F5_SCHZPHR	Schizophrenia	Chapter V Mental and behavioural disorders	273955	401 [0.15%]	148829	215 [0.14%]	80199	81 [0.1%]	68630	134 [0.2%]	82097	127 [0.15%]	66732	88 [0.13%]	111716	134 [0.12%]	13410	52 [0.39%]	F20						F5_SCHIZO
F5_SEXDYS	Sexual dysfunction	Chapter V Mental and behavioural disorders	273874	392 [0.14%]	148769	190 [0.13%]	80158	2 [0.0%]	68611	188 [0.27%]	82094	73 [0.09%]	66675	117 [0.18%]	111688	154 [0.14%]	/	/	F52						F5_BEHAVE
F5_SUBSTANCE	Mental and behavioural disorders due to psychoactive substance use	Chapter V Mental and behavioural disorders	272122	17183 [6.31%]	147788	9611 [6.5%]	79936	4128 [5.16%]	67852	5483 [8.08%]	81456	5380 [6.6%]	66332	4231 [6.38%]	110970	6796 [6.12%]	13364	776 [5.81%]		F5_ALCOHOL|F5_ALCOHOLAC|F5_SUBSNOALCO
F5_TOBAC	Mental and behavioural disorders due to tobacco	Chapter V Mental and behavioural disorders	273596	14205 [5.19%]	148638	7904 [5.32%]	80133	3628 [4.53%]	68505	4276 [6.24%]	82021	4573 [5.58%]	66617	3331 [5.0%]	111547	5578 [5.0%]	13411	723 [5.39%]	F17						F5_SUBSNOALCO
F5_VASCDEM	Vascular dementia	Chapter V Mental and behavioural disorders	270714	1147 [0.42%]	147010	644 [0.44%]	79289	255 [0.32%]	67721	389 [0.57%]	81975	64 [0.08%]	65035	580 [0.89%]	110379	471 [0.43%]	/	/	F01						F5_DEMENTIA
KRA_PSY_ALCOH_EXMORE	Alcohol abuse, main dg, excluding more controls	Chapter V Mental and behavioural disorders	228852	1147 [0.5%]	123768	646 [0.52%]	66658	189 [0.28%]	57110	457 [0.8%]	69459	391 [0.56%]	54309	255 [0.47%]	93680	465 [0.5%]	/	/	F100						KRA_PSY_ANYMENTAL
KRA_PSY_ANXIETY_EXMORE	Anxiety disorders, excluding more controls	Chapter V Mental and behavioural disorders	242596	14891 [6.14%]	131433	8311 [6.32%]	71964	5495 [7.64%]	59469	2816 [4.74%]	73443	4375 [5.96%]	57990	3936 [6.79%]	99181	5966 [6.02%]	11982	614 [5.12%]	F4						KRA_PSY_ANYMENTAL
KRA_PSY_ANYMENTAL	Any mental disorder	Chapter V Mental and behavioural disorders	268014	40309 [15.04%]	145515	22393 [15.39%]	78612	12143 [15.45%]	66903	10250 [15.32%]	80129	11061 [13.8%]	65386	11332 [17.33%]	109359	16144 [14.76%]	13140	1772 [13.49%]	F0[0-3]|F051|G30|F[1-9]	KRA_PSY_DEMENTIA|VWXY20_SUICI_OTHER_INTENTI_SELF_H
KRA_PSY_DEMENTIA	Any dementia	Chapter V Mental and behavioural disorders	274198	4965 [1.81%]	148950	2768 [1.86%]	80232	1291 [1.61%]	68718	1477 [2.15%]	82200	312 [0.38%]	66750	2456 [3.68%]	111808	2040 [1.82%]	13440	157 [1.17%]	F0[0-3]|F051|G30
KRA_PSY_MOOD_EXMORE	Mood disorders, excluding more controls	Chapter V Mental and behavioural disorders	243977	16272 [6.67%]	132145	9023 [6.83%]	72162	5693 [7.89%]	59983	3330 [5.55%]	74056	4988 [6.74%]	58089	4035 [6.95%]	99765	6550 [6.57%]	12067	699 [5.79%]	F3						KRA_PSY_ANYMENTAL
KRA_PSY_SCHIZODEL_EXMORE	Schizophrenia or delusion, excluding more controls	Chapter V Mental and behavioural disorders	228523	818 [0.36%]	123539	417 [0.34%]	66666	197 [0.3%]	56873	220 [0.39%]	69293	225 [0.32%]	54246	192 [0.35%]	93534	319 [0.34%]	11450	82 [0.72%]	F2						KRA_PSY_ANYMENTAL
KRA_PSY_SPEELING_EXMORE	Speech and linguistic disorders, excluding more controls	Chapter V Mental and behavioural disorders	228011	306 [0.13%]	123281	159 [0.13%]	66527	58 [0.09%]	56754	101 [0.18%]	69147	79 [0.11%]	54134	80 [0.15%]	93346	131 [0.14%]	/	/	F8[0-1]						KRA_PSY_ANYMENTAL
KRA_PSY_SUBSTANCE_EXMORE	Substance abuse, excluding more controls	Chapter V Mental and behavioural disorders	244888	17183 [7.02%]	132733	9611 [7.24%]	70597	4128 [5.85%]	62136	5483 [8.82%]	74448	5380 [7.23%]	58285	4231 [7.26%]	100011	6796 [6.8%]	12144	776 [6.39%]	F1	KRA_PSY_ALCOH					KRA_PSY_ANYMENTAL
SMOKING_DEPEND	Smoking dependency	Chapter V Mental and behavioural disorders	268882	14205 [5.28%]	146008	7904 [5.41%]	79068	3628 [4.59%]	66940	4276 [6.39%]	80710	4573 [5.67%]	65298	3331 [5.1%]	109649	5578 [5.09%]	13225	723 [5.47%]	F17						SMOKING
FALLS	Falls/tendency to fall	Chapter VI Diseases of the nervous system	268011	24127 [9.0%]	145451	13546 [9.31%]	78354	7865 [10.04%]	67097	5681 [8.47%]	80594	4587 [5.69%]	64857	8959 [13.81%]	109279	9878 [9.04%]	13281	703 [5.29%]	W[0-1]|R296
FE	Focal epilepsy	Chapter VI Diseases of the nervous system	270612	438 [0.16%]	146981	249 [0.17%]	79290	117 [0.15%]	67691	132 [0.2%]	81228	115 [0.14%]	65753	134 [0.2%]	110328	175 [0.16%]	/	/	G40[0-2]						G6_EPLEPSY
G6_ALS	Motor neuron disease	Chapter VI Diseases of the nervous system	191671	356 [0.19%]	103304	203 [0.2%]	56353	95 [0.17%]	46951	108 [0.23%]	60518	62 [0.1%]	42786	141 [0.33%]	78646	147 [0.19%]	/	/	G122						F5_PSYCH|NEURODIS
G6_ALZHEIMER	Alzheimer disease	Chapter VI Diseases of the nervous system	274230	2226 [0.81%]	148969	1230 [0.83%]	80243	623 [0.78%]	68726	607 [0.88%]	82204	110 [0.13%]	66765	1120 [1.68%]	111820	929 [0.83%]	13441	67 [0.5%]	G30
G6_BELLPA	Bell's palsy	Chapter VI Diseases of the nervous system	256285	711 [0.28%]	139034	388 [0.28%]	74178	190 [0.26%]	64856	198 [0.31%]	77419	171 [0.22%]	61615	217 [0.35%]	104702	278 [0.27%]	/	/	G510						G6_NERPLEX
G6_CARPTU	Carpal tunnel syndrome	Chapter VI Diseases of the nervous system	260817	5243 [2.01%]	141542	2896 [2.05%]	75776	1788 [2.36%]	65766	1108 [1.68%]	78695	1447 [1.84%]	62847	1449 [2.31%]	106527	2103 [1.97%]	12748	244 [1.91%]	G560						G6_NERPLEX
G6_CERCYST	Cerebral cysts	Chapter VI Diseases of the nervous system	270457	2280 [0.84%]	146880	1235 [0.84%]	79244	644 [0.81%]	67636	591 [0.87%]	81258	576 [0.71%]	65622	659 [1.0%]	110327	925 [0.84%]	13250	120 [0.91%]	G93						G6_OTHNEU
G6_CEROEDEMA	Cerebral oedema	Chapter VI Diseases of the nervous system	268509	332 [0.12%]	145815	170 [0.12%]	78678	78 [0.1%]	67137	92 [0.14%]	80752	70 [0.09%]	65063	100 [0.15%]	109547	145 [0.13%]	/	/	G936						G6_OTHNEU
G6_CPETAL	Cerebral palsy and other paralytic syndromes	Chapter VI Diseases of the nervous system	273479	2883 [1.05%]	148549	1579 [1.06%]	80085	672 [0.84%]	68464	907 [1.32%]	81997	540 [0.66%]	66552	1039 [1.56%]	111520	1138 [1.02%]	13410	166 [1.24%]	G8	G6_CP|G6_HEMIPLE|G6_PARDIPLE|G6_TETRAPLE|G6_MONOPLE|G6_CAUDA|G6_LOCKEDIN|G6_PARALOTHUNS
G6_DEGENOTH	Other and unspecified degenerative diseases of nervous system	Chapter VI Diseases of the nervous system	271934	1589 [0.58%]	147705	871 [0.59%]	79608	346 [0.43%]	68097	525 [0.77%]	82037	179 [0.22%]	65668	692 [1.05%]	110865	667 [0.6%]	13364	51 [0.38%]	G31[8-9]|G32						G6_NEURODEG
G6_DEMYEL	Demyelinating diseases of the central nervous system	Chapter VI Diseases of the nervous system	273594	684 [0.25%]	148616	370 [0.25%]	80001	251 [0.31%]	68615	119 [0.17%]	81962	256 [0.31%]	66654	114 [0.17%]	111547	295 [0.26%]	/	/		G6_MS|G6_DISSOTH|G6_OTHDEMYEL
G6_DISBROTHUNS	Disorders of brain, other and unspecified	Chapter VI Diseases of the nervous system	268942	765 [0.28%]	146083	438 [0.3%]	78786	186 [0.24%]	67297	252 [0.37%]	80862	180 [0.22%]	65221	258 [0.4%]	109695	293 [0.27%]	/	/	G93[8-9]|G948						G6_OTHNEU
G6_EPIPAROX	Episodal and paroxysmal disorders	Chapter VI Diseases of the nervous system	269632	13623 [5.05%]	146506	7421 [5.07%]	79144	3725 [4.71%]	67362	3696 [5.49%]	80944	3655 [4.52%]	65562	3766 [5.74%]	109897	5502 [5.01%]	13229	700 [5.29%]	G4	G6_EPLEPSY|G6_STATUSEPI|G6_MIGRAINE|G6_HEADACHE|G6_SLEEPAPNO|G6_NARCOCATA|G6_SLEEPDISOTH
G6_EPLEPSY	Epilepsy	Chapter VI Diseases of the nervous system	258752	2743 [1.06%]	140586	1501 [1.07%]	76131	712 [0.94%]	64455	789 [1.22%]	77964	675 [0.87%]	62622	826 [1.32%]	105533	1138 [1.08%]	12633	104 [0.82%]	G40						G6_EPIPAROX
G6_FACOTH	Other facial nerve disorders	Chapter VI Diseases of the nervous system	256376	802 [0.31%]	139087	441 [0.32%]	74202	214 [0.29%]	64885	227 [0.35%]	77443	195 [0.25%]	61644	246 [0.4%]	104737	313 [0.3%]	/	/	G51						G6_NERPLEX
G6_HCOTHUNS	Other and unspecified hydrocephalus	Chapter VI Diseases of the nervous system	273956	440 [0.16%]	148830	250 [0.17%]	80171	135 [0.17%]	68659	115 [0.17%]	82147	103 [0.13%]	66683	147 [0.22%]	111696	171 [0.15%]	/	/	G91[8-9]						G6_HYDROCEPH
G6_HEADACHE	Other headache syndromes	Chapter VI Diseases of the nervous system	256571	562 [0.22%]	139385	300 [0.22%]	75614	195 [0.26%]	63771	105 [0.16%]	77464	175 [0.23%]	61921	125 [0.2%]	104622	227 [0.22%]	/	/	G44	G6_CLUSTHEADACHE_WIDE					G6_EPIPAROX
G6_HEMIPLE	Hemiplegia	Chapter VI Diseases of the nervous system	272826	2230 [0.82%]	148180	1210 [0.82%]	79930	517 [0.65%]	68250	693 [1.02%]	81829	372 [0.45%]	66351	838 [1.26%]	111269	887 [0.8%]	13377	133 [0.99%]	G81						G6_CPETAL
G6_HYDROCEPH	Hydrocephalus	Chapter VI Diseases of the nervous system	268799	622 [0.23%]	145991	346 [0.24%]	78781	181 [0.23%]	67210	165 [0.25%]	80814	132 [0.16%]	65177	214 [0.33%]	109656	254 [0.23%]	/	/	G91	P16_HCAQNB|Q17_CONGEN_HYDROCEPHALUS|G6_HCCOMM|G6_HCOBSTR|G6_HCNP|G6_HCPOSTRAU|G6_HCINOTH|G6_HCOTHUNS					G6_OTHNEU
G6_MIGRAINE	Migraine	Chapter VI Diseases of the nervous system	259654	3645 [1.4%]	141077	1992 [1.41%]	76911	1492 [1.94%]	64166	500 [0.78%]	78467	1178 [1.5%]	62610	814 [1.3%]	105831	1436 [1.36%]	12746	217 [1.7%]	G43	G6_MIGRAINE_NO_AURA|G6_MIGRAINE_WITH_AURA					G6_EPIPAROX
G6_MONOOTHUNS	Other and unspecified mononeuropathies, also in other diseases	Chapter VI Diseases of the nervous system	255961	387 [0.15%]	138863	217 [0.16%]	74090	102 [0.14%]	64773	115 [0.18%]	77341	93 [0.12%]	61522	124 [0.2%]	104573	149 [0.14%]	/	/	G58[8-9]|G59						G6_NERPLEX
G6_MS	MS-disease / Multiple Sclerosis	Chapter VI Diseases of the nervous system	273212	597 [0.22%]	148412	321 [0.22%]	79899	227 [0.28%]	68513	94 [0.14%]	81862	223 [0.27%]	66550	98 [0.15%]	111387	262 [0.24%]	/	/	G35						G6_DISSOTH|G6_OTHDEMYEL|G6_ADEM|G6_ENCEPHBACT|G6_ENCEPHOTH
G6_MYONEU	Diseases of the myoneural junction and muscle	Chapter VI Diseases of the nervous system	274069	512 [0.19%]	148868	284 [0.19%]	80196	124 [0.15%]	68672	160 [0.23%]	82152	121 [0.15%]	66716	163 [0.24%]	111766	203 [0.18%]	/	/	G7	G6_MYASTHENIA|G6_TOXMYONEU|G6_CONDEVMYA|G6_MYONEUOTHUNS|G6_MUSDYST|G6_MYOTDIS|G6_CONMYOP|G6_MITOCMY|G6_MUSCOTHUNS|G6_DRUGMYOP|G6_ALCOMYOP|G6_MYOPTOX|G6_PERIOPAR|G6_INFLAMYOP|G6_MYOPOTHUNS|G6_MYOMUSCINOTH
G6_NERPLEX	Nerve, nerve root and plexus disorders	Chapter VI Diseases of the nervous system	267831	12257 [4.58%]	145433	6787 [4.67%]	77918	3930 [5.04%]	67515	2857 [4.23%]	80553	3305 [4.1%]	64880	3482 [5.37%]	109287	4863 [4.45%]	13111	607 [4.63%]	G5	G6_TRINEU|G6_ATYFAC|G6_TRIOTHUNS|G6_BELLPA|G6_FACOTH|G6_DISOLF|G6_DISGLO|G6_DISVAG|G6_DISHYP|G6_DISMULTIP|G6_DISOTHUNS|G6_POSTZOST|G6_CRAINOTH|G6_BRACHPLE|G6_LSPLEX|G6_CERVROOT|G6_THROOT|G6_LSROOT|G6_NEURAMYO|G6_PHANTOM|G6_ROOTPLEXOTHUNS|G6_CARPTU|G6_MEDLEOTH|G6_ULLNLE|G6_RADLES|G6_CAUSALGIA|G6_MONONPOTHUS|G6_SCIALE|G6_MERALGIA|G6_FEMLE|G6_FEMLAPOP|G6_FEMMEPOP|G6_TARSTUN|G6_PLANTAR|G6_MONOLOWOTHU…
G6_NEUATR	Systemic atrophies primarily affecting the central nervous system	Chapter VI Diseases of the nervous system	274186	619 [0.23%]	148943	359 [0.24%]	80240	172 [0.21%]	68703	187 [0.27%]	82192	127 [0.15%]	66751	232 [0.35%]	111806	245 [0.22%]	/	/	G1	G6_HUNTINGTON|G6_HERATAXIA|G6_INFAMUSC|G6_OTHINMUSC|G6_ALS|G6_SPINAMUSCOTH|G6_POSTPOLIO
G6_NEUINFL	Inflammatory diseases of the central nervous system	Chapter VI Diseases of the nervous system	274043	600 [0.22%]	148875	311 [0.21%]	80193	161 [0.2%]	68682	150 [0.22%]	82145	131 [0.16%]	66730	180 [0.27%]	111738	257 [0.23%]	/	/	G0	G6_MENINGBACT|G6_MENINGVIR|G6_MENINGOTH|G6_ADEM|G6_ENCEPHBACT|G6_ENCEPHOTH|G6_CNSABSC|G6_CNSPHLEB|G6_NEUROINFSEQ
G6_NEURODEGENERATIVE	Unspecific neurodegenerative disorder	Chapter VI Diseases of the nervous system	274230	2244 [0.82%]	148969	1242 [0.83%]	80243	628 [0.78%]	68726	614 [0.89%]	82204	111 [0.14%]	66765	1131 [1.69%]	111820	934 [0.84%]	13441	68 [0.51%]	G30|F00	F5_ALZHDEMENT					G6_ALZHEIMER
G6_NEUROOTH	Other disorders of nervous system	Chapter VI Diseases of the nervous system	269520	1343 [0.5%]	146380	735 [0.5%]	78923	323 [0.41%]	67457	412 [0.61%]	80992	310 [0.38%]	65388	425 [0.65%]	109932	530 [0.48%]	13208	78 [0.59%]	G98|G99						G6_OTHNEU
G6_OTHNEU	Other neurological diseases	Chapter VI Diseases of the nervous system	273181	5004 [1.83%]	148370	2725 [1.84%]	79927	1327 [1.66%]	68443	1398 [2.04%]	81865	1183 [1.45%]	66505	1542 [2.32%]	111420	2018 [1.81%]	13391	261 [1.95%]	G9	G6_AUTONOM|G6_HYDROCEPH|G6_ENCEPHTOX|G6_CERCYST|G6_ANOXBRAINDAM|G6_BENINTRAHYP|G6_POSTVIRFAT|G6_ENCEPATH|G6_COMPBRAIN|G6_CEROEDEMA|G6_REYE|G6_DISBROTHUNS|G6_SPINOTH|G6_CNSOTH|G6_POSTOPNEURO|G6_NEUROOTH|G6_TIA|G6_VASCSYND
G6_PARKINSON	Parkinson's disease	Chapter VI Diseases of the nervous system	274043	2172 [0.79%]	148858	1221 [0.82%]	80198	443 [0.55%]	68660	778 [1.13%]	82183	250 [0.3%]	66675	971 [1.46%]	111751	887 [0.79%]	13434	64 [0.48%]	G20
G6_PLANTAR	Lesion of plantar nerve	Chapter VI Diseases of the nervous system	256380	806 [0.31%]	139090	444 [0.32%]	74357	369 [0.5%]	64733	75 [0.12%]	77504	256 [0.33%]	61586	188 [0.31%]	104765	341 [0.33%]	/	/	G576						G6_NERPLEX
G6_POLYNEU	Polyneuropathies and other disorders of the peripheral nervous system	Chapter VI Diseases of the nervous system	273860	3243 [1.18%]	148753	1789 [1.2%]	80159	755 [0.94%]	68594	1034 [1.51%]	82100	703 [0.86%]	66653	1086 [1.63%]	111680	1278 [1.14%]	13427	176 [1.31%]	G6	G6_HEREMOSEN|G6_REFSUM|G6_NEUROHERAT|G6_IPNEUROP|G6_HERIPOTHUN|G6_GUILBAR|G6_DRUGPOLY|G6_ALCOPOLY|G6_TOXICPOLY|G6_POLYOTHUNS|G6_PERIPHOTH
G6_POLYOTHUNS	Other and unspecified polyneuropathies, also in other diseases	Chapter VI Diseases of the nervous system	273528	2911 [1.06%]	148566	1602 [1.08%]	80080	676 [0.84%]	68486	926 [1.35%]	82012	615 [0.75%]	66554	987 [1.48%]	111549	1147 [1.03%]	13413	162 [1.21%]	G61[1-9]|G62[8-9]|G63						G6_POLYNEU
G6_POSTVIRFAT	Postviral fatigue syndrome	Chapter VI Diseases of the nervous system	268776	599 [0.22%]	145975	330 [0.23%]	78850	250 [0.32%]	67125	80 [0.12%]	80897	215 [0.27%]	65078	115 [0.18%]	109650	248 [0.23%]	/	/	G933						G6_OTHNEU
G6_RLS	Restless leg syndrome	Chapter VI Diseases of the nervous system	274206	689 [0.25%]	148950	391 [0.26%]	80232	233 [0.29%]	68718	158 [0.23%]	82196	159 [0.19%]	66754	232 [0.35%]	111815	288 [0.26%]	/	/	G258
G6_ROOTPLEXOTHUNS	Other and unspecified nerve root and plexus disorders, also in other diseases	Chapter VI Diseases of the nervous system	259952	4378 [1.68%]	141064	2418 [1.71%]	75295	1307 [1.74%]	65769	1111 [1.69%]	78384	1136 [1.45%]	62680	1282 [2.05%]	106147	1723 [1.62%]	12741	237 [1.86%]	G54[8-9]|G55						G6_NERPLEX
G6_SLEEPAPNO	Sleep apnoea	Chapter VI Diseases of the nervous system	272033	4687 [1.72%]	147802	2518 [1.7%]	79843	802 [1.0%]	67959	1716 [2.53%]	81620	1353 [1.66%]	66182	1165 [1.76%]	110888	1869 [1.69%]	13343	300 [2.25%]	G473						G6_NARCOCATA|G6_SLEEPDISOTH
G6_SLEEPDISOTH	Other sleep disorders	Chapter VI Diseases of the nervous system	261296	5287 [2.02%]	141921	2836 [2.0%]	76404	985 [1.29%]	65517	1851 [2.83%]	78799	1510 [1.92%]	63122	1326 [2.1%]	106525	2130 [2.0%]	12850	321 [2.5%]	G47						G6_EPIPAROX
G6_SPINOTH	Other diseases of spinal cord	Chapter VI Diseases of the nervous system	268860	683 [0.25%]	146035	390 [0.27%]	78761	161 [0.2%]	67274	229 [0.34%]	80840	158 [0.2%]	65195	232 [0.36%]	109664	262 [0.24%]	/	/	G95						G6_OTHNEU
G6_TIA	Transient ischemic attack	Chapter VI Diseases of the nervous system	267650	2581 [0.96%]	145378	1447 [1.0%]	78493	684 [0.87%]	66885	763 [1.14%]	80625	465 [0.58%]	64753	982 [1.52%]	109159	1037 [0.95%]	13113	97 [0.74%]	G45						G6_OTHNEU
G6_TRINEU	Trigeminal neuralgia	Chapter VI Diseases of the nervous system	256076	502 [0.2%]	138940	294 [0.21%]	74197	209 [0.28%]	64743	85 [0.13%]	77355	107 [0.14%]	61585	187 [0.3%]	104608	184 [0.18%]	/	/	G500						G6_NERPLEX
G6_ULLNLE	Lesion of ulnar nerve	Chapter VI Diseases of the nervous system	256392	818 [0.32%]	139090	444 [0.32%]	74159	171 [0.23%]	64931	273 [0.42%]	77495	247 [0.32%]	61595	197 [0.32%]	104757	333 [0.32%]	/	/	G562						G6_NERPLEX
G6_XTRAPYR	Extrapyramidal and movement disorders	Chapter VI Diseases of the nervous system	273888	3879 [1.42%]	148766	2199 [1.48%]	80144	976 [1.22%]	68622	1223 [1.78%]	82139	612 [0.75%]	66627	1587 [2.38%]	111696	1575 [1.41%]	13426	105 [0.78%]	G2	G6_PARKINSON|G6_PARKSCND|G6_BASDEGENOTH|G6_DYSTON|G6_XTRAPYROTH
G6_XTRAPYROTH	Other extrapyramidal and movement disorders in other diseases	Chapter VI Diseases of the nervous system	271500	1491 [0.55%]	147425	858 [0.58%]	79625	457 [0.57%]	67800	401 [0.59%]	81836	309 [0.38%]	65589	549 [0.84%]	110727	606 [0.55%]	/	/	G25|G26	G6_RLS					G6_XTRAPYR
GE	Generalized epilepsy	Chapter VI Diseases of the nervous system	270553	379 [0.14%]	146961	229 [0.16%]	79293	120 [0.15%]	67668	109 [0.16%]	81214	101 [0.12%]	65747	128 [0.19%]	110289	136 [0.12%]	/	/	G403						G6_EPLEPSY
MEMLOSS	Memory loss	Chapter VI Diseases of the nervous system	269331	994 [0.37%]	146222	540 [0.37%]	78958	249 [0.32%]	67264	291 [0.43%]	81861	189 [0.23%]	64361	351 [0.55%]	109823	423 [0.39%]	/	/	R41[1-3]						F5_DEMENTIA|G6_ALZHEIMER|G6_AD_WIDE
MIGRAINE_UNSPE	Migraine, unspecified, drug-induced	Chapter VI Diseases of the nervous system	273485	3335 [1.22%]	148571	1831 [1.23%]	79940	1380 [1.73%]	68631	451 [0.66%]	81947	1095 [1.34%]	66624	736 [1.1%]	111513	1308 [1.17%]	13401	196 [1.46%]	G439
NEURODEGOTH	Other degenerative diseases of the nervous system	Chapter VI Diseases of the nervous system	223327	4444 [1.99%]	120898	2435 [2.01%]	65804	1201 [1.83%]	55094	1234 [2.24%]	69541	569 [0.82%]	51357	1866 [3.63%]	91342	1863 [2.04%]	11087	146 [1.32%]	G3	G6_ALZHEIMER|G6_ATROPHCIRCUM|G6_DEGENSEN|G6_ALCODEGEN|G6_DEGENOTH					NEURODIS
PDSTRICT_EXMORE	Parkinson's disease, strict definition, excluding more controls	Chapter VI Diseases of the nervous system	193487	2172 [1.12%]	104322	1221 [1.17%]	56701	443 [0.78%]	47621	778 [1.63%]	60706	250 [0.41%]	43616	971 [2.23%]	79386	887 [1.12%]	9779	64 [0.65%]	G20						G6_PARKINSON|F5_PSYCH|NEURODIS
SFN	Small fibre neuropathy	Chapter VI Diseases of the nervous system	270973	356 [0.13%]	147157	193 [0.13%]	79468	64 [0.08%]	67689	129 [0.19%]	81465	68 [0.08%]	65692	125 [0.19%]	110553	151 [0.14%]	/	/	G608|G628|G633						G6_POLYNEU
DM_BCKGRND_RETINA	Background diabetic retinopathy	Chapter VII Diseases of the eye, adnexa, ear and mastoid process	272518	2187 [0.8%]	148071	1120 [0.76%]	79850	435 [0.54%]	68221	685 [1.0%]	81953	401 [0.49%]	66118	719 [1.09%]	111176	786 [0.71%]	13271	281 [2.12%]	H3600						DM_RETINOPATHY
DM_EYE_OPER_FOR_NON_DIAB_EXCLUSION	Exclude non-diabetic causes for injection of anti-VEGF-antibody or corticosteroid or any drug into vitreous body	Chapter VII Diseases of the eye, adnexa, ear and mastoid process	243948	1181 [0.48%]	132907	637 [0.48%]	73120	293 [0.4%]	59787	344 [0.58%]	76270	115 [0.15%]	56637	522 [0.92%]	100319	425 [0.42%]	10722	119 [1.11%]	H3531|H348			DIABETES_FG		!DIABETES_FG	DM_EYE_OPER
DM_MACULOPATHY_EXMORE	Diabetic maculopathy, excluding more controls	Chapter VII Diseases of the eye, adnexa, ear and mastoid process	250474	2187 [0.87%]	136560	1120 [0.82%]	75266	435 [0.58%]	61294	685 [1.12%]	77223	401 [0.52%]	59337	719 [1.21%]	102871	786 [0.76%]	11043	281 [2.54%]	H3601						DIABETES_FG
DM_RETINA_NOS	Unspecified diabetic retinopathy	Chapter VII Diseases of the eye, adnexa, ear and mastoid process	272775	2444 [0.9%]	148215	1264 [0.85%]	79922	507 [0.63%]	68293	757 [1.11%]	82015	463 [0.56%]	66200	801 [1.21%]	111272	882 [0.79%]	13288	298 [2.24%]	H3609|E17|E13			DM_EYE_OPER		!DM_EYE_OPER	DM_RETINOPATHY
DM_RETINA_PROLIF	Proliferative diabetic retinopathy, operation included	Chapter VII Diseases of the eye, adnexa, ear and mastoid process	272518	2187 [0.8%]	148071	1120 [0.76%]	79850	435 [0.54%]	68221	685 [1.0%]	81953	401 [0.49%]	66118	719 [1.09%]	111176	786 [0.71%]	13271	281 [2.12%]	H3603	DM_RETINA_PROLIF_NOS_ET_OPER					DM_RETINOPATHY
DM_VITREOUS_BLEEDING	Vitreous bleeding (caused by prolif. dmrp when together with H36.03*)	Chapter VII Diseases of the eye, adnexa, ear and mastoid process	270389	436 [0.16%]	146976	234 [0.16%]	79412	105 [0.13%]	67564	129 [0.19%]	81571	111 [0.14%]	65405	123 [0.19%]	110406	176 [0.16%]	/	/	H431						DM_RETINOPATHY
DRY_AMD	Dry age-related macular degeneration (includes geographic atrophy)	Chapter VII Diseases of the eye, adnexa, ear and mastoid process	264626	5886 [2.22%]	143824	3376 [2.35%]	77702	2058 [2.65%]	66122	1318 [1.99%]	80512	677 [0.84%]	63312	2699 [4.26%]	108093	2275 [2.1%]	12709	235 [1.85%]	H3530		EVENT_AGE>=50	!DRY_AMD_EARLY	DEATH_AGE>=50	!DRY_AMD_EARLY	H7_RETINOPATHYDIAB|H7_RETINASEPAR|MACULA_NAS|H7_GLAUCPRIMOPEN|H7_GLAUCCLOSEPRIM|H7_GLAUCSECTRAUMA|H7_GLAUCSECINFLAM|H7_GLAUCSECDISEASE|H7_GLAUCSECDRUG|H7_GLAUCNAS
H7_AMBLYANOPSIA	Amblyopia ex anopsia	Chapter VII Diseases of the eye, adnexa, ear and mastoid process	268749	986 [0.37%]	145980	538 [0.37%]	78701	296 [0.38%]	67279	242 [0.36%]	80958	150 [0.19%]	65022	388 [0.6%]	109626	413 [0.38%]	/	/	H530						H7_VISUALDISTBLIND
H7_AMD	Age-related macular degeneration (whether dry or wet)	Chapter VII Diseases of the eye, adnexa, ear and mastoid process	264982	5899 [2.23%]	144021	3382 [2.35%]	77794	2062 [2.65%]	66227	1320 [1.99%]	80709	683 [0.85%]	63312	2699 [4.26%]	108216	2282 [2.11%]	12745	235 [1.84%]		DRY_AMD|WET_AMD					H7_RETINOPATHYDIAB|H7_RETINASEPAR|MACULA_NAS|H7_GLAUCPRIMOPEN|H7_GLAUCCLOSEPRIM|H7_GLAUCSECTRAUMA|H7_GLAUCSECINFLAM|H7_GLAUCSECDISEASE|H7_GLAUCSECDRUG|H7_GLAUCNAS
H7_ANISOMETROPIA	Anisometropia and aniseikonia	Chapter VII Diseases of the eye, adnexa, ear and mastoid process	265167	349 [0.13%]	143776	176 [0.12%]	77124	106 [0.14%]	66652	70 [0.11%]	/	/	63206	129 [0.2%]	108345	152 [0.14%]	/	/	H523						H7_OCUMUSCLE
H7_ASTIGMATISM	Astigmatism	Chapter VII Diseases of the eye, adnexa, ear and mastoid process	269998	5180 [1.92%]	146719	3119 [2.13%]	78927	1909 [2.42%]	67792	1210 [1.78%]	81289	766 [0.94%]	65430	2353 [3.6%]	110049	1856 [1.69%]	13230	205 [1.55%]	H522						H7_OCUMUSCLE
H7_BCKRNDRETINOPAT	Background retinopathy and retinal vascular changes	Chapter VII Diseases of the eye, adnexa, ear and mastoid process	261484	329 [0.13%]	141980	186 [0.13%]	76616	87 [0.11%]	65364	99 [0.15%]	80108	64 [0.08%]	61872	122 [0.2%]	106785	113 [0.11%]	/	/	H350						H7_CHOROIDRETINA
H7_BLEPHAROCHALASIS	Blepharochalasis	Chapter VII Diseases of the eye, adnexa, ear and mastoid process	263651	561 [0.21%]	143125	350 [0.24%]	76992	210 [0.27%]	66133	140 [0.21%]	79896	134 [0.17%]	63229	216 [0.34%]	107613	196 [0.18%]	/	/	H023						H7_LIDLACRIMALORBIT
H7_BLINDANDVISIMPAIRMENT	Visual impairment including blindness (binocular or monocular)	Chapter VII Diseases of the eye, adnexa, ear and mastoid process	269439	1676 [0.62%]	146328	886 [0.61%]	78834	429 [0.54%]	67494	457 [0.68%]	81117	309 [0.38%]	65211	577 [0.88%]	109914	701 [0.64%]	13197	89 [0.67%]	H54	H7_VISIMPBILATERAL|H7_SEVVISIMPBINOC|H7_MODVISIMPBINOC|H7_MILDVISIMPBINOC|H7_BLINDMONOCULAR|H7_SEVVISIMPMONOC|H7_MODVISIMPMONOC|H7_BLINDVISIMPNAS|H7_BLINDICD9|H7_OTHVISIMPICD9|H7_VISIMPNASICD9|H7_VISIMPBILATICD8|H7_VISIMPUNILATICD8|H7_VISUALDISTINOTH					H7_VISUALDISTBLIND
H7_BLINDMONOCULAR	Blindness, monocular	Chapter VII Diseases of the eye, adnexa, ear and mastoid process	268249	486 [0.18%]	145685	243 [0.17%]	78514	109 [0.14%]	67171	134 [0.2%]	80900	92 [0.11%]	64785	151 [0.23%]	109421	208 [0.19%]	/	/	H544						H7_VISUALDISTBLIND
H7_CATARACTOTHER	Other cataract	Chapter VII Diseases of the eye, adnexa, ear and mastoid process	257912	22637 [8.78%]	140033	12376 [8.84%]	75112	7303 [9.72%]	64921	5073 [7.81%]	80144	2980 [3.72%]	59889	9396 [15.69%]	105304	8761 [8.32%]	12575	1500 [11.93%]	H26						H7_LENS
H7_CATARACTSENILE	Senile cataract	Chapter VII Diseases of the eye, adnexa, ear and mastoid process	254486	19211 [7.55%]	138303	10646 [7.7%]	74174	6365 [8.58%]	64129	4281 [6.68%]	79594	2430 [3.05%]	58709	8216 [13.99%]	104112	7569 [7.27%]	12071	996 [8.25%]	H25						H7_LENS
H7_CHALAZION	Chalazion	Chapter VII Diseases of the eye, adnexa, ear and mastoid process	263739	649 [0.25%]	143138	363 [0.25%]	76953	171 [0.22%]	66185	192 [0.29%]	79986	224 [0.28%]	63152	139 [0.22%]	107654	237 [0.22%]	/	/	H001						H7_LIDLACRIMALORBIT
H7_CHOROIDRETINA	Disorders of choroid and retina	Chapter VII Diseases of the eye, adnexa, ear and mastoid process	272115	10960 [4.03%]	147856	6062 [4.1%]	79756	3227 [4.05%]	68100	2835 [4.16%]	81811	1767 [2.16%]	66045	4295 [6.5%]	110952	4280 [3.86%]	13307	618 [4.64%]	H3	H7_CHORIORETINFLAM|H7_CHOROIDOTH|H7_RETINALDETACH|H7_RETINAVASC|H7_RETINALDISOTH
H7_CONJUNCTIVA	Disorders of conjunctiva	Chapter VII Diseases of the eye, adnexa, ear and mastoid process	273887	1148 [0.42%]	148805	601 [0.4%]	80148	314 [0.39%]	68657	287 [0.42%]	82133	201 [0.24%]	66672	400 [0.6%]	111690	438 [0.39%]	13392	109 [0.81%]	H1[0-3]	H7_CONJUNCTIVITIS|H7_OTHERCONJ
H7_CONJUNCTIVITISACUNONATOPIC	Conjunctivitis (acute, non atopic)	Chapter VII Diseases of the eye, adnexa, ear and mastoid process	273131	392 [0.14%]	148412	208 [0.14%]	79946	112 [0.14%]	68466	96 [0.14%]	82003	71 [0.09%]	66409	137 [0.21%]	111410	158 [0.14%]	/	/	H10|H13[1-2]						H7_CONJUNCTIVA
H7_CORNEALDYSTROPHY	Corneal degeneration	Chapter VII Diseases of the eye, adnexa, ear and mastoid process	271483	1825 [0.67%]	147488	1080 [0.73%]	79426	631 [0.79%]	68062	449 [0.66%]	81668	190 [0.23%]	65820	890 [1.35%]	110756	649 [0.59%]	13239	96 [0.73%]	H184						H7_SCLERACORNEA
H7_CORNEALOTH	Other disorders of cornea	Chapter VII Diseases of the eye, adnexa, ear and mastoid process	272429	2771 [1.02%]	148017	1609 [1.09%]	79736	941 [1.18%]	68281	668 [0.98%]	81830	352 [0.43%]	66187	1257 [1.9%]	111124	1017 [0.92%]	13288	145 [1.09%]	H18	H7_CORNEAPIGMENT|H7_BULLKERATOPATHY|H7_CORNEALOEDEMA|H7_CORNEALMEMBRANE|H7_CORNEALDYSTROPHY|H7_KERATOCONUS|H7_CORNEALDEFORM|H7_CORNEALNAS					H7_SCLERACORNEA
H7_DIPLOPIA	Diplopia	Chapter VII Diseases of the eye, adnexa, ear and mastoid process	268627	864 [0.32%]	145915	473 [0.32%]	78618	213 [0.27%]	67297	260 [0.39%]	80986	178 [0.22%]	64929	295 [0.45%]	109564	351 [0.32%]	/	/	H532						H7_VISUALDISTBLIND
H7_ECTROPION	Ectropion of eyelid	Chapter VII Diseases of the eye, adnexa, ear and mastoid process	263632	542 [0.21%]	143082	307 [0.21%]	76877	95 [0.12%]	66205	212 [0.32%]	/	/	63271	258 [0.41%]	107641	224 [0.21%]	/	/	H021						H7_LIDLACRIMALORBIT
H7_ENTROPION	Entropion and trichiasis of eyelid	Chapter VII Diseases of the eye, adnexa, ear and mastoid process	263823	733 [0.28%]	143195	420 [0.29%]	76944	162 [0.21%]	66251	258 [0.39%]	79858	96 [0.12%]	63337	324 [0.51%]	107712	295 [0.27%]	/	/	H020						H7_LIDLACRIMALORBIT
H7_EPIPHORA	Epiphora	Chapter VII Diseases of the eye, adnexa, ear and mastoid process	263807	717 [0.27%]	143176	401 [0.28%]	77020	238 [0.31%]	66156	163 [0.25%]	79894	132 [0.17%]	63282	269 [0.43%]	107690	273 [0.25%]	/	/	H042						H7_LIDLACRIMALORBIT
H7_EYELIDDIS	Other disorders of eyelid	Chapter VII Diseases of the eye, adnexa, ear and mastoid process	267460	4370 [1.63%]	145288	2513 [1.73%]	78075	1293 [1.66%]	67213	1220 [1.82%]	80598	836 [1.04%]	64690	1677 [2.59%]	109134	1717 [1.57%]	13038	140 [1.07%]	H0[2-3]	H7_ENTROPION|H7_ECTROPION|H7_LAGOPHTALMOS|H7_BLEPHAROCHALASIS|H7_PTOSIS|H7_EYELIDFUNC|H7_XANTHELASMA|H7_EYELIDDEGEN|H7_EYELIDNAS|H7_EYELIDINOTH					H7_LIDLACRIMALORBIT
H7_EYELIDINFLAMMATION	Other inflammation of eyelid	Chapter VII Diseases of the eye, adnexa, ear and mastoid process	263878	788 [0.3%]	143228	453 [0.32%]	77026	244 [0.32%]	66202	209 [0.32%]	79898	136 [0.17%]	63330	317 [0.5%]	107716	299 [0.28%]	/	/	H01						H7_LIDLACRIMALORBIT
H7_EYELIDNAS	Other specified and unspecified disorders of eyelid	Chapter VII Diseases of the eye, adnexa, ear and mastoid process	264837	1747 [0.66%]	143796	1021 [0.71%]	77327	545 [0.7%]	66469	476 [0.72%]	80134	372 [0.46%]	63662	649 [1.02%]	108089	672 [0.62%]	12952	54 [0.42%]	H02[8-9]						H7_LIDLACRIMALORBIT
H7_EYEOTH	Other disorders of eye and adnexa	Chapter VII Diseases of the eye, adnexa, ear and mastoid process	273936	1510 [0.55%]	148791	793 [0.53%]	80147	414 [0.52%]	68644	379 [0.55%]	82111	303 [0.37%]	66680	490 [0.73%]	111721	628 [0.56%]	13424	89 [0.66%]	H5[5-9]	H7_NYSTAGMUS|H7_ANOMAPUPFUNC|H7_OCUPAIN|H7_EYEADNEXOTH|H7_OTHEREYEINOTH
H7_EYEPOSTOP	Postprocedural disorders of eye and adnexa, not elsewhere classified	Chapter VII Diseases of the eye, adnexa, ear and mastoid process	274176	333 [0.12%]	148933	165 [0.11%]	80225	93 [0.12%]	68708	72 [0.1%]	82194	63 [0.08%]	66739	102 [0.15%]	111809	140 [0.13%]	/	/	H59	H7_KERATOPATHY|H7_POSTOPEYENAS
H7_GLAUCCLOSEPRIM	Primary angle-closure glaucoma	Chapter VII Diseases of the eye, adnexa, ear and mastoid process	266539	904 [0.34%]	144793	495 [0.34%]	78103	312 [0.4%]	66690	183 [0.27%]	81079	148 [0.18%]	63714	347 [0.54%]	108801	374 [0.34%]	/	/	H402						H7_GLAUCOMA
H7_GLAUCNAS	Other and unspecified glaucoma	Chapter VII Diseases of the eye, adnexa, ear and mastoid process	270853	5218 [1.93%]	147183	2885 [1.96%]	79283	1492 [1.88%]	67900	1393 [2.05%]	81667	736 [0.9%]	65516	2149 [3.28%]	110458	2031 [1.84%]	13212	302 [2.29%]	H40[8-9]						H7_GLAUCOMA
H7_GLAUCOMA	Glaucoma	Chapter VII Diseases of the eye, adnexa, ear and mastoid process	273302	7667 [2.81%]	148496	4198 [2.83%]	80009	2218 [2.77%]	68487	1980 [2.89%]	82080	1149 [1.4%]	66416	3049 [4.59%]	111441	3014 [2.7%]	13365	455 [3.4%]	H4[0-2]	H7_GLAUCSUSP|H7_GLAUCPRIMOPEN|H7_GLAUCCLOSEPRIM|H7_GLAUCSECTRAUMA|H7_GLAUCSECINFLAM|H7_GLAUCSECDISEASE|H7_GLAUCSECDRUG|H7_GLAUCNAS|H7_GLAUCOMAMEDICATION|H7_GLAUCINOTH
H7_GLAUCOMA_POAG	Primary open-angle glaucoma, strict	Chapter VII Diseases of the eye, adnexa, ear and mastoid process	267704	2069 [0.77%]	145393	1095 [0.75%]	78347	556 [0.71%]	67046	539 [0.8%]	81220	289 [0.36%]	64173	806 [1.26%]	109243	816 [0.75%]	13068	158 [1.21%]	H401						H7_GLAUCOMA
H7_GLAUCSUSP	Glaucoma suspect	Chapter VII Diseases of the eye, adnexa, ear and mastoid process	267588	1953 [0.73%]	145375	1077 [0.74%]	78361	570 [0.73%]	67014	507 [0.76%]	81226	295 [0.36%]	64149	782 [1.22%]	109178	751 [0.69%]	13035	125 [0.96%]	H400						H7_GLAUCOMA
H7_GLOBE	Disorders of globe	Chapter VII Diseases of the eye, adnexa, ear and mastoid process	271897	450 [0.17%]	147744	248 [0.17%]	79578	128 [0.16%]	68166	120 [0.18%]	81796	92 [0.11%]	65948	156 [0.24%]	110856	170 [0.15%]	/	/		H7_PURENDOPHTHALMITIS|H7_OTHENDOPHTHALMITIS|H7_DEGENMYOPIA|H7_DEGENGLOBE|H7_HYPOTONYEYE|H7_GLOBEDEGENERATED|H7_INTRAOCULARBODY|H7_GLOBENAS|H7_VITRBODYGLOBEINOTH					H7_VITREOUS
H7_HYPERMETRO	Hypermetropia	Chapter VII Diseases of the eye, adnexa, ear and mastoid process	265263	445 [0.17%]	143851	251 [0.17%]	77189	171 [0.22%]	66662	80 [0.12%]	80587	64 [0.08%]	63264	187 [0.3%]	108366	173 [0.16%]	/	/	H520						H7_OCUMUSCLE
H7_IRIDOCYCLITIS	Iridocyclitis	Chapter VII Diseases of the eye, adnexa, ear and mastoid process	270717	1059 [0.39%]	146942	534 [0.36%]	79065	270 [0.34%]	67877	264 [0.39%]	81657	179 [0.22%]	65285	355 [0.54%]	110532	425 [0.38%]	13243	100 [0.76%]	H2[02]	H7_IRIDOCYC_ANTER|H7_IRIDOLENS|H7_IRIDONAS|H7_IRIDOCYCLITISINOTH					H7_SCLERACORNEA
H7_KERATITIS	Keratitis	Chapter VII Diseases of the eye, adnexa, ear and mastoid process	272800	3142 [1.15%]	148223	1815 [1.22%]	79856	1061 [1.33%]	68367	754 [1.1%]	81907	429 [0.52%]	66316	1386 [2.09%]	111260	1153 [1.04%]	13317	174 [1.31%]	H1[6-9]	H7_CORNULCER|H7_KERATITISOTH|H7_CORNEALSCAR|H7_HERPESKERATITIS|H7_KERATITISINOTH					H7_SCLERACORNEA
H7_LACRIMALSYSTEM	Disorders of lacrimal system	Chapter VII Diseases of the eye, adnexa, ear and mastoid process	265349	2259 [0.85%]	143954	1179 [0.82%]	77539	757 [0.98%]	66415	422 [0.64%]	80155	393 [0.49%]	63799	786 [1.23%]	108338	921 [0.85%]	13057	159 [1.22%]	H04	H7_DACRYOADENITIS|H7_LACRIGLAND|H7_EPIPHORA|H7_LACRIMINFLAMACU|H7_LACRIMINFLAMCHRON|H7_STENOLACRI|H7_LACRIPAS|H7_LACRINAS					H7_LIDLACRIMALORBIT
H7_LENS	Disorders of lens	Chapter VII Diseases of the eye, adnexa, ear and mastoid process	269390	34115 [12.66%]	146461	18804 [12.84%]	78960	11151 [14.12%]	67501	7653 [11.34%]	81641	4477 [5.48%]	64820	14327 [22.1%]	109917	13374 [12.17%]	13012	1937 [14.89%]	H2[5-8]	H7_CATARACTSENILE|H7_CATARACTOTHER|H7_APHAKIA|H7_LENSDISLOCATIO|H7_DISORDERLENSNAS
H7_LIDLACRIMALORBIT	Disorders of eyelid, lacrimal system and orbit	Chapter VII Diseases of the eye, adnexa, ear and mastoid process	270409	7319 [2.71%]	146882	4107 [2.8%]	79037	2255 [2.85%]	67845	1852 [2.73%]	81269	1507 [1.85%]	65613	2600 [3.96%]	110272	2855 [2.59%]	13255	357 [2.69%]	H0	H7_HORDEOLUM|H7_CHALAZION|H7_EYELIDINFLAMMATION|H7_EYELIDDIS|H7_LACRIMALSYSTEM|H7_ORBIT
H7_MACULADEGEN	Degeneration of macula and posterior pole	Chapter VII Diseases of the eye, adnexa, ear and mastoid process	267054	5899 [2.21%]	145176	3382 [2.33%]	78591	2062 [2.62%]	66585	1320 [1.98%]	80727	683 [0.85%]	64449	2699 [4.19%]	108954	2282 [2.09%]	12924	235 [1.82%]	H353	DRY_AMD|WET_AMD|MACULAR_CYST|MACULAR_HOLE|MACULAR_PUCKER|MACULA_NAS					H7_CHOROIDRETINA
H7_MYOPIA	Myopia	Chapter VII Diseases of the eye, adnexa, ear and mastoid process	266804	1986 [0.74%]	144628	1028 [0.71%]	77605	587 [0.76%]	67023	441 [0.66%]	80934	411 [0.51%]	63694	617 [0.97%]	109031	838 [0.77%]	13145	120 [0.91%]	H521						H7_OCUMUSCLE
H7_NYSTAGMUS	Nystagmus and other irregular eye movements	Chapter VII Diseases of the eye, adnexa, ear and mastoid process	272779	353 [0.13%]	148191	193 [0.13%]	79822	89 [0.11%]	68369	104 [0.15%]	81895	87 [0.11%]	66296	106 [0.16%]	111235	142 [0.13%]	/	/	H55						H7_EYEOTH
H7_OCUMUSCLE	Disorders of ocular muscles, binocular movement, accommodation and refraction	Chapter VII Diseases of the eye, adnexa, ear and mastoid process	273370	8552 [3.13%]	148507	4907 [3.3%]	79968	2950 [3.69%]	68539	1957 [2.86%]	81987	1464 [1.79%]	66520	3443 [5.18%]	111457	3264 [2.93%]	13406	381 [2.84%]	H49|H5[0-2]	H7_PARASTRAB|H7_STRABOTH|H7_BINOCUMOVOTH|H7_REFRAACCOMMODIS
H7_OPTNERVE	Disorders of optic nerve and visual pathways	Chapter VII Diseases of the eye, adnexa, ear and mastoid process	274111	541 [0.2%]	148910	282 [0.19%]	80206	139 [0.17%]	68704	143 [0.21%]	82171	119 [0.14%]	66739	163 [0.24%]	111766	228 [0.2%]	/	/	H4[6-8]	H7_OPTNEURITIS|H7_OPTNEUROTH|H7_RETROBULBNEURINOTH|H7_OPTNERVPATHINOTH
H7_OPTNEUROTH	Other disorders of optic [2nd] nerve and visual pathways	Chapter VII Diseases of the eye, adnexa, ear and mastoid process	274034	464 [0.17%]	148867	239 [0.16%]	80181	114 [0.14%]	68686	125 [0.18%]	82149	97 [0.12%]	66718	142 [0.21%]	111738	200 [0.18%]	/	/	H47	H7_OPTNERVNAS|H7_PAPILLOEDEMA|H7_OPTATROPHY|H7_OPTICDISCOTH|H7_OPTICCHIASM|H7_VISUALPATHOTH|H7_VISUALCORTEXOTH|H7_VISUALPATHNAS					H7_OPTNERVE
H7_ORBIT	Disorders of orbit	Chapter VII Diseases of the eye, adnexa, ear and mastoid process	263408	318 [0.12%]	142948	173 [0.12%]	76883	101 [0.13%]	66065	72 [0.11%]	79846	84 [0.11%]	63102	89 [0.14%]	107537	120 [0.11%]	/	/	H0[5-6]	H7_ORBITINFLAMACU|H7_ORBITINFLAMCHRON|H7_INFLAMORBOTHICD8|H7_EXOPTHALMUS|H7_ORBITDEFORM|H7_ENOPHTHALMOS|H7_RETAINEDBODY|H7_ORBITNAS|H7_LACRIMALORBITINOTH					H7_LIDLACRIMALORBIT
H7_OTHIRISCILIARY	Other disorders of iris and ciliary body	Chapter VII Diseases of the eye, adnexa, ear and mastoid process	270310	652 [0.24%]	146740	332 [0.23%]	78966	171 [0.22%]	67774	161 [0.24%]	81566	88 [0.11%]	65174	244 [0.37%]	110374	267 [0.24%]	13196	53 [0.4%]	H21	H7_VASCCILIARY|H7_DEGENIRISCILIARY|H7_CYSTIRIS|H7_ADHESIOIRIS|H7_IRISCILIARYNAS					H7_SCLERACORNEA
H7_PARASTRAB	Paralytic strabismus	Chapter VII Diseases of the eye, adnexa, ear and mastoid process	265179	361 [0.14%]	143792	192 [0.13%]	77117	99 [0.13%]	66675	93 [0.14%]	80606	83 [0.1%]	63186	109 [0.17%]	108349	156 [0.14%]	/	/	H49	H7_PARASTRA3|H7_PARASTRA4|H7_PARASTRA6|H7_TOTALOPHTHALMOPLEGIA|H7_PROGEXTOPHTHALMOPLEGIA|H7_PARASTRANAS					H7_OCUMUSCLE
H7_PTOSIS	Ptosis of eyelid	Chapter VII Diseases of the eye, adnexa, ear and mastoid process	264292	1202 [0.45%]	143430	655 [0.46%]	77165	383 [0.5%]	66265	272 [0.41%]	79997	235 [0.29%]	63433	420 [0.66%]	107917	500 [0.46%]	/	/	H024						H7_LIDLACRIMALORBIT
H7_REFRAACCOMMODIS	Disorders of refraction and accommodation	Chapter VII Diseases of the eye, adnexa, ear and mastoid process	272543	7725 [2.83%]	148055	4455 [3.01%]	79719	2701 [3.39%]	68336	1754 [2.57%]	81779	1256 [1.54%]	66276	3199 [4.83%]	111108	2915 [2.62%]	13380	355 [2.65%]	H52	H7_HYPERMETRO|H7_MYOPIA|H7_ASTIGMATISM|H7_ANISOMETROPIA|H7_PRESBYOPIA|H7_ACCOMMODIS|H7_REFRADISNAS					H7_OCUMUSCLE
H7_RETINALBREAK	Retinal breaks without detachment	Chapter VII Diseases of the eye, adnexa, ear and mastoid process	261681	526 [0.2%]	142068	274 [0.19%]	76655	126 [0.16%]	65413	148 [0.23%]	80174	130 [0.16%]	61894	144 [0.23%]	106907	235 [0.22%]	/	/	H333						H7_CHOROIDRETINA
H7_RETINALDETACH	Retinal detachments and breaks	Chapter VII Diseases of the eye, adnexa, ear and mastoid process	264148	2993 [1.13%]	143406	1612 [1.12%]	77247	718 [0.93%]	66159	894 [1.35%]	80732	688 [0.85%]	62674	924 [1.47%]	107918	1246 [1.15%]	12824	135 [1.05%]		H7_RETINALDETACHBREAK|H7_RETINOCHISISCYST|H7_RETINALBREAK|H7_RETINALDETACHTRACTION|H7_RETINALDETACHOTH|H7_RETIVASCOCCLUSION					H7_CHOROIDRETINA
H7_RETINALDETACHBREAK	Retinal detachment with retinal break	Chapter VII Diseases of the eye, adnexa, ear and mastoid process	262390	1235 [0.47%]	142474	680 [0.48%]	76805	276 [0.36%]	65669	404 [0.62%]	80411	367 [0.46%]	62063	313 [0.5%]	107180	508 [0.47%]	/	/	H330						H7_CHOROIDRETINA
H7_RETINALDETACHOTH	Other, unspecified and serous retinal detachments	Chapter VII Diseases of the eye, adnexa, ear and mastoid process	261769	614 [0.23%]	142122	328 [0.23%]	76658	129 [0.17%]	65464	199 [0.3%]	80192	148 [0.18%]	61930	180 [0.29%]	106938	266 [0.25%]	/	/	H332|H335						H7_CHOROIDRETINA
H7_RETINALDISOTH	Other retinal disorders	Chapter VII Diseases of the eye, adnexa, ear and mastoid process	270120	8965 [3.32%]	146796	5002 [3.41%]	79282	2753 [3.47%]	67514	2249 [3.33%]	81304	1260 [1.55%]	65492	3742 [5.71%]	110088	3416 [3.1%]	13236	547 [4.13%]		H7_BCKRNDRETINOPAT|H7_RETINOPATPREMAT|H7_PROLIFRETINOPATHOTH|H7_MACULADEGEN|H7_PERIPHRETINADEGEN|H7_HEREDRETINADYST|H7_RETINAHAEMORR|H7_RETINASEPAR|H7_RETINANAS|H7_RETINOPATHYDIAB|H7_RETINODISINOTH					H7_CHOROIDRETINA
H7_RETINANAS	Other specified and unspecified retinal disorders	Chapter VII Diseases of the eye, adnexa, ear and mastoid process	262450	1295 [0.49%]	142516	722 [0.51%]	76886	357 [0.46%]	65630	365 [0.56%]	80254	210 [0.26%]	62262	512 [0.82%]	107163	491 [0.46%]	12771	82 [0.64%]	H35[8-9]						H7_CHOROIDRETINA
H7_RETINAVASC	Retinal vascular disorders	Chapter VII Diseases of the eye, adnexa, ear and mastoid process	261979	824 [0.31%]	142227	433 [0.3%]	76748	219 [0.29%]	65479	214 [0.33%]	80143	99 [0.12%]	62084	334 [0.54%]	107013	341 [0.32%]	12739	50 [0.39%]		H7_RETARTOCCTRANS|H7_CENTRRETARTOCC|H7_OTHRETARTOCC|H7_RETVASCNAS					H7_CHOROIDRETINA
H7_RETINOPATHYDIAB	Diabetic retinopathy	Chapter VII Diseases of the eye, adnexa, ear and mastoid process	263342	2187 [0.83%]	142914	1120 [0.78%]	76964	435 [0.57%]	65950	685 [1.04%]	80445	401 [0.5%]	62469	719 [1.15%]	107458	786 [0.73%]	12970	281 [2.17%]	H360	H7_RETINOPATHYDIAB_BKG|H7_MACULOPATHYDIAB|H7_RETINOPATHYDIAB_BKG_SEVERE|H7_RETINOPATHYDIAB_PROLIF|H7_RETINOPATHYDIAB_ADVANC|H7_RETINOPATHYDIAB_CONSEQ|H7_RETINOPATHYDIAB_NAS					H7_CHOROIDRETINA
H7_RETIVASCOCCLUSION	Retinal vascular occlusion	Chapter VII Diseases of the eye, adnexa, ear and mastoid process	261979	824 [0.31%]	142227	433 [0.3%]	76748	219 [0.29%]	65479	214 [0.33%]	80143	99 [0.12%]	62084	334 [0.54%]	107013	341 [0.32%]	12739	50 [0.39%]	H34						H7_CHOROIDRETINA
H7_SCLERACORNEA	Disorders of sclera, cornea, iris and ciliary body	Chapter VII Diseases of the eye, adnexa, ear and mastoid process	273769	4111 [1.5%]	148720	2312 [1.55%]	80112	1317 [1.64%]	68608	995 [1.45%]	82081	603 [0.73%]	66639	1709 [2.56%]	111646	1539 [1.38%]	13403	260 [1.94%]	H1[5-9]|H2[0-2]	H7_SCLERITISEPISCLERITIS|H7_SCLERANAS|H7_KERATITIS|H7_CORNEALOTH|H7_IRIDOCYCLITIS|H7_OTHIRISCILIARY
H7_STENOLACRI	Stenosis and insufficiency of lacrimal passages	Chapter VII Diseases of the eye, adnexa, ear and mastoid process	263840	750 [0.28%]	143182	407 [0.28%]	77035	253 [0.33%]	66147	154 [0.23%]	79911	149 [0.19%]	63271	258 [0.41%]	107725	308 [0.29%]	/	/	H045						H7_LIDLACRIMALORBIT
H7_STRABISMUS	Strabismus	Chapter VII Diseases of the eye, adnexa, ear and mastoid process	273791	925 [0.34%]	148730	499 [0.34%]	80099	283 [0.35%]	68631	216 [0.31%]	82074	225 [0.27%]	66656	274 [0.41%]	111641	392 [0.35%]	/	/		H7_PARASTRAB|H7_STRABOTH
H7_STRABOTH	Other strabismus	Chapter VII Diseases of the eye, adnexa, ear and mastoid process	265428	610 [0.23%]	143929	329 [0.23%]	77215	197 [0.26%]	66714	132 [0.2%]	80678	155 [0.19%]	63251	174 [0.28%]	108451	258 [0.24%]	/	/	H50	H7_CONVERSTRAB|H7_DIVERGSTRAB|H7_VERTISTRAB|H7_INTERHETEROTRO|H7_HETEROTRONAS|H7_HETEROPHORIA|H7_STRABMECH|H7_STRABNAS					H7_OCUMUSCLE
H7_VISDISTNAS	Other and unspecified visual disturbances	Chapter VII Diseases of the eye, adnexa, ear and mastoid process	269092	1329 [0.49%]	146153	711 [0.49%]	78807	402 [0.51%]	67346	309 [0.46%]	81119	311 [0.38%]	65034	400 [0.62%]	109737	524 [0.48%]	13202	94 [0.71%]	H53[8-9]						H7_VISUALDISTBLIND
H7_VISFIELDDEF	Visual field defects	Chapter VII Diseases of the eye, adnexa, ear and mastoid process	268321	558 [0.21%]	145746	304 [0.21%]	78539	134 [0.17%]	67207	170 [0.25%]	80896	88 [0.11%]	64850	216 [0.33%]	109440	227 [0.21%]	/	/	H534						H7_VISUALDISTBLIND
H7_VISIMPBILATERAL	Blindness or visual impairment, binocular	Chapter VII Diseases of the eye, adnexa, ear and mastoid process	268171	408 [0.15%]	145669	227 [0.16%]	78516	111 [0.14%]	67153	116 [0.17%]	80886	78 [0.1%]	64783	149 [0.23%]	109370	157 [0.14%]	/	/	H540						H7_VISUALDISTBLIND
H7_VISUDISTURB	Visual disturbances	Chapter VII Diseases of the eye, adnexa, ear and mastoid process	271752	3989 [1.47%]	147612	2170 [1.47%]	79551	1146 [1.44%]	68061	1024 [1.5%]	81623	815 [1.0%]	65989	1355 [2.05%]	110813	1600 [1.44%]	13327	219 [1.64%]	H53	H7_AMBLYANOPSIA|H7_VISUDISTURBSUB|H7_DIPLOPIA|H7_BINODISTOTH|H7_VISFIELDDEF|H7_COULOURVISDEF|H7_NIGHTBLIND|H7_VISDISTNAS					H7_VISUALDISTBLIND
H7_VISUDISTURBSUB	Subjective visual disturbances	Chapter VII Diseases of the eye, adnexa, ear and mastoid process	268204	441 [0.16%]	145678	236 [0.16%]	78559	154 [0.2%]	67119	82 [0.12%]	80940	132 [0.16%]	64738	104 [0.16%]	109383	170 [0.16%]	/	/	H531						H7_VISUALDISTBLIND
H7_VITRBODYGLOBE	Disorders of vitreous body	Chapter VII Diseases of the eye, adnexa, ear and mastoid process	273387	1940 [0.71%]	148519	1023 [0.69%]	80019	569 [0.71%]	68500	454 [0.66%]	82058	354 [0.43%]	66461	669 [1.01%]	111493	807 [0.72%]	13375	110 [0.82%]	H43	H7_VITRPROLAPSE|H7_VITRHAEMORR|H7_VITRCRYSTAL|H7_VITROPACIT|H7_VITROTH					H7_VITREOUS
H7_VITRHAEMORR	Vitreous haemorrhage	Chapter VII Diseases of the eye, adnexa, ear and mastoid process	271888	441 [0.16%]	147732	236 [0.16%]	79557	107 [0.13%]	68175	129 [0.19%]	81816	112 [0.14%]	65916	124 [0.19%]	110864	178 [0.16%]	/	/	H431|H450						H7_VITREOUS
H7_VITROTH	Other and unspecified disorders of vitreous body	Chapter VII Diseases of the eye, adnexa, ear and mastoid process	272582	1135 [0.42%]	148112	616 [0.42%]	79821	371 [0.46%]	68291	245 [0.36%]	81904	200 [0.24%]	66208	416 [0.63%]	111138	452 [0.41%]	13332	67 [0.5%]	H43[8-9]						H7_VITREOUS
H8_BPV	Benign paroxysmal vertigo	Chapter VII Diseases of the eye, adnexa, ear and mastoid process	272022	913 [0.34%]	147719	483 [0.33%]	79503	311 [0.39%]	68216	172 [0.25%]	81645	167 [0.2%]	66074	316 [0.48%]	110962	381 [0.34%]	/	/	H811						H8_INNER
H8_CONSENHEARINGLOSS	Conductive and sensorineural hearing loss	Chapter VII Diseases of the eye, adnexa, ear and mastoid process	265434	1666 [0.63%]	143908	941 [0.65%]	77914	464 [0.6%]	65994	477 [0.72%]	80648	363 [0.45%]	63260	578 [0.91%]	108396	640 [0.59%]	13130	85 [0.65%]		H8_HL_CON_NAS|H8_HL_SEN_NAS|H8_HL_MIX_NAS					H8_OTHEREAR
H8_EXTERNAL	Diseases of external ear	Chapter VII Diseases of the eye, adnexa, ear and mastoid process	273710	1094 [0.4%]	148661	592 [0.4%]	80073	275 [0.34%]	68588	317 [0.46%]	82036	251 [0.31%]	66625	341 [0.51%]	111627	447 [0.4%]	13422	55 [0.41%]	H6[0-2]	H8_EXTOTITIS|H8_PERCHRONDR|H8_PINNADIS|H8_CERUMEN|H8_STENOEXTCAN|H8_EXTDISNAS|H8_EXTDISINOTH
H8_EXTOTITIS	Otitis externa	Chapter VII Diseases of the eye, adnexa, ear and mastoid process	273022	406 [0.15%]	148286	217 [0.15%]	79899	101 [0.13%]	68387	116 [0.17%]	81897	112 [0.14%]	66389	105 [0.16%]	111342	162 [0.15%]	/	/	H60	H8_EXT_ABSC|H8_EXT_CELLUL|H8_EXT_MALIGN|H8_EXT_INFNAS|H8_EXT_CHOL|H8_EXT_NONINF|H8_EXT_OTH|H8_EXT_NAS					H8_EXTERNAL
H8_HL_CON_NAS	Conductive hearing loss, unspecified	Chapter VII Diseases of the eye, adnexa, ear and mastoid process	264074	306 [0.12%]	143143	176 [0.12%]	77541	91 [0.12%]	65602	85 [0.13%]	80387	102 [0.13%]	62756	74 [0.12%]	107878	122 [0.11%]	/	/	H90[0-2]						H8_OTHEREAR
H8_HL_NAS	Other specified/unspecified hearing loss	Chapter VII Diseases of the eye, adnexa, ear and mastoid process	270498	6730 [2.49%]	146792	3825 [2.61%]	79119	1669 [2.11%]	67673	2156 [3.19%]	81313	1028 [1.26%]	65479	2797 [4.27%]	110428	2672 [2.42%]	13278	233 [1.75%]	H91[8-9]						H8_OTHEREAR
H8_HL_PRESBY	Presbycusis	Chapter VII Diseases of the eye, adnexa, ear and mastoid process	264421	653 [0.25%]	143366	399 [0.28%]	77660	210 [0.27%]	65706	189 [0.29%]	80345	60 [0.07%]	63021	339 [0.54%]	107987	231 [0.21%]	/	/	H911						H8_OTHEREAR
H8_HL_SEN_NAS	Sensorineural hearing loss	Chapter VII Diseases of the eye, adnexa, ear and mastoid process	265007	1239 [0.47%]	143663	696 [0.48%]	77787	337 [0.43%]	65876	359 [0.54%]	80514	229 [0.28%]	63149	467 [0.74%]	108227	471 [0.44%]	13117	72 [0.55%]	H90[3-5]						H8_OTHEREAR
H8_INNER	Diseases of inner ear	Chapter VII Diseases of the eye, adnexa, ear and mastoid process	273587	2478 [0.91%]	148619	1383 [0.93%]	80047	855 [1.07%]	68572	528 [0.77%]	82055	577 [0.7%]	66564	806 [1.21%]	111563	982 [0.88%]	13405	113 [0.84%]	H8[0-3]	H8_OTOSCLE|H8_VERTIGO|H8_LABYRINTHITIS|H8_LABYRFISTU|H8_LABYRDYSFUNC|H8_NOISEINNER|H8_INNERNAS
H8_LABYRINTHITIS	Labyrinthitis	Chapter VII Diseases of the eye, adnexa, ear and mastoid process	271737	628 [0.23%]	147604	368 [0.25%]	79407	215 [0.27%]	68197	153 [0.22%]	81643	165 [0.2%]	65961	203 [0.31%]	110817	236 [0.21%]	/	/	H830						H8_INNER
H8_MED_SUPP	Suppurative and unspecified otitis media	Chapter VII Diseases of the eye, adnexa, ear and mastoid process	271788	411 [0.15%]	147614	222 [0.15%]	79562	114 [0.14%]	68052	108 [0.16%]	81564	114 [0.14%]	66050	108 [0.16%]	110846	158 [0.14%]	/	/		H8_SUP_ACUTE|H8_CHRON_SUPOTITIS|H8_SUP_OTINAS|H8_OTIMEDNAS					H8_MIDDLEMASTOID
H8_MENIERE	Meniere disease	Chapter VII Diseases of the eye, adnexa, ear and mastoid process	271739	630 [0.23%]	147588	352 [0.24%]	79410	218 [0.27%]	68178	134 [0.2%]	81623	145 [0.18%]	65965	207 [0.31%]	110841	260 [0.23%]	/	/	H810						H8_INNER
H8_MIDDLEMASTOID	Diseases of middle ear and mastoid	Chapter VII Diseases of the eye, adnexa, ear and mastoid process	272797	1420 [0.52%]	148168	776 [0.52%]	79855	407 [0.51%]	68313	369 [0.54%]	81837	387 [0.47%]	66331	389 [0.59%]	111239	551 [0.5%]	13390	93 [0.69%]	H6[5-9]|H7[0-5]	H8_NONSUPPNAS|H8_MED_SUPP|H8_OTIMEDINOTH|H8_EUSTSALP|H8_EUSTNAS|H8_MASTACU|H8_MASTCHRON|H8_PETROS|H8_MASTNAS|H8_CHOLEASTOMA|H8_PERFORATION|H8_MYRINGACU|H8_MYRINGCHRON|H8_MYRINGNAS|H8_TYMPSCLE|H8_MIDDLEADDH|H8_DISCON|H8_OSSICABN|H8_POLYPMIDD|H8_MIDDMASTNAS|H8_MIDDMASTINOTH
H8_NONSUPPNAS	Nonsuppurative otitis media	Chapter VII Diseases of the eye, adnexa, ear and mastoid process	271839	462 [0.17%]	147654	262 [0.18%]	79588	140 [0.18%]	68066	122 [0.18%]	81571	121 [0.15%]	66083	141 [0.21%]	110865	177 [0.16%]	/	/	H65						H8_MIDDLEMASTOID
H8_OTHEREAR	Other disorders of ear	Chapter VII Diseases of the eye, adnexa, ear and mastoid process	273191	9423 [3.45%]	148354	5387 [3.63%]	79927	2477 [3.1%]	68427	2910 [4.25%]	81909	1624 [1.98%]	66445	3763 [5.66%]	111441	3685 [3.31%]	13396	351 [2.62%]	H9	H8_CONSENHEARINGLOSS|H8_OTHHEARINGLOSS|H8_OTALGIA|H8_OTORRHOEA|H8_OTORRHAGIA|H8_DEGVASCEAR|H8_TINNITUS|H8_ABNAUDPER|H8_ACOUSNERVDIS|H8_EARNAS|H8_POSTOP
H8_OTHHEARINGLOSS	Other hearing loss	Chapter VII Diseases of the eye, adnexa, ear and mastoid process	271047	7279 [2.69%]	147132	4165 [2.83%]	79306	1856 [2.34%]	67826	2309 [3.4%]	81368	1083 [1.33%]	65764	3082 [4.69%]	110617	2861 [2.59%]	13298	253 [1.9%]		H8_HL_OTOTOX|H8_HL_PRESBY|H8_HL_IDIOP|H8_HL_DEAFMUT|H8_HL_NAS					H8_OTHEREAR
H8_OTIMEDNAS	Otitis media, unspecified	Chapter VII Diseases of the eye, adnexa, ear and mastoid process	271688	311 [0.11%]	147566	174 [0.12%]	79536	88 [0.11%]	68030	86 [0.13%]	81539	89 [0.11%]	66027	85 [0.13%]	110803	115 [0.1%]	/	/	H669						H8_MIDDLEMASTOID
H8_PERFORATION	Perforation of tympanic membrane	Chapter VII Diseases of the eye, adnexa, ear and mastoid process	271796	419 [0.15%]	147619	227 [0.15%]	79574	126 [0.16%]	68045	101 [0.15%]	81566	116 [0.14%]	66053	111 [0.17%]	110845	157 [0.14%]	/	/	H72						H8_MIDDLEMASTOID
H8_TINNITUS	Tinnitus	Chapter VII Diseases of the eye, adnexa, ear and mastoid process	264744	976 [0.37%]	143520	553 [0.39%]	77717	267 [0.34%]	65803	286 [0.43%]	80547	262 [0.33%]	62973	291 [0.46%]	108129	373 [0.34%]	13095	50 [0.38%]	H931						H8_OTHEREAR
H8_VERTIGO	Disorders of vestibular function (Vertigo)	Chapter VII Diseases of the eye, adnexa, ear and mastoid process	272885	1776 [0.65%]	148211	975 [0.66%]	79812	620 [0.78%]	68399	355 [0.52%]	81860	382 [0.47%]	66351	593 [0.89%]	111296	715 [0.64%]	13378	86 [0.64%]		H8_MENIERE|H8_BPV|H8_VESTIBNEUR|H8_PERIPHVERTIGO|H8_VERTIGOCENT|H8_VESTIFUNCNAS|H8_VERTIGINOTH					H8_INNER
MACULA_NAS	Degenerative macular diseases	Chapter VII Diseases of the eye, adnexa, ear and mastoid process	267054	5899 [2.21%]	145176	3382 [2.33%]	78591	2062 [2.62%]	66585	1320 [1.98%]	80727	683 [0.85%]	64449	2699 [4.19%]	108954	2282 [2.09%]	12924	235 [1.82%]	H3539						H7_CHOROIDRETINA
ACUTE_RESPIRATORY_INFECTIONS	Asthma/COPD-related acute respiratory infections	Chapter X Diseases of the respiratory system	268466	10572 [3.94%]	145853	5776 [3.96%]	78661	2826 [3.59%]	67192	2950 [4.39%]	80788	2174 [2.69%]	65065	3602 [5.54%]	109497	4271 [3.9%]	13116	525 [4.0%]		J10_SINUSITIS|J10_PHARYNGITIS|J10_TONSILLITIS|BRONCHITIS					ASTHMA_INFECTIONS
ALLERG_ASTHMA	Allergic asthma (mode)	Chapter X Diseases of the respiratory system	192159	1187 [0.62%]	103990	636 [0.61%]	58073	369 [0.64%]	45917	267 [0.58%]	61303	388 [0.63%]	42687	248 [0.58%]	78815	467 [0.59%]	9354	84 [0.9%]	J450						J10_ASTHMA|ASTHMA_EXCL
[truncated: 374 more rows]

## Sheet: sTable 5
Supplementary Table 5: Characteristics of health-related traits
[truncated: 995 more rows]

## Sheet: sTable 6
Supplementary Table 6: Characteristics of imaging traits
[truncated: 2,155 more rows]

[truncated: 33 more sheets: sTable 7, sTable 8, sTable 9, sTable 10, sTable 11, sTable 12, sTable 13, sTable 14, sTable 15, sTable 16, sTable 17, sTable 18, sTable 19, sTable 20, sTable 21, sTable 22, sTable 23, sTable 24, sTable 25, sTable 26 …]
