# Supplementary material for: Mapping the plasma metabolome to human health and disease in 274,241 adults
Source: Nat Metab. 2025 Sep 19;7(11):2366–84. doi: 10.1038/s42255-025-01371-1 (PMC12638258; doi:10.1038/s42255-025-01371-1)
Supplement: Supplementary file 4 — Statistical source data. [file 42255_2025_1371_MOESM4_ESM.xlsx]

## Sheet: Fig2a
NMR_code	NB_individual	NB_case	OR.95.CI.	P_value	NAME	LONGNAME	Root	HR	LOW	UP	Chapter_Number	association	log	col_levels	Group	Final_name
Total_P	141758	2241	0.89 [0.85-0.93]	2.07405e-07	AB1_BACT_BIR_OTHER_INF_AGENTS	Bacterial, viral and other infectious agents	Infectious	0.89	0.85	0.93	1	1	-6.68318	2	Lipoprotein and lipid	Total P
IDL_C	141802	2241	0.86 [0.82-0.91]	3.12328e-09	AB1_BACT_BIR_OTHER_INF_AGENTS	Bacterial, viral and other infectious agents	Infectious	0.86	0.82	0.91	1	1	-8.50539	2	Lipoprotein and lipid	IDL-C
IDL_CE	141802	2241	0.86 [0.82-0.91]	2.90514e-09	AB1_BACT_BIR_OTHER_INF_AGENTS	Bacterial, viral and other infectious agents	Infectious	0.86	0.82	0.91	1	1	-8.53683	2	Lipoprotein and lipid	IDL-CE
IDL_FC	141802	2240	0.87 [0.83-0.91]	2.84939e-08	AB1_BACT_BIR_OTHER_INF_AGENTS	Bacterial, viral and other infectious agents	Infectious	0.87	0.83	0.91	1	1	-7.54525	2	Lipoprotein and lipid	IDL-FC
L_LDL_C	141792	2241	0.88 [0.84-0.92]	1.38652e-08	AB1_BACT_BIR_OTHER_INF_AGENTS	Bacterial, viral and other infectious agents	Infectious	0.88	0.84	0.92	1	1	-7.85807	2	Lipoprotein and lipid	L-LDL-C
L_LDL_CE	141790	2240	0.89 [0.85-0.93]	1.92049e-07	AB1_BACT_BIR_OTHER_INF_AGENTS	Bacterial, viral and other infectious agents	Infectious	0.89	0.85	0.93	1	1	-6.71659	2	Lipoprotein and lipid	L-LDL-CE
L_LDL_FC	141795	2241	0.86 [0.82-0.91]	1.4422e-09	AB1_BACT_BIR_OTHER_INF_AGENTS	Bacterial, viral and other infectious agents	Infectious	0.86	0.82	0.91	1	1	-8.84097	2	Lipoprotein and lipid	L-LDL-FC
L_LDL_L	141794	2241	0.88 [0.85-0.93]	1.44199e-07	AB1_BACT_BIR_OTHER_INF_AGENTS	Bacterial, viral and other infectious agents	Infectious	0.88	0.85	0.93	1	1	-6.84104	2	Lipoprotein and lipid	L-LDL-L
L_LDL_PL	141802	2241	0.88 [0.84-0.92]	4.40366e-08	AB1_BACT_BIR_OTHER_INF_AGENTS	Bacterial, viral and other infectious agents	Infectious	0.88	0.84	0.92	1	1	-7.35619	2	Lipoprotein and lipid	L-LDL-PL
M_LDL_FC	141799	2241	0.88 [0.84-0.92]	5.68818e-08	AB1_BACT_BIR_OTHER_INF_AGENTS	Bacterial, viral and other infectious agents	Infectious	0.88	0.84	0.92	1	1	-7.24503	2	Lipoprotein and lipid	M-LDL-FC
S_HDL_C	141746	2241	0.88 [0.85-0.92]	3.658e-09	AB1_BACT_BIR_OTHER_INF_AGENTS	Bacterial, viral and other infectious agents	Infectious	0.88	0.85	0.92	1	1	-8.43676	2	Lipoprotein and lipid	S-HDL-C
S_HDL_CE	141751	2241	0.87 [0.84-0.91]	1.96912e-10	AB1_BACT_BIR_OTHER_INF_AGENTS	Bacterial, viral and other infectious agents	Infectious	0.87	0.84	0.91	1	1	-9.70573	2	Lipoprotein and lipid	S-HDL-CE
S_HDL_P	141746	2241	0.89 [0.85-0.93]	5.20624e-08	AB1_BACT_BIR_OTHER_INF_AGENTS	Bacterial, viral and other infectious agents	Infectious	0.89	0.85	0.93	1	1	-7.28348	2	Lipoprotein and lipid	S-HDL-P
IDL_C_pct	141612	2232	0.85 [0.81-0.88]	1.58432e-15	AB1_BACT_BIR_OTHER_INF_AGENTS	Bacterial, viral and other infectious agents	Infectious	0.85	0.81	0.88	1	1	-14.8002	2	Lipoprotein and lipid	IDL-C%
IDL_CE_pct	141733	2238	0.84 [0.81-0.88]	3.95177e-16	AB1_BACT_BIR_OTHER_INF_AGENTS	Bacterial, viral and other infectious agents	Infectious	0.84	0.81	0.88	1	1	-15.4032	2	Lipoprotein and lipid	IDL-CE%
IDL_PL_pct	141759	2235	1.12 [1.07-1.17]	1.1127e-07	AB1_BACT_BIR_OTHER_INF_AGENTS	Bacterial, viral and other infectious agents	Infectious	1.12	1.07	1.17	1	1	6.95362	1	Lipoprotein and lipid	IDL-PL%
IDL_TG_pct	141076	2214	1.20 [1.15-1.26]	3.50694e-15	AB1_BACT_BIR_OTHER_INF_AGENTS	Bacterial, viral and other infectious agents	Infectious	1.2	1.15	1.26	1	1	14.4551	1	Lipoprotein and lipid	IDL-TG%
L_LDL_C_pct	141352	2218	0.85 [0.82-0.89]	3.35845e-13	AB1_BACT_BIR_OTHER_INF_AGENTS	Bacterial, viral and other infectious agents	Infectious	0.85	0.82	0.89	1	1	-12.4739	2	Lipoprotein and lipid	L-LDL-C%
L_LDL_FC_pct	141519	2229	0.89 [0.85-0.93]	5.07343e-08	AB1_BACT_BIR_OTHER_INF_AGENTS	Bacterial, viral and other infectious agents	Infectious	0.89	0.85	0.93	1	1	-7.2947	2	Lipoprotein and lipid	L-LDL-FC%
L_LDL_TG_pct	140993	2211	1.21 [1.15-1.26]	1.80242e-16	AB1_BACT_BIR_OTHER_INF_AGENTS	Bacterial, viral and other infectious agents	Infectious	1.21	1.15	1.26	1	1	15.7441	1	Lipoprotein and lipid	L-LDL-TG%
M_LDL_C_pct	141262	2222	0.84 [0.81-0.88]	5.81191e-17	AB1_BACT_BIR_OTHER_INF_AGENTS	Bacterial, viral and other infectious agents	Infectious	0.84	0.81	0.88	1	1	-16.2357	2	Lipoprotein and lipid	M-LDL-C%
M_LDL_TG_pct	141141	2213	1.19 [1.14-1.24]	1.02736e-14	AB1_BACT_BIR_OTHER_INF_AGENTS	Bacterial, viral and other infectious agents	Infectious	1.19	1.14	1.24	1	1	13.9883	1	Lipoprotein and lipid	M-LDL-TG%
S_HDL_TG_pct	141780	2240	1.13 [1.08-1.19]	2.95937e-07	AB1_BACT_BIR_OTHER_INF_AGENTS	Bacterial, viral and other infectious agents	Infectious	1.13	1.08	1.19	1	1	6.5288	1	Lipoprotein and lipid	S-HDL-TG%
S_LDL_C_pct	141564	2230	0.85 [0.82-0.89]	4.32682e-15	AB1_BACT_BIR_OTHER_INF_AGENTS	Bacterial, viral and other infectious agents	Infectious	0.85	0.82	0.89	1	1	-14.3638	2	Lipoprotein and lipid	S-LDL-C%
S_LDL_TG_pct	141220	2221	1.14 [1.09-1.19]	1.29021e-08	AB1_BACT_BIR_OTHER_INF_AGENTS	Bacterial, viral and other infectious agents	Infectious	1.14	1.09	1.19	1	1	7.88934	1	Lipoprotein and lipid	S-LDL-TG%
S_VLDL_FC_pct	141807	2240	0.87 [0.83-0.91]	3.04114e-09	AB1_BACT_BIR_OTHER_INF_AGENTS	Bacterial, viral and other infectious agents	Infectious	0.87	0.83	0.91	1	1	-8.51696	2	Lipoprotein and lipid	S-VLDL-FC%
S_VLDL_PL_pct	141801	2240	0.87 [0.83-0.91]	4.33478e-09	AB1_BACT_BIR_OTHER_INF_AGENTS	Bacterial, viral and other infectious agents	Infectious	0.87	0.83	0.91	1	1	-8.36303	2	Lipoprotein and lipid	S-VLDL-PL%
XS_VLDL_C_pct	141787	2240	0.85 [0.82-0.89]	1.09029e-12	AB1_BACT_BIR_OTHER_INF_AGENTS	Bacterial, viral and other infectious agents	Infectious	0.85	0.82	0.89	1	1	-11.9625	2	Lipoprotein and lipid	XS-VLDL-C%
XS_VLDL_CE_pct	141795	2240	0.85 [0.81-0.89]	7.01993e-14	AB1_BACT_BIR_OTHER_INF_AGENTS	Bacterial, viral and other infectious agents	Infectious	0.85	0.81	0.89	1	1	-13.1537	2	Lipoprotein and lipid	XS-VLDL-CE%
XS_VLDL_PL_pct	141734	2240	1.20 [1.15-1.25]	1.41347e-16	AB1_BACT_BIR_OTHER_INF_AGENTS	Bacterial, viral and other infectious agents	Infectious	1.2	1.15	1.25	1	1	15.8497	1	Lipoprotein and lipid	XS-VLDL-PL%
XS_VLDL_TG_pct	141728	2236	1.16 [1.10-1.21]	7.11865e-09	AB1_BACT_BIR_OTHER_INF_AGENTS	Bacterial, viral and other infectious agents	Infectious	1.16	1.1	1.21	1	1	8.1476	1	Lipoprotein and lipid	XS-VLDL-TG%
HDL_P	129804	4630	0.87 [0.85-0.90]	7.02855e-17	AB1_INFECT_PARASIT	Certain infectious and parasitic diseases	Infectious	0.87	0.85	0.9	1	1	-16.1531	2	Lipoprotein and lipid	HDL-P
LDL_P	129839	4632	0.91 [0.88-0.94]	1.95095e-08	AB1_INFECT_PARASIT	Certain infectious and parasitic diseases	Infectious	0.91	0.88	0.94	1	1	-7.70975	2	Lipoprotein and lipid	LDL-P
Total_P	129806	4631	0.87 [0.84-0.89]	1.65814e-18	AB1_INFECT_PARASIT	Certain infectious and parasitic diseases	Infectious	0.87	0.84	0.89	1	1	-17.7804	2	Lipoprotein and lipid	Total P
IDL_C	129844	4632	0.84 [0.81-0.87]	3.51225e-22	AB1_INFECT_PARASIT	Certain infectious and parasitic diseases	Infectious	0.84	0.81	0.87	1	1	-21.4544	2	Lipoprotein and lipid	IDL-C
IDL_CE	129844	4632	0.84 [0.81-0.87]	1.06889e-22	AB1_INFECT_PARASIT	Certain infectious and parasitic diseases	Infectious	0.84	0.81	0.87	1	1	-21.9711	2	Lipoprotein and lipid	IDL-CE
IDL_FC	129844	4631	0.86 [0.83-0.89]	1.42787e-18	AB1_INFECT_PARASIT	Certain infectious and parasitic diseases	Infectious	0.86	0.83	0.89	1	1	-17.8453	2	Lipoprotein and lipid	IDL-FC
IDL_L	129842	4632	0.86 [0.84-0.89]	9.83416e-17	AB1_INFECT_PARASIT	Certain infectious and parasitic diseases	Infectious	0.86	0.84	0.89	1	1	-16.0073	2	Lipoprotein and lipid	IDL-L
IDL_P	129844	4632	0.89 [0.86-0.92]	1.44473e-11	AB1_INFECT_PARASIT	Certain infectious and parasitic diseases	Infectious	0.89	0.86	0.92	1	1	-10.8402	2	Lipoprotein and lipid	IDL-P
IDL_PL	129836	4631	0.88 [0.85-0.91]	8.1501e-13	AB1_INFECT_PARASIT	Certain infectious and parasitic diseases	Infectious	0.88	0.85	0.91	1	1	-12.0888	2	Lipoprotein and lipid	IDL-PL
L_LDL_C	129834	4632	0.85 [0.82-0.88]	5.08621e-23	AB1_INFECT_PARASIT	Certain infectious and parasitic diseases	Infectious	0.85	0.82	0.88	1	1	-22.2936	2	Lipoprotein and lipid	L-LDL-C
L_LDL_CE	129832	4631	0.86 [0.83-0.89]	7.94873e-21	AB1_INFECT_PARASIT	Certain infectious and parasitic diseases	Infectious	0.86	0.83	0.89	1	1	-20.0997	2	Lipoprotein and lipid	L-LDL-CE
L_LDL_FC	129837	4632	0.84 [0.81-0.87]	7.74619e-25	AB1_INFECT_PARASIT	Certain infectious and parasitic diseases	Infectious	0.84	0.81	0.87	1	1	-24.1109	2	Lipoprotein and lipid	L-LDL-FC
L_LDL_L	129837	4632	0.86 [0.83-0.89]	3.14241e-20	AB1_INFECT_PARASIT	Certain infectious and parasitic diseases	Infectious	0.86	0.83	0.89	1	1	-19.5027	2	Lipoprotein and lipid	L-LDL-L
L_LDL_P	129835	4632	0.91 [0.88-0.94]	2.48451e-08	AB1_INFECT_PARASIT	Certain infectious and parasitic diseases	Infectious	0.91	0.88	0.94	1	1	-7.60476	2	Lipoprotein and lipid	L-LDL-P
L_LDL_PL	129843	4632	0.86 [0.83-0.88]	1.00725e-20	AB1_INFECT_PARASIT	Certain infectious and parasitic diseases	Infectious	0.86	0.83	0.88	1	1	-19.9969	2	Lipoprotein and lipid	L-LDL-PL
M_HDL_C	129831	4631	0.88 [0.86-0.91]	2.31085e-13	AB1_INFECT_PARASIT	Certain infectious and parasitic diseases	Infectious	0.88	0.86	0.91	1	1	-12.6362	2	Lipoprotein and lipid	M-HDL-C
M_HDL_CE	129833	4631	0.88 [0.85-0.91]	1.08361e-13	AB1_INFECT_PARASIT	Certain infectious and parasitic diseases	Infectious	0.88	0.85	0.91	1	1	-12.9651	2	Lipoprotein and lipid	M-HDL-CE
M_HDL_FC	129823	4631	0.90 [0.87-0.93]	5.92766e-10	AB1_INFECT_PARASIT	Certain infectious and parasitic diseases	Infectious	0.9	0.87	0.93	1	1	-9.22712	2	Lipoprotein and lipid	M-HDL-FC
M_HDL_L	129820	4631	0.90 [0.88-0.93]	8.82511e-10	AB1_INFECT_PARASIT	Certain infectious and parasitic diseases	Infectious	0.9	0.88	0.93	1	1	-9.05428	2	Lipoprotein and lipid	M-HDL-L
M_HDL_P	129827	4631	0.90 [0.87-0.93]	8.43776e-10	AB1_INFECT_PARASIT	Certain infectious and parasitic diseases	Infectious	0.9	0.87	0.93	1	1	-9.07377	2	Lipoprotein and lipid	M-HDL-P
M_HDL_PL	129815	4631	0.92 [0.89-0.95]	1.64675e-07	AB1_INFECT_PARASIT	Certain infectious and parasitic diseases	Infectious	0.92	0.89	0.95	1	1	-6.78337	2	Lipoprotein and lipid	M-HDL-PL
M_LDL_C	129841	4632	0.88 [0.85-0.91]	3.13895e-15	AB1_INFECT_PARASIT	Certain infectious and parasitic diseases	Infectious	0.88	0.85	0.91	1	1	-14.5032	2	Lipoprotein and lipid	M-LDL-C
M_LDL_CE	129839	4632	0.90 [0.87-0.92]	7.89072e-12	AB1_INFECT_PARASIT	Certain infectious and parasitic diseases	Infectious	0.9	0.87	0.92	1	1	-11.1029	2	Lipoprotein and lipid	M-LDL-CE
M_LDL_FC	129840	4632	0.85 [0.83-0.88]	3.59093e-22	AB1_INFECT_PARASIT	Certain infectious and parasitic diseases	Infectious	0.85	0.83	0.88	1	1	-21.4448	2	Lipoprotein and lipid	M-LDL-FC
M_LDL_L	129838	4632	0.89 [0.86-0.92]	2.70107e-13	AB1_INFECT_PARASIT	Certain infectious and parasitic diseases	Infectious	0.89	0.86	0.92	1	1	-12.5685	2	Lipoprotein and lipid	M-LDL-L
M_LDL_P	129841	4631	0.91 [0.88-0.94]	7.14189e-09	AB1_INFECT_PARASIT	Certain infectious and parasitic diseases	Infectious	0.91	0.88	0.94	1	1	-8.14619	2	Lipoprotein and lipid	M-LDL-P
M_LDL_PL	129839	4632	0.89 [0.86-0.92]	2.40747e-13	AB1_INFECT_PARASIT	Certain infectious and parasitic diseases	Infectious	0.89	0.86	0.92	1	1	-12.6184	2	Lipoprotein and lipid	M-LDL-PL
M_VLDL_C	129843	4632	0.90 [0.87-0.93]	7.13486e-10	AB1_INFECT_PARASIT	Certain infectious and parasitic diseases	Infectious	0.9	0.87	0.93	1	1	-9.14661	2	Lipoprotein and lipid	M-VLDL-C
M_VLDL_CE	129841	4632	0.88 [0.85-0.91]	3.62972e-13	AB1_INFECT_PARASIT	Certain infectious and parasitic diseases	Infectious	0.88	0.85	0.91	1	1	-12.4401	2	Lipoprotein and lipid	M-VLDL-CE
S_HDL_C	129796	4632	0.86 [0.84-0.89]	5.88561e-23	AB1_INFECT_PARASIT	Certain infectious and parasitic diseases	Infectious	0.86	0.84	0.89	1	1	-22.2302	2	Lipoprotein and lipid	S-HDL-C
S_HDL_CE	129798	4632	0.85 [0.83-0.88]	1.41001e-25	AB1_INFECT_PARASIT	Certain infectious and parasitic diseases	Infectious	0.85	0.83	0.88	1	1	-24.8508	2	Lipoprotein and lipid	S-HDL-CE
S_HDL_FC	129785	4632	0.91 [0.88-0.93]	8.61597e-11	AB1_INFECT_PARASIT	Certain infectious and parasitic diseases	Infectious	0.91	0.88	0.93	1	1	-10.0647	2	Lipoprotein and lipid	S-HDL-FC
S_HDL_L	129795	4632	0.90 [0.87-0.92]	6.73262e-13	AB1_INFECT_PARASIT	Certain infectious and parasitic diseases	Infectious	0.9	0.87	0.92	1	1	-12.1718	2	Lipoprotein and lipid	S-HDL-L
S_HDL_P	129795	4632	0.87 [0.85-0.90]	1.22704e-19	AB1_INFECT_PARASIT	Certain infectious and parasitic diseases	Infectious	0.87	0.85	0.9	1	1	-18.9111	2	Lipoprotein and lipid	S-HDL-P
S_HDL_PL	129799	4630	0.91 [0.88-0.94]	2.33896e-10	AB1_INFECT_PARASIT	Certain infectious and parasitic diseases	Infectious	0.91	0.88	0.94	1	1	-9.63098	2	Lipoprotein and lipid	S-HDL-PL
S_LDL_C	129842	4632	0.89 [0.86-0.92]	6.74835e-13	AB1_INFECT_PARASIT	Certain infectious and parasitic diseases	Infectious	0.89	0.86	0.92	1	1	-12.1708	2	Lipoprotein and lipid	S-LDL-C
S_LDL_CE	129840	4632	0.91 [0.88-0.94]	1.27946e-09	AB1_INFECT_PARASIT	Certain infectious and parasitic diseases	Infectious	0.91	0.88	0.94	1	1	-8.89297	2	Lipoprotein and lipid	S-LDL-CE
S_LDL_FC	129846	4632	0.87 [0.84-0.89]	2.03218e-19	AB1_INFECT_PARASIT	Certain infectious and parasitic diseases	Infectious	0.87	0.84	0.89	1	1	-18.692	2	Lipoprotein and lipid	S-LDL-FC
S_LDL_L	129840	4632	0.91 [0.88-0.93]	9.48307e-10	AB1_INFECT_PARASIT	Certain infectious and parasitic diseases	Infectious	0.91	0.88	0.93	1	1	-9.02305	2	Lipoprotein and lipid	S-LDL-L
S_LDL_PL	129839	4632	0.91 [0.89-0.94]	3.87454e-08	AB1_INFECT_PARASIT	Certain infectious and parasitic diseases	Infectious	0.91	0.89	0.94	1	1	-7.41178	2	Lipoprotein and lipid	S-LDL-PL
XS_VLDL_TG	129661	4621	1.08 [1.05-1.12]	5.70691e-08	AB1_INFECT_PARASIT	Certain infectious and parasitic diseases	Infectious	1.08	1.05	1.12	1	1	7.2436	1	Lipoprotein and lipid	XS-VLDL-TG
TG_by_PG	129734	4628	1.10 [1.07-1.14]	3.29926e-09	AB1_INFECT_PARASIT	Certain infectious and parasitic diseases	Infectious	1.1	1.07	1.14	1	1	8.48158	1	Lipoprotein and lipid	TG/PG
Cholines	129707	4629	0.90 [0.87-0.92]	2.36459e-11	AB1_INFECT_PARASIT	Certain infectious and parasitic diseases	Infectious	0.9	0.87	0.92	1	1	-10.6262	2	Lipoprotein and lipid	Cholines
Phosphatidylc	129707	4629	0.90 [0.87-0.93]	1.51129e-10	AB1_INFECT_PARASIT	Certain infectious and parasitic diseases	Infectious	0.9	0.87	0.93	1	1	-9.82065	2	Lipoprotein and lipid	PC
Phosphoglyc	129710	4629	0.91 [0.88-0.94]	6.67344e-09	AB1_INFECT_PARASIT	Certain infectious and parasitic diseases	Infectious	0.91	0.88	0.94	1	1	-8.17565	2	Lipoprotein and lipid	Phosphoglyc
Sphingomyelins	129709	4629	0.89 [0.86-0.92]	6.2319e-12	AB1_INFECT_PARASIT	Certain infectious and parasitic diseases	Infectious	0.89	0.86	0.92	1	1	-11.2054	2	Lipoprotein and lipid	SM
HDL_PL	129828	4632	0.92 [0.89-0.95]	2.69844e-07	AB1_INFECT_PARASIT	Certain infectious and parasitic diseases	Infectious	0.92	0.89	0.95	1	1	-6.56889	2	Lipoprotein and lipid	HDL-PL
LDL_PL	129841	4632	0.87 [0.84-0.90]	1.19999e-17	AB1_INFECT_PARASIT	Certain infectious and parasitic diseases	Infectious	0.87	0.84	0.9	1	1	-16.9208	2	Lipoprotein and lipid	LDL-PL
Total_PL	129834	4632	0.90 [0.87-0.93]	6.15113e-11	AB1_INFECT_PARASIT	Certain infectious and parasitic diseases	Infectious	0.9	0.87	0.93	1	1	-10.211	2	Lipoprotein and lipid	Total PL
IDL_C_pct	129683	4616	0.83 [0.81-0.86]	4.1352e-35	AB1_INFECT_PARASIT	Certain infectious and parasitic diseases	Infectious	0.83	0.81	0.86	1	1	-34.3835	2	Lipoprotein and lipid	IDL-C%
IDL_CE_pct	129794	4625	0.83 [0.80-0.85]	2.19032e-36	AB1_INFECT_PARASIT	Certain infectious and parasitic diseases	Infectious	0.83	0.8	0.85	1	1	-35.6595	2	Lipoprotein and lipid	IDL-CE%
IDL_PL_pct	129810	4625	1.13 [1.10-1.16]	6.63854e-16	AB1_INFECT_PARASIT	Certain infectious and parasitic diseases	Infectious	1.13	1.1	1.16	1	1	15.1779	1	Lipoprotein and lipid	IDL-PL%
IDL_TG_pct	129234	4584	1.23 [1.19-1.27]	1.68408e-34	AB1_INFECT_PARASIT	Certain infectious and parasitic diseases	Infectious	1.23	1.19	1.27	1	1	33.7736	1	Lipoprotein and lipid	IDL-TG%
L_HDL_C_pct	129251	4589	0.92 [0.89-0.94]	1.08068e-08	AB1_INFECT_PARASIT	Certain infectious and parasitic diseases	Infectious	0.92	0.89	0.94	1	1	-7.9663	2	Lipoprotein and lipid	L-HDL-C%
L_HDL_CE_pct	129369	4594	0.92 [0.89-0.95]	3.31753e-08	AB1_INFECT_PARASIT	Certain infectious and parasitic diseases	Infectious	0.92	0.89	0.95	1	1	-7.47919	2	Lipoprotein and lipid	L-HDL-CE%
L_HDL_TG_pct	129279	4596	1.11 [1.07-1.15]	2.19367e-10	AB1_INFECT_PARASIT	Certain infectious and parasitic diseases	Infectious	1.11	1.07	1.15	1	1	9.65883	1	Lipoprotein and lipid	L-HDL-TG%
L_LDL_C_pct	129469	4591	0.82 [0.79-0.84]	2.40194e-39	AB1_INFECT_PARASIT	Certain infectious and parasitic diseases	Infectious	0.82	0.79	0.84	1	1	-38.6194	2	Lipoprotein and lipid	L-LDL-C%
L_LDL_CE_pct	129705	4612	0.88 [0.85-0.90]	3.30524e-19	AB1_INFECT_PARASIT	Certain infectious and parasitic diseases	Infectious	0.88	0.85	0.9	1	1	-18.4808	2	Lipoprotein and lipid	L-LDL-CE%
L_LDL_FC_pct	129601	4610	0.88 [0.85-0.91]	4.17781e-16	AB1_INFECT_PARASIT	Certain infectious and parasitic diseases	Infectious	0.88	0.85	0.91	1	1	-15.3791	2	Lipoprotein and lipid	L-LDL-FC%
L_LDL_TG_pct	129170	4575	1.24 [1.20-1.28]	6.78619e-41	AB1_INFECT_PARASIT	Certain infectious and parasitic diseases	Infectious	1.24	1.2	1.28	1	1	40.1684	1	Lipoprotein and lipid	L-LDL-TG%
M_HDL_C_pct	129846	4631	0.88 [0.85-0.90]	7.82566e-17	AB1_INFECT_PARASIT	Certain infectious and parasitic diseases	Infectious	0.88	0.85	0.9	1	1	-16.1065	2	Lipoprotein and lipid	M-HDL-C%
M_HDL_CE_pct	129834	4631	0.89 [0.87-0.92]	9.85948e-14	AB1_INFECT_PARASIT	Certain infectious and parasitic diseases	Infectious	0.89	0.87	0.92	1	1	-13.0061	2	Lipoprotein and lipid	M-HDL-CE%
M_HDL_FC_pct	129839	4631	0.87 [0.84-0.90]	5.07327e-16	AB1_INFECT_PARASIT	Certain infectious and parasitic diseases	Infectious	0.87	0.84	0.9	1	1	-15.2947	2	Lipoprotein and lipid	M-HDL-FC%
M_HDL_PL_pct	129841	4632	1.15 [1.11-1.18]	5.5908e-17	AB1_INFECT_PARASIT	Certain infectious and parasitic diseases	Infectious	1.15	1.11	1.18	1	1	16.2525	1	Lipoprotein and lipid	M-HDL-PL%
M_HDL_TG_pct	129841	4631	1.12 [1.09-1.16]	5.7752e-12	AB1_INFECT_PARASIT	Certain infectious and parasitic diseases	Infectious	1.12	1.09	1.16	1	1	11.2384	1	Lipoprotein and lipid	M-HDL-TG%
M_LDL_C_pct	129389	4589	0.83 [0.81-0.86]	8.16174e-35	AB1_INFECT_PARASIT	Certain infectious and parasitic diseases	Infectious	0.83	0.81	0.86	1	1	-34.0882	2	Lipoprotein and lipid	M-LDL-C%
M_LDL_FC_pct	129647	4614	0.90 [0.87-0.92]	4.00116e-13	AB1_INFECT_PARASIT	Certain infectious and parasitic diseases	Infectious	0.9	0.87	0.92	1	1	-12.3978	2	Lipoprotein and lipid	M-LDL-FC%
M_LDL_TG_pct	129290	4578	1.22 [1.18-1.26]	2.92291e-36	AB1_INFECT_PARASIT	Certain infectious and parasitic diseases	Infectious	1.22	1.18	1.26	1	1	35.5342	1	Lipoprotein and lipid	M-LDL-TG%
M_VLDL_C_pct	129856	4632	0.90 [0.87-0.93]	5.94807e-11	AB1_INFECT_PARASIT	Certain infectious and parasitic diseases	Infectious	0.9	0.87	0.93	1	1	-10.2256	2	Lipoprotein and lipid	M-VLDL-C%
M_VLDL_CE_pct	129856	4632	0.91 [0.88-0.93]	6.09085e-11	AB1_INFECT_PARASIT	Certain infectious and parasitic diseases	Infectious	0.91	0.88	0.93	1	1	-10.2153	2	Lipoprotein and lipid	M-VLDL-CE%
M_VLDL_FC_pct	129830	4630	0.91 [0.88-0.94]	1.61628e-09	AB1_INFECT_PARASIT	Certain infectious and parasitic diseases	Infectious	0.91	0.88	0.94	1	1	-8.79148	2	Lipoprotein and lipid	M-VLDL-FC%
M_VLDL_PL_pct	129790	4630	0.91 [0.89-0.94]	6.62718e-08	AB1_INFECT_PARASIT	Certain infectious and parasitic diseases	Infectious	0.91	0.89	0.94	1	1	-7.17867	2	Lipoprotein and lipid	M-VLDL-PL%
M_VLDL_TG_pct	129852	4632	1.11 [1.07-1.15]	6.56199e-09	AB1_INFECT_PARASIT	Certain infectious and parasitic diseases	Infectious	1.11	1.07	1.15	1	1	8.18296	1	Lipoprotein and lipid	M-VLDL-TG%
S_HDL_C_pct	129832	4630	0.88 [0.85-0.90]	1.2888e-18	AB1_INFECT_PARASIT	Certain infectious and parasitic diseases	Infectious	0.88	0.85	0.9	1	1	-17.8898	2	Lipoprotein and lipid	S-HDL-C%
S_HDL_CE_pct	129792	4625	0.88 [0.86-0.91]	2.91237e-18	AB1_INFECT_PARASIT	Certain infectious and parasitic diseases	Infectious	0.88	0.86	0.91	1	1	-17.5358	2	Lipoprotein and lipid	S-HDL-CE%
S_HDL_TG_pct	129828	4631	1.15 [1.11-1.18]	6.60902e-16	AB1_INFECT_PARASIT	Certain infectious and parasitic diseases	Infectious	1.15	1.11	1.18	1	1	15.1799	1	Lipoprotein and lipid	S-HDL-TG%
S_LDL_C_pct	129647	4608	0.84 [0.82-0.86]	1.02472e-32	AB1_INFECT_PARASIT	Certain infectious and parasitic diseases	Infectious	0.84	0.82	0.86	1	1	-31.9894	2	Lipoprotein and lipid	S-LDL-C%
S_LDL_FC_pct	129437	4604	0.89 [0.87-0.92]	9.25153e-16	AB1_INFECT_PARASIT	Certain infectious and parasitic diseases	Infectious	0.89	0.87	0.92	1	1	-15.0338	2	Lipoprotein and lipid	S-LDL-FC%
S_LDL_TG_pct	129353	4596	1.16 [1.13-1.20]	2.05614e-21	AB1_INFECT_PARASIT	Certain infectious and parasitic diseases	Infectious	1.16	1.13	1.2	1	1	20.6869	1	Lipoprotein and lipid	S-LDL-TG%
S_VLDL_C_pct	129854	4632	0.89 [0.86-0.92]	1.71564e-13	AB1_INFECT_PARASIT	Certain infectious and parasitic diseases	Infectious	0.89	0.86	0.92	1	1	-12.7656	2	Lipoprotein and lipid	S-VLDL-C%
S_VLDL_FC_pct	129851	4631	0.85 [0.83-0.88]	1.88319e-22	AB1_INFECT_PARASIT	Certain infectious and parasitic diseases	Infectious	0.85	0.83	0.88	1	1	-21.7251	2	Lipoprotein and lipid	S-VLDL-FC%
S_VLDL_PL_pct	129846	4631	0.85 [0.82-0.88]	1.39021e-22	AB1_INFECT_PARASIT	Certain infectious and parasitic diseases	Infectious	0.85	0.82	0.88	1	1	-21.8569	2	Lipoprotein and lipid	S-VLDL-PL%
S_VLDL_TG_pct	129853	4632	1.15 [1.11-1.19]	2.13485e-15	AB1_INFECT_PARASIT	Certain infectious and parasitic diseases	Infectious	1.15	1.11	1.19	1	1	14.6706	1	Lipoprotein and lipid	S-VLDL-TG%
XL_HDL_CE_pct	128550	4552	0.89 [0.86-0.91]	3.45162e-17	AB1_INFECT_PARASIT	Certain infectious and parasitic diseases	Infectious	0.89	0.86	0.91	1	1	-16.462	2	Lipoprotein and lipid	XL-HDL-CE%
XL_VLDL_CE_pct	127337	4546	0.91 [0.88-0.94]	8.10294e-08	AB1_INFECT_PARASIT	Certain infectious and parasitic diseases	Infectious	0.91	0.88	0.94	1	1	-7.09136	2	Lipoprotein and lipid	XL-VLDL-CE%
XS_VLDL_C_pct	129831	4631	0.85 [0.82-0.87]	4.10552e-26	AB1_INFECT_PARASIT	Certain infectious and parasitic diseases	Infectious	0.85	0.82	0.87	1	1	-25.3866	2	Lipoprotein and lipid	XS-VLDL-C%
XS_VLDL_CE_pct	129839	4631	0.84 [0.81-0.87]	3.29892e-28	AB1_INFECT_PARASIT	Certain infectious and parasitic diseases	Infectious	0.84	0.81	0.87	1	1	-27.4816	2	Lipoprotein and lipid	XS-VLDL-CE%
XS_VLDL_PL_pct	129779	4631	1.21 [1.18-1.25]	8.58093e-36	AB1_INFECT_PARASIT	Certain infectious and parasitic diseases	Infectious	1.21	1.18	1.25	1	1	35.0665	1	Lipoprotein and lipid	XS-VLDL-PL%
XS_VLDL_TG_pct	129783	4623	1.16 [1.13-1.21]	5.02686e-18	AB1_INFECT_PARASIT	Certain infectious and parasitic diseases	Infectious	1.16	1.13	1.21	1	1	17.2987	1	Lipoprotein and lipid	XS-VLDL-TG%
HDL_L	129821	4632	0.90 [0.87-0.93]	3.0825e-09	AB1_INFECT_PARASIT	Certain infectious and parasitic diseases	Infectious	0.9	0.87	0.93	1	1	-8.5111	2	Lipoprotein and lipid	HDL-L
LDL_L	129837	4632	0.87 [0.84-0.90]	4.75251e-18	AB1_INFECT_PARASIT	Certain infectious and parasitic diseases	Infectious	0.87	0.84	0.9	1	1	-17.3231	2	Lipoprotein and lipid	LDL-L
Total_L	129833	4632	0.91 [0.88-0.94]	2.37804e-09	AB1_INFECT_PARASIT	Certain infectious and parasitic diseases	Infectious	0.91	0.88	0.94	1	1	-8.62378	2	Lipoprotein and lipid	Total L
IDL_TG_pct	145722	263	1.41 [1.24-1.60]	2.56393e-07	AB1_MYCOSES	Mycoses	Infectious	1.41	1.24	1.6	1	1	6.59109	1	Lipoprotein and lipid	IDL-TG%
L_LDL_C_pct	146015	262	0.70 [0.62-0.78]	3.74221e-10	AB1_MYCOSES	Mycoses	Infectious	0.7	0.62	0.78	1	1	-9.42687	2	Lipoprotein and lipid	L-LDL-C%
L_LDL_TG_pct	145631	261	1.45 [1.28-1.64]	6.98395e-09	AB1_MYCOSES	Mycoses	Infectious	1.45	1.28	1.64	1	1	8.1559	1	Lipoprotein and lipid	L-LDL-TG%
M_LDL_TG_pct	145787	262	1.40 [1.24-1.58]	5.65625e-08	AB1_MYCOSES	Mycoses	Infectious	1.4	1.24	1.58	1	1	7.24747	1	Lipoprotein and lipid	M-LDL-TG%
S_LDL_FC_pct	146002	265	0.76 [0.69-0.84]	7.03774e-08	AB1_MYCOSES	Mycoses	Infectious	0.76	0.69	0.84	1	1	-7.15257	2	Lipoprotein and lipid	S-LDL-FC%
XS_VLDL_PL_pct	146430	265	1.39 [1.22-1.57]	2.59682e-07	AB1_MYCOSES	Mycoses	Infectious	1.39	1.22	1.57	1	1	6.58556	1	Lipoprotein and lipid	XS-VLDL-PL%
Total_P	143283	544	0.78 [0.71-0.86]	2.9738e-07	AB1_OTHER_BACTERIAL	Other bacterial diseases	Infectious	0.78	0.71	0.86	1	1	-6.52669	2	Lipoprotein and lipid	Total P
S_HDL_C	143272	544	0.74 [0.68-0.81]	4.43261e-12	AB1_OTHER_BACTERIAL	Other bacterial diseases	Infectious	0.74	0.68	0.81	1	1	-11.3533	2	Lipoprotein and lipid	S-HDL-C
S_HDL_CE	143277	544	0.73 [0.67-0.79]	9.34957e-14	AB1_OTHER_BACTERIAL	Other bacterial diseases	Infectious	0.73	0.67	0.79	1	1	-13.0292	2	Lipoprotein and lipid	S-HDL-CE
S_HDL_L	143272	544	0.78 [0.72-0.85]	1.56638e-08	AB1_OTHER_BACTERIAL	Other bacterial diseases	Infectious	0.78	0.72	0.85	1	1	-7.8051	2	Lipoprotein and lipid	S-HDL-L
S_HDL_P	143272	544	0.75 [0.69-0.82]	6.16013e-11	AB1_OTHER_BACTERIAL	Other bacterial diseases	Infectious	0.75	0.69	0.82	1	1	-10.2104	2	Lipoprotein and lipid	S-HDL-P
S_HDL_PL	143277	544	0.80 [0.73-0.87]	2.84384e-07	AB1_OTHER_BACTERIAL	Other bacterial diseases	Infectious	0.8	0.73	0.87	1	1	-6.54609	2	Lipoprotein and lipid	S-HDL-PL
IDL_C_pct	143141	543	0.75 [0.70-0.81]	1.05302e-13	AB1_OTHER_BACTERIAL	Other bacterial diseases	Infectious	0.75	0.7	0.81	1	1	-12.9776	2	Lipoprotein and lipid	IDL-C%
IDL_CE_pct	143264	543	0.72 [0.66-0.77]	5.3321e-18	AB1_OTHER_BACTERIAL	Other bacterial diseases	Infectious	0.72	0.66	0.77	1	1	-17.2731	2	Lipoprotein and lipid	IDL-CE%
IDL_PL_pct	143286	544	1.31 [1.20-1.42]	5.87531e-10	AB1_OTHER_BACTERIAL	Other bacterial diseases	Infectious	1.31	1.2	1.42	1	1	9.23097	1	Lipoprotein and lipid	IDL-PL%
IDL_TG_pct	142607	538	1.38 [1.26-1.51]	1.91977e-12	AB1_OTHER_BACTERIAL	Other bacterial diseases	Infectious	1.38	1.26	1.51	1	1	11.7168	1	Lipoprotein and lipid	IDL-TG%
L_LDL_C_pct	142871	539	0.73 [0.68-0.79]	6.33735e-15	AB1_OTHER_BACTERIAL	Other bacterial diseases	Infectious	0.73	0.68	0.79	1	1	-14.1981	2	Lipoprotein and lipid	L-LDL-C%
L_LDL_CE_pct	143155	541	0.81 [0.75-0.88]	1.73911e-07	AB1_OTHER_BACTERIAL	Other bacterial diseases	Infectious	0.81	0.75	0.88	1	1	-6.75967	2	Lipoprotein and lipid	L-LDL-CE%
L_LDL_TG_pct	142511	537	1.43 [1.31-1.56]	4.32316e-16	AB1_OTHER_BACTERIAL	Other bacterial diseases	Infectious	1.43	1.31	1.56	1	1	15.3642	1	Lipoprotein and lipid	L-LDL-TG%
M_LDL_C_pct	142772	538	0.77 [0.71-0.83]	1.82612e-11	AB1_OTHER_BACTERIAL	Other bacterial diseases	Infectious	0.77	0.71	0.83	1	1	-10.7385	2	Lipoprotein and lipid	M-LDL-C%
M_LDL_TG_pct	142657	540	1.42 [1.30-1.54]	2.82639e-16	AB1_OTHER_BACTERIAL	Other bacterial diseases	Infectious	1.42	1.3	1.54	1	1	15.5488	1	Lipoprotein and lipid	M-LDL-TG%
S_HDL_CE_pct	143269	544	0.81 [0.75-0.87]	3.37462e-08	AB1_OTHER_BACTERIAL	Other bacterial diseases	Infectious	0.81	0.75	0.87	1	1	-7.47178	2	Lipoprotein and lipid	S-HDL-CE%
S_LDL_C_pct	143088	543	0.74 [0.69-0.80]	2.11417e-15	AB1_OTHER_BACTERIAL	Other bacterial diseases	Infectious	0.74	0.69	0.8	1	1	-14.6749	2	Lipoprotein and lipid	S-LDL-C%
S_LDL_TG_pct	142744	543	1.29 [1.18-1.40]	8.80499e-09	AB1_OTHER_BACTERIAL	Other bacterial diseases	Infectious	1.29	1.18	1.4	1	1	8.05527	1	Lipoprotein and lipid	S-LDL-TG%
XL_HDL_CE_pct	141850	536	0.82 [0.76-0.88]	9.77778e-08	AB1_OTHER_BACTERIAL	Other bacterial diseases	Infectious	0.82	0.76	0.88	1	1	-7.00976	2	Lipoprotein and lipid	XL-HDL-CE%
XS_VLDL_CE_pct	143322	544	0.80 [0.74-0.87]	1.22355e-07	AB1_OTHER_BACTERIAL	Other bacterial diseases	Infectious	0.8	0.74	0.87	1	1	-6.91238	2	Lipoprotein and lipid	XS-VLDL-CE%
XS_VLDL_PL_pct	143264	544	1.42 [1.30-1.55]	1.83358e-15	AB1_OTHER_BACTERIAL	Other bacterial diseases	Infectious	1.42	1.3	1.55	1	1	14.7367	1	Lipoprotein and lipid	XS-VLDL-PL%
IDL_C_pct	140935	1555	0.85 [0.81-0.89]	3.4603e-11	AB1_OTHER_BACT_INOTHER	Other bacterial agents as the cause of diseases classified to other chapters	Infectious	0.85	0.81	0.89	1	1	-10.4609	2	Lipoprotein and lipid	IDL-C%
IDL_CE_pct	141055	1560	0.85 [0.81-0.89]	2.08433e-11	AB1_OTHER_BACT_INOTHER	Other bacterial agents as the cause of diseases classified to other chapters	Infectious	0.85	0.81	0.89	1	1	-10.681	2	Lipoprotein and lipid	IDL-CE%
IDL_TG_pct	140406	1544	1.21 [1.14-1.28]	1.73729e-11	AB1_OTHER_BACT_INOTHER	Other bacterial agents as the cause of diseases classified to other chapters	Infectious	1.21	1.14	1.28	1	1	10.7601	1	Lipoprotein and lipid	IDL-TG%
L_LDL_C_pct	140679	1545	0.86 [0.82-0.90]	4.80346e-09	AB1_OTHER_BACT_INOTHER	Other bacterial agents as the cause of diseases classified to other chapters	Infectious	0.86	0.82	0.9	1	1	-8.31845	2	Lipoprotein and lipid	L-LDL-C%
L_LDL_TG_pct	140323	1541	1.20 [1.13-1.26]	4.48333e-11	AB1_OTHER_BACT_INOTHER	Other bacterial agents as the cause of diseases classified to other chapters	Infectious	1.2	1.13	1.26	1	1	10.3484	1	Lipoprotein and lipid	L-LDL-TG%
M_LDL_C_pct	140588	1548	0.85 [0.81-0.90]	1.56478e-10	AB1_OTHER_BACT_INOTHER	Other bacterial agents as the cause of diseases classified to other chapters	Infectious	0.85	0.81	0.9	1	1	-9.80555	2	Lipoprotein and lipid	M-LDL-C%
M_LDL_TG_pct	140469	1541	1.17 [1.11-1.23]	3.34058e-09	AB1_OTHER_BACT_INOTHER	Other bacterial agents as the cause of diseases classified to other chapters	Infectious	1.17	1.11	1.23	1	1	8.47618	1	Lipoprotein and lipid	M-LDL-TG%
S_LDL_C_pct	140888	1554	0.87 [0.83-0.91]	2.40991e-08	AB1_OTHER_BACT_INOTHER	Other bacterial agents as the cause of diseases classified to other chapters	Infectious	0.87	0.83	0.91	1	1	-7.618	2	Lipoprotein and lipid	S-LDL-C%
XS_VLDL_C_pct	141108	1561	0.85 [0.81-0.89]	3.03197e-10	AB1_OTHER_BACT_INOTHER	Other bacterial agents as the cause of diseases classified to other chapters	Infectious	0.85	0.81	0.89	1	1	-9.51828	2	Lipoprotein and lipid	XS-VLDL-C%
XS_VLDL_CE_pct	141116	1561	0.84 [0.80-0.88]	1.69609e-11	AB1_OTHER_BACT_INOTHER	Other bacterial agents as the cause of diseases classified to other chapters	Infectious	0.84	0.8	0.88	1	1	-10.7706	2	Lipoprotein and lipid	XS-VLDL-CE%
XS_VLDL_PL_pct	141056	1562	1.19 [1.13-1.26]	1.28712e-11	AB1_OTHER_BACT_INOTHER	Other bacterial agents as the cause of diseases classified to other chapters	Infectious	1.19	1.13	1.26	1	1	10.8904	1	Lipoprotein and lipid	XS-VLDL-PL%
XS_VLDL_TG_pct	141050	1558	1.17 [1.10-1.24]	1.99351e-07	AB1_OTHER_BACT_INOTHER	Other bacterial agents as the cause of diseases classified to other chapters	Infectious	1.17	1.1	1.24	1	1	6.70038	1	Lipoprotein and lipid	XS-VLDL-TG%
S_HDL_C	143047	319	0.72 [0.64-0.80]	1.95937e-09	AB1_OTHER_SEPSIS	Other septicaemia	Infectious	0.72	0.64	0.8	1	1	-8.70788	2	Lipoprotein and lipid	S-HDL-C
S_HDL_CE	143052	319	0.70 [0.63-0.78]	7.68799e-11	AB1_OTHER_SEPSIS	Other septicaemia	Infectious	0.7	0.63	0.78	1	1	-10.1142	2	Lipoprotein and lipid	S-HDL-CE
S_HDL_P	143047	319	0.73 [0.65-0.81]	2.74764e-08	AB1_OTHER_SEPSIS	Other septicaemia	Infectious	0.73	0.65	0.81	1	1	-7.56104	2	Lipoprotein and lipid	S-HDL-P
IDL_C_pct	142916	318	0.72 [0.65-0.79]	5.85016e-12	AB1_OTHER_SEPSIS	Other septicaemia	Infectious	0.72	0.65	0.79	1	1	-11.2328	2	Lipoprotein and lipid	IDL-C%
IDL_CE_pct	143039	318	0.68 [0.62-0.75]	7.2601e-15	AB1_OTHER_SEPSIS	Other septicaemia	Infectious	0.68	0.62	0.75	1	1	-14.1391	2	Lipoprotein and lipid	IDL-CE%
IDL_PL_pct	143061	319	1.44 [1.28-1.60]	1.85517e-10	AB1_OTHER_SEPSIS	Other septicaemia	Infectious	1.44	1.28	1.6	1	1	9.73162	1	Lipoprotein and lipid	IDL-PL%
IDL_TG_pct	142385	316	1.46 [1.30-1.64]	1.34431e-10	AB1_OTHER_SEPSIS	Other septicaemia	Infectious	1.46	1.3	1.64	1	1	9.8715	1	Lipoprotein and lipid	IDL-TG%
L_LDL_C_pct	142647	315	0.74 [0.66-0.82]	5.60842e-09	AB1_OTHER_SEPSIS	Other septicaemia	Infectious	0.74	0.66	0.82	1	1	-8.25116	2	Lipoprotein and lipid	L-LDL-C%
L_LDL_TG_pct	142290	316	1.49 [1.33-1.67]	1.71632e-12	AB1_OTHER_SEPSIS	Other septicaemia	Infectious	1.49	1.33	1.67	1	1	11.7654	1	Lipoprotein and lipid	L-LDL-TG%
M_LDL_C_pct	142549	315	0.76 [0.69-0.84]	8.76071e-08	AB1_OTHER_SEPSIS	Other septicaemia	Infectious	0.76	0.69	0.84	1	1	-7.05746	2	Lipoprotein and lipid	M-LDL-C%
M_LDL_TG_pct	142433	316	1.45 [1.30-1.61]	2.20602e-11	AB1_OTHER_SEPSIS	Other septicaemia	Infectious	1.45	1.3	1.61	1	1	10.6564	1	Lipoprotein and lipid	M-LDL-TG%
S_LDL_C_pct	142863	318	0.71 [0.65-0.79]	5.09086e-12	AB1_OTHER_SEPSIS	Other septicaemia	Infectious	0.71	0.65	0.79	1	1	-11.2932	2	Lipoprotein and lipid	S-LDL-C%
XS_VLDL_PL_pct	143039	319	1.53 [1.36-1.71]	2.6611e-13	AB1_OTHER_SEPSIS	Other septicaemia	Infectious	1.53	1.36	1.71	1	1	12.5749	1	Lipoprotein and lipid	XS-VLDL-PL%
S_HDL_C	143074	346	0.72 [0.65-0.80]	5.17272e-10	AB1_SEPSIS	Septicaemia	Infectious	0.72	0.65	0.8	1	1	-9.28628	2	Lipoprotein and lipid	S-HDL-C
S_HDL_CE	143079	346	0.70 [0.63-0.78]	1.58296e-11	AB1_SEPSIS	Septicaemia	Infectious	0.7	0.63	0.78	1	1	-10.8005	2	Lipoprotein and lipid	S-HDL-CE
S_HDL_L	143074	346	0.76 [0.68-0.84]	2.93488e-07	AB1_SEPSIS	Septicaemia	Infectious	0.76	0.68	0.84	1	1	-6.53241	2	Lipoprotein and lipid	S-HDL-L
S_HDL_P	143074	346	0.73 [0.66-0.81]	8.05263e-09	AB1_SEPSIS	Septicaemia	Infectious	0.73	0.66	0.81	1	1	-8.09406	2	Lipoprotein and lipid	S-HDL-P
IDL_C_pct	142943	345	0.71 [0.65-0.78]	2.77614e-13	AB1_SEPSIS	Septicaemia	Infectious	0.71	0.65	0.78	1	1	-12.5566	2	Lipoprotein and lipid	IDL-C%
IDL_CE_pct	143066	345	0.67 [0.61-0.73]	1.00813e-17	AB1_SEPSIS	Septicaemia	Infectious	0.67	0.61	0.73	1	1	-16.9965	2	Lipoprotein and lipid	IDL-CE%
IDL_PL_pct	143088	346	1.43 [1.29-1.59]	4.51624e-11	AB1_SEPSIS	Septicaemia	Infectious	1.43	1.29	1.59	1	1	10.3452	1	Lipoprotein and lipid	IDL-PL%
IDL_TG_pct	142412	343	1.47 [1.31-1.64]	1.16525e-11	AB1_SEPSIS	Septicaemia	Infectious	1.47	1.31	1.64	1	1	10.9336	1	Lipoprotein and lipid	IDL-TG%
L_LDL_C_pct	142674	342	0.72 [0.66-0.80]	1.09289e-10	AB1_SEPSIS	Septicaemia	Infectious	0.72	0.66	0.8	1	1	-9.96142	2	Lipoprotein and lipid	L-LDL-C%
L_LDL_TG_pct	142316	342	1.49 [1.34-1.66]	1.84821e-13	AB1_SEPSIS	Septicaemia	Infectious	1.49	1.34	1.66	1	1	12.7332	1	Lipoprotein and lipid	L-LDL-TG%
M_LDL_C_pct	142576	342	0.75 [0.68-0.83]	7.36956e-09	AB1_SEPSIS	Septicaemia	Infectious	0.75	0.68	0.83	1	1	-8.13256	2	Lipoprotein and lipid	M-LDL-C%
M_LDL_TG_pct	142460	343	1.46 [1.32-1.62]	8.08474e-13	AB1_SEPSIS	Septicaemia	Infectious	1.46	1.32	1.62	1	1	12.0923	1	Lipoprotein and lipid	M-LDL-TG%
S_LDL_C_pct	142890	345	0.72 [0.66-0.79]	2.06328e-12	AB1_SEPSIS	Septicaemia	Infectious	0.72	0.66	0.79	1	1	-11.6854	2	Lipoprotein and lipid	S-LDL-C%
XS_VLDL_PL_pct	143066	346	1.52 [1.36-1.70]	4.25607e-14	AB1_SEPSIS	Septicaemia	Infectious	1.52	1.36	1.7	1	1	13.371	1	Lipoprotein and lipid	XS-VLDL-PL%
HDL_P	130800	3161	0.87 [0.83-0.90]	5.13323e-13	AB1_SEPSIS_BACT	Bacterial Sepsis	Infectious	0.87	0.83	0.9	1	1	-12.2896	2	Lipoprotein and lipid	HDL-P
Total_P	130803	3162	0.86 [0.83-0.90]	4.77946e-14	AB1_SEPSIS_BACT	Bacterial Sepsis	Infectious	0.86	0.83	0.9	1	1	-13.3206	2	Lipoprotein and lipid	Total P
IDL_C	130846	3162	0.84 [0.80-0.87]	3.25263e-17	AB1_SEPSIS_BACT	Bacterial Sepsis	Infectious	0.84	0.8	0.87	1	1	-16.4878	2	Lipoprotein and lipid	IDL-C
IDL_CE	130846	3162	0.83 [0.80-0.87]	1.19808e-17	AB1_SEPSIS_BACT	Bacterial Sepsis	Infectious	0.83	0.8	0.87	1	1	-16.9215	2	Lipoprotein and lipid	IDL-CE
IDL_FC	130848	3161	0.85 [0.82-0.89]	3.28949e-14	AB1_SEPSIS_BACT	Bacterial Sepsis	Infectious	0.85	0.82	0.89	1	1	-13.4829	2	Lipoprotein and lipid	IDL-FC
IDL_L	130847	3162	0.86 [0.82-0.89]	4.94419e-13	AB1_SEPSIS_BACT	Bacterial Sepsis	Infectious	0.86	0.82	0.89	1	1	-12.3059	2	Lipoprotein and lipid	IDL-L
IDL_P	130848	3162	0.88 [0.84-0.92]	1.97176e-09	AB1_SEPSIS_BACT	Bacterial Sepsis	Infectious	0.88	0.84	0.92	1	1	-8.70515	2	Lipoprotein and lipid	IDL-P
IDL_PL	130841	3161	0.88 [0.84-0.92]	9.76644e-10	AB1_SEPSIS_BACT	Bacterial Sepsis	Infectious	0.88	0.84	0.92	1	1	-9.01026	2	Lipoprotein and lipid	IDL-PL
L_LDL_C	130838	3162	0.84 [0.81-0.88]	1.56916e-17	AB1_SEPSIS_BACT	Bacterial Sepsis	Infectious	0.84	0.81	0.88	1	1	-16.8043	2	Lipoprotein and lipid	L-LDL-C
L_LDL_CE	130835	3161	0.85 [0.82-0.89]	1.19093e-15	AB1_SEPSIS_BACT	Bacterial Sepsis	Infectious	0.85	0.82	0.89	1	1	-14.9241	2	Lipoprotein and lipid	L-LDL-CE
L_LDL_FC	130841	3162	0.83 [0.80-0.87]	8.15135e-19	AB1_SEPSIS_BACT	Bacterial Sepsis	Infectious	0.83	0.8	0.87	1	1	-18.0888	2	Lipoprotein and lipid	L-LDL-FC
L_LDL_L	130840	3162	0.85 [0.82-0.89]	1.42953e-15	AB1_SEPSIS_BACT	Bacterial Sepsis	Infectious	0.85	0.82	0.89	1	1	-14.8448	2	Lipoprotein and lipid	L-LDL-L
L_LDL_PL	130846	3162	0.85 [0.82-0.88]	4.22379e-16	AB1_SEPSIS_BACT	Bacterial Sepsis	Infectious	0.85	0.82	0.88	1	1	-15.3743	2	Lipoprotein and lipid	L-LDL-PL
M_HDL_C	130829	3161	0.88 [0.84-0.91]	1.12149e-10	AB1_SEPSIS_BACT	Bacterial Sepsis	Infectious	0.88	0.84	0.91	1	1	-9.9502	2	Lipoprotein and lipid	M-HDL-C
M_HDL_CE	130831	3161	0.88 [0.84-0.91]	7.16041e-11	AB1_SEPSIS_BACT	Bacterial Sepsis	Infectious	0.88	0.84	0.91	1	1	-10.1451	2	Lipoprotein and lipid	M-HDL-CE
M_HDL_FC	130820	3161	0.89 [0.86-0.93]	7.93184e-08	AB1_SEPSIS_BACT	Bacterial Sepsis	Infectious	0.89	0.86	0.93	1	1	-7.10063	2	Lipoprotein and lipid	M-HDL-FC
M_HDL_L	130818	3161	0.89 [0.86-0.93]	1.6531e-08	AB1_SEPSIS_BACT	Bacterial Sepsis	Infectious	0.89	0.86	0.93	1	1	-7.7817	2	Lipoprotein and lipid	M-HDL-L
M_HDL_P	130824	3161	0.90 [0.86-0.93]	6.67394e-08	AB1_SEPSIS_BACT	Bacterial Sepsis	Infectious	0.9	0.86	0.93	1	1	-7.17562	2	Lipoprotein and lipid	M-HDL-P
M_LDL_C	130845	3162	0.87 [0.84-0.91]	4.59079e-12	AB1_SEPSIS_BACT	Bacterial Sepsis	Infectious	0.87	0.84	0.91	1	1	-11.3381	2	Lipoprotein and lipid	M-LDL-C
M_LDL_CE	130843	3162	0.89 [0.86-0.92]	1.42122e-09	AB1_SEPSIS_BACT	Bacterial Sepsis	Infectious	0.89	0.86	0.92	1	1	-8.84734	2	Lipoprotein and lipid	M-LDL-CE
M_LDL_FC	130842	3162	0.85 [0.82-0.88]	9.61478e-17	AB1_SEPSIS_BACT	Bacterial Sepsis	Infectious	0.85	0.82	0.88	1	1	-16.0171	2	Lipoprotein and lipid	M-LDL-FC
M_LDL_L	130842	3162	0.88 [0.85-0.92]	1.41935e-10	AB1_SEPSIS_BACT	Bacterial Sepsis	Infectious	0.88	0.85	0.92	1	1	-9.84791	2	Lipoprotein and lipid	M-LDL-L
M_LDL_PL	130843	3162	0.88 [0.85-0.92]	1.89866e-10	AB1_SEPSIS_BACT	Bacterial Sepsis	Infectious	0.88	0.85	0.92	1	1	-9.72155	2	Lipoprotein and lipid	M-LDL-PL
M_VLDL_CE	130844	3162	0.88 [0.85-0.92]	4.14762e-09	AB1_SEPSIS_BACT	Bacterial Sepsis	Infectious	0.88	0.85	0.92	1	1	-8.3822	2	Lipoprotein and lipid	M-VLDL-CE
S_HDL_C	130792	3162	0.85 [0.82-0.88]	5.04158e-19	AB1_SEPSIS_BACT	Bacterial Sepsis	Infectious	0.85	0.82	0.88	1	1	-18.2974	2	Lipoprotein and lipid	S-HDL-C
S_HDL_CE	130797	3162	0.84 [0.81-0.87]	2.81551e-21	AB1_SEPSIS_BACT	Bacterial Sepsis	Infectious	0.84	0.81	0.87	1	1	-20.5504	2	Lipoprotein and lipid	S-HDL-CE
S_HDL_FC	130783	3162	0.90 [0.87-0.93]	7.29099e-09	AB1_SEPSIS_BACT	Bacterial Sepsis	Infectious	0.9	0.87	0.93	1	1	-8.13721	2	Lipoprotein and lipid	S-HDL-FC
S_HDL_L	130795	3162	0.88 [0.85-0.91]	9.20409e-12	AB1_SEPSIS_BACT	Bacterial Sepsis	Infectious	0.88	0.85	0.91	1	1	-11.036	2	Lipoprotein and lipid	S-HDL-L
S_HDL_P	130793	3162	0.86 [0.83-0.89]	1.46105e-16	AB1_SEPSIS_BACT	Bacterial Sepsis	Infectious	0.86	0.83	0.89	1	1	-15.8353	2	Lipoprotein and lipid	S-HDL-P
S_HDL_PL	130800	3160	0.89 [0.86-0.92]	5.76231e-10	AB1_SEPSIS_BACT	Bacterial Sepsis	Infectious	0.89	0.86	0.92	1	1	-9.2394	2	Lipoprotein and lipid	S-HDL-PL
S_LDL_C	130846	3162	0.88 [0.85-0.92]	5.66008e-10	AB1_SEPSIS_BACT	Bacterial Sepsis	Infectious	0.88	0.85	0.92	1	1	-9.24718	2	Lipoprotein and lipid	S-LDL-C
S_LDL_CE	130844	3162	0.90 [0.87-0.94]	1.12551e-07	AB1_SEPSIS_BACT	Bacterial Sepsis	Infectious	0.9	0.87	0.94	1	1	-6.94865	2	Lipoprotein and lipid	S-LDL-CE
S_LDL_FC	130848	3162	0.86 [0.83-0.90]	3.9364e-14	AB1_SEPSIS_BACT	Bacterial Sepsis	Infectious	0.86	0.83	0.9	1	1	-13.4049	2	Lipoprotein and lipid	S-LDL-FC
S_LDL_L	130844	3162	0.90 [0.87-0.94]	1.95243e-07	AB1_SEPSIS_BACT	Bacterial Sepsis	Infectious	0.9	0.87	0.94	1	1	-6.70942	2	Lipoprotein and lipid	S-LDL-L
Cholines	130709	3160	0.89 [0.86-0.93]	4.65625e-09	AB1_SEPSIS_BACT	Bacterial Sepsis	Infectious	0.89	0.86	0.93	1	1	-8.33196	2	Lipoprotein and lipid	Cholines
Phosphatidylc	130710	3160	0.89 [0.86-0.93]	5.80611e-09	AB1_SEPSIS_BACT	Bacterial Sepsis	Infectious	0.89	0.86	0.93	1	1	-8.23611	2	Lipoprotein and lipid	PC
Phosphoglyc	130712	3160	0.90 [0.87-0.94]	1.75172e-07	AB1_SEPSIS_BACT	Bacterial Sepsis	Infectious	0.9	0.87	0.94	1	1	-6.75654	2	Lipoprotein and lipid	Phosphoglyc
Sphingomyelins	130712	3160	0.90 [0.86-0.93]	1.20548e-07	AB1_SEPSIS_BACT	Bacterial Sepsis	Infectious	0.9	0.86	0.93	1	1	-6.91884	2	Lipoprotein and lipid	SM
LDL_PL	130845	3162	0.86 [0.83-0.90]	1.22269e-13	AB1_SEPSIS_BACT	Bacterial Sepsis	Infectious	0.86	0.83	0.9	1	1	-12.9127	2	Lipoprotein and lipid	LDL-PL
Total_PL	130835	3162	0.89 [0.86-0.93]	8.4877e-09	AB1_SEPSIS_BACT	Bacterial Sepsis	Infectious	0.89	0.86	0.93	1	1	-8.07121	2	Lipoprotein and lipid	Total PL
IDL_C_pct	130695	3151	0.82 [0.80-0.85]	4.00463e-28	AB1_SEPSIS_BACT	Bacterial Sepsis	Infectious	0.82	0.8	0.85	1	1	-27.3974	2	Lipoprotein and lipid	IDL-C%
IDL_CE_pct	130799	3157	0.82 [0.79-0.85]	1.06671e-29	AB1_SEPSIS_BACT	Bacterial Sepsis	Infectious	0.82	0.79	0.85	1	1	-28.972	2	Lipoprotein and lipid	IDL-CE%
IDL_PL_pct	130811	3155	1.15 [1.11-1.20]	5.67461e-15	AB1_SEPSIS_BACT	Bacterial Sepsis	Infectious	1.15	1.11	1.2	1	1	14.2461	1	Lipoprotein and lipid	IDL-PL%
IDL_TG_pct	130255	3127	1.24 [1.19-1.28]	2.20064e-26	AB1_SEPSIS_BACT	Bacterial Sepsis	Infectious	1.24	1.19	1.28	1	1	25.6575	1	Lipoprotein and lipid	IDL-TG%
L_LDL_C_pct	130476	3130	0.82 [0.79-0.85]	3.67952e-27	AB1_SEPSIS_BACT	Bacterial Sepsis	Infectious	0.82	0.79	0.85	1	1	-26.4342	2	Lipoprotein and lipid	L-LDL-C%
L_LDL_CE_pct	130707	3144	0.89 [0.86-0.92]	7.13402e-12	AB1_SEPSIS_BACT	Bacterial Sepsis	Infectious	0.89	0.86	0.92	1	1	-11.1467	2	Lipoprotein and lipid	L-LDL-CE%
L_LDL_FC_pct	130619	3145	0.88 [0.84-0.91]	1.2281e-12	AB1_SEPSIS_BACT	Bacterial Sepsis	Infectious	0.88	0.84	0.91	1	1	-11.9108	2	Lipoprotein and lipid	L-LDL-FC%
L_LDL_TG_pct	130194	3118	1.24 [1.20-1.29]	2.02303e-29	AB1_SEPSIS_BACT	Bacterial Sepsis	Infectious	1.24	1.2	1.29	1	1	28.694	1	Lipoprotein and lipid	L-LDL-TG%
M_HDL_C_pct	130847	3161	0.88 [0.85-0.91]	5.43812e-12	AB1_SEPSIS_BACT	Bacterial Sepsis	Infectious	0.88	0.85	0.91	1	1	-11.2646	2	Lipoprotein and lipid	M-HDL-C%
M_HDL_CE_pct	130836	3161	0.90 [0.86-0.93]	1.1538e-09	AB1_SEPSIS_BACT	Bacterial Sepsis	Infectious	0.9	0.86	0.93	1	1	-8.93787	2	Lipoprotein and lipid	M-HDL-CE%
M_HDL_FC_pct	130840	3162	0.86 [0.82-0.89]	6.91558e-13	AB1_SEPSIS_BACT	Bacterial Sepsis	Infectious	0.86	0.82	0.89	1	1	-12.1602	2	Lipoprotein and lipid	M-HDL-FC%
M_HDL_PL_pct	130842	3162	1.14 [1.10-1.19]	1.21477e-11	AB1_SEPSIS_BACT	Bacterial Sepsis	Infectious	1.14	1.1	1.19	1	1	10.9155	1	Lipoprotein and lipid	M-HDL-PL%
M_HDL_TG_pct	130842	3161	1.12 [1.08-1.16]	2.48288e-08	AB1_SEPSIS_BACT	Bacterial Sepsis	Infectious	1.12	1.08	1.16	1	1	7.60504	1	Lipoprotein and lipid	M-HDL-TG%
M_LDL_C_pct	130412	3131	0.83 [0.80-0.85]	2.99547e-27	AB1_SEPSIS_BACT	Bacterial Sepsis	Infectious	0.83	0.8	0.85	1	1	-26.5235	2	Lipoprotein and lipid	M-LDL-C%
M_LDL_FC_pct	130664	3148	0.90 [0.87-0.93]	3.2618e-09	AB1_SEPSIS_BACT	Bacterial Sepsis	Infectious	0.9	0.87	0.93	1	1	-8.48654	2	Lipoprotein and lipid	M-LDL-FC%
M_LDL_TG_pct	130310	3123	1.22 [1.18-1.27]	6.07554e-27	AB1_SEPSIS_BACT	Bacterial Sepsis	Infectious	1.22	1.18	1.27	1	1	26.2164	1	Lipoprotein and lipid	M-LDL-TG%
M_VLDL_C_pct	130858	3162	0.90 [0.87-0.94]	4.48702e-08	AB1_SEPSIS_BACT	Bacterial Sepsis	Infectious	0.9	0.87	0.94	1	1	-7.34804	2	Lipoprotein and lipid	M-VLDL-C%
M_VLDL_CE_pct	130858	3162	0.91 [0.88-0.94]	4.52059e-08	AB1_SEPSIS_BACT	Bacterial Sepsis	Infectious	0.91	0.88	0.94	1	1	-7.3448	2	Lipoprotein and lipid	M-VLDL-CE%
S_HDL_C_pct	130831	3160	0.88 [0.85-0.91]	2.43871e-12	AB1_SEPSIS_BACT	Bacterial Sepsis	Infectious	0.88	0.85	0.91	1	1	-11.6128	2	Lipoprotein and lipid	S-HDL-C%
S_HDL_CE_pct	130796	3157	0.88 [0.85-0.91]	4.88637e-13	AB1_SEPSIS_BACT	Bacterial Sepsis	Infectious	0.88	0.85	0.91	1	1	-12.311	2	Lipoprotein and lipid	S-HDL-CE%
S_HDL_TG_pct	130829	3161	1.15 [1.10-1.20]	1.42846e-11	AB1_SEPSIS_BACT	Bacterial Sepsis	Infectious	1.15	1.1	1.2	1	1	10.8451	1	Lipoprotein and lipid	S-HDL-TG%
S_LDL_C_pct	130656	3147	0.82 [0.80-0.85]	7.82745e-29	AB1_SEPSIS_BACT	Bacterial Sepsis	Infectious	0.82	0.8	0.85	1	1	-28.1064	2	Lipoprotein and lipid	S-LDL-C%
S_LDL_FC_pct	130453	3143	0.89 [0.86-0.92]	1.39314e-11	AB1_SEPSIS_BACT	Bacterial Sepsis	Infectious	0.89	0.86	0.92	1	1	-10.856	2	Lipoprotein and lipid	S-LDL-FC%
S_LDL_TG_pct	130370	3137	1.16 [1.12-1.20]	4.11829e-15	AB1_SEPSIS_BACT	Bacterial Sepsis	Infectious	1.16	1.12	1.2	1	1	14.3853	1	Lipoprotein and lipid	S-LDL-TG%
S_VLDL_C_pct	130855	3162	0.89 [0.86-0.92]	3.56334e-10	AB1_SEPSIS_BACT	Bacterial Sepsis	Infectious	0.89	0.86	0.92	1	1	-9.44814	2	Lipoprotein and lipid	S-VLDL-C%
S_VLDL_FC_pct	130853	3161	0.85 [0.82-0.89]	3.9149e-16	AB1_SEPSIS_BACT	Bacterial Sepsis	Infectious	0.85	0.82	0.89	1	1	-15.4073	2	Lipoprotein and lipid	S-VLDL-FC%
S_VLDL_PL_pct	130848	3160	0.85 [0.82-0.89]	1.96795e-15	AB1_SEPSIS_BACT	Bacterial Sepsis	Infectious	0.85	0.82	0.89	1	1	-14.706	2	Lipoprotein and lipid	S-VLDL-PL%
S_VLDL_TG_pct	130855	3162	1.15 [1.10-1.20]	7.15767e-11	AB1_SEPSIS_BACT	Bacterial Sepsis	Infectious	1.15	1.1	1.2	1	1	10.1452	1	Lipoprotein and lipid	S-VLDL-TG%
XL_HDL_CE_pct	129544	3106	0.89 [0.86-0.92]	1.90918e-12	AB1_SEPSIS_BACT	Bacterial Sepsis	Infectious	0.89	0.86	0.92	1	1	-11.7192	2	Lipoprotein and lipid	XL-HDL-CE%
XS_VLDL_C_pct	130838	3161	0.84 [0.81-0.88]	1.81903e-19	AB1_SEPSIS_BACT	Bacterial Sepsis	Infectious	0.84	0.81	0.88	1	1	-18.7402	2	Lipoprotein and lipid	XS-VLDL-C%
XS_VLDL_CE_pct	130845	3161	0.84 [0.81-0.87]	2.33731e-21	AB1_SEPSIS_BACT	Bacterial Sepsis	Infectious	0.84	0.81	0.87	1	1	-20.6313	2	Lipoprotein and lipid	XS-VLDL-CE%
XS_VLDL_PL_pct	130781	3161	1.24 [1.19-1.28]	8.07226e-30	AB1_SEPSIS_BACT	Bacterial Sepsis	Infectious	1.24	1.19	1.28	1	1	29.093	1	Lipoprotein and lipid	XS-VLDL-PL%
XS_VLDL_TG_pct	130795	3157	1.17 [1.12-1.22]	1.64479e-13	AB1_SEPSIS_BACT	Bacterial Sepsis	Infectious	1.17	1.12	1.22	1	1	12.7839	1	Lipoprotein and lipid	XS-VLDL-TG%
HDL_L	130819	3162	0.90 [0.86-0.93]	2.01833e-07	AB1_SEPSIS_BACT	Bacterial Sepsis	Infectious	0.9	0.86	0.93	1	1	-6.69501	2	Lipoprotein and lipid	HDL-L
LDL_L	130841	3162	0.86 [0.83-0.90]	4.53238e-14	AB1_SEPSIS_BACT	Bacterial Sepsis	Infectious	0.86	0.83	0.9	1	1	-13.3437	2	Lipoprotein and lipid	LDL-L
Total_L	130836	3162	0.90 [0.87-0.94]	1.28386e-07	AB1_SEPSIS_BACT	Bacterial Sepsis	Infectious	0.9	0.87	0.94	1	1	-6.89148	2	Lipoprotein and lipid	Total L
HDL_P	128567	928	0.79 [0.73-0.84]	5.25594e-11	AB1_SEPSIS_BACT_IMPL	Implicit bacterial Sepsis	Infectious	0.79	0.73	0.84	1	1	-10.2793	2	Lipoprotein and lipid	HDL-P
LDL_P	128609	928	0.79 [0.73-0.85]	6.35929e-10	AB1_SEPSIS_BACT_IMPL	Implicit bacterial Sepsis	Infectious	0.79	0.73	0.85	1	1	-9.19659	2	Lipoprotein and lipid	LDL-P
Total_P	128569	928	0.77 [0.71-0.82]	6.28543e-13	AB1_SEPSIS_BACT_IMPL	Implicit bacterial Sepsis	Infectious	0.77	0.71	0.82	1	1	-12.2017	2	Lipoprotein and lipid	Total P
IDL_C	128612	928	0.69 [0.64-0.75]	8.1578e-21	AB1_SEPSIS_BACT_IMPL	Implicit bacterial Sepsis	Infectious	0.69	0.64	0.75	1	1	-20.0884	2	Lipoprotein and lipid	IDL-C
IDL_CE	128612	928	0.68 [0.63-0.74]	7.33127e-22	AB1_SEPSIS_BACT_IMPL	Implicit bacterial Sepsis	Infectious	0.68	0.63	0.74	1	1	-21.1348	2	Lipoprotein and lipid	IDL-CE
IDL_FC	128615	928	0.73 [0.67-0.79]	2.0175e-15	AB1_SEPSIS_BACT_IMPL	Implicit bacterial Sepsis	Infectious	0.73	0.67	0.79	1	1	-14.6952	2	Lipoprotein and lipid	IDL-FC
IDL_L	128613	928	0.73 [0.68-0.79]	7.51169e-16	AB1_SEPSIS_BACT_IMPL	Implicit bacterial Sepsis	Infectious	0.73	0.68	0.79	1	1	-15.1243	2	Lipoprotein and lipid	IDL-L
IDL_P	128614	928	0.74 [0.69-0.81]	1.18798e-12	AB1_SEPSIS_BACT_IMPL	Implicit bacterial Sepsis	Infectious	0.74	0.69	0.81	1	1	-11.9252	2	Lipoprotein and lipid	IDL-P
IDL_PL	128608	928	0.76 [0.70-0.83]	2.57469e-11	AB1_SEPSIS_BACT_IMPL	Implicit bacterial Sepsis	Infectious	0.76	0.7	0.83	1	1	-10.5893	2	Lipoprotein and lipid	IDL-PL
L_LDL_C	128604	928	0.70 [0.65-0.75]	1.28578e-23	AB1_SEPSIS_BACT_IMPL	Implicit bacterial Sepsis	Infectious	0.7	0.65	0.75	1	1	-22.8908	2	Lipoprotein and lipid	L-LDL-C
L_LDL_CE	128602	928	0.71 [0.66-0.76]	6.37846e-22	AB1_SEPSIS_BACT_IMPL	Implicit bacterial Sepsis	Infectious	0.71	0.66	0.76	1	1	-21.1953	2	Lipoprotein and lipid	L-LDL-CE
L_LDL_FC	128607	928	0.68 [0.63-0.73]	4.36841e-24	AB1_SEPSIS_BACT_IMPL	Implicit bacterial Sepsis	Infectious	0.68	0.63	0.73	1	1	-23.3597	2	Lipoprotein and lipid	L-LDL-FC
L_LDL_L	128606	928	0.71 [0.66-0.76]	4.0746e-21	AB1_SEPSIS_BACT_IMPL	Implicit bacterial Sepsis	Infectious	0.71	0.66	0.76	1	1	-20.3899	2	Lipoprotein and lipid	L-LDL-L
L_LDL_P	128605	928	0.80 [0.74-0.86]	4.26252e-09	AB1_SEPSIS_BACT_IMPL	Implicit bacterial Sepsis	Infectious	0.8	0.74	0.86	1	1	-8.37033	2	Lipoprotein and lipid	L-LDL-P
L_LDL_PL	128612	928	0.70 [0.65-0.75]	1.29184e-21	AB1_SEPSIS_BACT_IMPL	Implicit bacterial Sepsis	Infectious	0.7	0.65	0.75	1	1	-20.8888	2	Lipoprotein and lipid	L-LDL-PL
M_HDL_C	128596	928	0.82 [0.76-0.89]	2.79003e-07	AB1_SEPSIS_BACT_IMPL	Implicit bacterial Sepsis	Infectious	0.82	0.76	0.89	1	1	-6.55439	2	Lipoprotein and lipid	M-HDL-C
M_HDL_CE	128598	928	0.82 [0.76-0.89]	1.95746e-07	AB1_SEPSIS_BACT_IMPL	Implicit bacterial Sepsis	Infectious	0.82	0.76	0.89	1	1	-6.70831	2	Lipoprotein and lipid	M-HDL-CE
M_LDL_C	128611	928	0.73 [0.68-0.78]	1.17275e-18	AB1_SEPSIS_BACT_IMPL	Implicit bacterial Sepsis	Infectious	0.73	0.68	0.78	1	1	-17.9308	2	Lipoprotein and lipid	M-LDL-C
M_LDL_CE	128609	928	0.75 [0.70-0.80]	2.41565e-15	AB1_SEPSIS_BACT_IMPL	Implicit bacterial Sepsis	Infectious	0.75	0.7	0.8	1	1	-14.617	2	Lipoprotein and lipid	M-LDL-CE
M_LDL_FC	128608	928	0.69 [0.64-0.74]	1.15636e-23	AB1_SEPSIS_BACT_IMPL	Implicit bacterial Sepsis	Infectious	0.69	0.64	0.74	1	1	-22.9369	2	Lipoprotein and lipid	M-LDL-FC
M_LDL_L	128608	928	0.74 [0.69-0.80]	1.1626e-16	AB1_SEPSIS_BACT_IMPL	Implicit bacterial Sepsis	Infectious	0.74	0.69	0.8	1	1	-15.9346	2	Lipoprotein and lipid	M-LDL-L
M_LDL_P	128611	927	0.77 [0.71-0.83]	1.09822e-11	AB1_SEPSIS_BACT_IMPL	Implicit bacterial Sepsis	Infectious	0.77	0.71	0.83	1	1	-10.9593	2	Lipoprotein and lipid	M-LDL-P
M_LDL_PL	128609	928	0.74 [0.69-0.79]	1.76918e-16	AB1_SEPSIS_BACT_IMPL	Implicit bacterial Sepsis	Infectious	0.74	0.69	0.79	1	1	-15.7522	2	Lipoprotein and lipid	M-LDL-PL
M_VLDL_C	128613	928	0.77 [0.71-0.83]	2.2312e-11	AB1_SEPSIS_BACT_IMPL	Implicit bacterial Sepsis	Infectious	0.77	0.71	0.83	1	1	-10.6515	2	Lipoprotein and lipid	M-VLDL-C
M_VLDL_CE	128610	928	0.75 [0.69-0.81]	3.36893e-13	AB1_SEPSIS_BACT_IMPL	Implicit bacterial Sepsis	Infectious	0.75	0.69	0.81	1	1	-12.4725	2	Lipoprotein and lipid	M-VLDL-CE
M_VLDL_FC	128609	928	0.82 [0.76-0.89]	2.60465e-07	AB1_SEPSIS_BACT_IMPL	Implicit bacterial Sepsis	Infectious	0.82	0.76	0.89	1	1	-6.58425	2	Lipoprotein and lipid	M-VLDL-FC
S_HDL_C	128558	928	0.73 [0.68-0.78]	1.11616e-21	AB1_SEPSIS_BACT_IMPL	Implicit bacterial Sepsis	Infectious	0.73	0.68	0.78	1	1	-20.9523	2	Lipoprotein and lipid	S-HDL-C
S_HDL_CE	128563	928	0.71 [0.67-0.76]	2.47666e-24	AB1_SEPSIS_BACT_IMPL	Implicit bacterial Sepsis	Infectious	0.71	0.67	0.76	1	1	-23.6061	2	Lipoprotein and lipid	S-HDL-CE
S_HDL_FC	128549	928	0.81 [0.76-0.87]	9.7358e-10	AB1_SEPSIS_BACT_IMPL	Implicit bacterial Sepsis	Infectious	0.81	0.76	0.87	1	1	-9.01163	2	Lipoprotein and lipid	S-HDL-FC
S_HDL_L	128561	928	0.78 [0.73-0.83]	1.44192e-13	AB1_SEPSIS_BACT_IMPL	Implicit bacterial Sepsis	Infectious	0.78	0.73	0.83	1	1	-12.8411	2	Lipoprotein and lipid	S-HDL-L
S_HDL_P	128559	928	0.74 [0.69-0.79]	2.27632e-19	AB1_SEPSIS_BACT_IMPL	Implicit bacterial Sepsis	Infectious	0.74	0.69	0.79	1	1	-18.6428	2	Lipoprotein and lipid	S-HDL-P
S_HDL_PL	128568	928	0.81 [0.75-0.86]	1.98221e-10	AB1_SEPSIS_BACT_IMPL	Implicit bacterial Sepsis	Infectious	0.81	0.75	0.86	1	1	-9.70285	2	Lipoprotein and lipid	S-HDL-PL
S_LDL_C	128612	928	0.74 [0.69-0.80]	1.13387e-15	AB1_SEPSIS_BACT_IMPL	Implicit bacterial Sepsis	Infectious	0.74	0.69	0.8	1	1	-14.9454	2	Lipoprotein and lipid	S-LDL-C
S_LDL_CE	128610	928	0.77 [0.71-0.83]	2.8073e-12	AB1_SEPSIS_BACT_IMPL	Implicit bacterial Sepsis	Infectious	0.77	0.71	0.83	1	1	-11.5517	2	Lipoprotein and lipid	S-LDL-CE
S_LDL_FC	128614	928	0.71 [0.66-0.76]	4.89905e-21	AB1_SEPSIS_BACT_IMPL	Implicit bacterial Sepsis	Infectious	0.71	0.66	0.76	1	1	-20.3099	2	Lipoprotein and lipid	S-LDL-FC
S_LDL_L	128610	928	0.77 [0.72-0.83]	2.67062e-12	AB1_SEPSIS_BACT_IMPL	Implicit bacterial Sepsis	Infectious	0.77	0.72	0.83	1	1	-11.5734	2	Lipoprotein and lipid	S-LDL-L
S_LDL_P	128613	928	0.81 [0.75-0.87]	4.39306e-08	AB1_SEPSIS_BACT_IMPL	Implicit bacterial Sepsis	Infectious	0.81	0.75	0.87	1	1	-7.35723	2	Lipoprotein and lipid	S-LDL-P
S_LDL_PL	128608	928	0.80 [0.74-0.86]	6.87158e-10	AB1_SEPSIS_BACT_IMPL	Implicit bacterial Sepsis	Infectious	0.8	0.74	0.86	1	1	-9.16294	2	Lipoprotein and lipid	S-LDL-PL
Cholines	128477	928	0.81 [0.76-0.87]	7.7231e-09	AB1_SEPSIS_BACT_IMPL	Implicit bacterial Sepsis	Infectious	0.81	0.76	0.87	1	1	-8.11221	2	Lipoprotein and lipid	Cholines
Phosphatidylc	128478	928	0.81 [0.75-0.87]	3.34893e-09	AB1_SEPSIS_BACT_IMPL	Implicit bacterial Sepsis	Infectious	0.81	0.75	0.87	1	1	-8.47509	2	Lipoprotein and lipid	PC
LDL_PL	128611	928	0.71 [0.66-0.77]	9.0684e-20	AB1_SEPSIS_BACT_IMPL	Implicit bacterial Sepsis	Infectious	0.71	0.66	0.77	1	1	-19.0425	2	Lipoprotein and lipid	LDL-PL
Total_PL	128601	928	0.81 [0.75-0.86]	1.76463e-09	AB1_SEPSIS_BACT_IMPL	Implicit bacterial Sepsis	Infectious	0.81	0.75	0.86	1	1	-8.75335	2	Lipoprotein and lipid	Total PL
IDL_C_pct	128466	922	0.71 [0.67-0.75]	3.96487e-32	AB1_SEPSIS_BACT_IMPL	Implicit bacterial Sepsis	Infectious	0.71	0.67	0.75	1	1	-31.4018	2	Lipoprotein and lipid	IDL-C%
IDL_CE_pct	128568	926	0.69 [0.65-0.73]	1.66082e-38	AB1_SEPSIS_BACT_IMPL	Implicit bacterial Sepsis	Infectious	0.69	0.65	0.73	1	1	-37.7797	2	Lipoprotein and lipid	IDL-CE%
IDL_PL_pct	128581	925	1.34 [1.26-1.43]	1.6492e-18	AB1_SEPSIS_BACT_IMPL	Implicit bacterial Sepsis	Infectious	1.34	1.26	1.43	1	1	17.7827	1	Lipoprotein and lipid	IDL-PL%
IDL_TG_pct	128039	911	1.48 [1.38-1.59]	6.66259e-29	AB1_SEPSIS_BACT_IMPL	Implicit bacterial Sepsis	Infectious	1.48	1.38	1.59	1	1	28.1764	1	Lipoprotein and lipid	IDL-TG%
L_LDL_C_pct	128254	908	0.69 [0.65-0.74]	4.55331e-33	AB1_SEPSIS_BACT_IMPL	Implicit bacterial Sepsis	Infectious	0.69	0.65	0.74	1	1	-32.3417	2	Lipoprotein and lipid	L-LDL-C%
L_LDL_CE_pct	128478	915	0.78 [0.74-0.83]	1.01983e-16	AB1_SEPSIS_BACT_IMPL	Implicit bacterial Sepsis	Infectious	0.78	0.74	0.83	1	1	-15.9915	2	Lipoprotein and lipid	L-LDL-CE%
L_LDL_FC_pct	128394	920	0.80 [0.75-0.85]	2.85179e-13	AB1_SEPSIS_BACT_IMPL	Implicit bacterial Sepsis	Infectious	0.8	0.75	0.85	1	1	-12.5449	2	Lipoprotein and lipid	L-LDL-FC%
L_LDL_TG_pct	127981	905	1.52 [1.42-1.62]	2.08222e-34	AB1_SEPSIS_BACT_IMPL	Implicit bacterial Sepsis	Infectious	1.52	1.42	1.62	1	1	33.6815	1	Lipoprotein and lipid	L-LDL-TG%
M_HDL_C_pct	128613	927	0.81 [0.76-0.86]	1.01797e-10	AB1_SEPSIS_BACT_IMPL	Implicit bacterial Sepsis	Infectious	0.81	0.76	0.86	1	1	-9.99226	2	Lipoprotein and lipid	M-HDL-C%
M_HDL_CE_pct	128602	927	0.83 [0.78-0.89]	7.28434e-09	AB1_SEPSIS_BACT_IMPL	Implicit bacterial Sepsis	Infectious	0.83	0.78	0.89	1	1	-8.13761	2	Lipoprotein and lipid	M-HDL-CE%
M_HDL_FC_pct	128606	928	0.79 [0.73-0.85]	2.47094e-10	AB1_SEPSIS_BACT_IMPL	Implicit bacterial Sepsis	Infectious	0.79	0.73	0.85	1	1	-9.60714	2	Lipoprotein and lipid	M-HDL-FC%
M_HDL_PL_pct	128608	928	1.25 [1.16-1.33]	1.99177e-10	AB1_SEPSIS_BACT_IMPL	Implicit bacterial Sepsis	Infectious	1.25	1.16	1.33	1	1	9.70076	1	Lipoprotein and lipid	M-HDL-PL%
M_LDL_C_pct	128189	908	0.71 [0.67-0.75]	1.54571e-31	AB1_SEPSIS_BACT_IMPL	Implicit bacterial Sepsis	Infectious	0.71	0.67	0.75	1	1	-30.8109	2	Lipoprotein and lipid	M-LDL-C%
M_LDL_FC_pct	128438	922	0.83 [0.79-0.89]	1.84786e-09	AB1_SEPSIS_BACT_IMPL	Implicit bacterial Sepsis	Infectious	0.83	0.79	0.89	1	1	-8.73333	2	Lipoprotein and lipid	M-LDL-FC%
M_LDL_TG_pct	128093	906	1.49 [1.39-1.59]	8.1263e-33	AB1_SEPSIS_BACT_IMPL	Implicit bacterial Sepsis	Infectious	1.49	1.39	1.59	1	1	32.0901	1	Lipoprotein and lipid	M-LDL-TG%
M_VLDL_C_pct	128624	928	0.85 [0.80-0.91]	2.71258e-07	AB1_SEPSIS_BACT_IMPL	Implicit bacterial Sepsis	Infectious	0.85	0.8	0.91	1	1	-6.56662	2	Lipoprotein and lipid	M-VLDL-C%
S_HDL_C_pct	128598	927	0.79 [0.74-0.84]	2.53734e-14	AB1_SEPSIS_BACT_IMPL	Implicit bacterial Sepsis	Infectious	0.79	0.74	0.84	1	1	-13.5956	2	Lipoprotein and lipid	S-HDL-C%
S_HDL_CE_pct	128564	925	0.79 [0.75-0.84]	3.18783e-15	AB1_SEPSIS_BACT_IMPL	Implicit bacterial Sepsis	Infectious	0.79	0.75	0.84	1	1	-14.4965	2	Lipoprotein and lipid	S-HDL-CE%
S_HDL_TG_pct	128595	927	1.27 [1.17-1.36]	9.07459e-10	AB1_SEPSIS_BACT_IMPL	Implicit bacterial Sepsis	Infectious	1.27	1.17	1.36	1	1	9.04217	1	Lipoprotein and lipid	S-HDL-TG%
S_LDL_C_pct	128428	919	0.70 [0.66-0.74]	4.12125e-34	AB1_SEPSIS_BACT_IMPL	Implicit bacterial Sepsis	Infectious	0.7	0.66	0.74	1	1	-33.385	2	Lipoprotein and lipid	S-LDL-C%
S_LDL_CE_pct	128554	928	0.84 [0.79-0.90]	1.67131e-07	AB1_SEPSIS_BACT_IMPL	Implicit bacterial Sepsis	Infectious	0.84	0.79	0.9	1	1	-6.77694	2	Lipoprotein and lipid	S-LDL-CE%
S_LDL_FC_pct	128230	920	0.82 [0.78-0.87]	8.38307e-13	AB1_SEPSIS_BACT_IMPL	Implicit bacterial Sepsis	Infectious	0.82	0.78	0.87	1	1	-12.0766	2	Lipoprotein and lipid	S-LDL-FC%
S_LDL_TG_pct	128150	917	1.33 [1.24-1.42]	4.48586e-17	AB1_SEPSIS_BACT_IMPL	Implicit bacterial Sepsis	Infectious	1.33	1.24	1.42	1	1	16.3482	1	Lipoprotein and lipid	S-LDL-TG%
S_VLDL_C_pct	128621	928	0.81 [0.76-0.86]	1.53118e-10	AB1_SEPSIS_BACT_IMPL	Implicit bacterial Sepsis	Infectious	0.81	0.76	0.86	1	1	-9.81497	2	Lipoprotein and lipid	S-VLDL-C%
S_VLDL_FC_pct	128620	928	0.75 [0.70-0.80]	2.06674e-18	AB1_SEPSIS_BACT_IMPL	Implicit bacterial Sepsis	Infectious	0.75	0.7	0.8	1	1	-17.6847	2	Lipoprotein and lipid	S-VLDL-FC%
S_VLDL_PL_pct	128615	927	0.74 [0.69-0.80]	5.97873e-17	AB1_SEPSIS_BACT_IMPL	Implicit bacterial Sepsis	Infectious	0.74	0.69	0.8	1	1	-16.2234	2	Lipoprotein and lipid	S-VLDL-PL%
S_VLDL_TG_pct	128621	928	1.33 [1.23-1.44]	1.60738e-12	AB1_SEPSIS_BACT_IMPL	Implicit bacterial Sepsis	Infectious	1.33	1.23	1.44	1	1	11.7939	1	Lipoprotein and lipid	S-VLDL-TG%
XL_HDL_C_pct	127397	913	0.82 [0.77-0.87]	1.35251e-10	AB1_SEPSIS_BACT_IMPL	Implicit bacterial Sepsis	Infectious	0.82	0.77	0.87	1	1	-9.86886	2	Lipoprotein and lipid	XL-HDL-C%
XL_HDL_CE_pct	127344	906	0.80 [0.75-0.84]	6.61213e-16	AB1_SEPSIS_BACT_IMPL	Implicit bacterial Sepsis	Infectious	0.8	0.75	0.84	1	1	-15.1797	2	Lipoprotein and lipid	XL-HDL-CE%
XS_VLDL_C_pct	128605	928	0.76 [0.71-0.80]	4.90846e-19	AB1_SEPSIS_BACT_IMPL	Implicit bacterial Sepsis	Infectious	0.76	0.71	0.8	1	1	-18.3091	2	Lipoprotein and lipid	XS-VLDL-C%
XS_VLDL_CE_pct	128612	928	0.75 [0.71-0.80]	1.1403e-20	AB1_SEPSIS_BACT_IMPL	Implicit bacterial Sepsis	Infectious	0.75	0.71	0.8	1	1	-19.943	2	Lipoprotein and lipid	XS-VLDL-CE%
XS_VLDL_PL_pct	128547	927	1.49 [1.39-1.59]	1.92619e-31	AB1_SEPSIS_BACT_IMPL	Implicit bacterial Sepsis	Infectious	1.49	1.39	1.59	1	1	30.7153	1	Lipoprotein and lipid	XS-VLDL-PL%
XS_VLDL_TG_pct	128566	928	1.34 [1.24-1.45]	3.03947e-14	AB1_SEPSIS_BACT_IMPL	Implicit bacterial Sepsis	Infectious	1.34	1.24	1.45	1	1	13.5172	1	Lipoprotein and lipid	XS-VLDL-TG%
LDL_L	128607	928	0.72 [0.67-0.77]	2.77254e-20	AB1_SEPSIS_BACT_IMPL	Implicit bacterial Sepsis	Infectious	0.72	0.67	0.77	1	1	-19.5571	2	Lipoprotein and lipid	LDL-L
Total_L	128602	928	0.80 [0.75-0.86]	2.24038e-10	AB1_SEPSIS_BACT_IMPL	Implicit bacterial Sepsis	Infectious	0.8	0.75	0.86	1	1	-9.64968	2	Lipoprotein and lipid	Total L
HDL_P	130290	2254	0.83 [0.80-0.87]	9.44607e-15	AB1_SEPSIS_CONDITION	Condition for Implicit Sepsis (Organ dysfunction codes)	Infectious	0.83	0.8	0.87	1	1	-14.0247	2	Lipoprotein and lipid	HDL-P
LDL_P	130336	2253	0.85 [0.81-0.89]	4.59283e-11	AB1_SEPSIS_CONDITION	Condition for Implicit Sepsis (Organ dysfunction codes)	Infectious	0.85	0.81	0.89	1	1	-10.3379	2	Lipoprotein and lipid	LDL-P
Total_P	130293	2254	0.82 [0.78-0.86]	5.43413e-17	AB1_SEPSIS_CONDITION	Condition for Implicit Sepsis (Organ dysfunction codes)	Infectious	0.82	0.78	0.86	1	1	-16.2649	2	Lipoprotein and lipid	Total P
IDL_C	130340	2254	0.80 [0.76-0.84]	1.09171e-18	AB1_SEPSIS_CONDITION	Condition for Implicit Sepsis (Organ dysfunction codes)	Infectious	0.8	0.76	0.84	1	1	-17.9619	2	Lipoprotein and lipid	IDL-C
IDL_CE	130340	2254	0.79 [0.76-0.83]	1.05141e-19	AB1_SEPSIS_CONDITION	Condition for Implicit Sepsis (Organ dysfunction codes)	Infectious	0.79	0.76	0.83	1	1	-18.9782	2	Lipoprotein and lipid	IDL-CE
IDL_FC	130341	2254	0.82 [0.78-0.87]	3.42501e-14	AB1_SEPSIS_CONDITION	Condition for Implicit Sepsis (Organ dysfunction codes)	Infectious	0.82	0.78	0.87	1	1	-13.4653	2	Lipoprotein and lipid	IDL-FC
IDL_L	130340	2253	0.82 [0.78-0.86]	3.91084e-15	AB1_SEPSIS_CONDITION	Condition for Implicit Sepsis (Organ dysfunction codes)	Infectious	0.82	0.78	0.86	1	1	-14.4077	2	Lipoprotein and lipid	IDL-L
IDL_P	130340	2253	0.83 [0.79-0.87]	6.54128e-13	AB1_SEPSIS_CONDITION	Condition for Implicit Sepsis (Organ dysfunction codes)	Infectious	0.83	0.79	0.87	1	1	-12.1843	2	Lipoprotein and lipid	IDL-P
IDL_PL	130333	2253	0.84 [0.80-0.89]	2.06646e-11	AB1_SEPSIS_CONDITION	Condition for Implicit Sepsis (Organ dysfunction codes)	Infectious	0.84	0.8	0.89	1	1	-10.6848	2	Lipoprotein and lipid	IDL-PL
L_LDL_C	130332	2254	0.79 [0.75-0.83]	5.75661e-24	AB1_SEPSIS_CONDITION	Condition for Implicit Sepsis (Organ dysfunction codes)	Infectious	0.79	0.75	0.83	1	1	-23.2398	2	Lipoprotein and lipid	L-LDL-C
L_LDL_CE	130330	2254	0.79 [0.76-0.83]	4.3924e-23	AB1_SEPSIS_CONDITION	Condition for Implicit Sepsis (Organ dysfunction codes)	Infectious	0.79	0.76	0.83	1	1	-22.3573	2	Lipoprotein and lipid	L-LDL-CE
L_LDL_FC	130335	2254	0.78 [0.75-0.82]	2.70439e-23	AB1_SEPSIS_CONDITION	Condition for Implicit Sepsis (Organ dysfunction codes)	Infectious	0.78	0.75	0.82	1	1	-22.5679	2	Lipoprotein and lipid	L-LDL-FC
L_LDL_L	130334	2254	0.80 [0.76-0.84]	6.36578e-22	AB1_SEPSIS_CONDITION	Condition for Implicit Sepsis (Organ dysfunction codes)	Infectious	0.8	0.76	0.84	1	1	-21.1961	2	Lipoprotein and lipid	L-LDL-L
L_LDL_P	130332	2253	0.87 [0.83-0.91]	5.88638e-09	AB1_SEPSIS_CONDITION	Condition for Implicit Sepsis (Organ dysfunction codes)	Infectious	0.87	0.83	0.91	1	1	-8.23015	2	Lipoprotein and lipid	L-LDL-P
L_LDL_PL	130340	2254	0.79 [0.75-0.83]	7.90729e-23	AB1_SEPSIS_CONDITION	Condition for Implicit Sepsis (Organ dysfunction codes)	Infectious	0.79	0.75	0.83	1	1	-22.102	2	Lipoprotein and lipid	L-LDL-PL
M_HDL_C	130321	2254	0.87 [0.83-0.92]	2.15211e-08	AB1_SEPSIS_CONDITION	Condition for Implicit Sepsis (Organ dysfunction codes)	Infectious	0.87	0.83	0.92	1	1	-7.66714	2	Lipoprotein and lipid	M-HDL-C
M_HDL_CE	130323	2254	0.87 [0.83-0.91]	1.04072e-08	AB1_SEPSIS_CONDITION	Condition for Implicit Sepsis (Organ dysfunction codes)	Infectious	0.87	0.83	0.91	1	1	-7.98267	2	Lipoprotein and lipid	M-HDL-CE
M_LDL_C	130338	2253	0.80 [0.76-0.84]	3.11637e-22	AB1_SEPSIS_CONDITION	Condition for Implicit Sepsis (Organ dysfunction codes)	Infectious	0.8	0.76	0.84	1	1	-21.5064	2	Lipoprotein and lipid	M-LDL-C
M_LDL_CE	130336	2253	0.81 [0.77-0.85]	1.86209e-19	AB1_SEPSIS_CONDITION	Condition for Implicit Sepsis (Organ dysfunction codes)	Infectious	0.81	0.77	0.85	1	1	-18.73	2	Lipoprotein and lipid	M-LDL-CE
M_LDL_FC	130336	2254	0.78 [0.75-0.82]	4.07065e-25	AB1_SEPSIS_CONDITION	Condition for Implicit Sepsis (Organ dysfunction codes)	Infectious	0.78	0.75	0.82	1	1	-24.3903	2	Lipoprotein and lipid	M-LDL-FC
M_LDL_L	130335	2253	0.81 [0.77-0.85]	3.52835e-20	AB1_SEPSIS_CONDITION	Condition for Implicit Sepsis (Organ dysfunction codes)	Infectious	0.81	0.77	0.85	1	1	-19.4524	2	Lipoprotein and lipid	M-LDL-L
M_LDL_P	130339	2253	0.83 [0.79-0.87]	5.22225e-15	AB1_SEPSIS_CONDITION	Condition for Implicit Sepsis (Organ dysfunction codes)	Infectious	0.83	0.79	0.87	1	1	-14.2821	2	Lipoprotein and lipid	M-LDL-P
M_LDL_PL	130336	2253	0.81 [0.77-0.84]	5.52261e-20	AB1_SEPSIS_CONDITION	Condition for Implicit Sepsis (Organ dysfunction codes)	Infectious	0.81	0.77	0.84	1	1	-19.2579	2	Lipoprotein and lipid	M-LDL-PL
M_VLDL_C	130340	2253	0.85 [0.81-0.89]	2.11692e-11	AB1_SEPSIS_CONDITION	Condition for Implicit Sepsis (Organ dysfunction codes)	Infectious	0.85	0.81	0.89	1	1	-10.6743	2	Lipoprotein and lipid	M-VLDL-C
M_VLDL_CE	130338	2254	0.84 [0.80-0.88]	6.53539e-12	AB1_SEPSIS_CONDITION	Condition for Implicit Sepsis (Organ dysfunction codes)	Infectious	0.84	0.8	0.88	1	1	-11.1847	2	Lipoprotein and lipid	M-VLDL-CE
M_VLDL_FC	130335	2253	0.87 [0.83-0.91]	1.76745e-08	AB1_SEPSIS_CONDITION	Condition for Implicit Sepsis (Organ dysfunction codes)	Infectious	0.87	0.83	0.91	1	1	-7.75265	2	Lipoprotein and lipid	M-VLDL-FC
S_HDL_C	130286	2254	0.78 [0.75-0.81]	1.71841e-30	AB1_SEPSIS_CONDITION	Condition for Implicit Sepsis (Organ dysfunction codes)	Infectious	0.78	0.75	0.81	1	1	-29.7649	2	Lipoprotein and lipid	S-HDL-C
S_HDL_CE	130292	2254	0.77 [0.74-0.81]	1.73424e-33	AB1_SEPSIS_CONDITION	Condition for Implicit Sepsis (Organ dysfunction codes)	Infectious	0.77	0.74	0.81	1	1	-32.7609	2	Lipoprotein and lipid	S-HDL-CE
S_HDL_FC	130274	2253	0.84 [0.80-0.87]	3.85431e-16	AB1_SEPSIS_CONDITION	Condition for Implicit Sepsis (Organ dysfunction codes)	Infectious	0.84	0.8	0.87	1	1	-15.4141	2	Lipoprotein and lipid	S-HDL-FC
S_HDL_L	130287	2253	0.81 [0.78-0.85]	9.48897e-22	AB1_SEPSIS_CONDITION	Condition for Implicit Sepsis (Organ dysfunction codes)	Infectious	0.81	0.78	0.85	1	1	-21.0228	2	Lipoprotein and lipid	S-HDL-L
S_HDL_P	130287	2254	0.78 [0.75-0.82]	2.45041e-29	AB1_SEPSIS_CONDITION	Condition for Implicit Sepsis (Organ dysfunction codes)	Infectious	0.78	0.75	0.82	1	1	-28.6108	2	Lipoprotein and lipid	S-HDL-P
S_HDL_PL	130291	2253	0.83 [0.79-0.87]	9.54817e-18	AB1_SEPSIS_CONDITION	Condition for Implicit Sepsis (Organ dysfunction codes)	Infectious	0.83	0.79	0.87	1	1	-17.0201	2	Lipoprotein and lipid	S-HDL-PL
S_LDL_C	130339	2253	0.81 [0.78-0.85]	4.19008e-18	AB1_SEPSIS_CONDITION	Condition for Implicit Sepsis (Organ dysfunction codes)	Infectious	0.81	0.78	0.85	1	1	-17.3778	2	Lipoprotein and lipid	S-LDL-C
S_LDL_CE	130337	2253	0.83 [0.79-0.87]	4.57824e-15	AB1_SEPSIS_CONDITION	Condition for Implicit Sepsis (Organ dysfunction codes)	Infectious	0.83	0.79	0.87	1	1	-14.3393	2	Lipoprotein and lipid	S-LDL-CE
S_LDL_FC	130342	2254	0.80 [0.77-0.84]	1.57963e-21	AB1_SEPSIS_CONDITION	Condition for Implicit Sepsis (Organ dysfunction codes)	Infectious	0.8	0.77	0.84	1	1	-20.8014	2	Lipoprotein and lipid	S-LDL-FC
S_LDL_L	130337	2253	0.83 [0.80-0.87]	1.22193e-14	AB1_SEPSIS_CONDITION	Condition for Implicit Sepsis (Organ dysfunction codes)	Infectious	0.83	0.8	0.87	1	1	-13.913	2	Lipoprotein and lipid	S-LDL-L
S_LDL_P	130340	2253	0.86 [0.82-0.90]	5.92393e-10	AB1_SEPSIS_CONDITION	Condition for Implicit Sepsis (Organ dysfunction codes)	Infectious	0.86	0.82	0.9	1	1	-9.22739	2	Lipoprotein and lipid	S-LDL-P
S_LDL_PL	130335	2253	0.85 [0.81-0.89]	9.81352e-12	AB1_SEPSIS_CONDITION	Condition for Implicit Sepsis (Organ dysfunction codes)	Infectious	0.85	0.81	0.89	1	1	-11.0082	2	Lipoprotein and lipid	S-LDL-PL
S_VLDL_FC	130331	2253	0.88 [0.83-0.92]	3.00605e-08	AB1_SEPSIS_CONDITION	Condition for Implicit Sepsis (Organ dysfunction codes)	Infectious	0.88	0.83	0.92	1	1	-7.522	2	Lipoprotein and lipid	S-VLDL-FC
Cholines	130197	2252	0.86 [0.82-0.90]	1.67921e-10	AB1_SEPSIS_CONDITION	Condition for Implicit Sepsis (Organ dysfunction codes)	Infectious	0.86	0.82	0.9	1	1	-9.7749	2	Lipoprotein and lipid	Cholines
Phosphatidylc	130198	2252	0.86 [0.82-0.90]	1.67276e-10	AB1_SEPSIS_CONDITION	Condition for Implicit Sepsis (Organ dysfunction codes)	Infectious	0.86	0.82	0.9	1	1	-9.77657	2	Lipoprotein and lipid	PC
Phosphoglyc	130200	2252	0.87 [0.84-0.91]	4.40875e-09	AB1_SEPSIS_CONDITION	Condition for Implicit Sepsis (Organ dysfunction codes)	Infectious	0.87	0.84	0.91	1	1	-8.35568	2	Lipoprotein and lipid	Phosphoglyc
Sphingomyelins	130204	2252	0.87 [0.83-0.91]	1.49301e-08	AB1_SEPSIS_CONDITION	Condition for Implicit Sepsis (Organ dysfunction codes)	Infectious	0.87	0.83	0.91	1	1	-7.82594	2	Lipoprotein and lipid	SM
LDL_PL	130338	2253	0.80 [0.76-0.83]	6.97602e-22	AB1_SEPSIS_CONDITION	Condition for Implicit Sepsis (Organ dysfunction codes)	Infectious	0.8	0.76	0.83	1	1	-21.1564	2	Lipoprotein and lipid	LDL-PL
Total_PL	130326	2253	0.86 [0.82-0.90]	2.45793e-11	AB1_SEPSIS_CONDITION	Condition for Implicit Sepsis (Organ dysfunction codes)	Infectious	0.86	0.82	0.9	1	1	-10.6094	2	Lipoprotein and lipid	Total PL
IDL_C_pct	130194	2239	0.82 [0.79-0.85]	4.98666e-23	AB1_SEPSIS_CONDITION	Condition for Implicit Sepsis (Organ dysfunction codes)	Infectious	0.82	0.79	0.85	1	1	-22.3022	2	Lipoprotein and lipid	IDL-C%
IDL_CE_pct	130291	2244	0.80 [0.77-0.83]	4.0666e-28	AB1_SEPSIS_CONDITION	Condition for Implicit Sepsis (Organ dysfunction codes)	Infectious	0.8	0.77	0.83	1	1	-27.3908	2	Lipoprotein and lipid	IDL-CE%
IDL_PL_pct	130304	2250	1.18 [1.13-1.23]	4.52371e-14	AB1_SEPSIS_CONDITION	Condition for Implicit Sepsis (Organ dysfunction codes)	Infectious	1.18	1.13	1.23	1	1	13.3445	1	Lipoprotein and lipid	IDL-PL%
IDL_TG_pct	129753	2220	1.23 [1.18-1.29]	1.04439e-18	AB1_SEPSIS_CONDITION	Condition for Implicit Sepsis (Organ dysfunction codes)	Infectious	1.23	1.18	1.29	1	1	17.9811	1	Lipoprotein and lipid	IDL-TG%
L_LDL_C_pct	129974	2225	0.79 [0.76-0.82]	1.4176e-28	AB1_SEPSIS_CONDITION	Condition for Implicit Sepsis (Organ dysfunction codes)	Infectious	0.79	0.76	0.82	1	1	-27.8484	2	Lipoprotein and lipid	L-LDL-C%
L_LDL_CE_pct	130209	2238	0.83 [0.80-0.87]	3.75263e-20	AB1_SEPSIS_CONDITION	Condition for Implicit Sepsis (Organ dysfunction codes)	Infectious	0.83	0.8	0.87	1	1	-19.4257	2	Lipoprotein and lipid	L-LDL-CE%
L_LDL_TG_pct	129697	2212	1.26 [1.21-1.32]	2.22402e-24	AB1_SEPSIS_CONDITION	Condition for Implicit Sepsis (Organ dysfunction codes)	Infectious	1.26	1.21	1.32	1	1	23.6529	1	Lipoprotein and lipid	L-LDL-TG%
M_HDL_C_pct	130342	2254	0.88 [0.84-0.92]	1.80924e-08	AB1_SEPSIS_CONDITION	Condition for Implicit Sepsis (Organ dysfunction codes)	Infectious	0.88	0.84	0.92	1	1	-7.7425	2	Lipoprotein and lipid	M-HDL-C%
M_HDL_PL_pct	130335	2253	1.12 [1.08-1.18]	2.95751e-07	AB1_SEPSIS_CONDITION	Condition for Implicit Sepsis (Organ dysfunction codes)	Infectious	1.12	1.08	1.18	1	1	6.52907	1	Lipoprotein and lipid	M-HDL-PL%
M_LDL_C_pct	129903	2215	0.81 [0.78-0.84]	4.61871e-25	AB1_SEPSIS_CONDITION	Condition for Implicit Sepsis (Organ dysfunction codes)	Infectious	0.81	0.78	0.84	1	1	-24.3355	2	Lipoprotein and lipid	M-LDL-C%
M_LDL_CE_pct	130297	2248	0.89 [0.85-0.93]	1.26354e-07	AB1_SEPSIS_CONDITION	Condition for Implicit Sepsis (Organ dysfunction codes)	Infectious	0.89	0.85	0.93	1	1	-6.89841	2	Lipoprotein and lipid	M-LDL-CE%
M_LDL_TG_pct	129800	2212	1.25 [1.20-1.31]	5.14484e-24	AB1_SEPSIS_CONDITION	Condition for Implicit Sepsis (Organ dysfunction codes)	Infectious	1.25	1.2	1.31	1	1	23.2886	1	Lipoprotein and lipid	M-LDL-TG%
S_HDL_C_pct	130326	2253	0.87 [0.83-0.90]	8.27708e-12	AB1_SEPSIS_CONDITION	Condition for Implicit Sepsis (Organ dysfunction codes)	Infectious	0.87	0.83	0.9	1	1	-11.0821	2	Lipoprotein and lipid	S-HDL-C%
S_HDL_CE_pct	130292	2249	0.86 [0.83-0.90]	7.56544e-13	AB1_SEPSIS_CONDITION	Condition for Implicit Sepsis (Organ dysfunction codes)	Infectious	0.86	0.83	0.9	1	1	-12.1212	2	Lipoprotein and lipid	S-HDL-CE%
S_LDL_C_pct	130153	2239	0.79 [0.76-0.82]	3.62848e-32	AB1_SEPSIS_CONDITION	Condition for Implicit Sepsis (Organ dysfunction codes)	Infectious	0.79	0.76	0.82	1	1	-31.4403	2	Lipoprotein and lipid	S-LDL-C%
S_LDL_CE_pct	130278	2252	0.88 [0.84-0.91]	8.21601e-10	AB1_SEPSIS_CONDITION	Condition for Implicit Sepsis (Organ dysfunction codes)	Infectious	0.88	0.84	0.91	1	1	-9.08534	2	Lipoprotein and lipid	S-LDL-CE%
S_LDL_FC_pct	129943	2228	0.90 [0.87-0.94]	1.93601e-07	AB1_SEPSIS_CONDITION	Condition for Implicit Sepsis (Organ dysfunction codes)	Infectious	0.9	0.87	0.94	1	1	-6.71309	2	Lipoprotein and lipid	S-LDL-FC%
S_LDL_PL_pct	130283	2251	1.13 [1.09-1.18]	5.80981e-09	AB1_SEPSIS_CONDITION	Condition for Implicit Sepsis (Organ dysfunction codes)	Infectious	1.13	1.09	1.18	1	1	8.23584	1	Lipoprotein and lipid	S-LDL-PL%
S_LDL_TG_pct	129857	2227	1.16 [1.11-1.21]	7.52643e-11	AB1_SEPSIS_CONDITION	Condition for Implicit Sepsis (Organ dysfunction codes)	Infectious	1.16	1.11	1.21	1	1	10.1234	1	Lipoprotein and lipid	S-LDL-TG%
S_VLDL_FC_pct	130347	2254	0.86 [0.82-0.90]	6.53276e-11	AB1_SEPSIS_CONDITION	Condition for Implicit Sepsis (Organ dysfunction codes)	Infectious	0.86	0.82	0.9	1	1	-10.1849	2	Lipoprotein and lipid	S-VLDL-FC%
S_VLDL_PL_pct	130342	2253	0.87 [0.83-0.91]	1.04376e-09	AB1_SEPSIS_CONDITION	Condition for Implicit Sepsis (Organ dysfunction codes)	Infectious	0.87	0.83	0.91	1	1	-8.9814	2	Lipoprotein and lipid	S-VLDL-PL%
XL_HDL_C_pct	129108	2228	0.86 [0.83-0.90]	1.29801e-13	AB1_SEPSIS_CONDITION	Condition for Implicit Sepsis (Organ dysfunction codes)	Infectious	0.86	0.83	0.9	1	1	-12.8867	2	Lipoprotein and lipid	XL-HDL-C%
XL_HDL_CE_pct	129042	2211	0.86 [0.83-0.90]	7.67986e-15	AB1_SEPSIS_CONDITION	Condition for Implicit Sepsis (Organ dysfunction codes)	Infectious	0.86	0.83	0.9	1	1	-14.1146	2	Lipoprotein and lipid	XL-HDL-CE%
XL_HDL_PL_pct	128704	2211	1.14 [1.09-1.19]	1.10652e-08	AB1_SEPSIS_CONDITION	Condition for Implicit Sepsis (Organ dysfunction codes)	Infectious	1.14	1.09	1.19	1	1	7.95604	1	Lipoprotein and lipid	XL-HDL-PL%
XS_VLDL_C_pct	130328	2251	0.86 [0.82-0.90]	5.02129e-12	AB1_SEPSIS_CONDITION	Condition for Implicit Sepsis (Organ dysfunction codes)	Infectious	0.86	0.82	0.9	1	1	-11.2992	2	Lipoprotein and lipid	XS-VLDL-C%
XS_VLDL_CE_pct	130336	2252	0.85 [0.82-0.89]	1.6529e-13	AB1_SEPSIS_CONDITION	Condition for Implicit Sepsis (Organ dysfunction codes)	Infectious	0.85	0.82	0.89	1	1	-12.7818	2	Lipoprotein and lipid	XS-VLDL-CE%
XS_VLDL_PL_pct	130275	2254	1.26 [1.21-1.32]	3.79328e-26	AB1_SEPSIS_CONDITION	Condition for Implicit Sepsis (Organ dysfunction codes)	Infectious	1.26	1.21	1.32	1	1	25.421	1	Lipoprotein and lipid	XS-VLDL-PL%
LDL_L	130334	2253	0.80 [0.77-0.84]	5.81219e-22	AB1_SEPSIS_CONDITION	Condition for Implicit Sepsis (Organ dysfunction codes)	Infectious	0.8	0.77	0.84	1	1	-21.2357	2	Lipoprotein and lipid	LDL-L
Total_L	130329	2253	0.85 [0.82-0.89]	3.17844e-12	AB1_SEPSIS_CONDITION	Condition for Implicit Sepsis (Organ dysfunction codes)	Infectious	0.85	0.82	0.89	1	1	-11.4978	2	Lipoprotein and lipid	Total L
Total_P	133348	371	0.74 [0.66-0.83]	2.76467e-07	AB1_SEPSIS_EXPLICIT	Explicit Sepsis	Infectious	0.74	0.66	0.83	1	1	-6.55836	2	Lipoprotein and lipid	Total P
S_HDL_C	133340	371	0.70 [0.63-0.78]	1.74439e-11	AB1_SEPSIS_EXPLICIT	Explicit Sepsis	Infectious	0.7	0.63	0.78	1	1	-10.7584	2	Lipoprotein and lipid	S-HDL-C
S_HDL_CE	133345	371	0.69 [0.62-0.76]	6.32208e-13	AB1_SEPSIS_EXPLICIT	Explicit Sepsis	Infectious	0.69	0.62	0.76	1	1	-12.1991	2	Lipoprotein and lipid	S-HDL-CE
S_HDL_L	133342	371	0.74 [0.67-0.82]	1.96018e-08	AB1_SEPSIS_EXPLICIT	Explicit Sepsis	Infectious	0.74	0.67	0.82	1	1	-7.70771	2	Lipoprotein and lipid	S-HDL-L
S_HDL_P	133341	371	0.71 [0.64-0.79]	2.77258e-10	AB1_SEPSIS_EXPLICIT	Explicit Sepsis	Infectious	0.71	0.64	0.79	1	1	-9.55712	2	Lipoprotein and lipid	S-HDL-P
S_HDL_PL	133347	371	0.76 [0.68-0.84]	2.73017e-07	AB1_SEPSIS_EXPLICIT	Explicit Sepsis	Infectious	0.76	0.68	0.84	1	1	-6.56381	2	Lipoprotein and lipid	S-HDL-PL
IDL_C_pct	133249	370	0.70 [0.64-0.77]	8.64508e-15	AB1_SEPSIS_EXPLICIT	Explicit Sepsis	Infectious	0.7	0.64	0.77	1	1	-14.0632	2	Lipoprotein and lipid	IDL-C%
IDL_CE_pct	133351	370	0.66 [0.61-0.73]	2.49327e-19	AB1_SEPSIS_EXPLICIT	Explicit Sepsis	Infectious	0.66	0.61	0.73	1	1	-18.6032	2	Lipoprotein and lipid	IDL-CE%
IDL_PL_pct	133364	371	1.45 [1.31-1.61]	2.39409e-12	AB1_SEPSIS_EXPLICIT	Explicit Sepsis	Infectious	1.45	1.31	1.61	1	1	11.6209	1	Lipoprotein and lipid	IDL-PL%
IDL_TG_pct	132802	368	1.47 [1.32-1.64]	1.78794e-12	AB1_SEPSIS_EXPLICIT	Explicit Sepsis	Infectious	1.47	1.32	1.64	1	1	11.7476	1	Lipoprotein and lipid	IDL-TG%
L_LDL_C_pct	133035	367	0.71 [0.65-0.79]	5.11547e-12	AB1_SEPSIS_EXPLICIT	Explicit Sepsis	Infectious	0.71	0.65	0.79	1	1	-11.2911	2	Lipoprotein and lipid	L-LDL-C%
L_LDL_TG_pct	132747	367	1.50 [1.35-1.66]	2.55461e-14	AB1_SEPSIS_EXPLICIT	Explicit Sepsis	Infectious	1.5	1.35	1.66	1	1	13.5927	1	Lipoprotein and lipid	L-LDL-TG%
M_LDL_C_pct	132970	367	0.74 [0.68-0.81]	3.7469e-10	AB1_SEPSIS_EXPLICIT	Explicit Sepsis	Infectious	0.74	0.68	0.81	1	1	-9.42633	2	Lipoprotein and lipid	M-LDL-C%
M_LDL_TG_pct	132866	368	1.46 [1.32-1.62]	1.39716e-13	AB1_SEPSIS_EXPLICIT	Explicit Sepsis	Infectious	1.46	1.32	1.62	1	1	12.8548	1	Lipoprotein and lipid	M-LDL-TG%
S_LDL_C_pct	133213	370	0.71 [0.65-0.77]	5.22294e-14	AB1_SEPSIS_EXPLICIT	Explicit Sepsis	Infectious	0.71	0.65	0.77	1	1	-13.2821	2	Lipoprotein and lipid	S-LDL-C%
XL_HDL_CE_pct	132075	363	0.79 [0.72-0.86]	1.46679e-07	AB1_SEPSIS_EXPLICIT	Explicit Sepsis	Infectious	0.79	0.72	0.86	1	1	-6.83363	2	Lipoprotein and lipid	XL-HDL-CE%
XS_VLDL_CE_pct	133394	371	0.77 [0.69-0.84]	7.36919e-08	AB1_SEPSIS_EXPLICIT	Explicit Sepsis	Infectious	0.77	0.69	0.84	1	1	-7.13258	2	Lipoprotein and lipid	XS-VLDL-CE%
XS_VLDL_PL_pct	133331	371	1.54 [1.38-1.71]	2.57115e-15	AB1_SEPSIS_EXPLICIT	Explicit Sepsis	Infectious	1.54	1.38	1.71	1	1	14.5899	1	Lipoprotein and lipid	XS-VLDL-PL%
L_LDL_C_pct	131735	218	0.68 [0.60-0.78]	4.38961e-09	AB1_SEPSIS_FUNGAL	Fungal Sepsis	Infectious	0.68	0.6	0.78	1	1	-8.35757	2	Lipoprotein and lipid	L-LDL-C%
L_LDL_TG_pct	131449	217	1.47 [1.28-1.68]	6.25317e-08	AB1_SEPSIS_FUNGAL	Fungal Sepsis	Infectious	1.47	1.28	1.68	1	1	7.2039	1	Lipoprotein and lipid	L-LDL-TG%
M_LDL_TG_pct	131564	218	1.42 [1.24-1.62]	2.4649e-07	AB1_SEPSIS_FUNGAL	Fungal Sepsis	Infectious	1.42	1.24	1.62	1	1	6.6082	1	Lipoprotein and lipid	M-LDL-TG%
HDL_P	97832	3611	0.81 [0.78-0.84]	6.74088e-28	AB1_SEPSIS_IMPLICIT	Implicit Sepsis	Infectious	0.81	0.78	0.84	1	1	-27.1713	2	Lipoprotein and lipid	HDL-P
LDL_P	97857	3611	0.81 [0.78-0.84]	1.00847e-25	AB1_SEPSIS_IMPLICIT	Implicit Sepsis	Infectious	0.81	0.78	0.84	1	1	-24.9963	2	Lipoprotein and lipid	LDL-P
Total_P	97832	3612	0.79 [0.77-0.83]	1.42837e-32	AB1_SEPSIS_IMPLICIT	Implicit Sepsis	Infectious	0.79	0.77	0.83	1	1	-31.8452	2	Lipoprotein and lipid	Total P
IDL_C	97861	3611	0.74 [0.71-0.77]	5.21099e-48	AB1_SEPSIS_IMPLICIT	Implicit Sepsis	Infectious	0.74	0.71	0.77	1	1	-47.2831	2	Lipoprotein and lipid	IDL-C
IDL_CE	97861	3611	0.73 [0.71-0.77]	2.43264e-49	AB1_SEPSIS_IMPLICIT	Implicit Sepsis	Infectious	0.73	0.71	0.77	1	1	-48.6139	2	Lipoprotein and lipid	IDL-CE
IDL_FC	97864	3611	0.76 [0.73-0.80]	1.82435e-37	AB1_SEPSIS_IMPLICIT	Implicit Sepsis	Infectious	0.76	0.73	0.8	1	1	-36.7389	2	Lipoprotein and lipid	IDL-FC
IDL_L	97861	3610	0.77 [0.74-0.80]	4.22722e-37	AB1_SEPSIS_IMPLICIT	Implicit Sepsis	Infectious	0.77	0.74	0.8	1	1	-36.3739	2	Lipoprotein and lipid	IDL-L
IDL_P	97863	3610	0.79 [0.76-0.82]	9.81499e-29	AB1_SEPSIS_IMPLICIT	Implicit Sepsis	Infectious	0.79	0.76	0.82	1	1	-28.0081	2	Lipoprotein and lipid	IDL-P
IDL_PL	97857	3610	0.79 [0.76-0.83]	1.22113e-27	AB1_SEPSIS_IMPLICIT	Implicit Sepsis	Infectious	0.79	0.76	0.83	1	1	-26.9132	2	Lipoprotein and lipid	IDL-PL
IDL_TG	97731	3597	1.12 [1.08-1.16]	7.07882e-11	AB1_SEPSIS_IMPLICIT	Implicit Sepsis	Infectious	1.12	1.08	1.16	1	1	10.15	1	Lipoprotein and lipid	IDL-TG
L_HDL_TG	97729	3596	1.12 [1.08-1.16]	3.12469e-11	AB1_SEPSIS_IMPLICIT	Implicit Sepsis	Infectious	1.12	1.08	1.16	1	1	10.5052	1	Lipoprotein and lipid	L-HDL-TG
L_LDL_C	97854	3611	0.73 [0.71-0.76]	3.29576e-58	AB1_SEPSIS_IMPLICIT	Implicit Sepsis	Infectious	0.73	0.71	0.76	1	1	-57.482	2	Lipoprotein and lipid	L-LDL-C
L_LDL_CE	97852	3612	0.74 [0.71-0.77]	9.02256e-54	AB1_SEPSIS_IMPLICIT	Implicit Sepsis	Infectious	0.74	0.71	0.77	1	1	-53.0447	2	Lipoprotein and lipid	L-LDL-CE
L_LDL_FC	97856	3611	0.72 [0.69-0.75]	5.21984e-59	AB1_SEPSIS_IMPLICIT	Implicit Sepsis	Infectious	0.72	0.69	0.75	1	1	-58.2823	2	Lipoprotein and lipid	L-LDL-FC
L_LDL_L	97855	3611	0.75 [0.72-0.78]	6.29207e-52	AB1_SEPSIS_IMPLICIT	Implicit Sepsis	Infectious	0.75	0.72	0.78	1	1	-51.2012	2	Lipoprotein and lipid	L-LDL-L
L_LDL_P	97854	3610	0.81 [0.78-0.85]	8.25067e-25	AB1_SEPSIS_IMPLICIT	Implicit Sepsis	Infectious	0.81	0.78	0.85	1	1	-24.0835	2	Lipoprotein and lipid	L-LDL-P
L_LDL_PL	97861	3612	0.74 [0.71-0.77]	1.61905e-52	AB1_SEPSIS_IMPLICIT	Implicit Sepsis	Infectious	0.74	0.71	0.77	1	1	-51.7907	2	Lipoprotein and lipid	L-LDL-PL
L_LDL_TG	97702	3596	1.09 [1.06-1.13]	1.77274e-07	AB1_SEPSIS_IMPLICIT	Implicit Sepsis	Infectious	1.09	1.06	1.13	1	1	6.75135	1	Lipoprotein and lipid	L-LDL-TG
M_HDL_C	97855	3612	0.85 [0.81-0.88]	2.89382e-17	AB1_SEPSIS_IMPLICIT	Implicit Sepsis	Infectious	0.85	0.81	0.88	1	1	-16.5385	2	Lipoprotein and lipid	M-HDL-C
M_HDL_CE	97857	3612	0.84 [0.81-0.88]	5.12056e-18	AB1_SEPSIS_IMPLICIT	Implicit Sepsis	Infectious	0.84	0.81	0.88	1	1	-17.2907	2	Lipoprotein and lipid	M-HDL-CE
M_HDL_FC	97848	3612	0.88 [0.84-0.91]	5.72246e-11	AB1_SEPSIS_IMPLICIT	Implicit Sepsis	Infectious	0.88	0.84	0.91	1	1	-10.2424	2	Lipoprotein and lipid	M-HDL-FC
M_HDL_L	97846	3611	0.88 [0.85-0.91]	1.12516e-11	AB1_SEPSIS_IMPLICIT	Implicit Sepsis	Infectious	0.88	0.85	0.91	1	1	-10.9488	2	Lipoprotein and lipid	M-HDL-L
M_HDL_P	97851	3612	0.88 [0.84-0.91]	3.49281e-11	AB1_SEPSIS_IMPLICIT	Implicit Sepsis	Infectious	0.88	0.84	0.91	1	1	-10.4568	2	Lipoprotein and lipid	M-HDL-P
M_HDL_PL	97844	3611	0.90 [0.87-0.94]	5.61007e-08	AB1_SEPSIS_IMPLICIT	Implicit Sepsis	Infectious	0.9	0.87	0.94	1	1	-7.25103	2	Lipoprotein and lipid	M-HDL-PL
M_LDL_C	97859	3611	0.76 [0.73-0.79]	5.75971e-46	AB1_SEPSIS_IMPLICIT	Implicit Sepsis	Infectious	0.76	0.73	0.79	1	1	-45.2396	2	Lipoprotein and lipid	M-LDL-C
M_LDL_CE	97857	3611	0.78 [0.75-0.81]	2.70842e-37	AB1_SEPSIS_IMPLICIT	Implicit Sepsis	Infectious	0.78	0.75	0.81	1	1	-36.5673	2	Lipoprotein and lipid	M-LDL-CE
M_LDL_FC	97857	3612	0.73 [0.70-0.76]	4.24905e-59	AB1_SEPSIS_IMPLICIT	Implicit Sepsis	Infectious	0.73	0.7	0.76	1	1	-58.3717	2	Lipoprotein and lipid	M-LDL-FC
M_LDL_L	97856	3611	0.78 [0.75-0.80]	6.6685e-41	AB1_SEPSIS_IMPLICIT	Implicit Sepsis	Infectious	0.78	0.75	0.8	1	1	-40.176	2	Lipoprotein and lipid	M-LDL-L
M_LDL_P	97859	3610	0.81 [0.77-0.84]	1.07578e-27	AB1_SEPSIS_IMPLICIT	Implicit Sepsis	Infectious	0.81	0.77	0.84	1	1	-26.9683	2	Lipoprotein and lipid	M-LDL-P
M_LDL_PL	97857	3611	0.77 [0.75-0.80]	3.99361e-40	AB1_SEPSIS_IMPLICIT	Implicit Sepsis	Infectious	0.77	0.75	0.8	1	1	-39.3986	2	Lipoprotein and lipid	M-LDL-PL
M_VLDL_C	97861	3611	0.79 [0.76-0.82]	6.0462e-31	AB1_SEPSIS_IMPLICIT	Implicit Sepsis	Infectious	0.79	0.76	0.82	1	1	-30.2185	2	Lipoprotein and lipid	M-VLDL-C
M_VLDL_CE	97860	3611	0.77 [0.74-0.80]	3.69902e-37	AB1_SEPSIS_IMPLICIT	Implicit Sepsis	Infectious	0.77	0.74	0.8	1	1	-36.4319	2	Lipoprotein and lipid	M-VLDL-CE
M_VLDL_FC	97859	3611	0.84 [0.81-0.87]	3.35717e-18	AB1_SEPSIS_IMPLICIT	Implicit Sepsis	Infectious	0.84	0.81	0.87	1	1	-17.474	2	Lipoprotein and lipid	M-VLDL-FC
M_VLDL_L	97861	3610	0.88 [0.85-0.91]	1.0946e-11	AB1_SEPSIS_IMPLICIT	Implicit Sepsis	Infectious	0.88	0.85	0.91	1	1	-10.9607	2	Lipoprotein and lipid	M-VLDL-L
M_VLDL_P	97861	3611	0.87 [0.84-0.91]	4.43855e-12	AB1_SEPSIS_IMPLICIT	Implicit Sepsis	Infectious	0.87	0.84	0.91	1	1	-11.3528	2	Lipoprotein and lipid	M-VLDL-P
M_VLDL_PL	97861	3611	0.87 [0.83-0.90]	7.55654e-14	AB1_SEPSIS_IMPLICIT	Implicit Sepsis	Infectious	0.87	0.83	0.9	1	1	-13.1217	2	Lipoprotein and lipid	M-VLDL-PL
S_HDL_C	97825	3612	0.76 [0.74-0.79]	2.06256e-52	AB1_SEPSIS_IMPLICIT	Implicit Sepsis	Infectious	0.76	0.74	0.79	1	1	-51.6856	2	Lipoprotein and lipid	S-HDL-C
S_HDL_CE	97826	3612	0.75 [0.73-0.78]	1.21843e-59	AB1_SEPSIS_IMPLICIT	Implicit Sepsis	Infectious	0.75	0.73	0.78	1	1	-58.9142	2	Lipoprotein and lipid	S-HDL-CE
S_HDL_FC	97817	3611	0.84 [0.81-0.87]	3.8619e-22	AB1_SEPSIS_IMPLICIT	Implicit Sepsis	Infectious	0.84	0.81	0.87	1	1	-21.4132	2	Lipoprotein and lipid	S-HDL-FC
S_HDL_L	97825	3611	0.82 [0.79-0.85]	7.59934e-29	AB1_SEPSIS_IMPLICIT	Implicit Sepsis	Infectious	0.82	0.79	0.85	1	1	-28.1192	2	Lipoprotein and lipid	S-HDL-L
S_HDL_P	97825	3612	0.77 [0.75-0.80]	1.4494e-46	AB1_SEPSIS_IMPLICIT	Implicit Sepsis	Infectious	0.77	0.75	0.8	1	1	-45.8388	2	Lipoprotein and lipid	S-HDL-P
S_HDL_PL	97832	3611	0.85 [0.82-0.88]	2.10842e-20	AB1_SEPSIS_IMPLICIT	Implicit Sepsis	Infectious	0.85	0.82	0.88	1	1	-19.676	2	Lipoprotein and lipid	S-HDL-PL
S_LDL_C	97860	3611	0.77 [0.74-0.80]	5.71741e-40	AB1_SEPSIS_IMPLICIT	Implicit Sepsis	Infectious	0.77	0.74	0.8	1	1	-39.2428	2	Lipoprotein and lipid	S-LDL-C
S_LDL_CE	97858	3611	0.80 [0.77-0.83]	6.51653e-31	AB1_SEPSIS_IMPLICIT	Implicit Sepsis	Infectious	0.8	0.77	0.83	1	1	-30.186	2	Lipoprotein and lipid	S-LDL-CE
S_LDL_FC	97864	3612	0.74 [0.72-0.77]	9.1471e-54	AB1_SEPSIS_IMPLICIT	Implicit Sepsis	Infectious	0.74	0.72	0.77	1	1	-53.0387	2	Lipoprotein and lipid	S-LDL-FC
S_LDL_L	97858	3611	0.80 [0.77-0.83]	1.46274e-31	AB1_SEPSIS_IMPLICIT	Implicit Sepsis	Infectious	0.8	0.77	0.83	1	1	-30.8348	2	Lipoprotein and lipid	S-LDL-L
S_LDL_P	97861	3611	0.84 [0.80-0.87]	2.74728e-19	AB1_SEPSIS_IMPLICIT	Implicit Sepsis	Infectious	0.84	0.8	0.87	1	1	-18.5611	2	Lipoprotein and lipid	S-LDL-P
S_LDL_PL	97857	3611	0.82 [0.78-0.85]	4.70292e-26	AB1_SEPSIS_IMPLICIT	Implicit Sepsis	Infectious	0.82	0.78	0.85	1	1	-25.3276	2	Lipoprotein and lipid	S-LDL-PL
S_VLDL_C	97855	3611	0.89 [0.85-0.92]	6.26967e-10	AB1_SEPSIS_IMPLICIT	Implicit Sepsis	Infectious	0.89	0.85	0.92	1	1	-9.20275	2	Lipoprotein and lipid	S-VLDL-C
S_VLDL_FC	97854	3611	0.85 [0.81-0.88]	1.54433e-17	AB1_SEPSIS_IMPLICIT	Implicit Sepsis	Infectious	0.85	0.81	0.88	1	1	-16.8113	2	Lipoprotein and lipid	S-VLDL-FC
S_VLDL_PL	97851	3611	0.90 [0.86-0.93]	7.34358e-09	AB1_SEPSIS_IMPLICIT	Implicit Sepsis	Infectious	0.9	0.86	0.93	1	1	-8.13409	2	Lipoprotein and lipid	S-VLDL-PL
XL_HDL_TG	97697	3593	1.12 [1.08-1.16]	9.72942e-12	AB1_SEPSIS_IMPLICIT	Implicit Sepsis	Infectious	1.12	1.08	1.16	1	1	11.0119	1	Lipoprotein and lipid	XL-HDL-TG
XS_VLDL_C	97857	3610	0.89 [0.86-0.93]	2.47619e-08	AB1_SEPSIS_IMPLICIT	Implicit Sepsis	Infectious	0.89	0.86	0.93	1	1	-7.60622	2	Lipoprotein and lipid	XS-VLDL-C
XS_VLDL_CE	97861	3610	0.86 [0.82-0.90]	6.8654e-13	AB1_SEPSIS_IMPLICIT	Implicit Sepsis	Infectious	0.86	0.82	0.9	1	1	-12.1633	2	Lipoprotein and lipid	XS-VLDL-CE
XS_VLDL_TG	97734	3596	1.12 [1.08-1.16]	6.24713e-11	AB1_SEPSIS_IMPLICIT	Implicit Sepsis	Infectious	1.12	1.08	1.16	1	1	10.2043	1	Lipoprotein and lipid	XS-VLDL-TG
TG_by_PG	97784	3609	1.11 [1.07-1.16]	9.27888e-09	AB1_SEPSIS_IMPLICIT	Implicit Sepsis	Infectious	1.11	1.07	1.16	1	1	8.0325	1	Lipoprotein and lipid	TG/PG
Cholines	97757	3609	0.84 [0.81-0.87]	6.56068e-20	AB1_SEPSIS_IMPLICIT	Implicit Sepsis	Infectious	0.84	0.81	0.87	1	1	-19.1831	2	Lipoprotein and lipid	Cholines
Phosphatidylc	97758	3609	0.84 [0.81-0.88]	9.76541e-19	AB1_SEPSIS_IMPLICIT	Implicit Sepsis	Infectious	0.84	0.81	0.88	1	1	-18.0103	2	Lipoprotein and lipid	PC
Phosphoglyc	97760	3609	0.86 [0.83-0.90]	8.24787e-15	AB1_SEPSIS_IMPLICIT	Implicit Sepsis	Infectious	0.86	0.83	0.9	1	1	-14.0837	2	Lipoprotein and lipid	Phosphoglyc
Sphingomyelins	97759	3609	0.84 [0.81-0.88]	2.16568e-17	AB1_SEPSIS_IMPLICIT	Implicit Sepsis	Infectious	0.84	0.81	0.88	1	1	-16.6644	2	Lipoprotein and lipid	SM
LDL_PL	97859	3611	0.75 [0.72-0.78]	5.28533e-49	AB1_SEPSIS_IMPLICIT	Implicit Sepsis	Infectious	0.75	0.72	0.78	1	1	-48.2769	2	Lipoprotein and lipid	LDL-PL
Total_PL	97853	3611	0.83 [0.80-0.87]	2.03097e-21	AB1_SEPSIS_IMPLICIT	Implicit Sepsis	Infectious	0.83	0.8	0.87	1	1	-20.6923	2	Lipoprotein and lipid	Total PL
IDL_C_pct	97753	3589	0.75 [0.72-0.77]	5.02885e-72	AB1_SEPSIS_IMPLICIT	Implicit Sepsis	Infectious	0.75	0.72	0.77	1	1	-71.2985	2	Lipoprotein and lipid	IDL-C%
IDL_CE_pct	97828	3601	0.73 [0.71-0.76]	4.69456e-78	AB1_SEPSIS_IMPLICIT	Implicit Sepsis	Infectious	0.73	0.71	0.76	1	1	-77.3284	2	Lipoprotein and lipid	IDL-CE%
IDL_FC_pct	97772	3591	0.90 [0.87-0.93]	2.23831e-11	AB1_SEPSIS_IMPLICIT	Implicit Sepsis	Infectious	0.9	0.87	0.93	1	1	-10.6501	2	Lipoprotein and lipid	IDL-FC%
IDL_PL_pct	97847	3605	1.22 [1.18-1.26]	7.98437e-29	AB1_SEPSIS_IMPLICIT	Implicit Sepsis	Infectious	1.22	1.18	1.26	1	1	28.0978	1	Lipoprotein and lipid	IDL-PL%
IDL_TG_pct	97441	3542	1.38 [1.33-1.44]	4.71514e-65	AB1_SEPSIS_IMPLICIT	Implicit Sepsis	Infectious	1.38	1.33	1.44	1	1	64.3265	1	Lipoprotein and lipid	IDL-TG%
L_HDL_C_pct	97444	3555	0.89 [0.86-0.92]	3.34218e-12	AB1_SEPSIS_IMPLICIT	Implicit Sepsis	Infectious	0.89	0.86	0.92	1	1	-11.476	2	Lipoprotein and lipid	L-HDL-C%
L_HDL_CE_pct	97534	3565	0.89 [0.86-0.92]	1.56441e-13	AB1_SEPSIS_IMPLICIT	Implicit Sepsis	Infectious	0.89	0.86	0.92	1	1	-12.8056	2	Lipoprotein and lipid	L-HDL-CE%
L_HDL_TG_pct	97451	3564	1.13 [1.09-1.17]	8.10011e-11	AB1_SEPSIS_IMPLICIT	Implicit Sepsis	Infectious	1.13	1.09	1.17	1	1	10.0915	1	Lipoprotein and lipid	L-HDL-TG%
L_LDL_C_pct	97614	3553	0.71 [0.69-0.74]	6.75529e-88	AB1_SEPSIS_IMPLICIT	Implicit Sepsis	Infectious	0.71	0.69	0.74	1	1	-87.1704	2	Lipoprotein and lipid	L-LDL-C%
L_LDL_CE_pct	97774	3581	0.79 [0.76-0.81]	3.27155e-49	AB1_SEPSIS_IMPLICIT	Implicit Sepsis	Infectious	0.79	0.76	0.81	1	1	-48.4852	2	Lipoprotein and lipid	L-LDL-CE%
L_LDL_FC_pct	97700	3577	0.82 [0.79-0.85]	1.04213e-29	AB1_SEPSIS_IMPLICIT	Implicit Sepsis	Infectious	0.82	0.79	0.85	1	1	-28.9821	2	Lipoprotein and lipid	L-LDL-FC%
L_LDL_TG_pct	97398	3526	1.43 [1.38-1.49]	1.58269e-83	AB1_SEPSIS_IMPLICIT	Implicit Sepsis	Infectious	1.43	1.38	1.49	1	1	82.8006	1	Lipoprotein and lipid	L-LDL-TG%
M_HDL_C_pct	97865	3610	0.82 [0.79-0.85]	1.76692e-30	AB1_SEPSIS_IMPLICIT	Implicit Sepsis	Infectious	0.82	0.79	0.85	1	1	-29.7528	2	Lipoprotein and lipid	M-HDL-C%
M_HDL_CE_pct	97857	3608	0.84 [0.81-0.87]	3.62945e-25	AB1_SEPSIS_IMPLICIT	Implicit Sepsis	Infectious	0.84	0.81	0.87	1	1	-24.4402	2	Lipoprotein and lipid	M-HDL-CE%
M_HDL_FC_pct	97863	3612	0.82 [0.79-0.86]	4.42894e-22	AB1_SEPSIS_IMPLICIT	Implicit Sepsis	Infectious	0.82	0.79	0.86	1	1	-21.3537	2	Lipoprotein and lipid	M-HDL-FC%
M_HDL_PL_pct	97859	3609	1.23 [1.19-1.28]	6.62912e-30	AB1_SEPSIS_IMPLICIT	Implicit Sepsis	Infectious	1.23	1.19	1.28	1	1	29.1785	1	Lipoprotein and lipid	M-HDL-PL%
M_HDL_TG_pct	97860	3609	1.18 [1.14-1.23]	1.37329e-17	AB1_SEPSIS_IMPLICIT	Implicit Sepsis	Infectious	1.18	1.14	1.23	1	1	16.8622	1	Lipoprotein and lipid	M-HDL-TG%
M_LDL_C_pct	97547	3535	0.74 [0.72-0.77]	3.87715e-73	AB1_SEPSIS_IMPLICIT	Implicit Sepsis	Infectious	0.74	0.72	0.77	1	1	-72.4115	2	Lipoprotein and lipid	M-LDL-C%
M_LDL_CE_pct	97831	3603	0.88 [0.85-0.91]	4.25698e-12	AB1_SEPSIS_IMPLICIT	Implicit Sepsis	Infectious	0.88	0.85	0.91	1	1	-11.3709	2	Lipoprotein and lipid	M-LDL-CE%
M_LDL_FC_pct	97741	3586	0.85 [0.82-0.88]	1.83905e-23	AB1_SEPSIS_IMPLICIT	Implicit Sepsis	Infectious	0.85	0.82	0.88	1	1	-22.7354	2	Lipoprotein and lipid	M-LDL-FC%
M_LDL_TG_pct	97481	3530	1.40 [1.35-1.45]	7.59292e-78	AB1_SEPSIS_IMPLICIT	Implicit Sepsis	Infectious	1.4	1.35	1.45	1	1	77.1196	1	Lipoprotein and lipid	M-LDL-TG%
M_VLDL_C_pct	97873	3612	0.84 [0.82-0.87]	1.91657e-23	AB1_SEPSIS_IMPLICIT	Implicit Sepsis	Infectious	0.84	0.82	0.87	1	1	-22.7175	2	Lipoprotein and lipid	M-VLDL-C%
M_VLDL_CE_pct	97873	3612	0.86 [0.83-0.88]	2.5296e-24	AB1_SEPSIS_IMPLICIT	Implicit Sepsis	Infectious	0.86	0.83	0.88	1	1	-23.5969	2	Lipoprotein and lipid	M-VLDL-CE%
M_VLDL_FC_pct	97856	3609	0.85 [0.82-0.88]	1.21349e-18	AB1_SEPSIS_IMPLICIT	Implicit Sepsis	Infectious	0.85	0.82	0.88	1	1	-17.916	2	Lipoprotein and lipid	M-VLDL-FC%
M_VLDL_PL_pct	97830	3607	0.86 [0.83-0.90]	2.24137e-15	AB1_SEPSIS_IMPLICIT	Implicit Sepsis	Infectious	0.86	0.83	0.9	1	1	-14.6495	2	Lipoprotein and lipid	M-VLDL-PL%
M_VLDL_TG_pct	97871	3612	1.17 [1.12-1.22]	2.28777e-14	AB1_SEPSIS_IMPLICIT	Implicit Sepsis	Infectious	1.17	1.12	1.22	1	1	13.6406	1	Lipoprotein and lipid	M-VLDL-TG%
S_HDL_C_pct	97857	3610	0.80 [0.77-0.82]	1.81748e-42	AB1_SEPSIS_IMPLICIT	Implicit Sepsis	Infectious	0.8	0.77	0.82	1	1	-41.7405	2	Lipoprotein and lipid	S-HDL-C%
S_HDL_CE_pct	97822	3602	0.80 [0.78-0.83]	2.06303e-42	AB1_SEPSIS_IMPLICIT	Implicit Sepsis	Infectious	0.8	0.78	0.83	1	1	-41.6855	2	Lipoprotein and lipid	S-HDL-CE%
S_HDL_PL_pct	97869	3611	1.18 [1.14-1.23]	1.37441e-20	AB1_SEPSIS_IMPLICIT	Implicit Sepsis	Infectious	1.18	1.14	1.23	1	1	19.8619	1	Lipoprotein and lipid	S-HDL-PL%
S_HDL_TG_pct	97848	3607	1.22 [1.17-1.26]	1.75994e-22	AB1_SEPSIS_IMPLICIT	Implicit Sepsis	Infectious	1.22	1.17	1.26	1	1	21.7545	1	Lipoprotein and lipid	S-HDL-TG%
S_LDL_C_pct	97740	3579	0.74 [0.71-0.76]	4.44549e-80	AB1_SEPSIS_IMPLICIT	Implicit Sepsis	Infectious	0.74	0.71	0.76	1	1	-79.3521	2	Lipoprotein and lipid	S-LDL-C%
S_LDL_CE_pct	97826	3611	0.87 [0.84-0.90]	3.41191e-14	AB1_SEPSIS_IMPLICIT	Implicit Sepsis	Infectious	0.87	0.84	0.9	1	1	-13.467	2	Lipoprotein and lipid	S-LDL-CE%
S_LDL_FC_pct	97587	3566	0.85 [0.82-0.87]	5.96303e-27	AB1_SEPSIS_IMPLICIT	Implicit Sepsis	Infectious	0.85	0.82	0.87	1	1	-26.2245	2	Lipoprotein and lipid	S-LDL-FC%
S_LDL_PL_pct	97833	3607	1.14 [1.10-1.18]	2.11618e-13	AB1_SEPSIS_IMPLICIT	Implicit Sepsis	Infectious	1.14	1.1	1.18	1	1	12.6744	1	Lipoprotein and lipid	S-LDL-PL%
S_LDL_TG_pct	97519	3553	1.27 [1.22-1.31]	5.05978e-38	AB1_SEPSIS_IMPLICIT	Implicit Sepsis	Infectious	1.27	1.22	1.31	1	1	37.2959	1	Lipoprotein and lipid	S-LDL-TG%
S_VLDL_C_pct	97871	3612	0.82 [0.79-0.85]	1.92893e-27	AB1_SEPSIS_IMPLICIT	Implicit Sepsis	Infectious	0.82	0.79	0.85	1	1	-26.7147	2	Lipoprotein and lipid	S-VLDL-C%
S_VLDL_CE_pct	97861	3612	0.88 [0.85-0.91]	5.93044e-13	AB1_SEPSIS_IMPLICIT	Implicit Sepsis	Infectious	0.88	0.85	0.91	1	1	-12.2269	2	Lipoprotein and lipid	S-VLDL-CE%
S_VLDL_FC_pct	97871	3611	0.77 [0.74-0.79]	1.90981e-47	AB1_SEPSIS_IMPLICIT	Implicit Sepsis	Infectious	0.77	0.74	0.79	1	1	-46.719	2	Lipoprotein and lipid	S-VLDL-FC%
S_VLDL_PL_pct	97867	3610	0.76 [0.73-0.79]	1.67217e-44	AB1_SEPSIS_IMPLICIT	Implicit Sepsis	Infectious	0.76	0.73	0.79	1	1	-43.7767	2	Lipoprotein and lipid	S-VLDL-PL%
S_VLDL_TG_pct	97871	3612	1.26 [1.21-1.31]	3.35331e-28	AB1_SEPSIS_IMPLICIT	Implicit Sepsis	Infectious	1.26	1.21	1.31	1	1	27.4745	1	Lipoprotein and lipid	S-VLDL-TG%
XL_HDL_C_pct	96977	3560	0.84 [0.81-0.87]	5.22628e-26	AB1_SEPSIS_IMPLICIT	Implicit Sepsis	Infectious	0.84	0.81	0.87	1	1	-25.2818	2	Lipoprotein and lipid	XL-HDL-C%
XL_HDL_CE_pct	96964	3538	0.81 [0.78-0.83]	1.69754e-43	AB1_SEPSIS_IMPLICIT	Implicit Sepsis	Infectious	0.81	0.78	0.83	1	1	-42.7702	2	Lipoprotein and lipid	XL-HDL-CE%
XL_HDL_PL_pct	96705	3538	1.11 [1.07-1.15]	2.55181e-08	AB1_SEPSIS_IMPLICIT	Implicit Sepsis	Infectious	1.11	1.07	1.15	1	1	7.59315	1	Lipoprotein and lipid	XL-HDL-PL%
XL_VLDL_C_pct	96058	3562	0.89 [0.86-0.93]	2.30439e-08	AB1_SEPSIS_IMPLICIT	Implicit Sepsis	Infectious	0.89	0.86	0.93	1	1	-7.63744	2	Lipoprotein and lipid	XL-VLDL-C%
XL_VLDL_CE_pct	95875	3559	0.87 [0.84-0.91]	1.48502e-11	AB1_SEPSIS_IMPLICIT	Implicit Sepsis	Infectious	0.87	0.84	0.91	1	1	-10.8283	2	Lipoprotein and lipid	XL-VLDL-CE%
XS_VLDL_C_pct	97856	3606	0.78 [0.76-0.81]	2.668e-43	AB1_SEPSIS_IMPLICIT	Implicit Sepsis	Infectious	0.78	0.76	0.81	1	1	-42.5738	2	Lipoprotein and lipid	XS-VLDL-C%
XS_VLDL_CE_pct	97861	3606	0.78 [0.76-0.81]	1.25675e-45	AB1_SEPSIS_IMPLICIT	Implicit Sepsis	Infectious	0.78	0.76	0.81	1	1	-44.9008	2	Lipoprotein and lipid	XS-VLDL-CE%
XS_VLDL_FC_pct	97725	3590	0.89 [0.87-0.92]	5.32245e-11	AB1_SEPSIS_IMPLICIT	Implicit Sepsis	Infectious	0.89	0.87	0.92	1	1	-10.2739	2	Lipoprotein and lipid	XS-VLDL-FC%
XS_VLDL_PL_pct	97811	3610	1.36 [1.31-1.40]	1.07289e-63	AB1_SEPSIS_IMPLICIT	Implicit Sepsis	Infectious	1.36	1.31	1.4	1	1	62.9694	1	Lipoprotein and lipid	XS-VLDL-PL%
XS_VLDL_TG_pct	97825	3602	1.26 [1.21-1.31]	2.75001e-29	AB1_SEPSIS_IMPLICIT	Implicit Sepsis	Infectious	1.26	1.21	1.31	1	1	28.5607	1	Lipoprotein and lipid	XS-VLDL-TG%
HDL_L	97845	3612	0.88 [0.85-0.92]	8.05547e-10	AB1_SEPSIS_IMPLICIT	Implicit Sepsis	Infectious	0.88	0.85	0.92	1	1	-9.09391	2	Lipoprotein and lipid	HDL-L
LDL_L	97855	3611	0.75 [0.73-0.78]	3.64358e-50	AB1_SEPSIS_IMPLICIT	Implicit Sepsis	Infectious	0.75	0.73	0.78	1	1	-49.4385	2	Lipoprotein and lipid	LDL-L
Total_L	97854	3611	0.83 [0.80-0.86]	1.50173e-23	AB1_SEPSIS_IMPLICIT	Implicit Sepsis	Infectious	0.83	0.8	0.86	1	1	-22.8234	2	Lipoprotein and lipid	Total L
HDL_TG	97763	3600	1.10 [1.06-1.13]	1.09748e-07	AB1_SEPSIS_IMPLICIT	Implicit Sepsis	Infectious	1.1	1.06	1.13	1	1	6.9596	1	Lipoprotein and lipid	HDL-TG
XS_VLDL_PL_pct	131202	1021	1.19 [1.12-1.27]	1.07289e-07	AB1_SEPSIS_VIRAL	Viral Sepsis	Infectious	1.19	1.12	1.27	1	1	6.96944	1	Lipoprotein and lipid	XS-VLDL-PL%
S_LDL_C_pct	130297	225	0.71 [0.64-0.80]	6.32745e-09	AB1_SEPSIS_VIRAL_IMPL	Implicit viral Sepsis	Infectious	0.71	0.64	0.8	1	1	-8.19877	2	Lipoprotein and lipid	S-LDL-C%
XS_VLDL_PL_pct	130408	227	1.52 [1.33-1.74]	9.39535e-10	AB1_SEPSIS_VIRAL_IMPL	Implicit viral Sepsis	Infectious	1.52	1.33	1.74	1	1	9.02709	1	Lipoprotein and lipid	XS-VLDL-PL%
IDL_C	140255	694	0.78 [0.72-0.86]	4.94966e-08	AB1_STREPTSTAPHYCOCC_INOTHER	Streptococcus and staphylococcus as the cause of diseases classified to other chapters	Infectious	0.78	0.72	0.86	1	1	-7.30542	2	Lipoprotein and lipid	IDL-C
IDL_CE	140255	694	0.78 [0.71-0.85]	2.27257e-08	AB1_STREPTSTAPHYCOCC_INOTHER	Streptococcus and staphylococcus as the cause of diseases classified to other chapters	Infectious	0.78	0.71	0.85	1	1	-7.64348	2	Lipoprotein and lipid	IDL-CE
L_LDL_C	140245	694	0.77 [0.71-0.83]	9.0445e-11	AB1_STREPTSTAPHYCOCC_INOTHER	Streptococcus and staphylococcus as the cause of diseases classified to other chapters	Infectious	0.77	0.71	0.83	1	1	-10.0436	2	Lipoprotein and lipid	L-LDL-C
L_LDL_CE	140244	694	0.77 [0.71-0.84]	2.21097e-10	AB1_STREPTSTAPHYCOCC_INOTHER	Streptococcus and staphylococcus as the cause of diseases classified to other chapters	Infectious	0.77	0.71	0.84	1	1	-9.65542	2	Lipoprotein and lipid	L-LDL-CE
L_LDL_FC	140248	694	0.76 [0.70-0.83]	2.12637e-10	AB1_STREPTSTAPHYCOCC_INOTHER	Streptococcus and staphylococcus as the cause of diseases classified to other chapters	Infectious	0.76	0.7	0.83	1	1	-9.67236	2	Lipoprotein and lipid	L-LDL-FC
L_LDL_L	140247	694	0.78 [0.72-0.84]	6.58165e-10	AB1_STREPTSTAPHYCOCC_INOTHER	Streptococcus and staphylococcus as the cause of diseases classified to other chapters	Infectious	0.78	0.72	0.84	1	1	-9.18167	2	Lipoprotein and lipid	L-LDL-L
L_LDL_PL	140255	694	0.77 [0.71-0.83]	4.99622e-10	AB1_STREPTSTAPHYCOCC_INOTHER	Streptococcus and staphylococcus as the cause of diseases classified to other chapters	Infectious	0.77	0.71	0.83	1	1	-9.30136	2	Lipoprotein and lipid	L-LDL-PL
M_LDL_C	140252	694	0.78 [0.72-0.84]	7.29634e-10	AB1_STREPTSTAPHYCOCC_INOTHER	Streptococcus and staphylococcus as the cause of diseases classified to other chapters	Infectious	0.78	0.72	0.84	1	1	-9.1369	2	Lipoprotein and lipid	M-LDL-C
M_LDL_CE	140250	694	0.79 [0.73-0.86]	1.16278e-08	AB1_STREPTSTAPHYCOCC_INOTHER	Streptococcus and staphylococcus as the cause of diseases classified to other chapters	Infectious	0.79	0.73	0.86	1	1	-7.9345	2	Lipoprotein and lipid	M-LDL-CE
M_LDL_FC	140252	694	0.76 [0.70-0.82]	2.55102e-11	AB1_STREPTSTAPHYCOCC_INOTHER	Streptococcus and staphylococcus as the cause of diseases classified to other chapters	Infectious	0.76	0.7	0.82	1	1	-10.5933	2	Lipoprotein and lipid	M-LDL-FC
M_LDL_L	140249	694	0.79 [0.73-0.85]	3.61757e-09	AB1_STREPTSTAPHYCOCC_INOTHER	Streptococcus and staphylococcus as the cause of diseases classified to other chapters	Infectious	0.79	0.73	0.85	1	1	-8.44158	2	Lipoprotein and lipid	M-LDL-L
M_LDL_PL	140250	694	0.78 [0.72-0.85]	2.80359e-09	AB1_STREPTSTAPHYCOCC_INOTHER	Streptococcus and staphylococcus as the cause of diseases classified to other chapters	Infectious	0.78	0.72	0.85	1	1	-8.55229	2	Lipoprotein and lipid	M-LDL-PL
S_HDL_C	140199	694	0.80 [0.74-0.86]	7.91804e-09	AB1_STREPTSTAPHYCOCC_INOTHER	Streptococcus and staphylococcus as the cause of diseases classified to other chapters	Infectious	0.8	0.74	0.86	1	1	-8.10138	2	Lipoprotein and lipid	S-HDL-C
S_HDL_CE	140204	694	0.79 [0.74-0.85]	7.45551e-10	AB1_STREPTSTAPHYCOCC_INOTHER	Streptococcus and staphylococcus as the cause of diseases classified to other chapters	Infectious	0.79	0.74	0.85	1	1	-9.12752	2	Lipoprotein and lipid	S-HDL-CE
S_HDL_P	140199	694	0.80 [0.74-0.87]	1.50197e-08	AB1_STREPTSTAPHYCOCC_INOTHER	Streptococcus and staphylococcus as the cause of diseases classified to other chapters	Infectious	0.8	0.74	0.87	1	1	-7.82334	2	Lipoprotein and lipid	S-HDL-P
S_LDL_C	140253	694	0.79 [0.72-0.85]	8.45216e-09	AB1_STREPTSTAPHYCOCC_INOTHER	Streptococcus and staphylococcus as the cause of diseases classified to other chapters	Infectious	0.79	0.72	0.85	1	1	-8.07303	2	Lipoprotein and lipid	S-LDL-C
S_LDL_CE	140251	694	0.80 [0.74-0.87]	1.40164e-07	AB1_STREPTSTAPHYCOCC_INOTHER	Streptococcus and staphylococcus as the cause of diseases classified to other chapters	Infectious	0.8	0.74	0.87	1	1	-6.85336	2	Lipoprotein and lipid	S-LDL-CE
S_LDL_FC	140258	694	0.78 [0.72-0.84]	5.71165e-10	AB1_STREPTSTAPHYCOCC_INOTHER	Streptococcus and staphylococcus as the cause of diseases classified to other chapters	Infectious	0.78	0.72	0.84	1	1	-9.24324	2	Lipoprotein and lipid	S-LDL-FC
S_LDL_L	140251	694	0.81 [0.74-0.87]	2.36261e-07	AB1_STREPTSTAPHYCOCC_INOTHER	Streptococcus and staphylococcus as the cause of diseases classified to other chapters	Infectious	0.81	0.74	0.87	1	1	-6.62661	2	Lipoprotein and lipid	S-LDL-L
LDL_PL	140253	694	0.77 [0.71-0.84]	8.29491e-10	AB1_STREPTSTAPHYCOCC_INOTHER	Streptococcus and staphylococcus as the cause of diseases classified to other chapters	Infectious	0.77	0.71	0.84	1	1	-9.08119	2	Lipoprotein and lipid	LDL-PL
IDL_C_pct	140071	691	0.80 [0.75-0.86]	1.84839e-10	AB1_STREPTSTAPHYCOCC_INOTHER	Streptococcus and staphylococcus as the cause of diseases classified to other chapters	Infectious	0.8	0.75	0.86	1	1	-9.73321	2	Lipoprotein and lipid	IDL-C%
IDL_CE_pct	140188	693	0.78 [0.73-0.83]	1.62704e-12	AB1_STREPTSTAPHYCOCC_INOTHER	Streptococcus and staphylococcus as the cause of diseases classified to other chapters	Infectious	0.78	0.73	0.83	1	1	-11.7886	2	Lipoprotein and lipid	IDL-CE%
IDL_TG_pct	139544	682	1.27 [1.17-1.38]	5.36473e-09	AB1_STREPTSTAPHYCOCC_INOTHER	Streptococcus and staphylococcus as the cause of diseases classified to other chapters	Infectious	1.27	1.17	1.38	1	1	8.27045	1	Lipoprotein and lipid	IDL-TG%
L_LDL_C_pct	139818	684	0.77 [0.72-0.83]	1.93873e-12	AB1_STREPTSTAPHYCOCC_INOTHER	Streptococcus and staphylococcus as the cause of diseases classified to other chapters	Infectious	0.77	0.72	0.83	1	1	-11.7125	2	Lipoprotein and lipid	L-LDL-C%
L_LDL_CE_pct	140097	692	0.79 [0.74-0.85]	1.63422e-11	AB1_STREPTSTAPHYCOCC_INOTHER	Streptococcus and staphylococcus as the cause of diseases classified to other chapters	Infectious	0.79	0.74	0.85	1	1	-10.7867	2	Lipoprotein and lipid	L-LDL-CE%
L_LDL_TG_pct	139463	681	1.32 [1.22-1.43]	2.46404e-12	AB1_STREPTSTAPHYCOCC_INOTHER	Streptococcus and staphylococcus as the cause of diseases classified to other chapters	Infectious	1.32	1.22	1.43	1	1	11.6084	1	Lipoprotein and lipid	L-LDL-TG%
M_LDL_C_pct	139727	687	0.77 [0.72-0.83]	1.42834e-13	AB1_STREPTSTAPHYCOCC_INOTHER	Streptococcus and staphylococcus as the cause of diseases classified to other chapters	Infectious	0.77	0.72	0.83	1	1	-12.8452	2	Lipoprotein and lipid	M-LDL-C%
M_LDL_TG_pct	139612	684	1.31 [1.21-1.41]	2.78494e-12	AB1_STREPTSTAPHYCOCC_INOTHER	Streptococcus and staphylococcus as the cause of diseases classified to other chapters	Infectious	1.31	1.21	1.41	1	1	11.5552	1	Lipoprotein and lipid	M-LDL-TG%
S_LDL_C_pct	140024	690	0.77 [0.72-0.82]	5.02074e-14	AB1_STREPTSTAPHYCOCC_INOTHER	Streptococcus and staphylococcus as the cause of diseases classified to other chapters	Infectious	0.77	0.72	0.82	1	1	-13.2992	2	Lipoprotein and lipid	S-LDL-C%
XS_VLDL_PL_pct	140187	693	1.26 [1.17-1.36]	2.52765e-09	AB1_STREPTSTAPHYCOCC_INOTHER	Streptococcus and staphylococcus as the cause of diseases classified to other chapters	Infectious	1.26	1.17	1.36	1	1	8.59728	1	Lipoprotein and lipid	XS-VLDL-PL%
LDL_L	140248	694	0.78 [0.72-0.84]	6.09734e-10	AB1_STREPTSTAPHYCOCC_INOTHER	Streptococcus and staphylococcus as the cause of diseases classified to other chapters	Infectious	0.78	0.72	0.84	1	1	-9.21486	2	Lipoprotein and lipid	LDL-L
IDL_TG	76630	2015	1.19 [1.14-1.24]	1.38074e-15	C3_BREAST	Malignant neoplasm of breast	Neoplasms	1.19	1.14	1.24	2	1	14.8599	1	Lipoprotein and lipid	IDL-TG
L_HDL_TG	76598	2015	1.16 [1.11-1.21]	3.96589e-12	C3_BREAST	Malignant neoplasm of breast	Neoplasms	1.16	1.11	1.21	2	1	11.4017	1	Lipoprotein and lipid	L-HDL-TG
L_LDL_TG	76615	2015	1.19 [1.14-1.24]	4.06107e-15	C3_BREAST	Malignant neoplasm of breast	Neoplasms	1.19	1.14	1.24	2	1	14.3914	1	Lipoprotein and lipid	L-LDL-TG
L_VLDL_FC	76744	2021	1.13 [1.08-1.18]	2.19113e-07	C3_BREAST	Malignant neoplasm of breast	Neoplasms	1.13	1.08	1.18	2	1	6.65933	1	Lipoprotein and lipid	L-VLDL-FC
L_VLDL_P	76734	2021	1.13 [1.09-1.19]	2.83958e-08	C3_BREAST	Malignant neoplasm of breast	Neoplasms	1.13	1.09	1.19	2	1	7.54675	1	Lipoprotein and lipid	L-VLDL-P
L_VLDL_PL	76739	2021	1.14 [1.09-1.19]	1.25411e-08	C3_BREAST	Malignant neoplasm of breast	Neoplasms	1.14	1.09	1.19	2	1	7.90167	1	Lipoprotein and lipid	L-VLDL-PL
M_HDL_TG	76675	2019	1.23 [1.18-1.29]	2.21881e-23	C3_BREAST	Malignant neoplasm of breast	Neoplasms	1.23	1.18	1.29	2	1	22.6539	1	Lipoprotein and lipid	M-HDL-TG
M_LDL_TG	76579	2013	1.19 [1.14-1.24]	3.09808e-14	C3_BREAST	Malignant neoplasm of breast	Neoplasms	1.19	1.14	1.24	2	1	13.5089	1	Lipoprotein and lipid	M-LDL-TG
S_HDL_FC	76705	2020	1.12 [1.08-1.18]	2.81896e-07	C3_BREAST	Malignant neoplasm of breast	Neoplasms	1.12	1.08	1.18	2	1	6.54991	1	Lipoprotein and lipid	S-HDL-FC
S_HDL_L	76717	2022	1.16 [1.11-1.21]	2.24742e-10	C3_BREAST	Malignant neoplasm of breast	Neoplasms	1.16	1.11	1.21	2	1	9.64832	1	Lipoprotein and lipid	S-HDL-L
S_HDL_PL	76717	2022	1.18 [1.12-1.23]	1.02034e-12	C3_BREAST	Malignant neoplasm of breast	Neoplasms	1.18	1.12	1.23	2	1	11.9913	1	Lipoprotein and lipid	S-HDL-PL
S_HDL_TG	76714	2018	1.23 [1.18-1.28]	1.62714e-20	C3_BREAST	Malignant neoplasm of breast	Neoplasms	1.23	1.18	1.28	2	1	19.7886	1	Lipoprotein and lipid	S-HDL-TG
S_LDL_TG	76607	2014	1.17 [1.12-1.22]	8.13203e-12	C3_BREAST	Malignant neoplasm of breast	Neoplasms	1.17	1.12	1.22	2	1	11.0898	1	Lipoprotein and lipid	S-LDL-TG
S_VLDL_TG	76709	2019	1.17 [1.12-1.22]	5.02888e-12	C3_BREAST	Malignant neoplasm of breast	Neoplasms	1.17	1.12	1.22	2	1	11.2985	1	Lipoprotein and lipid	S-VLDL-TG
XL_HDL_C	76464	2012	0.85 [0.81-0.90]	3.21759e-10	C3_BREAST	Malignant neoplasm of breast	Neoplasms	0.85	0.81	0.9	2	1	-9.49247	2	Lipoprotein and lipid	XL-HDL-C
XL_HDL_CE	76503	2013	0.85 [0.81-0.90]	4.01955e-10	C3_BREAST	Malignant neoplasm of breast	Neoplasms	0.85	0.81	0.9	2	1	-9.39582	2	Lipoprotein and lipid	XL-HDL-CE
XL_HDL_FC	76433	2014	0.87 [0.83-0.91]	1.61774e-08	C3_BREAST	Malignant neoplasm of breast	Neoplasms	0.87	0.83	0.91	2	1	-7.79109	2	Lipoprotein and lipid	XL-HDL-FC
XL_HDL_L	76438	2012	0.88 [0.83-0.92]	1.31173e-07	C3_BREAST	Malignant neoplasm of breast	Neoplasms	0.88	0.83	0.92	2	1	-6.88216	2	Lipoprotein and lipid	XL-HDL-L
XL_HDL_TG	76601	2012	1.13 [1.08-1.18]	2.76858e-08	C3_BREAST	Malignant neoplasm of breast	Neoplasms	1.13	1.08	1.18	2	1	7.55774	1	Lipoprotein and lipid	XL-HDL-TG
XL_VLDL_FC	76741	2020	1.13 [1.08-1.18]	1.08775e-07	C3_BREAST	Malignant neoplasm of breast	Neoplasms	1.13	1.08	1.18	2	1	6.96347	1	Lipoprotein and lipid	XL-VLDL-FC
XL_VLDL_L	76718	2020	1.15 [1.10-1.20]	2.6992e-09	C3_BREAST	Malignant neoplasm of breast	Neoplasms	1.15	1.1	1.2	2	1	8.56876	1	Lipoprotein and lipid	XL-VLDL-L
XL_VLDL_P	76723	2020	1.15 [1.10-1.21]	5.82541e-10	C3_BREAST	Malignant neoplasm of breast	Neoplasms	1.15	1.1	1.21	2	1	9.23467	1	Lipoprotein and lipid	XL-VLDL-P
XL_VLDL_PL	76728	2020	1.14 [1.09-1.20]	1.07416e-08	C3_BREAST	Malignant neoplasm of breast	Neoplasms	1.14	1.09	1.2	2	1	7.96893	1	Lipoprotein and lipid	XL-VLDL-PL
XL_VLDL_TG	76692	2016	1.16 [1.10-1.21]	1.12232e-09	C3_BREAST	Malignant neoplasm of breast	Neoplasms	1.16	1.1	1.21	2	1	8.94988	1	Lipoprotein and lipid	XL-VLDL-TG
XS_VLDL_TG	76639	2016	1.20 [1.15-1.25]	4.46556e-17	C3_BREAST	Malignant neoplasm of breast	Neoplasms	1.2	1.15	1.25	2	1	16.3501	1	Lipoprotein and lipid	XS-VLDL-TG
XXL_VLDL_C	76711	2018	1.15 [1.10-1.21]	1.33561e-09	C3_BREAST	Malignant neoplasm of breast	Neoplasms	1.15	1.1	1.21	2	1	8.87432	1	Lipoprotein and lipid	XXL-VLDL-C
XXL_VLDL_CE	76718	2018	1.14 [1.09-1.20]	1.03496e-08	C3_BREAST	Malignant neoplasm of breast	Neoplasms	1.14	1.09	1.2	2	1	7.98508	1	Lipoprotein and lipid	XXL-VLDL-CE
XXL_VLDL_FC	76704	2018	1.16 [1.11-1.22]	1.98039e-10	C3_BREAST	Malignant neoplasm of breast	Neoplasms	1.16	1.11	1.22	2	1	9.70325	1	Lipoprotein and lipid	XXL-VLDL-FC
XXL_VLDL_L	76663	2012	1.15 [1.10-1.20]	1.11121e-08	C3_BREAST	Malignant neoplasm of breast	Neoplasms	1.15	1.1	1.2	2	1	7.9542	1	Lipoprotein and lipid	XXL-VLDL-L
XXL_VLDL_P	76673	2013	1.15 [1.10-1.21]	2.62305e-09	C3_BREAST	Malignant neoplasm of breast	Neoplasms	1.15	1.1	1.21	2	1	8.58119	1	Lipoprotein and lipid	XXL-VLDL-P
XXL_VLDL_PL	76693	2017	1.17 [1.11-1.22]	1.00529e-10	C3_BREAST	Malignant neoplasm of breast	Neoplasms	1.17	1.11	1.22	2	1	9.99771	1	Lipoprotein and lipid	XXL-VLDL-PL
XXL_VLDL_TG	76629	2011	1.14 [1.09-1.20]	4.40544e-08	C3_BREAST	Malignant neoplasm of breast	Neoplasms	1.14	1.09	1.2	2	1	7.35601	1	Lipoprotein and lipid	XXL-VLDL-TG
TG_by_PG	76693	2022	1.16 [1.11-1.22]	5.86838e-09	C3_BREAST	Malignant neoplasm of breast	Neoplasms	1.16	1.11	1.22	2	1	8.23148	1	Lipoprotein and lipid	TG/PG
IDL_C_pct	76718	2020	0.83 [0.79-0.87]	1.49355e-13	C3_BREAST	Malignant neoplasm of breast	Neoplasms	0.83	0.79	0.87	2	1	-12.8258	2	Lipoprotein and lipid	IDL-C%
IDL_CE_pct	76736	2023	0.87 [0.83-0.92]	1.02304e-07	C3_BREAST	Malignant neoplasm of breast	Neoplasms	0.87	0.83	0.92	2	1	-6.99011	2	Lipoprotein and lipid	IDL-CE%
IDL_FC_pct	76721	2022	0.82 [0.78-0.86]	1.37178e-16	C3_BREAST	Malignant neoplasm of breast	Neoplasms	0.82	0.78	0.86	2	1	-15.8627	2	Lipoprotein and lipid	IDL-FC%
IDL_TG_pct	76596	2012	1.25 [1.19-1.31]	1.42737e-17	C3_BREAST	Malignant neoplasm of breast	Neoplasms	1.25	1.19	1.31	2	1	16.8455	1	Lipoprotein and lipid	IDL-TG%
L_HDL_C_pct	76628	2013	0.76 [0.72-0.80]	8.49397e-27	C3_BREAST	Malignant neoplasm of breast	Neoplasms	0.76	0.72	0.8	2	1	-26.0709	2	Lipoprotein and lipid	L-HDL-C%
L_HDL_CE_pct	76643	2014	0.76 [0.73-0.80]	2.35796e-28	C3_BREAST	Malignant neoplasm of breast	Neoplasms	0.76	0.73	0.8	2	1	-27.6275	2	Lipoprotein and lipid	L-HDL-CE%
L_HDL_PL_pct	76643	2014	1.33 [1.26-1.41]	8.32675e-26	C3_BREAST	Malignant neoplasm of breast	Neoplasms	1.33	1.26	1.41	2	1	25.0795	1	Lipoprotein and lipid	L-HDL-PL%
L_HDL_TG_pct	76637	2016	1.25 [1.19-1.31]	6.61134e-18	C3_BREAST	Malignant neoplasm of breast	Neoplasms	1.25	1.19	1.31	2	1	17.1797	1	Lipoprotein and lipid	L-HDL-TG%
L_LDL_C_pct	76660	2017	0.80 [0.76-0.84]	8.42017e-18	C3_BREAST	Malignant neoplasm of breast	Neoplasms	0.8	0.76	0.84	2	1	-17.0747	2	Lipoprotein and lipid	L-LDL-C%
L_LDL_FC_pct	76700	2021	0.81 [0.77-0.85]	2.86312e-17	C3_BREAST	Malignant neoplasm of breast	Neoplasms	0.81	0.77	0.85	2	1	-16.5432	2	Lipoprotein and lipid	L-LDL-FC%
L_LDL_TG_pct	76566	2010	1.26 [1.20-1.32]	1.81935e-19	C3_BREAST	Malignant neoplasm of breast	Neoplasms	1.26	1.2	1.32	2	1	18.7401	1	Lipoprotein and lipid	L-LDL-TG%
L_VLDL_PL_pct	73237	1960	1.14 [1.09-1.20]	3.44582e-08	C3_BREAST	Malignant neoplasm of breast	Neoplasms	1.14	1.09	1.2	2	1	7.46271	1	Lipoprotein and lipid	L-VLDL-PL%
M_HDL_C_pct	76753	2023	0.82 [0.78-0.86]	6.97852e-16	C3_BREAST	Malignant neoplasm of breast	Neoplasms	0.82	0.78	0.86	2	1	-15.1562	2	Lipoprotein and lipid	M-HDL-C%
M_HDL_CE_pct	76745	2021	0.83 [0.79-0.87]	4.91259e-16	C3_BREAST	Malignant neoplasm of breast	Neoplasms	0.83	0.79	0.87	2	1	-15.3087	2	Lipoprotein and lipid	M-HDL-CE%
M_HDL_PL_pct	76753	2023	1.19 [1.13-1.25]	9.10117e-12	C3_BREAST	Malignant neoplasm of breast	Neoplasms	1.19	1.13	1.25	2	1	11.0409	1	Lipoprotein and lipid	M-HDL-PL%
M_HDL_TG_pct	76749	2022	1.21 [1.15-1.27]	1.2356e-14	C3_BREAST	Malignant neoplasm of breast	Neoplasms	1.21	1.15	1.27	2	1	13.9081	1	Lipoprotein and lipid	M-HDL-TG%
M_LDL_C_pct	76565	2015	0.86 [0.82-0.90]	2.04601e-10	C3_BREAST	Malignant neoplasm of breast	Neoplasms	0.86	0.82	0.9	2	1	-9.68909	2	Lipoprotein and lipid	M-LDL-C%
M_LDL_FC_pct	76705	2021	0.81 [0.77-0.85]	5.15581e-18	C3_BREAST	Malignant neoplasm of breast	Neoplasms	0.81	0.77	0.85	2	1	-17.2877	2	Lipoprotein and lipid	M-LDL-FC%
M_LDL_TG_pct	76526	2007	1.22 [1.17-1.28]	1.66031e-16	C3_BREAST	Malignant neoplasm of breast	Neoplasms	1.22	1.17	1.28	2	1	15.7798	1	Lipoprotein and lipid	M-LDL-TG%
M_VLDL_C_pct	76757	2023	0.81 [0.77-0.85]	4.86484e-16	C3_BREAST	Malignant neoplasm of breast	Neoplasms	0.81	0.77	0.85	2	1	-15.3129	2	Lipoprotein and lipid	M-VLDL-C%
M_VLDL_CE_pct	76757	2023	0.80 [0.76-0.85]	1.26672e-17	C3_BREAST	Malignant neoplasm of breast	Neoplasms	0.8	0.76	0.85	2	1	-16.8973	2	Lipoprotein and lipid	M-VLDL-CE%
M_VLDL_FC_pct	76745	2023	0.84 [0.80-0.89]	7.60658e-11	C3_BREAST	Malignant neoplasm of breast	Neoplasms	0.84	0.8	0.89	2	1	-10.1188	2	Lipoprotein and lipid	M-VLDL-FC%
M_VLDL_TG_pct	76754	2023	1.20 [1.14-1.26]	3.29887e-12	C3_BREAST	Malignant neoplasm of breast	Neoplasms	1.2	1.14	1.26	2	1	11.4816	1	Lipoprotein and lipid	M-VLDL-TG%
S_HDL_C_pct	76742	2022	0.82 [0.78-0.85]	1.23918e-19	C3_BREAST	Malignant neoplasm of breast	Neoplasms	0.82	0.78	0.85	2	1	-18.9069	2	Lipoprotein and lipid	S-HDL-C%
S_HDL_CE_pct	76722	2021	0.84 [0.80-0.87]	1.82376e-16	C3_BREAST	Malignant neoplasm of breast	Neoplasms	0.84	0.8	0.87	2	1	-15.739	2	Lipoprotein and lipid	S-HDL-CE%
S_HDL_PL_pct	76753	2023	1.14 [1.08-1.19]	8.35596e-08	C3_BREAST	Malignant neoplasm of breast	Neoplasms	1.14	1.08	1.19	2	1	7.078	1	Lipoprotein and lipid	S-HDL-PL%
S_HDL_TG_pct	76742	2022	1.20 [1.14-1.25]	8.64451e-14	C3_BREAST	Malignant neoplasm of breast	Neoplasms	1.2	1.14	1.25	2	1	13.0633	1	Lipoprotein and lipid	S-HDL-TG%
S_LDL_FC_pct	76597	2011	0.83 [0.79-0.87]	1.01433e-16	C3_BREAST	Malignant neoplasm of breast	Neoplasms	0.83	0.79	0.87	2	1	-15.9938	2	Lipoprotein and lipid	S-LDL-FC%
S_LDL_PL_pct	76715	2021	0.88 [0.84-0.92]	1.80412e-08	C3_BREAST	Malignant neoplasm of breast	Neoplasms	0.88	0.84	0.92	2	1	-7.74374	2	Lipoprotein and lipid	S-LDL-PL%
S_LDL_TG_pct	76569	2010	1.24 [1.19-1.30]	4.16709e-19	C3_BREAST	Malignant neoplasm of breast	Neoplasms	1.24	1.19	1.3	2	1	18.3802	1	Lipoprotein and lipid	S-LDL-TG%
S_VLDL_C_pct	76754	2023	0.84 [0.80-0.88]	2.84785e-12	C3_BREAST	Malignant neoplasm of breast	Neoplasms	0.84	0.8	0.88	2	1	-11.5455	2	Lipoprotein and lipid	S-VLDL-C%
S_VLDL_FC_pct	76755	2023	0.79 [0.75-0.83]	8.54191e-20	C3_BREAST	Malignant neoplasm of breast	Neoplasms	0.79	0.75	0.83	2	1	-19.0684	2	Lipoprotein and lipid	S-VLDL-FC%
S_VLDL_PL_pct	76752	2023	0.79 [0.75-0.83]	1.72382e-19	C3_BREAST	Malignant neoplasm of breast	Neoplasms	0.79	0.75	0.83	2	1	-18.7635	2	Lipoprotein and lipid	S-VLDL-PL%
S_VLDL_TG_pct	76755	2023	1.20 [1.15-1.27]	4.63506e-13	C3_BREAST	Malignant neoplasm of breast	Neoplasms	1.2	1.15	1.27	2	1	12.3339	1	Lipoprotein and lipid	S-VLDL-TG%
XL_HDL_CE_pct	76440	2001	0.85 [0.81-0.89]	1.34563e-10	C3_BREAST	Malignant neoplasm of breast	Neoplasms	0.85	0.81	0.89	2	1	-9.87108	2	Lipoprotein and lipid	XL-HDL-CE%
XL_HDL_TG_pct	76284	1994	1.25 [1.19-1.31]	5.19093e-18	C3_BREAST	Malignant neoplasm of breast	Neoplasms	1.25	1.19	1.31	2	1	17.2848	1	Lipoprotein and lipid	XL-HDL-TG%
XL_VLDL_C_pct	74726	1982	0.84 [0.80-0.88]	6.60564e-13	C3_BREAST	Malignant neoplasm of breast	Neoplasms	0.84	0.8	0.88	2	1	-12.1801	2	Lipoprotein and lipid	XL-VLDL-C%
XL_VLDL_CE_pct	74540	1986	0.84 [0.80-0.88]	3.32065e-12	C3_BREAST	Malignant neoplasm of breast	Neoplasms	0.84	0.8	0.88	2	1	-11.4788	2	Lipoprotein and lipid	XL-VLDL-CE%
XL_VLDL_TG_pct	75132	1986	1.15 [1.09-1.21]	1.61402e-08	C3_BREAST	Malignant neoplasm of breast	Neoplasms	1.15	1.09	1.21	2	1	7.79209	1	Lipoprotein and lipid	XL-VLDL-TG%
XS_VLDL_C_pct	76751	2023	0.79 [0.75-0.83]	3.36757e-18	C3_BREAST	Malignant neoplasm of breast	Neoplasms	0.79	0.75	0.83	2	1	-17.4727	2	Lipoprotein and lipid	XS-VLDL-C%
XS_VLDL_CE_pct	76754	2023	0.79 [0.75-0.84]	1.46561e-17	C3_BREAST	Malignant neoplasm of breast	Neoplasms	0.79	0.75	0.84	2	1	-16.834	2	Lipoprotein and lipid	XS-VLDL-CE%
XS_VLDL_FC_pct	76707	2022	0.83 [0.79-0.88]	5.10675e-13	C3_BREAST	Malignant neoplasm of breast	Neoplasms	0.83	0.79	0.88	2	1	-12.2919	2	Lipoprotein and lipid	XS-VLDL-FC%
XS_VLDL_TG_pct	76744	2023	1.26 [1.19-1.33]	2.53046e-17	C3_BREAST	Malignant neoplasm of breast	Neoplasms	1.26	1.19	1.33	2	1	16.5968	1	Lipoprotein and lipid	XS-VLDL-TG%
HDL_TG	76660	2016	1.22 [1.17-1.27]	6.12642e-21	C3_BREAST	Malignant neoplasm of breast	Neoplasms	1.22	1.17	1.27	2	1	20.2128	1	Lipoprotein and lipid	HDL-TG
LDL_TG	76601	2014	1.19 [1.14-1.24]	1.08726e-14	C3_BREAST	Malignant neoplasm of breast	Neoplasms	1.19	1.14	1.24	2	1	13.9637	1	Lipoprotein and lipid	LDL-TG
Total_TG	76694	2018	1.18 [1.12-1.23]	8.36058e-12	C3_BREAST	Malignant neoplasm of breast	Neoplasms	1.18	1.12	1.23	2	1	11.0778	1	Lipoprotein and lipid	Total TG
VLDL_TG	76703	2018	1.15 [1.10-1.21]	2.31245e-09	C3_BREAST	Malignant neoplasm of breast	Neoplasms	1.15	1.1	1.21	2	1	8.63593	1	Lipoprotein and lipid	VLDL-TG
IDL_C_pct	144462	779	0.83 [0.77-0.88]	3.60432e-08	C3_DIGESTIVE_ORGANS	Malignant neoplasm of digestive organs	Neoplasms	0.83	0.77	0.88	2	1	-7.44318	2	Lipoprotein and lipid	IDL-C%
IDL_CE_pct	144587	780	0.83 [0.78-0.89]	1.81516e-07	C3_DIGESTIVE_ORGANS	Malignant neoplasm of digestive organs	Neoplasms	0.83	0.78	0.89	2	1	-6.74109	2	Lipoprotein and lipid	IDL-CE%
IDL_TG_pct	143896	770	1.26 [1.17-1.36]	2.64733e-09	C3_DIGESTIVE_ORGANS	Malignant neoplasm of digestive organs	Neoplasms	1.26	1.17	1.36	2	1	8.57719	1	Lipoprotein and lipid	IDL-TG%
L_LDL_C_pct	144184	775	0.80 [0.75-0.86]	1.00127e-09	C3_DIGESTIVE_ORGANS	Malignant neoplasm of digestive organs	Neoplasms	0.8	0.75	0.86	2	1	-8.99945	2	Lipoprotein and lipid	L-LDL-C%
L_LDL_TG_pct	143814	771	1.30 [1.21-1.40]	3.0102e-12	C3_DIGESTIVE_ORGANS	Malignant neoplasm of digestive organs	Neoplasms	1.3	1.21	1.4	2	1	11.5214	1	Lipoprotein and lipid	L-LDL-TG%
M_LDL_TG_pct	143963	772	1.29 [1.20-1.39]	3.38698e-12	C3_DIGESTIVE_ORGANS	Malignant neoplasm of digestive organs	Neoplasms	1.29	1.2	1.39	2	1	11.4702	1	Lipoprotein and lipid	M-LDL-TG%
S_HDL_C_pct	144649	779	0.81 [0.76-0.86]	4.84598e-10	C3_DIGESTIVE_ORGANS	Malignant neoplasm of digestive organs	Neoplasms	0.81	0.76	0.86	2	1	-9.31462	2	Lipoprotein and lipid	S-HDL-C%
S_HDL_CE_pct	144606	777	0.81 [0.76-0.87]	5.51933e-10	C3_DIGESTIVE_ORGANS	Malignant neoplasm of digestive organs	Neoplasms	0.81	0.76	0.87	2	1	-9.25811	2	Lipoprotein and lipid	S-HDL-CE%
S_HDL_PL_pct	144671	780	1.22 [1.14-1.32]	5.25386e-08	C3_DIGESTIVE_ORGANS	Malignant neoplasm of digestive organs	Neoplasms	1.22	1.14	1.32	2	1	7.27952	1	Lipoprotein and lipid	S-HDL-PL%
S_LDL_C_pct	144418	775	0.82 [0.77-0.88]	5.83708e-09	C3_DIGESTIVE_ORGANS	Malignant neoplasm of digestive organs	Neoplasms	0.82	0.77	0.88	2	1	-8.2338	2	Lipoprotein and lipid	S-LDL-C%
S_LDL_TG_pct	144049	771	1.24 [1.15-1.33]	1.8076e-08	C3_DIGESTIVE_ORGANS	Malignant neoplasm of digestive organs	Neoplasms	1.24	1.15	1.33	2	1	7.7429	1	Lipoprotein and lipid	S-LDL-TG%
S_VLDL_C_pct	144674	780	0.81 [0.76-0.87]	1.47225e-08	C3_DIGESTIVE_ORGANS	Malignant neoplasm of digestive organs	Neoplasms	0.81	0.76	0.87	2	1	-7.83202	2	Lipoprotein and lipid	S-VLDL-C%
S_VLDL_FC_pct	144670	778	0.79 [0.73-0.85]	5.45211e-10	C3_DIGESTIVE_ORGANS	Malignant neoplasm of digestive organs	Neoplasms	0.79	0.73	0.85	2	1	-9.26344	2	Lipoprotein and lipid	S-VLDL-FC%
S_VLDL_PL_pct	144664	778	0.78 [0.72-0.84]	4.00733e-10	C3_DIGESTIVE_ORGANS	Malignant neoplasm of digestive organs	Neoplasms	0.78	0.72	0.84	2	1	-9.39715	2	Lipoprotein and lipid	S-VLDL-PL%
S_VLDL_TG_pct	144673	780	1.25 [1.15-1.35]	1.55862e-07	C3_DIGESTIVE_ORGANS	Malignant neoplasm of digestive organs	Neoplasms	1.25	1.15	1.35	2	1	6.80726	1	Lipoprotein and lipid	S-VLDL-TG%
XL_HDL_C_pct	143261	772	0.82 [0.77-0.88]	6.99838e-08	C3_DIGESTIVE_ORGANS	Malignant neoplasm of digestive organs	Neoplasms	0.82	0.77	0.88	2	1	-7.155	2	Lipoprotein and lipid	XL-HDL-C%
XL_VLDL_CE_pct	141889	766	0.80 [0.74-0.87]	5.25703e-08	C3_DIGESTIVE_ORGANS	Malignant neoplasm of digestive organs	Neoplasms	0.8	0.74	0.87	2	1	-7.27926	2	Lipoprotein and lipid	XL-VLDL-CE%
XS_VLDL_CE_pct	144656	780	0.82 [0.77-0.89]	1.40592e-07	C3_DIGESTIVE_ORGANS	Malignant neoplasm of digestive organs	Neoplasms	0.82	0.77	0.89	2	1	-6.85204	2	Lipoprotein and lipid	XS-VLDL-CE%
IDL_TG	145197	667	1.29 [1.20-1.38]	1.64937e-12	C3_LYMPHNODES_SECONDARY_NAS	Secondary and unspecified malignant neoplasm of lymph nodes	Neoplasms	1.29	1.2	1.38	2	1	11.7827	1	Lipoprotein and lipid	IDL-TG
L_HDL_TG	145203	667	1.24 [1.16-1.33]	1.83182e-09	C3_LYMPHNODES_SECONDARY_NAS	Secondary and unspecified malignant neoplasm of lymph nodes	Neoplasms	1.24	1.16	1.33	2	1	8.73712	1	Lipoprotein and lipid	L-HDL-TG
L_LDL_TG	145144	667	1.28 [1.20-1.38]	3.27111e-12	C3_LYMPHNODES_SECONDARY_NAS	Secondary and unspecified malignant neoplasm of lymph nodes	Neoplasms	1.28	1.2	1.38	2	1	11.4853	1	Lipoprotein and lipid	L-LDL-TG
L_VLDL_P	145377	669	1.21 [1.13-1.30]	2.7665e-07	C3_LYMPHNODES_SECONDARY_NAS	Secondary and unspecified malignant neoplasm of lymph nodes	Neoplasms	1.21	1.13	1.3	2	1	6.55807	1	Lipoprotein and lipid	L-VLDL-P
L_VLDL_PL	145389	669	1.22 [1.13-1.32]	1.58085e-07	C3_LYMPHNODES_SECONDARY_NAS	Secondary and unspecified malignant neoplasm of lymph nodes	Neoplasms	1.22	1.13	1.32	2	1	6.80111	1	Lipoprotein and lipid	L-VLDL-PL
M_HDL_TG	145273	670	1.30 [1.21-1.39]	1.59877e-13	C3_LYMPHNODES_SECONDARY_NAS	Secondary and unspecified malignant neoplasm of lymph nodes	Neoplasms	1.3	1.21	1.39	2	1	12.7962	1	Lipoprotein and lipid	M-HDL-TG
M_LDL_TG	145011	666	1.28 [1.19-1.37]	7.72795e-12	C3_LYMPHNODES_SECONDARY_NAS	Secondary and unspecified malignant neoplasm of lymph nodes	Neoplasms	1.28	1.19	1.37	2	1	11.1119	1	Lipoprotein and lipid	M-LDL-TG
S_HDL_TG	145328	669	1.30 [1.21-1.40]	7.59412e-13	C3_LYMPHNODES_SECONDARY_NAS	Secondary and unspecified malignant neoplasm of lymph nodes	Neoplasms	1.3	1.21	1.4	2	1	12.1195	1	Lipoprotein and lipid	S-HDL-TG
S_LDL_TG	145035	665	1.26 [1.17-1.35]	2.73501e-10	C3_LYMPHNODES_SECONDARY_NAS	Secondary and unspecified malignant neoplasm of lymph nodes	Neoplasms	1.26	1.17	1.35	2	1	9.56304	1	Lipoprotein and lipid	S-LDL-TG
S_VLDL_TG	145326	668	1.23 [1.15-1.33]	1.70017e-08	C3_LYMPHNODES_SECONDARY_NAS	Secondary and unspecified malignant neoplasm of lymph nodes	Neoplasms	1.23	1.15	1.33	2	1	7.76951	1	Lipoprotein and lipid	S-VLDL-TG
XL_HDL_TG	145126	666	1.26 [1.17-1.35]	9.40384e-11	C3_LYMPHNODES_SECONDARY_NAS	Secondary and unspecified malignant neoplasm of lymph nodes	Neoplasms	1.26	1.17	1.35	2	1	10.0267	1	Lipoprotein and lipid	XL-HDL-TG
XL_VLDL_FC	145379	668	1.23 [1.14-1.32]	8.36525e-08	C3_LYMPHNODES_SECONDARY_NAS	Secondary and unspecified malignant neoplasm of lymph nodes	Neoplasms	1.23	1.14	1.32	2	1	7.07752	1	Lipoprotein and lipid	XL-VLDL-FC
XL_VLDL_L	145314	668	1.24 [1.14-1.33]	5.47618e-08	C3_LYMPHNODES_SECONDARY_NAS	Secondary and unspecified malignant neoplasm of lymph nodes	Neoplasms	1.24	1.14	1.33	2	1	7.26152	1	Lipoprotein and lipid	XL-VLDL-L
XL_VLDL_P	145327	668	1.23 [1.14-1.33]	2.54832e-08	C3_LYMPHNODES_SECONDARY_NAS	Secondary and unspecified malignant neoplasm of lymph nodes	Neoplasms	1.23	1.14	1.33	2	1	7.59375	1	Lipoprotein and lipid	XL-VLDL-P
XL_VLDL_PL	145345	668	1.23 [1.15-1.33]	3.11286e-08	C3_LYMPHNODES_SECONDARY_NAS	Secondary and unspecified malignant neoplasm of lymph nodes	Neoplasms	1.23	1.15	1.33	2	1	7.50684	1	Lipoprotein and lipid	XL-VLDL-PL
XL_VLDL_TG	145240	667	1.23 [1.14-1.33]	6.92629e-08	C3_LYMPHNODES_SECONDARY_NAS	Secondary and unspecified malignant neoplasm of lymph nodes	Neoplasms	1.23	1.14	1.33	2	1	7.1595	1	Lipoprotein and lipid	XL-VLDL-TG
XS_VLDL_TG	145197	667	1.29 [1.20-1.38]	9.81168e-13	C3_LYMPHNODES_SECONDARY_NAS	Secondary and unspecified malignant neoplasm of lymph nodes	Neoplasms	1.29	1.2	1.38	2	1	12.0083	1	Lipoprotein and lipid	XS-VLDL-TG
XXL_VLDL_C	145301	668	1.27 [1.18-1.37]	3.42785e-10	C3_LYMPHNODES_SECONDARY_NAS	Secondary and unspecified malignant neoplasm of lymph nodes	Neoplasms	1.27	1.18	1.37	2	1	9.46498	1	Lipoprotein and lipid	XXL-VLDL-C
XXL_VLDL_CE	145327	668	1.25 [1.16-1.35]	2.32985e-09	C3_LYMPHNODES_SECONDARY_NAS	Secondary and unspecified malignant neoplasm of lymph nodes	Neoplasms	1.25	1.16	1.35	2	1	8.63267	1	Lipoprotein and lipid	XXL-VLDL-CE
XXL_VLDL_FC	145261	668	1.28 [1.19-1.37]	7.06098e-11	C3_LYMPHNODES_SECONDARY_NAS	Secondary and unspecified malignant neoplasm of lymph nodes	Neoplasms	1.28	1.19	1.37	2	1	10.1511	1	Lipoprotein and lipid	XXL-VLDL-FC
XXL_VLDL_L	145128	665	1.26 [1.17-1.36]	1.6005e-09	C3_LYMPHNODES_SECONDARY_NAS	Secondary and unspecified malignant neoplasm of lymph nodes	Neoplasms	1.26	1.17	1.36	2	1	8.79575	1	Lipoprotein and lipid	XXL-VLDL-L
XXL_VLDL_P	145167	666	1.26 [1.17-1.35]	8.36694e-10	C3_LYMPHNODES_SECONDARY_NAS	Secondary and unspecified malignant neoplasm of lymph nodes	Neoplasms	1.26	1.17	1.35	2	1	9.07743	1	Lipoprotein and lipid	XXL-VLDL-P
XXL_VLDL_PL	145217	667	1.28 [1.18-1.37]	9.45577e-11	C3_LYMPHNODES_SECONDARY_NAS	Secondary and unspecified malignant neoplasm of lymph nodes	Neoplasms	1.28	1.18	1.37	2	1	10.0243	1	Lipoprotein and lipid	XXL-VLDL-PL
XXL_VLDL_TG	145023	665	1.25 [1.16-1.35]	4.29786e-09	C3_LYMPHNODES_SECONDARY_NAS	Secondary and unspecified malignant neoplasm of lymph nodes	Neoplasms	1.25	1.16	1.35	2	1	8.36675	1	Lipoprotein and lipid	XXL-VLDL-TG
TG_by_PG	145292	669	1.30 [1.19-1.41]	1.18104e-09	C3_LYMPHNODES_SECONDARY_NAS	Secondary and unspecified malignant neoplasm of lymph nodes	Neoplasms	1.3	1.19	1.41	2	1	8.92774	1	Lipoprotein and lipid	TG/PG
IDL_C_pct	145212	670	0.77 [0.71-0.83]	2.9563e-11	C3_LYMPHNODES_SECONDARY_NAS	Secondary and unspecified malignant neoplasm of lymph nodes	Neoplasms	0.77	0.71	0.83	2	1	-10.5293	2	Lipoprotein and lipid	IDL-C%
IDL_CE_pct	145337	670	0.79 [0.73-0.85]	2.80221e-09	C3_LYMPHNODES_SECONDARY_NAS	Secondary and unspecified malignant neoplasm of lymph nodes	Neoplasms	0.79	0.73	0.85	2	1	-8.5525	2	Lipoprotein and lipid	IDL-CE%
IDL_TG_pct	144636	669	1.40 [1.29-1.52]	3.11724e-15	C3_LYMPHNODES_SECONDARY_NAS	Secondary and unspecified malignant neoplasm of lymph nodes	Neoplasms	1.4	1.29	1.52	2	1	14.5062	1	Lipoprotein and lipid	IDL-TG%
L_HDL_C_pct	144662	664	0.78 [0.72-0.84]	1.33155e-10	C3_LYMPHNODES_SECONDARY_NAS	Secondary and unspecified malignant neoplasm of lymph nodes	Neoplasms	0.78	0.72	0.84	2	1	-9.87564	2	Lipoprotein and lipid	L-HDL-C%
L_HDL_CE_pct	144809	664	0.78 [0.73-0.84]	3.09914e-11	C3_LYMPHNODES_SECONDARY_NAS	Secondary and unspecified malignant neoplasm of lymph nodes	Neoplasms	0.78	0.73	0.84	2	1	-10.5088	2	Lipoprotein and lipid	L-HDL-CE%
L_HDL_TG_pct	144702	664	1.35 [1.24-1.47]	2.10822e-12	C3_LYMPHNODES_SECONDARY_NAS	Secondary and unspecified malignant neoplasm of lymph nodes	Neoplasms	1.35	1.24	1.47	2	1	11.6761	1	Lipoprotein and lipid	L-HDL-TG%
L_LDL_C_pct	144927	669	0.73 [0.68-0.79]	1.98731e-15	C3_LYMPHNODES_SECONDARY_NAS	Secondary and unspecified malignant neoplasm of lymph nodes	Neoplasms	0.73	0.68	0.79	2	1	-14.7017	2	Lipoprotein and lipid	L-LDL-C%
L_LDL_FC_pct	145114	669	0.79 [0.73-0.85]	2.45113e-09	C3_LYMPHNODES_SECONDARY_NAS	Secondary and unspecified malignant neoplasm of lymph nodes	Neoplasms	0.79	0.73	0.85	2	1	-8.61063	2	Lipoprotein and lipid	L-LDL-FC%
L_LDL_TG_pct	144540	669	1.43 [1.32-1.54]	4.80846e-18	C3_LYMPHNODES_SECONDARY_NAS	Secondary and unspecified malignant neoplasm of lymph nodes	Neoplasms	1.43	1.32	1.54	2	1	17.318	1	Lipoprotein and lipid	L-LDL-TG%
L_VLDL_PL_pct	141088	649	1.34 [1.21-1.47]	3.46889e-09	C3_LYMPHNODES_SECONDARY_NAS	Secondary and unspecified malignant neoplasm of lymph nodes	Neoplasms	1.34	1.21	1.47	2	1	8.45981	1	Lipoprotein and lipid	L-VLDL-PL%
M_HDL_C_pct	145414	670	0.75 [0.69-0.81]	1.15354e-13	C3_LYMPHNODES_SECONDARY_NAS	Secondary and unspecified malignant neoplasm of lymph nodes	Neoplasms	0.75	0.69	0.81	2	1	-12.938	2	Lipoprotein and lipid	M-HDL-C%
M_HDL_CE_pct	145399	669	0.76 [0.70-0.81]	7.90043e-14	C3_LYMPHNODES_SECONDARY_NAS	Secondary and unspecified malignant neoplasm of lymph nodes	Neoplasms	0.76	0.7	0.81	2	1	-13.1023	2	Lipoprotein and lipid	M-HDL-CE%
M_HDL_PL_pct	145405	670	1.28 [1.18-1.39]	4.58084e-09	C3_LYMPHNODES_SECONDARY_NAS	Secondary and unspecified malignant neoplasm of lymph nodes	Neoplasms	1.28	1.18	1.39	2	1	8.33905	1	Lipoprotein and lipid	M-HDL-PL%
M_HDL_TG_pct	145407	670	1.36 [1.25-1.48]	6.54017e-13	C3_LYMPHNODES_SECONDARY_NAS	Secondary and unspecified malignant neoplasm of lymph nodes	Neoplasms	1.36	1.25	1.48	2	1	12.1844	1	Lipoprotein and lipid	M-HDL-TG%
M_LDL_FC_pct	145173	669	0.77 [0.71-0.83]	3.78742e-12	C3_LYMPHNODES_SECONDARY_NAS	Secondary and unspecified malignant neoplasm of lymph nodes	Neoplasms	0.77	0.71	0.83	2	1	-11.4217	2	Lipoprotein and lipid	M-LDL-FC%
M_LDL_TG_pct	144702	665	1.35 [1.25-1.46]	3.66223e-14	C3_LYMPHNODES_SECONDARY_NAS	Secondary and unspecified malignant neoplasm of lymph nodes	Neoplasms	1.35	1.25	1.46	2	1	13.4363	1	Lipoprotein and lipid	M-LDL-TG%
M_VLDL_CE_pct	145428	670	0.82 [0.76-0.88]	1.54419e-07	C3_LYMPHNODES_SECONDARY_NAS	Secondary and unspecified malignant neoplasm of lymph nodes	Neoplasms	0.82	0.76	0.88	2	1	-6.8113	2	Lipoprotein and lipid	M-VLDL-CE%
S_HDL_C_pct	145396	669	0.77 [0.72-0.83]	1.15129e-12	C3_LYMPHNODES_SECONDARY_NAS	Secondary and unspecified malignant neoplasm of lymph nodes	Neoplasms	0.77	0.72	0.83	2	1	-11.9388	2	Lipoprotein and lipid	S-HDL-C%
S_HDL_CE_pct	145350	668	0.78 [0.73-0.83]	1.40538e-12	C3_LYMPHNODES_SECONDARY_NAS	Secondary and unspecified malignant neoplasm of lymph nodes	Neoplasms	0.78	0.73	0.83	2	1	-11.8522	2	Lipoprotein and lipid	S-HDL-CE%
S_HDL_TG_pct	145390	670	1.36 [1.25-1.48]	6.56395e-13	C3_LYMPHNODES_SECONDARY_NAS	Secondary and unspecified malignant neoplasm of lymph nodes	Neoplasms	1.36	1.25	1.48	2	1	12.1828	1	Lipoprotein and lipid	S-HDL-TG%
S_LDL_FC_pct	144913	668	0.77 [0.72-0.82]	7.12613e-15	C3_LYMPHNODES_SECONDARY_NAS	Secondary and unspecified malignant neoplasm of lymph nodes	Neoplasms	0.77	0.72	0.82	2	1	-14.1471	2	Lipoprotein and lipid	S-LDL-FC%
S_LDL_TG_pct	144793	666	1.37 [1.27-1.48]	4.89833e-15	C3_LYMPHNODES_SECONDARY_NAS	Secondary and unspecified malignant neoplasm of lymph nodes	Neoplasms	1.37	1.27	1.48	2	1	14.31	1	Lipoprotein and lipid	S-LDL-TG%
S_VLDL_FC_pct	145421	669	0.77 [0.71-0.84]	5.06005e-10	C3_LYMPHNODES_SECONDARY_NAS	Secondary and unspecified malignant neoplasm of lymph nodes	Neoplasms	0.77	0.71	0.84	2	1	-9.29585	2	Lipoprotein and lipid	S-VLDL-FC%
S_VLDL_PL_pct	145415	669	0.77 [0.70-0.83]	6.52676e-10	C3_LYMPHNODES_SECONDARY_NAS	Secondary and unspecified malignant neoplasm of lymph nodes	Neoplasms	0.77	0.7	0.83	2	1	-9.1853	2	Lipoprotein and lipid	S-VLDL-PL%
XL_HDL_CE_pct	143879	663	0.79 [0.73-0.85]	9.77926e-10	C3_LYMPHNODES_SECONDARY_NAS	Secondary and unspecified malignant neoplasm of lymph nodes	Neoplasms	0.79	0.73	0.85	2	1	-9.00969	2	Lipoprotein and lipid	XL-HDL-CE%
XL_HDL_TG_pct	143502	656	1.31 [1.20-1.42]	3.06009e-10	C3_LYMPHNODES_SECONDARY_NAS	Secondary and unspecified malignant neoplasm of lymph nodes	Neoplasms	1.31	1.2	1.42	2	1	9.51427	1	Lipoprotein and lipid	XL-HDL-TG%
XL_VLDL_C_pct	142886	656	0.80 [0.73-0.87]	1.7291e-07	C3_LYMPHNODES_SECONDARY_NAS	Secondary and unspecified malignant neoplasm of lymph nodes	Neoplasms	0.8	0.73	0.87	2	1	-6.76218	2	Lipoprotein and lipid	XL-VLDL-C%
XL_VLDL_CE_pct	142636	657	0.79 [0.72-0.86]	2.78013e-08	C3_LYMPHNODES_SECONDARY_NAS	Secondary and unspecified malignant neoplasm of lymph nodes	Neoplasms	0.79	0.72	0.86	2	1	-7.55593	2	Lipoprotein and lipid	XL-VLDL-CE%
XS_VLDL_C_pct	145397	670	0.76 [0.70-0.82]	2.66389e-11	C3_LYMPHNODES_SECONDARY_NAS	Secondary and unspecified malignant neoplasm of lymph nodes	Neoplasms	0.76	0.7	0.82	2	1	-10.5745	2	Lipoprotein and lipid	XS-VLDL-C%
XS_VLDL_CE_pct	145406	670	0.75 [0.70-0.82]	1.37539e-11	C3_LYMPHNODES_SECONDARY_NAS	Secondary and unspecified malignant neoplasm of lymph nodes	Neoplasms	0.75	0.7	0.82	2	1	-10.8616	2	Lipoprotein and lipid	XS-VLDL-CE%
XS_VLDL_TG_pct	145332	670	1.33 [1.22-1.46]	4.65935e-10	C3_LYMPHNODES_SECONDARY_NAS	Secondary and unspecified malignant neoplasm of lymph nodes	Neoplasms	1.33	1.22	1.46	2	1	9.33168	1	Lipoprotein and lipid	XS-VLDL-TG%
HDL_TG	145231	670	1.31 [1.23-1.41]	1.19896e-14	C3_LYMPHNODES_SECONDARY_NAS	Secondary and unspecified malignant neoplasm of lymph nodes	Neoplasms	1.31	1.23	1.41	2	1	13.9212	1	Lipoprotein and lipid	HDL-TG
LDL_TG	145093	667	1.29 [1.20-1.38]	1.97523e-12	C3_LYMPHNODES_SECONDARY_NAS	Secondary and unspecified malignant neoplasm of lymph nodes	Neoplasms	1.29	1.2	1.38	2	1	11.7044	1	Lipoprotein and lipid	LDL-TG
Total_TG	145256	666	1.25 [1.16-1.36]	1.19631e-08	C3_LYMPHNODES_SECONDARY_NAS	Secondary and unspecified malignant neoplasm of lymph nodes	Neoplasms	1.25	1.16	1.36	2	1	7.92216	1	Lipoprotein and lipid	Total TG
VLDL_TG	145281	667	1.23 [1.14-1.33]	1.91287e-07	C3_LYMPHNODES_SECONDARY_NAS	Secondary and unspecified malignant neoplasm of lymph nodes	Neoplasms	1.23	1.14	1.33	2	1	6.71831	1	Lipoprotein and lipid	VLDL-TG
HDL_P	147993	291	0.70 [0.61-0.80]	6.77827e-08	C3_NONHODGKIN	Non-Hodgkin lymphoma, all	Neoplasms	0.7	0.61	0.8	2	1	-7.16888	2	Lipoprotein and lipid	HDL-P
M_HDL_C	148028	291	0.68 [0.59-0.77]	1.1958e-08	C3_NONHODGKIN	Non-Hodgkin lymphoma, all	Neoplasms	0.68	0.59	0.77	2	1	-7.92234	2	Lipoprotein and lipid	M-HDL-C
M_HDL_CE	148030	291	0.67 [0.58-0.76]	2.7873e-09	C3_NONHODGKIN	Non-Hodgkin lymphoma, all	Neoplasms	0.67	0.58	0.76	2	1	-8.55482	2	Lipoprotein and lipid	M-HDL-CE
S_HDL_C	147987	291	0.70 [0.62-0.78]	6.81858e-10	C3_NONHODGKIN	Non-Hodgkin lymphoma, all	Neoplasms	0.7	0.62	0.78	2	1	-9.16631	2	Lipoprotein and lipid	S-HDL-C
S_HDL_CE	147993	291	0.67 [0.60-0.76]	1.05713e-11	C3_NONHODGKIN	Non-Hodgkin lymphoma, all	Neoplasms	0.67	0.6	0.76	2	1	-10.9759	2	Lipoprotein and lipid	S-HDL-CE
S_HDL_P	147987	291	0.71 [0.64-0.80]	2.4504e-08	C3_NONHODGKIN	Non-Hodgkin lymphoma, all	Neoplasms	0.71	0.64	0.8	2	1	-7.61076	2	Lipoprotein and lipid	S-HDL-P
IDL_C_pct	147833	290	0.75 [0.68-0.84]	2.52651e-07	C3_NONHODGKIN	Non-Hodgkin lymphoma, all	Neoplasms	0.75	0.68	0.84	2	1	-6.59748	2	Lipoprotein and lipid	IDL-C%
IDL_CE_pct	147966	291	0.74 [0.66-0.82]	2.7699e-08	C3_NONHODGKIN	Non-Hodgkin lymphoma, all	Neoplasms	0.74	0.66	0.82	2	1	-7.55754	2	Lipoprotein and lipid	IDL-CE%
L_LDL_C_pct	147537	290	0.74 [0.66-0.83]	1.09282e-07	C3_NONHODGKIN	Non-Hodgkin lymphoma, all	Neoplasms	0.74	0.66	0.83	2	1	-6.96145	2	Lipoprotein and lipid	L-LDL-C%
L_LDL_TG_pct	147147	287	1.36 [1.21-1.54]	2.89044e-07	C3_NONHODGKIN	Non-Hodgkin lymphoma, all	Neoplasms	1.36	1.21	1.54	2	1	6.53904	1	Lipoprotein and lipid	L-LDL-TG%
M_HDL_C_pct	148046	291	0.72 [0.64-0.80]	3.3208e-09	C3_NONHODGKIN	Non-Hodgkin lymphoma, all	Neoplasms	0.72	0.64	0.8	2	1	-8.47876	2	Lipoprotein and lipid	M-HDL-C%
M_HDL_CE_pct	148031	291	0.73 [0.65-0.81]	2.08925e-09	C3_NONHODGKIN	Non-Hodgkin lymphoma, all	Neoplasms	0.73	0.65	0.81	2	1	-8.68001	2	Lipoprotein and lipid	M-HDL-CE%
M_HDL_PL_pct	148037	291	1.38 [1.23-1.56]	8.43796e-08	C3_NONHODGKIN	Non-Hodgkin lymphoma, all	Neoplasms	1.38	1.23	1.56	2	1	7.07376	1	Lipoprotein and lipid	M-HDL-PL%
S_HDL_CE_pct	147980	291	0.76 [0.69-0.84]	1.63426e-07	C3_NONHODGKIN	Non-Hodgkin lymphoma, all	Neoplasms	0.76	0.69	0.84	2	1	-6.78668	2	Lipoprotein and lipid	S-HDL-CE%
S_HDL_TG_pct	148021	291	1.42 [1.25-1.62]	1.73121e-07	C3_NONHODGKIN	Non-Hodgkin lymphoma, all	Neoplasms	1.42	1.25	1.62	2	1	6.76165	1	Lipoprotein and lipid	S-HDL-TG%
S_LDL_C_pct	147788	289	0.72 [0.65-0.80]	4.35372e-10	C3_NONHODGKIN	Non-Hodgkin lymphoma, all	Neoplasms	0.72	0.65	0.8	2	1	-9.36114	2	Lipoprotein and lipid	S-LDL-C%
XS_VLDL_PL_pct	147976	291	1.50 [1.33-1.69]	3.98115e-11	C3_NONHODGKIN	Non-Hodgkin lymphoma, all	Neoplasms	1.5	1.33	1.69	2	1	10.4	1	Lipoprotein and lipid	XS-VLDL-PL%
VLDL_P	78607	2743	1.11 [1.07-1.15]	5.42849e-08	CD2_BENIGN_LEIOMYOMA_UTERI	Leiomyoma of uterus	Neoplasms	1.11	1.07	1.15	2	1	7.26532	1	Lipoprotein and lipid	VLDL-P
VLDL_size	78635	2746	1.12 [1.08-1.17]	1.22401e-07	CD2_BENIGN_LEIOMYOMA_UTERI	Leiomyoma of uterus	Neoplasms	1.12	1.08	1.17	2	1	6.91222	1	Lipoprotein and lipid	VLDL size
IDL_TG	78505	2736	1.13 [1.08-1.17]	9.83192e-10	CD2_BENIGN_LEIOMYOMA_UTERI	Leiomyoma of uterus	Neoplasms	1.13	1.08	1.17	2	1	9.00736	1	Lipoprotein and lipid	IDL-TG
L_LDL_TG	78491	2735	1.12 [1.08-1.17]	5.33639e-09	CD2_BENIGN_LEIOMYOMA_UTERI	Leiomyoma of uterus	Neoplasms	1.12	1.08	1.17	2	1	8.27275	1	Lipoprotein and lipid	L-LDL-TG
L_VLDL_C	78623	2745	1.12 [1.08-1.16]	1.57528e-08	CD2_BENIGN_LEIOMYOMA_UTERI	Leiomyoma of uterus	Neoplasms	1.12	1.08	1.16	2	1	7.80264	1	Lipoprotein and lipid	L-VLDL-C
L_VLDL_CE	78624	2745	1.11 [1.07-1.15]	1.06163e-07	CD2_BENIGN_LEIOMYOMA_UTERI	Leiomyoma of uterus	Neoplasms	1.11	1.07	1.15	2	1	6.97403	1	Lipoprotein and lipid	L-VLDL-CE
L_VLDL_FC	78621	2745	1.12 [1.08-1.17]	5.74019e-09	CD2_BENIGN_LEIOMYOMA_UTERI	Leiomyoma of uterus	Neoplasms	1.12	1.08	1.17	2	1	8.24107	1	Lipoprotein and lipid	L-VLDL-FC
L_VLDL_L	78610	2745	1.13 [1.08-1.17]	3.67515e-09	CD2_BENIGN_LEIOMYOMA_UTERI	Leiomyoma of uterus	Neoplasms	1.13	1.08	1.17	2	1	8.43472	1	Lipoprotein and lipid	L-VLDL-L
L_VLDL_P	78610	2744	1.12 [1.08-1.17]	6.79753e-09	CD2_BENIGN_LEIOMYOMA_UTERI	Leiomyoma of uterus	Neoplasms	1.12	1.08	1.17	2	1	8.16765	1	Lipoprotein and lipid	L-VLDL-P
L_VLDL_PL	78615	2745	1.13 [1.09-1.17]	1.33803e-09	CD2_BENIGN_LEIOMYOMA_UTERI	Leiomyoma of uterus	Neoplasms	1.13	1.09	1.17	2	1	8.87353	1	Lipoprotein and lipid	L-VLDL-PL
L_VLDL_TG	78590	2744	1.12 [1.08-1.16]	2.90945e-08	CD2_BENIGN_LEIOMYOMA_UTERI	Leiomyoma of uterus	Neoplasms	1.12	1.08	1.16	2	1	7.53619	1	Lipoprotein and lipid	L-VLDL-TG
M_LDL_TG	78457	2733	1.12 [1.08-1.17]	4.72281e-09	CD2_BENIGN_LEIOMYOMA_UTERI	Leiomyoma of uterus	Neoplasms	1.12	1.08	1.17	2	1	8.3258	1	Lipoprotein and lipid	M-LDL-TG
M_VLDL_L	78618	2745	1.11 [1.07-1.16]	8.84237e-08	CD2_BENIGN_LEIOMYOMA_UTERI	Leiomyoma of uterus	Neoplasms	1.11	1.07	1.16	2	1	7.05343	1	Lipoprotein and lipid	M-VLDL-L
M_VLDL_TG	78604	2743	1.12 [1.08-1.17]	8.79666e-09	CD2_BENIGN_LEIOMYOMA_UTERI	Leiomyoma of uterus	Neoplasms	1.12	1.08	1.17	2	1	8.05568	1	Lipoprotein and lipid	M-VLDL-TG
S_HDL_TG	78590	2740	1.13 [1.09-1.17]	9.58431e-10	CD2_BENIGN_LEIOMYOMA_UTERI	Leiomyoma of uterus	Neoplasms	1.13	1.09	1.17	2	1	9.01844	1	Lipoprotein and lipid	S-HDL-TG
S_LDL_TG	78483	2737	1.13 [1.09-1.18]	8.40131e-10	CD2_BENIGN_LEIOMYOMA_UTERI	Leiomyoma of uterus	Neoplasms	1.13	1.09	1.18	2	1	9.07565	1	Lipoprotein and lipid	S-LDL-TG
S_VLDL_L	78603	2742	1.12 [1.08-1.16]	1.03114e-08	CD2_BENIGN_LEIOMYOMA_UTERI	Leiomyoma of uterus	Neoplasms	1.12	1.08	1.16	2	1	7.98668	1	Lipoprotein and lipid	S-VLDL-L
S_VLDL_P	78604	2742	1.11 [1.07-1.16]	2.47833e-08	CD2_BENIGN_LEIOMYOMA_UTERI	Leiomyoma of uterus	Neoplasms	1.11	1.07	1.16	2	1	7.60584	1	Lipoprotein and lipid	S-VLDL-P
S_VLDL_TG	78584	2741	1.13 [1.08-1.17]	1.0844e-09	CD2_BENIGN_LEIOMYOMA_UTERI	Leiomyoma of uterus	Neoplasms	1.13	1.08	1.17	2	1	8.96481	1	Lipoprotein and lipid	S-VLDL-TG
XL_VLDL_C	78621	2745	1.12 [1.08-1.16]	2.26332e-08	CD2_BENIGN_LEIOMYOMA_UTERI	Leiomyoma of uterus	Neoplasms	1.12	1.08	1.16	2	1	7.64525	1	Lipoprotein and lipid	XL-VLDL-C
XL_VLDL_CE	78626	2745	1.11 [1.07-1.15]	2.37803e-07	CD2_BENIGN_LEIOMYOMA_UTERI	Leiomyoma of uterus	Neoplasms	1.11	1.07	1.15	2	1	6.62378	1	Lipoprotein and lipid	XL-VLDL-CE
XL_VLDL_FC	78617	2745	1.12 [1.08-1.17]	5.36371e-09	CD2_BENIGN_LEIOMYOMA_UTERI	Leiomyoma of uterus	Neoplasms	1.12	1.08	1.17	2	1	8.27053	1	Lipoprotein and lipid	XL-VLDL-FC
XL_VLDL_L	78592	2744	1.13 [1.09-1.18]	1.50033e-09	CD2_BENIGN_LEIOMYOMA_UTERI	Leiomyoma of uterus	Neoplasms	1.13	1.09	1.18	2	1	8.82381	1	Lipoprotein and lipid	XL-VLDL-L
XL_VLDL_P	78597	2744	1.13 [1.08-1.17]	2.28692e-09	CD2_BENIGN_LEIOMYOMA_UTERI	Leiomyoma of uterus	Neoplasms	1.13	1.08	1.17	2	1	8.64075	1	Lipoprotein and lipid	XL-VLDL-P
XL_VLDL_PL	78602	2744	1.13 [1.08-1.17]	5.0621e-09	CD2_BENIGN_LEIOMYOMA_UTERI	Leiomyoma of uterus	Neoplasms	1.13	1.08	1.17	2	1	8.29567	1	Lipoprotein and lipid	XL-VLDL-PL
XL_VLDL_TG	78565	2743	1.13 [1.09-1.18]	1.66646e-09	CD2_BENIGN_LEIOMYOMA_UTERI	Leiomyoma of uterus	Neoplasms	1.13	1.09	1.18	2	1	8.7782	1	Lipoprotein and lipid	XL-VLDL-TG
XS_VLDL_TG	78515	2735	1.13 [1.08-1.17]	6.22363e-10	CD2_BENIGN_LEIOMYOMA_UTERI	Leiomyoma of uterus	Neoplasms	1.13	1.08	1.17	2	1	9.20596	1	Lipoprotein and lipid	XS-VLDL-TG
XXL_VLDL_C	78589	2744	1.12 [1.07-1.17]	6.31191e-08	CD2_BENIGN_LEIOMYOMA_UTERI	Leiomyoma of uterus	Neoplasms	1.12	1.07	1.17	2	1	7.19984	1	Lipoprotein and lipid	XXL-VLDL-C
XXL_VLDL_FC	78581	2745	1.12 [1.08-1.17]	1.72919e-08	CD2_BENIGN_LEIOMYOMA_UTERI	Leiomyoma of uterus	Neoplasms	1.12	1.08	1.17	2	1	7.76216	1	Lipoprotein and lipid	XXL-VLDL-FC
XXL_VLDL_L	78538	2742	1.12 [1.08-1.17]	6.49161e-08	CD2_BENIGN_LEIOMYOMA_UTERI	Leiomyoma of uterus	Neoplasms	1.12	1.08	1.17	2	1	7.18765	1	Lipoprotein and lipid	XXL-VLDL-L
XXL_VLDL_P	78548	2744	1.13 [1.08-1.18]	6.10438e-09	CD2_BENIGN_LEIOMYOMA_UTERI	Leiomyoma of uterus	Neoplasms	1.13	1.08	1.18	2	1	8.21436	1	Lipoprotein and lipid	XXL-VLDL-P
XXL_VLDL_PL	78570	2745	1.13 [1.08-1.17]	1.1759e-08	CD2_BENIGN_LEIOMYOMA_UTERI	Leiomyoma of uterus	Neoplasms	1.13	1.08	1.17	2	1	7.92963	1	Lipoprotein and lipid	XXL-VLDL-PL
XXL_VLDL_TG	78502	2741	1.12 [1.07-1.17]	1.27476e-07	CD2_BENIGN_LEIOMYOMA_UTERI	Leiomyoma of uterus	Neoplasms	1.12	1.07	1.17	2	1	6.89457	1	Lipoprotein and lipid	XXL-VLDL-TG
TG_by_PG	78566	2745	1.15 [1.10-1.20]	1.10609e-09	CD2_BENIGN_LEIOMYOMA_UTERI	Leiomyoma of uterus	Neoplasms	1.15	1.1	1.2	2	1	8.95621	1	Lipoprotein and lipid	TG/PG
VLDL_PL	78606	2743	1.12 [1.08-1.17]	4.96371e-09	CD2_BENIGN_LEIOMYOMA_UTERI	Leiomyoma of uterus	Neoplasms	1.12	1.08	1.17	2	1	8.30419	1	Lipoprotein and lipid	VLDL-PL
IDL_FC_pct	78599	2744	0.89 [0.86-0.93]	8.2934e-08	CD2_BENIGN_LEIOMYOMA_UTERI	Leiomyoma of uterus	Neoplasms	0.89	0.86	0.93	2	1	-7.08127	2	Lipoprotein and lipid	IDL-FC%
IDL_TG_pct	78474	2740	1.12 [1.08-1.18]	2.22298e-07	CD2_BENIGN_LEIOMYOMA_UTERI	Leiomyoma of uterus	Neoplasms	1.12	1.08	1.18	2	1	6.65306	1	Lipoprotein and lipid	IDL-TG%
L_HDL_TG_pct	78510	2741	1.13 [1.08-1.18]	3.77036e-08	CD2_BENIGN_LEIOMYOMA_UTERI	Leiomyoma of uterus	Neoplasms	1.13	1.08	1.18	2	1	7.42362	1	Lipoprotein and lipid	L-HDL-TG%
L_LDL_FC_pct	78579	2745	0.87 [0.84-0.91]	1.93015e-09	CD2_BENIGN_LEIOMYOMA_UTERI	Leiomyoma of uterus	Neoplasms	0.87	0.84	0.91	2	1	-8.71441	2	Lipoprotein and lipid	L-LDL-FC%
M_HDL_C_pct	78631	2745	0.88 [0.84-0.92]	2.12876e-09	CD2_BENIGN_LEIOMYOMA_UTERI	Leiomyoma of uterus	Neoplasms	0.88	0.84	0.92	2	1	-8.67187	2	Lipoprotein and lipid	M-HDL-C%
M_HDL_CE_pct	78623	2745	0.88 [0.84-0.91]	5.63924e-10	CD2_BENIGN_LEIOMYOMA_UTERI	Leiomyoma of uterus	Neoplasms	0.88	0.84	0.91	2	1	-9.24878	2	Lipoprotein and lipid	M-HDL-CE%
M_HDL_PL_pct	78631	2744	1.13 [1.08-1.18]	6.46581e-08	CD2_BENIGN_LEIOMYOMA_UTERI	Leiomyoma of uterus	Neoplasms	1.13	1.08	1.18	2	1	7.18938	1	Lipoprotein and lipid	M-HDL-PL%
M_HDL_TG_pct	78628	2745	1.13 [1.08-1.17]	1.44848e-08	CD2_BENIGN_LEIOMYOMA_UTERI	Leiomyoma of uterus	Neoplasms	1.13	1.08	1.17	2	1	7.83909	1	Lipoprotein and lipid	M-HDL-TG%
M_LDL_FC_pct	78583	2745	0.88 [0.84-0.92]	5.96976e-09	CD2_BENIGN_LEIOMYOMA_UTERI	Leiomyoma of uterus	Neoplasms	0.88	0.84	0.92	2	1	-8.22404	2	Lipoprotein and lipid	M-LDL-FC%
S_HDL_TG_pct	78620	2744	1.13 [1.08-1.18]	7.21253e-09	CD2_BENIGN_LEIOMYOMA_UTERI	Leiomyoma of uterus	Neoplasms	1.13	1.08	1.18	2	1	8.14191	1	Lipoprotein and lipid	S-HDL-TG%
S_LDL_FC_pct	78472	2740	0.89 [0.86-0.93]	5.59746e-08	CD2_BENIGN_LEIOMYOMA_UTERI	Leiomyoma of uterus	Neoplasms	0.89	0.86	0.93	2	1	-7.25201	2	Lipoprotein and lipid	S-LDL-FC%
XL_HDL_TG_pct	78149	2717	1.13 [1.08-1.18]	2.38388e-08	CD2_BENIGN_LEIOMYOMA_UTERI	Leiomyoma of uterus	Neoplasms	1.13	1.08	1.18	2	1	7.62271	1	Lipoprotein and lipid	XL-HDL-TG%
VLDL_L	78608	2744	1.14 [1.09-1.18]	6.10023e-10	CD2_BENIGN_LEIOMYOMA_UTERI	Leiomyoma of uterus	Neoplasms	1.14	1.09	1.18	2	1	9.21465	1	Lipoprotein and lipid	VLDL-L
LDL_TG	78478	2733	1.12 [1.08-1.17]	4.67346e-09	CD2_BENIGN_LEIOMYOMA_UTERI	Leiomyoma of uterus	Neoplasms	1.12	1.08	1.17	2	1	8.33036	1	Lipoprotein and lipid	LDL-TG
Total_TG	78567	2741	1.14 [1.10-1.19]	1.74539e-10	CD2_BENIGN_LEIOMYOMA_UTERI	Leiomyoma of uterus	Neoplasms	1.14	1.1	1.19	2	1	9.75811	1	Lipoprotein and lipid	Total TG
VLDL_TG	78576	2742	1.14 [1.09-1.18]	8.18942e-10	CD2_BENIGN_LEIOMYOMA_UTERI	Leiomyoma of uterus	Neoplasms	1.14	1.09	1.18	2	1	9.08675	1	Lipoprotein and lipid	VLDL-TG
M_HDL_CE	148399	208	0.66 [0.56-0.77]	2.00612e-07	CD2_NONHODGKIN_NAS	Other and unspecified types of non-Hodgkin lymphoma, hilmo	Neoplasms	0.66	0.56	0.77	2	1	-6.69764	2	Lipoprotein and lipid	M-HDL-CE
S_HDL_C	148356	208	0.70 [0.61-0.80]	2.79353e-07	CD2_NONHODGKIN_NAS	Other and unspecified types of non-Hodgkin lymphoma, hilmo	Neoplasms	0.7	0.61	0.8	2	1	-6.55385	2	Lipoprotein and lipid	S-HDL-C
S_HDL_CE	148362	208	0.69 [0.60-0.78]	3.47134e-08	CD2_NONHODGKIN_NAS	Other and unspecified types of non-Hodgkin lymphoma, hilmo	Neoplasms	0.69	0.6	0.78	2	1	-7.4595	2	Lipoprotein and lipid	S-HDL-CE
IDL_CE_pct	148335	208	0.71 [0.63-0.81]	1.05683e-07	CD2_NONHODGKIN_NAS	Other and unspecified types of non-Hodgkin lymphoma, hilmo	Neoplasms	0.71	0.63	0.81	2	1	-6.97599	2	Lipoprotein and lipid	IDL-CE%
L_LDL_C_pct	147906	207	0.70 [0.62-0.80]	6.3935e-08	CD2_NONHODGKIN_NAS	Other and unspecified types of non-Hodgkin lymphoma, hilmo	Neoplasms	0.7	0.62	0.8	2	1	-7.19426	2	Lipoprotein and lipid	L-LDL-C%
M_HDL_C_pct	148415	208	0.70 [0.62-0.80]	9.15911e-08	CD2_NONHODGKIN_NAS	Other and unspecified types of non-Hodgkin lymphoma, hilmo	Neoplasms	0.7	0.62	0.8	2	1	-7.03815	2	Lipoprotein and lipid	M-HDL-C%
M_HDL_CE_pct	148400	208	0.72 [0.64-0.82]	2.42113e-07	CD2_NONHODGKIN_NAS	Other and unspecified types of non-Hodgkin lymphoma, hilmo	Neoplasms	0.72	0.64	0.82	2	1	-6.61598	2	Lipoprotein and lipid	M-HDL-CE%
S_LDL_C_pct	148157	206	0.71 [0.63-0.80]	2.81978e-08	CD2_NONHODGKIN_NAS	Other and unspecified types of non-Hodgkin lymphoma, hilmo	Neoplasms	0.71	0.63	0.8	2	1	-7.54978	2	Lipoprotein and lipid	S-LDL-C%
XS_VLDL_PL_pct	148344	208	1.49 [1.29-1.71]	3.82361e-08	CD2_NONHODGKIN_NAS	Other and unspecified types of non-Hodgkin lymphoma, hilmo	Neoplasms	1.49	1.29	1.71	2	1	7.41753	1	Lipoprotein and lipid	XS-VLDL-PL%
HDL_P	146916	523	0.69 [0.63-0.76]	1.0879e-13	CD2_PRIMARY_LYMPHOID_HEMATOPOIETIC	Primary_lymphoid and hematopoietic malignant neoplasms	Neoplasms	0.69	0.63	0.76	2	1	-12.9634	2	Lipoprotein and lipid	HDL-P
Total_P	146920	523	0.71 [0.64-0.78]	1.7388e-12	CD2_PRIMARY_LYMPHOID_HEMATOPOIETIC	Primary_lymphoid and hematopoietic malignant neoplasms	Neoplasms	0.71	0.64	0.78	2	1	-11.7598	2	Lipoprotein and lipid	Total P
M_HDL_C	146951	524	0.69 [0.62-0.76]	1.79104e-13	CD2_PRIMARY_LYMPHOID_HEMATOPOIETIC	Primary_lymphoid and hematopoietic malignant neoplasms	Neoplasms	0.69	0.62	0.76	2	1	-12.7469	2	Lipoprotein and lipid	M-HDL-C
M_HDL_CE	146953	524	0.68 [0.61-0.75]	2.91494e-14	CD2_PRIMARY_LYMPHOID_HEMATOPOIETIC	Primary_lymphoid and hematopoietic malignant neoplasms	Neoplasms	0.68	0.61	0.75	2	1	-13.5354	2	Lipoprotein and lipid	M-HDL-CE
M_HDL_FC	146941	524	0.74 [0.66-0.82]	5.55603e-09	CD2_PRIMARY_LYMPHOID_HEMATOPOIETIC	Primary_lymphoid and hematopoietic malignant neoplasms	Neoplasms	0.74	0.66	0.82	2	1	-8.25524	2	Lipoprotein and lipid	M-HDL-FC
M_HDL_L	146937	524	0.73 [0.66-0.80]	1.0096e-10	CD2_PRIMARY_LYMPHOID_HEMATOPOIETIC	Primary_lymphoid and hematopoietic malignant neoplasms	Neoplasms	0.73	0.66	0.8	2	1	-9.99585	2	Lipoprotein and lipid	M-HDL-L
M_HDL_P	146944	524	0.72 [0.65-0.80]	2.25613e-10	CD2_PRIMARY_LYMPHOID_HEMATOPOIETIC	Primary_lymphoid and hematopoietic malignant neoplasms	Neoplasms	0.72	0.65	0.8	2	1	-9.64664	2	Lipoprotein and lipid	M-HDL-P
M_HDL_PL	146933	524	0.75 [0.68-0.82]	3.43278e-09	CD2_PRIMARY_LYMPHOID_HEMATOPOIETIC	Primary_lymphoid and hematopoietic malignant neoplasms	Neoplasms	0.75	0.68	0.82	2	1	-8.46435	2	Lipoprotein and lipid	M-HDL-PL
S_HDL_C	146910	523	0.69 [0.64-0.75]	6.26348e-17	CD2_PRIMARY_LYMPHOID_HEMATOPOIETIC	Primary_lymphoid and hematopoietic malignant neoplasms	Neoplasms	0.69	0.64	0.75	2	1	-16.2032	2	Lipoprotein and lipid	S-HDL-C
S_HDL_CE	146917	523	0.68 [0.62-0.74]	1.54659e-19	CD2_PRIMARY_LYMPHOID_HEMATOPOIETIC	Primary_lymphoid and hematopoietic malignant neoplasms	Neoplasms	0.68	0.62	0.74	2	1	-18.8106	2	Lipoprotein and lipid	S-HDL-CE
S_HDL_L	146909	523	0.74 [0.68-0.81]	1.39213e-11	CD2_PRIMARY_LYMPHOID_HEMATOPOIETIC	Primary_lymphoid and hematopoietic malignant neoplasms	Neoplasms	0.74	0.68	0.81	2	1	-10.8563	2	Lipoprotein and lipid	S-HDL-L
S_HDL_P	146910	523	0.71 [0.65-0.77]	1.14729e-14	CD2_PRIMARY_LYMPHOID_HEMATOPOIETIC	Primary_lymphoid and hematopoietic malignant neoplasms	Neoplasms	0.71	0.65	0.77	2	1	-13.9403	2	Lipoprotein and lipid	S-HDL-P
S_HDL_PL	146914	524	0.75 [0.69-0.82]	3.60532e-10	CD2_PRIMARY_LYMPHOID_HEMATOPOIETIC	Primary_lymphoid and hematopoietic malignant neoplasms	Neoplasms	0.75	0.69	0.82	2	1	-9.44306	2	Lipoprotein and lipid	S-HDL-PL
XS_VLDL_TG	146741	523	1.24 [1.15-1.35]	8.27277e-08	CD2_PRIMARY_LYMPHOID_HEMATOPOIETIC	Primary_lymphoid and hematopoietic malignant neoplasms	Neoplasms	1.24	1.15	1.35	2	1	7.08235	1	Lipoprotein and lipid	XS-VLDL-TG
HDL_PL	146948	524	0.77 [0.70-0.85]	2.73573e-07	CD2_PRIMARY_LYMPHOID_HEMATOPOIETIC	Primary_lymphoid and hematopoietic malignant neoplasms	Neoplasms	0.77	0.7	0.85	2	1	-6.56293	2	Lipoprotein and lipid	HDL-PL
IDL_C_pct	146760	522	0.75 [0.70-0.82]	5.95043e-12	CD2_PRIMARY_LYMPHOID_HEMATOPOIETIC	Primary_lymphoid and hematopoietic malignant neoplasms	Neoplasms	0.75	0.7	0.82	2	1	-11.2255	2	Lipoprotein and lipid	IDL-C%
IDL_CE_pct	146891	523	0.73 [0.67-0.79]	1.85095e-14	CD2_PRIMARY_LYMPHOID_HEMATOPOIETIC	Primary_lymphoid and hematopoietic malignant neoplasms	Neoplasms	0.73	0.67	0.79	2	1	-13.7326	2	Lipoprotein and lipid	IDL-CE%
IDL_TG_pct	146174	519	1.36 [1.24-1.49]	3.6415e-11	CD2_PRIMARY_LYMPHOID_HEMATOPOIETIC	Primary_lymphoid and hematopoietic malignant neoplasms	Neoplasms	1.36	1.24	1.49	2	1	10.4387	1	Lipoprotein and lipid	IDL-TG%
L_LDL_C_pct	146467	521	0.71 [0.66-0.77]	1.41102e-16	CD2_PRIMARY_LYMPHOID_HEMATOPOIETIC	Primary_lymphoid and hematopoietic malignant neoplasms	Neoplasms	0.71	0.66	0.77	2	1	-15.8505	2	Lipoprotein and lipid	L-LDL-C%
L_LDL_CE_pct	146776	522	0.78 [0.72-0.85]	1.77517e-09	CD2_PRIMARY_LYMPHOID_HEMATOPOIETIC	Primary_lymphoid and hematopoietic malignant neoplasms	Neoplasms	0.78	0.72	0.85	2	1	-8.75076	2	Lipoprotein and lipid	L-LDL-CE%
L_LDL_TG_pct	146082	516	1.40 [1.28-1.53]	1.06927e-13	CD2_PRIMARY_LYMPHOID_HEMATOPOIETIC	Primary_lymphoid and hematopoietic malignant neoplasms	Neoplasms	1.4	1.28	1.53	2	1	12.9709	1	Lipoprotein and lipid	L-LDL-TG%
M_HDL_C_pct	146970	524	0.72 [0.66-0.78]	1.48433e-14	CD2_PRIMARY_LYMPHOID_HEMATOPOIETIC	Primary_lymphoid and hematopoietic malignant neoplasms	Neoplasms	0.72	0.66	0.78	2	1	-13.8285	2	Lipoprotein and lipid	M-HDL-C%
M_HDL_CE_pct	146955	524	0.74 [0.68-0.80]	4.57954e-14	CD2_PRIMARY_LYMPHOID_HEMATOPOIETIC	Primary_lymphoid and hematopoietic malignant neoplasms	Neoplasms	0.74	0.68	0.8	2	1	-13.3392	2	Lipoprotein and lipid	M-HDL-CE%
M_HDL_PL_pct	146961	524	1.35 [1.24-1.48]	2.68816e-11	CD2_PRIMARY_LYMPHOID_HEMATOPOIETIC	Primary_lymphoid and hematopoietic malignant neoplasms	Neoplasms	1.35	1.24	1.48	2	1	10.5705	1	Lipoprotein and lipid	M-HDL-PL%
M_HDL_TG_pct	146963	524	1.38 [1.25-1.52]	1.00204e-10	CD2_PRIMARY_LYMPHOID_HEMATOPOIETIC	Primary_lymphoid and hematopoietic malignant neoplasms	Neoplasms	1.38	1.25	1.52	2	1	9.99911	1	Lipoprotein and lipid	M-HDL-TG%
M_LDL_C_pct	146372	521	0.79 [0.73-0.86]	3.68021e-08	CD2_PRIMARY_LYMPHOID_HEMATOPOIETIC	Primary_lymphoid and hematopoietic malignant neoplasms	Neoplasms	0.79	0.73	0.86	2	1	-7.43413	2	Lipoprotein and lipid	M-LDL-C%
M_LDL_TG_pct	146236	521	1.36 [1.25-1.49]	1.2269e-12	CD2_PRIMARY_LYMPHOID_HEMATOPOIETIC	Primary_lymphoid and hematopoietic malignant neoplasms	Neoplasms	1.36	1.25	1.49	2	1	11.9112	1	Lipoprotein and lipid	M-LDL-TG%
S_HDL_C_pct	146952	524	0.80 [0.74-0.87]	7.49695e-08	CD2_PRIMARY_LYMPHOID_HEMATOPOIETIC	Primary_lymphoid and hematopoietic malignant neoplasms	Neoplasms	0.8	0.74	0.87	2	1	-7.12512	2	Lipoprotein and lipid	S-HDL-C%
S_HDL_CE_pct	146905	524	0.78 [0.72-0.84]	7.51846e-11	CD2_PRIMARY_LYMPHOID_HEMATOPOIETIC	Primary_lymphoid and hematopoietic malignant neoplasms	Neoplasms	0.78	0.72	0.84	2	1	-10.1239	2	Lipoprotein and lipid	S-HDL-CE%
S_HDL_TG_pct	146945	524	1.40 [1.27-1.54]	2.39696e-11	CD2_PRIMARY_LYMPHOID_HEMATOPOIETIC	Primary_lymphoid and hematopoietic malignant neoplasms	Neoplasms	1.4	1.27	1.54	2	1	10.6203	1	Lipoprotein and lipid	S-HDL-TG%
S_LDL_C_pct	146718	522	0.75 [0.69-0.81]	8.51152e-13	CD2_PRIMARY_LYMPHOID_HEMATOPOIETIC	Primary_lymphoid and hematopoietic malignant neoplasms	Neoplasms	0.75	0.69	0.81	2	1	-12.07	2	Lipoprotein and lipid	S-LDL-C%
XL_HDL_CE_pct	145420	516	0.76 [0.70-0.82]	1.08757e-12	CD2_PRIMARY_LYMPHOID_HEMATOPOIETIC	Primary_lymphoid and hematopoietic malignant neoplasms	Neoplasms	0.76	0.7	0.82	2	1	-11.9635	2	Lipoprotein and lipid	XL-HDL-CE%
XS_VLDL_CE_pct	146959	524	0.79 [0.72-0.86]	7.87377e-08	CD2_PRIMARY_LYMPHOID_HEMATOPOIETIC	Primary_lymphoid and hematopoietic malignant neoplasms	Neoplasms	0.79	0.72	0.86	2	1	-7.10382	2	Lipoprotein and lipid	XS-VLDL-CE%
XS_VLDL_PL_pct	146900	523	1.42 [1.30-1.56]	1.57106e-14	CD2_PRIMARY_LYMPHOID_HEMATOPOIETIC	Primary_lymphoid and hematopoietic malignant neoplasms	Neoplasms	1.42	1.3	1.56	2	1	13.8038	1	Lipoprotein and lipid	XS-VLDL-PL%
HDL_L	146939	524	0.75 [0.68-0.83]	4.58454e-08	CD2_PRIMARY_LYMPHOID_HEMATOPOIETIC	Primary_lymphoid and hematopoietic malignant neoplasms	Neoplasms	0.75	0.68	0.83	2	1	-7.3387	2	Lipoprotein and lipid	HDL-L
HDL_P	129156	3584	0.83 [0.80-0.86]	6.80006e-23	AUTOIMMUNE_NONTHYROID_STRICT	Autoimmune diseases excluding thyroid diseases, strict definition	Hematologic and immune	0.83	0.8	0.86	3	1	-22.1675	2	Lipoprotein and lipid	HDL-P
LDL_P	129199	3585	0.77 [0.74-0.80]	6.0517e-40	AUTOIMMUNE_NONTHYROID_STRICT	Autoimmune diseases excluding thyroid diseases, strict definition	Hematologic and immune	0.77	0.74	0.8	3	1	-39.2181	2	Lipoprotein and lipid	LDL-P
Total_P	129161	3585	0.81 [0.78-0.84]	1.29416e-29	AUTOIMMUNE_NONTHYROID_STRICT	Autoimmune diseases excluding thyroid diseases, strict definition	Hematologic and immune	0.81	0.78	0.84	3	1	-28.888	2	Lipoprotein and lipid	Total P
VLDL_P	129187	3585	0.91 [0.87-0.94]	1.03284e-07	AUTOIMMUNE_NONTHYROID_STRICT	Autoimmune diseases excluding thyroid diseases, strict definition	Hematologic and immune	0.91	0.87	0.94	3	1	-6.98597	2	Lipoprotein and lipid	VLDL-P
HDL_size	129211	3585	1.17 [1.12-1.21]	1.26389e-14	AUTOIMMUNE_NONTHYROID_STRICT	Autoimmune diseases excluding thyroid diseases, strict definition	Hematologic and immune	1.17	1.12	1.21	3	1	13.8983	1	Lipoprotein and lipid	HDL size
IDL_C	129203	3584	0.72 [0.69-0.75]	1.59595e-59	AUTOIMMUNE_NONTHYROID_STRICT	Autoimmune diseases excluding thyroid diseases, strict definition	Hematologic and immune	0.72	0.69	0.75	3	1	-58.797	2	Lipoprotein and lipid	IDL-C
IDL_CE	129203	3584	0.72 [0.69-0.74]	1.98726e-61	AUTOIMMUNE_NONTHYROID_STRICT	Autoimmune diseases excluding thyroid diseases, strict definition	Hematologic and immune	0.72	0.69	0.74	3	1	-60.7017	2	Lipoprotein and lipid	IDL-CE
IDL_FC	129204	3584	0.74 [0.72-0.78]	5.94546e-47	AUTOIMMUNE_NONTHYROID_STRICT	Autoimmune diseases excluding thyroid diseases, strict definition	Hematologic and immune	0.74	0.72	0.78	3	1	-46.2258	2	Lipoprotein and lipid	IDL-FC
IDL_L	129201	3584	0.75 [0.72-0.78]	6.02543e-49	AUTOIMMUNE_NONTHYROID_STRICT	Autoimmune diseases excluding thyroid diseases, strict definition	Hematologic and immune	0.75	0.72	0.78	3	1	-48.22	2	Lipoprotein and lipid	IDL-L
IDL_P	129204	3584	0.75 [0.72-0.79]	3.88927e-42	AUTOIMMUNE_NONTHYROID_STRICT	Autoimmune diseases excluding thyroid diseases, strict definition	Hematologic and immune	0.75	0.72	0.79	3	1	-41.4101	2	Lipoprotein and lipid	IDL-P
IDL_PL	129196	3584	0.77 [0.74-0.80]	1.31286e-37	AUTOIMMUNE_NONTHYROID_STRICT	Autoimmune diseases excluding thyroid diseases, strict definition	Hematologic and immune	0.77	0.74	0.8	3	1	-36.8818	2	Lipoprotein and lipid	IDL-PL
L_HDL_TG	129021	3570	1.11 [1.08-1.15]	2.43526e-10	AUTOIMMUNE_NONTHYROID_STRICT	Autoimmune diseases excluding thyroid diseases, strict definition	Hematologic and immune	1.11	1.08	1.15	3	1	9.61345	1	Lipoprotein and lipid	L-HDL-TG
L_LDL_C	129193	3584	0.72 [0.69-0.75]	5.54483e-70	AUTOIMMUNE_NONTHYROID_STRICT	Autoimmune diseases excluding thyroid diseases, strict definition	Hematologic and immune	0.72	0.69	0.75	3	1	-69.2561	2	Lipoprotein and lipid	L-LDL-C
L_LDL_CE	129192	3585	0.73 [0.70-0.75]	4.35441e-66	AUTOIMMUNE_NONTHYROID_STRICT	Autoimmune diseases excluding thyroid diseases, strict definition	Hematologic and immune	0.73	0.7	0.75	3	1	-65.3611	2	Lipoprotein and lipid	L-LDL-CE
L_LDL_FC	129197	3584	0.71 [0.68-0.73]	3.25402e-70	AUTOIMMUNE_NONTHYROID_STRICT	Autoimmune diseases excluding thyroid diseases, strict definition	Hematologic and immune	0.71	0.68	0.73	3	1	-69.4876	2	Lipoprotein and lipid	L-LDL-FC
L_LDL_L	129196	3585	0.73 [0.70-0.76]	4.45688e-65	AUTOIMMUNE_NONTHYROID_STRICT	Autoimmune diseases excluding thyroid diseases, strict definition	Hematologic and immune	0.73	0.7	0.76	3	1	-64.351	2	Lipoprotein and lipid	L-LDL-L
L_LDL_P	129195	3584	0.77 [0.75-0.81]	4.40434e-38	AUTOIMMUNE_NONTHYROID_STRICT	Autoimmune diseases excluding thyroid diseases, strict definition	Hematologic and immune	0.77	0.75	0.81	3	1	-37.3561	2	Lipoprotein and lipid	L-LDL-P
L_LDL_PL	129203	3585	0.71 [0.69-0.74]	1.20562e-68	AUTOIMMUNE_NONTHYROID_STRICT	Autoimmune diseases excluding thyroid diseases, strict definition	Hematologic and immune	0.71	0.69	0.74	3	1	-67.9188	2	Lipoprotein and lipid	L-LDL-PL
L_VLDL_CE	129206	3585	0.90 [0.87-0.93]	1.58502e-08	AUTOIMMUNE_NONTHYROID_STRICT	Autoimmune diseases excluding thyroid diseases, strict definition	Hematologic and immune	0.9	0.87	0.93	3	1	-7.79996	2	Lipoprotein and lipid	L-VLDL-CE
M_HDL_C	129190	3585	0.90 [0.86-0.93]	6.067e-09	AUTOIMMUNE_NONTHYROID_STRICT	Autoimmune diseases excluding thyroid diseases, strict definition	Hematologic and immune	0.9	0.86	0.93	3	1	-8.21703	2	Lipoprotein and lipid	M-HDL-C
M_HDL_CE	129191	3585	0.89 [0.86-0.93]	2.50014e-09	AUTOIMMUNE_NONTHYROID_STRICT	Autoimmune diseases excluding thyroid diseases, strict definition	Hematologic and immune	0.89	0.86	0.93	3	1	-8.60204	2	Lipoprotein and lipid	M-HDL-CE
M_LDL_C	129200	3585	0.73 [0.71-0.76]	1.03955e-62	AUTOIMMUNE_NONTHYROID_STRICT	Autoimmune diseases excluding thyroid diseases, strict definition	Hematologic and immune	0.73	0.71	0.76	3	1	-61.9832	2	Lipoprotein and lipid	M-LDL-C
M_LDL_CE	129198	3585	0.75 [0.72-0.78]	3.70539e-54	AUTOIMMUNE_NONTHYROID_STRICT	Autoimmune diseases excluding thyroid diseases, strict definition	Hematologic and immune	0.75	0.72	0.78	3	1	-53.4312	2	Lipoprotein and lipid	M-LDL-CE
M_LDL_FC	129201	3585	0.71 [0.69-0.74]	7.48285e-74	AUTOIMMUNE_NONTHYROID_STRICT	Autoimmune diseases excluding thyroid diseases, strict definition	Hematologic and immune	0.71	0.69	0.74	3	1	-73.1259	2	Lipoprotein and lipid	M-LDL-FC
M_LDL_L	129197	3585	0.74 [0.72-0.77]	2.4079e-58	AUTOIMMUNE_NONTHYROID_STRICT	Autoimmune diseases excluding thyroid diseases, strict definition	Hematologic and immune	0.74	0.72	0.77	3	1	-57.6184	2	Lipoprotein and lipid	M-LDL-L
M_LDL_P	129201	3584	0.77 [0.74-0.80]	3.25767e-42	AUTOIMMUNE_NONTHYROID_STRICT	Autoimmune diseases excluding thyroid diseases, strict definition	Hematologic and immune	0.77	0.74	0.8	3	1	-41.4871	2	Lipoprotein and lipid	M-LDL-P
M_LDL_PL	129199	3585	0.74 [0.71-0.76]	2.92625e-59	AUTOIMMUNE_NONTHYROID_STRICT	Autoimmune diseases excluding thyroid diseases, strict definition	Hematologic and immune	0.74	0.71	0.76	3	1	-58.5337	2	Lipoprotein and lipid	M-LDL-PL
M_VLDL_C	129204	3585	0.77 [0.74-0.80]	6.34499e-41	AUTOIMMUNE_NONTHYROID_STRICT	Autoimmune diseases excluding thyroid diseases, strict definition	Hematologic and immune	0.77	0.74	0.8	3	1	-40.1976	2	Lipoprotein and lipid	M-VLDL-C
M_VLDL_CE	129200	3584	0.75 [0.72-0.78]	7.69023e-46	AUTOIMMUNE_NONTHYROID_STRICT	Autoimmune diseases excluding thyroid diseases, strict definition	Hematologic and immune	0.75	0.72	0.78	3	1	-45.1141	2	Lipoprotein and lipid	M-VLDL-CE
M_VLDL_FC	129198	3585	0.81 [0.78-0.84]	1.74293e-28	AUTOIMMUNE_NONTHYROID_STRICT	Autoimmune diseases excluding thyroid diseases, strict definition	Hematologic and immune	0.81	0.78	0.84	3	1	-27.7587	2	Lipoprotein and lipid	M-VLDL-FC
M_VLDL_L	129198	3585	0.85 [0.82-0.88]	9.71195e-20	AUTOIMMUNE_NONTHYROID_STRICT	Autoimmune diseases excluding thyroid diseases, strict definition	Hematologic and immune	0.85	0.82	0.88	3	1	-19.0127	2	Lipoprotein and lipid	M-VLDL-L
M_VLDL_P	129201	3585	0.83 [0.80-0.87]	1.07155e-21	AUTOIMMUNE_NONTHYROID_STRICT	Autoimmune diseases excluding thyroid diseases, strict definition	Hematologic and immune	0.83	0.8	0.87	3	1	-20.97	2	Lipoprotein and lipid	M-VLDL-P
M_VLDL_PL	129200	3585	0.83 [0.80-0.86]	9.92162e-24	AUTOIMMUNE_NONTHYROID_STRICT	Autoimmune diseases excluding thyroid diseases, strict definition	Hematologic and immune	0.83	0.8	0.86	3	1	-23.0034	2	Lipoprotein and lipid	M-VLDL-PL
S_HDL_C	129151	3585	0.76 [0.74-0.79]	4.86447e-57	AUTOIMMUNE_NONTHYROID_STRICT	Autoimmune diseases excluding thyroid diseases, strict definition	Hematologic and immune	0.76	0.74	0.79	3	1	-56.313	2	Lipoprotein and lipid	S-HDL-C
S_HDL_CE	129155	3585	0.75 [0.73-0.78]	1.66237e-63	AUTOIMMUNE_NONTHYROID_STRICT	Autoimmune diseases excluding thyroid diseases, strict definition	Hematologic and immune	0.75	0.73	0.78	3	1	-62.7793	2	Lipoprotein and lipid	S-HDL-CE
S_HDL_FC	129144	3585	0.83 [0.80-0.86]	1.75885e-27	AUTOIMMUNE_NONTHYROID_STRICT	Autoimmune diseases excluding thyroid diseases, strict definition	Hematologic and immune	0.83	0.8	0.86	3	1	-26.7548	2	Lipoprotein and lipid	S-HDL-FC
S_HDL_L	129154	3585	0.81 [0.78-0.84]	2.01948e-34	AUTOIMMUNE_NONTHYROID_STRICT	Autoimmune diseases excluding thyroid diseases, strict definition	Hematologic and immune	0.81	0.78	0.84	3	1	-33.6948	2	Lipoprotein and lipid	S-HDL-L
S_HDL_P	129151	3585	0.76 [0.74-0.79]	1.00342e-54	AUTOIMMUNE_NONTHYROID_STRICT	Autoimmune diseases excluding thyroid diseases, strict definition	Hematologic and immune	0.76	0.74	0.79	3	1	-53.9985	2	Lipoprotein and lipid	S-HDL-P
S_HDL_PL	129159	3584	0.84 [0.81-0.87]	8.82393e-25	AUTOIMMUNE_NONTHYROID_STRICT	Autoimmune diseases excluding thyroid diseases, strict definition	Hematologic and immune	0.84	0.81	0.87	3	1	-24.0543	2	Lipoprotein and lipid	S-HDL-PL
S_LDL_C	129203	3585	0.74 [0.71-0.77]	1.46981e-56	AUTOIMMUNE_NONTHYROID_STRICT	Autoimmune diseases excluding thyroid diseases, strict definition	Hematologic and immune	0.74	0.71	0.77	3	1	-55.8327	2	Lipoprotein and lipid	S-LDL-C
S_LDL_CE	129200	3585	0.76 [0.73-0.79]	2.28206e-47	AUTOIMMUNE_NONTHYROID_STRICT	Autoimmune diseases excluding thyroid diseases, strict definition	Hematologic and immune	0.76	0.73	0.79	3	1	-46.6417	2	Lipoprotein and lipid	S-LDL-CE
S_LDL_FC	129207	3585	0.73 [0.70-0.75]	6.59428e-67	AUTOIMMUNE_NONTHYROID_STRICT	Autoimmune diseases excluding thyroid diseases, strict definition	Hematologic and immune	0.73	0.7	0.75	3	1	-66.1808	2	Lipoprotein and lipid	S-LDL-FC
S_LDL_L	129200	3585	0.76 [0.73-0.78]	4.94726e-49	AUTOIMMUNE_NONTHYROID_STRICT	Autoimmune diseases excluding thyroid diseases, strict definition	Hematologic and immune	0.76	0.73	0.78	3	1	-48.3056	2	Lipoprotein and lipid	S-LDL-L
S_LDL_P	129202	3585	0.79 [0.76-0.83]	3.05198e-32	AUTOIMMUNE_NONTHYROID_STRICT	Autoimmune diseases excluding thyroid diseases, strict definition	Hematologic and immune	0.79	0.76	0.83	3	1	-31.5154	2	Lipoprotein and lipid	S-LDL-P
S_LDL_PL	129199	3585	0.77 [0.74-0.80]	3.63348e-44	AUTOIMMUNE_NONTHYROID_STRICT	Autoimmune diseases excluding thyroid diseases, strict definition	Hematologic and immune	0.77	0.74	0.8	3	1	-43.4397	2	Lipoprotein and lipid	S-LDL-PL
S_VLDL_C	129196	3585	0.84 [0.81-0.87]	5.00766e-20	AUTOIMMUNE_NONTHYROID_STRICT	Autoimmune diseases excluding thyroid diseases, strict definition	Hematologic and immune	0.84	0.81	0.87	3	1	-19.3004	2	Lipoprotein and lipid	S-VLDL-C
S_VLDL_CE	129194	3585	0.86 [0.83-0.90]	7.44871e-15	AUTOIMMUNE_NONTHYROID_STRICT	Autoimmune diseases excluding thyroid diseases, strict definition	Hematologic and immune	0.86	0.83	0.9	3	1	-14.1279	2	Lipoprotein and lipid	S-VLDL-CE
S_VLDL_FC	129194	3585	0.81 [0.78-0.84]	1.33044e-28	AUTOIMMUNE_NONTHYROID_STRICT	Autoimmune diseases excluding thyroid diseases, strict definition	Hematologic and immune	0.81	0.78	0.84	3	1	-27.876	2	Lipoprotein and lipid	S-VLDL-FC
S_VLDL_L	129180	3585	0.91 [0.88-0.94]	8.23415e-08	AUTOIMMUNE_NONTHYROID_STRICT	Autoimmune diseases excluding thyroid diseases, strict definition	Hematologic and immune	0.91	0.88	0.94	3	1	-7.08438	2	Lipoprotein and lipid	S-VLDL-L
S_VLDL_PL	129187	3585	0.85 [0.82-0.88]	4.65686e-18	AUTOIMMUNE_NONTHYROID_STRICT	Autoimmune diseases excluding thyroid diseases, strict definition	Hematologic and immune	0.85	0.82	0.88	3	1	-17.3319	2	Lipoprotein and lipid	S-VLDL-PL
XL_HDL_FC	128872	3573	1.11 [1.07-1.16]	1.17783e-08	AUTOIMMUNE_NONTHYROID_STRICT	Autoimmune diseases excluding thyroid diseases, strict definition	Hematologic and immune	1.11	1.07	1.16	3	1	7.92892	1	Lipoprotein and lipid	XL-HDL-FC
XL_HDL_L	128885	3574	1.13 [1.08-1.17]	1.60634e-09	AUTOIMMUNE_NONTHYROID_STRICT	Autoimmune diseases excluding thyroid diseases, strict definition	Hematologic and immune	1.13	1.08	1.17	3	1	8.79416	1	Lipoprotein and lipid	XL-HDL-L
XL_HDL_P	128843	3574	1.11 [1.07-1.15]	1.28841e-07	AUTOIMMUNE_NONTHYROID_STRICT	Autoimmune diseases excluding thyroid diseases, strict definition	Hematologic and immune	1.11	1.07	1.15	3	1	6.88995	1	Lipoprotein and lipid	XL-HDL-P
XL_HDL_PL	128931	3576	1.15 [1.11-1.20]	2.72375e-13	AUTOIMMUNE_NONTHYROID_STRICT	Autoimmune diseases excluding thyroid diseases, strict definition	Hematologic and immune	1.15	1.11	1.2	3	1	12.5648	1	Lipoprotein and lipid	XL-HDL-PL
XL_HDL_TG	128958	3570	1.09 [1.06-1.13]	1.2658e-07	AUTOIMMUNE_NONTHYROID_STRICT	Autoimmune diseases excluding thyroid diseases, strict definition	Hematologic and immune	1.09	1.06	1.13	3	1	6.89764	1	Lipoprotein and lipid	XL-HDL-TG
XL_VLDL_CE	129208	3585	0.89 [0.86-0.92]	3.60205e-10	AUTOIMMUNE_NONTHYROID_STRICT	Autoimmune diseases excluding thyroid diseases, strict definition	Hematologic and immune	0.89	0.86	0.92	3	1	-9.44345	2	Lipoprotein and lipid	XL-VLDL-CE
XS_VLDL_C	129196	3584	0.86 [0.82-0.89]	7.99184e-15	AUTOIMMUNE_NONTHYROID_STRICT	Autoimmune diseases excluding thyroid diseases, strict definition	Hematologic and immune	0.86	0.82	0.89	3	1	-14.0974	2	Lipoprotein and lipid	XS-VLDL-C
XS_VLDL_CE	129203	3584	0.83 [0.80-0.86]	1.00531e-19	AUTOIMMUNE_NONTHYROID_STRICT	Autoimmune diseases excluding thyroid diseases, strict definition	Hematologic and immune	0.83	0.8	0.86	3	1	-18.9977	2	Lipoprotein and lipid	XS-VLDL-CE
Cholines	129065	3582	0.84 [0.81-0.87]	2.65724e-20	AUTOIMMUNE_NONTHYROID_STRICT	Autoimmune diseases excluding thyroid diseases, strict definition	Hematologic and immune	0.84	0.81	0.87	3	1	-19.5756	2	Lipoprotein and lipid	Cholines
Phosphatidylc	129067	3582	0.86 [0.83-0.89]	9.51611e-17	AUTOIMMUNE_NONTHYROID_STRICT	Autoimmune diseases excluding thyroid diseases, strict definition	Hematologic and immune	0.86	0.83	0.89	3	1	-16.0215	2	Lipoprotein and lipid	PC
Phosphoglyc	129068	3582	0.86 [0.83-0.89]	4.73477e-16	AUTOIMMUNE_NONTHYROID_STRICT	Autoimmune diseases excluding thyroid diseases, strict definition	Hematologic and immune	0.86	0.83	0.89	3	1	-15.3247	2	Lipoprotein and lipid	Phosphoglyc
Sphingomyelins	129067	3582	0.82 [0.79-0.85]	6.93986e-24	AUTOIMMUNE_NONTHYROID_STRICT	Autoimmune diseases excluding thyroid diseases, strict definition	Hematologic and immune	0.82	0.79	0.85	3	1	-23.1586	2	Lipoprotein and lipid	SM
LDL_PL	129201	3585	0.72 [0.70-0.75]	1.48175e-66	AUTOIMMUNE_NONTHYROID_STRICT	Autoimmune diseases excluding thyroid diseases, strict definition	Hematologic and immune	0.72	0.7	0.75	3	1	-65.8292	2	Lipoprotein and lipid	LDL-PL
Total_PL	129193	3585	0.82 [0.79-0.85]	1.00025e-25	AUTOIMMUNE_NONTHYROID_STRICT	Autoimmune diseases excluding thyroid diseases, strict definition	Hematologic and immune	0.82	0.79	0.85	3	1	-24.9999	2	Lipoprotein and lipid	Total PL
VLDL_PL	129183	3585	0.91 [0.88-0.94]	2.21332e-07	AUTOIMMUNE_NONTHYROID_STRICT	Autoimmune diseases excluding thyroid diseases, strict definition	Hematologic and immune	0.91	0.88	0.94	3	1	-6.65496	2	Lipoprotein and lipid	VLDL-PL
IDL_C_pct	129042	3566	0.76 [0.74-0.79]	1.70574e-63	AUTOIMMUNE_NONTHYROID_STRICT	Autoimmune diseases excluding thyroid diseases, strict definition	Hematologic and immune	0.76	0.74	0.79	3	1	-62.7681	2	Lipoprotein and lipid	IDL-C%
IDL_CE_pct	129152	3579	0.74 [0.72-0.77]	7.49662e-73	AUTOIMMUNE_NONTHYROID_STRICT	Autoimmune diseases excluding thyroid diseases, strict definition	Hematologic and immune	0.74	0.72	0.77	3	1	-72.1251	2	Lipoprotein and lipid	IDL-CE%
IDL_FC_pct	129045	3573	0.91 [0.88-0.93]	1.04106e-09	AUTOIMMUNE_NONTHYROID_STRICT	Autoimmune diseases excluding thyroid diseases, strict definition	Hematologic and immune	0.91	0.88	0.93	3	1	-8.98252	2	Lipoprotein and lipid	IDL-FC%
IDL_PL_pct	129164	3579	1.22 [1.18-1.26]	5.42427e-31	AUTOIMMUNE_NONTHYROID_STRICT	Autoimmune diseases excluding thyroid diseases, strict definition	Hematologic and immune	1.22	1.18	1.26	3	1	30.2657	1	Lipoprotein and lipid	IDL-PL%
IDL_TG_pct	128576	3532	1.34 [1.30-1.39]	9.95592e-57	AUTOIMMUNE_NONTHYROID_STRICT	Autoimmune diseases excluding thyroid diseases, strict definition	Hematologic and immune	1.34	1.3	1.39	3	1	56.0019	1	Lipoprotein and lipid	IDL-TG%
L_LDL_C_pct	128807	3546	0.74 [0.72-0.77]	1.40476e-70	AUTOIMMUNE_NONTHYROID_STRICT	Autoimmune diseases excluding thyroid diseases, strict definition	Hematologic and immune	0.74	0.72	0.77	3	1	-69.8524	2	Lipoprotein and lipid	L-LDL-C%
L_LDL_CE_pct	129048	3571	0.80 [0.78-0.83]	1.54369e-44	AUTOIMMUNE_NONTHYROID_STRICT	Autoimmune diseases excluding thyroid diseases, strict definition	Hematologic and immune	0.8	0.78	0.83	3	1	-43.8114	2	Lipoprotein and lipid	L-LDL-CE%
L_LDL_FC_pct	128960	3564	0.85 [0.82-0.87]	6.50742e-22	AUTOIMMUNE_NONTHYROID_STRICT	Autoimmune diseases excluding thyroid diseases, strict definition	Hematologic and immune	0.85	0.82	0.87	3	1	-21.1866	2	Lipoprotein and lipid	L-LDL-FC%
L_LDL_TG_pct	128501	3527	1.39 [1.34-1.44]	1.60769e-74	AUTOIMMUNE_NONTHYROID_STRICT	Autoimmune diseases excluding thyroid diseases, strict definition	Hematologic and immune	1.39	1.34	1.44	3	1	73.7938	1	Lipoprotein and lipid	L-LDL-TG%
M_HDL_C_pct	129205	3583	0.88 [0.85-0.91]	4.67573e-12	AUTOIMMUNE_NONTHYROID_STRICT	Autoimmune diseases excluding thyroid diseases, strict definition	Hematologic and immune	0.88	0.85	0.91	3	1	-11.3302	2	Lipoprotein and lipid	M-HDL-C%
M_HDL_CE_pct	129194	3583	0.90 [0.87-0.93]	2.68633e-10	AUTOIMMUNE_NONTHYROID_STRICT	Autoimmune diseases excluding thyroid diseases, strict definition	Hematologic and immune	0.9	0.87	0.93	3	1	-9.57084	2	Lipoprotein and lipid	M-HDL-CE%
M_HDL_FC_pct	129201	3584	0.89 [0.85-0.92]	1.91472e-09	AUTOIMMUNE_NONTHYROID_STRICT	Autoimmune diseases excluding thyroid diseases, strict definition	Hematologic and immune	0.89	0.85	0.92	3	1	-8.71789	2	Lipoprotein and lipid	M-HDL-FC%
M_HDL_PL_pct	129198	3583	1.14 [1.10-1.18]	1.65634e-12	AUTOIMMUNE_NONTHYROID_STRICT	Autoimmune diseases excluding thyroid diseases, strict definition	Hematologic and immune	1.14	1.1	1.18	3	1	11.7809	1	Lipoprotein and lipid	M-HDL-PL%
M_LDL_C_pct	128733	3542	0.75 [0.73-0.77]	9.95535e-74	AUTOIMMUNE_NONTHYROID_STRICT	Autoimmune diseases excluding thyroid diseases, strict definition	Hematologic and immune	0.75	0.73	0.77	3	1	-73.0019	2	Lipoprotein and lipid	M-LDL-C%
M_LDL_CE_pct	129159	3578	0.87 [0.84-0.90]	1.11425e-16	AUTOIMMUNE_NONTHYROID_STRICT	Autoimmune diseases excluding thyroid diseases, strict definition	Hematologic and immune	0.87	0.84	0.9	3	1	-15.953	2	Lipoprotein and lipid	M-LDL-CE%
M_LDL_FC_pct	129007	3565	0.89 [0.86-0.92]	2.484e-12	AUTOIMMUNE_NONTHYROID_STRICT	Autoimmune diseases excluding thyroid diseases, strict definition	Hematologic and immune	0.89	0.86	0.92	3	1	-11.6048	2	Lipoprotein and lipid	M-LDL-FC%
M_LDL_TG_pct	128628	3531	1.38 [1.33-1.42]	3.2362e-75	AUTOIMMUNE_NONTHYROID_STRICT	Autoimmune diseases excluding thyroid diseases, strict definition	Hematologic and immune	1.38	1.33	1.42	3	1	74.49	1	Lipoprotein and lipid	M-LDL-TG%
M_VLDL_C_pct	129216	3585	0.85 [0.82-0.88]	3.0647e-22	AUTOIMMUNE_NONTHYROID_STRICT	Autoimmune diseases excluding thyroid diseases, strict definition	Hematologic and immune	0.85	0.82	0.88	3	1	-21.5136	2	Lipoprotein and lipid	M-VLDL-C%
M_VLDL_CE_pct	129216	3585	0.86 [0.83-0.88]	7.1335e-23	AUTOIMMUNE_NONTHYROID_STRICT	Autoimmune diseases excluding thyroid diseases, strict definition	Hematologic and immune	0.86	0.83	0.88	3	1	-22.1467	2	Lipoprotein and lipid	M-VLDL-CE%
M_VLDL_FC_pct	129184	3582	0.84 [0.81-0.87]	2.54108e-22	AUTOIMMUNE_NONTHYROID_STRICT	Autoimmune diseases excluding thyroid diseases, strict definition	Hematologic and immune	0.84	0.81	0.87	3	1	-21.595	2	Lipoprotein and lipid	M-VLDL-FC%
M_VLDL_PL_pct	129137	3578	0.84 [0.81-0.87]	5.10378e-21	AUTOIMMUNE_NONTHYROID_STRICT	Autoimmune diseases excluding thyroid diseases, strict definition	Hematologic and immune	0.84	0.81	0.87	3	1	-20.2921	2	Lipoprotein and lipid	M-VLDL-PL%
M_VLDL_TG_pct	129213	3585	1.17 [1.13-1.22]	1.70059e-15	AUTOIMMUNE_NONTHYROID_STRICT	Autoimmune diseases excluding thyroid diseases, strict definition	Hematologic and immune	1.17	1.13	1.22	3	1	14.7694	1	Lipoprotein and lipid	M-VLDL-TG%
S_HDL_C_pct	129190	3585	0.82 [0.80-0.85]	2.40712e-33	AUTOIMMUNE_NONTHYROID_STRICT	Autoimmune diseases excluding thyroid diseases, strict definition	Hematologic and immune	0.82	0.8	0.85	3	1	-32.6185	2	Lipoprotein and lipid	S-HDL-C%
S_HDL_CE_pct	129150	3581	0.82 [0.80-0.85]	1.37191e-35	AUTOIMMUNE_NONTHYROID_STRICT	Autoimmune diseases excluding thyroid diseases, strict definition	Hematologic and immune	0.82	0.8	0.85	3	1	-34.8627	2	Lipoprotein and lipid	S-HDL-CE%
S_HDL_PL_pct	129210	3585	1.21 [1.17-1.25]	5.32128e-27	AUTOIMMUNE_NONTHYROID_STRICT	Autoimmune diseases excluding thyroid diseases, strict definition	Hematologic and immune	1.21	1.17	1.25	3	1	26.274	1	Lipoprotein and lipid	S-HDL-PL%
S_HDL_TG_pct	129184	3583	1.13 [1.09-1.17]	2.09363e-10	AUTOIMMUNE_NONTHYROID_STRICT	Autoimmune diseases excluding thyroid diseases, strict definition	Hematologic and immune	1.13	1.09	1.17	3	1	9.6791	1	Lipoprotein and lipid	S-HDL-TG%
S_LDL_C_pct	129001	3566	0.75 [0.73-0.78]	3.02819e-72	AUTOIMMUNE_NONTHYROID_STRICT	Autoimmune diseases excluding thyroid diseases, strict definition	Hematologic and immune	0.75	0.73	0.78	3	1	-71.5188	2	Lipoprotein and lipid	S-LDL-C%
S_LDL_CE_pct	129146	3579	0.86 [0.83-0.89]	1.39825e-18	AUTOIMMUNE_NONTHYROID_STRICT	Autoimmune diseases excluding thyroid diseases, strict definition	Hematologic and immune	0.86	0.83	0.89	3	1	-17.8544	2	Lipoprotein and lipid	S-LDL-CE%
S_LDL_FC_pct	128788	3552	0.87 [0.85-0.90]	1.43934e-18	AUTOIMMUNE_NONTHYROID_STRICT	Autoimmune diseases excluding thyroid diseases, strict definition	Hematologic and immune	0.87	0.85	0.9	3	1	-17.8418	2	Lipoprotein and lipid	S-LDL-FC%
S_LDL_PL_pct	129147	3582	1.14 [1.10-1.18]	2.00998e-14	AUTOIMMUNE_NONTHYROID_STRICT	Autoimmune diseases excluding thyroid diseases, strict definition	Hematologic and immune	1.14	1.1	1.18	3	1	13.6968	1	Lipoprotein and lipid	S-LDL-PL%
S_LDL_TG_pct	128697	3539	1.23 [1.18-1.27]	2.15973e-30	AUTOIMMUNE_NONTHYROID_STRICT	Autoimmune diseases excluding thyroid diseases, strict definition	Hematologic and immune	1.23	1.18	1.27	3	1	29.6656	1	Lipoprotein and lipid	S-LDL-TG%
S_VLDL_C_pct	129213	3584	0.81 [0.79-0.84]	1.54061e-32	AUTOIMMUNE_NONTHYROID_STRICT	Autoimmune diseases excluding thyroid diseases, strict definition	Hematologic and immune	0.81	0.79	0.84	3	1	-31.8123	2	Lipoprotein and lipid	S-VLDL-C%
S_VLDL_CE_pct	129201	3584	0.86 [0.83-0.89]	2.67445e-20	AUTOIMMUNE_NONTHYROID_STRICT	Autoimmune diseases excluding thyroid diseases, strict definition	Hematologic and immune	0.86	0.83	0.89	3	1	-19.5728	2	Lipoprotein and lipid	S-VLDL-CE%
S_VLDL_FC_pct	129209	3584	0.78 [0.75-0.81]	3.04481e-44	AUTOIMMUNE_NONTHYROID_STRICT	Autoimmune diseases excluding thyroid diseases, strict definition	Hematologic and immune	0.78	0.75	0.81	3	1	-43.5164	2	Lipoprotein and lipid	S-VLDL-FC%
S_VLDL_PL_pct	129203	3584	0.77 [0.75-0.80]	2.92262e-43	AUTOIMMUNE_NONTHYROID_STRICT	Autoimmune diseases excluding thyroid diseases, strict definition	Hematologic and immune	0.77	0.75	0.8	3	1	-42.5342	2	Lipoprotein and lipid	S-VLDL-PL%
S_VLDL_TG_pct	129212	3584	1.26 [1.21-1.31]	7.34365e-31	AUTOIMMUNE_NONTHYROID_STRICT	Autoimmune diseases excluding thyroid diseases, strict definition	Hematologic and immune	1.26	1.21	1.31	3	1	30.1341	1	Lipoprotein and lipid	S-VLDL-TG%
XL_HDL_C_pct	127920	3556	0.82 [0.79-0.85]	6.6701e-32	AUTOIMMUNE_NONTHYROID_STRICT	Autoimmune diseases excluding thyroid diseases, strict definition	Hematologic and immune	0.82	0.79	0.85	3	1	-31.1759	2	Lipoprotein and lipid	XL-HDL-C%
XL_HDL_CE_pct	127840	3537	0.82 [0.79-0.84]	1.66593e-38	AUTOIMMUNE_NONTHYROID_STRICT	Autoimmune diseases excluding thyroid diseases, strict definition	Hematologic and immune	0.82	0.79	0.84	3	1	-37.7783	2	Lipoprotein and lipid	XL-HDL-CE%
XL_HDL_PL_pct	127492	3542	1.16 [1.11-1.20]	3.79574e-14	AUTOIMMUNE_NONTHYROID_STRICT	Autoimmune diseases excluding thyroid diseases, strict definition	Hematologic and immune	1.16	1.11	1.2	3	1	13.4207	1	Lipoprotein and lipid	XL-HDL-PL%
XL_VLDL_CE_pct	126767	3500	0.91 [0.87-0.94]	1.51196e-07	AUTOIMMUNE_NONTHYROID_STRICT	Autoimmune diseases excluding thyroid diseases, strict definition	Hematologic and immune	0.91	0.87	0.94	3	1	-6.82046	2	Lipoprotein and lipid	XL-VLDL-CE%
XS_VLDL_C_pct	129194	3582	0.79 [0.77-0.82]	3.6629e-40	AUTOIMMUNE_NONTHYROID_STRICT	Autoimmune diseases excluding thyroid diseases, strict definition	Hematologic and immune	0.79	0.77	0.82	3	1	-39.4362	2	Lipoprotein and lipid	XS-VLDL-C%
XS_VLDL_CE_pct	129200	3583	0.79 [0.76-0.82]	3.948e-43	AUTOIMMUNE_NONTHYROID_STRICT	Autoimmune diseases excluding thyroid diseases, strict definition	Hematologic and immune	0.79	0.76	0.82	3	1	-42.4036	2	Lipoprotein and lipid	XS-VLDL-CE%
XS_VLDL_FC_pct	128974	3566	0.90 [0.87-0.93]	5.55219e-11	AUTOIMMUNE_NONTHYROID_STRICT	Autoimmune diseases excluding thyroid diseases, strict definition	Hematologic and immune	0.9	0.87	0.93	3	1	-10.2555	2	Lipoprotein and lipid	XS-VLDL-FC%
XS_VLDL_PL_pct	129145	3582	1.30 [1.25-1.34]	1.97117e-49	AUTOIMMUNE_NONTHYROID_STRICT	Autoimmune diseases excluding thyroid diseases, strict definition	Hematologic and immune	1.3	1.25	1.34	3	1	48.7053	1	Lipoprotein and lipid	XS-VLDL-PL%
XS_VLDL_TG_pct	129141	3578	1.24 [1.19-1.29]	1.88502e-27	AUTOIMMUNE_NONTHYROID_STRICT	Autoimmune diseases excluding thyroid diseases, strict definition	Hematologic and immune	1.24	1.19	1.29	3	1	26.7247	1	Lipoprotein and lipid	XS-VLDL-TG%
XXL_VLDL_PL_pct	113481	3149	1.10 [1.06-1.14]	2.66983e-07	AUTOIMMUNE_NONTHYROID_STRICT	Autoimmune diseases excluding thyroid diseases, strict definition	Hematologic and immune	1.1	1.06	1.14	3	1	6.57352	1	Lipoprotein and lipid	XXL-VLDL-PL%
LDL_L	129198	3585	0.73 [0.71-0.76]	4.76502e-65	AUTOIMMUNE_NONTHYROID_STRICT	Autoimmune diseases excluding thyroid diseases, strict definition	Hematologic and immune	0.73	0.71	0.76	3	1	-64.3219	2	Lipoprotein and lipid	LDL-L
Total_L	129193	3585	0.80 [0.78-0.83]	7.68153e-33	AUTOIMMUNE_NONTHYROID_STRICT	Autoimmune diseases excluding thyroid diseases, strict definition	Hematologic and immune	0.8	0.78	0.83	3	1	-32.1146	2	Lipoprotein and lipid	Total L
L_LDL_C_pct	145393	303	0.74 [0.66-0.83]	2.60421e-07	D3_AGRANULOCYTOSIS	Agranulocytosis	Hematologic and immune	0.74	0.66	0.83	3	1	-6.58432	2	Lipoprotein and lipid	L-LDL-C%
HDL_P	60773	2966	0.72 [0.69-0.75]	5.38187e-51	D3_ANAEMIA	Anaemias	Hematologic and immune	0.72	0.69	0.75	3	1	-50.2691	2	Lipoprotein and lipid	HDL-P
LDL_P	60796	2966	0.77 [0.74-0.80]	1.62678e-32	D3_ANAEMIA	Anaemias	Hematologic and immune	0.77	0.74	0.8	3	1	-31.7887	2	Lipoprotein and lipid	LDL-P
Total_P	60774	2966	0.70 [0.68-0.74]	3.87754e-59	D3_ANAEMIA	Anaemias	Hematologic and immune	0.7	0.68	0.74	3	1	-58.4114	2	Lipoprotein and lipid	Total P
IDL_C	60796	2966	0.68 [0.65-0.71]	4.16537e-63	D3_ANAEMIA	Anaemias	Hematologic and immune	0.68	0.65	0.71	3	1	-62.3803	2	Lipoprotein and lipid	IDL-C
IDL_CE	60796	2966	0.67 [0.64-0.70]	6.01476e-66	D3_ANAEMIA	Anaemias	Hematologic and immune	0.67	0.64	0.7	3	1	-65.2208	2	Lipoprotein and lipid	IDL-CE
IDL_FC	60795	2966	0.72 [0.69-0.75]	1.78567e-46	D3_ANAEMIA	Anaemias	Hematologic and immune	0.72	0.69	0.75	3	1	-45.7482	2	Lipoprotein and lipid	IDL-FC
IDL_L	60797	2966	0.70 [0.67-0.74]	2.05815e-53	D3_ANAEMIA	Anaemias	Hematologic and immune	0.7	0.67	0.74	3	1	-52.6865	2	Lipoprotein and lipid	IDL-L
IDL_P	60798	2966	0.76 [0.72-0.79]	1.10623e-33	D3_ANAEMIA	Anaemias	Hematologic and immune	0.76	0.72	0.79	3	1	-32.9562	2	Lipoprotein and lipid	IDL-P
IDL_PL	60792	2966	0.74 [0.70-0.77]	1.25468e-39	D3_ANAEMIA	Anaemias	Hematologic and immune	0.74	0.7	0.77	3	1	-38.9015	2	Lipoprotein and lipid	IDL-PL
L_LDL_C	60793	2966	0.68 [0.65-0.71]	5.78972e-71	D3_ANAEMIA	Anaemias	Hematologic and immune	0.68	0.65	0.71	3	1	-70.2373	2	Lipoprotein and lipid	L-LDL-C
L_LDL_CE	60792	2966	0.69 [0.66-0.72]	1.898e-67	D3_ANAEMIA	Anaemias	Hematologic and immune	0.69	0.66	0.72	3	1	-66.7217	2	Lipoprotein and lipid	L-LDL-CE
L_LDL_FC	60795	2966	0.68 [0.65-0.71]	8.71012e-69	D3_ANAEMIA	Anaemias	Hematologic and immune	0.68	0.65	0.71	3	1	-68.06	2	Lipoprotein and lipid	L-LDL-FC
L_LDL_L	60795	2966	0.69 [0.66-0.72]	2.21127e-66	D3_ANAEMIA	Anaemias	Hematologic and immune	0.69	0.66	0.72	3	1	-65.6554	2	Lipoprotein and lipid	L-LDL-L
L_LDL_P	60794	2966	0.77 [0.74-0.81]	9.11382e-32	D3_ANAEMIA	Anaemias	Hematologic and immune	0.77	0.74	0.81	3	1	-31.0403	2	Lipoprotein and lipid	L-LDL-P
L_LDL_PL	60797	2966	0.69 [0.66-0.72]	1.51244e-62	D3_ANAEMIA	Anaemias	Hematologic and immune	0.69	0.66	0.72	3	1	-61.8203	2	Lipoprotein and lipid	L-LDL-PL
M_HDL_C	60789	2966	0.77 [0.74-0.80]	6.51246e-33	D3_ANAEMIA	Anaemias	Hematologic and immune	0.77	0.74	0.8	3	1	-32.1863	2	Lipoprotein and lipid	M-HDL-C
M_HDL_CE	60791	2966	0.77 [0.74-0.81]	1.33402e-32	D3_ANAEMIA	Anaemias	Hematologic and immune	0.77	0.74	0.81	3	1	-31.8748	2	Lipoprotein and lipid	M-HDL-CE
M_HDL_FC	60788	2966	0.78 [0.74-0.81]	1.72493e-29	D3_ANAEMIA	Anaemias	Hematologic and immune	0.78	0.74	0.81	3	1	-28.7632	2	Lipoprotein and lipid	M-HDL-FC
M_HDL_L	60784	2966	0.79 [0.75-0.82]	1.45965e-28	D3_ANAEMIA	Anaemias	Hematologic and immune	0.79	0.75	0.82	3	1	-27.8358	2	Lipoprotein and lipid	M-HDL-L
M_HDL_P	60785	2966	0.79 [0.75-0.82]	6.29186e-28	D3_ANAEMIA	Anaemias	Hematologic and immune	0.79	0.75	0.82	3	1	-27.2012	2	Lipoprotein and lipid	M-HDL-P
M_HDL_PL	60782	2965	0.80 [0.77-0.84]	1.25375e-24	D3_ANAEMIA	Anaemias	Hematologic and immune	0.8	0.77	0.84	3	1	-23.9018	2	Lipoprotein and lipid	M-HDL-PL
M_LDL_C	60798	2966	0.72 [0.69-0.75]	7.51276e-54	D3_ANAEMIA	Anaemias	Hematologic and immune	0.72	0.69	0.75	3	1	-53.1242	2	Lipoprotein and lipid	M-LDL-C
M_LDL_CE	60798	2966	0.74 [0.71-0.77]	5.56488e-46	D3_ANAEMIA	Anaemias	Hematologic and immune	0.74	0.71	0.77	3	1	-45.2545	2	Lipoprotein and lipid	M-LDL-CE
M_LDL_FC	60795	2966	0.70 [0.67-0.73]	5.57271e-64	D3_ANAEMIA	Anaemias	Hematologic and immune	0.7	0.67	0.73	3	1	-63.2539	2	Lipoprotein and lipid	M-LDL-FC
M_LDL_L	60797	2966	0.73 [0.70-0.76]	4.67045e-51	D3_ANAEMIA	Anaemias	Hematologic and immune	0.73	0.7	0.76	3	1	-50.3306	2	Lipoprotein and lipid	M-LDL-L
M_LDL_P	60799	2966	0.78 [0.74-0.81]	2.65204e-31	D3_ANAEMIA	Anaemias	Hematologic and immune	0.78	0.74	0.81	3	1	-30.5764	2	Lipoprotein and lipid	M-LDL-P
M_LDL_PL	60797	2966	0.73 [0.70-0.76]	2.85556e-50	D3_ANAEMIA	Anaemias	Hematologic and immune	0.73	0.7	0.76	3	1	-49.5443	2	Lipoprotein and lipid	M-LDL-PL
M_VLDL_C	60798	2966	0.77 [0.74-0.81]	2.35726e-31	D3_ANAEMIA	Anaemias	Hematologic and immune	0.77	0.74	0.81	3	1	-30.6276	2	Lipoprotein and lipid	M-VLDL-C
M_VLDL_CE	60797	2966	0.76 [0.72-0.79]	4.64865e-35	D3_ANAEMIA	Anaemias	Hematologic and immune	0.76	0.72	0.79	3	1	-34.3327	2	Lipoprotein and lipid	M-VLDL-CE
M_VLDL_FC	60796	2966	0.81 [0.78-0.85]	8.51335e-22	D3_ANAEMIA	Anaemias	Hematologic and immune	0.81	0.78	0.85	3	1	-21.0699	2	Lipoprotein and lipid	M-VLDL-FC
M_VLDL_L	60799	2966	0.84 [0.81-0.87]	3.68258e-17	D3_ANAEMIA	Anaemias	Hematologic and immune	0.84	0.81	0.87	3	1	-16.4338	2	Lipoprotein and lipid	M-VLDL-L
M_VLDL_P	60801	2966	0.84 [0.80-0.87]	7.98902e-17	D3_ANAEMIA	Anaemias	Hematologic and immune	0.84	0.8	0.87	3	1	-16.0975	2	Lipoprotein and lipid	M-VLDL-P
M_VLDL_PL	60800	2966	0.83 [0.80-0.86]	1.03523e-18	D3_ANAEMIA	Anaemias	Hematologic and immune	0.83	0.8	0.86	3	1	-17.985	2	Lipoprotein and lipid	M-VLDL-PL
S_HDL_C	60774	2966	0.71 [0.68-0.74]	6.69948e-68	D3_ANAEMIA	Anaemias	Hematologic and immune	0.71	0.68	0.74	3	1	-67.174	2	Lipoprotein and lipid	S-HDL-C
S_HDL_CE	60777	2965	0.71 [0.69-0.74]	2.246e-67	D3_ANAEMIA	Anaemias	Hematologic and immune	0.71	0.69	0.74	3	1	-66.6486	2	Lipoprotein and lipid	S-HDL-CE
S_HDL_FC	60770	2966	0.74 [0.71-0.77]	3.73556e-48	D3_ANAEMIA	Anaemias	Hematologic and immune	0.74	0.71	0.77	3	1	-47.4276	2	Lipoprotein and lipid	S-HDL-FC
S_HDL_L	60774	2966	0.75 [0.72-0.78]	2.84956e-48	D3_ANAEMIA	Anaemias	Hematologic and immune	0.75	0.72	0.78	3	1	-47.5452	2	Lipoprotein and lipid	S-HDL-L
S_HDL_P	60773	2966	0.72 [0.69-0.74]	3.03877e-63	D3_ANAEMIA	Anaemias	Hematologic and immune	0.72	0.69	0.74	3	1	-62.5173	2	Lipoprotein and lipid	S-HDL-P
S_HDL_PL	60776	2964	0.76 [0.73-0.79]	1.01455e-40	D3_ANAEMIA	Anaemias	Hematologic and immune	0.76	0.73	0.79	3	1	-39.9937	2	Lipoprotein and lipid	S-HDL-PL
S_LDL_C	60798	2966	0.73 [0.70-0.76]	6.04672e-48	D3_ANAEMIA	Anaemias	Hematologic and immune	0.73	0.7	0.76	3	1	-47.2185	2	Lipoprotein and lipid	S-LDL-C
S_LDL_CE	60798	2966	0.75 [0.72-0.78]	1.4872e-40	D3_ANAEMIA	Anaemias	Hematologic and immune	0.75	0.72	0.78	3	1	-39.8276	2	Lipoprotein and lipid	S-LDL-CE
S_LDL_FC	60800	2966	0.72 [0.69-0.75]	7.6557e-56	D3_ANAEMIA	Anaemias	Hematologic and immune	0.72	0.69	0.75	3	1	-55.116	2	Lipoprotein and lipid	S-LDL-FC
S_LDL_L	60798	2966	0.74 [0.71-0.78]	6.87096e-43	D3_ANAEMIA	Anaemias	Hematologic and immune	0.74	0.71	0.78	3	1	-42.163	2	Lipoprotein and lipid	S-LDL-L
S_LDL_P	60799	2966	0.79 [0.76-0.83]	3.33669e-26	D3_ANAEMIA	Anaemias	Hematologic and immune	0.79	0.76	0.83	3	1	-25.4767	2	Lipoprotein and lipid	S-LDL-P
S_LDL_PL	60795	2966	0.75 [0.72-0.79]	2.78683e-39	D3_ANAEMIA	Anaemias	Hematologic and immune	0.75	0.72	0.79	3	1	-38.5549	2	Lipoprotein and lipid	S-LDL-PL
S_VLDL_C	60794	2966	0.87 [0.83-0.90]	4.99557e-12	D3_ANAEMIA	Anaemias	Hematologic and immune	0.87	0.83	0.9	3	1	-11.3014	2	Lipoprotein and lipid	S-VLDL-C
S_VLDL_CE	60792	2966	0.90 [0.86-0.93]	1.31825e-07	D3_ANAEMIA	Anaemias	Hematologic and immune	0.9	0.86	0.93	3	1	-6.88	2	Lipoprotein and lipid	S-VLDL-CE
S_VLDL_FC	60793	2966	0.82 [0.79-0.85]	8.22693e-21	D3_ANAEMIA	Anaemias	Hematologic and immune	0.82	0.79	0.85	3	1	-20.0848	2	Lipoprotein and lipid	S-VLDL-FC
S_VLDL_PL	60795	2966	0.86 [0.82-0.89]	2.63415e-13	D3_ANAEMIA	Anaemias	Hematologic and immune	0.86	0.82	0.89	3	1	-12.5794	2	Lipoprotein and lipid	S-VLDL-PL
XS_VLDL_C	60791	2966	0.85 [0.81-0.89]	1.62324e-13	D3_ANAEMIA	Anaemias	Hematologic and immune	0.85	0.81	0.89	3	1	-12.7896	2	Lipoprotein and lipid	XS-VLDL-C
XS_VLDL_CE	60795	2966	0.82 [0.78-0.86]	4.20218e-18	D3_ANAEMIA	Anaemias	Hematologic and immune	0.82	0.78	0.86	3	1	-17.3765	2	Lipoprotein and lipid	XS-VLDL-CE
Cholines	60731	2961	0.73 [0.70-0.77]	2.51192e-46	D3_ANAEMIA	Anaemias	Hematologic and immune	0.73	0.7	0.77	3	1	-45.6	2	Lipoprotein and lipid	Cholines
Phosphatidylc	60733	2961	0.74 [0.71-0.77]	8.06612e-45	D3_ANAEMIA	Anaemias	Hematologic and immune	0.74	0.71	0.77	3	1	-44.0933	2	Lipoprotein and lipid	PC
Phosphoglyc	60733	2961	0.75 [0.72-0.78]	7.8993e-41	D3_ANAEMIA	Anaemias	Hematologic and immune	0.75	0.72	0.78	3	1	-40.1024	2	Lipoprotein and lipid	Phosphoglyc
Sphingomyelins	60731	2961	0.74 [0.71-0.77]	1.82418e-41	D3_ANAEMIA	Anaemias	Hematologic and immune	0.74	0.71	0.77	3	1	-40.7389	2	Lipoprotein and lipid	SM
HDL_PL	60793	2966	0.80 [0.77-0.84]	2.57439e-22	D3_ANAEMIA	Anaemias	Hematologic and immune	0.8	0.77	0.84	3	1	-21.5893	2	Lipoprotein and lipid	HDL-PL
LDL_PL	60797	2966	0.70 [0.68-0.73]	9.85016e-60	D3_ANAEMIA	Anaemias	Hematologic and immune	0.7	0.68	0.73	3	1	-59.0066	2	Lipoprotein and lipid	LDL-PL
Total_PL	60794	2966	0.72 [0.69-0.75]	2.47142e-50	D3_ANAEMIA	Anaemias	Hematologic and immune	0.72	0.69	0.75	3	1	-49.6071	2	Lipoprotein and lipid	Total PL
IDL_C_pct	60764	2954	0.71 [0.68-0.74]	8.53378e-68	D3_ANAEMIA	Anaemias	Hematologic and immune	0.71	0.68	0.74	3	1	-67.0689	2	Lipoprotein and lipid	IDL-C%
IDL_CE_pct	60784	2960	0.68 [0.65-0.71]	3.32e-85	D3_ANAEMIA	Anaemias	Hematologic and immune	0.68	0.65	0.71	3	1	-84.4789	2	Lipoprotein and lipid	IDL-CE%
IDL_PL_pct	60797	2964	1.31 [1.26-1.36]	8.02654e-41	D3_ANAEMIA	Anaemias	Hematologic and immune	1.31	1.26	1.36	3	1	40.0955	1	Lipoprotein and lipid	IDL-PL%
IDL_TG_pct	60640	2932	1.39 [1.33-1.45]	3.5935e-51	D3_ANAEMIA	Anaemias	Hematologic and immune	1.39	1.33	1.45	3	1	50.4445	1	Lipoprotein and lipid	IDL-TG%
L_HDL_C_pct	60648	2941	0.88 [0.84-0.92]	3.38727e-09	D3_ANAEMIA	Anaemias	Hematologic and immune	0.88	0.84	0.92	3	1	-8.47015	2	Lipoprotein and lipid	L-HDL-C%
L_HDL_CE_pct	60690	2948	0.88 [0.85-0.92]	1.03612e-09	D3_ANAEMIA	Anaemias	Hematologic and immune	0.88	0.85	0.92	3	1	-8.98459	2	Lipoprotein and lipid	L-HDL-CE%
L_HDL_TG_pct	60603	2939	1.12 [1.07-1.17]	1.28316e-07	D3_ANAEMIA	Anaemias	Hematologic and immune	1.12	1.07	1.17	3	1	6.89172	1	Lipoprotein and lipid	L-HDL-TG%
L_LDL_C_pct	60698	2938	0.68 [0.65-0.71]	1.30869e-80	D3_ANAEMIA	Anaemias	Hematologic and immune	0.68	0.65	0.71	3	1	-79.8832	2	Lipoprotein and lipid	L-LDL-C%
L_LDL_CE_pct	60764	2954	0.76 [0.73-0.79]	1.19972e-50	D3_ANAEMIA	Anaemias	Hematologic and immune	0.76	0.73	0.79	3	1	-49.9209	2	Lipoprotein and lipid	L-LDL-CE%
L_LDL_FC_pct	60748	2953	0.81 [0.78-0.85]	3.47398e-22	D3_ANAEMIA	Anaemias	Hematologic and immune	0.81	0.78	0.85	3	1	-21.4592	2	Lipoprotein and lipid	L-LDL-FC%
L_LDL_TG_pct	60605	2928	1.42 [1.36-1.48]	2.43426e-62	D3_ANAEMIA	Anaemias	Hematologic and immune	1.42	1.36	1.48	3	1	61.6136	1	Lipoprotein and lipid	L-LDL-TG%
M_HDL_C_pct	60801	2964	0.82 [0.79-0.86]	4.36458e-21	D3_ANAEMIA	Anaemias	Hematologic and immune	0.82	0.79	0.86	3	1	-20.3601	2	Lipoprotein and lipid	M-HDL-C%
M_HDL_CE_pct	60797	2964	0.86 [0.82-0.89]	5.59509e-14	D3_ANAEMIA	Anaemias	Hematologic and immune	0.86	0.82	0.89	3	1	-13.2522	2	Lipoprotein and lipid	M-HDL-CE%
M_HDL_FC_pct	60799	2965	0.74 [0.71-0.77]	7.40238e-40	D3_ANAEMIA	Anaemias	Hematologic and immune	0.74	0.71	0.77	3	1	-39.1306	2	Lipoprotein and lipid	M-HDL-FC%
M_HDL_PL_pct	60801	2965	1.25 [1.20-1.31]	1.06337e-25	D3_ANAEMIA	Anaemias	Hematologic and immune	1.25	1.2	1.31	3	1	24.9733	1	Lipoprotein and lipid	M-HDL-PL%
M_HDL_TG_pct	60797	2964	1.16 [1.11-1.21]	1.58482e-12	D3_ANAEMIA	Anaemias	Hematologic and immune	1.16	1.11	1.21	3	1	11.8	1	Lipoprotein and lipid	M-HDL-TG%
M_LDL_C_pct	60675	2941	0.73 [0.70-0.76]	2.91852e-59	D3_ANAEMIA	Anaemias	Hematologic and immune	0.73	0.7	0.76	3	1	-58.5348	2	Lipoprotein and lipid	M-LDL-C%
M_LDL_CE_pct	60776	2962	0.88 [0.85-0.92]	7.74613e-10	D3_ANAEMIA	Anaemias	Hematologic and immune	0.88	0.85	0.92	3	1	-9.11092	2	Lipoprotein and lipid	M-LDL-CE%
M_LDL_FC_pct	60756	2954	0.87 [0.83-0.90]	1.49664e-12	D3_ANAEMIA	Anaemias	Hematologic and immune	0.87	0.83	0.9	3	1	-11.8249	2	Lipoprotein and lipid	M-LDL-FC%
M_LDL_TG_pct	60634	2929	1.38 [1.32-1.43]	1.80133e-55	D3_ANAEMIA	Anaemias	Hematologic and immune	1.38	1.32	1.43	3	1	54.7444	1	Lipoprotein and lipid	M-LDL-TG%
M_VLDL_C_pct	60803	2966	0.84 [0.81-0.88]	1.6453e-15	D3_ANAEMIA	Anaemias	Hematologic and immune	0.84	0.81	0.88	3	1	-14.7838	2	Lipoprotein and lipid	M-VLDL-C%
M_VLDL_CE_pct	60803	2966	0.84 [0.80-0.87]	2.90838e-17	D3_ANAEMIA	Anaemias	Hematologic and immune	0.84	0.8	0.87	3	1	-16.5363	2	Lipoprotein and lipid	M-VLDL-CE%
M_VLDL_FC_pct	60792	2964	0.86 [0.82-0.90]	2.34113e-12	D3_ANAEMIA	Anaemias	Hematologic and immune	0.86	0.82	0.9	3	1	-11.6306	2	Lipoprotein and lipid	M-VLDL-FC%
M_VLDL_PL_pct	60774	2964	0.86 [0.82-0.90]	6.26929e-12	D3_ANAEMIA	Anaemias	Hematologic and immune	0.86	0.82	0.9	3	1	-11.2028	2	Lipoprotein and lipid	M-VLDL-PL%
M_VLDL_TG_pct	60802	2966	1.15 [1.10-1.20]	1.25803e-09	D3_ANAEMIA	Anaemias	Hematologic and immune	1.15	1.1	1.2	3	1	8.90031	1	Lipoprotein and lipid	M-VLDL-TG%
S_HDL_C_pct	60796	2965	0.82 [0.79-0.85]	1.56167e-25	D3_ANAEMIA	Anaemias	Hematologic and immune	0.82	0.79	0.85	3	1	-24.8064	2	Lipoprotein and lipid	S-HDL-C%
S_HDL_CE_pct	60782	2964	0.83 [0.80-0.86]	3.8138e-23	D3_ANAEMIA	Anaemias	Hematologic and immune	0.83	0.8	0.86	3	1	-22.4186	2	Lipoprotein and lipid	S-HDL-CE%
S_HDL_PL_pct	60802	2966	1.14 [1.10-1.19]	1.25377e-10	D3_ANAEMIA	Anaemias	Hematologic and immune	1.14	1.1	1.19	3	1	9.90178	1	Lipoprotein and lipid	S-HDL-PL%
S_HDL_TG_pct	60793	2964	1.20 [1.15-1.25]	6.22479e-17	D3_ANAEMIA	Anaemias	Hematologic and immune	1.2	1.15	1.25	3	1	16.2059	1	Lipoprotein and lipid	S-HDL-TG%
S_LDL_C_pct	60751	2954	0.74 [0.71-0.77]	3.74352e-58	D3_ANAEMIA	Anaemias	Hematologic and immune	0.74	0.71	0.77	3	1	-57.4267	2	Lipoprotein and lipid	S-LDL-C%
S_LDL_CE_pct	60767	2962	0.86 [0.82-0.89]	1.29415e-14	D3_ANAEMIA	Anaemias	Hematologic and immune	0.86	0.82	0.89	3	1	-13.888	2	Lipoprotein and lipid	S-LDL-CE%
S_LDL_FC_pct	60676	2948	0.86 [0.82-0.89]	3.16079e-16	D3_ANAEMIA	Anaemias	Hematologic and immune	0.86	0.82	0.89	3	1	-15.5002	2	Lipoprotein and lipid	S-LDL-FC%
S_LDL_PL_pct	60774	2963	1.14 [1.10-1.19]	1.56781e-11	D3_ANAEMIA	Anaemias	Hematologic and immune	1.14	1.1	1.19	3	1	10.8047	1	Lipoprotein and lipid	S-LDL-PL%
S_LDL_TG_pct	60657	2939	1.24 [1.19-1.30]	7.07799e-26	D3_ANAEMIA	Anaemias	Hematologic and immune	1.24	1.19	1.3	3	1	25.1501	1	Lipoprotein and lipid	S-LDL-TG%
S_VLDL_C_pct	60802	2966	0.85 [0.81-0.88]	2.45879e-15	D3_ANAEMIA	Anaemias	Hematologic and immune	0.85	0.81	0.88	3	1	-14.6093	2	Lipoprotein and lipid	S-VLDL-C%
S_VLDL_FC_pct	60803	2966	0.76 [0.73-0.80]	5.42172e-36	D3_ANAEMIA	Anaemias	Hematologic and immune	0.76	0.73	0.8	3	1	-35.2659	2	Lipoprotein and lipid	S-VLDL-FC%
S_VLDL_PL_pct	60799	2966	0.76 [0.73-0.80]	6.88927e-35	D3_ANAEMIA	Anaemias	Hematologic and immune	0.76	0.73	0.8	3	1	-34.1618	2	Lipoprotein and lipid	S-VLDL-PL%
S_VLDL_TG_pct	60802	2966	1.21 [1.16-1.26]	1.57429e-17	D3_ANAEMIA	Anaemias	Hematologic and immune	1.21	1.16	1.26	3	1	16.8029	1	Lipoprotein and lipid	S-VLDL-TG%
XL_HDL_C_pct	60321	2935	0.84 [0.80-0.87]	6.98453e-18	D3_ANAEMIA	Anaemias	Hematologic and immune	0.84	0.8	0.87	3	1	-17.1559	2	Lipoprotein and lipid	XL-HDL-C%
XL_HDL_CE_pct	60351	2932	0.78 [0.75-0.81]	1.2195e-38	D3_ANAEMIA	Anaemias	Hematologic and immune	0.78	0.75	0.81	3	1	-37.9138	2	Lipoprotein and lipid	XL-HDL-CE%
XS_VLDL_C_pct	60798	2964	0.76 [0.73-0.80]	1.15647e-35	D3_ANAEMIA	Anaemias	Hematologic and immune	0.76	0.73	0.8	3	1	-34.9369	2	Lipoprotein and lipid	XS-VLDL-C%
XS_VLDL_CE_pct	60800	2965	0.75 [0.72-0.78]	2.49529e-40	D3_ANAEMIA	Anaemias	Hematologic and immune	0.75	0.72	0.78	3	1	-39.6029	2	Lipoprotein and lipid	XS-VLDL-CE%
XS_VLDL_PL_pct	60762	2964	1.41 [1.36-1.47]	1.30788e-63	D3_ANAEMIA	Anaemias	Hematologic and immune	1.41	1.36	1.47	3	1	62.8834	1	Lipoprotein and lipid	XS-VLDL-PL%
XS_VLDL_TG_pct	60794	2962	1.24 [1.18-1.29]	2.79798e-20	D3_ANAEMIA	Anaemias	Hematologic and immune	1.24	1.18	1.29	3	1	19.5532	1	Lipoprotein and lipid	XS-VLDL-TG%
HDL_L	60788	2966	0.79 [0.75-0.82]	3.03994e-26	D3_ANAEMIA	Anaemias	Hematologic and immune	0.79	0.75	0.82	3	1	-25.5171	2	Lipoprotein and lipid	HDL-L
LDL_L	60795	2966	0.70 [0.67-0.73]	1.47628e-63	D3_ANAEMIA	Anaemias	Hematologic and immune	0.7	0.67	0.73	3	1	-62.8308	2	Lipoprotein and lipid	LDL-L
Total_L	60796	2966	0.73 [0.70-0.76]	8.69412e-49	D3_ANAEMIA	Anaemias	Hematologic and immune	0.73	0.7	0.76	3	1	-48.0608	2	Lipoprotein and lipid	Total L
HDL_P	141824	1018	0.75 [0.70-0.81]	3.67838e-16	D3_ANAEMIA_IRONDEF	Iron deficiency anaemia	Hematologic and immune	0.75	0.7	0.81	3	1	-15.4343	2	Lipoprotein and lipid	HDL-P
LDL_P	141872	1018	0.82 [0.77-0.88]	2.35169e-08	D3_ANAEMIA_IRONDEF	Iron deficiency anaemia	Hematologic and immune	0.82	0.77	0.88	3	1	-7.62862	2	Lipoprotein and lipid	LDL-P
Total_P	141828	1018	0.74 [0.69-0.79]	3.11796e-18	D3_ANAEMIA_IRONDEF	Iron deficiency anaemia	Hematologic and immune	0.74	0.69	0.79	3	1	-17.5061	2	Lipoprotein and lipid	Total P
IDL_C	141875	1018	0.71 [0.66-0.77]	8.2163e-20	D3_ANAEMIA_IRONDEF	Iron deficiency anaemia	Hematologic and immune	0.71	0.66	0.77	3	1	-19.0853	2	Lipoprotein and lipid	IDL-C
IDL_CE	141875	1018	0.71 [0.66-0.76]	2.42085e-20	D3_ANAEMIA_IRONDEF	Iron deficiency anaemia	Hematologic and immune	0.71	0.66	0.76	3	1	-19.616	2	Lipoprotein and lipid	IDL-CE
IDL_FC	141876	1018	0.74 [0.69-0.80]	1.33582e-15	D3_ANAEMIA_IRONDEF	Iron deficiency anaemia	Hematologic and immune	0.74	0.69	0.8	3	1	-14.8743	2	Lipoprotein and lipid	IDL-FC
IDL_L	141874	1018	0.74 [0.68-0.79]	1.25834e-16	D3_ANAEMIA_IRONDEF	Iron deficiency anaemia	Hematologic and immune	0.74	0.68	0.79	3	1	-15.9002	2	Lipoprotein and lipid	IDL-L
IDL_P	141876	1018	0.78 [0.72-0.84]	1.56001e-11	D3_ANAEMIA_IRONDEF	Iron deficiency anaemia	Hematologic and immune	0.78	0.72	0.84	3	1	-10.8069	2	Lipoprotein and lipid	IDL-P
IDL_PL	141868	1018	0.77 [0.71-0.83]	1.82947e-12	D3_ANAEMIA_IRONDEF	Iron deficiency anaemia	Hematologic and immune	0.77	0.71	0.83	3	1	-11.7377	2	Lipoprotein and lipid	IDL-PL
L_LDL_C	141866	1018	0.72 [0.68-0.77]	7.01311e-21	D3_ANAEMIA_IRONDEF	Iron deficiency anaemia	Hematologic and immune	0.72	0.68	0.77	3	1	-20.1541	2	Lipoprotein and lipid	L-LDL-C
L_LDL_CE	141864	1018	0.73 [0.69-0.78]	2.05029e-19	D3_ANAEMIA_IRONDEF	Iron deficiency anaemia	Hematologic and immune	0.73	0.69	0.78	3	1	-18.6882	2	Lipoprotein and lipid	L-LDL-CE
L_LDL_FC	141869	1018	0.71 [0.66-0.76]	2.1018e-21	D3_ANAEMIA_IRONDEF	Iron deficiency anaemia	Hematologic and immune	0.71	0.66	0.76	3	1	-20.6774	2	Lipoprotein and lipid	L-LDL-FC
L_LDL_L	141868	1018	0.73 [0.68-0.78]	1.32285e-19	D3_ANAEMIA_IRONDEF	Iron deficiency anaemia	Hematologic and immune	0.73	0.68	0.78	3	1	-18.8785	2	Lipoprotein and lipid	L-LDL-L
L_LDL_P	141867	1018	0.83 [0.77-0.89]	7.42556e-08	D3_ANAEMIA_IRONDEF	Iron deficiency anaemia	Hematologic and immune	0.83	0.77	0.89	3	1	-7.12927	2	Lipoprotein and lipid	L-LDL-P
L_LDL_PL	141876	1018	0.73 [0.68-0.78]	3.45569e-19	D3_ANAEMIA_IRONDEF	Iron deficiency anaemia	Hematologic and immune	0.73	0.68	0.78	3	1	-18.4615	2	Lipoprotein and lipid	L-LDL-PL
M_HDL_C	141856	1018	0.79 [0.74-0.85]	4.08695e-11	D3_ANAEMIA_IRONDEF	Iron deficiency anaemia	Hematologic and immune	0.79	0.74	0.85	3	1	-10.3886	2	Lipoprotein and lipid	M-HDL-C
M_HDL_CE	141858	1018	0.79 [0.74-0.85]	3.83052e-11	D3_ANAEMIA_IRONDEF	Iron deficiency anaemia	Hematologic and immune	0.79	0.74	0.85	3	1	-10.4167	2	Lipoprotein and lipid	M-HDL-CE
M_HDL_FC	141847	1018	0.80 [0.75-0.86]	6.05915e-10	D3_ANAEMIA_IRONDEF	Iron deficiency anaemia	Hematologic and immune	0.8	0.75	0.86	3	1	-9.21759	2	Lipoprotein and lipid	M-HDL-FC
M_HDL_L	141843	1018	0.81 [0.76-0.87]	1.16877e-09	D3_ANAEMIA_IRONDEF	Iron deficiency anaemia	Hematologic and immune	0.81	0.76	0.87	3	1	-8.93227	2	Lipoprotein and lipid	M-HDL-L
M_HDL_P	141850	1018	0.81 [0.75-0.86]	1.06328e-09	D3_ANAEMIA_IRONDEF	Iron deficiency anaemia	Hematologic and immune	0.81	0.75	0.86	3	1	-8.97335	2	Lipoprotein and lipid	M-HDL-P
M_HDL_PL	141840	1017	0.82 [0.76-0.88]	6.32323e-09	D3_ANAEMIA_IRONDEF	Iron deficiency anaemia	Hematologic and immune	0.82	0.76	0.88	3	1	-8.19906	2	Lipoprotein and lipid	M-HDL-PL
M_LDL_C	141872	1018	0.77 [0.72-0.82]	7.92231e-15	D3_ANAEMIA_IRONDEF	Iron deficiency anaemia	Hematologic and immune	0.77	0.72	0.82	3	1	-14.1011	2	Lipoprotein and lipid	M-LDL-C
M_LDL_CE	141870	1018	0.79 [0.74-0.84]	2.23648e-12	D3_ANAEMIA_IRONDEF	Iron deficiency anaemia	Hematologic and immune	0.79	0.74	0.84	3	1	-11.6504	2	Lipoprotein and lipid	M-LDL-CE
M_LDL_FC	141872	1018	0.74 [0.69-0.79]	7.18048e-19	D3_ANAEMIA_IRONDEF	Iron deficiency anaemia	Hematologic and immune	0.74	0.69	0.79	3	1	-18.1438	2	Lipoprotein and lipid	M-LDL-FC
M_LDL_L	141869	1018	0.78 [0.73-0.83]	7.36177e-14	D3_ANAEMIA_IRONDEF	Iron deficiency anaemia	Hematologic and immune	0.78	0.73	0.83	3	1	-13.133	2	Lipoprotein and lipid	M-LDL-L
M_LDL_P	141873	1018	0.81 [0.76-0.87]	4.15945e-09	D3_ANAEMIA_IRONDEF	Iron deficiency anaemia	Hematologic and immune	0.81	0.76	0.87	3	1	-8.38096	2	Lipoprotein and lipid	M-LDL-P
M_LDL_PL	141871	1018	0.78 [0.73-0.83]	1.41053e-13	D3_ANAEMIA_IRONDEF	Iron deficiency anaemia	Hematologic and immune	0.78	0.73	0.83	3	1	-12.8506	2	Lipoprotein and lipid	M-LDL-PL
M_VLDL_C	141876	1018	0.82 [0.76-0.87]	1.24421e-08	D3_ANAEMIA_IRONDEF	Iron deficiency anaemia	Hematologic and immune	0.82	0.76	0.87	3	1	-7.90511	2	Lipoprotein and lipid	M-VLDL-C
M_VLDL_CE	141873	1018	0.80 [0.74-0.86]	6.03883e-10	D3_ANAEMIA_IRONDEF	Iron deficiency anaemia	Hematologic and immune	0.8	0.74	0.86	3	1	-9.21905	2	Lipoprotein and lipid	M-VLDL-CE
S_HDL_C	141817	1018	0.74 [0.69-0.78]	7.39387e-22	D3_ANAEMIA_IRONDEF	Iron deficiency anaemia	Hematologic and immune	0.74	0.69	0.78	3	1	-21.1311	2	Lipoprotein and lipid	S-HDL-C
S_HDL_CE	141823	1018	0.74 [0.69-0.78]	2.53916e-22	D3_ANAEMIA_IRONDEF	Iron deficiency anaemia	Hematologic and immune	0.74	0.69	0.78	3	1	-21.5953	2	Lipoprotein and lipid	S-HDL-CE
S_HDL_FC	141807	1018	0.77 [0.73-0.83]	8.40265e-15	D3_ANAEMIA_IRONDEF	Iron deficiency anaemia	Hematologic and immune	0.77	0.73	0.83	3	1	-14.0756	2	Lipoprotein and lipid	S-HDL-FC
S_HDL_L	141817	1018	0.77 [0.73-0.82]	1.47506e-15	D3_ANAEMIA_IRONDEF	Iron deficiency anaemia	Hematologic and immune	0.77	0.73	0.82	3	1	-14.8312	2	Lipoprotein and lipid	S-HDL-L
S_HDL_P	141817	1018	0.74 [0.70-0.79]	3.42087e-20	D3_ANAEMIA_IRONDEF	Iron deficiency anaemia	Hematologic and immune	0.74	0.7	0.79	3	1	-19.4659	2	Lipoprotein and lipid	S-HDL-P
S_HDL_PL	141824	1017	0.78 [0.74-0.84]	9.49872e-14	D3_ANAEMIA_IRONDEF	Iron deficiency anaemia	Hematologic and immune	0.78	0.74	0.84	3	1	-13.0223	2	Lipoprotein and lipid	S-HDL-PL
S_LDL_C	141874	1018	0.78 [0.73-0.84]	2.65813e-12	D3_ANAEMIA_IRONDEF	Iron deficiency anaemia	Hematologic and immune	0.78	0.73	0.84	3	1	-11.5754	2	Lipoprotein and lipid	S-LDL-C
S_LDL_CE	141872	1018	0.80 [0.75-0.86]	3.56299e-10	D3_ANAEMIA_IRONDEF	Iron deficiency anaemia	Hematologic and immune	0.8	0.75	0.86	3	1	-9.44819	2	Lipoprotein and lipid	S-LDL-CE
S_LDL_FC	141878	1018	0.77 [0.72-0.82]	2.80959e-15	D3_ANAEMIA_IRONDEF	Iron deficiency anaemia	Hematologic and immune	0.77	0.72	0.82	3	1	-14.5514	2	Lipoprotein and lipid	S-LDL-FC
S_LDL_L	141872	1018	0.80 [0.75-0.86]	2.16924e-10	D3_ANAEMIA_IRONDEF	Iron deficiency anaemia	Hematologic and immune	0.8	0.75	0.86	3	1	-9.66369	2	Lipoprotein and lipid	S-LDL-L
S_LDL_PL	141871	1018	0.82 [0.76-0.87]	5.6801e-09	D3_ANAEMIA_IRONDEF	Iron deficiency anaemia	Hematologic and immune	0.82	0.76	0.87	3	1	-8.24564	2	Lipoprotein and lipid	S-LDL-PL
Cholines	141722	1014	0.77 [0.72-0.83]	1.47144e-13	D3_ANAEMIA_IRONDEF	Iron deficiency anaemia	Hematologic and immune	0.77	0.72	0.83	3	1	-12.8323	2	Lipoprotein and lipid	Cholines
Phosphatidylc	141723	1014	0.78 [0.73-0.83]	3.52755e-13	D3_ANAEMIA_IRONDEF	Iron deficiency anaemia	Hematologic and immune	0.78	0.73	0.83	3	1	-12.4525	2	Lipoprotein and lipid	PC
Phosphoglyc	141726	1014	0.79 [0.74-0.84]	5.09925e-12	D3_ANAEMIA_IRONDEF	Iron deficiency anaemia	Hematologic and immune	0.79	0.74	0.84	3	1	-11.2925	2	Lipoprotein and lipid	Phosphoglyc
Sphingomyelins	141724	1014	0.77 [0.71-0.82]	2.63359e-13	D3_ANAEMIA_IRONDEF	Iron deficiency anaemia	Hematologic and immune	0.77	0.71	0.82	3	1	-12.5795	2	Lipoprotein and lipid	SM
HDL_PL	141854	1018	0.83 [0.77-0.89]	2.57944e-07	D3_ANAEMIA_IRONDEF	Iron deficiency anaemia	Hematologic and immune	0.83	0.77	0.89	3	1	-6.58848	2	Lipoprotein and lipid	HDL-PL
LDL_PL	141874	1018	0.75 [0.70-0.80]	4.77535e-17	D3_ANAEMIA_IRONDEF	Iron deficiency anaemia	Hematologic and immune	0.75	0.7	0.8	3	1	-16.321	2	Lipoprotein and lipid	LDL-PL
Total_PL	141862	1018	0.77 [0.72-0.82]	6.05722e-14	D3_ANAEMIA_IRONDEF	Iron deficiency anaemia	Hematologic and immune	0.77	0.72	0.82	3	1	-13.2177	2	Lipoprotein and lipid	Total PL
IDL_C_pct	141685	1013	0.75 [0.70-0.79]	2.11328e-21	D3_ANAEMIA_IRONDEF	Iron deficiency anaemia	Hematologic and immune	0.75	0.7	0.79	3	1	-20.675	2	Lipoprotein and lipid	IDL-C%
IDL_CE_pct	141809	1016	0.73 [0.69-0.78]	2.77385e-24	D3_ANAEMIA_IRONDEF	Iron deficiency anaemia	Hematologic and immune	0.73	0.69	0.78	3	1	-23.5569	2	Lipoprotein and lipid	IDL-CE%
IDL_PL_pct	141833	1017	1.25 [1.17-1.33]	5.04425e-12	D3_ANAEMIA_IRONDEF	Iron deficiency anaemia	Hematologic and immune	1.25	1.17	1.33	3	1	11.2972	1	Lipoprotein and lipid	IDL-PL%
IDL_TG_pct	141154	1002	1.32 [1.23-1.42]	1.72808e-15	D3_ANAEMIA_IRONDEF	Iron deficiency anaemia	Hematologic and immune	1.32	1.23	1.42	3	1	14.7624	1	Lipoprotein and lipid	IDL-TG%
L_LDL_C_pct	141424	1008	0.73 [0.69-0.78]	8.58084e-23	D3_ANAEMIA_IRONDEF	Iron deficiency anaemia	Hematologic and immune	0.73	0.69	0.78	3	1	-22.0665	2	Lipoprotein and lipid	L-LDL-C%
L_LDL_CE_pct	141702	1014	0.82 [0.77-0.87]	1.45388e-11	D3_ANAEMIA_IRONDEF	Iron deficiency anaemia	Hematologic and immune	0.82	0.77	0.87	3	1	-10.8375	2	Lipoprotein and lipid	L-LDL-CE%
L_LDL_FC_pct	141595	1010	0.83 [0.77-0.88]	9.13604e-09	D3_ANAEMIA_IRONDEF	Iron deficiency anaemia	Hematologic and immune	0.83	0.77	0.88	3	1	-8.03924	2	Lipoprotein and lipid	L-LDL-FC%
L_LDL_TG_pct	141057	1002	1.34 [1.26-1.44]	2.43148e-18	D3_ANAEMIA_IRONDEF	Iron deficiency anaemia	Hematologic and immune	1.34	1.26	1.44	3	1	17.6141	1	Lipoprotein and lipid	L-LDL-TG%
M_HDL_FC_pct	141871	1018	0.79 [0.74-0.85]	2.67845e-10	D3_ANAEMIA_IRONDEF	Iron deficiency anaemia	Hematologic and immune	0.79	0.74	0.85	3	1	-9.57212	2	Lipoprotein and lipid	M-HDL-FC%
M_HDL_PL_pct	141870	1018	1.20 [1.12-1.29]	1.2364e-07	D3_ANAEMIA_IRONDEF	Iron deficiency anaemia	Hematologic and immune	1.2	1.12	1.29	3	1	6.90784	1	Lipoprotein and lipid	M-HDL-PL%
M_LDL_C_pct	141329	1010	0.76 [0.72-0.80]	2.4833e-20	D3_ANAEMIA_IRONDEF	Iron deficiency anaemia	Hematologic and immune	0.76	0.72	0.8	3	1	-19.605	2	Lipoprotein and lipid	M-LDL-C%
M_LDL_TG_pct	141199	1004	1.31 [1.23-1.40]	5.50726e-17	D3_ANAEMIA_IRONDEF	Iron deficiency anaemia	Hematologic and immune	1.31	1.23	1.4	3	1	16.2591	1	Lipoprotein and lipid	M-LDL-TG%
M_VLDL_C_pct	141888	1018	0.84 [0.78-0.89]	4.78981e-08	D3_ANAEMIA_IRONDEF	Iron deficiency anaemia	Hematologic and immune	0.84	0.78	0.89	3	1	-7.31968	2	Lipoprotein and lipid	M-VLDL-C%
M_VLDL_CE_pct	141888	1018	0.84 [0.79-0.89]	7.77139e-09	D3_ANAEMIA_IRONDEF	Iron deficiency anaemia	Hematologic and immune	0.84	0.79	0.89	3	1	-8.1095	2	Lipoprotein and lipid	M-VLDL-CE%
M_VLDL_FC_pct	141852	1017	0.84 [0.78-0.89]	1.6016e-07	D3_ANAEMIA_IRONDEF	Iron deficiency anaemia	Hematologic and immune	0.84	0.78	0.89	3	1	-6.79545	2	Lipoprotein and lipid	M-VLDL-FC%
S_HDL_C_pct	141859	1018	0.84 [0.79-0.90]	3.58298e-08	D3_ANAEMIA_IRONDEF	Iron deficiency anaemia	Hematologic and immune	0.84	0.79	0.9	3	1	-7.44576	2	Lipoprotein and lipid	S-HDL-C%
S_HDL_CE_pct	141814	1018	0.85 [0.80-0.90]	3.96814e-08	D3_ANAEMIA_IRONDEF	Iron deficiency anaemia	Hematologic and immune	0.85	0.8	0.9	3	1	-7.40141	2	Lipoprotein and lipid	S-HDL-CE%
S_LDL_C_pct	141649	1014	0.76 [0.72-0.80]	2.41844e-21	D3_ANAEMIA_IRONDEF	Iron deficiency anaemia	Hematologic and immune	0.76	0.72	0.8	3	1	-20.6165	2	Lipoprotein and lipid	S-LDL-C%
S_LDL_FC_pct	141390	1012	0.86 [0.81-0.91]	1.56415e-07	D3_ANAEMIA_IRONDEF	Iron deficiency anaemia	Hematologic and immune	0.86	0.81	0.91	3	1	-6.80572	2	Lipoprotein and lipid	S-LDL-FC%
S_LDL_TG_pct	141284	1007	1.22 [1.14-1.30]	3.53757e-09	D3_ANAEMIA_IRONDEF	Iron deficiency anaemia	Hematologic and immune	1.22	1.14	1.3	3	1	8.4513	1	Lipoprotein and lipid	S-LDL-TG%
S_VLDL_C_pct	141884	1018	0.84 [0.79-0.90]	1.20616e-07	D3_ANAEMIA_IRONDEF	Iron deficiency anaemia	Hematologic and immune	0.84	0.79	0.9	3	1	-6.9186	2	Lipoprotein and lipid	S-VLDL-C%
S_VLDL_FC_pct	141881	1018	0.78 [0.73-0.83]	7.1305e-14	D3_ANAEMIA_IRONDEF	Iron deficiency anaemia	Hematologic and immune	0.78	0.73	0.83	3	1	-13.1469	2	Lipoprotein and lipid	S-VLDL-FC%
S_VLDL_PL_pct	141875	1018	0.78 [0.73-0.84]	1.6239e-12	D3_ANAEMIA_IRONDEF	Iron deficiency anaemia	Hematologic and immune	0.78	0.73	0.84	3	1	-11.7894	2	Lipoprotein and lipid	S-VLDL-PL%
S_VLDL_TG_pct	141883	1018	1.20 [1.12-1.29]	2.77305e-07	D3_ANAEMIA_IRONDEF	Iron deficiency anaemia	Hematologic and immune	1.2	1.12	1.29	3	1	6.55704	1	Lipoprotein and lipid	S-VLDL-TG%
XL_HDL_C_pct	140479	1013	0.82 [0.77-0.88]	4.55903e-09	D3_ANAEMIA_IRONDEF	Iron deficiency anaemia	Hematologic and immune	0.82	0.77	0.88	3	1	-8.34113	2	Lipoprotein and lipid	XL-HDL-C%
XL_HDL_CE_pct	140393	1009	0.81 [0.76-0.86]	4.90108e-12	D3_ANAEMIA_IRONDEF	Iron deficiency anaemia	Hematologic and immune	0.81	0.76	0.86	3	1	-11.3097	2	Lipoprotein and lipid	XL-HDL-CE%
XS_VLDL_C_pct	141860	1017	0.77 [0.72-0.82]	7.50878e-15	D3_ANAEMIA_IRONDEF	Iron deficiency anaemia	Hematologic and immune	0.77	0.72	0.82	3	1	-14.1244	2	Lipoprotein and lipid	XS-VLDL-C%
XS_VLDL_CE_pct	141869	1017	0.76 [0.72-0.82]	6.62766e-16	D3_ANAEMIA_IRONDEF	Iron deficiency anaemia	Hematologic and immune	0.76	0.72	0.82	3	1	-15.1786	2	Lipoprotein and lipid	XS-VLDL-CE%
XS_VLDL_PL_pct	141808	1018	1.40 [1.31-1.50]	1.41571e-24	D3_ANAEMIA_IRONDEF	Iron deficiency anaemia	Hematologic and immune	1.4	1.31	1.5	3	1	23.849	1	Lipoprotein and lipid	XS-VLDL-PL%
XS_VLDL_TG_pct	141800	1017	1.24 [1.15-1.33]	8.18409e-09	D3_ANAEMIA_IRONDEF	Iron deficiency anaemia	Hematologic and immune	1.24	1.15	1.33	3	1	8.08703	1	Lipoprotein and lipid	XS-VLDL-TG%
HDL_L	141847	1018	0.82 [0.76-0.88]	4.10505e-08	D3_ANAEMIA_IRONDEF	Iron deficiency anaemia	Hematologic and immune	0.82	0.76	0.88	3	1	-7.38668	2	Lipoprotein and lipid	HDL-L
LDL_L	141869	1018	0.75 [0.70-0.80]	5.09726e-18	D3_ANAEMIA_IRONDEF	Iron deficiency anaemia	Hematologic and immune	0.75	0.7	0.8	3	1	-17.2927	2	Lipoprotein and lipid	LDL-L
Total_L	141865	1018	0.78 [0.73-0.84]	1.02522e-12	D3_ANAEMIA_IRONDEF	Iron deficiency anaemia	Hematologic and immune	0.78	0.73	0.84	3	1	-11.9892	2	Lipoprotein and lipid	Total L
HDL_P	141824	1018	0.75 [0.70-0.81]	3.67838e-16	D3_ANAEMIA_IRONDEF_NAS	Other and unspecified iron deficiency	Hematologic and immune	0.75	0.7	0.81	3	1	-15.4343	2	Lipoprotein and lipid	HDL-P
LDL_P	141872	1018	0.82 [0.77-0.88]	2.35169e-08	D3_ANAEMIA_IRONDEF_NAS	Other and unspecified iron deficiency	Hematologic and immune	0.82	0.77	0.88	3	1	-7.62862	2	Lipoprotein and lipid	LDL-P
Total_P	141828	1018	0.74 [0.69-0.79]	3.11796e-18	D3_ANAEMIA_IRONDEF_NAS	Other and unspecified iron deficiency	Hematologic and immune	0.74	0.69	0.79	3	1	-17.5061	2	Lipoprotein and lipid	Total P
IDL_C	141875	1018	0.71 [0.66-0.77]	8.2163e-20	D3_ANAEMIA_IRONDEF_NAS	Other and unspecified iron deficiency	Hematologic and immune	0.71	0.66	0.77	3	1	-19.0853	2	Lipoprotein and lipid	IDL-C
IDL_CE	141875	1018	0.71 [0.66-0.76]	2.42085e-20	D3_ANAEMIA_IRONDEF_NAS	Other and unspecified iron deficiency	Hematologic and immune	0.71	0.66	0.76	3	1	-19.616	2	Lipoprotein and lipid	IDL-CE
IDL_FC	141876	1018	0.74 [0.69-0.80]	1.33582e-15	D3_ANAEMIA_IRONDEF_NAS	Other and unspecified iron deficiency	Hematologic and immune	0.74	0.69	0.8	3	1	-14.8743	2	Lipoprotein and lipid	IDL-FC
IDL_L	141874	1018	0.74 [0.68-0.79]	1.25834e-16	D3_ANAEMIA_IRONDEF_NAS	Other and unspecified iron deficiency	Hematologic and immune	0.74	0.68	0.79	3	1	-15.9002	2	Lipoprotein and lipid	IDL-L
IDL_P	141876	1018	0.78 [0.72-0.84]	1.56001e-11	D3_ANAEMIA_IRONDEF_NAS	Other and unspecified iron deficiency	Hematologic and immune	0.78	0.72	0.84	3	1	-10.8069	2	Lipoprotein and lipid	IDL-P
IDL_PL	141868	1018	0.77 [0.71-0.83]	1.82947e-12	D3_ANAEMIA_IRONDEF_NAS	Other and unspecified iron deficiency	Hematologic and immune	0.77	0.71	0.83	3	1	-11.7377	2	Lipoprotein and lipid	IDL-PL
L_LDL_C	141866	1018	0.72 [0.68-0.77]	7.01311e-21	D3_ANAEMIA_IRONDEF_NAS	Other and unspecified iron deficiency	Hematologic and immune	0.72	0.68	0.77	3	1	-20.1541	2	Lipoprotein and lipid	L-LDL-C
L_LDL_CE	141864	1018	0.73 [0.69-0.78]	2.05029e-19	D3_ANAEMIA_IRONDEF_NAS	Other and unspecified iron deficiency	Hematologic and immune	0.73	0.69	0.78	3	1	-18.6882	2	Lipoprotein and lipid	L-LDL-CE
L_LDL_FC	141869	1018	0.71 [0.66-0.76]	2.1018e-21	D3_ANAEMIA_IRONDEF_NAS	Other and unspecified iron deficiency	Hematologic and immune	0.71	0.66	0.76	3	1	-20.6774	2	Lipoprotein and lipid	L-LDL-FC
L_LDL_L	141868	1018	0.73 [0.68-0.78]	1.32285e-19	D3_ANAEMIA_IRONDEF_NAS	Other and unspecified iron deficiency	Hematologic and immune	0.73	0.68	0.78	3	1	-18.8785	2	Lipoprotein and lipid	L-LDL-L
L_LDL_P	141867	1018	0.83 [0.77-0.89]	7.42556e-08	D3_ANAEMIA_IRONDEF_NAS	Other and unspecified iron deficiency	Hematologic and immune	0.83	0.77	0.89	3	1	-7.12927	2	Lipoprotein and lipid	L-LDL-P
L_LDL_PL	141876	1018	0.73 [0.68-0.78]	3.45569e-19	D3_ANAEMIA_IRONDEF_NAS	Other and unspecified iron deficiency	Hematologic and immune	0.73	0.68	0.78	3	1	-18.4615	2	Lipoprotein and lipid	L-LDL-PL
M_HDL_C	141856	1018	0.79 [0.74-0.85]	4.08695e-11	D3_ANAEMIA_IRONDEF_NAS	Other and unspecified iron deficiency	Hematologic and immune	0.79	0.74	0.85	3	1	-10.3886	2	Lipoprotein and lipid	M-HDL-C
M_HDL_CE	141858	1018	0.79 [0.74-0.85]	3.83052e-11	D3_ANAEMIA_IRONDEF_NAS	Other and unspecified iron deficiency	Hematologic and immune	0.79	0.74	0.85	3	1	-10.4167	2	Lipoprotein and lipid	M-HDL-CE
M_HDL_FC	141847	1018	0.80 [0.75-0.86]	6.05915e-10	D3_ANAEMIA_IRONDEF_NAS	Other and unspecified iron deficiency	Hematologic and immune	0.8	0.75	0.86	3	1	-9.21759	2	Lipoprotein and lipid	M-HDL-FC
M_HDL_L	141843	1018	0.81 [0.76-0.87]	1.16877e-09	D3_ANAEMIA_IRONDEF_NAS	Other and unspecified iron deficiency	Hematologic and immune	0.81	0.76	0.87	3	1	-8.93227	2	Lipoprotein and lipid	M-HDL-L
M_HDL_P	141850	1018	0.81 [0.75-0.86]	1.06328e-09	D3_ANAEMIA_IRONDEF_NAS	Other and unspecified iron deficiency	Hematologic and immune	0.81	0.75	0.86	3	1	-8.97335	2	Lipoprotein and lipid	M-HDL-P
M_HDL_PL	141840	1017	0.82 [0.76-0.88]	6.32323e-09	D3_ANAEMIA_IRONDEF_NAS	Other and unspecified iron deficiency	Hematologic and immune	0.82	0.76	0.88	3	1	-8.19906	2	Lipoprotein and lipid	M-HDL-PL
M_LDL_C	141872	1018	0.77 [0.72-0.82]	7.92231e-15	D3_ANAEMIA_IRONDEF_NAS	Other and unspecified iron deficiency	Hematologic and immune	0.77	0.72	0.82	3	1	-14.1011	2	Lipoprotein and lipid	M-LDL-C
M_LDL_CE	141870	1018	0.79 [0.74-0.84]	2.23648e-12	D3_ANAEMIA_IRONDEF_NAS	Other and unspecified iron deficiency	Hematologic and immune	0.79	0.74	0.84	3	1	-11.6504	2	Lipoprotein and lipid	M-LDL-CE
M_LDL_FC	141872	1018	0.74 [0.69-0.79]	7.18048e-19	D3_ANAEMIA_IRONDEF_NAS	Other and unspecified iron deficiency	Hematologic and immune	0.74	0.69	0.79	3	1	-18.1438	2	Lipoprotein and lipid	M-LDL-FC
M_LDL_L	141869	1018	0.78 [0.73-0.83]	7.36177e-14	D3_ANAEMIA_IRONDEF_NAS	Other and unspecified iron deficiency	Hematologic and immune	0.78	0.73	0.83	3	1	-13.133	2	Lipoprotein and lipid	M-LDL-L
M_LDL_P	141873	1018	0.81 [0.76-0.87]	4.15945e-09	D3_ANAEMIA_IRONDEF_NAS	Other and unspecified iron deficiency	Hematologic and immune	0.81	0.76	0.87	3	1	-8.38096	2	Lipoprotein and lipid	M-LDL-P
M_LDL_PL	141871	1018	0.78 [0.73-0.83]	1.41053e-13	D3_ANAEMIA_IRONDEF_NAS	Other and unspecified iron deficiency	Hematologic and immune	0.78	0.73	0.83	3	1	-12.8506	2	Lipoprotein and lipid	M-LDL-PL
M_VLDL_C	141876	1018	0.82 [0.76-0.87]	1.24421e-08	D3_ANAEMIA_IRONDEF_NAS	Other and unspecified iron deficiency	Hematologic and immune	0.82	0.76	0.87	3	1	-7.90511	2	Lipoprotein and lipid	M-VLDL-C
M_VLDL_CE	141873	1018	0.80 [0.74-0.86]	6.03883e-10	D3_ANAEMIA_IRONDEF_NAS	Other and unspecified iron deficiency	Hematologic and immune	0.8	0.74	0.86	3	1	-9.21905	2	Lipoprotein and lipid	M-VLDL-CE
S_HDL_C	141817	1018	0.74 [0.69-0.78]	7.39387e-22	D3_ANAEMIA_IRONDEF_NAS	Other and unspecified iron deficiency	Hematologic and immune	0.74	0.69	0.78	3	1	-21.1311	2	Lipoprotein and lipid	S-HDL-C
S_HDL_CE	141823	1018	0.74 [0.69-0.78]	2.53916e-22	D3_ANAEMIA_IRONDEF_NAS	Other and unspecified iron deficiency	Hematologic and immune	0.74	0.69	0.78	3	1	-21.5953	2	Lipoprotein and lipid	S-HDL-CE
S_HDL_FC	141807	1018	0.77 [0.73-0.83]	8.40265e-15	D3_ANAEMIA_IRONDEF_NAS	Other and unspecified iron deficiency	Hematologic and immune	0.77	0.73	0.83	3	1	-14.0756	2	Lipoprotein and lipid	S-HDL-FC
S_HDL_L	141817	1018	0.77 [0.73-0.82]	1.47506e-15	D3_ANAEMIA_IRONDEF_NAS	Other and unspecified iron deficiency	Hematologic and immune	0.77	0.73	0.82	3	1	-14.8312	2	Lipoprotein and lipid	S-HDL-L
S_HDL_P	141817	1018	0.74 [0.70-0.79]	3.42087e-20	D3_ANAEMIA_IRONDEF_NAS	Other and unspecified iron deficiency	Hematologic and immune	0.74	0.7	0.79	3	1	-19.4659	2	Lipoprotein and lipid	S-HDL-P
S_HDL_PL	141824	1017	0.78 [0.74-0.84]	9.49872e-14	D3_ANAEMIA_IRONDEF_NAS	Other and unspecified iron deficiency	Hematologic and immune	0.78	0.74	0.84	3	1	-13.0223	2	Lipoprotein and lipid	S-HDL-PL
S_LDL_C	141874	1018	0.78 [0.73-0.84]	2.65813e-12	D3_ANAEMIA_IRONDEF_NAS	Other and unspecified iron deficiency	Hematologic and immune	0.78	0.73	0.84	3	1	-11.5754	2	Lipoprotein and lipid	S-LDL-C
S_LDL_CE	141872	1018	0.80 [0.75-0.86]	3.56299e-10	D3_ANAEMIA_IRONDEF_NAS	Other and unspecified iron deficiency	Hematologic and immune	0.8	0.75	0.86	3	1	-9.44819	2	Lipoprotein and lipid	S-LDL-CE
S_LDL_FC	141878	1018	0.77 [0.72-0.82]	2.80959e-15	D3_ANAEMIA_IRONDEF_NAS	Other and unspecified iron deficiency	Hematologic and immune	0.77	0.72	0.82	3	1	-14.5514	2	Lipoprotein and lipid	S-LDL-FC
S_LDL_L	141872	1018	0.80 [0.75-0.86]	2.16924e-10	D3_ANAEMIA_IRONDEF_NAS	Other and unspecified iron deficiency	Hematologic and immune	0.8	0.75	0.86	3	1	-9.66369	2	Lipoprotein and lipid	S-LDL-L
S_LDL_PL	141871	1018	0.82 [0.76-0.87]	5.6801e-09	D3_ANAEMIA_IRONDEF_NAS	Other and unspecified iron deficiency	Hematologic and immune	0.82	0.76	0.87	3	1	-8.24564	2	Lipoprotein and lipid	S-LDL-PL
Cholines	141722	1014	0.77 [0.72-0.83]	1.47144e-13	D3_ANAEMIA_IRONDEF_NAS	Other and unspecified iron deficiency	Hematologic and immune	0.77	0.72	0.83	3	1	-12.8323	2	Lipoprotein and lipid	Cholines
Phosphatidylc	141723	1014	0.78 [0.73-0.83]	3.52755e-13	D3_ANAEMIA_IRONDEF_NAS	Other and unspecified iron deficiency	Hematologic and immune	0.78	0.73	0.83	3	1	-12.4525	2	Lipoprotein and lipid	PC
Phosphoglyc	141726	1014	0.79 [0.74-0.84]	5.09925e-12	D3_ANAEMIA_IRONDEF_NAS	Other and unspecified iron deficiency	Hematologic and immune	0.79	0.74	0.84	3	1	-11.2925	2	Lipoprotein and lipid	Phosphoglyc
Sphingomyelins	141724	1014	0.77 [0.71-0.82]	2.63359e-13	D3_ANAEMIA_IRONDEF_NAS	Other and unspecified iron deficiency	Hematologic and immune	0.77	0.71	0.82	3	1	-12.5795	2	Lipoprotein and lipid	SM
HDL_PL	141854	1018	0.83 [0.77-0.89]	2.57944e-07	D3_ANAEMIA_IRONDEF_NAS	Other and unspecified iron deficiency	Hematologic and immune	0.83	0.77	0.89	3	1	-6.58848	2	Lipoprotein and lipid	HDL-PL
LDL_PL	141874	1018	0.75 [0.70-0.80]	4.77535e-17	D3_ANAEMIA_IRONDEF_NAS	Other and unspecified iron deficiency	Hematologic and immune	0.75	0.7	0.8	3	1	-16.321	2	Lipoprotein and lipid	LDL-PL
Total_PL	141862	1018	0.77 [0.72-0.82]	6.05722e-14	D3_ANAEMIA_IRONDEF_NAS	Other and unspecified iron deficiency	Hematologic and immune	0.77	0.72	0.82	3	1	-13.2177	2	Lipoprotein and lipid	Total PL
IDL_C_pct	141685	1013	0.75 [0.70-0.79]	2.11328e-21	D3_ANAEMIA_IRONDEF_NAS	Other and unspecified iron deficiency	Hematologic and immune	0.75	0.7	0.79	3	1	-20.675	2	Lipoprotein and lipid	IDL-C%
IDL_CE_pct	141809	1016	0.73 [0.69-0.78]	2.77385e-24	D3_ANAEMIA_IRONDEF_NAS	Other and unspecified iron deficiency	Hematologic and immune	0.73	0.69	0.78	3	1	-23.5569	2	Lipoprotein and lipid	IDL-CE%
IDL_PL_pct	141833	1017	1.25 [1.17-1.33]	5.04425e-12	D3_ANAEMIA_IRONDEF_NAS	Other and unspecified iron deficiency	Hematologic and immune	1.25	1.17	1.33	3	1	11.2972	1	Lipoprotein and lipid	IDL-PL%
IDL_TG_pct	141154	1002	1.32 [1.23-1.42]	1.72808e-15	D3_ANAEMIA_IRONDEF_NAS	Other and unspecified iron deficiency	Hematologic and immune	1.32	1.23	1.42	3	1	14.7624	1	Lipoprotein and lipid	IDL-TG%
L_LDL_C_pct	141424	1008	0.73 [0.69-0.78]	8.58084e-23	D3_ANAEMIA_IRONDEF_NAS	Other and unspecified iron deficiency	Hematologic and immune	0.73	0.69	0.78	3	1	-22.0665	2	Lipoprotein and lipid	L-LDL-C%
L_LDL_CE_pct	141702	1014	0.82 [0.77-0.87]	1.45388e-11	D3_ANAEMIA_IRONDEF_NAS	Other and unspecified iron deficiency	Hematologic and immune	0.82	0.77	0.87	3	1	-10.8375	2	Lipoprotein and lipid	L-LDL-CE%
L_LDL_FC_pct	141595	1010	0.83 [0.77-0.88]	9.13604e-09	D3_ANAEMIA_IRONDEF_NAS	Other and unspecified iron deficiency	Hematologic and immune	0.83	0.77	0.88	3	1	-8.03924	2	Lipoprotein and lipid	L-LDL-FC%
L_LDL_TG_pct	141057	1002	1.34 [1.26-1.44]	2.43148e-18	D3_ANAEMIA_IRONDEF_NAS	Other and unspecified iron deficiency	Hematologic and immune	1.34	1.26	1.44	3	1	17.6141	1	Lipoprotein and lipid	L-LDL-TG%
M_HDL_FC_pct	141871	1018	0.79 [0.74-0.85]	2.67845e-10	D3_ANAEMIA_IRONDEF_NAS	Other and unspecified iron deficiency	Hematologic and immune	0.79	0.74	0.85	3	1	-9.57212	2	Lipoprotein and lipid	M-HDL-FC%
M_HDL_PL_pct	141870	1018	1.20 [1.12-1.29]	1.2364e-07	D3_ANAEMIA_IRONDEF_NAS	Other and unspecified iron deficiency	Hematologic and immune	1.2	1.12	1.29	3	1	6.90784	1	Lipoprotein and lipid	M-HDL-PL%
M_LDL_C_pct	141329	1010	0.76 [0.72-0.80]	2.4833e-20	D3_ANAEMIA_IRONDEF_NAS	Other and unspecified iron deficiency	Hematologic and immune	0.76	0.72	0.8	3	1	-19.605	2	Lipoprotein and lipid	M-LDL-C%
M_LDL_TG_pct	141199	1004	1.31 [1.23-1.40]	5.50726e-17	D3_ANAEMIA_IRONDEF_NAS	Other and unspecified iron deficiency	Hematologic and immune	1.31	1.23	1.4	3	1	16.2591	1	Lipoprotein and lipid	M-LDL-TG%
M_VLDL_C_pct	141888	1018	0.84 [0.78-0.89]	4.78981e-08	D3_ANAEMIA_IRONDEF_NAS	Other and unspecified iron deficiency	Hematologic and immune	0.84	0.78	0.89	3	1	-7.31968	2	Lipoprotein and lipid	M-VLDL-C%
M_VLDL_CE_pct	141888	1018	0.84 [0.79-0.89]	7.77139e-09	D3_ANAEMIA_IRONDEF_NAS	Other and unspecified iron deficiency	Hematologic and immune	0.84	0.79	0.89	3	1	-8.1095	2	Lipoprotein and lipid	M-VLDL-CE%
M_VLDL_FC_pct	141852	1017	0.84 [0.78-0.89]	1.6016e-07	D3_ANAEMIA_IRONDEF_NAS	Other and unspecified iron deficiency	Hematologic and immune	0.84	0.78	0.89	3	1	-6.79545	2	Lipoprotein and lipid	M-VLDL-FC%
S_HDL_C_pct	141859	1018	0.84 [0.79-0.90]	3.58298e-08	D3_ANAEMIA_IRONDEF_NAS	Other and unspecified iron deficiency	Hematologic and immune	0.84	0.79	0.9	3	1	-7.44576	2	Lipoprotein and lipid	S-HDL-C%
S_HDL_CE_pct	141814	1018	0.85 [0.80-0.90]	3.96814e-08	D3_ANAEMIA_IRONDEF_NAS	Other and unspecified iron deficiency	Hematologic and immune	0.85	0.8	0.9	3	1	-7.40141	2	Lipoprotein and lipid	S-HDL-CE%
S_LDL_C_pct	141649	1014	0.76 [0.72-0.80]	2.41844e-21	D3_ANAEMIA_IRONDEF_NAS	Other and unspecified iron deficiency	Hematologic and immune	0.76	0.72	0.8	3	1	-20.6165	2	Lipoprotein and lipid	S-LDL-C%
S_LDL_FC_pct	141390	1012	0.86 [0.81-0.91]	1.56415e-07	D3_ANAEMIA_IRONDEF_NAS	Other and unspecified iron deficiency	Hematologic and immune	0.86	0.81	0.91	3	1	-6.80572	2	Lipoprotein and lipid	S-LDL-FC%
S_LDL_TG_pct	141284	1007	1.22 [1.14-1.30]	3.53757e-09	D3_ANAEMIA_IRONDEF_NAS	Other and unspecified iron deficiency	Hematologic and immune	1.22	1.14	1.3	3	1	8.4513	1	Lipoprotein and lipid	S-LDL-TG%
S_VLDL_C_pct	141884	1018	0.84 [0.79-0.90]	1.20616e-07	D3_ANAEMIA_IRONDEF_NAS	Other and unspecified iron deficiency	Hematologic and immune	0.84	0.79	0.9	3	1	-6.9186	2	Lipoprotein and lipid	S-VLDL-C%
S_VLDL_FC_pct	141881	1018	0.78 [0.73-0.83]	7.1305e-14	D3_ANAEMIA_IRONDEF_NAS	Other and unspecified iron deficiency	Hematologic and immune	0.78	0.73	0.83	3	1	-13.1469	2	Lipoprotein and lipid	S-VLDL-FC%
S_VLDL_PL_pct	141875	1018	0.78 [0.73-0.84]	1.6239e-12	D3_ANAEMIA_IRONDEF_NAS	Other and unspecified iron deficiency	Hematologic and immune	0.78	0.73	0.84	3	1	-11.7894	2	Lipoprotein and lipid	S-VLDL-PL%
S_VLDL_TG_pct	141883	1018	1.20 [1.12-1.29]	2.77305e-07	D3_ANAEMIA_IRONDEF_NAS	Other and unspecified iron deficiency	Hematologic and immune	1.2	1.12	1.29	3	1	6.55704	1	Lipoprotein and lipid	S-VLDL-TG%
XL_HDL_C_pct	140479	1013	0.82 [0.77-0.88]	4.55903e-09	D3_ANAEMIA_IRONDEF_NAS	Other and unspecified iron deficiency	Hematologic and immune	0.82	0.77	0.88	3	1	-8.34113	2	Lipoprotein and lipid	XL-HDL-C%
XL_HDL_CE_pct	140393	1009	0.81 [0.76-0.86]	4.90108e-12	D3_ANAEMIA_IRONDEF_NAS	Other and unspecified iron deficiency	Hematologic and immune	0.81	0.76	0.86	3	1	-11.3097	2	Lipoprotein and lipid	XL-HDL-CE%
XS_VLDL_C_pct	141860	1017	0.77 [0.72-0.82]	7.50878e-15	D3_ANAEMIA_IRONDEF_NAS	Other and unspecified iron deficiency	Hematologic and immune	0.77	0.72	0.82	3	1	-14.1244	2	Lipoprotein and lipid	XS-VLDL-C%
XS_VLDL_CE_pct	141869	1017	0.76 [0.72-0.82]	6.62766e-16	D3_ANAEMIA_IRONDEF_NAS	Other and unspecified iron deficiency	Hematologic and immune	0.76	0.72	0.82	3	1	-15.1786	2	Lipoprotein and lipid	XS-VLDL-CE%
XS_VLDL_PL_pct	141808	1018	1.40 [1.31-1.50]	1.41571e-24	D3_ANAEMIA_IRONDEF_NAS	Other and unspecified iron deficiency	Hematologic and immune	1.4	1.31	1.5	3	1	23.849	1	Lipoprotein and lipid	XS-VLDL-PL%
XS_VLDL_TG_pct	141800	1017	1.24 [1.15-1.33]	8.18409e-09	D3_ANAEMIA_IRONDEF_NAS	Other and unspecified iron deficiency	Hematologic and immune	1.24	1.15	1.33	3	1	8.08703	1	Lipoprotein and lipid	XS-VLDL-TG%
HDL_L	141847	1018	0.82 [0.76-0.88]	4.10505e-08	D3_ANAEMIA_IRONDEF_NAS	Other and unspecified iron deficiency	Hematologic and immune	0.82	0.76	0.88	3	1	-7.38668	2	Lipoprotein and lipid	HDL-L
LDL_L	141869	1018	0.75 [0.70-0.80]	5.09726e-18	D3_ANAEMIA_IRONDEF_NAS	Other and unspecified iron deficiency	Hematologic and immune	0.75	0.7	0.8	3	1	-17.2927	2	Lipoprotein and lipid	LDL-L
Total_L	141865	1018	0.78 [0.73-0.84]	1.02522e-12	D3_ANAEMIA_IRONDEF_NAS	Other and unspecified iron deficiency	Hematologic and immune	0.78	0.73	0.84	3	1	-11.9892	2	Lipoprotein and lipid	Total L
HDL_P	140233	1874	0.80 [0.76-0.84]	2.39785e-18	D3_ANAEMIANAS	Other and unspecified anaemias	Hematologic and immune	0.8	0.76	0.84	3	1	-17.6202	2	Lipoprotein and lipid	HDL-P
LDL_P	140281	1874	0.83 [0.79-0.87]	1.59897e-12	D3_ANAEMIANAS	Other and unspecified anaemias	Hematologic and immune	0.83	0.79	0.87	3	1	-11.7962	2	Lipoprotein and lipid	LDL-P
Total_P	140237	1874	0.79 [0.75-0.83]	3.19214e-21	D3_ANAEMIANAS	Other and unspecified anaemias	Hematologic and immune	0.79	0.75	0.83	3	1	-20.4959	2	Lipoprotein and lipid	Total P
IDL_C	140285	1874	0.77 [0.73-0.81]	1.60261e-21	D3_ANAEMIANAS	Other and unspecified anaemias	Hematologic and immune	0.77	0.73	0.81	3	1	-20.7952	2	Lipoprotein and lipid	IDL-C
IDL_CE	140285	1874	0.76 [0.72-0.80]	5.37078e-23	D3_ANAEMIANAS	Other and unspecified anaemias	Hematologic and immune	0.76	0.72	0.8	3	1	-22.27	2	Lipoprotein and lipid	IDL-CE
IDL_FC	140286	1874	0.81 [0.76-0.85]	6.40529e-15	D3_ANAEMIANAS	Other and unspecified anaemias	Hematologic and immune	0.81	0.76	0.85	3	1	-14.1935	2	Lipoprotein and lipid	IDL-FC
IDL_L	140285	1874	0.79 [0.74-0.83]	9.00025e-19	D3_ANAEMIANAS	Other and unspecified anaemias	Hematologic and immune	0.79	0.74	0.83	3	1	-18.0457	2	Lipoprotein and lipid	IDL-L
IDL_P	140288	1874	0.83 [0.78-0.87]	4.97356e-12	D3_ANAEMIANAS	Other and unspecified anaemias	Hematologic and immune	0.83	0.78	0.87	3	1	-11.3033	2	Lipoprotein and lipid	IDL-P
IDL_PL	140280	1874	0.81 [0.77-0.86]	5.94826e-14	D3_ANAEMIANAS	Other and unspecified anaemias	Hematologic and immune	0.81	0.77	0.86	3	1	-13.2256	2	Lipoprotein and lipid	IDL-PL
L_LDL_C	140275	1874	0.77 [0.73-0.81]	1.76866e-25	D3_ANAEMIANAS	Other and unspecified anaemias	Hematologic and immune	0.77	0.73	0.81	3	1	-24.7524	2	Lipoprotein and lipid	L-LDL-C
L_LDL_CE	140272	1874	0.77 [0.73-0.81]	8.66327e-25	D3_ANAEMIANAS	Other and unspecified anaemias	Hematologic and immune	0.77	0.73	0.81	3	1	-24.0623	2	Lipoprotein and lipid	L-LDL-CE
L_LDL_FC	140280	1874	0.77 [0.73-0.81]	2.1111e-23	D3_ANAEMIANAS	Other and unspecified anaemias	Hematologic and immune	0.77	0.73	0.81	3	1	-22.6755	2	Lipoprotein and lipid	L-LDL-FC
L_LDL_L	140276	1874	0.77 [0.73-0.81]	2.66472e-24	D3_ANAEMIANAS	Other and unspecified anaemias	Hematologic and immune	0.77	0.73	0.81	3	1	-23.5743	2	Lipoprotein and lipid	L-LDL-L
L_LDL_P	140277	1874	0.83 [0.79-0.88]	6.9579e-12	D3_ANAEMIANAS	Other and unspecified anaemias	Hematologic and immune	0.83	0.79	0.88	3	1	-11.1575	2	Lipoprotein and lipid	L-LDL-P
L_LDL_PL	140285	1874	0.77 [0.73-0.81]	5.65718e-23	D3_ANAEMIANAS	Other and unspecified anaemias	Hematologic and immune	0.77	0.73	0.81	3	1	-22.2474	2	Lipoprotein and lipid	L-LDL-PL
M_HDL_C	140267	1874	0.84 [0.80-0.88]	2.02738e-11	D3_ANAEMIANAS	Other and unspecified anaemias	Hematologic and immune	0.84	0.8	0.88	3	1	-10.6931	2	Lipoprotein and lipid	M-HDL-C
M_HDL_CE	140269	1874	0.84 [0.80-0.89]	3.34496e-11	D3_ANAEMIANAS	Other and unspecified anaemias	Hematologic and immune	0.84	0.8	0.89	3	1	-10.4756	2	Lipoprotein and lipid	M-HDL-CE
M_HDL_FC	140257	1874	0.85 [0.80-0.89]	2.07294e-10	D3_ANAEMIANAS	Other and unspecified anaemias	Hematologic and immune	0.85	0.8	0.89	3	1	-9.68341	2	Lipoprotein and lipid	M-HDL-FC
M_HDL_L	140253	1874	0.84 [0.80-0.89]	2.12731e-11	D3_ANAEMIANAS	Other and unspecified anaemias	Hematologic and immune	0.84	0.8	0.89	3	1	-10.6722	2	Lipoprotein and lipid	M-HDL-L
M_HDL_P	140260	1874	0.85 [0.81-0.89]	3.09604e-10	D3_ANAEMIANAS	Other and unspecified anaemias	Hematologic and immune	0.85	0.81	0.89	3	1	-9.50919	2	Lipoprotein and lipid	M-HDL-P
M_HDL_PL	140249	1874	0.85 [0.81-0.89]	1.64882e-10	D3_ANAEMIANAS	Other and unspecified anaemias	Hematologic and immune	0.85	0.81	0.89	3	1	-9.78283	2	Lipoprotein and lipid	M-HDL-PL
M_LDL_C	140281	1874	0.79 [0.75-0.83]	2.03705e-21	D3_ANAEMIANAS	Other and unspecified anaemias	Hematologic and immune	0.79	0.75	0.83	3	1	-20.691	2	Lipoprotein and lipid	M-LDL-C
M_LDL_CE	140279	1874	0.80 [0.76-0.84]	3.11747e-19	D3_ANAEMIANAS	Other and unspecified anaemias	Hematologic and immune	0.8	0.76	0.84	3	1	-18.5062	2	Lipoprotein and lipid	M-LDL-CE
M_LDL_FC	140281	1874	0.78 [0.74-0.82]	8.56465e-23	D3_ANAEMIANAS	Other and unspecified anaemias	Hematologic and immune	0.78	0.74	0.82	3	1	-22.0673	2	Lipoprotein and lipid	M-LDL-FC
M_LDL_L	140278	1874	0.79 [0.75-0.83]	1.16659e-20	D3_ANAEMIANAS	Other and unspecified anaemias	Hematologic and immune	0.79	0.75	0.83	3	1	-19.9331	2	Lipoprotein and lipid	M-LDL-L
M_LDL_P	140282	1874	0.83 [0.79-0.87]	1.25054e-12	D3_ANAEMIANAS	Other and unspecified anaemias	Hematologic and immune	0.83	0.79	0.87	3	1	-11.9029	2	Lipoprotein and lipid	M-LDL-P
M_LDL_PL	140280	1874	0.79 [0.75-0.83]	2.11406e-20	D3_ANAEMIANAS	Other and unspecified anaemias	Hematologic and immune	0.79	0.75	0.83	3	1	-19.6749	2	Lipoprotein and lipid	M-LDL-PL
M_VLDL_C	140286	1874	0.84 [0.80-0.89]	1.21985e-10	D3_ANAEMIANAS	Other and unspecified anaemias	Hematologic and immune	0.84	0.8	0.89	3	1	-9.91369	2	Lipoprotein and lipid	M-VLDL-C
M_VLDL_CE	140284	1874	0.84 [0.80-0.88]	8.76686e-11	D3_ANAEMIANAS	Other and unspecified anaemias	Hematologic and immune	0.84	0.8	0.88	3	1	-10.0572	2	Lipoprotein and lipid	M-VLDL-CE
M_VLDL_FC	140280	1874	0.86 [0.82-0.91]	1.25998e-08	D3_ANAEMIANAS	Other and unspecified anaemias	Hematologic and immune	0.86	0.82	0.91	3	1	-7.89964	2	Lipoprotein and lipid	M-VLDL-FC
M_VLDL_L	140276	1874	0.87 [0.83-0.91]	2.92417e-08	D3_ANAEMIANAS	Other and unspecified anaemias	Hematologic and immune	0.87	0.83	0.91	3	1	-7.534	2	Lipoprotein and lipid	M-VLDL-L
M_VLDL_P	140282	1874	0.87 [0.83-0.92]	1.58799e-07	D3_ANAEMIANAS	Other and unspecified anaemias	Hematologic and immune	0.87	0.83	0.92	3	1	-6.79915	2	Lipoprotein and lipid	M-VLDL-P
M_VLDL_PL	140281	1874	0.87 [0.83-0.91]	3.68415e-08	D3_ANAEMIANAS	Other and unspecified anaemias	Hematologic and immune	0.87	0.83	0.91	3	1	-7.43366	2	Lipoprotein and lipid	M-VLDL-PL
S_HDL_C	140225	1874	0.77 [0.74-0.81]	8.53852e-29	D3_ANAEMIANAS	Other and unspecified anaemias	Hematologic and immune	0.77	0.74	0.81	3	1	-28.0686	2	Lipoprotein and lipid	S-HDL-C
S_HDL_CE	140233	1873	0.77 [0.74-0.81]	4.44072e-28	D3_ANAEMIANAS	Other and unspecified anaemias	Hematologic and immune	0.77	0.74	0.81	3	1	-27.3525	2	Lipoprotein and lipid	S-HDL-CE
S_HDL_FC	140216	1874	0.80 [0.76-0.84]	1.30154e-20	D3_ANAEMIANAS	Other and unspecified anaemias	Hematologic and immune	0.8	0.76	0.84	3	1	-19.8855	2	Lipoprotein and lipid	S-HDL-FC
S_HDL_L	140225	1874	0.79 [0.75-0.83]	2.06225e-23	D3_ANAEMIANAS	Other and unspecified anaemias	Hematologic and immune	0.79	0.75	0.83	3	1	-22.6857	2	Lipoprotein and lipid	S-HDL-L
S_HDL_P	140225	1874	0.77 [0.74-0.81]	2.90392e-27	D3_ANAEMIANAS	Other and unspecified anaemias	Hematologic and immune	0.77	0.74	0.81	3	1	-26.537	2	Lipoprotein and lipid	S-HDL-P
S_HDL_PL	140231	1872	0.80 [0.76-0.84]	7.21615e-21	D3_ANAEMIANAS	Other and unspecified anaemias	Hematologic and immune	0.8	0.76	0.84	3	1	-20.1417	2	Lipoprotein and lipid	S-HDL-PL
S_LDL_C	140284	1874	0.80 [0.76-0.84]	1.50381e-18	D3_ANAEMIANAS	Other and unspecified anaemias	Hematologic and immune	0.8	0.76	0.84	3	1	-17.8228	2	Lipoprotein and lipid	S-LDL-C
S_LDL_CE	140281	1874	0.81 [0.77-0.85]	1.27493e-16	D3_ANAEMIANAS	Other and unspecified anaemias	Hematologic and immune	0.81	0.77	0.85	3	1	-15.8945	2	Lipoprotein and lipid	S-LDL-CE
S_LDL_FC	140287	1874	0.80 [0.76-0.84]	5.83492e-19	D3_ANAEMIANAS	Other and unspecified anaemias	Hematologic and immune	0.8	0.76	0.84	3	1	-18.234	2	Lipoprotein and lipid	S-LDL-FC
S_LDL_L	140281	1874	0.81 [0.77-0.85]	9.92622e-17	D3_ANAEMIANAS	Other and unspecified anaemias	Hematologic and immune	0.81	0.77	0.85	3	1	-16.0032	2	Lipoprotein and lipid	S-LDL-L
S_LDL_P	140284	1874	0.84 [0.80-0.89]	9.59971e-11	D3_ANAEMIANAS	Other and unspecified anaemias	Hematologic and immune	0.84	0.8	0.89	3	1	-10.0177	2	Lipoprotein and lipid	S-LDL-P
S_LDL_PL	140281	1874	0.82 [0.78-0.86]	2.14615e-14	D3_ANAEMIANAS	Other and unspecified anaemias	Hematologic and immune	0.82	0.78	0.86	3	1	-13.6683	2	Lipoprotein and lipid	S-LDL-PL
S_VLDL_FC	140275	1874	0.87 [0.83-0.91]	4.03362e-08	D3_ANAEMIANAS	Other and unspecified anaemias	Hematologic and immune	0.87	0.83	0.91	3	1	-7.39431	2	Lipoprotein and lipid	S-VLDL-FC
Cholines	140133	1872	0.81 [0.77-0.85]	3.11696e-17	D3_ANAEMIANAS	Other and unspecified anaemias	Hematologic and immune	0.81	0.77	0.85	3	1	-16.5063	2	Lipoprotein and lipid	Cholines
Phosphatidylc	140133	1872	0.80 [0.76-0.84]	4.81541e-18	D3_ANAEMIANAS	Other and unspecified anaemias	Hematologic and immune	0.8	0.76	0.84	3	1	-17.3174	2	Lipoprotein and lipid	PC
Phosphoglyc	140136	1872	0.81 [0.77-0.85]	2.19515e-16	D3_ANAEMIANAS	Other and unspecified anaemias	Hematologic and immune	0.81	0.77	0.85	3	1	-15.6585	2	Lipoprotein and lipid	Phosphoglyc
Sphingomyelins	140136	1872	0.83 [0.79-0.88]	5.04631e-12	D3_ANAEMIANAS	Other and unspecified anaemias	Hematologic and immune	0.83	0.79	0.88	3	1	-11.297	2	Lipoprotein and lipid	SM
HDL_PL	140265	1874	0.86 [0.82-0.91]	2.80494e-08	D3_ANAEMIANAS	Other and unspecified anaemias	Hematologic and immune	0.86	0.82	0.91	3	1	-7.55208	2	Lipoprotein and lipid	HDL-PL
LDL_PL	140283	1874	0.78 [0.74-0.82]	1.7806e-22	D3_ANAEMIANAS	Other and unspecified anaemias	Hematologic and immune	0.78	0.74	0.82	3	1	-21.7494	2	Lipoprotein and lipid	LDL-PL
Total_PL	140272	1874	0.79 [0.76-0.84]	2.99776e-19	D3_ANAEMIANAS	Other and unspecified anaemias	Hematologic and immune	0.79	0.76	0.84	3	1	-18.5232	2	Lipoprotein and lipid	Total PL
IDL_C_pct	140110	1866	0.81 [0.77-0.84]	3.14735e-20	D3_ANAEMIANAS	Other and unspecified anaemias	Hematologic and immune	0.81	0.77	0.84	3	1	-19.5021	2	Lipoprotein and lipid	IDL-C%
IDL_CE_pct	140222	1871	0.77 [0.73-0.80]	2.2703e-30	D3_ANAEMIANAS	Other and unspecified anaemias	Hematologic and immune	0.77	0.73	0.8	3	1	-29.6439	2	Lipoprotein and lipid	IDL-CE%
IDL_PL_pct	140244	1873	1.21 [1.16-1.27]	2.08703e-16	D3_ANAEMIANAS	Other and unspecified anaemias	Hematologic and immune	1.21	1.16	1.27	3	1	15.6805	1	Lipoprotein and lipid	IDL-PL%
IDL_TG_pct	139598	1852	1.21 [1.15-1.28]	1.04608e-13	D3_ANAEMIANAS	Other and unspecified anaemias	Hematologic and immune	1.21	1.15	1.28	3	1	12.9804	1	Lipoprotein and lipid	IDL-TG%
L_LDL_C_pct	139858	1859	0.78 [0.74-0.82]	1.08289e-25	D3_ANAEMIANAS	Other and unspecified anaemias	Hematologic and immune	0.78	0.74	0.82	3	1	-24.9654	2	Lipoprotein and lipid	L-LDL-C%
L_LDL_CE_pct	140123	1868	0.82 [0.78-0.85]	1.7709e-20	D3_ANAEMIANAS	Other and unspecified anaemias	Hematologic and immune	0.82	0.78	0.85	3	1	-19.7518	2	Lipoprotein and lipid	L-LDL-CE%
L_LDL_TG_pct	139520	1851	1.24 [1.18-1.31]	5.60189e-18	D3_ANAEMIANAS	Other and unspecified anaemias	Hematologic and immune	1.24	1.18	1.31	3	1	17.2517	1	Lipoprotein and lipid	L-LDL-TG%
M_HDL_FC_pct	140280	1873	0.83 [0.78-0.87]	4.11611e-12	D3_ANAEMIANAS	Other and unspecified anaemias	Hematologic and immune	0.83	0.78	0.87	3	1	-11.3855	2	Lipoprotein and lipid	M-HDL-FC%
M_LDL_C_pct	139756	1859	0.81 [0.78-0.85]	1.46091e-19	D3_ANAEMIANAS	Other and unspecified anaemias	Hematologic and immune	0.81	0.78	0.85	3	1	-18.8354	2	Lipoprotein and lipid	M-LDL-C%
M_LDL_TG_pct	139647	1852	1.23 [1.17-1.29]	5.40828e-17	D3_ANAEMIANAS	Other and unspecified anaemias	Hematologic and immune	1.23	1.17	1.29	3	1	16.2669	1	Lipoprotein and lipid	M-LDL-TG%
S_LDL_C_pct	140064	1867	0.81 [0.77-0.85]	9.42442e-22	D3_ANAEMIANAS	Other and unspecified anaemias	Hematologic and immune	0.81	0.77	0.85	3	1	-21.0257	2	Lipoprotein and lipid	S-LDL-C%
S_LDL_CE_pct	140223	1873	0.87 [0.83-0.92]	1.15491e-08	D3_ANAEMIANAS	Other and unspecified anaemias	Hematologic and immune	0.87	0.83	0.92	3	1	-7.93745	2	Lipoprotein and lipid	S-LDL-CE%
S_LDL_PL_pct	140219	1872	1.14 [1.09-1.19]	4.35188e-08	D3_ANAEMIANAS	Other and unspecified anaemias	Hematologic and immune	1.14	1.09	1.19	3	1	7.36132	1	Lipoprotein and lipid	S-LDL-PL%
S_VLDL_FC_pct	140291	1874	0.86 [0.82-0.91]	1.30545e-08	D3_ANAEMIANAS	Other and unspecified anaemias	Hematologic and immune	0.86	0.82	0.91	3	1	-7.88424	2	Lipoprotein and lipid	S-VLDL-FC%
S_VLDL_PL_pct	140285	1874	0.86 [0.82-0.91]	1.68913e-08	D3_ANAEMIANAS	Other and unspecified anaemias	Hematologic and immune	0.86	0.82	0.91	3	1	-7.77234	2	Lipoprotein and lipid	S-VLDL-PL%
XL_HDL_CE_pct	138848	1851	0.86 [0.83-0.90]	8.35959e-11	D3_ANAEMIANAS	Other and unspecified anaemias	Hematologic and immune	0.86	0.83	0.9	3	1	-10.0778	2	Lipoprotein and lipid	XL-HDL-CE%
XS_VLDL_C_pct	140271	1872	0.87 [0.82-0.91]	1.9055e-08	D3_ANAEMIANAS	Other and unspecified anaemias	Hematologic and immune	0.87	0.82	0.91	3	1	-7.71999	2	Lipoprotein and lipid	XS-VLDL-C%
XS_VLDL_CE_pct	140278	1873	0.85 [0.81-0.89]	1.86096e-10	D3_ANAEMIANAS	Other and unspecified anaemias	Hematologic and immune	0.85	0.81	0.89	3	1	-9.73026	2	Lipoprotein and lipid	XS-VLDL-CE%
XS_VLDL_PL_pct	140217	1872	1.27 [1.21-1.34]	1.60585e-23	D3_ANAEMIANAS	Other and unspecified anaemias	Hematologic and immune	1.27	1.21	1.34	3	1	22.7943	1	Lipoprotein and lipid	XS-VLDL-PL%
HDL_L	140257	1874	0.86 [0.81-0.90]	6.68975e-09	D3_ANAEMIANAS	Other and unspecified anaemias	Hematologic and immune	0.86	0.81	0.9	3	1	-8.17459	2	Lipoprotein and lipid	HDL-L
LDL_L	140278	1874	0.78 [0.74-0.82]	7.06225e-24	D3_ANAEMIANAS	Other and unspecified anaemias	Hematologic and immune	0.78	0.74	0.82	3	1	-23.1511	2	Lipoprotein and lipid	LDL-L
Total_L	140273	1874	0.80 [0.76-0.84]	2.04512e-19	D3_ANAEMIANAS	Other and unspecified anaemias	Hematologic and immune	0.8	0.76	0.84	3	1	-18.6893	2	Lipoprotein and lipid	Total L
HDL_P	140388	2029	0.80 [0.76-0.84]	3.25288e-20	D3_APLASTICANDOTHANAEMIA	Aplastic and other anaemias	Hematologic and immune	0.8	0.76	0.84	3	1	-19.4877	2	Lipoprotein and lipid	HDL-P
LDL_P	140436	2029	0.83 [0.79-0.87]	1.70515e-13	D3_APLASTICANDOTHANAEMIA	Aplastic and other anaemias	Hematologic and immune	0.83	0.79	0.87	3	1	-12.7682	2	Lipoprotein and lipid	LDL-P
Total_P	140392	2029	0.78 [0.75-0.82]	2.53337e-23	D3_APLASTICANDOTHANAEMIA	Aplastic and other anaemias	Hematologic and immune	0.78	0.75	0.82	3	1	-22.5963	2	Lipoprotein and lipid	Total P
IDL_C	140440	2029	0.77 [0.73-0.81]	2.29158e-23	D3_APLASTICANDOTHANAEMIA	Aplastic and other anaemias	Hematologic and immune	0.77	0.73	0.81	3	1	-22.6399	2	Lipoprotein and lipid	IDL-C
IDL_CE	140440	2029	0.76 [0.72-0.80]	4.80898e-25	D3_APLASTICANDOTHANAEMIA	Aplastic and other anaemias	Hematologic and immune	0.76	0.72	0.8	3	1	-24.3179	2	Lipoprotein and lipid	IDL-CE
IDL_FC	140441	2029	0.80 [0.76-0.85]	3.36564e-16	D3_APLASTICANDOTHANAEMIA	Aplastic and other anaemias	Hematologic and immune	0.8	0.76	0.85	3	1	-15.4729	2	Lipoprotein and lipid	IDL-FC
IDL_L	140440	2029	0.79 [0.75-0.83]	5.82531e-20	D3_APLASTICANDOTHANAEMIA	Aplastic and other anaemias	Hematologic and immune	0.79	0.75	0.83	3	1	-19.2347	2	Lipoprotein and lipid	IDL-L
IDL_P	140443	2029	0.83 [0.79-0.87]	8.28444e-13	D3_APLASTICANDOTHANAEMIA	Aplastic and other anaemias	Hematologic and immune	0.83	0.79	0.87	3	1	-12.0817	2	Lipoprotein and lipid	IDL-P
IDL_PL	140435	2029	0.81 [0.77-0.86]	8.94935e-15	D3_APLASTICANDOTHANAEMIA	Aplastic and other anaemias	Hematologic and immune	0.81	0.77	0.86	3	1	-14.0482	2	Lipoprotein and lipid	IDL-PL
L_LDL_C	140430	2029	0.76 [0.73-0.80]	4.70043e-28	D3_APLASTICANDOTHANAEMIA	Aplastic and other anaemias	Hematologic and immune	0.76	0.73	0.8	3	1	-27.3279	2	Lipoprotein and lipid	L-LDL-C
L_LDL_CE	140427	2029	0.77 [0.73-0.80]	2.7867e-27	D3_APLASTICANDOTHANAEMIA	Aplastic and other anaemias	Hematologic and immune	0.77	0.73	0.8	3	1	-26.5549	2	Lipoprotein and lipid	L-LDL-CE
L_LDL_FC	140435	2029	0.76 [0.73-0.80]	4.95885e-26	D3_APLASTICANDOTHANAEMIA	Aplastic and other anaemias	Hematologic and immune	0.76	0.73	0.8	3	1	-25.3046	2	Lipoprotein and lipid	L-LDL-FC
L_LDL_L	140431	2029	0.77 [0.73-0.81]	1.75748e-26	D3_APLASTICANDOTHANAEMIA	Aplastic and other anaemias	Hematologic and immune	0.77	0.73	0.81	3	1	-25.7551	2	Lipoprotein and lipid	L-LDL-L
L_LDL_P	140432	2029	0.83 [0.79-0.88]	8.53526e-13	D3_APLASTICANDOTHANAEMIA	Aplastic and other anaemias	Hematologic and immune	0.83	0.79	0.88	3	1	-12.0688	2	Lipoprotein and lipid	L-LDL-P
L_LDL_PL	140440	2029	0.77 [0.73-0.81]	3.7258e-25	D3_APLASTICANDOTHANAEMIA	Aplastic and other anaemias	Hematologic and immune	0.77	0.73	0.81	3	1	-24.4288	2	Lipoprotein and lipid	L-LDL-PL
M_HDL_C	140422	2029	0.84 [0.80-0.88]	1.021e-12	D3_APLASTICANDOTHANAEMIA	Aplastic and other anaemias	Hematologic and immune	0.84	0.8	0.88	3	1	-11.991	2	Lipoprotein and lipid	M-HDL-C
M_HDL_CE	140424	2029	0.84 [0.80-0.88]	1.57592e-12	D3_APLASTICANDOTHANAEMIA	Aplastic and other anaemias	Hematologic and immune	0.84	0.8	0.88	3	1	-11.8025	2	Lipoprotein and lipid	M-HDL-CE
M_HDL_FC	140412	2029	0.84 [0.80-0.89]	2.59077e-11	D3_APLASTICANDOTHANAEMIA	Aplastic and other anaemias	Hematologic and immune	0.84	0.8	0.89	3	1	-10.5866	2	Lipoprotein and lipid	M-HDL-FC
M_HDL_L	140408	2029	0.84 [0.80-0.88]	2.57723e-12	D3_APLASTICANDOTHANAEMIA	Aplastic and other anaemias	Hematologic and immune	0.84	0.8	0.88	3	1	-11.5888	2	Lipoprotein and lipid	M-HDL-L
M_HDL_P	140415	2029	0.85 [0.81-0.89]	4.54237e-11	D3_APLASTICANDOTHANAEMIA	Aplastic and other anaemias	Hematologic and immune	0.85	0.81	0.89	3	1	-10.3427	2	Lipoprotein and lipid	M-HDL-P
M_HDL_PL	140404	2029	0.85 [0.81-0.89]	3.43652e-11	D3_APLASTICANDOTHANAEMIA	Aplastic and other anaemias	Hematologic and immune	0.85	0.81	0.89	3	1	-10.4639	2	Lipoprotein and lipid	M-HDL-PL
M_LDL_C	140436	2029	0.78 [0.75-0.82]	1.5969e-23	D3_APLASTICANDOTHANAEMIA	Aplastic and other anaemias	Hematologic and immune	0.78	0.75	0.82	3	1	-22.7967	2	Lipoprotein and lipid	M-LDL-C
M_LDL_CE	140434	2029	0.80 [0.76-0.83]	5.97033e-21	D3_APLASTICANDOTHANAEMIA	Aplastic and other anaemias	Hematologic and immune	0.8	0.76	0.83	3	1	-20.224	2	Lipoprotein and lipid	M-LDL-CE
M_LDL_FC	140436	2029	0.77 [0.74-0.81]	1.34258e-25	D3_APLASTICANDOTHANAEMIA	Aplastic and other anaemias	Hematologic and immune	0.77	0.74	0.81	3	1	-24.8721	2	Lipoprotein and lipid	M-LDL-FC
M_LDL_L	140433	2029	0.79 [0.75-0.83]	1.55333e-22	D3_APLASTICANDOTHANAEMIA	Aplastic and other anaemias	Hematologic and immune	0.79	0.75	0.83	3	1	-21.8087	2	Lipoprotein and lipid	M-LDL-L
M_LDL_P	140437	2029	0.83 [0.79-0.87]	1.36472e-13	D3_APLASTICANDOTHANAEMIA	Aplastic and other anaemias	Hematologic and immune	0.83	0.79	0.87	3	1	-12.865	2	Lipoprotein and lipid	M-LDL-P
M_LDL_PL	140435	2029	0.79 [0.75-0.83]	2.35765e-22	D3_APLASTICANDOTHANAEMIA	Aplastic and other anaemias	Hematologic and immune	0.79	0.75	0.83	3	1	-21.6275	2	Lipoprotein and lipid	M-LDL-PL
M_VLDL_C	140441	2029	0.84 [0.80-0.89]	2.49826e-11	D3_APLASTICANDOTHANAEMIA	Aplastic and other anaemias	Hematologic and immune	0.84	0.8	0.89	3	1	-10.6024	2	Lipoprotein and lipid	M-VLDL-C
M_VLDL_CE	140439	2029	0.84 [0.80-0.88]	1.0361e-11	D3_APLASTICANDOTHANAEMIA	Aplastic and other anaemias	Hematologic and immune	0.84	0.8	0.88	3	1	-10.9846	2	Lipoprotein and lipid	M-VLDL-CE
M_VLDL_FC	140435	2029	0.87 [0.82-0.91]	5.89489e-09	D3_APLASTICANDOTHANAEMIA	Aplastic and other anaemias	Hematologic and immune	0.87	0.82	0.91	3	1	-8.22952	2	Lipoprotein and lipid	M-VLDL-FC
M_VLDL_L	140431	2029	0.87 [0.83-0.91]	1.26174e-08	D3_APLASTICANDOTHANAEMIA	Aplastic and other anaemias	Hematologic and immune	0.87	0.83	0.91	3	1	-7.89903	2	Lipoprotein and lipid	M-VLDL-L
M_VLDL_P	140437	2029	0.88 [0.84-0.92]	1.02968e-07	D3_APLASTICANDOTHANAEMIA	Aplastic and other anaemias	Hematologic and immune	0.88	0.84	0.92	3	1	-6.9873	2	Lipoprotein and lipid	M-VLDL-P
M_VLDL_PL	140436	2029	0.87 [0.83-0.91]	2.19057e-08	D3_APLASTICANDOTHANAEMIA	Aplastic and other anaemias	Hematologic and immune	0.87	0.83	0.91	3	1	-7.65944	2	Lipoprotein and lipid	M-VLDL-PL
S_HDL_C	140380	2029	0.77 [0.73-0.80]	8.33994e-32	D3_APLASTICANDOTHANAEMIA	Aplastic and other anaemias	Hematologic and immune	0.77	0.73	0.8	3	1	-31.0788	2	Lipoprotein and lipid	S-HDL-C
S_HDL_CE	140388	2028	0.77 [0.74-0.81]	1.99065e-31	D3_APLASTICANDOTHANAEMIA	Aplastic and other anaemias	Hematologic and immune	0.77	0.74	0.81	3	1	-30.701	2	Lipoprotein and lipid	S-HDL-CE
S_HDL_FC	140371	2029	0.80 [0.76-0.84]	7.03611e-22	D3_APLASTICANDOTHANAEMIA	Aplastic and other anaemias	Hematologic and immune	0.8	0.76	0.84	3	1	-21.1527	2	Lipoprotein and lipid	S-HDL-FC
S_HDL_L	140380	2029	0.79 [0.76-0.83]	4.6899e-25	D3_APLASTICANDOTHANAEMIA	Aplastic and other anaemias	Hematologic and immune	0.79	0.76	0.83	3	1	-24.3288	2	Lipoprotein and lipid	S-HDL-L
S_HDL_P	140380	2029	0.77 [0.74-0.81]	5.32569e-30	D3_APLASTICANDOTHANAEMIA	Aplastic and other anaemias	Hematologic and immune	0.77	0.74	0.81	3	1	-29.2736	2	Lipoprotein and lipid	S-HDL-P
S_HDL_PL	140386	2027	0.80 [0.76-0.84]	4.25442e-22	D3_APLASTICANDOTHANAEMIA	Aplastic and other anaemias	Hematologic and immune	0.8	0.76	0.84	3	1	-21.3712	2	Lipoprotein and lipid	S-HDL-PL
S_LDL_C	140439	2029	0.79 [0.76-0.83]	1.41764e-20	D3_APLASTICANDOTHANAEMIA	Aplastic and other anaemias	Hematologic and immune	0.79	0.76	0.83	3	1	-19.8484	2	Lipoprotein and lipid	S-LDL-C
S_LDL_CE	140436	2029	0.80 [0.77-0.84]	3.8788e-18	D3_APLASTICANDOTHANAEMIA	Aplastic and other anaemias	Hematologic and immune	0.8	0.77	0.84	3	1	-17.4113	2	Lipoprotein and lipid	S-LDL-CE
S_LDL_FC	140442	2029	0.79 [0.76-0.83]	7.03191e-22	D3_APLASTICANDOTHANAEMIA	Aplastic and other anaemias	Hematologic and immune	0.79	0.76	0.83	3	1	-21.1529	2	Lipoprotein and lipid	S-LDL-FC
S_LDL_L	140436	2029	0.80 [0.77-0.84]	1.488e-18	D3_APLASTICANDOTHANAEMIA	Aplastic and other anaemias	Hematologic and immune	0.8	0.77	0.84	3	1	-17.8274	2	Lipoprotein and lipid	S-LDL-L
S_LDL_P	140439	2029	0.84 [0.80-0.89]	1.27035e-11	D3_APLASTICANDOTHANAEMIA	Aplastic and other anaemias	Hematologic and immune	0.84	0.8	0.89	3	1	-10.8961	2	Lipoprotein and lipid	S-LDL-P
S_LDL_PL	140436	2029	0.82 [0.78-0.86]	2.31183e-16	D3_APLASTICANDOTHANAEMIA	Aplastic and other anaemias	Hematologic and immune	0.82	0.78	0.86	3	1	-15.636	2	Lipoprotein and lipid	S-LDL-PL
S_VLDL_FC	140430	2029	0.87 [0.83-0.92]	2.79425e-08	D3_APLASTICANDOTHANAEMIA	Aplastic and other anaemias	Hematologic and immune	0.87	0.83	0.92	3	1	-7.55373	2	Lipoprotein and lipid	S-VLDL-FC
Cholines	140288	2027	0.81 [0.77-0.85]	4.60032e-18	D3_APLASTICANDOTHANAEMIA	Aplastic and other anaemias	Hematologic and immune	0.81	0.77	0.85	3	1	-17.3372	2	Lipoprotein and lipid	Cholines
Phosphatidylc	140288	2027	0.81 [0.77-0.84]	1.06139e-18	D3_APLASTICANDOTHANAEMIA	Aplastic and other anaemias	Hematologic and immune	0.81	0.77	0.84	3	1	-17.9741	2	Lipoprotein and lipid	PC
Phosphoglyc	140291	2027	0.82 [0.78-0.86]	5.87995e-17	D3_APLASTICANDOTHANAEMIA	Aplastic and other anaemias	Hematologic and immune	0.82	0.78	0.86	3	1	-16.2306	2	Lipoprotein and lipid	Phosphoglyc
Sphingomyelins	140291	2027	0.83 [0.79-0.87]	5.23542e-13	D3_APLASTICANDOTHANAEMIA	Aplastic and other anaemias	Hematologic and immune	0.83	0.79	0.87	3	1	-12.281	2	Lipoprotein and lipid	SM
HDL_PL	140420	2029	0.86 [0.82-0.91]	5.75185e-09	D3_APLASTICANDOTHANAEMIA	Aplastic and other anaemias	Hematologic and immune	0.86	0.82	0.91	3	1	-8.24019	2	Lipoprotein and lipid	HDL-PL
LDL_PL	140438	2029	0.78 [0.74-0.81]	1.06587e-24	D3_APLASTICANDOTHANAEMIA	Aplastic and other anaemias	Hematologic and immune	0.78	0.74	0.81	3	1	-23.9723	2	Lipoprotein and lipid	LDL-PL
Total_PL	140427	2029	0.80 [0.76-0.84]	2.24541e-20	D3_APLASTICANDOTHANAEMIA	Aplastic and other anaemias	Hematologic and immune	0.8	0.76	0.84	3	1	-19.6487	2	Lipoprotein and lipid	Total PL
IDL_C_pct	140265	2021	0.80 [0.77-0.83]	7.88909e-24	D3_APLASTICANDOTHANAEMIA	Aplastic and other anaemias	Hematologic and immune	0.8	0.77	0.83	3	1	-23.103	2	Lipoprotein and lipid	IDL-C%
IDL_CE_pct	140377	2026	0.76 [0.73-0.79]	3.2042e-35	D3_APLASTICANDOTHANAEMIA	Aplastic and other anaemias	Hematologic and immune	0.76	0.73	0.79	3	1	-34.4943	2	Lipoprotein and lipid	IDL-CE%
IDL_PL_pct	140399	2028	1.22 [1.17-1.28]	2.21351e-18	D3_APLASTICANDOTHANAEMIA	Aplastic and other anaemias	Hematologic and immune	1.22	1.17	1.28	3	1	17.6549	1	Lipoprotein and lipid	IDL-PL%
IDL_TG_pct	139752	2006	1.23 [1.17-1.29]	7.91152e-17	D3_APLASTICANDOTHANAEMIA	Aplastic and other anaemias	Hematologic and immune	1.23	1.17	1.29	3	1	16.1017	1	Lipoprotein and lipid	IDL-TG%
L_LDL_C_pct	140011	2012	0.77 [0.74-0.81]	2.67994e-30	D3_APLASTICANDOTHANAEMIA	Aplastic and other anaemias	Hematologic and immune	0.77	0.74	0.81	3	1	-29.5719	2	Lipoprotein and lipid	L-LDL-C%
L_LDL_CE_pct	140276	2021	0.81 [0.78-0.85]	2.06001e-23	D3_APLASTICANDOTHANAEMIA	Aplastic and other anaemias	Hematologic and immune	0.81	0.78	0.85	3	1	-22.6861	2	Lipoprotein and lipid	L-LDL-CE%
L_LDL_TG_pct	139673	2004	1.26 [1.20-1.32]	6.48384e-22	D3_APLASTICANDOTHANAEMIA	Aplastic and other anaemias	Hematologic and immune	1.26	1.2	1.32	3	1	21.1882	1	Lipoprotein and lipid	L-LDL-TG%
M_HDL_FC_pct	140435	2028	0.82 [0.78-0.86]	6.0495e-14	D3_APLASTICANDOTHANAEMIA	Aplastic and other anaemias	Hematologic and immune	0.82	0.78	0.86	3	1	-13.2183	2	Lipoprotein and lipid	M-HDL-FC%
M_LDL_C_pct	139908	2011	0.81 [0.78-0.85]	4.73347e-22	D3_APLASTICANDOTHANAEMIA	Aplastic and other anaemias	Hematologic and immune	0.81	0.78	0.85	3	1	-21.3248	2	Lipoprotein and lipid	M-LDL-C%
M_LDL_TG_pct	139798	2003	1.24 [1.18-1.30]	6.88016e-20	D3_APLASTICANDOTHANAEMIA	Aplastic and other anaemias	Hematologic and immune	1.24	1.18	1.3	3	1	19.1624	1	Lipoprotein and lipid	M-LDL-TG%
S_HDL_C_pct	140423	2028	0.89 [0.85-0.92]	4.36397e-08	D3_APLASTICANDOTHANAEMIA	Aplastic and other anaemias	Hematologic and immune	0.89	0.85	0.92	3	1	-7.36012	2	Lipoprotein and lipid	S-HDL-C%
S_HDL_CE_pct	140384	2027	0.89 [0.85-0.92]	2.17574e-08	D3_APLASTICANDOTHANAEMIA	Aplastic and other anaemias	Hematologic and immune	0.89	0.85	0.92	3	1	-7.66239	2	Lipoprotein and lipid	S-HDL-CE%
S_LDL_C_pct	140217	2020	0.81 [0.78-0.84]	4.58023e-23	D3_APLASTICANDOTHANAEMIA	Aplastic and other anaemias	Hematologic and immune	0.81	0.78	0.84	3	1	-22.3391	2	Lipoprotein and lipid	S-LDL-C%
S_LDL_CE_pct	140377	2027	0.88 [0.84-0.92]	1.09045e-08	D3_APLASTICANDOTHANAEMIA	Aplastic and other anaemias	Hematologic and immune	0.88	0.84	0.92	3	1	-7.96239	2	Lipoprotein and lipid	S-LDL-CE%
S_LDL_PL_pct	140374	2027	1.13 [1.08-1.18]	1.212e-07	D3_APLASTICANDOTHANAEMIA	Aplastic and other anaemias	Hematologic and immune	1.13	1.08	1.18	3	1	6.9165	1	Lipoprotein and lipid	S-LDL-PL%
S_LDL_TG_pct	139879	2012	1.14 [1.09-1.20]	1.74346e-08	D3_APLASTICANDOTHANAEMIA	Aplastic and other anaemias	Hematologic and immune	1.14	1.09	1.2	3	1	7.75859	1	Lipoprotein and lipid	S-LDL-TG%
S_VLDL_FC_pct	140446	2029	0.86 [0.82-0.90]	7.12107e-10	D3_APLASTICANDOTHANAEMIA	Aplastic and other anaemias	Hematologic and immune	0.86	0.82	0.9	3	1	-9.14745	2	Lipoprotein and lipid	S-VLDL-FC%
S_VLDL_PL_pct	140440	2029	0.86 [0.82-0.90]	5.77746e-10	D3_APLASTICANDOTHANAEMIA	Aplastic and other anaemias	Hematologic and immune	0.86	0.82	0.9	3	1	-9.23826	2	Lipoprotein and lipid	S-VLDL-PL%
XL_HDL_C_pct	139072	2004	0.88 [0.84-0.92]	5.83983e-08	D3_APLASTICANDOTHANAEMIA	Aplastic and other anaemias	Hematologic and immune	0.88	0.84	0.92	3	1	-7.2336	2	Lipoprotein and lipid	XL-HDL-C%
XL_HDL_CE_pct	139000	2003	0.86 [0.82-0.90]	1.20395e-12	D3_APLASTICANDOTHANAEMIA	Aplastic and other anaemias	Hematologic and immune	0.86	0.82	0.9	3	1	-11.9194	2	Lipoprotein and lipid	XL-HDL-CE%
XS_VLDL_C_pct	140426	2027	0.86 [0.82-0.90]	9.98202e-10	D3_APLASTICANDOTHANAEMIA	Aplastic and other anaemias	Hematologic and immune	0.86	0.82	0.9	3	1	-9.00078	2	Lipoprotein and lipid	XS-VLDL-C%
XS_VLDL_CE_pct	140433	2028	0.85 [0.81-0.89]	5.69705e-12	D3_APLASTICANDOTHANAEMIA	Aplastic and other anaemias	Hematologic and immune	0.85	0.81	0.89	3	1	-11.2444	2	Lipoprotein and lipid	XS-VLDL-CE%
XS_VLDL_PL_pct	140372	2027	1.28 [1.23-1.34]	1.04723e-26	D3_APLASTICANDOTHANAEMIA	Aplastic and other anaemias	Hematologic and immune	1.28	1.23	1.34	3	1	25.98	1	Lipoprotein and lipid	XS-VLDL-PL%
HDL_L	140412	2029	0.85 [0.81-0.90]	9.07631e-10	D3_APLASTICANDOTHANAEMIA	Aplastic and other anaemias	Hematologic and immune	0.85	0.81	0.9	3	1	-9.04209	2	Lipoprotein and lipid	HDL-L
LDL_L	140433	2029	0.78 [0.74-0.81]	4.68593e-26	D3_APLASTICANDOTHANAEMIA	Aplastic and other anaemias	Hematologic and immune	0.78	0.74	0.81	3	1	-25.3292	2	Lipoprotein and lipid	LDL-L
Total_L	140428	2029	0.80 [0.76-0.84]	1.45297e-20	D3_APLASTICANDOTHANAEMIA	Aplastic and other anaemias	Hematologic and immune	0.8	0.76	0.84	3	1	-19.8377	2	Lipoprotein and lipid	Total L
HDL_P	146947	379	0.73 [0.65-0.82]	3.99555e-08	D3_COAGDEF_PURPUR_HAEMORRHAGIC	Coagulation defects, purpura and other haemorrhagic conditions	Hematologic and immune	0.73	0.65	0.82	3	1	-7.39842	2	Lipoprotein and lipid	HDL-P
Total_P	146950	379	0.72 [0.64-0.80]	8.51019e-09	D3_COAGDEF_PURPUR_HAEMORRHAGIC	Coagulation defects, purpura and other haemorrhagic conditions	Hematologic and immune	0.72	0.64	0.8	3	1	-8.07006	2	Lipoprotein and lipid	Total P
L_LDL_C	146988	379	0.75 [0.67-0.84]	1.83332e-07	D3_COAGDEF_PURPUR_HAEMORRHAGIC	Coagulation defects, purpura and other haemorrhagic conditions	Hematologic and immune	0.75	0.67	0.84	3	1	-6.73676	2	Lipoprotein and lipid	L-LDL-C
L_LDL_CE	146986	379	0.75 [0.67-0.84]	2.70686e-07	D3_COAGDEF_PURPUR_HAEMORRHAGIC	Coagulation defects, purpura and other haemorrhagic conditions	Hematologic and immune	0.75	0.67	0.84	3	1	-6.56753	2	Lipoprotein and lipid	L-LDL-CE
L_LDL_L	146990	379	0.75 [0.68-0.84]	2.96995e-07	D3_COAGDEF_PURPUR_HAEMORRHAGIC	Coagulation defects, purpura and other haemorrhagic conditions	Hematologic and immune	0.75	0.68	0.84	3	1	-6.52725	2	Lipoprotein and lipid	L-LDL-L
M_LDL_FC	146996	379	0.75 [0.67-0.83]	1.65882e-07	D3_COAGDEF_PURPUR_HAEMORRHAGIC	Coagulation defects, purpura and other haemorrhagic conditions	Hematologic and immune	0.75	0.67	0.83	3	1	-6.7802	2	Lipoprotein and lipid	M-LDL-FC
S_HDL_C	146939	379	0.69 [0.63-0.77]	6.95517e-13	D3_COAGDEF_PURPUR_HAEMORRHAGIC	Coagulation defects, purpura and other haemorrhagic conditions	Hematologic and immune	0.69	0.63	0.77	3	1	-12.1577	2	Lipoprotein and lipid	S-HDL-C
S_HDL_CE	146946	379	0.69 [0.62-0.76]	2.83228e-13	D3_COAGDEF_PURPUR_HAEMORRHAGIC	Coagulation defects, purpura and other haemorrhagic conditions	Hematologic and immune	0.69	0.62	0.76	3	1	-12.5479	2	Lipoprotein and lipid	S-HDL-CE
S_HDL_FC	146929	379	0.74 [0.67-0.82]	1.8794e-08	D3_COAGDEF_PURPUR_HAEMORRHAGIC	Coagulation defects, purpura and other haemorrhagic conditions	Hematologic and immune	0.74	0.67	0.82	3	1	-7.72598	2	Lipoprotein and lipid	S-HDL-FC
S_HDL_L	146939	379	0.72 [0.65-0.80]	2.47321e-10	D3_COAGDEF_PURPUR_HAEMORRHAGIC	Coagulation defects, purpura and other haemorrhagic conditions	Hematologic and immune	0.72	0.65	0.8	3	1	-9.60674	2	Lipoprotein and lipid	S-HDL-L
S_HDL_P	146939	379	0.70 [0.63-0.77]	4.35568e-12	D3_COAGDEF_PURPUR_HAEMORRHAGIC	Coagulation defects, purpura and other haemorrhagic conditions	Hematologic and immune	0.7	0.63	0.77	3	1	-11.3609	2	Lipoprotein and lipid	S-HDL-P
S_HDL_PL	146944	378	0.73 [0.66-0.81]	1.79638e-09	D3_COAGDEF_PURPUR_HAEMORRHAGIC	Coagulation defects, purpura and other haemorrhagic conditions	Hematologic and immune	0.73	0.66	0.81	3	1	-8.7456	2	Lipoprotein and lipid	S-HDL-PL
LDL_PL	146996	379	0.75 [0.67-0.83]	1.89582e-07	D3_COAGDEF_PURPUR_HAEMORRHAGIC	Coagulation defects, purpura and other haemorrhagic conditions	Hematologic and immune	0.75	0.67	0.83	3	1	-6.7222	2	Lipoprotein and lipid	LDL-PL
IDL_C_pct	146788	376	0.78 [0.71-0.85]	9.15248e-08	D3_COAGDEF_PURPUR_HAEMORRHAGIC	Coagulation defects, purpura and other haemorrhagic conditions	Hematologic and immune	0.78	0.71	0.85	3	1	-7.03846	2	Lipoprotein and lipid	IDL-C%
IDL_CE_pct	146921	379	0.72 [0.66-0.79]	6.22084e-12	D3_COAGDEF_PURPUR_HAEMORRHAGIC	Coagulation defects, purpura and other haemorrhagic conditions	Hematologic and immune	0.72	0.66	0.79	3	1	-11.2062	2	Lipoprotein and lipid	IDL-CE%
IDL_PL_pct	146953	379	1.41 [1.28-1.57]	3.34164e-11	D3_COAGDEF_PURPUR_HAEMORRHAGIC	Coagulation defects, purpura and other haemorrhagic conditions	Hematologic and immune	1.41	1.28	1.57	3	1	10.476	1	Lipoprotein and lipid	IDL-PL%
L_LDL_C_pct	146503	377	0.76 [0.69-0.83]	1.48625e-08	D3_COAGDEF_PURPUR_HAEMORRHAGIC	Coagulation defects, purpura and other haemorrhagic conditions	Hematologic and immune	0.76	0.69	0.83	3	1	-7.82791	2	Lipoprotein and lipid	L-LDL-C%
L_LDL_TG_pct	146124	375	1.33 [1.20-1.48]	9.29961e-08	D3_COAGDEF_PURPUR_HAEMORRHAGIC	Coagulation defects, purpura and other haemorrhagic conditions	Hematologic and immune	1.33	1.2	1.48	3	1	7.03154	1	Lipoprotein and lipid	L-LDL-TG%
M_LDL_TG_pct	146282	375	1.32 [1.20-1.47]	6.44606e-08	D3_COAGDEF_PURPUR_HAEMORRHAGIC	Coagulation defects, purpura and other haemorrhagic conditions	Hematologic and immune	1.32	1.2	1.47	3	1	7.19071	1	Lipoprotein and lipid	M-LDL-TG%
LDL_L	146991	379	0.75 [0.68-0.84]	1.66306e-07	D3_COAGDEF_PURPUR_HAEMORRHAGIC	Coagulation defects, purpura and other haemorrhagic conditions	Hematologic and immune	0.75	0.68	0.84	3	1	-6.77909	2	Lipoprotein and lipid	LDL-L
HDL_P	141959	1153	0.77 [0.72-0.82]	3.27653e-16	D3_NUTRIANAEMIA	Nutritional anaemias	Hematologic and immune	0.77	0.72	0.82	3	1	-15.4846	2	Lipoprotein and lipid	HDL-P
LDL_P	142007	1153	0.80 [0.75-0.85]	1.86626e-11	D3_NUTRIANAEMIA	Nutritional anaemias	Hematologic and immune	0.8	0.75	0.85	3	1	-10.729	2	Lipoprotein and lipid	LDL-P
Total_P	141963	1153	0.75 [0.70-0.80]	6.36508e-19	D3_NUTRIANAEMIA	Nutritional anaemias	Hematologic and immune	0.75	0.7	0.8	3	1	-18.1962	2	Lipoprotein and lipid	Total P
IDL_C	142010	1153	0.71 [0.67-0.76]	5.26708e-22	D3_NUTRIANAEMIA	Nutritional anaemias	Hematologic and immune	0.71	0.67	0.76	3	1	-21.2784	2	Lipoprotein and lipid	IDL-C
IDL_CE	142010	1153	0.71 [0.66-0.76]	7.489e-23	D3_NUTRIANAEMIA	Nutritional anaemias	Hematologic and immune	0.71	0.66	0.76	3	1	-22.1256	2	Lipoprotein and lipid	IDL-CE
IDL_FC	142011	1153	0.74 [0.69-0.80]	7.14313e-17	D3_NUTRIANAEMIA	Nutritional anaemias	Hematologic and immune	0.74	0.69	0.8	3	1	-16.1461	2	Lipoprotein and lipid	IDL-FC
IDL_L	142009	1153	0.73 [0.69-0.79]	7.03198e-19	D3_NUTRIANAEMIA	Nutritional anaemias	Hematologic and immune	0.73	0.69	0.79	3	1	-18.1529	2	Lipoprotein and lipid	IDL-L
IDL_P	142011	1153	0.77 [0.72-0.82]	9.89025e-14	D3_NUTRIANAEMIA	Nutritional anaemias	Hematologic and immune	0.77	0.72	0.82	3	1	-13.0048	2	Lipoprotein and lipid	IDL-P
IDL_PL	142003	1153	0.76 [0.71-0.82]	2.80591e-14	D3_NUTRIANAEMIA	Nutritional anaemias	Hematologic and immune	0.76	0.71	0.82	3	1	-13.5519	2	Lipoprotein and lipid	IDL-PL
L_LDL_C	142001	1153	0.72 [0.67-0.77]	1.32045e-24	D3_NUTRIANAEMIA	Nutritional anaemias	Hematologic and immune	0.72	0.67	0.77	3	1	-23.8793	2	Lipoprotein and lipid	L-LDL-C
L_LDL_CE	141999	1153	0.72 [0.68-0.77]	2.07682e-23	D3_NUTRIANAEMIA	Nutritional anaemias	Hematologic and immune	0.72	0.68	0.77	3	1	-22.6826	2	Lipoprotein and lipid	L-LDL-CE
L_LDL_FC	142004	1153	0.71 [0.66-0.76]	6.02908e-24	D3_NUTRIANAEMIA	Nutritional anaemias	Hematologic and immune	0.71	0.66	0.76	3	1	-23.2197	2	Lipoprotein and lipid	L-LDL-FC
L_LDL_L	142003	1153	0.72 [0.68-0.77]	2.40264e-23	D3_NUTRIANAEMIA	Nutritional anaemias	Hematologic and immune	0.72	0.68	0.77	3	1	-22.6193	2	Lipoprotein and lipid	L-LDL-L
L_LDL_P	142002	1153	0.80 [0.75-0.86]	1.16731e-10	D3_NUTRIANAEMIA	Nutritional anaemias	Hematologic and immune	0.8	0.75	0.86	3	1	-9.93282	2	Lipoprotein and lipid	L-LDL-P
L_LDL_PL	142011	1153	0.72 [0.68-0.77]	1.05011e-22	D3_NUTRIANAEMIA	Nutritional anaemias	Hematologic and immune	0.72	0.68	0.77	3	1	-21.9788	2	Lipoprotein and lipid	L-LDL-PL
M_HDL_C	141991	1153	0.81 [0.76-0.87]	5.94593e-10	D3_NUTRIANAEMIA	Nutritional anaemias	Hematologic and immune	0.81	0.76	0.87	3	1	-9.22578	2	Lipoprotein and lipid	M-HDL-C
M_HDL_CE	141993	1153	0.82 [0.76-0.87]	7.01299e-10	D3_NUTRIANAEMIA	Nutritional anaemias	Hematologic and immune	0.82	0.76	0.87	3	1	-9.1541	2	Lipoprotein and lipid	M-HDL-CE
M_HDL_FC	141982	1153	0.82 [0.77-0.88]	4.00782e-09	D3_NUTRIANAEMIA	Nutritional anaemias	Hematologic and immune	0.82	0.77	0.88	3	1	-8.39709	2	Lipoprotein and lipid	M-HDL-FC
M_HDL_L	141978	1153	0.83 [0.77-0.88]	4.03258e-09	D3_NUTRIANAEMIA	Nutritional anaemias	Hematologic and immune	0.83	0.77	0.88	3	1	-8.39442	2	Lipoprotein and lipid	M-HDL-L
M_HDL_P	141985	1153	0.83 [0.77-0.88]	7.75939e-09	D3_NUTRIANAEMIA	Nutritional anaemias	Hematologic and immune	0.83	0.77	0.88	3	1	-8.11017	2	Lipoprotein and lipid	M-HDL-P
M_HDL_PL	141975	1152	0.83 [0.78-0.89]	1.61545e-08	D3_NUTRIANAEMIA	Nutritional anaemias	Hematologic and immune	0.83	0.78	0.89	3	1	-7.79171	2	Lipoprotein and lipid	M-HDL-PL
M_LDL_C	142007	1153	0.75 [0.70-0.80]	3.04179e-19	D3_NUTRIANAEMIA	Nutritional anaemias	Hematologic and immune	0.75	0.7	0.8	3	1	-18.5169	2	Lipoprotein and lipid	M-LDL-C
M_LDL_CE	142005	1153	0.77 [0.72-0.82]	1.25604e-16	D3_NUTRIANAEMIA	Nutritional anaemias	Hematologic and immune	0.77	0.72	0.82	3	1	-15.901	2	Lipoprotein and lipid	M-LDL-CE
M_LDL_FC	142007	1153	0.73 [0.68-0.78]	1.33263e-22	D3_NUTRIANAEMIA	Nutritional anaemias	Hematologic and immune	0.73	0.68	0.78	3	1	-21.8753	2	Lipoprotein and lipid	M-LDL-FC
M_LDL_L	142004	1153	0.76 [0.71-0.81]	2.75168e-18	D3_NUTRIANAEMIA	Nutritional anaemias	Hematologic and immune	0.76	0.71	0.81	3	1	-17.5604	2	Lipoprotein and lipid	M-LDL-L
M_LDL_P	142008	1153	0.79 [0.74-0.85]	2.99025e-12	D3_NUTRIANAEMIA	Nutritional anaemias	Hematologic and immune	0.79	0.74	0.85	3	1	-11.5243	2	Lipoprotein and lipid	M-LDL-P
M_LDL_PL	142006	1153	0.76 [0.71-0.81]	6.72886e-18	D3_NUTRIANAEMIA	Nutritional anaemias	Hematologic and immune	0.76	0.71	0.81	3	1	-17.1721	2	Lipoprotein and lipid	M-LDL-PL
M_VLDL_C	142011	1153	0.80 [0.75-0.85]	1.83856e-11	D3_NUTRIANAEMIA	Nutritional anaemias	Hematologic and immune	0.8	0.75	0.85	3	1	-10.7355	2	Lipoprotein and lipid	M-VLDL-C
M_VLDL_CE	142008	1153	0.79 [0.73-0.84]	2.59518e-12	D3_NUTRIANAEMIA	Nutritional anaemias	Hematologic and immune	0.79	0.73	0.84	3	1	-11.5858	2	Lipoprotein and lipid	M-VLDL-CE
M_VLDL_FC	142006	1153	0.83 [0.78-0.88]	1.48321e-08	D3_NUTRIANAEMIA	Nutritional anaemias	Hematologic and immune	0.83	0.78	0.88	3	1	-7.8288	2	Lipoprotein and lipid	M-VLDL-FC
M_VLDL_PL	142008	1153	0.85 [0.79-0.90]	2.34859e-07	D3_NUTRIANAEMIA	Nutritional anaemias	Hematologic and immune	0.85	0.79	0.9	3	1	-6.62919	2	Lipoprotein and lipid	M-VLDL-PL
S_HDL_C	141952	1153	0.74 [0.70-0.78]	2.54565e-24	D3_NUTRIANAEMIA	Nutritional anaemias	Hematologic and immune	0.74	0.7	0.78	3	1	-23.5942	2	Lipoprotein and lipid	S-HDL-C
S_HDL_CE	141958	1153	0.74 [0.70-0.78]	1.42243e-24	D3_NUTRIANAEMIA	Nutritional anaemias	Hematologic and immune	0.74	0.7	0.78	3	1	-23.847	2	Lipoprotein and lipid	S-HDL-CE
S_HDL_FC	141942	1153	0.77 [0.73-0.82]	5.82594e-17	D3_NUTRIANAEMIA	Nutritional anaemias	Hematologic and immune	0.77	0.73	0.82	3	1	-16.2346	2	Lipoprotein and lipid	S-HDL-FC
S_HDL_L	141952	1153	0.77 [0.73-0.82]	4.28018e-18	D3_NUTRIANAEMIA	Nutritional anaemias	Hematologic and immune	0.77	0.73	0.82	3	1	-17.3685	2	Lipoprotein and lipid	S-HDL-L
S_HDL_P	141952	1153	0.74 [0.70-0.79]	5.1563e-23	D3_NUTRIANAEMIA	Nutritional anaemias	Hematologic and immune	0.74	0.7	0.79	3	1	-22.2877	2	Lipoprotein and lipid	S-HDL-P
S_HDL_PL	141959	1152	0.78 [0.74-0.83]	1.13201e-15	D3_NUTRIANAEMIA	Nutritional anaemias	Hematologic and immune	0.78	0.74	0.83	3	1	-14.9462	2	Lipoprotein and lipid	S-HDL-PL
S_LDL_C	142009	1153	0.76 [0.72-0.81]	2.03058e-16	D3_NUTRIANAEMIA	Nutritional anaemias	Hematologic and immune	0.76	0.72	0.81	3	1	-15.6924	2	Lipoprotein and lipid	S-LDL-C
S_LDL_CE	142007	1153	0.78 [0.73-0.83]	3.9299e-14	D3_NUTRIANAEMIA	Nutritional anaemias	Hematologic and immune	0.78	0.73	0.83	3	1	-13.4056	2	Lipoprotein and lipid	S-LDL-CE
S_LDL_FC	142013	1153	0.76 [0.71-0.80]	1.49619e-18	D3_NUTRIANAEMIA	Nutritional anaemias	Hematologic and immune	0.76	0.71	0.8	3	1	-17.825	2	Lipoprotein and lipid	S-LDL-FC
S_LDL_L	142007	1153	0.78 [0.73-0.83]	1.9775e-14	D3_NUTRIANAEMIA	Nutritional anaemias	Hematologic and immune	0.78	0.73	0.83	3	1	-13.7039	2	Lipoprotein and lipid	S-LDL-L
S_LDL_P	142010	1153	0.82 [0.77-0.87]	1.40002e-09	D3_NUTRIANAEMIA	Nutritional anaemias	Hematologic and immune	0.82	0.77	0.87	3	1	-8.85387	2	Lipoprotein and lipid	S-LDL-P
S_LDL_PL	142006	1153	0.79 [0.74-0.85]	1.48318e-12	D3_NUTRIANAEMIA	Nutritional anaemias	Hematologic and immune	0.79	0.74	0.85	3	1	-11.8288	2	Lipoprotein and lipid	S-LDL-PL
S_VLDL_FC	142001	1153	0.83 [0.78-0.89]	2.27964e-08	D3_NUTRIANAEMIA	Nutritional anaemias	Hematologic and immune	0.83	0.78	0.89	3	1	-7.64213	2	Lipoprotein and lipid	S-VLDL-FC
XS_VLDL_CE	142008	1153	0.83 [0.77-0.89]	7.41589e-08	D3_NUTRIANAEMIA	Nutritional anaemias	Hematologic and immune	0.83	0.77	0.89	3	1	-7.12984	2	Lipoprotein and lipid	XS-VLDL-CE
Cholines	141857	1149	0.77 [0.72-0.82]	2.72865e-15	D3_NUTRIANAEMIA	Nutritional anaemias	Hematologic and immune	0.77	0.72	0.82	3	1	-14.5641	2	Lipoprotein and lipid	Cholines
Phosphatidylc	141858	1149	0.78 [0.73-0.83]	1.21215e-14	D3_NUTRIANAEMIA	Nutritional anaemias	Hematologic and immune	0.78	0.73	0.83	3	1	-13.9164	2	Lipoprotein and lipid	PC
Phosphoglyc	141861	1149	0.79 [0.74-0.84]	9.08213e-14	D3_NUTRIANAEMIA	Nutritional anaemias	Hematologic and immune	0.79	0.74	0.84	3	1	-13.0418	2	Lipoprotein and lipid	Phosphoglyc
Sphingomyelins	141859	1149	0.77 [0.72-0.83]	4.29415e-14	D3_NUTRIANAEMIA	Nutritional anaemias	Hematologic and immune	0.77	0.72	0.83	3	1	-13.3671	2	Lipoprotein and lipid	SM
LDL_PL	142009	1153	0.73 [0.69-0.78]	3.67913e-21	D3_NUTRIANAEMIA	Nutritional anaemias	Hematologic and immune	0.73	0.69	0.78	3	1	-20.4343	2	Lipoprotein and lipid	LDL-PL
Total_PL	141997	1153	0.76 [0.72-0.82]	2.38389e-16	D3_NUTRIANAEMIA	Nutritional anaemias	Hematologic and immune	0.76	0.72	0.82	3	1	-15.6227	2	Lipoprotein and lipid	Total PL
IDL_C_pct	141819	1147	0.76 [0.72-0.81]	1.54076e-20	D3_NUTRIANAEMIA	Nutritional anaemias	Hematologic and immune	0.76	0.72	0.81	3	1	-19.8123	2	Lipoprotein and lipid	IDL-C%
IDL_CE_pct	141943	1150	0.74 [0.70-0.78]	6.57106e-25	D3_NUTRIANAEMIA	Nutritional anaemias	Hematologic and immune	0.74	0.7	0.78	3	1	-24.1824	2	Lipoprotein and lipid	IDL-CE%
IDL_PL_pct	141968	1152	1.25 [1.18-1.32]	1.77662e-13	D3_NUTRIANAEMIA	Nutritional anaemias	Hematologic and immune	1.25	1.18	1.32	3	1	12.7504	1	Lipoprotein and lipid	IDL-PL%
IDL_TG_pct	141286	1134	1.29 [1.20-1.37]	3.10067e-14	D3_NUTRIANAEMIA	Nutritional anaemias	Hematologic and immune	1.29	1.2	1.37	3	1	13.5085	1	Lipoprotein and lipid	IDL-TG%
L_LDL_C_pct	141558	1142	0.74 [0.70-0.79]	1.12959e-23	D3_NUTRIANAEMIA	Nutritional anaemias	Hematologic and immune	0.74	0.7	0.79	3	1	-22.9471	2	Lipoprotein and lipid	L-LDL-C%
L_LDL_CE_pct	141837	1149	0.80 [0.76-0.85]	9.77577e-16	D3_NUTRIANAEMIA	Nutritional anaemias	Hematologic and immune	0.8	0.76	0.85	3	1	-15.0098	2	Lipoprotein and lipid	L-LDL-CE%
L_LDL_TG_pct	141190	1135	1.32 [1.24-1.41]	2.13797e-18	D3_NUTRIANAEMIA	Nutritional anaemias	Hematologic and immune	1.32	1.24	1.41	3	1	17.67	1	Lipoprotein and lipid	L-LDL-TG%
M_HDL_FC_pct	142006	1153	0.81 [0.75-0.87]	1.10052e-09	D3_NUTRIANAEMIA	Nutritional anaemias	Hematologic and immune	0.81	0.75	0.87	3	1	-8.9584	2	Lipoprotein and lipid	M-HDL-FC%
M_LDL_C_pct	141463	1144	0.77 [0.72-0.81]	2.23698e-21	D3_NUTRIANAEMIA	Nutritional anaemias	Hematologic and immune	0.77	0.72	0.81	3	1	-20.6503	2	Lipoprotein and lipid	M-LDL-C%
M_LDL_TG_pct	141333	1138	1.30 [1.23-1.38]	8.00153e-18	D3_NUTRIANAEMIA	Nutritional anaemias	Hematologic and immune	1.3	1.23	1.38	3	1	17.0968	1	Lipoprotein and lipid	M-LDL-TG%
S_HDL_C_pct	141994	1153	0.86 [0.81-0.91]	1.57194e-07	D3_NUTRIANAEMIA	Nutritional anaemias	Hematologic and immune	0.86	0.81	0.91	3	1	-6.80356	2	Lipoprotein and lipid	S-HDL-C%
S_HDL_CE_pct	141949	1153	0.86 [0.82-0.91]	1.48168e-07	D3_NUTRIANAEMIA	Nutritional anaemias	Hematologic and immune	0.86	0.82	0.91	3	1	-6.82925	2	Lipoprotein and lipid	S-HDL-CE%
S_LDL_C_pct	141784	1149	0.76 [0.72-0.81]	1.21813e-22	D3_NUTRIANAEMIA	Nutritional anaemias	Hematologic and immune	0.76	0.72	0.81	3	1	-21.9143	2	Lipoprotein and lipid	S-LDL-C%
S_LDL_TG_pct	141419	1142	1.19 [1.12-1.27]	2.4885e-08	D3_NUTRIANAEMIA	Nutritional anaemias	Hematologic and immune	1.19	1.12	1.27	3	1	7.60406	1	Lipoprotein and lipid	S-LDL-TG%
S_VLDL_FC_pct	142016	1153	0.80 [0.75-0.85]	1.5011e-12	D3_NUTRIANAEMIA	Nutritional anaemias	Hematologic and immune	0.8	0.75	0.85	3	1	-11.8236	2	Lipoprotein and lipid	S-VLDL-FC%
S_VLDL_PL_pct	142010	1153	0.80 [0.75-0.85]	1.32188e-11	D3_NUTRIANAEMIA	Nutritional anaemias	Hematologic and immune	0.8	0.75	0.85	3	1	-10.8788	2	Lipoprotein and lipid	S-VLDL-PL%
XL_HDL_C_pct	140613	1147	0.83 [0.78-0.88]	1.86796e-09	D3_NUTRIANAEMIA	Nutritional anaemias	Hematologic and immune	0.83	0.78	0.88	3	1	-8.72863	2	Lipoprotein and lipid	XL-HDL-C%
XL_HDL_CE_pct	140526	1142	0.83 [0.78-0.88]	4.99409e-11	D3_NUTRIANAEMIA	Nutritional anaemias	Hematologic and immune	0.83	0.78	0.88	3	1	-10.3015	2	Lipoprotein and lipid	XL-HDL-CE%
XS_VLDL_C_pct	141995	1152	0.80 [0.75-0.85]	1.31005e-12	D3_NUTRIANAEMIA	Nutritional anaemias	Hematologic and immune	0.8	0.75	0.85	3	1	-11.8827	2	Lipoprotein and lipid	XS-VLDL-C%
XS_VLDL_CE_pct	142004	1152	0.79 [0.74-0.84]	1.22582e-13	D3_NUTRIANAEMIA	Nutritional anaemias	Hematologic and immune	0.79	0.74	0.84	3	1	-12.9116	2	Lipoprotein and lipid	XS-VLDL-CE%
XS_VLDL_PL_pct	141943	1153	1.37 [1.29-1.45]	5.3458e-24	D3_NUTRIANAEMIA	Nutritional anaemias	Hematologic and immune	1.37	1.29	1.45	3	1	23.272	1	Lipoprotein and lipid	XS-VLDL-PL%
HDL_L	141982	1153	0.84 [0.78-0.90]	2.60977e-07	D3_NUTRIANAEMIA	Nutritional anaemias	Hematologic and immune	0.84	0.78	0.9	3	1	-6.5834	2	Lipoprotein and lipid	HDL-L
LDL_L	142004	1153	0.74 [0.69-0.78]	2.66649e-22	D3_NUTRIANAEMIA	Nutritional anaemias	Hematologic and immune	0.74	0.69	0.78	3	1	-21.5741	2	Lipoprotein and lipid	LDL-L
Total_L	142000	1153	0.77 [0.72-0.82]	2.27759e-16	D3_NUTRIANAEMIA	Nutritional anaemias	Hematologic and immune	0.77	0.72	0.82	3	1	-15.6425	2	Lipoprotein and lipid	Total L
HDL_P	140236	1877	0.80 [0.76-0.84]	2.94308e-18	D3_OTHERANAEMIA	Other anaemias	Hematologic and immune	0.8	0.76	0.84	3	1	-17.5312	2	Lipoprotein and lipid	HDL-P
LDL_P	140284	1877	0.83 [0.79-0.87]	6.12979e-13	D3_OTHERANAEMIA	Other anaemias	Hematologic and immune	0.83	0.79	0.87	3	1	-12.2126	2	Lipoprotein and lipid	LDL-P
Total_P	140240	1877	0.79 [0.75-0.83]	3.29636e-21	D3_OTHERANAEMIA	Other anaemias	Hematologic and immune	0.79	0.75	0.83	3	1	-20.482	2	Lipoprotein and lipid	Total P
IDL_C	140288	1877	0.77 [0.73-0.81]	6.26977e-22	D3_OTHERANAEMIA	Other anaemias	Hematologic and immune	0.77	0.73	0.81	3	1	-21.2027	2	Lipoprotein and lipid	IDL-C
IDL_CE	140288	1877	0.76 [0.72-0.80]	2.03814e-23	D3_OTHERANAEMIA	Other anaemias	Hematologic and immune	0.76	0.72	0.8	3	1	-22.6908	2	Lipoprotein and lipid	IDL-CE
IDL_FC	140289	1877	0.80 [0.76-0.85]	3.23372e-15	D3_OTHERANAEMIA	Other anaemias	Hematologic and immune	0.8	0.76	0.85	3	1	-14.4903	2	Lipoprotein and lipid	IDL-FC
IDL_L	140288	1877	0.78 [0.74-0.83]	3.75232e-19	D3_OTHERANAEMIA	Other anaemias	Hematologic and immune	0.78	0.74	0.83	3	1	-18.4257	2	Lipoprotein and lipid	IDL-L
IDL_P	140291	1877	0.82 [0.78-0.87]	2.35224e-12	D3_OTHERANAEMIA	Other anaemias	Hematologic and immune	0.82	0.78	0.87	3	1	-11.6285	2	Lipoprotein and lipid	IDL-P
IDL_PL	140283	1877	0.81 [0.77-0.86]	3.05906e-14	D3_OTHERANAEMIA	Other anaemias	Hematologic and immune	0.81	0.77	0.86	3	1	-13.5144	2	Lipoprotein and lipid	IDL-PL
L_LDL_C	140278	1877	0.76 [0.73-0.80]	4.8901e-26	D3_OTHERANAEMIA	Other anaemias	Hematologic and immune	0.76	0.73	0.8	3	1	-25.3107	2	Lipoprotein and lipid	L-LDL-C
L_LDL_CE	140275	1877	0.77 [0.73-0.81]	2.46719e-25	D3_OTHERANAEMIA	Other anaemias	Hematologic and immune	0.77	0.73	0.81	3	1	-24.6078	2	Lipoprotein and lipid	L-LDL-CE
L_LDL_FC	140283	1877	0.76 [0.73-0.81]	7.46228e-24	D3_OTHERANAEMIA	Other anaemias	Hematologic and immune	0.76	0.73	0.81	3	1	-23.1271	2	Lipoprotein and lipid	L-LDL-FC
L_LDL_L	140279	1877	0.77 [0.73-0.81]	7.1958e-25	D3_OTHERANAEMIA	Other anaemias	Hematologic and immune	0.77	0.73	0.81	3	1	-24.1429	2	Lipoprotein and lipid	L-LDL-L
L_LDL_P	140280	1877	0.83 [0.79-0.88]	2.88996e-12	D3_OTHERANAEMIA	Other anaemias	Hematologic and immune	0.83	0.79	0.88	3	1	-11.5391	2	Lipoprotein and lipid	L-LDL-P
L_LDL_PL	140288	1877	0.77 [0.73-0.81]	1.61118e-23	D3_OTHERANAEMIA	Other anaemias	Hematologic and immune	0.77	0.73	0.81	3	1	-22.7929	2	Lipoprotein and lipid	L-LDL-PL
M_HDL_C	140270	1877	0.84 [0.80-0.89]	3.00311e-11	D3_OTHERANAEMIA	Other anaemias	Hematologic and immune	0.84	0.8	0.89	3	1	-10.5224	2	Lipoprotein and lipid	M-HDL-C
M_HDL_CE	140272	1877	0.84 [0.80-0.89]	4.96594e-11	D3_OTHERANAEMIA	Other anaemias	Hematologic and immune	0.84	0.8	0.89	3	1	-10.304	2	Lipoprotein and lipid	M-HDL-CE
M_HDL_FC	140260	1877	0.85 [0.80-0.89]	3.00276e-10	D3_OTHERANAEMIA	Other anaemias	Hematologic and immune	0.85	0.8	0.89	3	1	-9.52248	2	Lipoprotein and lipid	M-HDL-FC
M_HDL_L	140256	1877	0.84 [0.80-0.89]	3.14986e-11	D3_OTHERANAEMIA	Other anaemias	Hematologic and immune	0.84	0.8	0.89	3	1	-10.5017	2	Lipoprotein and lipid	M-HDL-L
M_HDL_P	140263	1877	0.85 [0.81-0.90]	4.6817e-10	D3_OTHERANAEMIA	Other anaemias	Hematologic and immune	0.85	0.81	0.9	3	1	-9.3296	2	Lipoprotein and lipid	M-HDL-P
M_HDL_PL	140252	1877	0.85 [0.81-0.90]	2.41106e-10	D3_OTHERANAEMIA	Other anaemias	Hematologic and immune	0.85	0.81	0.9	3	1	-9.61779	2	Lipoprotein and lipid	M-HDL-PL
M_LDL_C	140284	1877	0.78 [0.75-0.82]	4.85742e-22	D3_OTHERANAEMIA	Other anaemias	Hematologic and immune	0.78	0.75	0.82	3	1	-21.3136	2	Lipoprotein and lipid	M-LDL-C
M_LDL_CE	140282	1877	0.79 [0.76-0.83]	8.33877e-20	D3_OTHERANAEMIA	Other anaemias	Hematologic and immune	0.79	0.76	0.83	3	1	-19.0789	2	Lipoprotein and lipid	M-LDL-CE
M_LDL_FC	140284	1877	0.78 [0.74-0.82]	2.32997e-23	D3_OTHERANAEMIA	Other anaemias	Hematologic and immune	0.78	0.74	0.82	3	1	-22.6326	2	Lipoprotein and lipid	M-LDL-FC
M_LDL_L	140281	1877	0.79 [0.75-0.83]	2.79267e-21	D3_OTHERANAEMIA	Other anaemias	Hematologic and immune	0.79	0.75	0.83	3	1	-20.554	2	Lipoprotein and lipid	M-LDL-L
M_LDL_P	140285	1877	0.83 [0.79-0.87]	4.65528e-13	D3_OTHERANAEMIA	Other anaemias	Hematologic and immune	0.83	0.79	0.87	3	1	-12.3321	2	Lipoprotein and lipid	M-LDL-P
M_LDL_PL	140283	1877	0.79 [0.75-0.83]	5.64318e-21	D3_OTHERANAEMIA	Other anaemias	Hematologic and immune	0.79	0.75	0.83	3	1	-20.2485	2	Lipoprotein and lipid	M-LDL-PL
M_VLDL_C	140289	1877	0.84 [0.80-0.88]	5.10555e-11	D3_OTHERANAEMIA	Other anaemias	Hematologic and immune	0.84	0.8	0.88	3	1	-10.292	2	Lipoprotein and lipid	M-VLDL-C
M_VLDL_CE	140287	1877	0.84 [0.79-0.88]	3.89022e-11	D3_OTHERANAEMIA	Other anaemias	Hematologic and immune	0.84	0.79	0.88	3	1	-10.41	2	Lipoprotein and lipid	M-VLDL-CE
M_VLDL_FC	140283	1877	0.86 [0.82-0.90]	5.99965e-09	D3_OTHERANAEMIA	Other anaemias	Hematologic and immune	0.86	0.82	0.9	3	1	-8.22187	2	Lipoprotein and lipid	M-VLDL-FC
M_VLDL_L	140279	1877	0.87 [0.83-0.91]	1.43114e-08	D3_OTHERANAEMIA	Other anaemias	Hematologic and immune	0.87	0.83	0.91	3	1	-7.84432	2	Lipoprotein and lipid	M-VLDL-L
M_VLDL_P	140285	1877	0.87 [0.83-0.92]	8.3325e-08	D3_OTHERANAEMIA	Other anaemias	Hematologic and immune	0.87	0.83	0.92	3	1	-7.07922	2	Lipoprotein and lipid	M-VLDL-P
M_VLDL_PL	140284	1877	0.87 [0.82-0.91]	1.80921e-08	D3_OTHERANAEMIA	Other anaemias	Hematologic and immune	0.87	0.82	0.91	3	1	-7.74251	2	Lipoprotein and lipid	M-VLDL-PL
S_HDL_C	140228	1877	0.77 [0.74-0.81]	5.0047e-29	D3_OTHERANAEMIA	Other anaemias	Hematologic and immune	0.77	0.74	0.81	3	1	-28.3006	2	Lipoprotein and lipid	S-HDL-C
S_HDL_CE	140236	1876	0.77 [0.74-0.81]	2.54719e-28	D3_OTHERANAEMIA	Other anaemias	Hematologic and immune	0.77	0.74	0.81	3	1	-27.5939	2	Lipoprotein and lipid	S-HDL-CE
S_HDL_FC	140219	1877	0.80 [0.76-0.84]	1.01168e-20	D3_OTHERANAEMIA	Other anaemias	Hematologic and immune	0.8	0.76	0.84	3	1	-19.995	2	Lipoprotein and lipid	S-HDL-FC
S_HDL_L	140228	1877	0.79 [0.75-0.83]	1.53834e-23	D3_OTHERANAEMIA	Other anaemias	Hematologic and immune	0.79	0.75	0.83	3	1	-22.8129	2	Lipoprotein and lipid	S-HDL-L
S_HDL_P	140228	1877	0.77 [0.74-0.81]	1.75318e-27	D3_OTHERANAEMIA	Other anaemias	Hematologic and immune	0.77	0.74	0.81	3	1	-26.7562	2	Lipoprotein and lipid	S-HDL-P
S_HDL_PL	140234	1875	0.80 [0.76-0.84]	6.71432e-21	D3_OTHERANAEMIA	Other anaemias	Hematologic and immune	0.8	0.76	0.84	3	1	-20.173	2	Lipoprotein and lipid	S-HDL-PL
S_LDL_C	140287	1877	0.79 [0.75-0.83]	4.04079e-19	D3_OTHERANAEMIA	Other anaemias	Hematologic and immune	0.79	0.75	0.83	3	1	-18.3935	2	Lipoprotein and lipid	S-LDL-C
S_LDL_CE	140284	1877	0.80 [0.76-0.85]	3.92916e-17	D3_OTHERANAEMIA	Other anaemias	Hematologic and immune	0.8	0.76	0.85	3	1	-16.4057	2	Lipoprotein and lipid	S-LDL-CE
S_LDL_FC	140290	1877	0.80 [0.76-0.84]	1.63349e-19	D3_OTHERANAEMIA	Other anaemias	Hematologic and immune	0.8	0.76	0.84	3	1	-18.7869	2	Lipoprotein and lipid	S-LDL-FC
S_LDL_L	140284	1877	0.80 [0.76-0.85]	2.74762e-17	D3_OTHERANAEMIA	Other anaemias	Hematologic and immune	0.8	0.76	0.85	3	1	-16.561	2	Lipoprotein and lipid	S-LDL-L
S_LDL_P	140287	1877	0.84 [0.80-0.89]	3.94372e-11	D3_OTHERANAEMIA	Other anaemias	Hematologic and immune	0.84	0.8	0.89	3	1	-10.4041	2	Lipoprotein and lipid	S-LDL-P
S_LDL_PL	140284	1877	0.82 [0.78-0.86]	6.58509e-15	D3_OTHERANAEMIA	Other anaemias	Hematologic and immune	0.82	0.78	0.86	3	1	-14.1814	2	Lipoprotein and lipid	S-LDL-PL
S_VLDL_FC	140278	1877	0.87 [0.82-0.91]	1.9557e-08	D3_OTHERANAEMIA	Other anaemias	Hematologic and immune	0.87	0.82	0.91	3	1	-7.7087	2	Lipoprotein and lipid	S-VLDL-FC
Cholines	140136	1875	0.80 [0.77-0.85]	2.70976e-17	D3_OTHERANAEMIA	Other anaemias	Hematologic and immune	0.8	0.77	0.85	3	1	-16.5671	2	Lipoprotein and lipid	Cholines
Phosphatidylc	140136	1875	0.80 [0.76-0.84]	4.7201e-18	D3_OTHERANAEMIA	Other anaemias	Hematologic and immune	0.8	0.76	0.84	3	1	-17.326	2	Lipoprotein and lipid	PC
Phosphoglyc	140139	1875	0.81 [0.77-0.85]	1.9849e-16	D3_OTHERANAEMIA	Other anaemias	Hematologic and immune	0.81	0.77	0.85	3	1	-15.7023	2	Lipoprotein and lipid	Phosphoglyc
Sphingomyelins	140139	1875	0.83 [0.79-0.87]	3.32674e-12	D3_OTHERANAEMIA	Other anaemias	Hematologic and immune	0.83	0.79	0.87	3	1	-11.478	2	Lipoprotein and lipid	SM
HDL_PL	140268	1877	0.86 [0.82-0.91]	4.07828e-08	D3_OTHERANAEMIA	Other anaemias	Hematologic and immune	0.86	0.82	0.91	3	1	-7.38952	2	Lipoprotein and lipid	HDL-PL
LDL_PL	140286	1877	0.78 [0.74-0.82]	4.31057e-23	D3_OTHERANAEMIA	Other anaemias	Hematologic and immune	0.78	0.74	0.82	3	1	-22.3655	2	Lipoprotein and lipid	LDL-PL
Total_PL	140275	1877	0.79 [0.75-0.83]	1.89475e-19	D3_OTHERANAEMIA	Other anaemias	Hematologic and immune	0.79	0.75	0.83	3	1	-18.7224	2	Lipoprotein and lipid	Total PL
IDL_C_pct	140113	1869	0.81 [0.77-0.84]	1.50756e-20	D3_OTHERANAEMIA	Other anaemias	Hematologic and immune	0.81	0.77	0.84	3	1	-19.8217	2	Lipoprotein and lipid	IDL-C%
IDL_CE_pct	140225	1874	0.77 [0.73-0.80]	7.94553e-31	D3_OTHERANAEMIA	Other anaemias	Hematologic and immune	0.77	0.73	0.8	3	1	-30.0999	2	Lipoprotein and lipid	IDL-CE%
IDL_PL_pct	140247	1876	1.22 [1.16-1.27]	1.12385e-16	D3_OTHERANAEMIA	Other anaemias	Hematologic and immune	1.22	1.16	1.27	3	1	15.9493	1	Lipoprotein and lipid	IDL-PL%
IDL_TG_pct	139601	1855	1.22 [1.16-1.28]	5.99762e-14	D3_OTHERANAEMIA	Other anaemias	Hematologic and immune	1.22	1.16	1.28	3	1	13.222	1	Lipoprotein and lipid	IDL-TG%
L_LDL_C_pct	139861	1862	0.78 [0.74-0.81]	3.50175e-26	D3_OTHERANAEMIA	Other anaemias	Hematologic and immune	0.78	0.74	0.81	3	1	-25.4557	2	Lipoprotein and lipid	L-LDL-C%
L_LDL_CE_pct	140125	1870	0.82 [0.78-0.85]	1.87e-20	D3_OTHERANAEMIA	Other anaemias	Hematologic and immune	0.82	0.78	0.85	3	1	-19.7282	2	Lipoprotein and lipid	L-LDL-CE%
L_LDL_TG_pct	139523	1854	1.25 [1.19-1.31]	2.06056e-18	D3_OTHERANAEMIA	Other anaemias	Hematologic and immune	1.25	1.19	1.31	3	1	17.686	1	Lipoprotein and lipid	L-LDL-TG%
M_HDL_FC_pct	140283	1876	0.83 [0.78-0.87]	4.56702e-12	D3_OTHERANAEMIA	Other anaemias	Hematologic and immune	0.83	0.78	0.87	3	1	-11.3404	2	Lipoprotein and lipid	M-HDL-FC%
M_LDL_C_pct	139758	1861	0.81 [0.78-0.85]	8.03705e-20	D3_OTHERANAEMIA	Other anaemias	Hematologic and immune	0.81	0.78	0.85	3	1	-19.0949	2	Lipoprotein and lipid	M-LDL-C%
M_LDL_TG_pct	139649	1854	1.23 [1.17-1.29]	3.22988e-17	D3_OTHERANAEMIA	Other anaemias	Hematologic and immune	1.23	1.17	1.29	3	1	16.4908	1	Lipoprotein and lipid	M-LDL-TG%
S_LDL_C_pct	140066	1869	0.81 [0.78-0.85]	9.45917e-22	D3_OTHERANAEMIA	Other anaemias	Hematologic and immune	0.81	0.78	0.85	3	1	-21.0241	2	Lipoprotein and lipid	S-LDL-C%
S_LDL_CE_pct	140226	1876	0.87 [0.83-0.91]	7.3826e-09	D3_OTHERANAEMIA	Other anaemias	Hematologic and immune	0.87	0.83	0.91	3	1	-8.13179	2	Lipoprotein and lipid	S-LDL-CE%
S_LDL_PL_pct	140222	1875	1.14 [1.09-1.19]	3.1071e-08	D3_OTHERANAEMIA	Other anaemias	Hematologic and immune	1.14	1.09	1.19	3	1	7.50765	1	Lipoprotein and lipid	S-LDL-PL%
S_LDL_TG_pct	139730	1863	1.14 [1.08-1.19]	2.10895e-07	D3_OTHERANAEMIA	Other anaemias	Hematologic and immune	1.14	1.08	1.19	3	1	6.67593	1	Lipoprotein and lipid	S-LDL-TG%
S_VLDL_FC_pct	140294	1877	0.86 [0.82-0.91]	5.7958e-09	D3_OTHERANAEMIA	Other anaemias	Hematologic and immune	0.86	0.82	0.91	3	1	-8.23689	2	Lipoprotein and lipid	S-VLDL-FC%
S_VLDL_PL_pct	140288	1877	0.86 [0.82-0.91]	7.15752e-09	D3_OTHERANAEMIA	Other anaemias	Hematologic and immune	0.86	0.82	0.91	3	1	-8.14524	2	Lipoprotein and lipid	S-VLDL-PL%
XL_HDL_C_pct	138922	1854	0.88 [0.84-0.93]	2.21898e-07	D3_OTHERANAEMIA	Other anaemias	Hematologic and immune	0.88	0.84	0.93	3	1	-6.65385	2	Lipoprotein and lipid	XL-HDL-C%
XL_HDL_CE_pct	138851	1854	0.86 [0.83-0.90]	6.11193e-11	D3_OTHERANAEMIA	Other anaemias	Hematologic and immune	0.86	0.83	0.9	3	1	-10.2138	2	Lipoprotein and lipid	XL-HDL-CE%
XS_VLDL_C_pct	140274	1875	0.87 [0.82-0.91]	1.48695e-08	D3_OTHERANAEMIA	Other anaemias	Hematologic and immune	0.87	0.82	0.91	3	1	-7.8277	2	Lipoprotein and lipid	XS-VLDL-C%
XS_VLDL_CE_pct	140281	1876	0.85 [0.81-0.89]	1.52941e-10	D3_OTHERANAEMIA	Other anaemias	Hematologic and immune	0.85	0.81	0.89	3	1	-9.81548	2	Lipoprotein and lipid	XS-VLDL-CE%
XS_VLDL_PL_pct	140220	1875	1.27 [1.22-1.34]	1.20463e-23	D3_OTHERANAEMIA	Other anaemias	Hematologic and immune	1.27	1.22	1.34	3	1	22.9191	1	Lipoprotein and lipid	XS-VLDL-PL%
HDL_L	140260	1877	0.86 [0.81-0.90]	9.68004e-09	D3_OTHERANAEMIA	Other anaemias	Hematologic and immune	0.86	0.81	0.9	3	1	-8.01412	2	Lipoprotein and lipid	HDL-L
LDL_L	140281	1877	0.77 [0.74-0.81]	1.54166e-24	D3_OTHERANAEMIA	Other anaemias	Hematologic and immune	0.77	0.74	0.81	3	1	-23.812	2	Lipoprotein and lipid	LDL-L
Total_L	140276	1877	0.80 [0.76-0.84]	8.25348e-20	D3_OTHERANAEMIA	Other anaemias	Hematologic and immune	0.8	0.76	0.84	3	1	-19.0834	2	Lipoprotein and lipid	Total L
HDL_P	146765	197	0.59 [0.50-0.70]	1.49434e-10	D3_PURPURA_AND3_OTHER_HAEMORRHAGIC	Purpura and other haemorrhagic conditions	Hematologic and immune	0.59	0.5	0.7	3	1	-9.82555	2	Lipoprotein and lipid	HDL-P
Total_P	146768	197	0.58 [0.50-0.68]	1.74449e-11	D3_PURPURA_AND3_OTHER_HAEMORRHAGIC	Purpura and other haemorrhagic conditions	Hematologic and immune	0.58	0.5	0.68	3	1	-10.7583	2	Lipoprotein and lipid	Total P
IDL_C	146817	197	0.64 [0.54-0.75]	1.00235e-07	D3_PURPURA_AND3_OTHER_HAEMORRHAGIC	Purpura and other haemorrhagic conditions	Hematologic and immune	0.64	0.54	0.75	3	1	-6.99898	2	Lipoprotein and lipid	IDL-C
IDL_CE	146817	197	0.63 [0.53-0.74]	2.74493e-08	D3_PURPURA_AND3_OTHER_HAEMORRHAGIC	Purpura and other haemorrhagic conditions	Hematologic and immune	0.63	0.53	0.74	3	1	-7.56147	2	Lipoprotein and lipid	IDL-CE
L_LDL_C	146806	197	0.66 [0.57-0.76]	2.21964e-08	D3_PURPURA_AND3_OTHER_HAEMORRHAGIC	Purpura and other haemorrhagic conditions	Hematologic and immune	0.66	0.57	0.76	3	1	-7.65372	2	Lipoprotein and lipid	L-LDL-C
L_LDL_CE	146804	197	0.65 [0.56-0.76]	2.69732e-08	D3_PURPURA_AND3_OTHER_HAEMORRHAGIC	Purpura and other haemorrhagic conditions	Hematologic and immune	0.65	0.56	0.76	3	1	-7.56907	2	Lipoprotein and lipid	L-LDL-CE
L_LDL_FC	146810	197	0.66 [0.56-0.77]	1.94523e-07	D3_PURPURA_AND3_OTHER_HAEMORRHAGIC	Purpura and other haemorrhagic conditions	Hematologic and immune	0.66	0.56	0.77	3	1	-6.71103	2	Lipoprotein and lipid	L-LDL-FC
L_LDL_L	146808	197	0.66 [0.57-0.76]	3.12861e-08	D3_PURPURA_AND3_OTHER_HAEMORRHAGIC	Purpura and other haemorrhagic conditions	Hematologic and immune	0.66	0.57	0.76	3	1	-7.50465	2	Lipoprotein and lipid	L-LDL-L
L_LDL_PL	146817	197	0.65 [0.55-0.76]	5.3734e-08	D3_PURPURA_AND3_OTHER_HAEMORRHAGIC	Purpura and other haemorrhagic conditions	Hematologic and immune	0.65	0.55	0.76	3	1	-7.26975	2	Lipoprotein and lipid	L-LDL-PL
M_HDL_L	146785	197	0.66 [0.57-0.77]	2.2339e-07	D3_PURPURA_AND3_OTHER_HAEMORRHAGIC	Purpura and other haemorrhagic conditions	Hematologic and immune	0.66	0.57	0.77	3	1	-6.65094	2	Lipoprotein and lipid	M-HDL-L
M_LDL_C	146812	197	0.67 [0.57-0.77]	1.21134e-07	D3_PURPURA_AND3_OTHER_HAEMORRHAGIC	Purpura and other haemorrhagic conditions	Hematologic and immune	0.67	0.57	0.77	3	1	-6.91673	2	Lipoprotein and lipid	M-LDL-C
M_LDL_FC	146814	197	0.67 [0.57-0.78]	2.36541e-07	D3_PURPURA_AND3_OTHER_HAEMORRHAGIC	Purpura and other haemorrhagic conditions	Hematologic and immune	0.67	0.57	0.78	3	1	-6.62609	2	Lipoprotein and lipid	M-LDL-FC
M_LDL_L	146809	197	0.67 [0.58-0.78]	1.51852e-07	D3_PURPURA_AND3_OTHER_HAEMORRHAGIC	Purpura and other haemorrhagic conditions	Hematologic and immune	0.67	0.58	0.78	3	1	-6.81858	2	Lipoprotein and lipid	M-LDL-L
M_LDL_PL	146811	197	0.66 [0.57-0.78]	2.32665e-07	D3_PURPURA_AND3_OTHER_HAEMORRHAGIC	Purpura and other haemorrhagic conditions	Hematologic and immune	0.66	0.57	0.78	3	1	-6.63327	2	Lipoprotein and lipid	M-LDL-PL
S_HDL_C	146757	197	0.59 [0.51-0.67]	3.95621e-14	D3_PURPURA_AND3_OTHER_HAEMORRHAGIC	Purpura and other haemorrhagic conditions	Hematologic and immune	0.59	0.51	0.67	3	1	-13.4027	2	Lipoprotein and lipid	S-HDL-C
S_HDL_CE	146764	197	0.59 [0.52-0.68]	5.09878e-14	D3_PURPURA_AND3_OTHER_HAEMORRHAGIC	Purpura and other haemorrhagic conditions	Hematologic and immune	0.59	0.52	0.68	3	1	-13.2925	2	Lipoprotein and lipid	S-HDL-CE
S_HDL_FC	146747	197	0.62 [0.53-0.72]	1.45553e-10	D3_PURPURA_AND3_OTHER_HAEMORRHAGIC	Purpura and other haemorrhagic conditions	Hematologic and immune	0.62	0.53	0.72	3	1	-9.83698	2	Lipoprotein and lipid	S-HDL-FC
S_HDL_L	146757	197	0.60 [0.52-0.69]	7.98182e-13	D3_PURPURA_AND3_OTHER_HAEMORRHAGIC	Purpura and other haemorrhagic conditions	Hematologic and immune	0.6	0.52	0.69	3	1	-12.0979	2	Lipoprotein and lipid	S-HDL-L
S_HDL_P	146757	197	0.58 [0.51-0.67]	1.42095e-13	D3_PURPURA_AND3_OTHER_HAEMORRHAGIC	Purpura and other haemorrhagic conditions	Hematologic and immune	0.58	0.51	0.67	3	1	-12.8474	2	Lipoprotein and lipid	S-HDL-P
S_HDL_PL	146763	197	0.61 [0.53-0.70]	1.44043e-11	D3_PURPURA_AND3_OTHER_HAEMORRHAGIC	Purpura and other haemorrhagic conditions	Hematologic and immune	0.61	0.53	0.7	3	1	-10.8415	2	Lipoprotein and lipid	S-HDL-PL
Cholines	146659	197	0.63 [0.55-0.74]	2.38798e-09	D3_PURPURA_AND3_OTHER_HAEMORRHAGIC	Purpura and other haemorrhagic conditions	Hematologic and immune	0.63	0.55	0.74	3	1	-8.62197	2	Lipoprotein and lipid	Cholines
Phosphatidylc	146660	197	0.64 [0.55-0.75]	9.20592e-09	D3_PURPURA_AND3_OTHER_HAEMORRHAGIC	Purpura and other haemorrhagic conditions	Hematologic and immune	0.64	0.55	0.75	3	1	-8.03593	2	Lipoprotein and lipid	PC
Phosphoglyc	146662	197	0.64 [0.56-0.75]	5.39844e-09	D3_PURPURA_AND3_OTHER_HAEMORRHAGIC	Purpura and other haemorrhagic conditions	Hematologic and immune	0.64	0.56	0.75	3	1	-8.26773	2	Lipoprotein and lipid	Phosphoglyc
Sphingomyelins	146661	197	0.64 [0.55-0.76]	9.56107e-08	D3_PURPURA_AND3_OTHER_HAEMORRHAGIC	Purpura and other haemorrhagic conditions	Hematologic and immune	0.64	0.55	0.76	3	1	-7.01949	2	Lipoprotein and lipid	SM
LDL_PL	146814	197	0.65 [0.56-0.76]	7.31488e-08	D3_PURPURA_AND3_OTHER_HAEMORRHAGIC	Purpura and other haemorrhagic conditions	Hematologic and immune	0.65	0.56	0.76	3	1	-7.13579	2	Lipoprotein and lipid	LDL-PL
Total_PL	146803	197	0.63 [0.54-0.73]	1.79839e-09	D3_PURPURA_AND3_OTHER_HAEMORRHAGIC	Purpura and other haemorrhagic conditions	Hematologic and immune	0.63	0.54	0.73	3	1	-8.74512	2	Lipoprotein and lipid	Total PL
IDL_CE_pct	146739	197	0.68 [0.60-0.77]	5.53326e-10	D3_PURPURA_AND3_OTHER_HAEMORRHAGIC	Purpura and other haemorrhagic conditions	Hematologic and immune	0.68	0.6	0.77	3	1	-9.25702	2	Lipoprotein and lipid	IDL-CE%
IDL_PL_pct	146771	197	1.56 [1.35-1.79]	1.43968e-09	D3_PURPURA_AND3_OTHER_HAEMORRHAGIC	Purpura and other haemorrhagic conditions	Hematologic and immune	1.56	1.35	1.79	3	1	8.84173	1	Lipoprotein and lipid	IDL-PL%
L_LDL_C_pct	146322	196	0.71 [0.62-0.80]	1.42484e-07	D3_PURPURA_AND3_OTHER_HAEMORRHAGIC	Purpura and other haemorrhagic conditions	Hematologic and immune	0.71	0.62	0.8	3	1	-6.84623	2	Lipoprotein and lipid	L-LDL-C%
L_LDL_CE_pct	146631	197	0.72 [0.64-0.81]	1.39058e-07	D3_PURPURA_AND3_OTHER_HAEMORRHAGIC	Purpura and other haemorrhagic conditions	Hematologic and immune	0.72	0.64	0.81	3	1	-6.8568	2	Lipoprotein and lipid	L-LDL-CE%
LDL_L	146809	197	0.66 [0.57-0.77]	2.6015e-08	D3_PURPURA_AND3_OTHER_HAEMORRHAGIC	Purpura and other haemorrhagic conditions	Hematologic and immune	0.66	0.57	0.77	3	1	-7.58478	2	Lipoprotein and lipid	LDL-L
Total_L	146804	197	0.65 [0.57-0.76]	8.4709e-09	D3_PURPURA_AND3_OTHER_HAEMORRHAGIC	Purpura and other haemorrhagic conditions	Hematologic and immune	0.65	0.57	0.76	3	1	-8.07207	2	Lipoprotein and lipid	Total L
HDL_P	136325	614	0.76 [0.70-0.83]	1.96334e-09	E4_DM1	Type 1 diabetes	Endocrine and metabolic	0.76	0.7	0.83	4	1	-8.70701	2	Lipoprotein and lipid	HDL-P
LDL_P	136376	614	0.47 [0.42-0.53]	1.39202e-39	E4_DM1	Type 1 diabetes	Endocrine and metabolic	0.47	0.42	0.53	4	1	-38.8564	2	Lipoprotein and lipid	LDL-P
Total_P	136329	614	0.71 [0.65-0.78]	5.44585e-14	E4_DM1	Type 1 diabetes	Endocrine and metabolic	0.71	0.65	0.78	4	1	-13.2639	2	Lipoprotein and lipid	Total P
VLDL_P	136367	614	0.63 [0.57-0.70]	5.94367e-19	E4_DM1	Type 1 diabetes	Endocrine and metabolic	0.63	0.57	0.7	4	1	-18.2259	2	Lipoprotein and lipid	VLDL-P
HDL_size	136386	614	1.82 [1.66-1.98]	5.08135e-41	E4_DM1	Type 1 diabetes	Endocrine and metabolic	1.82	1.66	1.98	4	1	40.294	1	Lipoprotein and lipid	HDL size
VLDL_size	136391	614	0.65 [0.60-0.70]	3.97291e-26	E4_DM1	Type 1 diabetes	Endocrine and metabolic	0.65	0.6	0.7	4	1	-25.4009	2	Lipoprotein and lipid	VLDL size
IDL_C	136378	614	0.55 [0.49-0.61]	3.58661e-31	E4_DM1	Type 1 diabetes	Endocrine and metabolic	0.55	0.49	0.61	4	1	-30.4453	2	Lipoprotein and lipid	IDL-C
IDL_CE	136378	614	0.54 [0.49-0.60]	4.34685e-31	E4_DM1	Type 1 diabetes	Endocrine and metabolic	0.54	0.49	0.6	4	1	-30.3618	2	Lipoprotein and lipid	IDL-CE
IDL_FC	136378	614	0.55 [0.49-0.61]	7.33958e-27	E4_DM1	Type 1 diabetes	Endocrine and metabolic	0.55	0.49	0.61	4	1	-26.1343	2	Lipoprotein and lipid	IDL-FC
IDL_L	136376	614	0.57 [0.51-0.63]	6.28242e-29	E4_DM1	Type 1 diabetes	Endocrine and metabolic	0.57	0.51	0.63	4	1	-28.2019	2	Lipoprotein and lipid	IDL-L
IDL_P	136378	614	0.49 [0.43-0.55]	3.7227e-31	E4_DM1	Type 1 diabetes	Endocrine and metabolic	0.49	0.43	0.55	4	1	-30.4291	2	Lipoprotein and lipid	IDL-P
IDL_PL	136370	614	0.54 [0.49-0.61]	1.43597e-27	E4_DM1	Type 1 diabetes	Endocrine and metabolic	0.54	0.49	0.61	4	1	-26.8429	2	Lipoprotein and lipid	IDL-PL
L_HDL_C	136320	613	1.54 [1.40-1.68]	1.45904e-20	E4_DM1	Type 1 diabetes	Endocrine and metabolic	1.54	1.4	1.68	4	1	19.8359	1	Lipoprotein and lipid	L-HDL-C
L_HDL_CE	136335	613	1.54 [1.40-1.68]	1.54522e-20	E4_DM1	Type 1 diabetes	Endocrine and metabolic	1.54	1.4	1.68	4	1	19.811	1	Lipoprotein and lipid	L-HDL-CE
L_HDL_FC	136277	613	1.59 [1.46-1.73]	2.96284e-25	E4_DM1	Type 1 diabetes	Endocrine and metabolic	1.59	1.46	1.73	4	1	24.5283	1	Lipoprotein and lipid	L-HDL-FC
L_HDL_L	136322	613	1.51 [1.38-1.66]	1.54553e-18	E4_DM1	Type 1 diabetes	Endocrine and metabolic	1.51	1.38	1.66	4	1	17.8109	1	Lipoprotein and lipid	L-HDL-L
L_HDL_P	136313	613	1.56 [1.43-1.70]	7.02722e-24	E4_DM1	Type 1 diabetes	Endocrine and metabolic	1.56	1.43	1.7	4	1	23.1532	1	Lipoprotein and lipid	L-HDL-P
L_HDL_PL	136338	613	1.51 [1.38-1.65]	8.88306e-19	E4_DM1	Type 1 diabetes	Endocrine and metabolic	1.51	1.38	1.65	4	1	18.0514	1	Lipoprotein and lipid	L-HDL-PL
L_LDL_C	136368	614	0.52 [0.47-0.56]	3.40406e-50	E4_DM1	Type 1 diabetes	Endocrine and metabolic	0.52	0.47	0.56	4	1	-49.468	2	Lipoprotein and lipid	L-LDL-C
L_LDL_CE	136366	614	0.51 [0.46-0.55]	8.84739e-51	E4_DM1	Type 1 diabetes	Endocrine and metabolic	0.51	0.46	0.55	4	1	-50.0532	2	Lipoprotein and lipid	L-LDL-CE
L_LDL_FC	136371	614	0.51 [0.46-0.56]	1.60492e-41	E4_DM1	Type 1 diabetes	Endocrine and metabolic	0.51	0.46	0.56	4	1	-40.7945	2	Lipoprotein and lipid	L-LDL-FC
L_LDL_L	136370	614	0.52 [0.48-0.57]	2.68799e-48	E4_DM1	Type 1 diabetes	Endocrine and metabolic	0.52	0.48	0.57	4	1	-47.5706	2	Lipoprotein and lipid	L-LDL-L
L_LDL_P	136371	614	0.49 [0.44-0.55]	2.9412e-35	E4_DM1	Type 1 diabetes	Endocrine and metabolic	0.49	0.44	0.55	4	1	-34.5315	2	Lipoprotein and lipid	L-LDL-P
L_LDL_PL	136378	614	0.46 [0.42-0.51]	1.83857e-51	E4_DM1	Type 1 diabetes	Endocrine and metabolic	0.46	0.42	0.51	4	1	-50.7355	2	Lipoprotein and lipid	L-LDL-PL
L_VLDL_C	136382	614	0.62 [0.56-0.68]	6.08675e-22	E4_DM1	Type 1 diabetes	Endocrine and metabolic	0.62	0.56	0.68	4	1	-21.2156	2	Lipoprotein and lipid	L-VLDL-C
L_VLDL_CE	136384	614	0.58 [0.52-0.64]	3.46038e-26	E4_DM1	Type 1 diabetes	Endocrine and metabolic	0.58	0.52	0.64	4	1	-25.4609	2	Lipoprotein and lipid	L-VLDL-CE
L_VLDL_FC	136377	614	0.67 [0.60-0.73]	1.9276e-16	E4_DM1	Type 1 diabetes	Endocrine and metabolic	0.67	0.6	0.73	4	1	-15.715	2	Lipoprotein and lipid	L-VLDL-FC
L_VLDL_L	136358	613	0.67 [0.62-0.74]	2.93989e-17	E4_DM1	Type 1 diabetes	Endocrine and metabolic	0.67	0.62	0.74	4	1	-16.5317	2	Lipoprotein and lipid	L-VLDL-L
L_VLDL_P	136361	613	0.71 [0.65-0.78]	2.37373e-12	E4_DM1	Type 1 diabetes	Endocrine and metabolic	0.71	0.65	0.78	4	1	-11.6246	2	Lipoprotein and lipid	L-VLDL-P
L_VLDL_PL	136367	613	0.70 [0.64-0.77]	1.14788e-13	E4_DM1	Type 1 diabetes	Endocrine and metabolic	0.7	0.64	0.77	4	1	-12.9401	2	Lipoprotein and lipid	L-VLDL-PL
L_VLDL_TG	136306	612	0.72 [0.66-0.79]	1.12732e-12	E4_DM1	Type 1 diabetes	Endocrine and metabolic	0.72	0.66	0.79	4	1	-11.948	2	Lipoprotein and lipid	L-VLDL-TG
M_LDL_C	136376	614	0.47 [0.43-0.51]	3.60506e-57	E4_DM1	Type 1 diabetes	Endocrine and metabolic	0.47	0.43	0.51	4	1	-56.4431	2	Lipoprotein and lipid	M-LDL-C
M_LDL_CE	136374	614	0.46 [0.42-0.51]	4.13707e-55	E4_DM1	Type 1 diabetes	Endocrine and metabolic	0.46	0.42	0.51	4	1	-54.3833	2	Lipoprotein and lipid	M-LDL-CE
M_LDL_FC	136375	614	0.48 [0.44-0.53]	1.6011e-50	E4_DM1	Type 1 diabetes	Endocrine and metabolic	0.48	0.44	0.53	4	1	-49.7956	2	Lipoprotein and lipid	M-LDL-FC
M_LDL_L	136373	614	0.49 [0.45-0.54]	5.541e-53	E4_DM1	Type 1 diabetes	Endocrine and metabolic	0.49	0.45	0.54	4	1	-52.2564	2	Lipoprotein and lipid	M-LDL-L
M_LDL_P	136378	614	0.45 [0.40-0.50]	5.55793e-46	E4_DM1	Type 1 diabetes	Endocrine and metabolic	0.45	0.4	0.5	4	1	-45.2551	2	Lipoprotein and lipid	M-LDL-P
M_LDL_PL	136373	614	0.48 [0.43-0.53]	3.15659e-49	E4_DM1	Type 1 diabetes	Endocrine and metabolic	0.48	0.43	0.53	4	1	-48.5008	2	Lipoprotein and lipid	M-LDL-PL
M_VLDL_C	136378	614	0.43 [0.39-0.49]	1.58054e-46	E4_DM1	Type 1 diabetes	Endocrine and metabolic	0.43	0.39	0.49	4	1	-45.8012	2	Lipoprotein and lipid	M-VLDL-C
M_VLDL_CE	136375	614	0.44 [0.40-0.50]	2.78733e-43	E4_DM1	Type 1 diabetes	Endocrine and metabolic	0.44	0.4	0.5	4	1	-42.5548	2	Lipoprotein and lipid	M-VLDL-CE
M_VLDL_FC	136376	614	0.47 [0.42-0.53]	6.0117e-40	E4_DM1	Type 1 diabetes	Endocrine and metabolic	0.47	0.42	0.53	4	1	-39.221	2	Lipoprotein and lipid	M-VLDL-FC
M_VLDL_L	136376	614	0.57 [0.52-0.62]	2.92202e-33	E4_DM1	Type 1 diabetes	Endocrine and metabolic	0.57	0.52	0.62	4	1	-32.5343	2	Lipoprotein and lipid	M-VLDL-L
M_VLDL_P	136379	614	0.51 [0.46-0.57]	5.18604e-34	E4_DM1	Type 1 diabetes	Endocrine and metabolic	0.51	0.46	0.57	4	1	-33.2852	2	Lipoprotein and lipid	M-VLDL-P
M_VLDL_PL	136378	614	0.51 [0.46-0.57]	1.0683e-35	E4_DM1	Type 1 diabetes	Endocrine and metabolic	0.51	0.46	0.57	4	1	-34.9713	2	Lipoprotein and lipid	M-VLDL-PL
M_VLDL_TG	136355	613	0.68 [0.62-0.74]	5.19235e-17	E4_DM1	Type 1 diabetes	Endocrine and metabolic	0.68	0.62	0.74	4	1	-16.2846	2	Lipoprotein and lipid	M-VLDL-TG
S_HDL_C	136321	614	0.56 [0.52-0.61]	6.11461e-46	E4_DM1	Type 1 diabetes	Endocrine and metabolic	0.56	0.52	0.61	4	1	-45.2136	2	Lipoprotein and lipid	S-HDL-C
S_HDL_CE	136328	614	0.54 [0.50-0.58]	9.48454e-53	E4_DM1	Type 1 diabetes	Endocrine and metabolic	0.54	0.5	0.58	4	1	-52.023	2	Lipoprotein and lipid	S-HDL-CE
S_HDL_FC	136309	614	0.68 [0.62-0.74]	4.46386e-20	E4_DM1	Type 1 diabetes	Endocrine and metabolic	0.68	0.62	0.74	4	1	-19.3503	2	Lipoprotein and lipid	S-HDL-FC
S_HDL_L	136320	614	0.60 [0.55-0.65]	7.93592e-37	E4_DM1	Type 1 diabetes	Endocrine and metabolic	0.6	0.55	0.65	4	1	-36.1004	2	Lipoprotein and lipid	S-HDL-L
S_HDL_P	136321	614	0.54 [0.50-0.59]	1.33338e-47	E4_DM1	Type 1 diabetes	Endocrine and metabolic	0.54	0.5	0.59	4	1	-46.875	2	Lipoprotein and lipid	S-HDL-P
S_HDL_PL	136328	614	0.63 [0.58-0.69]	2.86794e-28	E4_DM1	Type 1 diabetes	Endocrine and metabolic	0.63	0.58	0.69	4	1	-27.5424	2	Lipoprotein and lipid	S-HDL-PL
S_HDL_TG	136318	614	0.79 [0.72-0.86]	2.65982e-07	E4_DM1	Type 1 diabetes	Endocrine and metabolic	0.79	0.72	0.86	4	1	-6.57515	2	Lipoprotein and lipid	S-HDL-TG
S_LDL_C	136377	614	0.48 [0.43-0.53]	1.49067e-46	E4_DM1	Type 1 diabetes	Endocrine and metabolic	0.48	0.43	0.53	4	1	-45.8266	2	Lipoprotein and lipid	S-LDL-C
S_LDL_CE	136376	614	0.48 [0.43-0.53]	8.26344e-45	E4_DM1	Type 1 diabetes	Endocrine and metabolic	0.48	0.43	0.53	4	1	-44.0828	2	Lipoprotein and lipid	S-LDL-CE
S_LDL_FC	136381	614	0.55 [0.50-0.60]	1.10541e-37	E4_DM1	Type 1 diabetes	Endocrine and metabolic	0.55	0.5	0.6	4	1	-36.9565	2	Lipoprotein and lipid	S-LDL-FC
S_LDL_L	136376	614	0.52 [0.47-0.58]	1.26152e-37	E4_DM1	Type 1 diabetes	Endocrine and metabolic	0.52	0.47	0.58	4	1	-36.8991	2	Lipoprotein and lipid	S-LDL-L
S_LDL_P	136379	614	0.52 [0.47-0.58]	3.97974e-32	E4_DM1	Type 1 diabetes	Endocrine and metabolic	0.52	0.47	0.58	4	1	-31.4001	2	Lipoprotein and lipid	S-LDL-P
S_LDL_PL	136375	614	0.61 [0.55-0.67]	9.59244e-24	E4_DM1	Type 1 diabetes	Endocrine and metabolic	0.61	0.55	0.67	4	1	-23.0181	2	Lipoprotein and lipid	S-LDL-PL
S_VLDL_C	136371	614	0.51 [0.45-0.56]	2.03207e-36	E4_DM1	Type 1 diabetes	Endocrine and metabolic	0.51	0.45	0.56	4	1	-35.6921	2	Lipoprotein and lipid	S-VLDL-C
S_VLDL_CE	136370	614	0.52 [0.47-0.58]	8.54597e-33	E4_DM1	Type 1 diabetes	Endocrine and metabolic	0.52	0.47	0.58	4	1	-32.0682	2	Lipoprotein and lipid	S-VLDL-CE
S_VLDL_FC	136372	614	0.48 [0.43-0.54]	2.63181e-39	E4_DM1	Type 1 diabetes	Endocrine and metabolic	0.48	0.43	0.54	4	1	-38.5797	2	Lipoprotein and lipid	S-VLDL-FC
S_VLDL_L	136359	614	0.63 [0.57-0.69]	1.23527e-22	E4_DM1	Type 1 diabetes	Endocrine and metabolic	0.63	0.57	0.69	4	1	-21.9082	2	Lipoprotein and lipid	S-VLDL-L
S_VLDL_P	136362	614	0.67 [0.61-0.74]	3.76659e-16	E4_DM1	Type 1 diabetes	Endocrine and metabolic	0.67	0.61	0.74	4	1	-15.4241	2	Lipoprotein and lipid	S-VLDL-P
S_VLDL_PL	136366	614	0.54 [0.49-0.60]	1.75296e-31	E4_DM1	Type 1 diabetes	Endocrine and metabolic	0.54	0.49	0.6	4	1	-30.7562	2	Lipoprotein and lipid	S-VLDL-PL
XL_HDL_C	136047	611	1.68 [1.54-1.83]	1.35807e-33	E4_DM1	Type 1 diabetes	Endocrine and metabolic	1.68	1.54	1.83	4	1	32.8671	1	Lipoprotein and lipid	XL-HDL-C
XL_HDL_CE	136091	611	1.66 [1.53-1.81]	1.51853e-31	E4_DM1	Type 1 diabetes	Endocrine and metabolic	1.66	1.53	1.81	4	1	30.8186	1	Lipoprotein and lipid	XL-HDL-CE
XL_HDL_FC	136001	610	1.70 [1.57-1.84]	5.08628e-38	E4_DM1	Type 1 diabetes	Endocrine and metabolic	1.7	1.57	1.84	4	1	37.2936	1	Lipoprotein and lipid	XL-HDL-FC
XL_HDL_L	136020	610	1.74 [1.60-1.89]	1.22635e-38	E4_DM1	Type 1 diabetes	Endocrine and metabolic	1.74	1.6	1.89	4	1	37.9114	1	Lipoprotein and lipid	XL-HDL-L
XL_HDL_P	135968	611	1.70 [1.57-1.85]	7.67488e-38	E4_DM1	Type 1 diabetes	Endocrine and metabolic	1.7	1.57	1.85	4	1	37.1149	1	Lipoprotein and lipid	XL-HDL-P
XL_HDL_PL	136068	610	1.78 [1.64-1.94]	1.17004e-43	E4_DM1	Type 1 diabetes	Endocrine and metabolic	1.78	1.64	1.94	4	1	42.9318	1	Lipoprotein and lipid	XL-HDL-PL
XL_VLDL_C	136376	614	0.62 [0.56-0.68]	1.02797e-20	E4_DM1	Type 1 diabetes	Endocrine and metabolic	0.62	0.56	0.68	4	1	-19.988	2	Lipoprotein and lipid	XL-VLDL-C
XL_VLDL_CE	136386	614	0.54 [0.48-0.60]	2.65108e-30	E4_DM1	Type 1 diabetes	Endocrine and metabolic	0.54	0.48	0.6	4	1	-29.5766	2	Lipoprotein and lipid	XL-VLDL-CE
XL_VLDL_FC	136360	614	0.72 [0.65-0.79]	9.29511e-12	E4_DM1	Type 1 diabetes	Endocrine and metabolic	0.72	0.65	0.79	4	1	-11.0317	2	Lipoprotein and lipid	XL-VLDL-FC
XL_VLDL_L	136308	613	0.72 [0.66-0.79]	5.17742e-12	E4_DM1	Type 1 diabetes	Endocrine and metabolic	0.72	0.66	0.79	4	1	-11.2859	2	Lipoprotein and lipid	XL-VLDL-L
XL_VLDL_P	136322	613	0.75 [0.68-0.82]	2.13564e-09	E4_DM1	Type 1 diabetes	Endocrine and metabolic	0.75	0.68	0.82	4	1	-8.67047	2	Lipoprotein and lipid	XL-VLDL-P
XL_VLDL_PL	136335	613	0.73 [0.67-0.81]	1.22502e-10	E4_DM1	Type 1 diabetes	Endocrine and metabolic	0.73	0.67	0.81	4	1	-9.91186	2	Lipoprotein and lipid	XL-VLDL-PL
XL_VLDL_TG	136258	612	0.78 [0.71-0.85]	2.99493e-08	E4_DM1	Type 1 diabetes	Endocrine and metabolic	0.78	0.71	0.85	4	1	-7.52361	2	Lipoprotein and lipid	XL-VLDL-TG
XS_VLDL_C	136369	614	0.62 [0.56-0.70]	4.35255e-17	E4_DM1	Type 1 diabetes	Endocrine and metabolic	0.62	0.56	0.7	4	1	-16.3613	2	Lipoprotein and lipid	XS-VLDL-C
XS_VLDL_CE	136375	614	0.60 [0.53-0.67]	8.15899e-19	E4_DM1	Type 1 diabetes	Endocrine and metabolic	0.6	0.53	0.67	4	1	-18.0884	2	Lipoprotein and lipid	XS-VLDL-CE
XS_VLDL_FC	136354	613	0.68 [0.61-0.76]	1.36913e-12	E4_DM1	Type 1 diabetes	Endocrine and metabolic	0.68	0.61	0.76	4	1	-11.8636	2	Lipoprotein and lipid	XS-VLDL-FC
XS_VLDL_L	136346	613	0.72 [0.66-0.80]	1.16596e-10	E4_DM1	Type 1 diabetes	Endocrine and metabolic	0.72	0.66	0.8	4	1	-9.93332	2	Lipoprotein and lipid	XS-VLDL-L
XS_VLDL_P	136351	613	0.70 [0.63-0.78]	2.55875e-11	E4_DM1	Type 1 diabetes	Endocrine and metabolic	0.7	0.63	0.78	4	1	-10.592	2	Lipoprotein and lipid	XS-VLDL-P
XXL_VLDL_C	136294	613	0.77 [0.70-0.84]	3.7644e-08	E4_DM1	Type 1 diabetes	Endocrine and metabolic	0.77	0.7	0.84	4	1	-7.4243	2	Lipoprotein and lipid	XXL-VLDL-C
XXL_VLDL_CE	136313	613	0.74 [0.67-0.81]	7.76425e-10	E4_DM1	Type 1 diabetes	Endocrine and metabolic	0.74	0.67	0.81	4	1	-9.1099	2	Lipoprotein and lipid	XXL-VLDL-CE
Cholines	136230	614	0.76 [0.70-0.82]	1.4322e-10	E4_DM1	Type 1 diabetes	Endocrine and metabolic	0.76	0.7	0.82	4	1	-9.844	2	Lipoprotein and lipid	Cholines
Phosphoglyc	136233	614	0.79 [0.73-0.86]	2.47641e-08	E4_DM1	Type 1 diabetes	Endocrine and metabolic	0.79	0.73	0.86	4	1	-7.60618	2	Lipoprotein and lipid	Phosphoglyc
Sphingomyelins	136233	614	0.68 [0.62-0.75]	5.23935e-15	E4_DM1	Type 1 diabetes	Endocrine and metabolic	0.68	0.62	0.75	4	1	-14.2807	2	Lipoprotein and lipid	SM
LDL_PL	136376	614	0.48 [0.44-0.53]	7.45973e-50	E4_DM1	Type 1 diabetes	Endocrine and metabolic	0.48	0.44	0.53	4	1	-49.1273	2	Lipoprotein and lipid	LDL-PL
Total_PL	136365	614	0.70 [0.64-0.76]	2.68288e-16	E4_DM1	Type 1 diabetes	Endocrine and metabolic	0.7	0.64	0.76	4	1	-15.5714	2	Lipoprotein and lipid	Total PL
VLDL_PL	136362	614	0.63 [0.58-0.70]	1.68782e-21	E4_DM1	Type 1 diabetes	Endocrine and metabolic	0.63	0.58	0.7	4	1	-20.7727	2	Lipoprotein and lipid	VLDL-PL
IDL_C_pct	136275	604	0.73 [0.68-0.79]	1.07992e-18	E4_DM1	Type 1 diabetes	Endocrine and metabolic	0.73	0.68	0.79	4	1	-17.9666	2	Lipoprotein and lipid	IDL-C%
IDL_CE_pct	136338	611	0.71 [0.66-0.76]	5.41257e-22	E4_DM1	Type 1 diabetes	Endocrine and metabolic	0.71	0.66	0.76	4	1	-21.2666	2	Lipoprotein and lipid	IDL-CE%
IDL_TG_pct	135936	585	1.39 [1.27-1.51]	6.81988e-13	E4_DM1	Type 1 diabetes	Endocrine and metabolic	1.39	1.27	1.51	4	1	12.1662	1	Lipoprotein and lipid	IDL-TG%
L_LDL_C_pct	136089	595	0.66 [0.61-0.71]	1.34995e-30	E4_DM1	Type 1 diabetes	Endocrine and metabolic	0.66	0.61	0.71	4	1	-29.8697	2	Lipoprotein and lipid	L-LDL-C%
L_LDL_CE_pct	136263	605	0.62 [0.58-0.66]	4.11075e-46	E4_DM1	Type 1 diabetes	Endocrine and metabolic	0.62	0.58	0.66	4	1	-45.3861	2	Lipoprotein and lipid	L-LDL-CE%
L_LDL_TG_pct	135841	583	1.62 [1.49-1.77]	2.60515e-29	E4_DM1	Type 1 diabetes	Endocrine and metabolic	1.62	1.49	1.77	4	1	28.5842	1	Lipoprotein and lipid	L-LDL-TG%
L_VLDL_C_pct	136222	611	0.73 [0.69-0.78]	9.55117e-21	E4_DM1	Type 1 diabetes	Endocrine and metabolic	0.73	0.69	0.78	4	1	-20.0199	2	Lipoprotein and lipid	L-VLDL-C%
L_VLDL_CE_pct	136302	612	0.78 [0.73-0.84]	7.98254e-11	E4_DM1	Type 1 diabetes	Endocrine and metabolic	0.78	0.73	0.84	4	1	-10.0979	2	Lipoprotein and lipid	L-VLDL-CE%
L_VLDL_FC_pct	134827	577	0.73 [0.67-0.79]	4.03111e-15	E4_DM1	Type 1 diabetes	Endocrine and metabolic	0.73	0.67	0.79	4	1	-14.3946	2	Lipoprotein and lipid	L-VLDL-FC%
L_VLDL_PL_pct	132106	554	0.78 [0.72-0.85]	7.64261e-09	E4_DM1	Type 1 diabetes	Endocrine and metabolic	0.78	0.72	0.85	4	1	-8.11676	2	Lipoprotein and lipid	L-VLDL-PL%
L_VLDL_TG_pct	135061	581	1.34 [1.22-1.48]	4.84182e-10	E4_DM1	Type 1 diabetes	Endocrine and metabolic	1.34	1.22	1.48	4	1	9.31499	1	Lipoprotein and lipid	L-VLDL-TG%
M_LDL_C_pct	135975	594	0.56 [0.52-0.60]	4.26541e-68	E4_DM1	Type 1 diabetes	Endocrine and metabolic	0.56	0.52	0.6	4	1	-67.37	2	Lipoprotein and lipid	M-LDL-C%
M_LDL_CE_pct	136334	609	0.55 [0.51-0.59]	1.13253e-62	E4_DM1	Type 1 diabetes	Endocrine and metabolic	0.55	0.51	0.59	4	1	-61.946	2	Lipoprotein and lipid	M-LDL-CE%
M_LDL_PL_pct	136375	613	1.46 [1.34-1.60]	5.74439e-17	E4_DM1	Type 1 diabetes	Endocrine and metabolic	1.46	1.34	1.6	4	1	16.2408	1	Lipoprotein and lipid	M-LDL-PL%
M_LDL_TG_pct	135881	589	1.74 [1.60-1.88]	7.20363e-41	E4_DM1	Type 1 diabetes	Endocrine and metabolic	1.74	1.6	1.88	4	1	40.1424	1	Lipoprotein and lipid	M-LDL-TG%
M_VLDL_C_pct	136391	614	0.81 [0.76-0.87]	2.10041e-09	E4_DM1	Type 1 diabetes	Endocrine and metabolic	0.81	0.76	0.87	4	1	-8.6777	2	Lipoprotein and lipid	M-VLDL-C%
M_VLDL_CE_pct	136391	614	0.83 [0.78-0.88]	9.732e-11	E4_DM1	Type 1 diabetes	Endocrine and metabolic	0.83	0.78	0.88	4	1	-10.0118	2	Lipoprotein and lipid	M-VLDL-CE%
M_VLDL_FC_pct	136362	613	0.77 [0.71-0.82]	3.17724e-13	E4_DM1	Type 1 diabetes	Endocrine and metabolic	0.77	0.71	0.82	4	1	-12.498	2	Lipoprotein and lipid	M-VLDL-FC%
M_VLDL_PL_pct	136322	611	0.73 [0.68-0.79]	5.28178e-16	E4_DM1	Type 1 diabetes	Endocrine and metabolic	0.73	0.68	0.79	4	1	-15.2772	2	Lipoprotein and lipid	M-VLDL-PL%
S_HDL_C_pct	136370	614	0.80 [0.75-0.87]	9.605e-09	E4_DM1	Type 1 diabetes	Endocrine and metabolic	0.8	0.75	0.87	4	1	-8.0175	2	Lipoprotein and lipid	S-HDL-C%
S_HDL_CE_pct	136327	613	0.75 [0.70-0.81]	2.52664e-15	E4_DM1	Type 1 diabetes	Endocrine and metabolic	0.75	0.7	0.81	4	1	-14.5975	2	Lipoprotein and lipid	S-HDL-CE%
S_HDL_FC_pct	136165	612	1.49 [1.37-1.62]	7.52835e-20	E4_DM1	Type 1 diabetes	Endocrine and metabolic	1.49	1.37	1.62	4	1	19.1233	1	Lipoprotein and lipid	S-HDL-FC%
S_HDL_PL_pct	136385	614	1.41 [1.30-1.53]	2.22979e-16	E4_DM1	Type 1 diabetes	Endocrine and metabolic	1.41	1.3	1.53	4	1	15.6517	1	Lipoprotein and lipid	S-HDL-PL%
S_LDL_C_pct	136214	604	0.54 [0.51-0.58]	1.40597e-79	E4_DM1	Type 1 diabetes	Endocrine and metabolic	0.54	0.51	0.58	4	1	-78.852	2	Lipoprotein and lipid	S-LDL-C%
S_LDL_CE_pct	136316	612	0.54 [0.50-0.58]	1.36505e-66	E4_DM1	Type 1 diabetes	Endocrine and metabolic	0.54	0.5	0.58	4	1	-65.8649	2	Lipoprotein and lipid	S-LDL-CE%
S_LDL_PL_pct	136318	613	1.82 [1.69-1.97]	3.74181e-54	E4_DM1	Type 1 diabetes	Endocrine and metabolic	1.82	1.69	1.97	4	1	53.4269	1	Lipoprotein and lipid	S-LDL-PL%
S_VLDL_C_pct	136387	614	0.69 [0.64-0.74]	1.7777e-23	E4_DM1	Type 1 diabetes	Endocrine and metabolic	0.69	0.64	0.74	4	1	-22.7501	2	Lipoprotein and lipid	S-VLDL-C%
S_VLDL_CE_pct	136373	613	0.70 [0.65-0.75]	2.6964e-23	E4_DM1	Type 1 diabetes	Endocrine and metabolic	0.7	0.65	0.75	4	1	-22.5692	2	Lipoprotein and lipid	S-VLDL-CE%
S_VLDL_FC_pct	136384	614	0.71 [0.66-0.77]	6.57277e-18	E4_DM1	Type 1 diabetes	Endocrine and metabolic	0.71	0.66	0.77	4	1	-17.1823	2	Lipoprotein and lipid	S-VLDL-FC%
S_VLDL_PL_pct	136380	614	0.70 [0.64-0.76]	2.31064e-17	E4_DM1	Type 1 diabetes	Endocrine and metabolic	0.7	0.64	0.76	4	1	-16.6363	2	Lipoprotein and lipid	S-VLDL-PL%
S_VLDL_TG_pct	136387	614	1.58 [1.42-1.75]	7.41995e-18	E4_DM1	Type 1 diabetes	Endocrine and metabolic	1.58	1.42	1.75	4	1	17.1296	1	Lipoprotein and lipid	S-VLDL-TG%
XL_HDL_C_pct	135236	605	0.73 [0.68-0.78]	3.39085e-21	E4_DM1	Type 1 diabetes	Endocrine and metabolic	0.73	0.68	0.78	4	1	-20.4697	2	Lipoprotein and lipid	XL-HDL-C%
XL_HDL_CE_pct	135176	598	0.76 [0.71-0.81]	1.13937e-17	E4_DM1	Type 1 diabetes	Endocrine and metabolic	0.76	0.71	0.81	4	1	-16.9433	2	Lipoprotein and lipid	XL-HDL-CE%
XL_HDL_FC_pct	135697	604	0.77 [0.72-0.83]	3.57532e-12	E4_DM1	Type 1 diabetes	Endocrine and metabolic	0.77	0.72	0.83	4	1	-11.4467	2	Lipoprotein and lipid	XL-HDL-FC%
XL_HDL_PL_pct	134898	598	1.47 [1.34-1.62]	2.37115e-15	E4_DM1	Type 1 diabetes	Endocrine and metabolic	1.47	1.34	1.62	4	1	14.625	1	Lipoprotein and lipid	XL-HDL-PL%
XL_HDL_TG_pct	135010	586	0.75 [0.69-0.81]	2.73802e-11	E4_DM1	Type 1 diabetes	Endocrine and metabolic	0.75	0.69	0.81	4	1	-10.5626	2	Lipoprotein and lipid	XL-HDL-TG%
XL_VLDL_PL_pct	130597	523	0.80 [0.74-0.87]	1.18397e-07	E4_DM1	Type 1 diabetes	Endocrine and metabolic	0.8	0.74	0.87	4	1	-6.92666	2	Lipoprotein and lipid	XL-VLDL-PL%
XS_VLDL_C_pct	136384	612	0.76 [0.71-0.82]	8.26961e-13	E4_DM1	Type 1 diabetes	Endocrine and metabolic	0.76	0.71	0.82	4	1	-12.0825	2	Lipoprotein and lipid	XS-VLDL-C%
XS_VLDL_CE_pct	136386	612	0.76 [0.71-0.82]	3.61702e-13	E4_DM1	Type 1 diabetes	Endocrine and metabolic	0.76	0.71	0.82	4	1	-12.4416	2	Lipoprotein and lipid	XS-VLDL-CE%
XS_VLDL_FC_pct	136203	607	0.81 [0.76-0.87]	4.55036e-09	E4_DM1	Type 1 diabetes	Endocrine and metabolic	0.81	0.76	0.87	4	1	-8.34195	2	Lipoprotein and lipid	XS-VLDL-FC%
XS_VLDL_PL_pct	136311	612	1.32 [1.22-1.43]	3.97658e-12	E4_DM1	Type 1 diabetes	Endocrine and metabolic	1.32	1.22	1.43	4	1	11.4005	1	Lipoprotein and lipid	XS-VLDL-PL%
XXL_VLDL_CE_pct	122404	515	0.76 [0.70-0.83]	3.37343e-10	E4_DM1	Type 1 diabetes	Endocrine and metabolic	0.76	0.7	0.83	4	1	-9.47193	2	Lipoprotein and lipid	XXL-VLDL-CE%
LDL_L	136372	614	0.52 [0.48-0.57]	2.74964e-51	E4_DM1	Type 1 diabetes	Endocrine and metabolic	0.52	0.48	0.57	4	1	-50.5607	2	Lipoprotein and lipid	LDL-L
Total_L	136371	614	0.64 [0.59-0.69]	1.9495e-26	E4_DM1	Type 1 diabetes	Endocrine and metabolic	0.64	0.59	0.69	4	1	-25.7101	2	Lipoprotein and lipid	Total L
VLDL_L	136358	614	0.65 [0.60-0.71]	1.01106e-22	E4_DM1	Type 1 diabetes	Endocrine and metabolic	0.65	0.6	0.71	4	1	-21.9952	2	Lipoprotein and lipid	VLDL-L
Total_TG	136263	612	0.75 [0.69-0.82]	2.04226e-10	E4_DM1	Type 1 diabetes	Endocrine and metabolic	0.75	0.69	0.82	4	1	-9.68989	2	Lipoprotein and lipid	Total TG
VLDL_TG	136282	613	0.73 [0.67-0.80]	3.47448e-12	E4_DM1	Type 1 diabetes	Endocrine and metabolic	0.73	0.67	0.8	4	1	-11.4591	2	Lipoprotein and lipid	VLDL-TG
HDL_P	136270	559	0.75 [0.69-0.83]	1.74264e-09	E4_DM1NOCOMP	Type 1 diabetes without complications	Endocrine and metabolic	0.75	0.69	0.83	4	1	-8.75879	2	Lipoprotein and lipid	HDL-P
LDL_P	136321	559	0.47 [0.41-0.52]	4.23864e-37	E4_DM1NOCOMP	Type 1 diabetes without complications	Endocrine and metabolic	0.47	0.41	0.52	4	1	-36.3728	2	Lipoprotein and lipid	LDL-P
Total_P	136274	559	0.70 [0.64-0.77]	7.49201e-14	E4_DM1NOCOMP	Type 1 diabetes without complications	Endocrine and metabolic	0.7	0.64	0.77	4	1	-13.1254	2	Lipoprotein and lipid	Total P
VLDL_P	136312	559	0.63 [0.56-0.70]	6.81019e-18	E4_DM1NOCOMP	Type 1 diabetes without complications	Endocrine and metabolic	0.63	0.56	0.7	4	1	-17.1668	2	Lipoprotein and lipid	VLDL-P
HDL_size	136331	559	1.84 [1.68-2.01]	3.38764e-39	E4_DM1NOCOMP	Type 1 diabetes without complications	Endocrine and metabolic	1.84	1.68	2.01	4	1	38.4701	1	Lipoprotein and lipid	HDL size
VLDL_size	136336	559	0.65 [0.60-0.70]	2.59787e-24	E4_DM1NOCOMP	Type 1 diabetes without complications	Endocrine and metabolic	0.65	0.6	0.7	4	1	-23.5854	2	Lipoprotein and lipid	VLDL size
IDL_C	136323	559	0.55 [0.49-0.61]	1.41149e-28	E4_DM1NOCOMP	Type 1 diabetes without complications	Endocrine and metabolic	0.55	0.49	0.61	4	1	-27.8503	2	Lipoprotein and lipid	IDL-C
IDL_CE	136323	559	0.54 [0.49-0.60]	1.972e-28	E4_DM1NOCOMP	Type 1 diabetes without complications	Endocrine and metabolic	0.54	0.49	0.6	4	1	-27.7051	2	Lipoprotein and lipid	IDL-CE
IDL_FC	136323	559	0.55 [0.49-0.62]	7.72295e-25	E4_DM1NOCOMP	Type 1 diabetes without complications	Endocrine and metabolic	0.55	0.49	0.62	4	1	-24.1122	2	Lipoprotein and lipid	IDL-FC
IDL_L	136321	559	0.56 [0.51-0.63]	1.11165e-26	E4_DM1NOCOMP	Type 1 diabetes without complications	Endocrine and metabolic	0.56	0.51	0.63	4	1	-25.954	2	Lipoprotein and lipid	IDL-L
IDL_P	136323	559	0.49 [0.43-0.55]	1.73764e-28	E4_DM1NOCOMP	Type 1 diabetes without complications	Endocrine and metabolic	0.49	0.43	0.55	4	1	-27.76	2	Lipoprotein and lipid	IDL-P
IDL_PL	136315	559	0.54 [0.48-0.61]	1.12453e-25	E4_DM1NOCOMP	Type 1 diabetes without complications	Endocrine and metabolic	0.54	0.48	0.61	4	1	-24.949	2	Lipoprotein and lipid	IDL-PL
L_HDL_C	136265	558	1.54 [1.40-1.70]	4.16814e-19	E4_DM1NOCOMP	Type 1 diabetes without complications	Endocrine and metabolic	1.54	1.4	1.7	4	1	18.3801	1	Lipoprotein and lipid	L-HDL-C
L_HDL_CE	136280	558	1.54 [1.40-1.69]	4.76088e-19	E4_DM1NOCOMP	Type 1 diabetes without complications	Endocrine and metabolic	1.54	1.4	1.69	4	1	18.3223	1	Lipoprotein and lipid	L-HDL-CE
L_HDL_FC	136222	558	1.59 [1.45-1.74]	2.10496e-23	E4_DM1NOCOMP	Type 1 diabetes without complications	Endocrine and metabolic	1.59	1.45	1.74	4	1	22.6768	1	Lipoprotein and lipid	L-HDL-FC
L_HDL_L	136267	558	1.52 [1.38-1.67]	2.86881e-17	E4_DM1NOCOMP	Type 1 diabetes without complications	Endocrine and metabolic	1.52	1.38	1.67	4	1	16.5423	1	Lipoprotein and lipid	L-HDL-L
L_HDL_P	136258	558	1.56 [1.43-1.71]	4.98722e-22	E4_DM1NOCOMP	Type 1 diabetes without complications	Endocrine and metabolic	1.56	1.43	1.71	4	1	21.3021	1	Lipoprotein and lipid	L-HDL-P
L_HDL_PL	136283	558	1.51 [1.37-1.66]	2.40712e-17	E4_DM1NOCOMP	Type 1 diabetes without complications	Endocrine and metabolic	1.51	1.37	1.66	4	1	16.6185	1	Lipoprotein and lipid	L-HDL-PL
L_LDL_C	136313	559	0.51 [0.47-0.56]	1.89898e-47	E4_DM1NOCOMP	Type 1 diabetes without complications	Endocrine and metabolic	0.51	0.47	0.56	4	1	-46.7215	2	Lipoprotein and lipid	L-LDL-C
L_LDL_CE	136311	559	0.50 [0.46-0.55]	4.39653e-48	E4_DM1NOCOMP	Type 1 diabetes without complications	Endocrine and metabolic	0.5	0.46	0.55	4	1	-47.3569	2	Lipoprotein and lipid	L-LDL-CE
L_LDL_FC	136316	559	0.50 [0.45-0.56]	6.21175e-39	E4_DM1NOCOMP	Type 1 diabetes without complications	Endocrine and metabolic	0.5	0.45	0.56	4	1	-38.2068	2	Lipoprotein and lipid	L-LDL-FC
L_LDL_L	136315	559	0.52 [0.47-0.57]	1.2109e-45	E4_DM1NOCOMP	Type 1 diabetes without complications	Endocrine and metabolic	0.52	0.47	0.57	4	1	-44.9169	2	Lipoprotein and lipid	L-LDL-L
L_LDL_P	136316	559	0.49 [0.43-0.55]	1.12026e-32	E4_DM1NOCOMP	Type 1 diabetes without complications	Endocrine and metabolic	0.49	0.43	0.55	4	1	-31.9507	2	Lipoprotein and lipid	L-LDL-P
L_LDL_PL	136323	559	0.46 [0.41-0.51]	3.27532e-48	E4_DM1NOCOMP	Type 1 diabetes without complications	Endocrine and metabolic	0.46	0.41	0.51	4	1	-47.4847	2	Lipoprotein and lipid	L-LDL-PL
L_VLDL_C	136327	559	0.61 [0.55-0.68]	1.37224e-20	E4_DM1NOCOMP	Type 1 diabetes without complications	Endocrine and metabolic	0.61	0.55	0.68	4	1	-19.8626	2	Lipoprotein and lipid	L-VLDL-C
L_VLDL_CE	136329	559	0.57 [0.52-0.64]	1.60325e-24	E4_DM1NOCOMP	Type 1 diabetes without complications	Endocrine and metabolic	0.57	0.52	0.64	4	1	-23.795	2	Lipoprotein and lipid	L-VLDL-CE
L_VLDL_FC	136322	559	0.66 [0.60-0.73]	1.7038e-15	E4_DM1NOCOMP	Type 1 diabetes without complications	Endocrine and metabolic	0.66	0.6	0.73	4	1	-14.7686	2	Lipoprotein and lipid	L-VLDL-FC
L_VLDL_L	136303	558	0.67 [0.61-0.74]	2.7889e-16	E4_DM1NOCOMP	Type 1 diabetes without complications	Endocrine and metabolic	0.67	0.61	0.74	4	1	-15.5546	2	Lipoprotein and lipid	L-VLDL-L
L_VLDL_P	136306	558	0.71 [0.64-0.78]	8.59901e-12	E4_DM1NOCOMP	Type 1 diabetes without complications	Endocrine and metabolic	0.71	0.64	0.78	4	1	-11.0656	2	Lipoprotein and lipid	L-VLDL-P
L_VLDL_PL	136312	558	0.69 [0.63-0.77]	6.53888e-13	E4_DM1NOCOMP	Type 1 diabetes without complications	Endocrine and metabolic	0.69	0.63	0.77	4	1	-12.1845	2	Lipoprotein and lipid	L-VLDL-PL
L_VLDL_TG	136251	557	0.72 [0.65-0.79]	3.92463e-12	E4_DM1NOCOMP	Type 1 diabetes without complications	Endocrine and metabolic	0.72	0.65	0.79	4	1	-11.4062	2	Lipoprotein and lipid	L-VLDL-TG
M_LDL_C	136321	559	0.46 [0.42-0.51]	3.00492e-54	E4_DM1NOCOMP	Type 1 diabetes without complications	Endocrine and metabolic	0.46	0.42	0.51	4	1	-53.5222	2	Lipoprotein and lipid	M-LDL-C
M_LDL_CE	136319	559	0.46 [0.41-0.50]	2.0069e-52	E4_DM1NOCOMP	Type 1 diabetes without complications	Endocrine and metabolic	0.46	0.41	0.5	4	1	-51.6975	2	Lipoprotein and lipid	M-LDL-CE
M_LDL_FC	136320	559	0.47 [0.43-0.52]	1.40858e-47	E4_DM1NOCOMP	Type 1 diabetes without complications	Endocrine and metabolic	0.47	0.43	0.52	4	1	-46.8512	2	Lipoprotein and lipid	M-LDL-FC
M_LDL_L	136318	559	0.48 [0.44-0.53]	2.82126e-50	E4_DM1NOCOMP	Type 1 diabetes without complications	Endocrine and metabolic	0.48	0.44	0.53	4	1	-49.5496	2	Lipoprotein and lipid	M-LDL-L
M_LDL_P	136323	559	0.44 [0.39-0.49]	5.07557e-44	E4_DM1NOCOMP	Type 1 diabetes without complications	Endocrine and metabolic	0.44	0.39	0.49	4	1	-43.2945	2	Lipoprotein and lipid	M-LDL-P
M_LDL_PL	136318	559	0.47 [0.42-0.52]	1.97305e-46	E4_DM1NOCOMP	Type 1 diabetes without complications	Endocrine and metabolic	0.47	0.42	0.52	4	1	-45.7049	2	Lipoprotein and lipid	M-LDL-PL
M_VLDL_C	136323	559	0.43 [0.38-0.48]	2.66002e-43	E4_DM1NOCOMP	Type 1 diabetes without complications	Endocrine and metabolic	0.43	0.38	0.48	4	1	-42.5751	2	Lipoprotein and lipid	M-VLDL-C
M_VLDL_CE	136320	559	0.44 [0.39-0.50]	4.43665e-40	E4_DM1NOCOMP	Type 1 diabetes without complications	Endocrine and metabolic	0.44	0.39	0.5	4	1	-39.3529	2	Lipoprotein and lipid	M-VLDL-CE
M_VLDL_FC	136321	559	0.47 [0.42-0.52]	2.00723e-37	E4_DM1NOCOMP	Type 1 diabetes without complications	Endocrine and metabolic	0.47	0.42	0.52	4	1	-36.6974	2	Lipoprotein and lipid	M-VLDL-FC
M_VLDL_L	136321	559	0.56 [0.51-0.62]	3.61157e-31	E4_DM1NOCOMP	Type 1 diabetes without complications	Endocrine and metabolic	0.56	0.51	0.62	4	1	-30.4423	2	Lipoprotein and lipid	M-VLDL-L
M_VLDL_P	136324	559	0.50 [0.45-0.57]	5.29429e-32	E4_DM1NOCOMP	Type 1 diabetes without complications	Endocrine and metabolic	0.5	0.45	0.57	4	1	-31.2762	2	Lipoprotein and lipid	M-VLDL-P
M_VLDL_PL	136323	559	0.51 [0.46-0.57]	1.95571e-33	E4_DM1NOCOMP	Type 1 diabetes without complications	Endocrine and metabolic	0.51	0.46	0.57	4	1	-32.7087	2	Lipoprotein and lipid	M-VLDL-PL
M_VLDL_TG	136300	558	0.67 [0.61-0.74]	3.41652e-16	E4_DM1NOCOMP	Type 1 diabetes without complications	Endocrine and metabolic	0.67	0.61	0.74	4	1	-15.4664	2	Lipoprotein and lipid	M-VLDL-TG
S_HDL_C	136266	559	0.55 [0.50-0.60]	2.06606e-44	E4_DM1NOCOMP	Type 1 diabetes without complications	Endocrine and metabolic	0.55	0.5	0.6	4	1	-43.6849	2	Lipoprotein and lipid	S-HDL-C
S_HDL_CE	136273	559	0.53 [0.49-0.57]	7.81812e-51	E4_DM1NOCOMP	Type 1 diabetes without complications	Endocrine and metabolic	0.53	0.49	0.57	4	1	-50.1069	2	Lipoprotein and lipid	S-HDL-CE
S_HDL_FC	136254	559	0.67 [0.61-0.73]	8.54241e-20	E4_DM1NOCOMP	Type 1 diabetes without complications	Endocrine and metabolic	0.67	0.61	0.73	4	1	-19.0684	2	Lipoprotein and lipid	S-HDL-FC
S_HDL_L	136265	559	0.59 [0.54-0.64]	1.37683e-35	E4_DM1NOCOMP	Type 1 diabetes without complications	Endocrine and metabolic	0.59	0.54	0.64	4	1	-34.8611	2	Lipoprotein and lipid	S-HDL-L
S_HDL_P	136266	559	0.53 [0.49-0.58]	5.16512e-46	E4_DM1NOCOMP	Type 1 diabetes without complications	Endocrine and metabolic	0.53	0.49	0.58	4	1	-45.2869	2	Lipoprotein and lipid	S-HDL-P
S_HDL_PL	136273	559	0.62 [0.57-0.68]	2.18225e-27	E4_DM1NOCOMP	Type 1 diabetes without complications	Endocrine and metabolic	0.62	0.57	0.68	4	1	-26.6611	2	Lipoprotein and lipid	S-HDL-PL
S_LDL_C	136322	559	0.47 [0.43-0.53]	8.48769e-44	E4_DM1NOCOMP	Type 1 diabetes without complications	Endocrine and metabolic	0.47	0.43	0.53	4	1	-43.0712	2	Lipoprotein and lipid	S-LDL-C
S_LDL_CE	136321	559	0.47 [0.42-0.52]	3.1449e-42	E4_DM1NOCOMP	Type 1 diabetes without complications	Endocrine and metabolic	0.47	0.42	0.52	4	1	-41.5024	2	Lipoprotein and lipid	S-LDL-CE
S_LDL_FC	136326	559	0.54 [0.49-0.60]	2.77713e-35	E4_DM1NOCOMP	Type 1 diabetes without complications	Endocrine and metabolic	0.54	0.49	0.6	4	1	-34.5564	2	Lipoprotein and lipid	S-LDL-FC
S_LDL_L	136321	559	0.52 [0.47-0.58]	2.01404e-35	E4_DM1NOCOMP	Type 1 diabetes without complications	Endocrine and metabolic	0.52	0.47	0.58	4	1	-34.6959	2	Lipoprotein and lipid	S-LDL-L
S_LDL_P	136324	559	0.51 [0.46-0.58]	3.41396e-30	E4_DM1NOCOMP	Type 1 diabetes without complications	Endocrine and metabolic	0.51	0.46	0.58	4	1	-29.4667	2	Lipoprotein and lipid	S-LDL-P
S_LDL_PL	136320	559	0.60 [0.54-0.67]	2.59072e-22	E4_DM1NOCOMP	Type 1 diabetes without complications	Endocrine and metabolic	0.6	0.54	0.67	4	1	-21.5866	2	Lipoprotein and lipid	S-LDL-PL
S_VLDL_C	136316	559	0.50 [0.45-0.56]	3.77008e-34	E4_DM1NOCOMP	Type 1 diabetes without complications	Endocrine and metabolic	0.5	0.45	0.56	4	1	-33.4237	2	Lipoprotein and lipid	S-VLDL-C
S_VLDL_CE	136315	559	0.52 [0.46-0.58]	9.75066e-31	E4_DM1NOCOMP	Type 1 diabetes without complications	Endocrine and metabolic	0.52	0.46	0.58	4	1	-30.011	2	Lipoprotein and lipid	S-VLDL-CE
S_VLDL_FC	136317	559	0.47 [0.42-0.53]	6.83442e-37	E4_DM1NOCOMP	Type 1 diabetes without complications	Endocrine and metabolic	0.47	0.42	0.53	4	1	-36.1653	2	Lipoprotein and lipid	S-VLDL-FC
S_VLDL_L	136304	559	0.62 [0.56-0.68]	1.83858e-21	E4_DM1NOCOMP	Type 1 diabetes without complications	Endocrine and metabolic	0.62	0.56	0.68	4	1	-20.7355	2	Lipoprotein and lipid	S-VLDL-L
S_VLDL_P	136307	559	0.66 [0.60-0.73]	1.96196e-15	E4_DM1NOCOMP	Type 1 diabetes without complications	Endocrine and metabolic	0.66	0.6	0.73	4	1	-14.7073	2	Lipoprotein and lipid	S-VLDL-P
S_VLDL_PL	136311	559	0.54 [0.48-0.60]	1.10357e-29	E4_DM1NOCOMP	Type 1 diabetes without complications	Endocrine and metabolic	0.54	0.48	0.6	4	1	-28.9572	2	Lipoprotein and lipid	S-VLDL-PL
XL_HDL_C	135992	556	1.68 [1.54-1.84]	3.25729e-31	E4_DM1NOCOMP	Type 1 diabetes without complications	Endocrine and metabolic	1.68	1.54	1.84	4	1	30.4871	1	Lipoprotein and lipid	XL-HDL-C
XL_HDL_CE	136036	556	1.67 [1.52-1.82]	3.07424e-29	E4_DM1NOCOMP	Type 1 diabetes without complications	Endocrine and metabolic	1.67	1.52	1.82	4	1	28.5123	1	Lipoprotein and lipid	XL-HDL-CE
XL_HDL_FC	135946	555	1.71 [1.57-1.86]	1.54298e-35	E4_DM1NOCOMP	Type 1 diabetes without complications	Endocrine and metabolic	1.71	1.57	1.86	4	1	34.8116	1	Lipoprotein and lipid	XL-HDL-FC
XL_HDL_L	135965	555	1.74 [1.60-1.90]	7.3838e-36	E4_DM1NOCOMP	Type 1 diabetes without complications	Endocrine and metabolic	1.74	1.6	1.9	4	1	35.1317	1	Lipoprotein and lipid	XL-HDL-L
XL_HDL_P	135913	556	1.71 [1.57-1.86]	3.71964e-35	E4_DM1NOCOMP	Type 1 diabetes without complications	Endocrine and metabolic	1.71	1.57	1.86	4	1	34.4295	1	Lipoprotein and lipid	XL-HDL-P
XL_HDL_PL	136013	555	1.79 [1.64-1.95]	1.39899e-40	E4_DM1NOCOMP	Type 1 diabetes without complications	Endocrine and metabolic	1.79	1.64	1.95	4	1	39.8542	1	Lipoprotein and lipid	XL-HDL-PL
XL_VLDL_C	136321	559	0.62 [0.55-0.68]	2.89008e-19	E4_DM1NOCOMP	Type 1 diabetes without complications	Endocrine and metabolic	0.62	0.55	0.68	4	1	-18.5391	2	Lipoprotein and lipid	XL-VLDL-C
XL_VLDL_CE	136331	559	0.54 [0.48-0.60]	3.88673e-28	E4_DM1NOCOMP	Type 1 diabetes without complications	Endocrine and metabolic	0.54	0.48	0.6	4	1	-27.4104	2	Lipoprotein and lipid	XL-VLDL-CE
XL_VLDL_FC	136305	559	0.71 [0.65-0.79]	5.47322e-11	E4_DM1NOCOMP	Type 1 diabetes without complications	Endocrine and metabolic	0.71	0.65	0.79	4	1	-10.2618	2	Lipoprotein and lipid	XL-VLDL-FC
XL_VLDL_L	136253	558	0.72 [0.65-0.79]	2.82783e-11	E4_DM1NOCOMP	Type 1 diabetes without complications	Endocrine and metabolic	0.72	0.65	0.79	4	1	-10.5485	2	Lipoprotein and lipid	XL-VLDL-L
XL_VLDL_P	136267	558	0.75 [0.68-0.82]	6.53157e-09	E4_DM1NOCOMP	Type 1 diabetes without complications	Endocrine and metabolic	0.75	0.68	0.82	4	1	-8.18498	2	Lipoprotein and lipid	XL-VLDL-P
XL_VLDL_PL	136280	558	0.73 [0.66-0.81]	5.53509e-10	E4_DM1NOCOMP	Type 1 diabetes without complications	Endocrine and metabolic	0.73	0.66	0.81	4	1	-9.25688	2	Lipoprotein and lipid	XL-VLDL-PL
XL_VLDL_TG	136203	557	0.77 [0.70-0.85]	7.53808e-08	E4_DM1NOCOMP	Type 1 diabetes without complications	Endocrine and metabolic	0.77	0.7	0.85	4	1	-7.12274	2	Lipoprotein and lipid	XL-VLDL-TG
XS_VLDL_C	136314	559	0.62 [0.55-0.70]	1.06722e-15	E4_DM1NOCOMP	Type 1 diabetes without complications	Endocrine and metabolic	0.62	0.55	0.7	4	1	-14.9717	2	Lipoprotein and lipid	XS-VLDL-C
XS_VLDL_CE	136320	559	0.60 [0.53-0.67]	3.69142e-17	E4_DM1NOCOMP	Type 1 diabetes without complications	Endocrine and metabolic	0.6	0.53	0.67	4	1	-16.4328	2	Lipoprotein and lipid	XS-VLDL-CE
XS_VLDL_FC	136299	558	0.68 [0.61-0.76]	7.03251e-12	E4_DM1NOCOMP	Type 1 diabetes without complications	Endocrine and metabolic	0.68	0.61	0.76	4	1	-11.1529	2	Lipoprotein and lipid	XS-VLDL-FC
XS_VLDL_L	136291	558	0.72 [0.65-0.80]	4.73999e-10	E4_DM1NOCOMP	Type 1 diabetes without complications	Endocrine and metabolic	0.72	0.65	0.8	4	1	-9.32422	2	Lipoprotein and lipid	XS-VLDL-L
XS_VLDL_P	136296	558	0.70 [0.62-0.78]	1.11915e-10	E4_DM1NOCOMP	Type 1 diabetes without complications	Endocrine and metabolic	0.7	0.62	0.78	4	1	-9.95111	2	Lipoprotein and lipid	XS-VLDL-P
XXL_VLDL_C	136239	558	0.76 [0.69-0.84]	1.00152e-07	E4_DM1NOCOMP	Type 1 diabetes without complications	Endocrine and metabolic	0.76	0.69	0.84	4	1	-6.99934	2	Lipoprotein and lipid	XXL-VLDL-C
XXL_VLDL_CE	136258	558	0.73 [0.66-0.81]	2.64097e-09	E4_DM1NOCOMP	Type 1 diabetes without complications	Endocrine and metabolic	0.73	0.66	0.81	4	1	-8.57824	2	Lipoprotein and lipid	XXL-VLDL-CE
Cholines	136175	559	0.75 [0.69-0.82]	3.06836e-10	E4_DM1NOCOMP	Type 1 diabetes without complications	Endocrine and metabolic	0.75	0.69	0.82	4	1	-9.51309	2	Lipoprotein and lipid	Cholines
Phosphoglyc	136178	559	0.78 [0.72-0.86]	4.0941e-08	E4_DM1NOCOMP	Type 1 diabetes without complications	Endocrine and metabolic	0.78	0.72	0.86	4	1	-7.38784	2	Lipoprotein and lipid	Phosphoglyc
Sphingomyelins	136178	559	0.67 [0.61-0.74]	1.11626e-14	E4_DM1NOCOMP	Type 1 diabetes without complications	Endocrine and metabolic	0.67	0.61	0.74	4	1	-13.9522	2	Lipoprotein and lipid	SM
LDL_PL	136321	559	0.48 [0.43-0.53]	7.86362e-47	E4_DM1NOCOMP	Type 1 diabetes without complications	Endocrine and metabolic	0.48	0.43	0.53	4	1	-46.1044	2	Lipoprotein and lipid	LDL-PL
Total_PL	136310	559	0.70 [0.64-0.76]	1.55314e-15	E4_DM1NOCOMP	Type 1 diabetes without complications	Endocrine and metabolic	0.7	0.64	0.76	4	1	-14.8088	2	Lipoprotein and lipid	Total PL
VLDL_PL	136307	559	0.63 [0.57-0.70]	4.04824e-20	E4_DM1NOCOMP	Type 1 diabetes without complications	Endocrine and metabolic	0.63	0.57	0.7	4	1	-19.3927	2	Lipoprotein and lipid	VLDL-PL
IDL_C_pct	136220	549	0.74 [0.69-0.80]	7.07072e-16	E4_DM1NOCOMP	Type 1 diabetes without complications	Endocrine and metabolic	0.74	0.69	0.8	4	1	-15.1505	2	Lipoprotein and lipid	IDL-C%
IDL_CE_pct	136283	556	0.72 [0.66-0.77]	6.2756e-19	E4_DM1NOCOMP	Type 1 diabetes without complications	Endocrine and metabolic	0.72	0.66	0.77	4	1	-18.2023	2	Lipoprotein and lipid	IDL-CE%
IDL_TG_pct	135884	533	1.38 [1.26-1.51]	1.62364e-11	E4_DM1NOCOMP	Type 1 diabetes without complications	Endocrine and metabolic	1.38	1.26	1.51	4	1	10.7895	1	Lipoprotein and lipid	IDL-TG%
L_LDL_C_pct	136034	540	0.66 [0.62-0.72]	9.85503e-27	E4_DM1NOCOMP	Type 1 diabetes without complications	Endocrine and metabolic	0.66	0.62	0.72	4	1	-26.0063	2	Lipoprotein and lipid	L-LDL-C%
L_LDL_CE_pct	136208	550	0.62 [0.58-0.66]	5.70266e-43	E4_DM1NOCOMP	Type 1 diabetes without complications	Endocrine and metabolic	0.62	0.58	0.66	4	1	-42.2439	2	Lipoprotein and lipid	L-LDL-CE%
L_LDL_TG_pct	135787	529	1.61 [1.47-1.76]	1.05525e-25	E4_DM1NOCOMP	Type 1 diabetes without complications	Endocrine and metabolic	1.61	1.47	1.76	4	1	24.9766	1	Lipoprotein and lipid	L-LDL-TG%
L_VLDL_C_pct	136167	556	0.72 [0.67-0.77]	2.23101e-21	E4_DM1NOCOMP	Type 1 diabetes without complications	Endocrine and metabolic	0.72	0.67	0.77	4	1	-20.6515	2	Lipoprotein and lipid	L-VLDL-C%
L_VLDL_CE_pct	136247	557	0.77 [0.72-0.83]	2.91272e-11	E4_DM1NOCOMP	Type 1 diabetes without complications	Endocrine and metabolic	0.77	0.72	0.83	4	1	-10.5357	2	Lipoprotein and lipid	L-VLDL-CE%
L_VLDL_FC_pct	134773	523	0.72 [0.66-0.78]	1.55906e-14	E4_DM1NOCOMP	Type 1 diabetes without complications	Endocrine and metabolic	0.72	0.66	0.78	4	1	-13.8071	2	Lipoprotein and lipid	L-VLDL-FC%
L_VLDL_TG_pct	135006	526	1.34 [1.21-1.47]	6.80556e-09	E4_DM1NOCOMP	Type 1 diabetes without complications	Endocrine and metabolic	1.34	1.21	1.47	4	1	8.16714	1	Lipoprotein and lipid	L-VLDL-TG%
M_LDL_C_pct	135921	540	0.56 [0.52-0.60]	3.47934e-63	E4_DM1NOCOMP	Type 1 diabetes without complications	Endocrine and metabolic	0.56	0.52	0.6	4	1	-62.4585	2	Lipoprotein and lipid	M-LDL-C%
M_LDL_CE_pct	136279	554	0.54 [0.51-0.59]	2.72074e-59	E4_DM1NOCOMP	Type 1 diabetes without complications	Endocrine and metabolic	0.54	0.51	0.59	4	1	-58.5653	2	Lipoprotein and lipid	M-LDL-CE%
M_LDL_PL_pct	136320	558	1.49 [1.36-1.64]	3.27417e-17	E4_DM1NOCOMP	Type 1 diabetes without complications	Endocrine and metabolic	1.49	1.36	1.64	4	1	16.4849	1	Lipoprotein and lipid	M-LDL-PL%
M_LDL_TG_pct	135827	535	1.73 [1.59-1.88]	8.6607e-37	E4_DM1NOCOMP	Type 1 diabetes without complications	Endocrine and metabolic	1.73	1.59	1.88	4	1	36.0624	1	Lipoprotein and lipid	M-LDL-TG%
M_VLDL_C_pct	136336	559	0.81 [0.76-0.87]	1.11241e-08	E4_DM1NOCOMP	Type 1 diabetes without complications	Endocrine and metabolic	0.81	0.76	0.87	4	1	-7.95374	2	Lipoprotein and lipid	M-VLDL-C%
M_VLDL_CE_pct	136336	559	0.83 [0.78-0.88]	1.28659e-09	E4_DM1NOCOMP	Type 1 diabetes without complications	Endocrine and metabolic	0.83	0.78	0.88	4	1	-8.89056	2	Lipoprotein and lipid	M-VLDL-CE%
M_VLDL_FC_pct	136307	558	0.76 [0.71-0.82]	1.81516e-12	E4_DM1NOCOMP	Type 1 diabetes without complications	Endocrine and metabolic	0.76	0.71	0.82	4	1	-11.7411	2	Lipoprotein and lipid	M-VLDL-FC%
M_VLDL_PL_pct	136268	557	0.73 [0.67-0.78]	1.14539e-15	E4_DM1NOCOMP	Type 1 diabetes without complications	Endocrine and metabolic	0.73	0.67	0.78	4	1	-14.941	2	Lipoprotein and lipid	M-VLDL-PL%
S_HDL_C_pct	136315	559	0.80 [0.74-0.86]	1.41339e-08	E4_DM1NOCOMP	Type 1 diabetes without complications	Endocrine and metabolic	0.8	0.74	0.86	4	1	-7.84974	2	Lipoprotein and lipid	S-HDL-C%
S_HDL_CE_pct	136272	558	0.75 [0.69-0.80]	9.60072e-15	E4_DM1NOCOMP	Type 1 diabetes without complications	Endocrine and metabolic	0.75	0.69	0.8	4	1	-14.0177	2	Lipoprotein and lipid	S-HDL-CE%
S_HDL_FC_pct	136110	557	1.49 [1.36-1.63]	3.67332e-18	E4_DM1NOCOMP	Type 1 diabetes without complications	Endocrine and metabolic	1.49	1.36	1.63	4	1	17.4349	1	Lipoprotein and lipid	S-HDL-FC%
S_HDL_PL_pct	136330	559	1.43 [1.31-1.55]	5.11501e-16	E4_DM1NOCOMP	Type 1 diabetes without complications	Endocrine and metabolic	1.43	1.31	1.55	4	1	15.2912	1	Lipoprotein and lipid	S-HDL-PL%
S_LDL_C_pct	136159	549	0.54 [0.51-0.58]	2.13778e-73	E4_DM1NOCOMP	Type 1 diabetes without complications	Endocrine and metabolic	0.54	0.51	0.58	4	1	-72.67	2	Lipoprotein and lipid	S-LDL-C%
S_LDL_CE_pct	136261	557	0.53 [0.49-0.57]	6.96365e-63	E4_DM1NOCOMP	Type 1 diabetes without complications	Endocrine and metabolic	0.53	0.49	0.57	4	1	-62.1572	2	Lipoprotein and lipid	S-LDL-CE%
S_LDL_PL_pct	136263	558	1.84 [1.70-1.99]	5.88946e-51	E4_DM1NOCOMP	Type 1 diabetes without complications	Endocrine and metabolic	1.84	1.7	1.99	4	1	50.2299	1	Lipoprotein and lipid	S-LDL-PL%
S_VLDL_C_pct	136332	559	0.68 [0.63-0.74]	6.45597e-22	E4_DM1NOCOMP	Type 1 diabetes without complications	Endocrine and metabolic	0.68	0.63	0.74	4	1	-21.19	2	Lipoprotein and lipid	S-VLDL-C%
S_VLDL_CE_pct	136318	558	0.70 [0.65-0.75]	6.30143e-22	E4_DM1NOCOMP	Type 1 diabetes without complications	Endocrine and metabolic	0.7	0.65	0.75	4	1	-21.2006	2	Lipoprotein and lipid	S-VLDL-CE%
S_VLDL_FC_pct	136329	559	0.71 [0.66-0.77]	1.72624e-16	E4_DM1NOCOMP	Type 1 diabetes without complications	Endocrine and metabolic	0.71	0.66	0.77	4	1	-15.7629	2	Lipoprotein and lipid	S-VLDL-FC%
S_VLDL_PL_pct	136325	559	0.69 [0.64-0.76]	4.60048e-16	E4_DM1NOCOMP	Type 1 diabetes without complications	Endocrine and metabolic	0.69	0.64	0.76	4	1	-15.3372	2	Lipoprotein and lipid	S-VLDL-PL%
S_VLDL_TG_pct	136332	559	1.58 [1.42-1.76]	1.78816e-16	E4_DM1NOCOMP	Type 1 diabetes without complications	Endocrine and metabolic	1.58	1.42	1.76	4	1	15.7476	1	Lipoprotein and lipid	S-VLDL-TG%
XL_HDL_C_pct	135181	550	0.72 [0.67-0.77]	5.13024e-20	E4_DM1NOCOMP	Type 1 diabetes without complications	Endocrine and metabolic	0.72	0.67	0.77	4	1	-19.2899	2	Lipoprotein and lipid	XL-HDL-C%
XL_HDL_CE_pct	135124	546	0.76 [0.71-0.81]	2.02003e-16	E4_DM1NOCOMP	Type 1 diabetes without complications	Endocrine and metabolic	0.76	0.71	0.81	4	1	-15.6946	2	Lipoprotein and lipid	XL-HDL-CE%
XL_HDL_FC_pct	135644	551	0.77 [0.71-0.83]	5.92981e-12	E4_DM1NOCOMP	Type 1 diabetes without complications	Endocrine and metabolic	0.77	0.71	0.83	4	1	-11.227	2	Lipoprotein and lipid	XL-HDL-FC%
XL_HDL_PL_pct	134846	546	1.48 [1.34-1.63]	2.95868e-14	E4_DM1NOCOMP	Type 1 diabetes without complications	Endocrine and metabolic	1.48	1.34	1.63	4	1	13.5289	1	Lipoprotein and lipid	XL-HDL-PL%
XL_HDL_TG_pct	134960	536	0.75 [0.69-0.82]	5.17422e-10	E4_DM1NOCOMP	Type 1 diabetes without complications	Endocrine and metabolic	0.75	0.69	0.82	4	1	-9.28616	2	Lipoprotein and lipid	XL-HDL-TG%
XS_VLDL_C_pct	136329	557	0.77 [0.71-0.83]	5.73521e-11	E4_DM1NOCOMP	Type 1 diabetes without complications	Endocrine and metabolic	0.77	0.71	0.83	4	1	-10.2415	2	Lipoprotein and lipid	XS-VLDL-C%
XS_VLDL_CE_pct	136331	557	0.77 [0.72-0.83]	3.76413e-11	E4_DM1NOCOMP	Type 1 diabetes without complications	Endocrine and metabolic	0.77	0.72	0.83	4	1	-10.4243	2	Lipoprotein and lipid	XS-VLDL-CE%
XS_VLDL_FC_pct	136150	554	0.80 [0.75-0.86]	3.42496e-09	E4_DM1NOCOMP	Type 1 diabetes without complications	Endocrine and metabolic	0.8	0.75	0.86	4	1	-8.46535	2	Lipoprotein and lipid	XS-VLDL-FC%
XS_VLDL_PL_pct	136256	557	1.33 [1.22-1.45]	1.64213e-11	E4_DM1NOCOMP	Type 1 diabetes without complications	Endocrine and metabolic	1.33	1.22	1.45	4	1	10.7846	1	Lipoprotein and lipid	XS-VLDL-PL%
XXL_VLDL_CE_pct	122358	469	0.78 [0.71-0.85]	3.22333e-08	E4_DM1NOCOMP	Type 1 diabetes without complications	Endocrine and metabolic	0.78	0.71	0.85	4	1	-7.4917	2	Lipoprotein and lipid	XXL-VLDL-CE%
LDL_L	136317	559	0.52 [0.47-0.57]	1.54344e-48	E4_DM1NOCOMP	Type 1 diabetes without complications	Endocrine and metabolic	0.52	0.47	0.57	4	1	-47.8115	2	Lipoprotein and lipid	LDL-L
Total_L	136316	559	0.63 [0.58-0.69]	5.78728e-25	E4_DM1NOCOMP	Type 1 diabetes without complications	Endocrine and metabolic	0.63	0.58	0.69	4	1	-24.2375	2	Lipoprotein and lipid	Total L
VLDL_L	136303	559	0.65 [0.59-0.71]	3.29293e-21	E4_DM1NOCOMP	Type 1 diabetes without complications	Endocrine and metabolic	0.65	0.59	0.71	4	1	-20.4824	2	Lipoprotein and lipid	VLDL-L
Total_TG	136208	557	0.75 [0.68-0.82]	5.60034e-10	E4_DM1NOCOMP	Type 1 diabetes without complications	Endocrine and metabolic	0.75	0.68	0.82	4	1	-9.25179	2	Lipoprotein and lipid	Total TG
VLDL_TG	136227	558	0.73 [0.66-0.80]	1.5439e-11	E4_DM1NOCOMP	Type 1 diabetes without complications	Endocrine and metabolic	0.73	0.66	0.8	4	1	-10.8114	2	Lipoprotein and lipid	VLDL-TG
HDL_P	138345	2634	0.59 [0.57-0.62]	4.07341e-101	E4_DM2	Type 2 diabetes	Endocrine and metabolic	0.59	0.57	0.62	4	1	-100.39	2	Lipoprotein and lipid	HDL-P
LDL_P	138396	2634	0.55 [0.52-0.59]	3.75195e-93	E4_DM2	Type 2 diabetes	Endocrine and metabolic	0.55	0.52	0.59	4	1	-92.4257	2	Lipoprotein and lipid	LDL-P
Total_P	138349	2634	0.57 [0.54-0.59]	1.85604e-119	E4_DM2	Type 2 diabetes	Endocrine and metabolic	0.57	0.54	0.59	4	1	-118.731	2	Lipoprotein and lipid	Total P
HDL_size	138406	2634	0.76 [0.71-0.80]	1.41851e-20	E4_DM2	Type 2 diabetes	Endocrine and metabolic	0.76	0.71	0.8	4	1	-19.8482	2	Lipoprotein and lipid	HDL size
LDL_size	138395	2628	0.72 [0.69-0.75]	1.73003e-58	E4_DM2	Type 2 diabetes	Endocrine and metabolic	0.72	0.69	0.75	4	1	-57.7619	2	Lipoprotein and lipid	LDL size
VLDL_size	138411	2634	1.27 [1.22-1.33]	2.90476e-28	E4_DM2	Type 2 diabetes	Endocrine and metabolic	1.27	1.22	1.33	4	1	27.5369	1	Lipoprotein and lipid	VLDL size
IDL_C	138398	2634	0.39 [0.37-0.41]	1.03936e-250	E4_DM2	Type 2 diabetes	Endocrine and metabolic	0.39	0.37	0.41	4	1	-249.983	2	Lipoprotein and lipid	IDL-C
IDL_CE	138398	2634	0.38 [0.36-0.41]	7.87744e-248	E4_DM2	Type 2 diabetes	Endocrine and metabolic	0.38	0.36	0.41	4	1	-247.104	2	Lipoprotein and lipid	IDL-CE
IDL_FC	138398	2634	0.38 [0.36-0.40]	3.051e-224	E4_DM2	Type 2 diabetes	Endocrine and metabolic	0.38	0.36	0.4	4	1	-223.516	2	Lipoprotein and lipid	IDL-FC
IDL_L	138396	2634	0.42 [0.40-0.44]	2.21891e-218	E4_DM2	Type 2 diabetes	Endocrine and metabolic	0.42	0.4	0.44	4	1	-217.654	2	Lipoprotein and lipid	IDL-L
IDL_P	138398	2634	0.40 [0.38-0.43]	4.88292e-165	E4_DM2	Type 2 diabetes	Endocrine and metabolic	0.4	0.38	0.43	4	1	-164.311	2	Lipoprotein and lipid	IDL-P
IDL_PL	138390	2634	0.40 [0.38-0.43]	4.98373e-198	E4_DM2	Type 2 diabetes	Endocrine and metabolic	0.4	0.38	0.43	4	1	-197.302	2	Lipoprotein and lipid	IDL-PL
IDL_TG	138214	2627	1.12 [1.07-1.17]	8.08955e-08	E4_DM2	Type 2 diabetes	Endocrine and metabolic	1.12	1.07	1.17	4	1	7.09208	1	Lipoprotein and lipid	IDL-TG
L_HDL_C	138340	2633	0.58 [0.55-0.62]	2.44222e-59	E4_DM2	Type 2 diabetes	Endocrine and metabolic	0.58	0.55	0.62	4	1	-58.6122	2	Lipoprotein and lipid	L-HDL-C
L_HDL_CE	138355	2633	0.58 [0.54-0.62]	1.12599e-59	E4_DM2	Type 2 diabetes	Endocrine and metabolic	0.58	0.54	0.62	4	1	-58.9485	2	Lipoprotein and lipid	L-HDL-CE
L_HDL_FC	138297	2633	0.62 [0.58-0.66]	2.08291e-44	E4_DM2	Type 2 diabetes	Endocrine and metabolic	0.62	0.58	0.66	4	1	-43.6813	2	Lipoprotein and lipid	L-HDL-FC
L_HDL_L	138342	2633	0.62 [0.58-0.66]	6.3491e-54	E4_DM2	Type 2 diabetes	Endocrine and metabolic	0.62	0.58	0.66	4	1	-53.1973	2	Lipoprotein and lipid	L-HDL-L
L_HDL_P	138333	2633	0.60 [0.56-0.64]	1.61972e-46	E4_DM2	Type 2 diabetes	Endocrine and metabolic	0.6	0.56	0.64	4	1	-45.7906	2	Lipoprotein and lipid	L-HDL-P
L_HDL_PL	138358	2633	0.65 [0.61-0.69]	4.28904e-43	E4_DM2	Type 2 diabetes	Endocrine and metabolic	0.65	0.61	0.69	4	1	-42.3676	2	Lipoprotein and lipid	L-HDL-PL
L_LDL_C	138388	2634	0.49 [0.47-0.52]	5.43581e-190	E4_DM2	Type 2 diabetes	Endocrine and metabolic	0.49	0.47	0.52	4	1	-189.265	2	Lipoprotein and lipid	L-LDL-C
L_LDL_CE	138386	2634	0.51 [0.48-0.53]	1.10064e-170	E4_DM2	Type 2 diabetes	Endocrine and metabolic	0.51	0.48	0.53	4	1	-169.958	2	Lipoprotein and lipid	L-LDL-CE
L_LDL_FC	138391	2634	0.42 [0.40-0.44]	1.75223e-224	E4_DM2	Type 2 diabetes	Endocrine and metabolic	0.42	0.4	0.44	4	1	-223.756	2	Lipoprotein and lipid	L-LDL-FC
L_LDL_L	138390	2634	0.51 [0.49-0.53]	1.1535e-175	E4_DM2	Type 2 diabetes	Endocrine and metabolic	0.51	0.49	0.53	4	1	-174.938	2	Lipoprotein and lipid	L-LDL-L
L_LDL_P	138391	2634	0.53 [0.50-0.56]	5.11908e-104	E4_DM2	Type 2 diabetes	Endocrine and metabolic	0.53	0.5	0.56	4	1	-103.291	2	Lipoprotein and lipid	L-LDL-P
L_LDL_PL	138398	2634	0.45 [0.43-0.48]	2.08797e-189	E4_DM2	Type 2 diabetes	Endocrine and metabolic	0.45	0.43	0.48	4	1	-188.68	2	Lipoprotein and lipid	L-LDL-PL
L_VLDL_FC	138394	2631	1.13 [1.08-1.18]	3.22111e-08	E4_DM2	Type 2 diabetes	Endocrine and metabolic	1.13	1.08	1.18	4	1	7.49199	1	Lipoprotein and lipid	L-VLDL-FC
L_VLDL_L	138373	2628	1.14 [1.09-1.19]	6.00858e-10	E4_DM2	Type 2 diabetes	Endocrine and metabolic	1.14	1.09	1.19	4	1	9.22123	1	Lipoprotein and lipid	L-VLDL-L
L_VLDL_P	138376	2628	1.16 [1.11-1.20]	3.05927e-12	E4_DM2	Type 2 diabetes	Endocrine and metabolic	1.16	1.11	1.2	4	1	11.5144	1	Lipoprotein and lipid	L-VLDL-P
L_VLDL_PL	138385	2631	1.17 [1.12-1.22]	3.1115e-13	E4_DM2	Type 2 diabetes	Endocrine and metabolic	1.17	1.12	1.22	4	1	12.507	1	Lipoprotein and lipid	L-VLDL-PL
L_VLDL_TG	138317	2623	1.18 [1.13-1.23]	3.30487e-16	E4_DM2	Type 2 diabetes	Endocrine and metabolic	1.18	1.13	1.23	4	1	15.4808	1	Lipoprotein and lipid	L-VLDL-TG
M_HDL_C	138379	2634	0.61 [0.58-0.64]	6.81708e-85	E4_DM2	Type 2 diabetes	Endocrine and metabolic	0.61	0.58	0.64	4	1	-84.1664	2	Lipoprotein and lipid	M-HDL-C
M_HDL_CE	138381	2634	0.61 [0.58-0.64]	1.56736e-85	E4_DM2	Type 2 diabetes	Endocrine and metabolic	0.61	0.58	0.64	4	1	-84.8048	2	Lipoprotein and lipid	M-HDL-CE
M_HDL_FC	138370	2634	0.62 [0.59-0.66]	5.80235e-72	E4_DM2	Type 2 diabetes	Endocrine and metabolic	0.62	0.59	0.66	4	1	-71.2364	2	Lipoprotein and lipid	M-HDL-FC
M_HDL_L	138366	2634	0.68 [0.65-0.71]	3.34059e-60	E4_DM2	Type 2 diabetes	Endocrine and metabolic	0.68	0.65	0.71	4	1	-59.4762	2	Lipoprotein and lipid	M-HDL-L
M_HDL_P	138373	2634	0.64 [0.61-0.67]	6.7243e-68	E4_DM2	Type 2 diabetes	Endocrine and metabolic	0.64	0.61	0.67	4	1	-67.1724	2	Lipoprotein and lipid	M-HDL-P
M_HDL_PL	138363	2634	0.72 [0.69-0.75]	3.99837e-45	E4_DM2	Type 2 diabetes	Endocrine and metabolic	0.72	0.69	0.75	4	1	-44.3981	2	Lipoprotein and lipid	M-HDL-PL
M_LDL_C	138395	2633	0.58 [0.55-0.61]	6.76597e-107	E4_DM2	Type 2 diabetes	Endocrine and metabolic	0.58	0.55	0.61	4	1	-106.17	2	Lipoprotein and lipid	M-LDL-C
M_LDL_CE	138393	2633	0.62 [0.59-0.65]	3.87623e-82	E4_DM2	Type 2 diabetes	Endocrine and metabolic	0.62	0.59	0.65	4	1	-81.4116	2	Lipoprotein and lipid	M-LDL-CE
M_LDL_FC	138395	2634	0.50 [0.47-0.52]	2.61403e-160	E4_DM2	Type 2 diabetes	Endocrine and metabolic	0.5	0.47	0.52	4	1	-159.583	2	Lipoprotein and lipid	M-LDL-FC
M_LDL_L	138392	2633	0.61 [0.58-0.64]	8.41851e-92	E4_DM2	Type 2 diabetes	Endocrine and metabolic	0.61	0.58	0.64	4	1	-91.0748	2	Lipoprotein and lipid	M-LDL-L
M_LDL_P	138396	2632	0.60 [0.57-0.64]	4.95513e-75	E4_DM2	Type 2 diabetes	Endocrine and metabolic	0.6	0.57	0.64	4	1	-74.3049	2	Lipoprotein and lipid	M-LDL-P
M_LDL_PL	138393	2634	0.60 [0.57-0.63]	1.24133e-91	E4_DM2	Type 2 diabetes	Endocrine and metabolic	0.6	0.57	0.63	4	1	-90.9061	2	Lipoprotein and lipid	M-LDL-PL
M_LDL_TG	138065	2619	1.16 [1.12-1.21]	9.78296e-14	E4_DM2	Type 2 diabetes	Endocrine and metabolic	1.16	1.12	1.21	4	1	13.0095	1	Lipoprotein and lipid	M-LDL-TG
M_VLDL_C	138398	2634	0.47 [0.44-0.50]	9.07553e-142	E4_DM2	Type 2 diabetes	Endocrine and metabolic	0.47	0.44	0.5	4	1	-141.042	2	Lipoprotein and lipid	M-VLDL-C
M_VLDL_CE	138395	2634	0.39 [0.37-0.42]	3.93245e-200	E4_DM2	Type 2 diabetes	Endocrine and metabolic	0.39	0.37	0.42	4	1	-199.405	2	Lipoprotein and lipid	M-VLDL-CE
M_VLDL_FC	138395	2633	0.63 [0.60-0.67]	6.47632e-61	E4_DM2	Type 2 diabetes	Endocrine and metabolic	0.63	0.6	0.67	4	1	-60.1887	2	Lipoprotein and lipid	M-VLDL-FC
M_VLDL_L	138395	2633	0.85 [0.81-0.89]	2.52208e-12	E4_DM2	Type 2 diabetes	Endocrine and metabolic	0.85	0.81	0.89	4	1	-11.5982	2	Lipoprotein and lipid	M-VLDL-L
M_VLDL_P	138398	2633	0.75 [0.71-0.79]	1.7107e-28	E4_DM2	Type 2 diabetes	Endocrine and metabolic	0.75	0.71	0.79	4	1	-27.7668	2	Lipoprotein and lipid	M-VLDL-P
M_VLDL_PL	138397	2633	0.72 [0.69-0.76]	2.76729e-36	E4_DM2	Type 2 diabetes	Endocrine and metabolic	0.72	0.69	0.76	4	1	-35.5579	2	Lipoprotein and lipid	M-VLDL-PL
S_HDL_C	138341	2634	0.64 [0.61-0.67]	1.32303e-96	E4_DM2	Type 2 diabetes	Endocrine and metabolic	0.64	0.61	0.67	4	1	-95.8784	2	Lipoprotein and lipid	S-HDL-C
S_HDL_CE	138346	2632	0.63 [0.61-0.66]	2.52756e-102	E4_DM2	Type 2 diabetes	Endocrine and metabolic	0.63	0.61	0.66	4	1	-101.597	2	Lipoprotein and lipid	S-HDL-CE
S_HDL_FC	138329	2634	0.71 [0.68-0.74]	6.80147e-57	E4_DM2	Type 2 diabetes	Endocrine and metabolic	0.71	0.68	0.74	4	1	-56.1674	2	Lipoprotein and lipid	S-HDL-FC
S_HDL_L	138340	2634	0.72 [0.69-0.75]	2.3626e-53	E4_DM2	Type 2 diabetes	Endocrine and metabolic	0.72	0.69	0.75	4	1	-52.6266	2	Lipoprotein and lipid	S-HDL-L
S_HDL_P	138341	2634	0.65 [0.62-0.68]	2.66836e-85	E4_DM2	Type 2 diabetes	Endocrine and metabolic	0.65	0.62	0.68	4	1	-84.5738	2	Lipoprotein and lipid	S-HDL-P
S_HDL_PL	138348	2634	0.74 [0.71-0.78]	4.86521e-44	E4_DM2	Type 2 diabetes	Endocrine and metabolic	0.74	0.71	0.78	4	1	-43.3129	2	Lipoprotein and lipid	S-HDL-PL
S_HDL_TG	138333	2629	1.24 [1.19-1.29]	1.46474e-23	E4_DM2	Type 2 diabetes	Endocrine and metabolic	1.24	1.19	1.29	4	1	22.8342	1	Lipoprotein and lipid	S-HDL-TG
S_LDL_C	138397	2634	0.58 [0.55-0.61]	2.99769e-98	E4_DM2	Type 2 diabetes	Endocrine and metabolic	0.58	0.55	0.61	4	1	-97.5232	2	Lipoprotein and lipid	S-LDL-C
S_LDL_CE	138396	2634	0.62 [0.59-0.65]	2.78064e-75	E4_DM2	Type 2 diabetes	Endocrine and metabolic	0.62	0.59	0.65	4	1	-74.5559	2	Lipoprotein and lipid	S-LDL-CE
S_LDL_FC	138401	2634	0.54 [0.51-0.57]	1.21379e-134	E4_DM2	Type 2 diabetes	Endocrine and metabolic	0.54	0.51	0.57	4	1	-133.916	2	Lipoprotein and lipid	S-LDL-FC
S_LDL_L	138396	2634	0.63 [0.60-0.66]	1.81045e-72	E4_DM2	Type 2 diabetes	Endocrine and metabolic	0.63	0.6	0.66	4	1	-71.7422	2	Lipoprotein and lipid	S-LDL-L
S_LDL_P	138398	2633	0.65 [0.62-0.69]	2.01966e-55	E4_DM2	Type 2 diabetes	Endocrine and metabolic	0.65	0.62	0.69	4	1	-54.6947	2	Lipoprotein and lipid	S-LDL-P
S_LDL_PL	138395	2634	0.65 [0.62-0.68]	8.70329e-63	E4_DM2	Type 2 diabetes	Endocrine and metabolic	0.65	0.62	0.68	4	1	-62.0603	2	Lipoprotein and lipid	S-LDL-PL
S_LDL_TG	138093	2614	1.19 [1.15-1.24]	9.35937e-20	E4_DM2	Type 2 diabetes	Endocrine and metabolic	1.19	1.15	1.24	4	1	19.0288	1	Lipoprotein and lipid	S-LDL-TG
S_VLDL_C	138391	2634	0.68 [0.64-0.72]	7.62077e-47	E4_DM2	Type 2 diabetes	Endocrine and metabolic	0.68	0.64	0.72	4	1	-46.118	2	Lipoprotein and lipid	S-VLDL-C
S_VLDL_CE	138390	2634	0.72 [0.68-0.76]	2.71545e-34	E4_DM2	Type 2 diabetes	Endocrine and metabolic	0.72	0.68	0.76	4	1	-33.5662	2	Lipoprotein and lipid	S-VLDL-CE
S_VLDL_FC	138391	2633	0.61 [0.58-0.65]	1.3128e-69	E4_DM2	Type 2 diabetes	Endocrine and metabolic	0.61	0.58	0.65	4	1	-68.8818	2	Lipoprotein and lipid	S-VLDL-FC
S_VLDL_PL	138385	2633	0.76 [0.72-0.80]	6.56096e-27	E4_DM2	Type 2 diabetes	Endocrine and metabolic	0.76	0.72	0.8	4	1	-26.183	2	Lipoprotein and lipid	S-VLDL-PL
S_VLDL_TG	138327	2627	1.21 [1.16-1.26]	4.58163e-20	E4_DM2	Type 2 diabetes	Endocrine and metabolic	1.21	1.16	1.26	4	1	19.339	1	Lipoprotein and lipid	S-VLDL-TG
XL_HDL_C	138066	2630	0.66 [0.62-0.71]	5.82702e-36	E4_DM2	Type 2 diabetes	Endocrine and metabolic	0.66	0.62	0.71	4	1	-35.2346	2	Lipoprotein and lipid	XL-HDL-C
XL_HDL_CE	138111	2631	0.63 [0.59-0.68]	9.12718e-41	E4_DM2	Type 2 diabetes	Endocrine and metabolic	0.63	0.59	0.68	4	1	-40.0397	2	Lipoprotein and lipid	XL-HDL-CE
XL_HDL_FC	138017	2626	0.79 [0.74-0.83]	6.97627e-17	E4_DM2	Type 2 diabetes	Endocrine and metabolic	0.79	0.74	0.83	4	1	-16.1564	2	Lipoprotein and lipid	XL-HDL-FC
XL_HDL_L	138038	2628	0.73 [0.69-0.78]	8.5697e-23	E4_DM2	Type 2 diabetes	Endocrine and metabolic	0.73	0.69	0.78	4	1	-22.067	2	Lipoprotein and lipid	XL-HDL-L
XL_HDL_P	137984	2627	0.70 [0.66-0.75]	2.50125e-25	E4_DM2	Type 2 diabetes	Endocrine and metabolic	0.7	0.66	0.75	4	1	-24.6018	2	Lipoprotein and lipid	XL-HDL-P
XL_HDL_PL	138087	2629	0.79 [0.74-0.84]	3.41506e-14	E4_DM2	Type 2 diabetes	Endocrine and metabolic	0.79	0.74	0.84	4	1	-13.4666	2	Lipoprotein and lipid	XL-HDL-PL
XL_HDL_TG	138158	2622	1.14 [1.10-1.19]	1.90726e-11	E4_DM2	Type 2 diabetes	Endocrine and metabolic	1.14	1.1	1.19	4	1	10.7196	1	Lipoprotein and lipid	XL-HDL-TG
XL_VLDL_FC	138377	2631	1.15 [1.11-1.20]	1.37795e-11	E4_DM2	Type 2 diabetes	Endocrine and metabolic	1.15	1.11	1.2	4	1	10.8608	1	Lipoprotein and lipid	XL-VLDL-FC
XL_VLDL_L	138321	2626	1.20 [1.15-1.25]	3.08968e-18	E4_DM2	Type 2 diabetes	Endocrine and metabolic	1.2	1.15	1.25	4	1	17.5101	1	Lipoprotein and lipid	XL-VLDL-L
XL_VLDL_P	138335	2626	1.20 [1.16-1.25]	6.81017e-20	E4_DM2	Type 2 diabetes	Endocrine and metabolic	1.2	1.16	1.25	4	1	19.1668	1	Lipoprotein and lipid	XL-VLDL-P
XL_VLDL_PL	138349	2627	1.18 [1.13-1.23]	2.00647e-15	E4_DM2	Type 2 diabetes	Endocrine and metabolic	1.18	1.13	1.23	4	1	14.6976	1	Lipoprotein and lipid	XL-VLDL-PL
XL_VLDL_TG	138265	2619	1.24 [1.19-1.29]	1.72503e-27	E4_DM2	Type 2 diabetes	Endocrine and metabolic	1.24	1.19	1.29	4	1	26.7632	1	Lipoprotein and lipid	XL-VLDL-TG
XS_VLDL_C	138389	2634	0.49 [0.46-0.52]	1.45865e-121	E4_DM2	Type 2 diabetes	Endocrine and metabolic	0.49	0.46	0.52	4	1	-120.836	2	Lipoprotein and lipid	XS-VLDL-C
XS_VLDL_CE	138395	2634	0.42 [0.40-0.45]	5.97517e-158	E4_DM2	Type 2 diabetes	Endocrine and metabolic	0.42	0.4	0.45	4	1	-157.224	2	Lipoprotein and lipid	XS-VLDL-CE
XS_VLDL_FC	138374	2633	0.67 [0.63-0.70]	3.34386e-47	E4_DM2	Type 2 diabetes	Endocrine and metabolic	0.67	0.63	0.7	4	1	-46.4758	2	Lipoprotein and lipid	XS-VLDL-FC
XS_VLDL_L	138366	2633	0.73 [0.70-0.77]	2.71499e-33	E4_DM2	Type 2 diabetes	Endocrine and metabolic	0.73	0.7	0.77	4	1	-32.5662	2	Lipoprotein and lipid	XS-VLDL-L
XS_VLDL_P	138371	2633	0.70 [0.67-0.74]	4.55947e-37	E4_DM2	Type 2 diabetes	Endocrine and metabolic	0.7	0.67	0.74	4	1	-36.3411	2	Lipoprotein and lipid	XS-VLDL-P
XS_VLDL_PL	138347	2632	0.82 [0.78-0.86]	1.43759e-15	E4_DM2	Type 2 diabetes	Endocrine and metabolic	0.82	0.78	0.86	4	1	-14.8424	2	Lipoprotein and lipid	XS-VLDL-PL
XS_VLDL_TG	138223	2624	1.20 [1.16-1.25]	1.59133e-19	E4_DM2	Type 2 diabetes	Endocrine and metabolic	1.2	1.16	1.25	4	1	18.7982	1	Lipoprotein and lipid	XS-VLDL-TG
XXL_VLDL_C	138309	2628	1.20 [1.15-1.25]	1.07216e-18	E4_DM2	Type 2 diabetes	Endocrine and metabolic	1.2	1.15	1.25	4	1	17.9697	1	Lipoprotein and lipid	XXL-VLDL-C
XXL_VLDL_CE	138330	2630	1.17 [1.13-1.22]	6.75527e-14	E4_DM2	Type 2 diabetes	Endocrine and metabolic	1.17	1.13	1.22	4	1	13.1704	1	Lipoprotein and lipid	XXL-VLDL-CE
XXL_VLDL_FC	138276	2621	1.22 [1.17-1.27]	3.52799e-23	E4_DM2	Type 2 diabetes	Endocrine and metabolic	1.22	1.17	1.27	4	1	22.4525	1	Lipoprotein and lipid	XXL-VLDL-FC
XXL_VLDL_L	138166	2611	1.26 [1.21-1.31]	1.86363e-29	E4_DM2	Type 2 diabetes	Endocrine and metabolic	1.26	1.21	1.31	4	1	28.7296	1	Lipoprotein and lipid	XXL-VLDL-L
XXL_VLDL_P	138201	2614	1.25 [1.20-1.29]	1.5665e-29	E4_DM2	Type 2 diabetes	Endocrine and metabolic	1.25	1.2	1.29	4	1	28.8051	1	Lipoprotein and lipid	XXL-VLDL-P
XXL_VLDL_PL	138242	2619	1.25 [1.20-1.30]	8.43461e-30	E4_DM2	Type 2 diabetes	Endocrine and metabolic	1.25	1.2	1.3	4	1	29.0739	1	Lipoprotein and lipid	XXL-VLDL-PL
XXL_VLDL_TG	138081	2604	1.26 [1.21-1.31]	1.91464e-32	E4_DM2	Type 2 diabetes	Endocrine and metabolic	1.26	1.21	1.31	4	1	31.7179	1	Lipoprotein and lipid	XXL-VLDL-TG
TG_by_PG	138281	2629	1.52 [1.46-1.59]	2.46131e-80	E4_DM2	Type 2 diabetes	Endocrine and metabolic	1.52	1.46	1.59	4	1	79.6088	1	Lipoprotein and lipid	TG/PG
Cholines	138246	2630	0.63 [0.60-0.66]	1.47928e-89	E4_DM2	Type 2 diabetes	Endocrine and metabolic	0.63	0.6	0.66	4	1	-88.8299	2	Lipoprotein and lipid	Cholines
Phosphatidylc	138247	2630	0.67 [0.64-0.70]	1.86404e-70	E4_DM2	Type 2 diabetes	Endocrine and metabolic	0.67	0.64	0.7	4	1	-69.7295	2	Lipoprotein and lipid	PC
Phosphoglyc	138249	2630	0.70 [0.67-0.73]	1.94744e-58	E4_DM2	Type 2 diabetes	Endocrine and metabolic	0.7	0.67	0.73	4	1	-57.7105	2	Lipoprotein and lipid	Phosphoglyc
Sphingomyelins	138249	2630	0.51 [0.48-0.53]	6.38861e-148	E4_DM2	Type 2 diabetes	Endocrine and metabolic	0.51	0.48	0.53	4	1	-147.195	2	Lipoprotein and lipid	SM
HDL_PL	138377	2634	0.67 [0.63-0.70]	3.60638e-59	E4_DM2	Type 2 diabetes	Endocrine and metabolic	0.67	0.63	0.7	4	1	-58.4429	2	Lipoprotein and lipid	HDL-PL
LDL_PL	138396	2634	0.51 [0.49-0.54]	2.36399e-147	E4_DM2	Type 2 diabetes	Endocrine and metabolic	0.51	0.49	0.54	4	1	-146.626	2	Lipoprotein and lipid	LDL-PL
Total_PL	138385	2634	0.61 [0.58-0.64]	3.98275e-102	E4_DM2	Type 2 diabetes	Endocrine and metabolic	0.61	0.58	0.64	4	1	-101.4	2	Lipoprotein and lipid	Total PL
IDL_C_pct	138249	2578	0.58 [0.56-0.60]	1.63367e-212	E4_DM2	Type 2 diabetes	Endocrine and metabolic	0.58	0.56	0.6	4	1	-211.787	2	Lipoprotein and lipid	IDL-C%
IDL_CE_pct	138339	2612	0.57 [0.55-0.59]	8.15285e-215	E4_DM2	Type 2 diabetes	Endocrine and metabolic	0.57	0.55	0.59	4	1	-214.089	2	Lipoprotein and lipid	IDL-CE%
IDL_FC_pct	138275	2598	0.74 [0.72-0.77]	7.61351e-71	E4_DM2	Type 2 diabetes	Endocrine and metabolic	0.74	0.72	0.77	4	1	-70.1184	2	Lipoprotein and lipid	IDL-FC%
IDL_PL_pct	138366	2621	1.36 [1.30-1.41]	7.26869e-50	E4_DM2	Type 2 diabetes	Endocrine and metabolic	1.36	1.3	1.41	4	1	49.1385	1	Lipoprotein and lipid	IDL-PL%
IDL_TG_pct	137838	2487	2.04 [1.95-2.14]	1.86627e-201	E4_DM2	Type 2 diabetes	Endocrine and metabolic	2.04	1.95	2.14	4	1	200.729	1	Lipoprotein and lipid	IDL-TG%
L_HDL_C_pct	137835	2525	0.72 [0.70-0.75]	5.29849e-89	E4_DM2	Type 2 diabetes	Endocrine and metabolic	0.72	0.7	0.75	4	1	-88.2758	2	Lipoprotein and lipid	L-HDL-C%
L_HDL_CE_pct	137959	2535	0.75 [0.72-0.77]	6.72612e-76	E4_DM2	Type 2 diabetes	Endocrine and metabolic	0.75	0.72	0.77	4	1	-75.1722	2	Lipoprotein and lipid	L-HDL-CE%
L_HDL_FC_pct	137203	2453	0.80 [0.77-0.83]	5.89976e-35	E4_DM2	Type 2 diabetes	Endocrine and metabolic	0.8	0.77	0.83	4	1	-34.2292	2	Lipoprotein and lipid	L-HDL-FC%
L_HDL_PL_pct	137986	2536	1.47 [1.42-1.53]	1.9831e-82	E4_DM2	Type 2 diabetes	Endocrine and metabolic	1.47	1.42	1.53	4	1	81.7027	1	Lipoprotein and lipid	L-HDL-PL%
L_HDL_TG_pct	137820	2546	1.43 [1.36-1.49]	1.7832e-55	E4_DM2	Type 2 diabetes	Endocrine and metabolic	1.43	1.36	1.49	4	1	54.7488	1	Lipoprotein and lipid	L-HDL-TG%
L_LDL_C_pct	138028	2534	0.56 [0.54-0.58]	8.21062e-206	E4_DM2	Type 2 diabetes	Endocrine and metabolic	0.56	0.54	0.58	4	1	-205.086	2	Lipoprotein and lipid	L-LDL-C%
L_LDL_CE_pct	138251	2593	0.75 [0.73-0.78]	4.0638e-53	E4_DM2	Type 2 diabetes	Endocrine and metabolic	0.75	0.73	0.78	4	1	-52.3911	2	Lipoprotein and lipid	L-LDL-CE%
L_LDL_FC_pct	138179	2567	0.62 [0.60-0.64]	1.82316e-152	E4_DM2	Type 2 diabetes	Endocrine and metabolic	0.62	0.6	0.64	4	1	-151.739	2	Lipoprotein and lipid	L-LDL-FC%
L_LDL_TG_pct	137748	2490	1.97 [1.89-2.06]	1.08726e-197	E4_DM2	Type 2 diabetes	Endocrine and metabolic	1.97	1.89	2.06	4	1	196.964	1	Lipoprotein and lipid	L-LDL-TG%
L_VLDL_C_pct	138235	2624	0.68 [0.66-0.71]	1.51744e-83	E4_DM2	Type 2 diabetes	Endocrine and metabolic	0.68	0.66	0.71	4	1	-82.8189	2	Lipoprotein and lipid	L-VLDL-C%
L_VLDL_CE_pct	138318	2628	0.64 [0.62-0.67]	1.26437e-110	E4_DM2	Type 2 diabetes	Endocrine and metabolic	0.64	0.62	0.67	4	1	-109.898	2	Lipoprotein and lipid	L-VLDL-CE%
L_VLDL_FC_pct	136848	2598	0.83 [0.79-0.87]	3.91858e-16	E4_DM2	Type 2 diabetes	Endocrine and metabolic	0.83	0.79	0.87	4	1	-15.4069	2	Lipoprotein and lipid	L-VLDL-FC%
L_VLDL_PL_pct	134129	2577	1.21 [1.14-1.28]	6.67886e-10	E4_DM2	Type 2 diabetes	Endocrine and metabolic	1.21	1.14	1.28	4	1	9.1753	1	Lipoprotein and lipid	L-VLDL-PL%
L_VLDL_TG_pct	137075	2595	1.32 [1.26-1.39]	4.73708e-29	E4_DM2	Type 2 diabetes	Endocrine and metabolic	1.32	1.26	1.39	4	1	28.3245	1	Lipoprotein and lipid	L-VLDL-TG%
M_HDL_C_pct	138400	2630	0.65 [0.63-0.68]	2.27145e-95	E4_DM2	Type 2 diabetes	Endocrine and metabolic	0.65	0.63	0.68	4	1	-94.6437	2	Lipoprotein and lipid	M-HDL-C%
M_HDL_CE_pct	138389	2627	0.71 [0.68-0.74]	1.22018e-68	E4_DM2	Type 2 diabetes	Endocrine and metabolic	0.71	0.68	0.74	4	1	-67.9136	2	Lipoprotein and lipid	M-HDL-CE%
M_HDL_FC_pct	138394	2631	0.60 [0.57-0.62]	1.06729e-116	E4_DM2	Type 2 diabetes	Endocrine and metabolic	0.6	0.57	0.62	4	1	-115.972	2	Lipoprotein and lipid	M-HDL-FC%
M_HDL_PL_pct	138393	2628	1.62 [1.55-1.69]	1.93968e-111	E4_DM2	Type 2 diabetes	Endocrine and metabolic	1.62	1.55	1.69	4	1	110.712	1	Lipoprotein and lipid	M-HDL-PL%
M_HDL_TG_pct	138393	2630	1.52 [1.44-1.60]	5.56669e-59	E4_DM2	Type 2 diabetes	Endocrine and metabolic	1.52	1.44	1.6	4	1	58.2544	1	Lipoprotein and lipid	M-HDL-TG%
M_LDL_C_pct	137923	2542	0.58 [0.56-0.60]	5.31865e-197	E4_DM2	Type 2 diabetes	Endocrine and metabolic	0.58	0.56	0.6	4	1	-196.274	2	Lipoprotein and lipid	M-LDL-C%
M_LDL_CE_pct	138353	2628	0.86 [0.82-0.90]	3.07734e-12	E4_DM2	Type 2 diabetes	Endocrine and metabolic	0.86	0.82	0.9	4	1	-11.5118	2	Lipoprotein and lipid	M-LDL-CE%
M_LDL_FC_pct	138217	2592	0.71 [0.69-0.74]	5.32344e-85	E4_DM2	Type 2 diabetes	Endocrine and metabolic	0.71	0.69	0.74	4	1	-84.2738	2	Lipoprotein and lipid	M-LDL-FC%
M_LDL_TG_pct	137828	2536	1.92 [1.84-2.00]	4.21919e-195	E4_DM2	Type 2 diabetes	Endocrine and metabolic	1.92	1.84	2	4	1	194.375	1	Lipoprotein and lipid	M-LDL-TG%
M_VLDL_C_pct	138411	2634	0.61 [0.59-0.63]	5.06992e-191	E4_DM2	Type 2 diabetes	Endocrine and metabolic	0.61	0.59	0.63	4	1	-190.295	2	Lipoprotein and lipid	M-VLDL-C%
M_VLDL_CE_pct	138411	2634	0.66 [0.64-0.68]	8.15838e-183	E4_DM2	Type 2 diabetes	Endocrine and metabolic	0.66	0.64	0.68	4	1	-182.088	2	Lipoprotein and lipid	M-VLDL-CE%
M_VLDL_FC_pct	138382	2633	0.59 [0.56-0.61]	1.33489e-178	E4_DM2	Type 2 diabetes	Endocrine and metabolic	0.59	0.56	0.61	4	1	-177.875	2	Lipoprotein and lipid	M-VLDL-FC%
M_VLDL_PL_pct	138334	2623	0.57 [0.55-0.59]	2.90597e-175	E4_DM2	Type 2 diabetes	Endocrine and metabolic	0.57	0.55	0.59	4	1	-174.537	2	Lipoprotein and lipid	M-VLDL-PL%
M_VLDL_TG_pct	138406	2634	2.19 [2.08-2.32]	1.01413e-171	E4_DM2	Type 2 diabetes	Endocrine and metabolic	2.19	2.08	2.32	4	1	170.994	1	Lipoprotein and lipid	M-VLDL-TG%
S_HDL_C_pct	138386	2630	0.71 [0.68-0.74]	1.98956e-69	E4_DM2	Type 2 diabetes	Endocrine and metabolic	0.71	0.68	0.74	4	1	-68.7012	2	Lipoprotein and lipid	S-HDL-C%
[truncated: 16,595 more rows]

## Sheet: Fig2b
NMR_code	NB_individual	NB_case	HR.95.CI.	P_value	NAME	LONGNAME	Root	HR	LOW	UP	Chapter_Number	association	log	col_levels	Final_name	Group
His	146511	7148	0.93 [0.91-0.95]	2.86809e-09	AB1_BACT_BIR_OTHER_INF_AGENTS	Bacterial, viral and other infectious agents	Infectious	0.93	0.91	0.95	1	1	-8.54241	2	His	Amino acids
Leu	146411	7145	0.92 [0.90-0.94]	5.64229e-11	AB1_BACT_BIR_OTHER_INF_AGENTS	Bacterial, viral and other infectious agents	Infectious	0.92	0.9	0.94	1	1	-10.2485	2	Leu	Amino acids
Total_BCAA	146350	7134	0.92 [0.90-0.94]	9.27084e-11	AB1_BACT_BIR_OTHER_INF_AGENTS	Bacterial, viral and other infectious agents	Infectious	0.92	0.9	0.94	1	1	-10.0329	2	Total BCAA	Amino acids
Val	146477	7139	0.92 [0.89-0.94]	5.96145e-12	AB1_BACT_BIR_OTHER_INF_AGENTS	Bacterial, viral and other infectious agents	Infectious	0.92	0.89	0.94	1	1	-11.2246	2	Val	Amino acids
His	144123	19086	0.96 [0.95-0.97]	2.50278e-08	AB1_INFECT_PARASIT	Certain infectious and parasitic diseases	Infectious	0.96	0.95	0.97	1	1	-7.60158	2	His	Amino acids
Leu	144022	19075	0.96 [0.94-0.97]	2.51338e-08	AB1_INFECT_PARASIT	Certain infectious and parasitic diseases	Infectious	0.96	0.94	0.97	1	1	-7.59974	2	Leu	Amino acids
Total_BCAA	143965	19054	0.96 [0.95-0.97]	1.31333e-07	AB1_INFECT_PARASIT	Certain infectious and parasitic diseases	Infectious	0.96	0.95	0.97	1	1	-6.88163	2	Total BCAA	Amino acids
Val	144092	19074	0.96 [0.94-0.97]	7.90513e-09	AB1_INFECT_PARASIT	Certain infectious and parasitic diseases	Infectious	0.96	0.94	0.97	1	1	-8.10209	2	Val	Amino acids
Leu	148100	5613	0.92 [0.89-0.95]	3.54366e-09	AB1_OTHER_BACTERIAL	Other bacterial diseases	Infectious	0.92	0.89	0.95	1	1	-8.45055	2	Leu	Amino acids
Leu	143894	4628	0.90 [0.87-0.92]	4.18289e-12	AB1_OTHER_BACT_INOTHER	Other bacterial agents as the cause of diseases classified to other chapters	Infectious	0.9	0.87	0.92	1	1	-11.3785	2	Leu	Amino acids
Total_BCAA	143839	4623	0.90 [0.87-0.93]	1.8512e-11	AB1_OTHER_BACT_INOTHER	Other bacterial agents as the cause of diseases classified to other chapters	Infectious	0.9	0.87	0.93	1	1	-10.7325	2	Total BCAA	Amino acids
Val	143962	4624	0.89 [0.86-0.92]	9.085e-13	AB1_OTHER_BACT_INOTHER	Other bacterial agents as the cause of diseases classified to other chapters	Infectious	0.89	0.86	0.92	1	1	-12.0417	2	Val	Amino acids
Leu	147474	4987	0.91 [0.88-0.94]	2.06302e-10	AB1_OTHER_SEPSIS	Other septicaemia	Infectious	0.91	0.88	0.94	1	1	-9.6855	2	Leu	Amino acids
Total_BCAA	147410	4984	0.92 [0.89-0.95]	1.14426e-07	AB1_OTHER_SEPSIS	Other septicaemia	Infectious	0.92	0.89	0.95	1	1	-6.94147	2	Total BCAA	Amino acids
Val	147539	4985	0.92 [0.89-0.95]	5.97089e-08	AB1_OTHER_SEPSIS	Other septicaemia	Infectious	0.92	0.89	0.95	1	1	-7.22396	2	Val	Amino acids
Leu	147606	5119	0.91 [0.88-0.94]	5.46792e-10	AB1_SEPSIS	Septicaemia	Infectious	0.91	0.88	0.94	1	1	-9.26218	2	Leu	Amino acids
Val	147671	5117	0.92 [0.90-0.95]	1.58166e-07	AB1_SEPSIS	Septicaemia	Infectious	0.92	0.9	0.95	1	1	-6.80089	2	Val	Amino acids
Gln	137779	10460	0.95 [0.93-0.97]	7.94286e-08	AB1_SEPSIS_BACT	Bacterial Sepsis	Infectious	0.95	0.93	0.97	1	1	-7.10002	2	Gln	Amino acids
His	138004	10499	0.94 [0.92-0.96]	5.43362e-10	AB1_SEPSIS_BACT	Bacterial Sepsis	Infectious	0.94	0.92	0.96	1	1	-9.26491	2	His	Amino acids
Leu	137914	10496	0.92 [0.90-0.94]	2.20649e-14	AB1_SEPSIS_BACT	Bacterial Sepsis	Infectious	0.92	0.9	0.94	1	1	-13.6563	2	Leu	Amino acids
Total_BCAA	137868	10488	0.93 [0.91-0.95]	7.77177e-13	AB1_SEPSIS_BACT	Bacterial Sepsis	Infectious	0.93	0.91	0.95	1	1	-12.1095	2	Total BCAA	Amino acids
Val	137987	10495	0.92 [0.90-0.94]	4.14593e-14	AB1_SEPSIS_BACT	Bacterial Sepsis	Infectious	0.92	0.9	0.94	1	1	-13.3824	2	Val	Amino acids
His	144485	16582	0.95 [0.93-0.96]	7.12145e-12	AB1_SEPSIS_CONDITION	Condition for Implicit Sepsis (Organ dysfunction codes)	Infectious	0.95	0.93	0.96	1	1	-11.1474	2	His	Amino acids
Leu	144384	16564	0.94 [0.92-0.95]	1.37323e-14	AB1_SEPSIS_CONDITION	Condition for Implicit Sepsis (Organ dysfunction codes)	Infectious	0.94	0.92	0.95	1	1	-13.8623	2	Leu	Amino acids
Total_BCAA	144326	16549	0.94 [0.92-0.95]	1.98904e-14	AB1_SEPSIS_CONDITION	Condition for Implicit Sepsis (Organ dysfunction codes)	Infectious	0.94	0.92	0.95	1	1	-13.7014	2	Total BCAA	Amino acids
Val	144452	16565	0.93 [0.91-0.94]	2.25429e-18	AB1_SEPSIS_CONDITION	Condition for Implicit Sepsis (Organ dysfunction codes)	Infectious	0.93	0.91	0.94	1	1	-17.647	2	Val	Amino acids
Leu	137885	5135	0.90 [0.88-0.93]	2.60187e-11	AB1_SEPSIS_EXPLICIT	Explicit Sepsis	Infectious	0.9	0.88	0.93	1	1	-10.5847	2	Leu	Amino acids
Total_BCAA	137840	5132	0.92 [0.89-0.95]	2.25561e-08	AB1_SEPSIS_EXPLICIT	Explicit Sepsis	Infectious	0.92	0.89	0.95	1	1	-7.64674	2	Total BCAA	Amino acids
Val	137957	5133	0.92 [0.89-0.94]	8.23992e-09	AB1_SEPSIS_EXPLICIT	Explicit Sepsis	Infectious	0.92	0.89	0.94	1	1	-8.08408	2	Val	Amino acids
His	104233	10106	0.95 [0.93-0.97]	1.23878e-07	AB1_SEPSIS_IMPLICIT	Implicit Sepsis	Infectious	0.95	0.93	0.97	1	1	-6.90701	2	His	Amino acids
Leu	104148	10095	0.94 [0.93-0.96]	7.24046e-08	AB1_SEPSIS_IMPLICIT	Implicit Sepsis	Infectious	0.94	0.93	0.96	1	1	-7.14023	2	Leu	Amino acids
Val	104198	10091	0.93 [0.91-0.95]	2.68332e-10	AB1_SEPSIS_IMPLICIT	Implicit Sepsis	Infectious	0.93	0.91	0.95	1	1	-9.57133	2	Val	Amino acids
Gln	148458	485	0.77 [0.70-0.84]	5.08686e-09	C3_BILIARY_GALLBLADDER	Malignant neoplasm of intrahepatic ducts, biliary tract and gallbladder	Neoplasms	0.77	0.7	0.84	2	1	-8.29355	2	Gln	Amino acids
Phe	148666	492	1.25 [1.15-1.36]	1.75091e-07	C3_BILIARY_GALLBLADDER	Malignant neoplasm of intrahepatic ducts, biliary tract and gallbladder	Neoplasms	1.25	1.15	1.36	2	1	6.75674	1	Phe	Amino acids
Tyr	148652	492	1.45 [1.35-1.57]	1.49097e-21	C3_BILIARY_GALLBLADDER	Malignant neoplasm of intrahepatic ducts, biliary tract and gallbladder	Neoplasms	1.45	1.35	1.57	2	1	20.8265	1	Tyr	Amino acids
Gln	148461	376	0.72 [0.65-0.80]	1.21006e-10	C3_LIVER_INTRAHEPATIC_BILE_DUCTS	Malignant neoplasm of liver and intrahepatic bile ducts	Neoplasms	0.72	0.65	0.8	2	1	-9.91719	2	Gln	Amino acids
Phe	148671	382	1.28 [1.17-1.41]	1.73002e-07	C3_LIVER_INTRAHEPATIC_BILE_DUCTS	Malignant neoplasm of liver and intrahepatic bile ducts	Neoplasms	1.28	1.17	1.41	2	1	6.76195	1	Phe	Amino acids
Tyr	148657	381	1.55 [1.42-1.69]	1.01955e-23	C3_LIVER_INTRAHEPATIC_BILE_DUCTS	Malignant neoplasm of liver and intrahepatic bile ducts	Neoplasms	1.55	1.42	1.69	2	1	22.9916	1	Tyr	Amino acids
Gln	146919	7411	0.93 [0.91-0.95]	2.78056e-09	CD2_BENIGN_COLON	Benign neoplasm: Colon	Neoplasms	0.93	0.91	0.95	2	1	-8.55587	2	Gln	Amino acids
His	70449	12686	0.95 [0.93-0.97]	4.16135e-09	D3_ANAEMIA	Anaemias	Hematologic and immune	0.95	0.93	0.97	3	1	-8.38077	2	His	Amino acids
Phe	70434	12667	1.05 [1.03-1.07]	9.41011e-08	D3_ANAEMIA	Anaemias	Hematologic and immune	1.05	1.03	1.07	3	1	7.02641	1	Phe	Amino acids
Leu	70392	12682	0.92 [0.90-0.93]	3.0732e-19	D3_ANAEMIA	Anaemias	Hematologic and immune	0.92	0.9	0.93	3	1	-18.5124	2	Leu	Amino acids
Total_BCAA	70366	12669	0.91 [0.90-0.93]	3.00502e-20	D3_ANAEMIA	Anaemias	Hematologic and immune	0.91	0.9	0.93	3	1	-19.5222	2	Total BCAA	Amino acids
Val	70418	12677	0.90 [0.88-0.92]	6.28328e-27	D3_ANAEMIA	Anaemias	Hematologic and immune	0.9	0.88	0.92	3	1	-26.2018	2	Val	Amino acids
Ala	147209	6363	1.07 [1.05-1.10]	2.70587e-08	D3_ANAEMIA_IRONDEF	Iron deficiency anaemia	Hematologic and immune	1.07	1.05	1.1	3	1	7.56769	1	Ala	Amino acids
Leu	146919	6366	0.89 [0.86-0.91]	1.3935e-18	D3_ANAEMIA_IRONDEF	Iron deficiency anaemia	Hematologic and immune	0.89	0.86	0.91	3	1	-17.8559	2	Leu	Amino acids
Total_BCAA	146858	6360	0.88 [0.86-0.90]	1.74765e-20	D3_ANAEMIA_IRONDEF	Iron deficiency anaemia	Hematologic and immune	0.88	0.86	0.9	3	1	-19.7575	2	Total BCAA	Amino acids
Val	146986	6362	0.86 [0.84-0.88]	1.04924e-27	D3_ANAEMIA_IRONDEF	Iron deficiency anaemia	Hematologic and immune	0.86	0.84	0.88	3	1	-26.9791	2	Val	Amino acids
Ala	147209	6363	1.07 [1.05-1.10]	2.70587e-08	D3_ANAEMIA_IRONDEF_NAS	Other and unspecified iron deficiency	Hematologic and immune	1.07	1.05	1.1	3	1	7.56769	1	Ala	Amino acids
Leu	146919	6366	0.89 [0.86-0.91]	1.3935e-18	D3_ANAEMIA_IRONDEF_NAS	Other and unspecified iron deficiency	Hematologic and immune	0.89	0.86	0.91	3	1	-17.8559	2	Leu	Amino acids
Total_BCAA	146858	6360	0.88 [0.86-0.90]	1.74765e-20	D3_ANAEMIA_IRONDEF_NAS	Other and unspecified iron deficiency	Hematologic and immune	0.88	0.86	0.9	3	1	-19.7575	2	Total BCAA	Amino acids
Val	146986	6362	0.86 [0.84-0.88]	1.04924e-27	D3_ANAEMIA_IRONDEF_NAS	Other and unspecified iron deficiency	Hematologic and immune	0.86	0.84	0.88	3	1	-26.9791	2	Val	Amino acids
Leu	146128	8014	0.90 [0.88-0.92]	2.87786e-17	D3_ANAEMIANAS	Other and unspecified anaemias	Hematologic and immune	0.9	0.88	0.92	3	1	-16.5409	2	Leu	Amino acids
Total_BCAA	146065	8005	0.91 [0.89-0.93]	4.76967e-15	D3_ANAEMIANAS	Other and unspecified anaemias	Hematologic and immune	0.91	0.89	0.93	3	1	-14.3215	2	Total BCAA	Amino acids
Val	146192	8009	0.90 [0.88-0.92]	1.38212e-17	D3_ANAEMIANAS	Other and unspecified anaemias	Hematologic and immune	0.9	0.88	0.92	3	1	-16.8595	2	Val	Amino acids
Leu	146618	8504	0.90 [0.88-0.93]	9.79866e-18	D3_APLASTICANDOTHANAEMIA	Aplastic and other anaemias	Hematologic and immune	0.9	0.88	0.93	3	1	-17.0088	2	Leu	Amino acids
Total_BCAA	146555	8495	0.91 [0.89-0.93]	1.79702e-15	D3_APLASTICANDOTHANAEMIA	Aplastic and other anaemias	Hematologic and immune	0.91	0.89	0.93	3	1	-14.7454	2	Total BCAA	Amino acids
Val	146682	8499	0.90 [0.88-0.92]	4.65079e-18	D3_APLASTICANDOTHANAEMIA	Aplastic and other anaemias	Hematologic and immune	0.9	0.88	0.92	3	1	-17.3325	2	Val	Amino acids
Ala	147782	6936	1.07 [1.04-1.09]	6.89457e-08	D3_NUTRIANAEMIA	Nutritional anaemias	Hematologic and immune	1.07	1.04	1.09	3	1	7.16149	1	Ala	Amino acids
Tyr	147521	6930	0.93 [0.91-0.96]	1.92999e-08	D3_NUTRIANAEMIA	Nutritional anaemias	Hematologic and immune	0.93	0.91	0.96	3	1	-7.71444	2	Tyr	Amino acids
Leu	147491	6938	0.89 [0.86-0.91]	1.30248e-20	D3_NUTRIANAEMIA	Nutritional anaemias	Hematologic and immune	0.89	0.86	0.91	3	1	-19.8852	2	Leu	Amino acids
Total_BCAA	147427	6929	0.88 [0.85-0.90]	4.0397e-23	D3_NUTRIANAEMIA	Nutritional anaemias	Hematologic and immune	0.88	0.85	0.9	3	1	-22.3937	2	Total BCAA	Amino acids
Val	147557	6933	0.86 [0.84-0.88]	1.34132e-30	D3_NUTRIANAEMIA	Nutritional anaemias	Hematologic and immune	0.86	0.84	0.88	3	1	-29.8725	2	Val	Amino acids
Leu	146131	8017	0.90 [0.88-0.92]	3.03826e-17	D3_OTHERANAEMIA	Other anaemias	Hematologic and immune	0.9	0.88	0.92	3	1	-16.5174	2	Leu	Amino acids
Total_BCAA	146068	8008	0.91 [0.89-0.93]	4.68091e-15	D3_OTHERANAEMIA	Other anaemias	Hematologic and immune	0.91	0.89	0.93	3	1	-14.3297	2	Total BCAA	Amino acids
Val	146195	8012	0.90 [0.88-0.92]	1.25656e-17	D3_OTHERANAEMIA	Other anaemias	Hematologic and immune	0.9	0.88	0.92	3	1	-16.9008	2	Val	Amino acids
Ala	122014	1098	1.32 [1.25-1.39]	1.74514e-23	DM_HYPOGLYC	Diabetic hypoglycemia	Endocrine and metabolic	1.32	1.25	1.39	4	1	22.7582	1	Ala	Amino acids
Ala	121215	299	1.46 [1.32-1.62]	5.22806e-13	DM_KETOACIDOSIS	Diabetic ketoacidosis	Endocrine and metabolic	1.46	1.32	1.62	4	1	12.2817	1	Ala	Amino acids
Ala	148891	222	1.52 [1.36-1.70]	3.45566e-13	DM_KIDNEYFAIL	Diabetes, kidney failure	Endocrine and metabolic	1.52	1.36	1.7	4	1	12.4615	1	Ala	Amino acids
Ala	136967	1574	1.44 [1.38-1.51]	1.52815e-53	DM_OTHER_WIDE	Other diabetes, wide definition	Endocrine and metabolic	1.44	1.38	1.51	4	1	52.8158	1	Ala	Amino acids
Gln	136552	1569	0.81 [0.77-0.85]	6.30679e-17	DM_OTHER_WIDE	Other diabetes, wide definition	Endocrine and metabolic	0.81	0.77	0.85	4	1	-16.2002	2	Gln	Amino acids
Gly	135852	1554	0.81 [0.76-0.86]	1.51276e-11	DM_OTHER_WIDE	Other diabetes, wide definition	Endocrine and metabolic	0.81	0.76	0.86	4	1	-10.8202	2	Gly	Amino acids
Ile	136521	1568	1.21 [1.15-1.26]	7.45956e-16	DM_OTHER_WIDE	Other diabetes, wide definition	Endocrine and metabolic	1.21	1.15	1.26	4	1	15.1273	1	Ile	Amino acids
Leu	136694	1572	1.23 [1.17-1.29]	2.49512e-17	DM_OTHER_WIDE	Other diabetes, wide definition	Endocrine and metabolic	1.23	1.17	1.29	4	1	16.6029	1	Leu	Amino acids
Total_BCAA	136630	1567	1.29 [1.23-1.35]	4.01044e-25	DM_OTHER_WIDE	Other diabetes, wide definition	Endocrine and metabolic	1.29	1.23	1.35	4	1	24.3968	1	Total BCAA	Amino acids
Val	136737	1571	1.35 [1.29-1.42]	7.88576e-35	DM_OTHER_WIDE	Other diabetes, wide definition	Endocrine and metabolic	1.35	1.29	1.42	4	1	34.1032	1	Val	Amino acids
Ala	136639	871	1.55 [1.45-1.65]	3.35398e-43	E4_DM1	Type 1 diabetes	Endocrine and metabolic	1.55	1.45	1.65	4	1	42.4744	1	Ala	Amino acids
Gln	136225	868	0.83 [0.78-0.89]	8.08014e-08	E4_DM1	Type 1 diabetes	Endocrine and metabolic	0.83	0.78	0.89	4	1	-7.09258	2	Gln	Amino acids
Ile	136197	873	1.20 [1.13-1.28]	2.73229e-09	E4_DM1	Type 1 diabetes	Endocrine and metabolic	1.2	1.13	1.28	4	1	8.56347	1	Ile	Amino acids
Total_BCAA	136308	874	1.26 [1.18-1.35]	9.74465e-13	E4_DM1	Type 1 diabetes	Endocrine and metabolic	1.26	1.18	1.35	4	1	12.0112	1	Total BCAA	Amino acids
Val	136413	874	1.32 [1.24-1.41]	1.83797e-17	E4_DM1	Type 1 diabetes	Endocrine and metabolic	1.32	1.24	1.41	4	1	16.7357	1	Val	Amino acids
Ala	136586	818	1.55 [1.46-1.66]	1.06263e-41	E4_DM1NOCOMP	Type 1 diabetes without complications	Endocrine and metabolic	1.55	1.46	1.66	4	1	40.9736	1	Ala	Amino acids
Gln	136171	814	0.83 [0.77-0.89]	1.18226e-07	E4_DM1NOCOMP	Type 1 diabetes without complications	Endocrine and metabolic	0.83	0.77	0.89	4	1	-6.92729	2	Gln	Amino acids
Ile	136143	819	1.20 [1.12-1.28]	2.06364e-08	E4_DM1NOCOMP	Type 1 diabetes without complications	Endocrine and metabolic	1.2	1.12	1.28	4	1	7.68537	1	Ile	Amino acids
Total_BCAA	136254	820	1.25 [1.17-1.34]	4.22491e-11	E4_DM1NOCOMP	Type 1 diabetes without complications	Endocrine and metabolic	1.25	1.17	1.34	4	1	10.3742	1	Total BCAA	Amino acids
Val	136359	820	1.31 [1.22-1.40]	3.54183e-15	E4_DM1NOCOMP	Type 1 diabetes without complications	Endocrine and metabolic	1.31	1.22	1.4	4	1	14.4508	1	Val	Amino acids
Ala	146009	10241	1.32 [1.29-1.34]	2.72318e-188	E4_DM2	Type 2 diabetes	Endocrine and metabolic	1.32	1.29	1.34	4	1	187.565	1	Ala	Amino acids
Gln	145552	10195	0.84 [0.83-0.86]	3.52144e-65	E4_DM2	Type 2 diabetes	Endocrine and metabolic	0.84	0.83	0.86	4	1	-64.4533	2	Gln	Amino acids
Gly	144816	10143	0.79 [0.77-0.81]	7.94909e-79	E4_DM2	Type 2 diabetes	Endocrine and metabolic	0.79	0.77	0.81	4	1	-78.0997	2	Gly	Amino acids
Phe	145758	10228	1.14 [1.12-1.16]	9.57332e-43	E4_DM2	Type 2 diabetes	Endocrine and metabolic	1.14	1.12	1.16	4	1	42.0189	1	Phe	Amino acids
Tyr	145736	10225	1.17 [1.15-1.19]	3.63689e-61	E4_DM2	Type 2 diabetes	Endocrine and metabolic	1.17	1.15	1.19	4	1	60.4393	1	Tyr	Amino acids
Ile	145521	10197	1.21 [1.19-1.23]	1.26573e-97	E4_DM2	Type 2 diabetes	Endocrine and metabolic	1.21	1.19	1.23	4	1	96.8977	1	Ile	Amino acids
Leu	145707	10213	1.22 [1.20-1.24]	2.45205e-101	E4_DM2	Type 2 diabetes	Endocrine and metabolic	1.22	1.2	1.24	4	1	100.61	1	Leu	Amino acids
Total_BCAA	145643	10209	1.29 [1.27-1.31]	2.9136e-157	E4_DM2	Type 2 diabetes	Endocrine and metabolic	1.29	1.27	1.31	4	1	156.536	1	Total BCAA	Amino acids
Val	145769	10230	1.34 [1.32-1.37]	4.77499e-210	E4_DM2	Type 2 diabetes	Endocrine and metabolic	1.34	1.32	1.37	4	1	209.321	1	Val	Amino acids
Ala	145878	10110	1.32 [1.30-1.35]	3.91995e-189	E4_DM2NOCOMP	Type 2 diabetes without complications	Endocrine and metabolic	1.32	1.3	1.35	4	1	188.407	1	Ala	Amino acids
Gln	145421	10064	0.84 [0.83-0.86]	1.77156e-64	E4_DM2NOCOMP	Type 2 diabetes without complications	Endocrine and metabolic	0.84	0.83	0.86	4	1	-63.7516	2	Gln	Amino acids
Gly	144686	10013	0.79 [0.77-0.81]	2.78228e-78	E4_DM2NOCOMP	Type 2 diabetes without complications	Endocrine and metabolic	0.79	0.77	0.81	4	1	-77.5556	2	Gly	Amino acids
Phe	145629	10099	1.14 [1.12-1.16]	7.52743e-43	E4_DM2NOCOMP	Type 2 diabetes without complications	Endocrine and metabolic	1.14	1.12	1.16	4	1	42.1234	1	Phe	Amino acids
Tyr	145605	10094	1.17 [1.15-1.19]	2.50948e-60	E4_DM2NOCOMP	Type 2 diabetes without complications	Endocrine and metabolic	1.17	1.15	1.19	4	1	59.6004	1	Tyr	Amino acids
Ile	145393	10069	1.21 [1.19-1.23]	6.06941e-98	E4_DM2NOCOMP	Type 2 diabetes without complications	Endocrine and metabolic	1.21	1.19	1.23	4	1	97.2169	1	Ile	Amino acids
Leu	145579	10085	1.22 [1.20-1.25]	3.60349e-102	E4_DM2NOCOMP	Type 2 diabetes without complications	Endocrine and metabolic	1.22	1.2	1.25	4	1	101.443	1	Leu	Amino acids
Total_BCAA	145514	10080	1.29 [1.27-1.32]	1.21071e-157	E4_DM2NOCOMP	Type 2 diabetes without complications	Endocrine and metabolic	1.29	1.27	1.32	4	1	156.917	1	Total BCAA	Amino acids
Val	145639	10100	1.34 [1.32-1.37]	4.03957e-210	E4_DM2NOCOMP	Type 2 diabetes without complications	Endocrine and metabolic	1.34	1.32	1.37	4	1	209.394	1	Val	Amino acids
Ala	11969	1239	1.15 [1.09-1.20]	2.70031e-08	E4_DM2OPTH	Type 2 diabetes with ophthalmic complications	Endocrine and metabolic	1.15	1.09	1.2	4	1	7.56859	1	Ala	Amino acids
Ala	136066	298	1.76 [1.59-1.95]	6.45252e-27	E4_DM2PERIPH	Type 2 diabetes with peripheral circulatory complications	Endocrine and metabolic	1.76	1.59	1.95	4	1	26.1903	1	Ala	Amino acids
Gln	135652	295	0.71 [0.63-0.79]	2.44178e-09	E4_DM2PERIPH	Type 2 diabetes with peripheral circulatory complications	Endocrine and metabolic	0.71	0.63	0.79	4	1	-8.61229	2	Gln	Amino acids
Ile	135623	299	1.31 [1.19-1.45]	1.59507e-07	E4_DM2PERIPH	Type 2 diabetes with peripheral circulatory complications	Endocrine and metabolic	1.31	1.19	1.45	4	1	6.79722	1	Ile	Amino acids
Total_BCAA	135732	298	1.40 [1.26-1.56]	6.427e-10	E4_DM2PERIPH	Type 2 diabetes with peripheral circulatory complications	Endocrine and metabolic	1.4	1.26	1.56	4	1	9.19199	1	Total BCAA	Amino acids
Val	135836	297	1.47 [1.32-1.64]	1.26768e-12	E4_DM2PERIPH	Type 2 diabetes with peripheral circulatory complications	Endocrine and metabolic	1.47	1.32	1.64	4	1	11.897	1	Val	Amino acids
Gln	132841	18799	0.96 [0.95-0.97]	5.60953e-08	E4_FH	Familial hypercholesterolemia	Endocrine and metabolic	0.96	0.95	0.97	4	1	-7.25107	2	Gln	Amino acids
Gly	132139	18732	0.94 [0.93-0.96]	1.47666e-12	E4_FH	Familial hypercholesterolemia	Endocrine and metabolic	0.94	0.93	0.96	4	1	-11.8307	2	Gly	Amino acids
Val	133029	18844	1.04 [1.03-1.06]	3.54978e-08	E4_FH	Familial hypercholesterolemia	Endocrine and metabolic	1.04	1.03	1.06	4	1	7.4498	1	Val	Amino acids
Gln	122154	8112	0.92 [0.90-0.94]	1.99329e-12	E4_FLUIDELECTRO	Other disorders of fluid, electrolyte and acid-base balance	Endocrine and metabolic	0.92	0.9	0.94	4	1	-11.7004	2	Gln	Amino acids
His	122345	8149	0.94 [0.92-0.96]	7.83877e-09	E4_FLUIDELECTRO	Other disorders of fluid, electrolyte and acid-base balance	Endocrine and metabolic	0.94	0.92	0.96	4	1	-8.10575	2	His	Amino acids
Leu	122273	8143	0.91 [0.89-0.93]	7.46011e-16	E4_FLUIDELECTRO	Other disorders of fluid, electrolyte and acid-base balance	Endocrine and metabolic	0.91	0.89	0.93	4	1	-15.1273	2	Leu	Amino acids
Total_BCAA	122212	8124	0.91 [0.89-0.93]	1.27912e-15	E4_FLUIDELECTRO	Other disorders of fluid, electrolyte and acid-base balance	Endocrine and metabolic	0.91	0.89	0.93	4	1	-14.8931	2	Total BCAA	Amino acids
Val	122315	8130	0.90 [0.88-0.92]	7.1581e-18	E4_FLUIDELECTRO	Other disorders of fluid, electrolyte and acid-base balance	Endocrine and metabolic	0.9	0.88	0.92	4	1	-17.1452	2	Val	Amino acids
Ala	148806	1074	1.30 [1.23-1.37]	1.70306e-20	E4_GLUCOPANCREAS	Other disorders of glucose regulation and pancreatic internal secretion	Endocrine and metabolic	1.3	1.23	1.37	4	1	19.7688	1	Ala	Amino acids
Gln	148348	1067	0.85 [0.80-0.90]	6.04859e-08	E4_GLUCOPANCREAS	Other disorders of glucose regulation and pancreatic internal secretion	Endocrine and metabolic	0.85	0.8	0.9	4	1	-7.21835	2	Gln	Amino acids
Gln	132841	18799	0.96 [0.95-0.97]	5.60953e-08	E4_HYPERCHOL	Pure hypercholesterolaemia	Endocrine and metabolic	0.96	0.95	0.97	4	1	-7.25107	2	Gln	Amino acids
Gly	132139	18732	0.94 [0.93-0.96]	1.47666e-12	E4_HYPERCHOL	Pure hypercholesterolaemia	Endocrine and metabolic	0.94	0.93	0.96	4	1	-11.8307	2	Gly	Amino acids
Val	133029	18844	1.04 [1.03-1.06]	3.54978e-08	E4_HYPERCHOL	Pure hypercholesterolaemia	Endocrine and metabolic	1.04	1.03	1.06	4	1	7.4498	1	Val	Amino acids
Gly	117357	3950	0.91 [0.87-0.94]	1.67374e-07	E4_HYPERLIPNAS	Hyperlipidaemia, other/unspecified	Endocrine and metabolic	0.91	0.87	0.94	4	1	-6.77631	2	Gly	Amino acids
Ala	148784	1052	1.29 [1.23-1.37]	4.77768e-20	E4_HYPOGLYC	Hypoglycaemia, other or unspecified	Endocrine and metabolic	1.29	1.23	1.37	4	1	19.3208	1	Ala	Amino acids
Gln	148326	1045	0.84 [0.79-0.89]	1.89104e-08	E4_HYPOGLYC	Hypoglycaemia, other or unspecified	Endocrine and metabolic	0.84	0.79	0.89	4	1	-7.7233	2	Gln	Amino acids
Leu	116807	2677	0.89 [0.85-0.93]	3.19687e-08	E4_HYPOKALAEMIA	Hypokalaemia	Endocrine and metabolic	0.89	0.85	0.93	4	1	-7.49527	2	Leu	Amino acids
Total_BCAA	116754	2666	0.88 [0.85-0.92]	9.83648e-09	E4_HYPOKALAEMIA	Hypokalaemia	Endocrine and metabolic	0.88	0.85	0.92	4	1	-8.00716	2	Total BCAA	Amino acids
Val	116852	2667	0.87 [0.84-0.91]	5.54292e-10	E4_HYPOKALAEMIA	Hypokalaemia	Endocrine and metabolic	0.87	0.84	0.91	4	1	-9.25626	2	Val	Amino acids
Gln	117247	3205	0.90 [0.87-0.94]	2.38619e-08	E4_HYPOOSMNAT	Hypo-osmolality and hyponatraemia	Endocrine and metabolic	0.9	0.87	0.94	4	1	-7.6223	2	Gln	Amino acids
Leu	117346	3216	0.89 [0.86-0.93]	2.46067e-09	E4_HYPOOSMNAT	Hypo-osmolality and hyponatraemia	Endocrine and metabolic	0.89	0.86	0.93	4	1	-8.60895	2	Leu	Amino acids
Total_BCAA	117294	3206	0.88 [0.84-0.91]	4.73092e-11	E4_HYPOOSMNAT	Hypo-osmolality and hyponatraemia	Endocrine and metabolic	0.88	0.84	0.91	4	1	-10.3251	2	Total BCAA	Amino acids
Val	117394	3209	0.87 [0.83-0.90]	1.26763e-12	E4_HYPOOSMNAT	Hypo-osmolality and hyponatraemia	Endocrine and metabolic	0.87	0.83	0.9	4	1	-11.897	2	Val	Amino acids
Gln	134581	20539	0.96 [0.95-0.98]	8.21555e-08	E4_LIPOPROT	Disorders of lipoprotein metabolism and other lipidaemias	Endocrine and metabolic	0.96	0.95	0.98	4	1	-7.08536	2	Gln	Amino acids
Gly	133871	20464	0.94 [0.93-0.96]	3.42999e-14	E4_LIPOPROT	Disorders of lipoprotein metabolism and other lipidaemias	Endocrine and metabolic	0.94	0.93	0.96	4	1	-13.4647	2	Gly	Amino acids
Total_BCAA	134651	20563	1.04 [1.02-1.05]	1.50536e-07	E4_LIPOPROT	Disorders of lipoprotein metabolism and other lipidaemias	Endocrine and metabolic	1.04	1.02	1.05	4	1	6.82236	1	Total BCAA	Amino acids
Val	134772	20587	1.05 [1.03-1.06]	7.93597e-10	E4_LIPOPROT	Disorders of lipoprotein metabolism and other lipidaemias	Endocrine and metabolic	1.05	1.03	1.06	4	1	9.1004	1	Val	Amino acids
Gln	142359	28317	0.96 [0.95-0.97]	2.29925e-11	E4_METABOLIA	Metabolic disorders	Endocrine and metabolic	0.96	0.95	0.97	4	1	-10.6384	2	Gln	Amino acids
Gly	141620	28213	0.96 [0.94-0.97]	5.48628e-11	E4_METABOLIA	Metabolic disorders	Endocrine and metabolic	0.96	0.94	0.97	4	1	-10.2607	2	Gly	Amino acids
Leu	147631	11512	1.06 [1.04-1.08]	2.06108e-09	E4_OBESITY	Obesity	Endocrine and metabolic	1.06	1.04	1.08	4	1	8.6859	1	Leu	Amino acids
Val	136510	3048	0.90 [0.86-0.93]	5.6839e-08	E4_VIT_DEF	Vitamin deficiency	Endocrine and metabolic	0.9	0.86	0.93	4	1	-7.24535	2	Val	Amino acids
Leu	117864	3734	0.91 [0.87-0.94]	1.97151e-08	E4_VOLUME	Volume depletion	Endocrine and metabolic	0.91	0.87	0.94	4	1	-7.7052	2	Leu	Amino acids
Total_BCAA	117816	3728	0.91 [0.88-0.94]	4.55263e-08	E4_VOLUME	Volume depletion	Endocrine and metabolic	0.91	0.88	0.94	4	1	-7.34174	2	Total BCAA	Amino acids
Val	117916	3731	0.90 [0.86-0.93]	1.20609e-09	E4_VOLUME	Volume depletion	Endocrine and metabolic	0.9	0.86	0.93	4	1	-8.91862	2	Val	Amino acids
Gln	147532	2583	0.83 [0.79-0.86]	9.7385e-23	ALCOHOLMENTAL	Mental and behavioural disorders due to alcohol, excluding acute intoxication	Psychiatric	0.83	0.79	0.86	5	1	-22.0115	2	Gln	Amino acids
Gly	146749	2607	0.84 [0.80-0.88]	4.29837e-13	ALCOHOLMENTAL	Mental and behavioural disorders due to alcohol, excluding acute intoxication	Psychiatric	0.84	0.8	0.88	5	1	-12.3667	2	Gly	Amino acids
Ile	147495	2613	0.89 [0.85-0.92]	8.28801e-09	ALCOHOLMENTAL	Mental and behavioural disorders due to alcohol, excluding acute intoxication	Psychiatric	0.89	0.85	0.92	5	1	-8.08155	2	Ile	Amino acids
Leu	147683	2620	0.88 [0.85-0.92]	3.78064e-09	ALCOHOLMENTAL	Mental and behavioural disorders due to alcohol, excluding acute intoxication	Psychiatric	0.88	0.85	0.92	5	1	-8.42243	2	Leu	Amino acids
Total_BCAA	147639	2584	0.85 [0.82-0.89]	3.03486e-13	ALCOHOLMENTAL	Mental and behavioural disorders due to alcohol, excluding acute intoxication	Psychiatric	0.85	0.82	0.89	5	1	-12.5179	2	Total BCAA	Amino acids
Val	147769	2585	0.83 [0.80-0.87]	8.54426e-17	ALCOHOLMENTAL	Mental and behavioural disorders due to alcohol, excluding acute intoxication	Psychiatric	0.83	0.8	0.87	5	1	-16.0683	2	Val	Amino acids
Gln	147802	2230	0.81 [0.77-0.84]	1.776e-24	AUD	Alcohol use disorder, ICD-based	Psychiatric	0.81	0.77	0.84	5	1	-23.7506	2	Gln	Amino acids
Gly	147025	2259	0.81 [0.77-0.86]	4.3844e-15	AUD	Alcohol use disorder, ICD-based	Psychiatric	0.81	0.77	0.86	5	1	-14.3581	2	Gly	Amino acids
Ile	147770	2267	0.87 [0.83-0.91]	2.78195e-10	AUD	Alcohol use disorder, ICD-based	Psychiatric	0.87	0.83	0.91	5	1	-9.55565	2	Ile	Amino acids
Leu	147959	2270	0.86 [0.82-0.90]	2.3188e-11	AUD	Alcohol use disorder, ICD-based	Psychiatric	0.86	0.82	0.9	5	1	-10.6347	2	Leu	Amino acids
Total_BCAA	147911	2231	0.83 [0.79-0.87]	4.4094e-15	AUD	Alcohol use disorder, ICD-based	Psychiatric	0.83	0.79	0.87	5	1	-14.3556	2	Total BCAA	Amino acids
Val	148041	2232	0.81 [0.78-0.85]	1.14882e-17	AUD	Alcohol use disorder, ICD-based	Psychiatric	0.81	0.78	0.85	5	1	-16.9397	2	Val	Amino acids
Val	138619	637	0.79 [0.72-0.86]	1.48772e-07	F5_ALCOHOLAC	Acute alcohol intoxication	Psychiatric	0.79	0.72	0.86	5	1	-6.82748	2	Val	Amino acids
Gln	138547	787	0.74 [0.69-0.79]	1.23287e-17	F5_ALCOHOL_DEPENDENCE	Alcohol dependence	Psychiatric	0.74	0.69	0.79	5	1	-16.9091	2	Gln	Amino acids
Gly	137804	810	0.76 [0.70-0.83]	2.98903e-09	F5_ALCOHOL_DEPENDENCE	Alcohol dependence	Psychiatric	0.76	0.7	0.83	5	1	-8.52447	2	Gly	Amino acids
Tyr	138709	807	1.22 [1.14-1.30]	8.37551e-09	F5_ALCOHOL_DEPENDENCE	Alcohol dependence	Psychiatric	1.22	1.14	1.3	5	1	8.07699	1	Tyr	Amino acids
Leu	138675	810	0.79 [0.73-0.86]	5.86084e-09	F5_ALCOHOL_DEPENDENCE	Alcohol dependence	Psychiatric	0.79	0.73	0.86	5	1	-8.23204	2	Leu	Amino acids
Total_BCAA	138643	783	0.78 [0.72-0.84]	1.71944e-09	F5_ALCOHOL_DEPENDENCE	Alcohol dependence	Psychiatric	0.78	0.72	0.84	5	1	-8.76461	2	Total BCAA	Amino acids
Val	138766	784	0.76 [0.70-0.83]	4.59602e-11	F5_ALCOHOL_DEPENDENCE	Alcohol dependence	Psychiatric	0.76	0.7	0.83	5	1	-10.3376	2	Val	Amino acids
Val	144972	971	0.82 [0.76-0.88]	9.63232e-08	F5_ALZHDEMENT	Dementia in Alzheimer disease	Psychiatric	0.82	0.76	0.88	5	1	-7.01627	2	Val	Amino acids
Leu	146620	2688	0.89 [0.85-0.93]	2.01624e-08	F5_DELIRIUM	Delirium, not induced by alcohol and other psychoactive substances	Psychiatric	0.89	0.85	0.93	5	1	-7.69546	2	Leu	Amino acids
Total_BCAA	146559	2682	0.89 [0.85-0.93]	3.52397e-08	F5_DELIRIUM	Delirium, not induced by alcohol and other psychoactive substances	Psychiatric	0.89	0.85	0.93	5	1	-7.45297	2	Total BCAA	Amino acids
Val	146686	2685	0.88 [0.85-0.92]	4.97174e-09	F5_DELIRIUM	Delirium, not induced by alcohol and other psychoactive substances	Psychiatric	0.88	0.85	0.92	5	1	-8.30349	2	Val	Amino acids
Val	148687	2583	0.89 [0.85-0.93]	5.92109e-08	F5_DEMENTIA_INCLAVO	Dementia, including avohilmo	Psychiatric	0.89	0.85	0.93	5	1	-7.2276	2	Val	Amino acids
Val	146878	8826	0.93 [0.91-0.95]	3.67052e-10	F5_DEPRESSIO	Depression	Psychiatric	0.93	0.91	0.95	5	1	-9.43527	2	Val	Amino acids
Total_BCAA	130403	8567	0.94 [0.92-0.96]	8.82348e-08	F5_DEPRESSION_DYSTHYMIA	Depression or dysthymia	Psychiatric	0.94	0.92	0.96	5	1	-7.05436	2	Total BCAA	Amino acids
Val	130516	8569	0.92 [0.90-0.94]	7.83604e-12	F5_DEPRESSION_DYSTHYMIA	Depression or dysthymia	Psychiatric	0.92	0.9	0.94	5	1	-11.1059	2	Val	Amino acids
Val	147058	9006	0.93 [0.91-0.95]	1.46632e-10	F5_MOOD	Mood [affective] disorders	Psychiatric	0.93	0.91	0.95	5	1	-9.83377	2	Val	Amino acids
His	147563	9602	0.94 [0.93-0.96]	1.4718e-08	F5_SUBSTANCE	Mental and behavioural disorders due to psychoactive substance use	Psychiatric	0.94	0.93	0.96	5	1	-7.83215	2	His	Amino acids
Val	147544	9562	0.93 [0.91-0.95]	5.80241e-10	F5_SUBSTANCE	Mental and behavioural disorders due to psychoactive substance use	Psychiatric	0.93	0.91	0.95	5	1	-9.23639	2	Val	Amino acids
Val	123577	637	0.78 [0.72-0.86]	7.79555e-08	KRA_PSY_ALCOH_EXMORE	Alcohol abuse, main dg, excluding more controls	Psychiatric	0.78	0.72	0.86	5	1	-7.10815	2	Val	Amino acids
His	145293	22356	0.96 [0.95-0.98]	7.0476e-09	KRA_PSY_ANYMENTAL	Any mental disorder	Psychiatric	0.96	0.95	0.98	5	1	-8.15196	2	His	Amino acids
Total_BCAA	145146	22321	0.96 [0.94-0.97]	4.03316e-10	KRA_PSY_ANYMENTAL	Any mental disorder	Psychiatric	0.96	0.94	0.97	5	1	-9.39435	2	Total BCAA	Amino acids
Val	145274	22334	0.94 [0.93-0.96]	2.2052e-16	KRA_PSY_ANYMENTAL	Any mental disorder	Psychiatric	0.94	0.93	0.96	5	1	-15.6566	2	Val	Amino acids
Total_BCAA	131829	9004	0.94 [0.92-0.96]	3.45549e-08	KRA_PSY_MOOD_EXMORE	Mood disorders, excluding more controls	Psychiatric	0.94	0.92	0.96	5	1	-7.46149	2	Total BCAA	Amino acids
Val	131946	9006	0.92 [0.90-0.94]	2.70487e-12	KRA_PSY_MOOD_EXMORE	Mood disorders, excluding more controls	Psychiatric	0.92	0.9	0.94	5	1	-11.5679	2	Val	Amino acids
His	132539	9602	0.94 [0.93-0.96]	1.53778e-08	KRA_PSY_SUBSTANCE_EXMORE	Substance abuse, excluding more controls	Psychiatric	0.94	0.93	0.96	5	1	-7.81311	2	His	Amino acids
Val	132502	9562	0.93 [0.91-0.95]	3.7469e-11	KRA_PSY_SUBSTANCE_EXMORE	Substance abuse, excluding more controls	Psychiatric	0.93	0.91	0.95	5	1	-10.4263	2	Val	Amino acids
His	145231	13520	0.95 [0.94-0.97]	5.22986e-09	FALLS	Falls/tendency to fall	Nervous	0.95	0.94	0.97	6	1	-8.28151	2	His	Amino acids
Ile	144948	13501	0.95 [0.93-0.96]	2.60694e-09	FALLS	Falls/tendency to fall	Nervous	0.95	0.93	0.96	6	1	-8.58387	2	Ile	Amino acids
Leu	145129	13517	0.91 [0.90-0.93]	8.04492e-23	FALLS	Falls/tendency to fall	Nervous	0.91	0.9	0.93	6	1	-22.0945	2	Leu	Amino acids
Total_BCAA	145074	13506	0.90 [0.89-0.92]	3.02186e-26	FALLS	Falls/tendency to fall	Nervous	0.9	0.89	0.92	6	1	-25.5197	2	Total BCAA	Amino acids
Val	145198	13517	0.89 [0.88-0.91]	1.9337e-32	FALLS	Falls/tendency to fall	Nervous	0.89	0.88	0.91	6	1	-31.7136	2	Val	Amino acids
Phe	140318	1499	0.87 [0.82-0.91]	1.52833e-07	G6_EPLEPSY	Epilepsy	Nervous	0.87	0.82	0.91	6	1	-6.81578	2	Phe	Amino acids
Gly	139893	1969	1.14 [1.09-1.19]	3.02607e-09	G6_MIGRAINE	Migraine	Nervous	1.14	1.09	1.19	6	1	8.51912	1	Gly	Amino acids
Ala	148714	1786	1.14 [1.09-1.19]	4.35216e-09	G6_POLYNEU	Polyneuropathies and other disorders of the peripheral nervous system	Nervous	1.14	1.09	1.19	6	1	8.3613	1	Ala	Amino acids
Ala	148527	1599	1.18 [1.12-1.23]	8.74785e-12	G6_POLYOTHUNS	Other and unspecified polyneuropathies, also in other diseases	Nervous	1.18	1.12	1.23	6	1	11.0581	1	Ala	Amino acids
Gly	147310	1809	1.13 [1.08-1.18]	2.84257e-08	MIGRAINE_UNSPE	Migraine, unspecified, drug-induced	Nervous	1.13	1.08	1.18	6	1	7.54629	1	Gly	Amino acids
Val	120688	2421	0.88 [0.85-0.92]	6.47094e-08	NEURODEGOTH	Other degenerative diseases of the nervous system	Nervous	0.88	0.85	0.92	6	1	-7.18903	2	Val	Amino acids
Ala	148033	1115	1.48 [1.41-1.56]	1.21629e-50	DM_BCKGRND_RETINA	Background diabetic retinopathy	Ophthalmic&ENT	1.48	1.41	1.56	7	1	49.915	1	Ala	Amino acids
Gln	147579	1113	0.85 [0.80-0.90]	4.5245e-08	DM_BCKGRND_RETINA	Background diabetic retinopathy	Ophthalmic&ENT	0.85	0.8	0.9	7	1	-7.34443	2	Gln	Amino acids
Ile	147556	1113	1.25 [1.18-1.31]	1.35816e-16	DM_BCKGRND_RETINA	Background diabetic retinopathy	Ophthalmic&ENT	1.25	1.18	1.31	7	1	15.867	1	Ile	Amino acids
Leu	147743	1114	1.25 [1.18-1.31]	1.56071e-15	DM_BCKGRND_RETINA	Background diabetic retinopathy	Ophthalmic&ENT	1.25	1.18	1.31	7	1	14.8067	1	Leu	Amino acids
Total_BCAA	147675	1115	1.31 [1.24-1.38]	1.12658e-21	DM_BCKGRND_RETINA	Background diabetic retinopathy	Ophthalmic&ENT	1.31	1.24	1.38	7	1	20.9482	1	Total BCAA	Amino acids
Val	147804	1118	1.35 [1.28-1.43]	1.40352e-26	DM_BCKGRND_RETINA	Background diabetic retinopathy	Ophthalmic&ENT	1.35	1.28	1.43	7	1	25.8528	1	Val	Amino acids
Ala	132895	635	1.50 [1.39-1.61]	1.41425e-26	DM_EYE_OPER_FOR_NON_DIAB_EXCLUSION	Exclude non-diabetic causes for injection of anti-VEGF-antibody or corticosteroid or any drug into vitreous body	Ophthalmic&ENT	1.5	1.39	1.61	7	1	25.8495	1	Ala	Amino acids
Gln	132496	634	0.79 [0.73-0.85]	6.43187e-09	DM_EYE_OPER_FOR_NON_DIAB_EXCLUSION	Exclude non-diabetic causes for injection of anti-VEGF-antibody or corticosteroid or any drug into vitreous body	Ophthalmic&ENT	0.79	0.73	0.85	7	1	-8.19166	2	Gln	Amino acids
Ile	132466	633	1.26 [1.18-1.35]	5.83742e-11	DM_EYE_OPER_FOR_NON_DIAB_EXCLUSION	Exclude non-diabetic causes for injection of anti-VEGF-antibody or corticosteroid or any drug into vitreous body	Ophthalmic&ENT	1.26	1.18	1.35	7	1	10.2338	1	Ile	Amino acids
Leu	132628	633	1.26 [1.17-1.36]	4.19544e-10	DM_EYE_OPER_FOR_NON_DIAB_EXCLUSION	Exclude non-diabetic causes for injection of anti-VEGF-antibody or corticosteroid or any drug into vitreous body	Ophthalmic&ENT	1.26	1.17	1.36	7	1	9.37722	1	Leu	Amino acids
Total_BCAA	132575	636	1.35 [1.26-1.45]	9.01175e-16	DM_EYE_OPER_FOR_NON_DIAB_EXCLUSION	Exclude non-diabetic causes for injection of anti-VEGF-antibody or corticosteroid or any drug into vitreous body	Ophthalmic&ENT	1.35	1.26	1.45	7	1	15.0452	1	Total BCAA	Amino acids
Val	132677	637	1.40 [1.30-1.51]	2.91071e-19	DM_EYE_OPER_FOR_NON_DIAB_EXCLUSION	Exclude non-diabetic causes for injection of anti-VEGF-antibody or corticosteroid or any drug into vitreous body	Ophthalmic&ENT	1.4	1.3	1.51	7	1	18.536	1	Val	Amino acids
Ala	136545	1115	1.68 [1.59-1.77]	8.27104e-80	DM_MACULOPATHY_EXMORE	Diabetic maculopathy, excluding more controls	Ophthalmic&ENT	1.68	1.59	1.77	7	1	79.0824	1	Ala	Amino acids
Gln	136134	1113	0.80 [0.76-0.85]	6.64916e-13	DM_MACULOPATHY_EXMORE	Diabetic maculopathy, excluding more controls	Ophthalmic&ENT	0.8	0.76	0.85	7	1	-12.1772	2	Gln	Amino acids
Ile	136103	1113	1.30 [1.24-1.37]	9.2056e-24	DM_MACULOPATHY_EXMORE	Diabetic maculopathy, excluding more controls	Ophthalmic&ENT	1.3	1.24	1.37	7	1	23.0359	1	Ile	Amino acids
Leu	136273	1114	1.31 [1.24-1.38]	1.38624e-22	DM_MACULOPATHY_EXMORE	Diabetic maculopathy, excluding more controls	Ophthalmic&ENT	1.31	1.24	1.38	7	1	21.8582	1	Leu	Amino acids
Total_BCAA	136215	1115	1.39 [1.31-1.47]	1.00281e-31	DM_MACULOPATHY_EXMORE	Diabetic maculopathy, excluding more controls	Ophthalmic&ENT	1.39	1.31	1.47	7	1	30.9988	1	Total BCAA	Amino acids
Val	136321	1118	1.45 [1.37-1.53]	8.87287e-40	DM_MACULOPATHY_EXMORE	Diabetic maculopathy, excluding more controls	Ophthalmic&ENT	1.45	1.37	1.53	7	1	39.0519	1	Val	Amino acids
Ala	148177	1259	1.43 [1.36-1.50]	1.85288e-46	DM_RETINA_NOS	Unspecified diabetic retinopathy	Ophthalmic&ENT	1.43	1.36	1.5	7	1	45.7322	1	Ala	Amino acids
Gln	147722	1256	0.85 [0.81-0.90]	1.49331e-08	DM_RETINA_NOS	Unspecified diabetic retinopathy	Ophthalmic&ENT	0.85	0.81	0.9	7	1	-7.82585	2	Gln	Amino acids
Ile	147699	1256	1.21 [1.15-1.27]	4.24215e-14	DM_RETINA_NOS	Unspecified diabetic retinopathy	Ophthalmic&ENT	1.21	1.15	1.27	7	1	13.3724	1	Ile	Amino acids
Leu	147887	1258	1.22 [1.16-1.28]	7.49772e-14	DM_RETINA_NOS	Unspecified diabetic retinopathy	Ophthalmic&ENT	1.22	1.16	1.28	7	1	13.1251	1	Leu	Amino acids
Total_BCAA	147818	1258	1.27 [1.20-1.34]	9.25334e-19	DM_RETINA_NOS	Unspecified diabetic retinopathy	Ophthalmic&ENT	1.27	1.2	1.34	7	1	18.0337	1	Total BCAA	Amino acids
Val	147948	1262	1.31 [1.24-1.38]	8.82454e-24	DM_RETINA_NOS	Unspecified diabetic retinopathy	Ophthalmic&ENT	1.31	1.24	1.38	7	1	23.0543	1	Val	Amino acids
Ala	148033	1115	1.48 [1.41-1.56]	1.21629e-50	DM_RETINA_PROLIF	Proliferative diabetic retinopathy, operation included	Ophthalmic&ENT	1.48	1.41	1.56	7	1	49.915	1	Ala	Amino acids
Gln	147579	1113	0.85 [0.80-0.90]	4.5245e-08	DM_RETINA_PROLIF	Proliferative diabetic retinopathy, operation included	Ophthalmic&ENT	0.85	0.8	0.9	7	1	-7.34443	2	Gln	Amino acids
Ile	147556	1113	1.25 [1.18-1.31]	1.35816e-16	DM_RETINA_PROLIF	Proliferative diabetic retinopathy, operation included	Ophthalmic&ENT	1.25	1.18	1.31	7	1	15.867	1	Ile	Amino acids
Leu	147743	1114	1.25 [1.18-1.31]	1.56071e-15	DM_RETINA_PROLIF	Proliferative diabetic retinopathy, operation included	Ophthalmic&ENT	1.25	1.18	1.31	7	1	14.8067	1	Leu	Amino acids
Total_BCAA	147675	1115	1.31 [1.24-1.38]	1.12658e-21	DM_RETINA_PROLIF	Proliferative diabetic retinopathy, operation included	Ophthalmic&ENT	1.31	1.24	1.38	7	1	20.9482	1	Total BCAA	Amino acids
Val	147804	1118	1.35 [1.28-1.43]	1.40352e-26	DM_RETINA_PROLIF	Proliferative diabetic retinopathy, operation included	Ophthalmic&ENT	1.35	1.28	1.43	7	1	25.8528	1	Val	Amino acids
Ala	147818	6057	1.07 [1.05-1.10]	1.40975e-08	H7_CHOROIDRETINA	Disorders of choroid and retina	Ophthalmic&ENT	1.07	1.05	1.1	7	1	7.85086	1	Ala	Amino acids
Ala	146758	4997	1.10 [1.07-1.13]	1.33287e-11	H7_RETINALDISOTH	Other retinal disorders	Ophthalmic&ENT	1.1	1.07	1.13	7	1	10.8752	1	Ala	Amino acids
Ala	142876	1115	1.48 [1.41-1.56]	3.55536e-50	H7_RETINOPATHYDIAB	Diabetic retinopathy	Ophthalmic&ENT	1.48	1.41	1.56	7	1	49.4491	1	Ala	Amino acids
Gln	142439	1113	0.85 [0.80-0.90]	5.509e-08	H7_RETINOPATHYDIAB	Diabetic retinopathy	Ophthalmic&ENT	0.85	0.8	0.9	7	1	-7.25893	2	Gln	Amino acids
Ile	142414	1113	1.24 [1.18-1.31]	2.73964e-16	H7_RETINOPATHYDIAB	Diabetic retinopathy	Ophthalmic&ENT	1.24	1.18	1.31	7	1	15.5623	1	Ile	Amino acids
Leu	142594	1114	1.24 [1.18-1.31]	2.838e-15	H7_RETINOPATHYDIAB	Diabetic retinopathy	Ophthalmic&ENT	1.24	1.18	1.31	7	1	14.547	1	Leu	Amino acids
Total_BCAA	142529	1115	1.31 [1.24-1.38]	2.7326e-21	H7_RETINOPATHYDIAB	Diabetic retinopathy	Ophthalmic&ENT	1.31	1.24	1.38	7	1	20.5634	1	Total BCAA	Amino acids
Val	142656	1118	1.35 [1.28-1.42]	4.34297e-26	H7_RETINOPATHYDIAB	Diabetic retinopathy	Ophthalmic&ENT	1.35	1.28	1.42	7	1	25.3622	1	Val	Amino acids
His	121121	12707	0.94 [0.92-0.95]	2.94143e-13	CARDIAC_ARRHYTM	Cardiac arrhythmias	Circulatory	0.94	0.92	0.95	9	1	-12.5314	2	His	Amino acids
His	93428	10871	0.93 [0.91-0.95]	5.73069e-15	I9_AF	Atrial fibrillation and flutter	Circulatory	0.93	0.91	0.95	9	1	-14.2418	2	His	Amino acids
Phe	136586	6845	1.08 [1.05-1.10]	3.89258e-10	I9_ANGINA	Angina pectoris	Circulatory	1.08	1.05	1.1	9	1	9.40976	1	Phe	Amino acids
Gly	145169	4614	0.91 [0.88-0.94]	8.04928e-08	I9_CHD	Major coronary heart disease event	Circulatory	0.91	0.88	0.94	9	1	-7.09424	2	Gly	Amino acids
Gly	140460	11680	0.94 [0.92-0.96]	2.0882e-09	I9_CORATHER	Coronary atherosclerosis	Circulatory	0.94	0.92	0.96	9	1	-8.68023	2	Gly	Amino acids
Leu	144593	5776	0.92 [0.90-0.95]	6.54602e-09	I9_DISVEINLYMPH	Diseases of veins, lymphatic vessels and lymph nodes, not elsewhere classified	Circulatory	0.92	0.9	0.95	9	1	-8.18402	2	Leu	Amino acids
[truncated: 34,005 more rows]

## Sheet: Fig2c
Root	Count	Percentage	type	order
[truncated: 28 more rows]

[truncated: 8 more sheets: Fig2d, Fig2e, Fig2f-incident, Fig2f-prevalent, Fig2g, Fig2h, Fig2i, Fig2j]
