# Supplementary material for: Mapping the plasma metabolome to human health and disease in 274,241 adults
Source: Nat Metab. 2025 Sep 19;7(11):2366–84. doi: 10.1038/s42255-025-01371-1 (PMC12638258; doi:10.1038/s42255-025-01371-1)
Supplement: Supplementary file 5 — Statistical source data. [file 42255_2025_1371_MOESM5_ESM.xlsx]

## Sheet: Fig3a
Trait	Meta_code	vartype	sample_size	Estimated_effect	se	t_value	lowerCI	upperCI	pval_raw	pval_bfi	pval_significant	Path	Phenotype	Root	Final_name	Group	Field	log	jitter
X1050_0_0	Ala	CatOrd	134608	-0.0355672	0.00529117	-6.722	-0.0459379	-0.0251965	1.79961e-11	1.76982e-05	***	Assessment centre > Touchscreen > Lifestyle and environment > Sun exposure	Time spend outdoors in summer	Physical activities	Ala	Amino acids	1050	10.7448	0.0647511
X1050_0_0	Gly	CatOrd	133493	-0.0310652	0.00562394	-5.52374	-0.0420881	-0.0200423	3.32468e-08	0.0326964	*	Assessment centre > Touchscreen > Lifestyle and environment > Sun exposure	Time spend outdoors in summer	Physical activities	Gly	Amino acids	1050	7.47825	0.157663
X1050_0_0	Ile	CatOrd	134170	-0.0470551	0.00534219	-8.80822	-0.0575258	-0.0365844	1.28625e-18	1.26496e-12	***	Assessment centre > Touchscreen > Lifestyle and environment > Sun exposure	Time spend outdoors in summer	Physical activities	Ile	Amino acids	1050	17.8907	0.785349
X1050_0_0	Total_BCAA	CatOrd	134291	-0.0522217	0.00557573	-9.3659	-0.0631502	-0.0412933	7.65187e-21	7.5252e-15	***	Assessment centre > Touchscreen > Lifestyle and environment > Sun exposure	Time spend outdoors in summer	Physical activities	Total BCAA	Amino acids	1050	20.1162	0.542188
X1050_0_0	Val	CatOrd	134407	-0.0639618	0.00562566	-11.3697	-0.0749881	-0.0529355	6.11158e-30	6.01041e-24	***	Assessment centre > Touchscreen > Lifestyle and environment > Sun exposure	Time spend outdoors in summer	Physical activities	Val	Amino acids	1050	29.2138	0.416547
X1050_0_0	ApoB_by_ApoA1	CatOrd	134627	-0.0326564	0.00575684	-5.67262	-0.0439398	-0.021373	1.40919e-08	0.0138586	*	Assessment centre > Touchscreen > Lifestyle and environment > Sun exposure	Time spend outdoors in summer	Physical activities	ApoB/ApoA1	Apolipoproteins	1050	7.85103	0.998883
X1050_0_0	ApoA1	CatOrd	134600	0.0684971	0.00586388	11.6812	0.0570039	0.0799903	1.64722e-31	1.61995e-25	***	Assessment centre > Touchscreen > Lifestyle and environment > Sun exposure	Time spend outdoors in summer	Physical activities	ApoA1	Apolipoproteins	1050	30.7832	0.255673
X1050_0_0	HDL_C	CatOrd	134609	0.0474337	0.00617602	7.6803	0.0353287	0.0595387	1.5978e-14	1.57135e-08	***	Assessment centre > Touchscreen > Lifestyle and environment > Sun exposure	Time spend outdoors in summer	Physical activities	HDL-C	Cholesterol	1050	13.7965	0.507876
X1050_0_0	Total_C	CatOrd	134620	0.0335284	0.00599535	5.59241	0.0217776	0.0452793	2.2437e-08	0.0220656	*	Assessment centre > Touchscreen > Lifestyle and environment > Sun exposure	Time spend outdoors in summer	Physical activities	Total C	Cholesterol	1050	7.64904	0.0789712
X1050_0_0	HDL_CE	CatOrd	134618	0.0475517	0.00614019	7.74434	0.035517	0.0595865	9.67434e-15	9.51419e-09	***	Assessment centre > Touchscreen > Lifestyle and environment > Sun exposure	Time spend outdoors in summer	Physical activities	HDL-CE	Cholesterol	1050	14.0144	0.813668
X1050_0_0	Total_CE	CatOrd	134617	0.0364523	0.00599479	6.08066	0.0247025	0.0482021	1.20009e-09	0.00118022	**	Assessment centre > Touchscreen > Lifestyle and environment > Sun exposure	Time spend outdoors in summer	Physical activities	Total CE	Cholesterol	1050	8.92079	0.382179
X1050_0_0	Omega_6_by_Omega_3	CatOrd	133582	0.051974	0.00559491	9.28951	0.0410079	0.06294	1.57226e-20	1.54623e-14	***	Assessment centre > Touchscreen > Lifestyle and environment > Sun exposure	Time spend outdoors in summer	Physical activities	Omega-6/Omega-3	Fatty acids	1050	19.8035	0.802183
X1050_0_0	PUFA_by_MUFA	CatOrd	134513	-0.0586663	0.00611204	-9.59847	-0.0706459	-0.0466867	8.2459e-22	8.1094e-16	***	Assessment centre > Touchscreen > Lifestyle and environment > Sun exposure	Time spend outdoors in summer	Physical activities	PUFA/MUFA	Fatty acids	1050	21.0838	0.197924
X1050_0_0	DHA_pct	CatOrd	134278	-0.0679335	0.00578351	-11.7461	-0.0792692	-0.0565978	7.66847e-32	7.54153e-26	***	Assessment centre > Touchscreen > Lifestyle and environment > Sun exposure	Time spend outdoors in summer	Physical activities	DHA%	Fatty acids	1050	31.1153	0.9464
X1050_0_0	LA_pct	CatOrd	134513	-0.0392878	0.00604171	-6.50276	-0.0511296	-0.0274461	7.91322e-11	7.78222e-05	***	Assessment centre > Touchscreen > Lifestyle and environment > Sun exposure	Time spend outdoors in summer	Physical activities	LA%	Fatty acids	1050	10.1016	0.345672
X1050_0_0	MUFA_pct	CatOrd	134517	0.04897	0.00611533	8.00775	0.036984	0.0609561	1.17747e-15	1.15797e-09	***	Assessment centre > Touchscreen > Lifestyle and environment > Sun exposure	Time spend outdoors in summer	Physical activities	MUFA%	Fatty acids	1050	14.9291	0.52205
X1050_0_0	Omega_3_pct	CatOrd	134219	-0.0615026	0.00565708	-10.8718	-0.0725905	-0.0504147	1.61304e-27	1.58634e-21	***	Assessment centre > Touchscreen > Lifestyle and environment > Sun exposure	Time spend outdoors in summer	Physical activities	Omega-3%	Fatty acids	1050	26.7924	0.111688
X1050_0_0	Omega_6_pct	CatOrd	134511	-0.0343538	0.00580996	-5.91292	-0.0457414	-0.0229663	3.36907e-09	0.0033133	**	Assessment centre > Touchscreen > Lifestyle and environment > Sun exposure	Time spend outdoors in summer	Physical activities	Omega-6%	Fatty acids	1050	8.47249	0.885975
X1050_0_0	PUFA_pct	CatOrd	134512	-0.059864	0.00590835	-10.1321	-0.0714443	-0.0482836	4.06011e-24	3.9929e-18	***	Assessment centre > Touchscreen > Lifestyle and environment > Sun exposure	Time spend outdoors in summer	Physical activities	PUFA%	Fatty acids	1050	23.3915	0.954255
X1050_0_0	SFA_pct	CatOrd	134500	0.049552	0.00550164	9.00678	0.0387688	0.0603352	2.14863e-19	2.11306e-13	***	Assessment centre > Touchscreen > Lifestyle and environment > Sun exposure	Time spend outdoors in summer	Physical activities	SFA%	Fatty acids	1050	18.6678	0.0403808
X1050_0_0	DHA	CatOrd	134154	-0.0378495	0.00563815	-6.71311	-0.0489003	-0.0267988	1.91268e-11	1.88102e-05	***	Assessment centre > Touchscreen > Lifestyle and environment > Sun exposure	Time spend outdoors in summer	Physical activities	DHA	Fatty acids	1050	10.7184	0.493616
X1050_0_0	MUFA	CatOrd	134297	0.048992	0.0056238	8.71156	0.0379694	0.0600147	3.03032e-18	2.98015e-12	***	Assessment centre > Touchscreen > Lifestyle and environment > Sun exposure	Time spend outdoors in summer	Physical activities	MUFA	Fatty acids	1050	17.5185	0.226064
X1050_0_0	Omega_6	CatOrd	134488	0.0398585	0.00567054	7.02904	0.0287442	0.0509727	2.08938e-12	2.05479e-06	***	Assessment centre > Touchscreen > Lifestyle and environment > Sun exposure	Time spend outdoors in summer	Physical activities	Omega-6	Fatty acids	1050	11.68	0.8588
X1050_0_0	SFA	CatOrd	134319	0.0521131	0.00555868	9.3751	0.0412181	0.0630081	7.01348e-21	6.89738e-15	***	Assessment centre > Touchscreen > Lifestyle and environment > Sun exposure	Time spend outdoors in summer	Physical activities	SFA	Fatty acids	1050	20.1541	0.530936
X1050_0_0	Total_FA	CatOrd	134428	0.0449558	0.00554736	8.10401	0.034083	0.0558287	5.36181e-16	5.27305e-10	***	Assessment centre > Touchscreen > Lifestyle and environment > Sun exposure	Time spend outdoors in summer	Physical activities	Total FA	Fatty acids	1050	15.2707	0.00463815
X1050_0_0	Unsaturation	CatOrd	134503	-0.0529148	0.00583239	-9.07258	-0.0643463	-0.0414833	1.17738e-19	1.15789e-13	***	Assessment centre > Touchscreen > Lifestyle and environment > Sun exposure	Time spend outdoors in summer	Physical activities	Unsaturation	Fatty acids	1050	18.9291	0.27756
X1050_0_0	HDL_FC	CatOrd	134571	0.0429625	0.0061441	6.99249	0.0309201	0.055005	2.71302e-12	2.6681e-06	***	Assessment centre > Touchscreen > Lifestyle and environment > Sun exposure	Time spend outdoors in summer	Physical activities	HDL-FC	Cholesterol	1050	11.5665	0.325203
X1050_0_0	GlycA	CatOrd	134595	0.0318232	0.00575726	5.5275	0.020539	0.0431074	3.2543e-08	0.0320043	*	Assessment centre > Touchscreen > Lifestyle and environment > Sun exposure	Time spend outdoors in summer	Physical activities	GlycA	Inflammation	1050	7.48754	0.588706
X1050_0_0	Acetate	CatOrd	132324	-0.0336206	0.00529674	-6.34741	-0.0440022	-0.023239	2.1968e-10	0.000216043	***	Assessment centre > Touchscreen > Lifestyle and environment > Sun exposure	Time spend outdoors in summer	Physical activities	Acetate	Ketone bodies	1050	9.65821	0.249685
X1050_0_0	HDL_P	CatOrd	134581	0.0756864	0.00563815	13.424	0.0646356	0.0867371	4.65058e-41	4.57359e-35	***	Assessment centre > Touchscreen > Lifestyle and environment > Sun exposure	Time spend outdoors in summer	Physical activities	HDL-P	Lipoprotein and lipid	1050	40.3325	0.0431173
X1050_0_0	Total_P	CatOrd	134585	0.0741466	0.00565015	13.1229	0.0630723	0.0852209	2.57259e-39	2.53001e-33	***	Assessment centre > Touchscreen > Lifestyle and environment > Sun exposure	Time spend outdoors in summer	Physical activities	Total P	Lipoprotein and lipid	1050	38.5896	0.110679
X1050_0_0	M_HDL_C	CatOrd	134615	0.0669791	0.00584074	11.4676	0.0555313	0.078427	1.98315e-30	1.95032e-24	***	Assessment centre > Touchscreen > Lifestyle and environment > Sun exposure	Time spend outdoors in summer	Physical activities	M-HDL-C	Lipoprotein and lipid	1050	29.7026	0.703754
X1050_0_0	M_HDL_CE	CatOrd	134617	0.067052	0.00581427	11.5323	0.055656	0.078448	9.37355e-31	9.21838e-25	***	Assessment centre > Touchscreen > Lifestyle and environment > Sun exposure	Time spend outdoors in summer	Physical activities	M-HDL-CE	Lipoprotein and lipid	1050	30.0281	0.939021
X1050_0_0	M_HDL_FC	CatOrd	134605	0.0649221	0.00585618	11.0861	0.053444	0.0764002	1.50805e-28	1.48308e-22	***	Assessment centre > Touchscreen > Lifestyle and environment > Sun exposure	Time spend outdoors in summer	Physical activities	M-HDL-FC	Lipoprotein and lipid	1050	27.8216	0.311169
X1050_0_0	M_HDL_L	CatOrd	134603	0.0729823	0.00574761	12.6979	0.061717	0.0842476	6.3813e-37	6.27566e-31	***	Assessment centre > Touchscreen > Lifestyle and environment > Sun exposure	Time spend outdoors in summer	Physical activities	M-HDL-L	Lipoprotein and lipid	1050	36.1951	0.0784929
X1050_0_0	M_HDL_P	CatOrd	134609	0.0704308	0.00574473	12.2601	0.0591711	0.0816904	1.54836e-34	1.52273e-28	***	Assessment centre > Touchscreen > Lifestyle and environment > Sun exposure	Time spend outdoors in summer	Physical activities	M-HDL-P	Lipoprotein and lipid	1050	33.8101	0.321744
X1050_0_0	M_HDL_PL	CatOrd	134601	0.0738669	0.00566001	13.0507	0.0627733	0.0849605	6.65182e-39	6.5417e-33	***	Assessment centre > Touchscreen > Lifestyle and environment > Sun exposure	Time spend outdoors in summer	Physical activities	M-HDL-PL	Lipoprotein and lipid	1050	38.1771	0.624906
X1050_0_0	M_HDL_TG	CatOrd	134501	0.0441171	0.00536158	8.22837	0.0336084	0.0546258	1.91451e-16	1.88281e-10	***	Assessment centre > Touchscreen > Lifestyle and environment > Sun exposure	Time spend outdoors in summer	Physical activities	M-HDL-TG	Lipoprotein and lipid	1050	15.7179	0.440242
X1050_0_0	S_HDL_C	CatOrd	134576	0.0782172	0.00529315	14.7771	0.0678426	0.0885918	2.25187e-49	2.21459e-43	***	Assessment centre > Touchscreen > Lifestyle and environment > Sun exposure	Time spend outdoors in summer	Physical activities	S-HDL-C	Lipoprotein and lipid	1050	48.6475	0.801345
X1050_0_0	S_HDL_CE	CatOrd	134582	0.0763479	0.00526108	14.5118	0.0660362	0.0866596	1.10807e-47	1.08973e-41	***	Assessment centre > Touchscreen > Lifestyle and environment > Sun exposure	Time spend outdoors in summer	Physical activities	S-HDL-CE	Lipoprotein and lipid	1050	46.9554	0.279284
X1050_0_0	S_HDL_FC	CatOrd	134566	0.0726792	0.00538224	13.5035	0.06213	0.0832284	1.58694e-41	1.56067e-35	***	Assessment centre > Touchscreen > Lifestyle and environment > Sun exposure	Time spend outdoors in summer	Physical activities	S-HDL-FC	Lipoprotein and lipid	1050	40.7994	0.570713
X1050_0_0	S_HDL_L	CatOrd	134577	0.0853451	0.00536148	15.9182	0.0748365	0.0958536	5.34378e-57	5.25532e-51	***	Assessment centre > Touchscreen > Lifestyle and environment > Sun exposure	Time spend outdoors in summer	Physical activities	S-HDL-L	Lipoprotein and lipid	1050	56.2722	0.042128
X1050_0_0	S_HDL_P	CatOrd	134576	0.0792962	0.00527901	15.021	0.0689494	0.0896431	5.88168e-51	5.78431e-45	***	Assessment centre > Touchscreen > Lifestyle and environment > Sun exposure	Time spend outdoors in summer	Physical activities	S-HDL-P	Lipoprotein and lipid	1050	50.2305	0.190717
X1050_0_0	S_HDL_PL	CatOrd	134584	0.0873119	0.00537341	16.2489	0.07678	0.0978438	2.59177e-59	2.54886e-53	***	Assessment centre > Touchscreen > Lifestyle and environment > Sun exposure	Time spend outdoors in summer	Physical activities	S-HDL-PL	Lipoprotein and lipid	1050	58.5864	0.727086
X1050_0_0	S_HDL_TG	CatOrd	134545	0.0335548	0.00560782	5.98358	0.0225635	0.0445462	2.1884e-09	0.00215217	**	Assessment centre > Touchscreen > Lifestyle and environment > Sun exposure	Time spend outdoors in summer	Physical activities	S-HDL-TG	Lipoprotein and lipid	1050	8.65987	0.82669
X1050_0_0	XL_HDL_FC	CatOrd	134283	-0.0436729	0.00600949	-7.26732	-0.0554515	-0.0318943	3.68674e-13	3.62571e-07	***	Assessment centre > Touchscreen > Lifestyle and environment > Sun exposure	Time spend outdoors in summer	Physical activities	XL-HDL-FC	Lipoprotein and lipid	1050	12.4334	0.510721
X1050_0_0	Cholines	CatOrd	134485	0.0573461	0.00583738	9.82394	0.0459048	0.0687873	9.03828e-23	8.88866e-17	***	Assessment centre > Touchscreen > Lifestyle and environment > Sun exposure	Time spend outdoors in summer	Physical activities	Cholines	Lipoprotein and lipid	1050	22.0439	0.567726
X1050_0_0	Phosphatidylc	CatOrd	134486	0.055504	0.00579734	9.57404	0.0441412	0.0668668	1.04464e-21	1.02735e-15	***	Assessment centre > Touchscreen > Lifestyle and environment > Sun exposure	Time spend outdoors in summer	Physical activities	PC	Lipoprotein and lipid	1050	20.981	0.00115582
X1050_0_0	Phosphoglyc	CatOrd	134489	0.0591414	0.00573129	10.319	0.0479081	0.0703747	5.90511e-25	5.80736e-19	***	Assessment centre > Touchscreen > Lifestyle and environment > Sun exposure	Time spend outdoors in summer	Physical activities	Phosphoglyc	Lipoprotein and lipid	1050	24.2288	0.143778
X1050_0_0	Sphingomyelins	CatOrd	134487	0.0407078	0.00597971	6.80766	0.0289876	0.0524281	9.96125e-12	9.79636e-06	***	Assessment centre > Touchscreen > Lifestyle and environment > Sun exposure	Time spend outdoors in summer	Physical activities	SM	Lipoprotein and lipid	1050	11.0017	0.865967
X1050_0_0	HDL_PL	CatOrd	134612	0.0607306	0.0059417	10.2211	0.0490849	0.0723764	1.62876e-24	1.6018e-18	***	Assessment centre > Touchscreen > Lifestyle and environment > Sun exposure	Time spend outdoors in summer	Physical activities	HDL-PL	Lipoprotein and lipid	1050	23.7881	0.0825611
X1050_0_0	Total_PL	CatOrd	134618	0.0517596	0.00582271	8.88927	0.0403471	0.0631721	6.22462e-19	6.12158e-13	***	Assessment centre > Touchscreen > Lifestyle and environment > Sun exposure	Time spend outdoors in summer	Physical activities	Total PL	Lipoprotein and lipid	1050	18.2059	0.244571
X1050_0_0	IDL_PL_pct	CatOrd	134585	-0.0483161	0.0053276	-9.06901	-0.0587582	-0.037874	1.21655e-19	1.19641e-13	***	Assessment centre > Touchscreen > Lifestyle and environment > Sun exposure	Time spend outdoors in summer	Physical activities	IDL-PL%	Lipoprotein and lipid	1050	18.9149	0.981543
X1050_0_0	L_HDL_C_pct	CatOrd	133946	-0.0366846	0.00603402	-6.07962	-0.0485112	-0.0248579	1.20793e-09	0.00118793	**	Assessment centre > Touchscreen > Lifestyle and environment > Sun exposure	Time spend outdoors in summer	Physical activities	L-HDL-C%	Lipoprotein and lipid	1050	8.91796	0.577581
X1050_0_0	L_HDL_FC_pct	CatOrd	133246	-0.0428149	0.00609769	-7.02149	-0.0547663	-0.0308634	2.20562e-12	2.16911e-06	***	Assessment centre > Touchscreen > Lifestyle and environment > Sun exposure	Time spend outdoors in summer	Physical activities	L-HDL-FC%	Lipoprotein and lipid	1050	11.6565	0.248726
X1050_0_0	L_HDL_PL_pct	CatOrd	134087	0.0504221	0.00620978	8.11979	0.0382509	0.0625933	4.70919e-16	4.63123e-10	***	Assessment centre > Touchscreen > Lifestyle and environment > Sun exposure	Time spend outdoors in summer	Physical activities	L-HDL-PL%	Lipoprotein and lipid	1050	15.3271	0.614954
X1050_0_0	S_HDL_FC_pct	CatOrd	134430	-0.0376496	0.00587204	-6.41167	-0.0491588	-0.0261404	1.44405e-10	0.000142014	***	Assessment centre > Touchscreen > Lifestyle and environment > Sun exposure	Time spend outdoors in summer	Physical activities	S-HDL-FC%	Lipoprotein and lipid	1050	9.84042	0.0317573
X1050_0_0	S_LDL_C_pct	CatOrd	134410	0.0430348	0.00552283	7.79217	0.0322101	0.0538596	6.63378e-15	6.52396e-09	***	Assessment centre > Touchscreen > Lifestyle and environment > Sun exposure	Time spend outdoors in summer	Physical activities	S-LDL-C%	Lipoprotein and lipid	1050	14.1782	0.146424
X1050_0_0	S_LDL_CE_pct	CatOrd	134571	0.0575502	0.00549714	10.4691	0.0467758	0.0683247	1.22504e-25	1.20476e-19	***	Assessment centre > Touchscreen > Lifestyle and environment > Sun exposure	Time spend outdoors in summer	Physical activities	S-LDL-CE%	Lipoprotein and lipid	1050	24.9118	0.703073
X1050_0_0	S_LDL_PL_pct	CatOrd	134570	-0.0605743	0.0054252	-11.1654	-0.0712077	-0.0499409	6.20441e-29	6.1017e-23	***	Assessment centre > Touchscreen > Lifestyle and environment > Sun exposure	Time spend outdoors in summer	Physical activities	S-LDL-PL%	Lipoprotein and lipid	1050	28.2073	0.0655607
X1050_0_0	XL_VLDL_FC_pct	CatOrd	132374	-0.0437305	0.00563671	-7.75815	-0.0547784	-0.0326825	8.67853e-15	8.53486e-09	***	Assessment centre > Touchscreen > Lifestyle and environment > Sun exposure	Time spend outdoors in summer	Physical activities	XL-VLDL-FC%	Lipoprotein and lipid	1050	14.0616	0.621807
X1050_0_0	XS_VLDL_PL_pct	CatOrd	134563	-0.0418575	0.00543651	-7.69933	-0.052513	-0.0312019	1.37708e-14	1.35428e-08	***	Assessment centre > Touchscreen > Lifestyle and environment > Sun exposure	Time spend outdoors in summer	Physical activities	XS-VLDL-PL%	Lipoprotein and lipid	1050	13.861	0.937327
X1050_0_0	HDL_L	CatOrd	134603	0.0573724	0.00605194	9.48	0.0455106	0.0692342	2.58213e-21	2.53938e-15	***	Assessment centre > Touchscreen > Lifestyle and environment > Sun exposure	Time spend outdoors in summer	Physical activities	HDL-L	Lipoprotein and lipid	1050	20.588	0.0878946
X1050_0_0	Total_L	CatOrd	134618	0.0398662	0.00571718	6.97306	0.0286606	0.0510719	3.11545e-12	3.06388e-06	***	Assessment centre > Touchscreen > Lifestyle and environment > Sun exposure	Time spend outdoors in summer	Physical activities	Total L	Lipoprotein and lipid	1050	11.5065	0.972804
X1050_0_0	HDL_TG	CatOrd	134459	0.0360838	0.00536573	6.72487	0.025567	0.0466006	1.76453e-11	1.73532e-05	***	Assessment centre > Touchscreen > Lifestyle and environment > Sun exposure	Time spend outdoors in summer	Physical activities	HDL-TG	Lipoprotein and lipid	1050	10.7534	0.0260107
X1050_0_0	Ala_by_Gln	CatOrd	134144	-0.0376496	0.00553836	-6.79797	-0.0485048	-0.0267944	1.06543e-11	1.04779e-05	***	Assessment centre > Touchscreen > Lifestyle and environment > Sun exposure	Time spend outdoors in summer	Physical activities	Ala/Gln	Ratio	1050	10.9725	0.725228
X1050_0_0	Ala_by_His	CatOrd	134460	-0.0312706	0.00531356	-5.88506	-0.0416852	-0.020856	3.98856e-09	0.00392254	**	Assessment centre > Touchscreen > Lifestyle and environment > Sun exposure	Time spend outdoors in summer	Physical activities	Ala/His	Ratio	1050	8.39918	0.453706
X1050_0_0	Gln_by_Gly	CatOrd	132331	0.0374884	0.00577304	6.49371	0.0261732	0.0488035	8.40452e-11	8.26539e-05	***	Assessment centre > Touchscreen > Lifestyle and environment > Sun exposure	Time spend outdoors in summer	Physical activities	Gln/Gly	Ratio	1050	10.0755	0.566182
X1050_0_0	Gln_by_Ile	CatOrd	133838	0.0563791	0.00551856	10.2163	0.0455627	0.0671955	1.71192e-24	1.68358e-18	***	Assessment centre > Touchscreen > Lifestyle and environment > Sun exposure	Time spend outdoors in summer	Physical activities	Gln/Ile	Ratio	1050	23.7665	0.872731
X1050_0_0	Gln_by_Leu	CatOrd	134042	0.031803	0.00569017	5.58911	0.0206503	0.0429557	2.28674e-08	0.0224888	*	Assessment centre > Touchscreen > Lifestyle and environment > Sun exposure	Time spend outdoors in summer	Physical activities	Gln/Leu	Ratio	1050	7.64078	0.554563
X1050_0_0	Gln_by_Val	CatOrd	134065	0.0614814	0.00576834	10.6584	0.0501754	0.0727873	1.63254e-26	1.60551e-20	***	Assessment centre > Touchscreen > Lifestyle and environment > Sun exposure	Time spend outdoors in summer	Physical activities	Gln/Val	Ratio	1050	25.7871	0.737652
X1050_0_0	Gly_by_LA	CatOrd	133976	-0.0363976	0.00548678	-6.63369	-0.0471517	-0.0256435	3.28627e-11	3.23187e-05	***	Assessment centre > Touchscreen > Lifestyle and environment > Sun exposure	Time spend outdoors in summer	Physical activities	Gly/LA	Ratio	1050	10.4833	0.623129
X1050_0_0	Gly_by_Citrate	CatOrd	134057	-0.0338359	0.00560276	-6.03914	-0.0448173	-0.0228544	1.55344e-09	0.00152773	**	Assessment centre > Touchscreen > Lifestyle and environment > Sun exposure	Time spend outdoors in summer	Physical activities	Gly/Citrate	Ratio	1050	8.8087	0.311028
X1050_0_0	His_by_Ile	CatOrd	134090	0.0505854	0.00535743	9.44209	0.0400848	0.0610859	3.71003e-21	3.64861e-15	***	Assessment centre > Touchscreen > Lifestyle and environment > Sun exposure	Time spend outdoors in summer	Physical activities	His/Ile	Ratio	1050	20.4306	0.392196
X1050_0_0	His_by_Val	CatOrd	134329	0.051975	0.0055221	9.41218	0.0411517	0.0627983	4.93247e-21	4.85082e-15	***	Assessment centre > Touchscreen > Lifestyle and environment > Sun exposure	Time spend outdoors in summer	Physical activities	His/Val	Ratio	1050	20.3069	0.202087
X1050_0_0	Phe_by_Ile	CatOrd	134022	0.0503454	0.00535106	9.40848	0.0398573	0.0608334	5.10931e-21	5.02473e-15	***	Assessment centre > Touchscreen > Lifestyle and environment > Sun exposure	Time spend outdoors in summer	Physical activities	Phe/Ile	Ratio	1050	20.2916	0.85278
X1050_0_0	Phe_by_Val	CatOrd	134284	0.0436824	0.00539112	8.10266	0.0331158	0.054249	5.42154e-16	5.33179e-10	***	Assessment centre > Touchscreen > Lifestyle and environment > Sun exposure	Time spend outdoors in summer	Physical activities	Phe/Val	Ratio	1050	15.2659	0.60683
X1050_0_0	Tyr_by_Ile	CatOrd	134002	0.0397904	0.00539422	7.37649	0.0292178	0.0503631	1.63444e-13	1.60739e-07	***	Assessment centre > Touchscreen > Lifestyle and environment > Sun exposure	Time spend outdoors in summer	Physical activities	Tyr/Ile	Ratio	1050	12.7866	0.756098
X1050_0_0	Tyr_by_Val	CatOrd	134304	0.0321648	0.00545482	5.89658	0.0214733	0.0428562	3.72e-09	0.00365842	**	Assessment centre > Touchscreen > Lifestyle and environment > Sun exposure	Time spend outdoors in summer	Physical activities	Tyr/Val	Ratio	1050	8.42946	0.562517
X1050_0_0	Ile_by_Leu	CatOrd	134620	-0.0626089	0.00526284	-11.8964	-0.0729241	-0.0522938	1.28278e-32	1.26155e-26	***	Assessment centre > Touchscreen > Lifestyle and environment > Sun exposure	Time spend outdoors in summer	Physical activities	Ile/Leu	Ratio	1050	31.8918	0.275899
X1050_0_0	Ile_by_Citrate	CatOrd	134267	-0.0574437	0.00564749	-10.1715	-0.0685128	-0.0463747	2.71109e-24	2.66621e-18	***	Assessment centre > Touchscreen > Lifestyle and environment > Sun exposure	Time spend outdoors in summer	Physical activities	Ile/Citrate	Ratio	1050	23.5669	0.735558
X1050_0_0	Leu_by_Val	CatOrd	134525	0.0353146	0.00540963	6.5281	0.0247117	0.0459174	6.6846e-11	6.57394e-05	***	Assessment centre > Touchscreen > Lifestyle and environment > Sun exposure	Time spend outdoors in summer	Physical activities	Leu/Val	Ratio	1050	10.1749	0.54928
X1050_0_0	DHA_by_LA	CatOrd	133913	-0.0494375	0.00566113	-8.7328	-0.0605334	-0.0383417	2.51232e-18	2.47073e-12	***	Assessment centre > Touchscreen > Lifestyle and environment > Sun exposure	Time spend outdoors in summer	Physical activities	DHA/LA	Ratio	1050	17.5999	0.346127
X1050_0_0	LA_by_Phosphatidylc	CatOrd	134492	-0.0338936	0.0057293	-5.91583	-0.0451231	-0.0226642	3.30994e-09	0.00325514	**	Assessment centre > Touchscreen > Lifestyle and environment > Sun exposure	Time spend outdoors in summer	Physical activities	LA/PC	Ratio	1050	8.48018	0.514966
X1050_0_0	Phosphatidylc_by_Sphingomyelins	CatOrd	134367	0.030714	0.0053673	5.72244	0.0201941	0.0412339	1.0523e-08	0.0103488	*	Assessment centre > Touchscreen > Lifestyle and environment > Sun exposure	Time spend outdoors in summer	Physical activities	PC/SM	Ratio	1050	7.97786	0.815768
X1060_0_0	Ala	CatOrd	116819	-0.0369516	0.00594953	-6.21084	-0.0486127	-0.0252905	5.28774e-10	0.00052002	***	Assessment centre > Touchscreen > Lifestyle and environment > Sun exposure	Time spent outdoors in winter	Physical activities	Ala	Amino acids	1060	9.27673	0.526273
X1060_0_0	Ile	CatOrd	116438	-0.0344227	0.00601998	-5.71808	-0.0462219	-0.0226236	1.07999e-08	0.0106211	*	Assessment centre > Touchscreen > Lifestyle and environment > Sun exposure	Time spent outdoors in winter	Physical activities	Ile	Amino acids	1060	7.96658	0.20304
X1060_0_0	Total_BCAA	CatOrd	116533	-0.0351301	0.00628599	-5.58864	-0.0474506	-0.0228096	2.29366e-08	0.0225569	*	Assessment centre > Touchscreen > Lifestyle and environment > Sun exposure	Time spent outdoors in winter	Physical activities	Total BCAA	Amino acids	1060	7.63947	0.848108
X1060_0_0	Val	CatOrd	116635	-0.0480642	0.00634093	-7.57999	-0.0604924	-0.035636	3.48125e-14	3.42362e-08	***	Assessment centre > Touchscreen > Lifestyle and environment > Sun exposure	Time spent outdoors in winter	Physical activities	Val	Amino acids	1060	13.4583	0.370494
X1060_0_0	ApoA1	CatOrd	116810	0.0539858	0.00659758	8.18266	0.0410545	0.066917	2.80398e-16	2.75756e-10	***	Assessment centre > Touchscreen > Lifestyle and environment > Sun exposure	Time spent outdoors in winter	Physical activities	ApoA1	Apolipoproteins	1060	15.5522	0.303325
X1060_0_0	HDL_C	CatOrd	116820	0.0418196	0.00694986	6.01733	0.0281979	0.0554413	1.77843e-09	0.00174899	**	Assessment centre > Touchscreen > Lifestyle and environment > Sun exposure	Time spent outdoors in winter	Physical activities	HDL-C	Cholesterol	1060	8.74996	0.770597
X1060_0_0	HDL_CE	CatOrd	116826	0.0424957	0.0069111	6.1489	0.0289499	0.0560414	7.82722e-10	0.000769765	***	Assessment centre > Touchscreen > Lifestyle and environment > Sun exposure	Time spent outdoors in winter	Physical activities	HDL-CE	Cholesterol	1060	9.10639	0.733449
X1060_0_0	Total_CE	CatOrd	116824	0.0375515	0.00674102	5.5706	0.0243391	0.0507639	2.54426e-08	0.0250214	*	Assessment centre > Touchscreen > Lifestyle and environment > Sun exposure	Time spent outdoors in winter	Physical activities	Total CE	Cholesterol	1060	7.59444	0.838906
X1060_0_0	Omega_6_by_Omega_3	CatOrd	115912	0.0431132	0.00630078	6.84253	0.0307637	0.0554628	7.81933e-12	7.68989e-06	***	Assessment centre > Touchscreen > Lifestyle and environment > Sun exposure	Time spent outdoors in winter	Physical activities	Omega-6/Omega-3	Fatty acids	1060	11.1068	0.569049
X1060_0_0	DHA_pct	CatOrd	116527	-0.0466944	0.00648934	-7.19556	-0.0594135	-0.0339753	6.2578e-13	6.15421e-07	***	Assessment centre > Touchscreen > Lifestyle and environment > Sun exposure	Time spent outdoors in winter	Physical activities	DHA%	Fatty acids	1060	12.2036	0.0262808
X1060_0_0	Omega_3_pct	CatOrd	116482	-0.0470294	0.00636417	-7.38972	-0.0595032	-0.0345557	1.48116e-13	1.45664e-07	***	Assessment centre > Touchscreen > Lifestyle and environment > Sun exposure	Time spent outdoors in winter	Physical activities	Omega-3%	Fatty acids	1060	12.8294	0.486127
X1060_0_0	Omega_6	CatOrd	116711	0.0384073	0.00638756	6.01283	0.0258877	0.050927	1.82851e-09	0.00179824	**	Assessment centre > Touchscreen > Lifestyle and environment > Sun exposure	Time spent outdoors in winter	Physical activities	Omega-6	Fatty acids	1060	8.7379	0.542681
X1060_0_0	HDL_P	CatOrd	116792	0.0609141	0.00634276	9.60372	0.0484823	0.0733459	7.85585e-22	7.72581e-16	***	Assessment centre > Touchscreen > Lifestyle and environment > Sun exposure	Time spent outdoors in winter	Physical activities	HDL-P	Lipoprotein and lipid	1060	21.1048	0.83666
X1060_0_0	Total_P	CatOrd	116797	0.0602735	0.00635442	9.48529	0.0478189	0.0727282	2.46025e-21	2.41952e-15	***	Assessment centre > Touchscreen > Lifestyle and environment > Sun exposure	Time spent outdoors in winter	Physical activities	Total P	Lipoprotein and lipid	1060	20.609	0.728665
X1060_0_0	M_HDL_C	CatOrd	116820	0.053485	0.00657535	8.13417	0.0405973	0.0663727	4.18782e-16	4.1185e-10	***	Assessment centre > Touchscreen > Lifestyle and environment > Sun exposure	Time spent outdoors in winter	Physical activities	M-HDL-C	Lipoprotein and lipid	1060	15.378	0.555114
X1060_0_0	M_HDL_CE	CatOrd	116822	0.0539585	0.00654583	8.24318	0.0411287	0.0667883	1.69403e-16	1.66599e-10	***	Assessment centre > Touchscreen > Lifestyle and environment > Sun exposure	Time spent outdoors in winter	Physical activities	M-HDL-CE	Lipoprotein and lipid	1060	15.7711	0.0734144
X1060_0_0	M_HDL_FC	CatOrd	116815	0.0498769	0.0065855	7.57375	0.0369694	0.0627845	3.65244e-14	3.59198e-08	***	Assessment centre > Touchscreen > Lifestyle and environment > Sun exposure	Time spent outdoors in winter	Physical activities	M-HDL-FC	Lipoprotein and lipid	1060	13.4374	0.136502
X1060_0_0	M_HDL_L	CatOrd	116809	0.054669	0.0064682	8.45197	0.0419914	0.0673467	2.89658e-17	2.84863e-11	***	Assessment centre > Touchscreen > Lifestyle and environment > Sun exposure	Time spent outdoors in winter	Physical activities	M-HDL-L	Lipoprotein and lipid	1060	16.5381	0.684609
X1060_0_0	M_HDL_P	CatOrd	116815	0.0543235	0.00646364	8.40447	0.0416547	0.0669922	4.34559e-17	4.27365e-11	***	Assessment centre > Touchscreen > Lifestyle and environment > Sun exposure	Time spent outdoors in winter	Physical activities	M-HDL-P	Lipoprotein and lipid	1060	16.362	0.0996219
X1060_0_0	M_HDL_PL	CatOrd	116806	0.052729	0.0063662	8.28264	0.0402512	0.0652067	1.21729e-16	1.19714e-10	***	Assessment centre > Touchscreen > Lifestyle and environment > Sun exposure	Time spent outdoors in winter	Physical activities	M-HDL-PL	Lipoprotein and lipid	1060	15.9146	0.203786
X1060_0_0	S_HDL_C	CatOrd	116789	0.0624243	0.00595337	10.4856	0.0507558	0.0740929	1.03338e-25	1.01627e-19	***	Assessment centre > Touchscreen > Lifestyle and environment > Sun exposure	Time spent outdoors in winter	Physical activities	S-HDL-C	Lipoprotein and lipid	1060	24.9857	0.36598
X1060_0_0	S_HDL_CE	CatOrd	116793	0.0615686	0.0059173	10.4049	0.0499707	0.0731666	2.41718e-25	2.37716e-19	***	Assessment centre > Touchscreen > Lifestyle and environment > Sun exposure	Time spent outdoors in winter	Physical activities	S-HDL-CE	Lipoprotein and lipid	1060	24.6167	0.846196
X1060_0_0	S_HDL_FC	CatOrd	116776	0.0557159	0.00605842	9.19644	0.0438414	0.0675904	3.75864e-20	3.69642e-14	***	Assessment centre > Touchscreen > Lifestyle and environment > Sun exposure	Time spent outdoors in winter	Physical activities	S-HDL-FC	Lipoprotein and lipid	1060	19.425	0.236873
X1060_0_0	S_HDL_L	CatOrd	116786	0.0628122	0.00603481	10.4083	0.050984	0.0746405	2.33077e-25	2.29218e-19	***	Assessment centre > Touchscreen > Lifestyle and environment > Sun exposure	Time spent outdoors in winter	Physical activities	S-HDL-L	Lipoprotein and lipid	1060	24.6325	0.704878
X1060_0_0	S_HDL_P	CatOrd	116790	0.0628386	0.00593574	10.5865	0.0512045	0.0744726	3.53828e-26	3.47971e-20	***	Assessment centre > Touchscreen > Lifestyle and environment > Sun exposure	Time spent outdoors in winter	Physical activities	S-HDL-P	Lipoprotein and lipid	1060	25.4512	0.107609
X1060_0_0	S_HDL_PL	CatOrd	116788	0.0618643	0.00604657	10.2313	0.050013	0.0737155	1.47044e-24	1.4461e-18	***	Assessment centre > Touchscreen > Lifestyle and environment > Sun exposure	Time spent outdoors in winter	Physical activities	S-HDL-PL	Lipoprotein and lipid	1060	23.8326	0.779069
X1060_0_0	Cholines	CatOrd	116708	0.0442843	0.00656793	6.7425	0.0314111	0.0571574	1.56406e-11	1.53816e-05	***	Assessment centre > Touchscreen > Lifestyle and environment > Sun exposure	Time spent outdoors in winter	Physical activities	Cholines	Lipoprotein and lipid	1060	10.8057	0.255106
X1060_0_0	Phosphatidylc	CatOrd	116710	0.0436498	0.00652251	6.69218	0.0308656	0.0564339	2.20866e-11	2.1721e-05	***	Assessment centre > Touchscreen > Lifestyle and environment > Sun exposure	Time spent outdoors in winter	Physical activities	PC	Lipoprotein and lipid	1060	10.6559	0.548043
X1060_0_0	Phosphoglyc	CatOrd	116711	0.0431742	0.00644768	6.69609	0.0305368	0.0558117	2.1504e-11	2.1148e-05	***	Assessment centre > Touchscreen > Lifestyle and environment > Sun exposure	Time spent outdoors in winter	Physical activities	Phosphoglyc	Lipoprotein and lipid	1060	10.6675	0.0339015
X1060_0_0	HDL_PL	CatOrd	116821	0.0447339	0.00668214	6.69454	0.0316369	0.0578309	2.17318e-11	2.13721e-05	***	Assessment centre > Touchscreen > Lifestyle and environment > Sun exposure	Time spent outdoors in winter	Physical activities	HDL-PL	Lipoprotein and lipid	1060	10.6629	0.806109
X1060_0_0	Total_PL	CatOrd	116825	0.0391801	0.00654949	5.98216	0.0263431	0.0520171	2.20838e-09	0.00217183	**	Assessment centre > Touchscreen > Lifestyle and environment > Sun exposure	Time spent outdoors in winter	Physical activities	Total PL	Lipoprotein and lipid	1060	8.65593	0.337753
X1060_0_0	IDL_PL_pct	CatOrd	116792	-0.0410506	0.00599742	-6.84471	-0.0528055	-0.0292956	7.70056e-12	7.57308e-06	***	Assessment centre > Touchscreen > Lifestyle and environment > Sun exposure	Time spent outdoors in winter	Physical activities	IDL-PL%	Lipoprotein and lipid	1060	11.1135	0.916286
X1060_0_0	S_LDL_C_pct	CatOrd	116635	0.0468308	0.00619934	7.55415	0.0346801	0.0589815	4.24646e-14	4.17616e-08	***	Assessment centre > Touchscreen > Lifestyle and environment > Sun exposure	Time spent outdoors in winter	Physical activities	S-LDL-C%	Lipoprotein and lipid	1060	13.372	0.357106
X1060_0_0	S_LDL_CE_pct	CatOrd	116790	0.0461906	0.00618391	7.46948	0.0340701	0.058311	8.10668e-14	7.97248e-08	***	Assessment centre > Touchscreen > Lifestyle and environment > Sun exposure	Time spent outdoors in winter	Physical activities	S-LDL-CE%	Lipoprotein and lipid	1060	13.0912	0.975365
X1060_0_0	S_LDL_PL_pct	CatOrd	116792	-0.0480378	0.0061038	-7.87015	-0.0600013	-0.0360744	3.57219e-15	3.51305e-09	***	Assessment centre > Touchscreen > Lifestyle and environment > Sun exposure	Time spent outdoors in winter	Physical activities	S-LDL-PL%	Lipoprotein and lipid	1060	14.4471	0.384379
X1060_0_0	XS_VLDL_PL_pct	CatOrd	116770	-0.0465473	0.00610997	-7.61826	-0.0585228	-0.0345718	2.59043e-14	2.54755e-08	***	Assessment centre > Touchscreen > Lifestyle and environment > Sun exposure	Time spent outdoors in winter	Physical activities	XS-VLDL-PL%	Lipoprotein and lipid	1060	13.5866	0.488674
X1060_0_0	HDL_L	CatOrd	116812	0.0450925	0.00680892	6.62256	0.031747	0.058438	3.54554e-11	3.48684e-05	***	Assessment centre > Touchscreen > Lifestyle and environment > Sun exposure	Time spent outdoors in winter	Physical activities	HDL-L	Lipoprotein and lipid	1060	10.4503	0.490776
X1060_0_0	Ala_by_Gln	CatOrd	116418	-0.048208	0.00622731	-7.74138	-0.0604135	-0.0360024	9.91308e-15	9.74897e-09	***	Assessment centre > Touchscreen > Lifestyle and environment > Sun exposure	Time spent outdoors in winter	Physical activities	Ala/Gln	Ratio	1060	14.0038	0.0122546
X1060_0_0	Ala_by_Phe	CatOrd	116711	-0.0329502	0.00599898	-5.49264	-0.0447082	-0.0211922	3.968e-08	0.0390231	*	Assessment centre > Touchscreen > Lifestyle and environment > Sun exposure	Time spent outdoors in winter	Physical activities	Ala/Phe	Ratio	1060	7.40143	0.641473
X1060_0_0	Gln_by_Ile	CatOrd	116150	0.0485538	0.0062099	7.81878	0.0363824	0.0607252	5.37831e-15	5.28927e-09	***	Assessment centre > Touchscreen > Lifestyle and environment > Sun exposure	Time spent outdoors in winter	Physical activities	Gln/Ile	Ratio	1060	14.2694	0.512575
X1060_0_0	Gln_by_Val	CatOrd	116343	0.0576675	0.00649374	8.88047	0.0449398	0.0703952	6.74939e-19	6.63766e-13	***	Assessment centre > Touchscreen > Lifestyle and environment > Sun exposure	Time spent outdoors in winter	Physical activities	Gln/Val	Ratio	1060	18.1707	0.320352
X1060_0_0	His_by_Ile	CatOrd	116372	0.0350837	0.00602918	5.81899	0.0232665	0.0469009	5.9359e-09	0.00583764	**	Assessment centre > Touchscreen > Lifestyle and environment > Sun exposure	Time spent outdoors in winter	Physical activities	His/Ile	Ratio	1060	8.22651	0.581433
X1060_0_0	His_by_Val	CatOrd	116569	0.0361796	0.0062155	5.82087	0.0239973	0.048362	5.86938e-09	0.00577222	**	Assessment centre > Touchscreen > Lifestyle and environment > Sun exposure	Time spent outdoors in winter	Physical activities	His/Val	Ratio	1060	8.23141	0.617344
X1060_0_0	Phe_by_Ile	CatOrd	116310	0.0435891	0.00601886	7.24209	0.0317921	0.0553861	4.44544e-13	4.37185e-07	***	Assessment centre > Touchscreen > Lifestyle and environment > Sun exposure	Time spent outdoors in winter	Physical activities	Phe/Ile	Ratio	1060	12.3521	0.438275
X1060_0_0	Phe_by_Val	CatOrd	116536	0.0410005	0.00607035	6.75422	0.0291026	0.0528984	1.44272e-11	1.41884e-05	***	Assessment centre > Touchscreen > Lifestyle and environment > Sun exposure	Time spent outdoors in winter	Physical activities	Phe/Val	Ratio	1060	10.8408	0.170369
X1060_0_0	Ile_by_Leu	CatOrd	116826	-0.0593519	0.00592414	-10.0187	-0.0709632	-0.0477406	1.29006e-23	1.2687e-17	***	Assessment centre > Touchscreen > Lifestyle and environment > Sun exposure	Time spent outdoors in winter	Physical activities	Ile/Leu	Ratio	1060	22.8894	0.71508
X1060_0_0	Ile_by_Citrate	CatOrd	116519	-0.0411488	0.00635956	-6.47038	-0.0536135	-0.028684	9.8144e-11	9.65193e-05	***	Assessment centre > Touchscreen > Lifestyle and environment > Sun exposure	Time spent outdoors in winter	Physical activities	Ile/Citrate	Ratio	1060	10.0081	0.747787
X1060_0_0	Leu_by_Val	CatOrd	116737	0.0466946	0.00609891	7.65622	0.0347407	0.0586484	1.92949e-14	1.89755e-08	***	Assessment centre > Touchscreen > Lifestyle and environment > Sun exposure	Time spent outdoors in winter	Physical activities	Leu/Val	Ratio	1060	13.7146	0.843915
X1060_0_0	DHA_by_LA	CatOrd	116218	-0.0420599	0.00636044	-6.61274	-0.0545264	-0.0295935	3.78903e-11	3.72631e-05	***	Assessment centre > Touchscreen > Lifestyle and environment > Sun exposure	Time spent outdoors in winter	Physical activities	DHA/LA	Ratio	1060	10.4215	0.534759
X1070_0_0	Gly	CatOrd	139941	-0.0485528	0.00563807	-8.6116	-0.0596034	-0.0375022	7.27785e-18	7.15737e-12	***	Assessment centre > Touchscreen > Lifestyle and environment > Physical activity	Time spent watching television (TV)	Physical activities	Gly	Amino acids	1070	17.138	0.302235
X1070_0_0	Tyr	CatOrd	140858	-0.044649	0.00538275	-8.29483	-0.0551992	-0.0340988	1.09685e-16	1.07869e-10	***	Assessment centre > Touchscreen > Lifestyle and environment > Physical activity	Time spent watching television (TV)	Physical activities	Tyr	Amino acids	1070	15.9599	0.456518
X1070_0_0	ApoB_by_ApoA1	CatOrd	141126	0.0952374	0.0058076	16.3988	0.0838545	0.10662	2.22054e-60	2.18378e-54	***	Assessment centre > Touchscreen > Lifestyle and environment > Physical activity	Time spent watching television (TV)	Physical activities	ApoB/ApoA1	Apolipoproteins	1070	59.6535	0.384343
X1070_0_0	ApoA1	CatOrd	141100	-0.0487889	0.00587562	-8.30362	-0.0603051	-0.0372727	1.01868e-16	1.00182e-10	***	Assessment centre > Touchscreen > Lifestyle and environment > Physical activity	Time spent watching television (TV)	Physical activities	ApoA1	Apolipoproteins	1070	15.992	0.249047
X1070_0_0	ApoB	CatOrd	141131	0.0792147	0.0057782	13.7092	0.0678894	0.09054	9.52311e-43	9.36546e-37	***	Assessment centre > Touchscreen > Lifestyle and environment > Physical activity	Time spent watching television (TV)	Physical activities	ApoB	Apolipoproteins	1070	42.0212	0.654627
X1070_0_0	Clinical_LDL_C	CatOrd	141129	0.0524601	0.00585893	8.95386	0.0409766	0.0639436	3.47282e-19	3.41533e-13	***	Assessment centre > Touchscreen > Lifestyle and environment > Physical activity	Time spent watching television (TV)	Physical activities	Clinical LDL-C	Cholesterol	1070	18.4593	0.955324
X1070_0_0	HDL_C	CatOrd	141110	-0.0995894	0.00620183	-16.0581	-0.111745	-0.0874338	5.65229e-58	5.55872e-52	***	Assessment centre > Touchscreen > Lifestyle and environment > Physical activity	Time spent watching television (TV)	Physical activities	HDL-C	Cholesterol	1070	57.2478	0.291083
X1070_0_0	LDL_C	CatOrd	141127	0.0570731	0.00574	9.94304	0.0458227	0.0683235	2.75276e-23	2.70719e-17	***	Assessment centre > Touchscreen > Lifestyle and environment > Physical activity	Time spent watching television (TV)	Physical activities	LDL-C	Cholesterol	1070	22.5602	0.650189
X1070_0_0	non_HDL_C	CatOrd	141131	0.0672789	0.00586361	11.474	0.0557862	0.0787715	1.83926e-30	1.80881e-24	***	Assessment centre > Touchscreen > Lifestyle and environment > Physical activity	Time spent watching television (TV)	Physical activities	Non-HDL-C	Cholesterol	1070	29.7354	0.53636
X1070_0_0	Remnant_C	CatOrd	141134	0.0761986	0.00590995	12.8933	0.0646151	0.0877821	5.16107e-38	5.07563e-32	***	Assessment centre > Touchscreen > Lifestyle and environment > Physical activity	Time spent watching television (TV)	Physical activities	Remnant-C	Cholesterol	1070	37.2873	0.597452
X1070_0_0	VLDL_C	CatOrd	141130	0.111375	0.00571489	19.4885	0.100174	0.122576	1.77484e-84	1.74546e-78	***	Assessment centre > Touchscreen > Lifestyle and environment > Physical activity	Time spent watching television (TV)	Physical activities	VLDL-C	Cholesterol	1070	83.7508	0.0248983
X1070_0_0	HDL_CE	CatOrd	141118	-0.099654	0.00616647	-16.1606	-0.11174	-0.0875677	1.07979e-58	1.06192e-52	***	Assessment centre > Touchscreen > Lifestyle and environment > Physical activity	Time spent watching television (TV)	Physical activities	HDL-CE	Cholesterol	1070	57.9667	0.00484174
X1070_0_0	LDL_CE	CatOrd	141125	0.0654267	0.00569148	11.4955	0.0542714	0.076582	1.43333e-30	1.4096e-24	***	Assessment centre > Touchscreen > Lifestyle and environment > Physical activity	Time spent watching television (TV)	Physical activities	LDL-CE	Cholesterol	1070	29.8437	0.131378
X1070_0_0	VLDL_CE	CatOrd	141130	0.10449	0.00575171	18.1667	0.0932163	0.115763	1.14933e-73	1.1303e-67	***	Assessment centre > Touchscreen > Lifestyle and environment > Physical activity	Time spent watching television (TV)	Physical activities	VLDL-CE	Cholesterol	1070	72.9396	0.0248171
X1070_0_0	PUFA_by_MUFA	CatOrd	141008	-0.177408	0.00621218	-28.558	-0.189583	-0.165232	7.25608e-179	7.13596e-173	***	Assessment centre > Touchscreen > Lifestyle and environment > Physical activity	Time spent watching television (TV)	Physical activities	PUFA/MUFA	Fatty acids	1070	178.139	0.0921295
X1070_0_0	DHA_pct	CatOrd	140763	-0.116959	0.00582492	-20.079	-0.128375	-0.105542	1.50424e-89	1.47934e-83	***	Assessment centre > Touchscreen > Lifestyle and environment > Physical activity	Time spent watching television (TV)	Physical activities	DHA%	Fatty acids	1070	88.8227	0.475558
X1070_0_0	LA_pct	CatOrd	141007	-0.135978	0.00617092	-22.0352	-0.148073	-0.123883	2.01279e-107	1.97947e-101	***	Assessment centre > Touchscreen > Lifestyle and environment > Physical activity	Time spent watching television (TV)	Physical activities	LA%	Fatty acids	1070	106.696	0.196657
X1070_0_0	MUFA_pct	CatOrd	141012	0.183113	0.00620263	29.5219	0.170956	0.19527	5.78241e-191	5.68669e-185	***	Assessment centre > Touchscreen > Lifestyle and environment > Physical activity	Time spent watching television (TV)	Physical activities	MUFA%	Fatty acids	1070	190.238	0.814674
X1070_0_0	Omega_3_pct	CatOrd	140696	-0.0495231	0.00565618	-8.75556	-0.0606092	-0.0384369	2.05279e-18	2.01881e-12	***	Assessment centre > Touchscreen > Lifestyle and environment > Physical activity	Time spent watching television (TV)	Physical activities	Omega-3%	Fatty acids	1070	17.6877	0.244059
X1070_0_0	Omega_6_pct	CatOrd	141006	-0.120309	0.00595144	-20.215	-0.131973	-0.108644	9.71728e-91	9.55642e-85	***	Assessment centre > Touchscreen > Lifestyle and environment > Physical activity	Time spent watching television (TV)	Physical activities	Omega-6%	Fatty acids	1070	90.0125	0.488808
X1070_0_0	PUFA_pct	CatOrd	141007	-0.142988	0.00605858	-23.6009	-0.154863	-0.131113	6.54241e-123	6.43411e-117	***	Assessment centre > Touchscreen > Lifestyle and environment > Physical activity	Time spent watching television (TV)	Physical activities	PUFA%	Fatty acids	1070	122.184	0.648882
X1070_0_0	SFA_pct	CatOrd	140994	0.0429269	0.00552566	7.76865	0.0320966	0.0537572	7.98603e-15	7.85383e-09	***	Assessment centre > Touchscreen > Lifestyle and environment > Physical activity	Time spent watching television (TV)	Physical activities	SFA%	Fatty acids	1070	14.0977	0.158716
X1070_0_0	DHA	CatOrd	140620	-0.0512712	0.00565317	-9.06947	-0.0623514	-0.040191	1.21078e-19	1.19074e-13	***	Assessment centre > Touchscreen > Lifestyle and environment > Physical activity	Time spent watching television (TV)	Physical activities	DHA	Fatty acids	1070	18.9169	0.836978
X1070_0_0	MUFA	CatOrd	140767	0.134127	0.00570092	23.5272	0.122953	0.145301	3.70351e-122	3.64221e-116	***	Assessment centre > Touchscreen > Lifestyle and environment > Physical activity	Time spent watching television (TV)	Physical activities	MUFA	Fatty acids	1070	121.431	0.436597
X1070_0_0	Omega_6	CatOrd	140982	0.0566106	0.00569163	9.94629	0.045455	0.0677662	2.66428e-23	2.62018e-17	***	Assessment centre > Touchscreen > Lifestyle and environment > Physical activity	Time spent watching television (TV)	Physical activities	Omega-6	Fatty acids	1070	22.5744	0.233496
X1070_0_0	PUFA	CatOrd	140984	0.0483175	0.00563929	8.56802	0.0372645	0.0593705	1.06321e-17	1.04561e-11	***	Assessment centre > Touchscreen > Lifestyle and environment > Physical activity	Time spent watching television (TV)	Physical activities	PUFA	Fatty acids	1070	16.9734	0.298856
X1070_0_0	SFA	CatOrd	140791	0.0954042	0.00561156	17.0014	0.0844055	0.106403	9.31484e-65	9.16064e-59	***	Assessment centre > Touchscreen > Lifestyle and environment > Physical activity	Time spent watching television (TV)	Physical activities	SFA	Fatty acids	1070	64.0308	0.159421
X1070_0_0	Total_FA	CatOrd	140907	0.0962016	0.00559127	17.2057	0.0852427	0.107161	2.81496e-66	2.76836e-60	***	Assessment centre > Touchscreen > Lifestyle and environment > Physical activity	Time spent watching television (TV)	Physical activities	Total FA	Fatty acids	1070	65.5505	0.585567
X1070_0_0	Unsaturation	CatOrd	140996	-0.084328	0.00587328	-14.3579	-0.0958396	-0.0728163	1.02585e-46	1.00887e-40	***	Assessment centre > Touchscreen > Lifestyle and environment > Physical activity	Time spent watching television (TV)	Physical activities	Unsaturation	Fatty acids	1070	45.9889	0.148778
X1070_0_0	Creatinine	CatOrd	139485	0.083984	0.00637577	13.1724	0.0714875	0.0964805	1.33652e-39	1.3144e-33	***	Assessment centre > Touchscreen > Lifestyle and environment > Physical activity	Time spent watching television (TV)	Physical activities	Creatinine	Fluid balance	1070	38.874	0.17906
X1070_0_0	HDL_FC	CatOrd	141073	-0.0903668	0.00614822	-14.6981	-0.102417	-0.0783163	7.21085e-49	7.09148e-43	***	Assessment centre > Touchscreen > Lifestyle and environment > Physical activity	Time spent watching television (TV)	Physical activities	HDL-FC	Cholesterol	1070	48.142	0.339222
X1070_0_0	LDL_FC	CatOrd	141130	0.0339225	0.0057806	5.86833	0.0225925	0.0452525	4.41176e-09	0.00433873	**	Assessment centre > Touchscreen > Lifestyle and environment > Physical activity	Time spent watching television (TV)	Physical activities	LDL-FC	Cholesterol	1070	8.35539	0.183902
X1070_0_0	Total_FC	CatOrd	141125	0.0474091	0.00593726	7.98501	0.035772	0.0590461	1.41554e-15	1.39211e-09	***	Assessment centre > Touchscreen > Lifestyle and environment > Physical activity	Time spent watching television (TV)	Physical activities	Total FC	Cholesterol	1070	14.8491	0.405542
X1070_0_0	VLDL_FC	CatOrd	141120	0.115074	0.00567882	20.2638	0.103944	0.126205	3.62338e-91	3.5634e-85	***	Assessment centre > Touchscreen > Lifestyle and environment > Physical activity	Time spent watching television (TV)	Physical activities	VLDL-FC	Cholesterol	1070	90.4409	0.61356
X1070_0_0	Lactate	CatOrd	140866	0.0453181	0.00542039	8.36068	0.0346942	0.0559421	6.29157e-17	6.18742e-11	***	Assessment centre > Touchscreen > Lifestyle and environment > Physical activity	Time spent watching television (TV)	Physical activities	Lactate	Glycolysis related metabolites	1070	16.2012	0.685671
X1070_0_0	GlycA	CatOrd	141095	0.187813	0.00585766	32.0629	0.176332	0.199294	9.40507e-225	9.24938e-219	***	Assessment centre > Touchscreen > Lifestyle and environment > Physical activity	Time spent watching television (TV)	Physical activities	GlycA	Inflammation	1070	224.027	0.823526
X1070_0_0	Acetate	CatOrd	138681	-0.0594755	0.00531585	-11.1883	-0.0698946	-0.0490564	4.78629e-29	4.70706e-23	***	Assessment centre > Touchscreen > Lifestyle and environment > Physical activity	Time spent watching television (TV)	Physical activities	Acetate	Ketone bodies	1070	28.32	0.373982
X1070_0_0	bOHbutyrate	CatOrd	132489	0.0493223	0.0055697	8.85547	0.0384057	0.0602389	8.43277e-19	8.29318e-13	***	Assessment centre > Touchscreen > Lifestyle and environment > Physical activity	Time spent watching television (TV)	Physical activities	3-Hydroxybutyrate	Ketone bodies	1070	18.074	0.952841
X1070_0_0	LDL_P	CatOrd	141127	0.077907	0.00567779	13.7214	0.0667786	0.0890355	8.05809e-43	7.9247e-37	***	Assessment centre > Touchscreen > Lifestyle and environment > Physical activity	Time spent watching television (TV)	Physical activities	LDL-P	Lipoprotein and lipid	1070	42.0938	0.0188322
X1070_0_0	VLDL_P	CatOrd	141110	0.102765	0.00560001	18.3509	0.091789	0.113741	3.97533e-75	3.90952e-69	***	Assessment centre > Touchscreen > Lifestyle and environment > Physical activity	Time spent watching television (TV)	Physical activities	VLDL-P	Lipoprotein and lipid	1070	74.4006	0.612375
X1070_0_0	HDL_size	CatOrd	141139	-0.157846	0.006373	-24.7679	-0.170337	-0.145355	3.87479e-135	3.81065e-129	***	Assessment centre > Touchscreen > Lifestyle and environment > Physical activity	Time spent watching television (TV)	Physical activities	HDL size	Lipoprotein and lipid	1070	134.412	0.463574
X1070_0_0	LDL_size	CatOrd	141122	-0.0357166	0.00566073	-6.30954	-0.0468117	-0.0246216	2.80686e-10	0.000276039	***	Assessment centre > Touchscreen > Lifestyle and environment > Physical activity	Time spent watching television (TV)	Physical activities	LDL size	Lipoprotein and lipid	1070	9.55178	0.35473
X1070_0_0	VLDL_size	CatOrd	141144	0.13051	0.00603063	21.6411	0.11869	0.14233	1.08722e-103	1.06923e-97	***	Assessment centre > Touchscreen > Lifestyle and environment > Physical activity	Time spent watching television (TV)	Physical activities	VLDL size	Lipoprotein and lipid	1070	102.964	0.882423
X1070_0_0	IDL_P	CatOrd	141131	0.0506691	0.0059386	8.53217	0.0390294	0.0623087	1.45023e-17	1.42622e-11	***	Assessment centre > Touchscreen > Lifestyle and environment > Physical activity	Time spent watching television (TV)	Physical activities	IDL-P	Lipoprotein and lipid	1070	16.8386	0.0758029
X1070_0_0	IDL_PL	CatOrd	141122	0.0333235	0.00605004	5.50798	0.0214654	0.0451815	3.63607e-08	0.0357587	*	Assessment centre > Touchscreen > Lifestyle and environment > Physical activity	Time spent watching television (TV)	Physical activities	IDL-PL	Lipoprotein and lipid	1070	7.43937	0.883291
X1070_0_0	IDL_TG	CatOrd	140909	0.0753055	0.00550141	13.6884	0.0645228	0.0860883	1.26811e-42	1.24712e-36	***	Assessment centre > Touchscreen > Lifestyle and environment > Physical activity	Time spent watching television (TV)	Physical activities	IDL-TG	Lipoprotein and lipid	1070	41.8968	0.188222
X1070_0_0	L_HDL_C	CatOrd	141080	-0.151889	0.00637672	-23.8193	-0.164387	-0.139391	3.73166e-125	3.66988e-119	***	Assessment centre > Touchscreen > Lifestyle and environment > Physical activity	Time spent watching television (TV)	Physical activities	L-HDL-C	Lipoprotein and lipid	1070	124.428	0.215067
X1070_0_0	L_HDL_CE	CatOrd	141091	-0.151881	0.00635568	-23.897	-0.164338	-0.139424	5.87432e-126	5.77708e-120	***	Assessment centre > Touchscreen > Lifestyle and environment > Physical activity	Time spent watching television (TV)	Physical activities	L-HDL-CE	Lipoprotein and lipid	1070	125.231	0.869532
X1070_0_0	L_HDL_FC	CatOrd	141038	-0.142317	0.00628315	-22.6506	-0.154632	-0.130002	2.19513e-113	2.15879e-107	***	Assessment centre > Touchscreen > Lifestyle and environment > Physical activity	Time spent watching television (TV)	Physical activities	L-HDL-FC	Lipoprotein and lipid	1070	112.659	0.0608381
X1070_0_0	L_HDL_L	CatOrd	141081	-0.144895	0.00637963	-22.7122	-0.157399	-0.132391	5.44551e-114	5.35537e-108	***	Assessment centre > Touchscreen > Lifestyle and environment > Physical activity	Time spent watching television (TV)	Physical activities	L-HDL-L	Lipoprotein and lipid	1070	113.264	0.2349
X1070_0_0	L_HDL_P	CatOrd	141074	-0.138514	0.00625524	-22.1437	-0.150774	-0.126254	1.83862e-108	1.80819e-102	***	Assessment centre > Touchscreen > Lifestyle and environment > Physical activity	Time spent watching television (TV)	Physical activities	L-HDL-P	Lipoprotein and lipid	1070	107.736	0.993016
X1070_0_0	L_HDL_PL	CatOrd	141094	-0.135712	0.00626019	-21.6785	-0.147982	-0.123442	4.84077e-104	4.76064e-98	***	Assessment centre > Touchscreen > Lifestyle and environment > Physical activity	Time spent watching television (TV)	Physical activities	L-HDL-PL	Lipoprotein and lipid	1070	103.315	0.678198
X1070_0_0	L_LDL_C	CatOrd	141121	0.0419245	0.005783	7.24962	0.0305899	0.0532592	4.20077e-13	4.13123e-07	***	Assessment centre > Touchscreen > Lifestyle and environment > Physical activity	Time spent watching television (TV)	Physical activities	L-LDL-C	Lipoprotein and lipid	1070	12.3767	0.435487
X1070_0_0	L_LDL_CE	CatOrd	141119	0.0473023	0.00571739	8.2734	0.0360962	0.0585084	1.31313e-16	1.29139e-10	***	Assessment centre > Touchscreen > Lifestyle and environment > Physical activity	Time spent watching television (TV)	Physical activities	L-LDL-CE	Lipoprotein and lipid	1070	15.8817	0.37731
X1070_0_0	L_LDL_L	CatOrd	141123	0.0493576	0.00578067	8.53838	0.0380275	0.0606877	1.37436e-17	1.35161e-11	***	Assessment centre > Touchscreen > Lifestyle and environment > Physical activity	Time spent watching television (TV)	Physical activities	L-LDL-L	Lipoprotein and lipid	1070	16.8619	0.461184
X1070_0_0	L_LDL_P	CatOrd	141123	0.0689142	0.00568829	12.1151	0.0577651	0.0800632	9.13308e-34	8.98189e-28	***	Assessment centre > Touchscreen > Lifestyle and environment > Physical activity	Time spent watching television (TV)	Physical activities	L-LDL-P	Lipoprotein and lipid	1070	33.0394	0.801852
X1070_0_0	L_LDL_PL	CatOrd	141132	0.0560651	0.00575495	9.74206	0.0447854	0.0673448	2.02752e-22	1.99395e-16	***	Assessment centre > Touchscreen > Lifestyle and environment > Physical activity	Time spent watching television (TV)	Physical activities	L-LDL-PL	Lipoprotein and lipid	1070	21.693	0.662967
X1070_0_0	L_LDL_TG	CatOrd	140854	0.0805001	0.0055297	14.5578	0.0696619	0.0913383	5.64964e-48	5.55612e-42	***	Assessment centre > Touchscreen > Lifestyle and environment > Physical activity	Time spent watching television (TV)	Physical activities	L-LDL-TG	Lipoprotein and lipid	1070	47.248	0.466004
X1070_0_0	L_VLDL_C	CatOrd	141128	0.123383	0.00566745	21.7704	0.112275	0.134491	6.59401e-105	6.48485e-99	***	Assessment centre > Touchscreen > Lifestyle and environment > Physical activity	Time spent watching television (TV)	Physical activities	L-VLDL-C	Lipoprotein and lipid	1070	104.181	0.0532594
X1070_0_0	L_VLDL_CE	CatOrd	141132	0.118305	0.00560519	21.1063	0.107319	0.129291	9.90122e-99	9.73732e-93	***	Assessment centre > Touchscreen > Lifestyle and environment > Physical activity	Time spent watching television (TV)	Physical activities	L-VLDL-CE	Lipoprotein and lipid	1070	98.0043	0.237198
X1070_0_0	L_VLDL_FC	CatOrd	141117	0.124192	0.00573776	21.6447	0.112946	0.135438	1.00606e-103	9.89406e-98	***	Assessment centre > Touchscreen > Lifestyle and environment > Physical activity	Time spent watching television (TV)	Physical activities	L-VLDL-FC	Lipoprotein and lipid	1070	102.997	0.23324
X1070_0_0	L_VLDL_L	CatOrd	141089	0.115618	0.00570491	20.2664	0.104436	0.1268	3.43451e-91	3.37766e-85	***	Assessment centre > Touchscreen > Lifestyle and environment > Physical activity	Time spent watching television (TV)	Physical activities	L-VLDL-L	Lipoprotein and lipid	1070	90.4641	0.230654
X1070_0_0	L_VLDL_P	CatOrd	141092	0.11375	0.00570506	19.9385	0.102568	0.124932	2.499e-88	2.45763e-82	***	Assessment centre > Touchscreen > Lifestyle and environment > Physical activity	Time spent watching television (TV)	Physical activities	L-VLDL-P	Lipoprotein and lipid	1070	87.6022	0.0617263
X1070_0_0	L_VLDL_PL	CatOrd	141104	0.120634	0.00574712	20.9903	0.10937	0.131898	1.13516e-97	1.11636e-91	***	Assessment centre > Touchscreen > Lifestyle and environment > Physical activity	Time spent watching television (TV)	Physical activities	L-VLDL-PL	Lipoprotein and lipid	1070	96.9449	0.497119
X1070_0_0	L_VLDL_TG	CatOrd	141014	0.101747	0.00566671	17.9552	0.09064	0.112854	5.26105e-72	5.17396e-66	***	Assessment centre > Touchscreen > Lifestyle and environment > Physical activity	Time spent watching television (TV)	Physical activities	L-VLDL-TG	Lipoprotein and lipid	1070	71.2789	0.244125
X1070_0_0	M_HDL_C	CatOrd	141116	-0.0603456	0.0058531	-10.31	-0.0718177	-0.0488736	6.47897e-25	6.37172e-19	***	Assessment centre > Touchscreen > Lifestyle and environment > Physical activity	Time spent watching television (TV)	Physical activities	M-HDL-C	Lipoprotein and lipid	1070	24.1885	0.758186
X1070_0_0	M_HDL_CE	CatOrd	141118	-0.0601861	0.00582601	-10.3306	-0.0716051	-0.0487671	5.23102e-25	5.14442e-19	***	Assessment centre > Touchscreen > Lifestyle and environment > Physical activity	Time spent watching television (TV)	Physical activities	M-HDL-CE	Lipoprotein and lipid	1070	24.2814	0.547303
X1070_0_0	M_HDL_FC	CatOrd	141107	-0.0563702	0.00585352	-9.63014	-0.0678431	-0.0448973	6.05858e-22	5.95829e-16	***	Assessment centre > Touchscreen > Lifestyle and environment > Physical activity	Time spent watching television (TV)	Physical activities	M-HDL-FC	Lipoprotein and lipid	1070	21.2176	0.948067
X1070_0_0	M_HDL_L	CatOrd	141103	-0.0380521	0.00575599	-6.61086	-0.0493338	-0.0267703	3.83441e-11	3.77094e-05	***	Assessment centre > Touchscreen > Lifestyle and environment > Physical activity	Time spent watching television (TV)	Physical activities	M-HDL-L	Lipoprotein and lipid	1070	10.4163	0.0861722
X1070_0_0	M_HDL_P	CatOrd	141109	-0.0454413	0.0057395	-7.91729	-0.0566907	-0.0341919	2.44496e-15	2.40448e-09	***	Assessment centre > Touchscreen > Lifestyle and environment > Physical activity	Time spent watching television (TV)	Physical activities	M-HDL-P	Lipoprotein and lipid	1070	14.6117	0.947883
X1070_0_0	M_HDL_TG	CatOrd	140987	0.0736814	0.00542892	13.572	0.0630407	0.0843221	6.23576e-42	6.13254e-36	***	Assessment centre > Touchscreen > Lifestyle and environment > Physical activity	Time spent watching television (TV)	Physical activities	M-HDL-TG	Lipoprotein and lipid	1070	41.2051	0.722399
X1070_0_0	M_LDL_C	CatOrd	141127	0.0836819	0.00560512	14.9295	0.0726958	0.0946679	2.31333e-50	2.27504e-44	***	Assessment centre > Touchscreen > Lifestyle and environment > Physical activity	Time spent watching television (TV)	Physical activities	M-LDL-C	Lipoprotein and lipid	1070	49.6358	0.922005
X1070_0_0	M_LDL_CE	CatOrd	141125	0.0940174	0.00559435	16.8058	0.0830524	0.104982	2.55275e-63	2.51049e-57	***	Assessment centre > Touchscreen > Lifestyle and environment > Physical activity	Time spent watching television (TV)	Physical activities	M-LDL-CE	Lipoprotein and lipid	1070	62.593	0.613841
X1070_0_0	M_LDL_FC	CatOrd	141129	0.0495941	0.00558925	8.87314	0.0386392	0.0605491	7.19187e-19	7.07282e-13	***	Assessment centre > Touchscreen > Lifestyle and environment > Physical activity	Time spent watching television (TV)	Physical activities	M-LDL-FC	Lipoprotein and lipid	1070	18.1432	0.160967
X1070_0_0	M_LDL_L	CatOrd	141124	0.0855043	0.00560654	15.2508	0.0745155	0.0964931	1.7905e-52	1.76086e-46	***	Assessment centre > Touchscreen > Lifestyle and environment > Physical activity	Time spent watching television (TV)	Physical activities	M-LDL-L	Lipoprotein and lipid	1070	51.747	0.182941
X1070_0_0	M_LDL_P	CatOrd	141128	0.0885991	0.00561068	15.7912	0.0776022	0.0995961	3.99947e-56	3.93327e-50	***	Assessment centre > Touchscreen > Lifestyle and environment > Physical activity	Time spent watching television (TV)	Physical activities	M-LDL-P	Lipoprotein and lipid	1070	55.398	0.730184
X1070_0_0	M_LDL_PL	CatOrd	141126	0.0803436	0.00556594	14.4349	0.0694344	0.0912529	3.37431e-47	3.31845e-41	***	Assessment centre > Touchscreen > Lifestyle and environment > Physical activity	Time spent watching television (TV)	Physical activities	M-LDL-PL	Lipoprotein and lipid	1070	46.4718	0.589526
X1070_0_0	M_LDL_TG	CatOrd	140717	0.0913515	0.00559772	16.3194	0.0803799	0.102323	8.15569e-60	8.02068e-54	***	Assessment centre > Touchscreen > Lifestyle and environment > Physical activity	Time spent watching television (TV)	Physical activities	M-LDL-TG	Lipoprotein and lipid	1070	59.0885	0.312482
X1070_0_0	M_VLDL_C	CatOrd	141132	0.0729177	0.00580053	12.5709	0.0615487	0.0842868	3.19335e-36	3.14049e-30	***	Assessment centre > Touchscreen > Lifestyle and environment > Physical activity	Time spent watching television (TV)	Physical activities	M-VLDL-C	Lipoprotein and lipid	1070	35.4958	0.772794
X1070_0_0	M_VLDL_CE	CatOrd	141129	0.052516	0.00587908	8.93268	0.040993	0.064039	4.20649e-19	4.13685e-13	***	Assessment centre > Touchscreen > Lifestyle and environment > Physical activity	Time spent watching television (TV)	Physical activities	M-VLDL-CE	Lipoprotein and lipid	1070	18.3761	0.336298
X1070_0_0	M_VLDL_FC	CatOrd	141126	0.0917548	0.00566513	16.1964	0.0806512	0.102858	6.04259e-59	5.94257e-53	***	Assessment centre > Touchscreen > Lifestyle and environment > Physical activity	Time spent watching television (TV)	Physical activities	M-VLDL-FC	Lipoprotein and lipid	1070	58.2188	0.855677
X1070_0_0	M_VLDL_L	CatOrd	141121	0.104226	0.00560586	18.5924	0.0932389	0.115214	4.57847e-77	4.50268e-71	***	Assessment centre > Touchscreen > Lifestyle and environment > Physical activity	Time spent watching television (TV)	Physical activities	M-VLDL-L	Lipoprotein and lipid	1070	76.3393	0.580528
X1070_0_0	M_VLDL_P	CatOrd	141128	0.101898	0.005604	18.1831	0.0909143	0.112882	8.5314e-74	8.39017e-68	***	Assessment centre > Touchscreen > Lifestyle and environment > Physical activity	Time spent watching television (TV)	Physical activities	M-VLDL-P	Lipoprotein and lipid	1070	73.069	0.415723
X1070_0_0	M_VLDL_PL	CatOrd	141127	0.0986409	0.0056379	17.496	0.0875906	0.109691	1.81465e-68	1.78461e-62	***	Assessment centre > Touchscreen > Lifestyle and environment > Physical activity	Time spent watching television (TV)	Physical activities	M-VLDL-PL	Lipoprotein and lipid	1070	67.7412	0.932573
X1070_0_0	M_VLDL_TG	CatOrd	141085	0.104849	0.00558846	18.7617	0.0938955	0.115802	1.93716e-78	1.90509e-72	***	Assessment centre > Touchscreen > Lifestyle and environment > Physical activity	Time spent watching television (TV)	Physical activities	M-VLDL-TG	Lipoprotein and lipid	1070	77.7128	0.462699
X1070_0_0	S_HDL_C	CatOrd	141076	0.0508703	0.00530796	9.58378	0.0404667	0.0612739	9.49977e-22	9.34251e-16	***	Assessment centre > Touchscreen > Lifestyle and environment > Physical activity	Time spent watching television (TV)	Physical activities	S-HDL-C	Lipoprotein and lipid	1070	21.0223	0.0993463
X1070_0_0	S_HDL_CE	CatOrd	141082	0.0512793	0.00527733	9.7169	0.0409357	0.0616229	2.59604e-22	2.55307e-16	***	Assessment centre > Touchscreen > Lifestyle and environment > Physical activity	Time spent watching television (TV)	Physical activities	S-HDL-CE	Lipoprotein and lipid	1070	21.5857	0.465449
X1070_0_0	S_HDL_FC	CatOrd	141065	0.0408524	0.00539865	7.56715	0.030271	0.0514337	3.83811e-14	3.77457e-08	***	Assessment centre > Touchscreen > Lifestyle and environment > Physical activity	Time spent watching television (TV)	Physical activities	S-HDL-FC	Lipoprotein and lipid	1070	13.4159	0.984084
X1070_0_0	S_HDL_L	CatOrd	141076	0.0661398	0.00538089	12.2916	0.0555932	0.0766863	1.04694e-34	1.02961e-28	***	Assessment centre > Touchscreen > Lifestyle and environment > Physical activity	Time spent watching television (TV)	Physical activities	S-HDL-L	Lipoprotein and lipid	1070	33.9801	0.925273
X1070_0_0	S_HDL_P	CatOrd	141076	0.0633034	0.00530058	11.9427	0.0529143	0.0736925	7.34899e-33	7.22734e-27	***	Assessment centre > Touchscreen > Lifestyle and environment > Physical activity	Time spent watching television (TV)	Physical activities	S-HDL-P	Lipoprotein and lipid	1070	32.1338	0.435399
X1070_0_0	S_HDL_PL	CatOrd	141082	0.0588245	0.00539249	10.9086	0.0482552	0.0693938	1.07572e-27	1.05791e-21	***	Assessment centre > Touchscreen > Lifestyle and environment > Physical activity	Time spent watching television (TV)	Physical activities	S-HDL-PL	Lipoprotein and lipid	1070	26.9683	0.869721
X1070_0_0	S_HDL_TG	CatOrd	141038	0.117362	0.00572392	20.5037	0.106143	0.12858	2.73238e-93	2.68715e-87	***	Assessment centre > Touchscreen > Lifestyle and environment > Physical activity	Time spent watching television (TV)	Physical activities	S-HDL-TG	Lipoprotein and lipid	1070	92.5635	0.300354
X1070_0_0	S_LDL_C	CatOrd	141130	0.0781603	0.00564548	13.8447	0.0670952	0.0892255	1.4615e-43	1.43731e-37	***	Assessment centre > Touchscreen > Lifestyle and environment > Physical activity	Time spent watching television (TV)	Physical activities	S-LDL-C	Lipoprotein and lipid	1070	42.8352	0.797973
X1070_0_0	S_LDL_CE	CatOrd	141127	0.0927392	0.00564974	16.4148	0.0816657	0.103813	1.70652e-60	1.67827e-54	***	Assessment centre > Touchscreen > Lifestyle and environment > Physical activity	Time spent watching television (TV)	Physical activities	S-LDL-CE	Lipoprotein and lipid	1070	59.7679	0.800511
X1070_0_0	S_LDL_FC	CatOrd	141135	0.0313187	0.00558275	5.60989	0.0203765	0.0422609	2.0283e-08	0.0199472	*	Assessment centre > Touchscreen > Lifestyle and environment > Physical activity	Time spent watching television (TV)	Physical activities	S-LDL-FC	Lipoprotein and lipid	1070	7.69287	0.386926
X1070_0_0	S_LDL_L	CatOrd	141127	0.0753782	0.00564774	13.3466	0.0643086	0.0864477	1.31212e-40	1.2904e-34	***	Assessment centre > Touchscreen > Lifestyle and environment > Physical activity	Time spent watching television (TV)	Physical activities	S-LDL-L	Lipoprotein and lipid	1070	39.882	0.38159
X1070_0_0	S_LDL_P	CatOrd	141130	0.0809793	0.00567243	14.2759	0.0698613	0.0920972	3.32978e-46	3.27465e-40	***	Assessment centre > Touchscreen > Lifestyle and environment > Physical activity	Time spent watching television (TV)	Physical activities	S-LDL-P	Lipoprotein and lipid	1070	45.4776	0.645516
X1070_0_0	S_LDL_PL	CatOrd	141127	0.0497767	0.00561205	8.8696	0.038777	0.0607763	7.42383e-19	7.30093e-13	***	Assessment centre > Touchscreen > Lifestyle and environment > Physical activity	Time spent watching television (TV)	Physical activities	S-LDL-PL	Lipoprotein and lipid	1070	18.1294	0.861667
X1070_0_0	S_LDL_TG	CatOrd	140738	0.0969751	0.00567007	17.103	0.0858618	0.108088	1.64267e-65	1.61547e-59	***	Assessment centre > Touchscreen > Lifestyle and environment > Physical activity	Time spent watching television (TV)	Physical activities	S-LDL-TG	Lipoprotein and lipid	1070	64.7845	0.656633
X1070_0_0	S_VLDL_C	CatOrd	141122	0.102162	0.00562794	18.1526	0.091131	0.113193	1.48549e-73	1.4609e-67	***	Assessment centre > Touchscreen > Lifestyle and environment > Physical activity	Time spent watching television (TV)	Physical activities	S-VLDL-C	Lipoprotein and lipid	1070	72.8281	0.516326
X1070_0_0	S_VLDL_CE	CatOrd	141120	0.108003	0.00562102	19.2142	0.0969861	0.119021	3.58883e-82	3.52942e-76	***	Assessment centre > Touchscreen > Lifestyle and environment > Physical activity	Time spent watching television (TV)	Physical activities	S-VLDL-CE	Lipoprotein and lipid	1070	81.445	0.148782
X1070_0_0	S_VLDL_FC	CatOrd	141121	0.0890885	0.00563103	15.821	0.0780517	0.100125	2.49277e-56	2.45151e-50	***	Assessment centre > Touchscreen > Lifestyle and environment > Physical activity	Time spent watching television (TV)	Physical activities	S-VLDL-FC	Lipoprotein and lipid	1070	55.6033	0.612766
X1070_0_0	S_VLDL_L	CatOrd	141100	0.107424	0.00556255	19.312	0.0965212	0.118326	5.45624e-83	5.36592e-77	***	Assessment centre > Touchscreen > Lifestyle and environment > Physical activity	Time spent watching television (TV)	Physical activities	S-VLDL-L	Lipoprotein and lipid	1070	82.2631	0.0419668
X1070_0_0	S_VLDL_P	CatOrd	141103	0.104636	0.00552646	18.9336	0.0938042	0.115468	7.57311e-80	7.44775e-74	***	Assessment centre > Touchscreen > Lifestyle and environment > Physical activity	Time spent watching television (TV)	Physical activities	S-VLDL-P	Lipoprotein and lipid	1070	79.1207	0.498359
X1070_0_0	S_VLDL_PL	CatOrd	141113	0.100044	0.00557927	17.9314	0.0891088	0.11098	8.0598e-72	7.92638e-66	***	Assessment centre > Touchscreen > Lifestyle and environment > Physical activity	Time spent watching television (TV)	Physical activities	S-VLDL-PL	Lipoprotein and lipid	1070	71.0937	0.739508
X1070_0_0	S_VLDL_TG	CatOrd	141037	0.0962484	0.00555691	17.3205	0.0853569	0.10714	3.86836e-67	3.80432e-61	***	Assessment centre > Touchscreen > Lifestyle and environment > Physical activity	Time spent watching television (TV)	Physical activities	S-VLDL-TG	Lipoprotein and lipid	1070	66.4125	0.7539
X1070_0_0	XL_HDL_C	CatOrd	140818	-0.145716	0.00628309	-23.1918	-0.158031	-0.133401	9.2184e-119	9.0658e-113	***	Assessment centre > Touchscreen > Lifestyle and environment > Physical activity	Time spent watching television (TV)	Physical activities	XL-HDL-C	Lipoprotein and lipid	1070	118.035	0.0630937
X1070_0_0	XL_HDL_CE	CatOrd	140860	-0.149067	0.00632103	-23.5826	-0.161456	-0.136677	1.00618e-122	9.89526e-117	***	Assessment centre > Touchscreen > Lifestyle and environment > Physical activity	Time spent watching television (TV)	Physical activities	XL-HDL-CE	Lipoprotein and lipid	1070	121.997	0.442482
X1070_0_0	XL_HDL_FC	CatOrd	140774	-0.124162	0.0060439	-20.5434	-0.136008	-0.112316	1.21117e-93	1.19112e-87	***	Assessment centre > Touchscreen > Lifestyle and environment > Physical activity	Time spent watching television (TV)	Physical activities	XL-HDL-FC	Lipoprotein and lipid	1070	92.9168	0.500672
X1070_0_0	XL_HDL_L	CatOrd	140794	-0.144685	0.00625735	-23.1225	-0.15695	-0.132421	4.57317e-118	4.49747e-112	***	Assessment centre > Touchscreen > Lifestyle and environment > Physical activity	Time spent watching television (TV)	Physical activities	XL-HDL-L	Lipoprotein and lipid	1070	117.34	0.270243
X1070_0_0	XL_HDL_P	CatOrd	140747	-0.130595	0.00621662	-21.0075	-0.14278	-0.118411	7.92896e-98	7.79771e-92	***	Assessment centre > Touchscreen > Lifestyle and environment > Physical activity	Time spent watching television (TV)	Physical activities	XL-HDL-P	Lipoprotein and lipid	1070	97.1008	0.598802
X1070_0_0	XL_HDL_PL	CatOrd	140842	-0.145507	0.00619842	-23.4749	-0.157656	-0.133359	1.2628e-121	1.24189e-115	***	Assessment centre > Touchscreen > Lifestyle and environment > Physical activity	Time spent watching television (TV)	Physical activities	XL-HDL-PL	Lipoprotein and lipid	1070	120.899	0.735838
X1070_0_0	XL_VLDL_C	CatOrd	141121	0.13063	0.00576412	22.6626	0.119332	0.141928	1.67403e-113	1.64631e-107	***	Assessment centre > Touchscreen > Lifestyle and environment > Physical activity	Time spent watching television (TV)	Physical activities	XL-VLDL-C	Lipoprotein and lipid	1070	112.776	0.713578
X1070_0_0	XL_VLDL_CE	CatOrd	141134	0.134642	0.0057312	23.4929	0.123409	0.145876	8.27411e-122	8.13715e-116	***	Assessment centre > Touchscreen > Lifestyle and environment > Physical activity	Time spent watching television (TV)	Physical activities	XL-VLDL-CE	Lipoprotein and lipid	1070	121.082	0.116493
X1070_0_0	XL_VLDL_FC	CatOrd	141093	0.122066	0.00578336	21.1064	0.110731	0.133402	9.87568e-99	9.71219e-93	***	Assessment centre > Touchscreen > Lifestyle and environment > Physical activity	Time spent watching television (TV)	Physical activities	XL-VLDL-FC	Lipoprotein and lipid	1070	98.0054	0.575121
X1070_0_0	XL_VLDL_L	CatOrd	141027	0.12054	0.00581485	20.7296	0.109143	0.131937	2.60037e-95	2.55733e-89	***	Assessment centre > Touchscreen > Lifestyle and environment > Physical activity	Time spent watching television (TV)	Physical activities	XL-VLDL-L	Lipoprotein and lipid	1070	94.585	0.798132
X1070_0_0	XL_VLDL_P	CatOrd	141040	0.118213	0.00580427	20.3665	0.106836	0.129589	4.50097e-92	4.42646e-86	***	Assessment centre > Touchscreen > Lifestyle and environment > Physical activity	Time spent watching television (TV)	Physical activities	XL-VLDL-P	Lipoprotein and lipid	1070	91.3467	0.231824
X1070_0_0	XL_VLDL_PL	CatOrd	141058	0.121538	0.00581517	20.9001	0.11014	0.132935	7.49857e-97	7.37444e-91	***	Assessment centre > Touchscreen > Lifestyle and environment > Physical activity	Time spent watching television (TV)	Physical activities	XL-VLDL-PL	Lipoprotein and lipid	1070	96.125	0.724856
X1070_0_0	XL_VLDL_TG	CatOrd	140950	0.110599	0.00582437	18.9891	0.0991836	0.122015	2.64784e-80	2.604e-74	***	Assessment centre > Touchscreen > Lifestyle and environment > Physical activity	Time spent watching television (TV)	Physical activities	XL-VLDL-TG	Lipoprotein and lipid	1070	79.5771	0.838023
X1070_0_0	XS_VLDL_C	CatOrd	141121	0.0470782	0.00597293	7.88192	0.0353712	0.0587851	3.24666e-15	3.19292e-09	***	Assessment centre > Touchscreen > Lifestyle and environment > Physical activity	Time spent watching television (TV)	Physical activities	XS-VLDL-C	Lipoprotein and lipid	1070	14.4886	0.118839
X1070_0_0	XS_VLDL_CE	CatOrd	141128	0.0359488	0.00605656	5.93551	0.0240779	0.0478196	2.93611e-09	0.00288751	**	Assessment centre > Touchscreen > Lifestyle and environment > Physical activity	Time spent watching television (TV)	Physical activities	XS-VLDL-CE	Lipoprotein and lipid	1070	8.53223	0.95895
X1070_0_0	XS_VLDL_FC	CatOrd	141102	0.0682605	0.00575788	11.8551	0.0569751	0.079546	2.09685e-32	2.06214e-26	***	Assessment centre > Touchscreen > Lifestyle and environment > Physical activity	Time spent watching television (TV)	Physical activities	XS-VLDL-FC	Lipoprotein and lipid	1070	31.6784	0.747765
X1070_0_0	XS_VLDL_L	CatOrd	141093	0.0686057	0.00571084	12.0132	0.0574125	0.079799	3.14255e-33	3.09053e-27	***	Assessment centre > Touchscreen > Lifestyle and environment > Physical activity	Time spent watching television (TV)	Physical activities	XS-VLDL-L	Lipoprotein and lipid	1070	32.5027	0.810889
X1070_0_0	XS_VLDL_P	CatOrd	141100	0.0701457	0.0057335	12.2344	0.058908	0.0813834	2.12057e-34	2.08547e-28	***	Assessment centre > Touchscreen > Lifestyle and environment > Physical activity	Time spent watching television (TV)	Physical activities	XS-VLDL-P	Lipoprotein and lipid	1070	33.6735	0.189918
X1070_0_0	XS_VLDL_PL	CatOrd	141069	0.0729626	0.00563625	12.9453	0.0619156	0.0840097	2.62845e-38	2.58494e-32	***	Assessment centre > Touchscreen > Lifestyle and environment > Physical activity	Time spent watching television (TV)	Physical activities	XS-VLDL-PL	Lipoprotein and lipid	1070	37.5803	0.0259688
X1070_0_0	XS_VLDL_TG	CatOrd	140905	0.0824527	0.00550771	14.9704	0.0716576	0.0932479	1.25383e-50	1.23308e-44	***	Assessment centre > Touchscreen > Lifestyle and environment > Physical activity	Time spent watching television (TV)	Physical activities	XS-VLDL-TG	Lipoprotein and lipid	1070	49.9018	0.863782
X1070_0_0	XXL_VLDL_C	CatOrd	141011	0.129674	0.00588136	22.0482	0.118146	0.141201	1.51197e-107	1.48694e-101	***	Assessment centre > Touchscreen > Lifestyle and environment > Physical activity	Time spent watching television (TV)	Physical activities	XXL-VLDL-C	Lipoprotein and lipid	1070	106.82	0.91918
X1070_0_0	XXL_VLDL_CE	CatOrd	141041	0.136283	0.00586493	23.237	0.124788	0.147778	3.23408e-119	3.18054e-113	***	Assessment centre > Touchscreen > Lifestyle and environment > Physical activity	Time spent watching television (TV)	Physical activities	XXL-VLDL-CE	Lipoprotein and lipid	1070	118.49	0.137628
X1070_0_0	XXL_VLDL_FC	CatOrd	140969	0.117085	0.00588045	19.9108	0.105559	0.12861	4.33496e-88	4.2632e-82	***	Assessment centre > Touchscreen > Lifestyle and environment > Physical activity	Time spent watching television (TV)	Physical activities	XXL-VLDL-FC	Lipoprotein and lipid	1070	87.363	0.477649
X1070_0_0	XXL_VLDL_L	CatOrd	140833	0.112465	0.00588312	19.1166	0.100934	0.123996	2.33047e-81	2.29189e-75	***	Assessment centre > Touchscreen > Lifestyle and environment > Physical activity	Time spent watching television (TV)	Physical activities	XXL-VLDL-L	Lipoprotein and lipid	1070	80.6326	0.462962
X1070_0_0	XXL_VLDL_P	CatOrd	140874	0.108564	0.00589629	18.4123	0.0970076	0.120121	1.28483e-75	1.26356e-69	***	Assessment centre > Touchscreen > Lifestyle and environment > Physical activity	Time spent watching television (TV)	Physical activities	XXL-VLDL-P	Lipoprotein and lipid	1070	74.8912	0.700179
X1070_0_0	XXL_VLDL_PL	CatOrd	140927	0.115055	0.00591174	19.4621	0.103468	0.126642	2.97415e-84	2.92491e-78	***	Assessment centre > Touchscreen > Lifestyle and environment > Physical activity	Time spent watching television (TV)	Physical activities	XXL-VLDL-PL	Lipoprotein and lipid	1070	83.5266	0.0655749
X1070_0_0	XXL_VLDL_TG	CatOrd	140727	0.10082	0.00586871	17.1792	0.0893169	0.112322	4.44293e-66	4.36938e-60	***	Assessment centre > Touchscreen > Lifestyle and environment > Physical activity	Time spent watching television (TV)	Physical activities	XXL-VLDL-TG	Lipoprotein and lipid	1070	65.3523	0.73304
X1070_0_0	TG_by_PG	CatOrd	141011	0.123441	0.00610793	20.21	0.11147	0.135413	1.07602e-90	1.05821e-84	***	Assessment centre > Touchscreen > Lifestyle and environment > Physical activity	Time spent watching television (TV)	Physical activities	TG/PG	Lipoprotein and lipid	1070	89.9682	0.395932
X1070_0_0	HDL_PL	CatOrd	141112	-0.063169	0.00595275	-10.6117	-0.0748364	-0.0515016	2.68883e-26	2.64432e-20	***	Assessment centre > Touchscreen > Lifestyle and environment > Physical activity	Time spent watching television (TV)	Physical activities	HDL-PL	Lipoprotein and lipid	1070	25.5704	0.461488
X1070_0_0	LDL_PL	CatOrd	141129	0.0634675	0.00570187	11.131	0.0522918	0.0746431	9.11179e-29	8.96095e-23	***	Assessment centre > Touchscreen > Lifestyle and environment > Physical activity	Time spent watching television (TV)	Physical activities	LDL-PL	Lipoprotein and lipid	1070	28.0404	0.725299
X1070_0_0	VLDL_PL	CatOrd	141106	0.116604	0.00568144	20.5237	0.105468	0.12774	1.81304e-93	1.78302e-87	***	Assessment centre > Touchscreen > Lifestyle and environment > Physical activity	Time spent watching television (TV)	Physical activities	VLDL-PL	Lipoprotein and lipid	1070	92.7416	0.470003
X1070_0_0	IDL_C_pct	CatOrd	140923	-0.0623612	0.00601961	-10.3597	-0.0741596	-0.0505627	3.86242e-25	3.79848e-19	***	Assessment centre > Touchscreen > Lifestyle and environment > Physical activity	Time spent watching television (TV)	Physical activities	IDL-C%	Lipoprotein and lipid	1070	24.4131	0.999524
X1070_0_0	IDL_CE_pct	CatOrd	141055	-0.0654242	0.00593606	-11.0215	-0.0770589	-0.0537896	3.09114e-28	3.03997e-22	***	Assessment centre > Touchscreen > Lifestyle and environment > Physical activity	Time spent watching television (TV)	Physical activities	IDL-CE%	Lipoprotein and lipid	1070	27.5099	0.845936
X1070_0_0	IDL_TG_pct	CatOrd	140344	0.0647586	0.00607603	10.658	0.0528496	0.0766676	1.6371e-26	1.61e-20	***	Assessment centre > Touchscreen > Lifestyle and environment > Physical activity	Time spent watching television (TV)	Physical activities	IDL-TG%	Lipoprotein and lipid	1070	25.7859	0.828207
X1070_0_0	L_HDL_C_pct	CatOrd	140384	-0.111946	0.00624338	-17.9304	-0.124183	-0.0997094	8.21454e-72	8.07855e-66	***	Assessment centre > Touchscreen > Lifestyle and environment > Physical activity	Time spent watching television (TV)	Physical activities	L-HDL-C%	Lipoprotein and lipid	1070	71.0854	0.761644
X1070_0_0	L_HDL_CE_pct	CatOrd	140524	-0.101932	0.00611207	-16.6772	-0.113912	-0.0899527	2.20372e-62	2.16724e-56	***	Assessment centre > Touchscreen > Lifestyle and environment > Physical activity	Time spent watching television (TV)	Physical activities	L-HDL-CE%	Lipoprotein and lipid	1070	61.6568	0.112106
X1070_0_0	L_HDL_FC_pct	CatOrd	139627	-0.0934066	0.00620306	-15.0581	-0.105565	-0.0812486	3.34883e-51	3.29339e-45	***	Assessment centre > Touchscreen > Lifestyle and environment > Physical activity	Time spent watching television (TV)	Physical activities	L-HDL-FC%	Lipoprotein and lipid	1070	50.4751	0.838977
X1070_0_0	L_HDL_PL_pct	CatOrd	140530	0.0896693	0.00629312	14.2488	0.0773348	0.102004	4.91149e-46	4.83019e-40	***	Assessment centre > Touchscreen > Lifestyle and environment > Physical activity	Time spent watching television (TV)	Physical activities	L-HDL-PL%	Lipoprotein and lipid	1070	45.3088	0.813851
X1070_0_0	L_HDL_TG_pct	CatOrd	140430	0.114057	0.00587352	19.4189	0.102545	0.125569	6.88367e-84	6.76972e-78	***	Assessment centre > Touchscreen > Lifestyle and environment > Physical activity	Time spent watching television (TV)	Physical activities	L-HDL-TG%	Lipoprotein and lipid	1070	83.1622	0.991412
X1070_0_0	L_LDL_C_pct	CatOrd	140639	-0.0654549	0.00606089	-10.7996	-0.0773343	-0.0535756	3.54499e-27	3.48631e-21	***	Assessment centre > Touchscreen > Lifestyle and environment > Physical activity	Time spent watching television (TV)	Physical activities	L-LDL-C%	Lipoprotein and lipid	1070	26.4504	0.0483145
X1070_0_0	L_LDL_FC_pct	CatOrd	140821	-0.0947539	0.00626511	-15.1241	-0.107034	-0.0824743	1.2343e-51	1.21387e-45	***	Assessment centre > Touchscreen > Lifestyle and environment > Physical activity	Time spent watching television (TV)	Physical activities	L-LDL-FC%	Lipoprotein and lipid	1070	50.9086	0.746788
X1070_0_0	L_LDL_TG_pct	CatOrd	140251	0.0442741	0.00592481	7.47267	0.0326615	0.0558868	7.904e-14	7.77316e-08	***	Assessment centre > Touchscreen > Lifestyle and environment > Physical activity	Time spent watching television (TV)	Physical activities	L-LDL-TG%	Lipoprotein and lipid	1070	13.1022	0.419314
X1070_0_0	L_VLDL_FC_pct	CatOrd	139618	0.0773489	0.00534683	14.4663	0.0668691	0.0878287	2.14091e-47	2.10547e-41	***	Assessment centre > Touchscreen > Lifestyle and environment > Physical activity	Time spent watching television (TV)	Physical activities	L-VLDL-FC%	Lipoprotein and lipid	1070	46.6694	0.582144
X1070_0_0	L_VLDL_PL_pct	CatOrd	137032	0.108445	0.00570643	19.004	0.0972603	0.11963	2.00753e-80	1.9743e-74	***	Assessment centre > Touchscreen > Lifestyle and environment > Physical activity	Time spent watching television (TV)	Physical activities	L-VLDL-PL%	Lipoprotein and lipid	1070	79.6973	0.830734
X1070_0_0	L_VLDL_TG_pct	CatOrd	139825	-0.0537105	0.00540803	-9.93161	-0.0643102	-0.0431107	3.08753e-23	3.03642e-17	***	Assessment centre > Touchscreen > Lifestyle and environment > Physical activity	Time spent watching television (TV)	Physical activities	L-VLDL-TG%	Lipoprotein and lipid	1070	22.5104	0.0135306
X1070_0_0	M_HDL_C_pct	CatOrd	141131	-0.106093	0.00598825	-17.7169	-0.11783	-0.0943565	3.69883e-70	3.6376e-64	***	Assessment centre > Touchscreen > Lifestyle and environment > Physical activity	Time spent watching television (TV)	Physical activities	M-HDL-C%	Lipoprotein and lipid	1070	69.4319	0.0115218
X1070_0_0	M_HDL_CE_pct	CatOrd	141116	-0.0896806	0.00579366	-15.4791	-0.101036	-0.0783251	5.31889e-54	5.23085e-48	***	Assessment centre > Touchscreen > Lifestyle and environment > Physical activity	Time spent watching television (TV)	Physical activities	M-HDL-CE%	Lipoprotein and lipid	1070	53.2742	0.996446
X1070_0_0	M_HDL_FC_pct	CatOrd	141124	-0.114433	0.0065742	-17.4064	-0.127318	-0.101547	8.69461e-68	8.55068e-62	***	Assessment centre > Touchscreen > Lifestyle and environment > Physical activity	Time spent watching television (TV)	Physical activities	M-HDL-FC%	Lipoprotein and lipid	1070	67.0607	0.76569
X1070_0_0	M_HDL_PL_pct	CatOrd	141123	0.0963547	0.0060796	15.8488	0.0844387	0.108271	1.60245e-56	1.57592e-50	***	Assessment centre > Touchscreen > Lifestyle and environment > Physical activity	Time spent watching television (TV)	Physical activities	M-HDL-PL%	Lipoprotein and lipid	1070	55.7952	0.314663
X1070_0_0	M_HDL_TG_pct	CatOrd	141124	0.104722	0.00573047	18.2745	0.09349	0.115953	1.60969e-74	1.58304e-68	***	Assessment centre > Touchscreen > Lifestyle and environment > Physical activity	Time spent watching television (TV)	Physical activities	M-HDL-TG%	Lipoprotein and lipid	1070	73.7933	0.812012
X1070_0_0	M_LDL_CE_pct	CatOrd	141073	0.109868	0.00556517	19.7421	0.0989605	0.120776	1.22888e-86	1.20853e-80	***	Assessment centre > Touchscreen > Lifestyle and environment > Physical activity	Time spent watching television (TV)	Physical activities	M-LDL-CE%	Lipoprotein and lipid	1070	85.9105	0.991219
X1070_0_0	M_LDL_FC_pct	CatOrd	140884	-0.110811	0.00594478	-18.6401	-0.122463	-0.0991594	1.88478e-77	1.85357e-71	***	Assessment centre > Touchscreen > Lifestyle and environment > Physical activity	Time spent watching television (TV)	Physical activities	M-LDL-FC%	Lipoprotein and lipid	1070	76.7247	0.20076
X1070_0_0	M_LDL_PL_pct	CatOrd	141121	-0.0619927	0.00543687	-11.4023	-0.072649	-0.0513365	4.19851e-30	4.12901e-24	***	Assessment centre > Touchscreen > Lifestyle and environment > Physical activity	Time spent watching television (TV)	Physical activities	M-LDL-PL%	Lipoprotein and lipid	1070	29.3769	0.646037
X1070_0_0	M_VLDL_C_pct	CatOrd	141144	-0.0674633	0.0062966	-10.7142	-0.0798047	-0.055122	8.93654e-27	8.7886e-21	***	Assessment centre > Touchscreen > Lifestyle and environment > Physical activity	Time spent watching television (TV)	Physical activities	M-VLDL-C%	Lipoprotein and lipid	1070	26.0488	0.437551
X1070_0_0	M_VLDL_CE_pct	CatOrd	141144	-0.0717289	0.00635398	-11.2888	-0.0841828	-0.0592751	1.5345e-29	1.5091e-23	***	Assessment centre > Touchscreen > Lifestyle and environment > Physical activity	Time spent watching television (TV)	Physical activities	M-VLDL-CE%	Lipoprotein and lipid	1070	28.814	0.938028
X1070_0_0	M_VLDL_FC_pct	CatOrd	141108	-0.0413155	0.00618421	-6.68081	-0.0534366	-0.0291945	2.38501e-11	2.34553e-05	***	Assessment centre > Touchscreen > Lifestyle and environment > Physical activity	Time spent watching television (TV)	Physical activities	M-VLDL-FC%	Lipoprotein and lipid	1070	10.6225	0.988003
X1070_0_0	M_VLDL_TG_pct	CatOrd	141139	0.0559485	0.00612287	9.13763	0.0439477	0.0679494	6.46462e-20	6.3576e-14	***	Assessment centre > Touchscreen > Lifestyle and environment > Physical activity	Time spent watching television (TV)	Physical activities	M-VLDL-TG%	Lipoprotein and lipid	1070	19.1895	0.45632
X1070_0_0	S_HDL_C_pct	CatOrd	141112	-0.0397661	0.00549014	-7.24319	-0.0505268	-0.0290054	4.40486e-13	4.33194e-07	***	Assessment centre > Touchscreen > Lifestyle and environment > Physical activity	Time spent watching television (TV)	Physical activities	S-HDL-C%	Lipoprotein and lipid	1070	12.3561	0.230615
X1070_0_0	S_HDL_FC_pct	CatOrd	140922	-0.0853617	0.00589072	-14.4909	-0.0969075	-0.0738159	1.4971e-47	1.47232e-41	***	Assessment centre > Touchscreen > Lifestyle and environment > Physical activity	Time spent watching television (TV)	Physical activities	S-HDL-FC%	Lipoprotein and lipid	1070	46.8247	0.695489
X1070_0_0	S_HDL_PL_pct	CatOrd	141137	-0.0395873	0.00547397	-7.23191	-0.0503163	-0.0288583	4.78658e-13	4.70734e-07	***	Assessment centre > Touchscreen > Lifestyle and environment > Physical activity	Time spent watching television (TV)	Physical activities	S-HDL-PL%	Lipoprotein and lipid	1070	12.32	0.556632
X1070_0_0	S_HDL_TG_pct	CatOrd	141106	0.107017	0.00582116	18.3841	0.0956073	0.118426	2.1581e-75	2.12237e-69	***	Assessment centre > Touchscreen > Lifestyle and environment > Physical activity	Time spent watching television (TV)	Physical activities	S-HDL-TG%	Lipoprotein and lipid	1070	74.6659	0.58471
X1070_0_0	S_LDL_C_pct	CatOrd	140882	0.0578586	0.00555281	10.4197	0.0469751	0.0687422	2.0592e-25	2.02511e-19	***	Assessment centre > Touchscreen > Lifestyle and environment > Physical activity	Time spent watching television (TV)	Physical activities	S-LDL-C%	Lipoprotein and lipid	1070	24.6863	0.433631
X1070_0_0	S_LDL_CE_pct	CatOrd	141067	0.132428	0.00554953	23.8628	0.12155	0.143305	1.32477e-125	1.30284e-119	***	Assessment centre > Touchscreen > Lifestyle and environment > Physical activity	Time spent watching television (TV)	Physical activities	S-LDL-CE%	Lipoprotein and lipid	1070	124.878	0.426175
X1070_0_0	S_LDL_FC_pct	CatOrd	140625	-0.0851777	0.00573562	-14.8507	-0.0964195	-0.0739359	7.517e-50	7.39256e-44	***	Assessment centre > Touchscreen > Lifestyle and environment > Physical activity	Time spent watching television (TV)	Physical activities	S-LDL-FC%	Lipoprotein and lipid	1070	49.124	0.596854
X1070_0_0	S_LDL_PL_pct	CatOrd	141062	-0.119161	0.00548521	-21.724	-0.129912	-0.10841	1.80821e-104	1.77828e-98	***	Assessment centre > Touchscreen > Lifestyle and environment > Physical activity	Time spent watching television (TV)	Physical activities	S-LDL-PL%	Lipoprotein and lipid	1070	103.743	0.452086
X1070_0_0	S_LDL_TG_pct	CatOrd	140504	0.0639458	0.00581342	10.9997	0.0525515	0.0753401	3.93711e-28	3.87193e-22	***	Assessment centre > Touchscreen > Lifestyle and environment > Physical activity	Time spent watching television (TV)	Physical activities	S-LDL-TG%	Lipoprotein and lipid	1070	27.4048	0.956609
X1070_0_0	S_VLDL_FC_pct	CatOrd	141136	-0.0558612	0.00615988	-9.06855	-0.0679346	-0.0437878	1.221e-19	1.20079e-13	***	Assessment centre > Touchscreen > Lifestyle and environment > Physical activity	Time spent watching television (TV)	Physical activities	S-VLDL-FC%	Lipoprotein and lipid	1070	18.9133	0.84443
X1070_0_0	S_VLDL_PL_pct	CatOrd	141130	-0.048327	0.00606779	-7.96452	-0.0602199	-0.0364342	1.67088e-15	1.64322e-09	***	Assessment centre > Touchscreen > Lifestyle and environment > Physical activity	Time spent watching television (TV)	Physical activities	S-VLDL-PL%	Lipoprotein and lipid	1070	14.7771	0.222769
X1070_0_0	XL_HDL_C_pct	CatOrd	139721	0.0614299	0.00548707	11.1954	0.0506752	0.0721845	4.41919e-29	4.34604e-23	***	Assessment centre > Touchscreen > Lifestyle and environment > Physical activity	Time spent watching television (TV)	Physical activities	XL-HDL-C%	Lipoprotein and lipid	1070	28.3547	0.42017
X1070_0_0	XL_HDL_FC_pct	CatOrd	140151	0.125112	0.00631323	19.8175	0.112738	0.137486	2.77157e-87	2.72568e-81	***	Assessment centre > Touchscreen > Lifestyle and environment > Physical activity	Time spent watching television (TV)	Physical activities	XL-HDL-FC%	Lipoprotein and lipid	1070	86.5573	0.419983
X1070_0_0	XL_HDL_PL_pct	CatOrd	139219	-0.10438	0.00585031	-17.8419	-0.115847	-0.0929138	4.01406e-71	3.94761e-65	***	Assessment centre > Touchscreen > Lifestyle and environment > Physical activity	Time spent watching television (TV)	Physical activities	XL-HDL-PL%	Lipoprotein and lipid	1070	70.3964	0.0207908
X1070_0_0	XL_HDL_TG_pct	CatOrd	139221	0.129757	0.00598818	21.6689	0.11802	0.141494	5.99687e-104	5.8976e-98	***	Assessment centre > Touchscreen > Lifestyle and environment > Physical activity	Time spent watching television (TV)	Physical activities	XL-HDL-TG%	Lipoprotein and lipid	1070	103.222	0.380448
X1070_0_0	XL_VLDL_C_pct	CatOrd	138744	-0.0505166	0.00587568	-8.59758	-0.062033	-0.0390003	8.22382e-18	8.08768e-12	***	Assessment centre > Touchscreen > Lifestyle and environment > Physical activity	Time spent watching television (TV)	Physical activities	XL-VLDL-C%	Lipoprotein and lipid	1070	17.0849	0.422348
X1070_0_0	XL_VLDL_CE_pct	CatOrd	138501	-0.0537902	0.00588758	-9.1362	-0.0653298	-0.0422505	6.55205e-20	6.44358e-14	***	Assessment centre > Touchscreen > Lifestyle and environment > Physical activity	Time spent watching television (TV)	Physical activities	XL-VLDL-CE%	Lipoprotein and lipid	1070	19.1836	0.191426
X1070_0_0	XL_VLDL_PL_pct	CatOrd	135477	0.0747206	0.00539786	13.8426	0.0641408	0.0853004	1.50935e-43	1.48436e-37	***	Assessment centre > Touchscreen > Lifestyle and environment > Physical activity	Time spent watching television (TV)	Physical activities	XL-VLDL-PL%	Lipoprotein and lipid	1070	42.8212	0.705329
X1070_0_0	XS_VLDL_C_pct	CatOrd	141113	-0.0767398	0.00631114	-12.1594	-0.0891096	-0.06437	5.31687e-34	5.22886e-28	***	Assessment centre > Touchscreen > Lifestyle and environment > Physical activity	Time spent watching television (TV)	Physical activities	XS-VLDL-C%	Lipoprotein and lipid	1070	33.2743	0.0135205
X1070_0_0	XS_VLDL_CE_pct	CatOrd	141122	-0.087196	0.00637024	-13.688	-0.0996816	-0.0747103	1.27506e-42	1.25395e-36	***	Assessment centre > Touchscreen > Lifestyle and environment > Physical activity	Time spent watching television (TV)	Physical activities	XS-VLDL-CE%	Lipoprotein and lipid	1070	41.8945	0.731203
X1070_0_0	XS_VLDL_PL_pct	CatOrd	141061	0.0649624	0.00546962	11.877	0.054242	0.0756829	1.61609e-32	1.58934e-26	***	Assessment centre > Touchscreen > Lifestyle and environment > Physical activity	Time spent watching television (TV)	Physical activities	XS-VLDL-PL%	Lipoprotein and lipid	1070	31.7915	0.432724
X1070_0_0	XS_VLDL_TG_pct	CatOrd	141048	0.0590737	0.00621733	9.50147	0.0468878	0.0712597	2.10029e-21	2.06552e-15	***	Assessment centre > Touchscreen > Lifestyle and environment > Physical activity	Time spent watching television (TV)	Physical activities	XS-VLDL-TG%	Lipoprotein and lipid	1070	20.6777	0.73124
X1070_0_0	XXL_VLDL_CE_pct	CatOrd	127431	0.0327065	0.00545538	5.99528	0.022014	0.0433991	2.03674e-09	0.00200302	**	Assessment centre > Touchscreen > Lifestyle and environment > Physical activity	Time spent watching television (TV)	Physical activities	XXL-VLDL-CE%	Lipoprotein and lipid	1070	8.69106	0.0139416
X1070_0_0	HDL_L	CatOrd	141103	-0.074405	0.00607193	-12.2539	-0.086306	-0.062504	1.66657e-34	1.63899e-28	***	Assessment centre > Touchscreen > Lifestyle and environment > Physical activity	Time spent watching television (TV)	Physical activities	HDL-L	Lipoprotein and lipid	1070	33.7782	0.0453133
X1070_0_0	LDL_L	CatOrd	141124	0.062476	0.00573396	10.8958	0.0512375	0.0737146	1.23818e-27	1.21769e-21	***	Assessment centre > Touchscreen > Lifestyle and environment > Physical activity	Time spent watching television (TV)	Physical activities	LDL-L	Lipoprotein and lipid	1070	26.9072	0.418414
X1070_0_0	Total_L	CatOrd	141118	0.0607056	0.00574264	10.571	0.0494501	0.0719612	4.15216e-26	4.08342e-20	***	Assessment centre > Touchscreen > Lifestyle and environment > Physical activity	Time spent watching television (TV)	Physical activities	Total L	Lipoprotein and lipid	1070	25.3817	0.64384
X1070_0_0	VLDL_L	CatOrd	141091	0.119691	0.00570724	20.9718	0.108505	0.130877	1.6752e-97	1.64747e-91	***	Assessment centre > Touchscreen > Lifestyle and environment > Physical activity	Time spent watching television (TV)	Physical activities	VLDL-L	Lipoprotein and lipid	1070	96.7759	0.219794
X1070_0_0	HDL_TG	CatOrd	140942	0.0699018	0.00543141	12.8699	0.0592562	0.0805473	6.98447e-38	6.86885e-32	***	Assessment centre > Touchscreen > Lifestyle and environment > Physical activity	Time spent watching television (TV)	Physical activities	HDL-TG	Lipoprotein and lipid	1070	37.1559	0.833443
X1070_0_0	LDL_TG	CatOrd	140803	0.0865126	0.00556448	15.5473	0.0756062	0.0974189	1.84286e-54	1.81235e-48	***	Assessment centre > Touchscreen > Lifestyle and environment > Physical activity	Time spent watching television (TV)	Physical activities	LDL-TG	Lipoprotein and lipid	1070	53.7345	0.694767
X1070_0_0	Total_TG	CatOrd	140966	0.109984	0.00571934	19.2302	0.0987743	0.121194	2.63672e-82	2.59308e-76	***	Assessment centre > Touchscreen > Lifestyle and environment > Physical activity	Time spent watching television (TV)	Physical activities	Total TG	Lipoprotein and lipid	1070	81.5789	0.899124
X1070_0_0	VLDL_TG	CatOrd	140993	0.112338	0.00575625	19.5158	0.101055	0.12362	1.0437e-84	1.02642e-78	***	Assessment centre > Touchscreen > Lifestyle and environment > Physical activity	Time spent watching television (TV)	Physical activities	VLDL-TG	Lipoprotein and lipid	1070	83.9814	0.41424
X1070_0_0	Ala_by_Gly	CatOrd	139523	0.0426087	0.00601636	7.08214	0.0308166	0.0544008	1.42615e-12	1.40254e-06	***	Assessment centre > Touchscreen > Lifestyle and environment > Physical activity	Time spent watching television (TV)	Physical activities	Ala/Gly	Ratio	1070	11.8458	0.411005
X1070_0_0	Gln_by_Gly	CatOrd	138725	0.0412844	0.00581387	7.10101	0.0298892	0.0526795	1.24441e-12	1.22381e-06	***	Assessment centre > Touchscreen > Lifestyle and environment > Physical activity	Time spent watching television (TV)	Physical activities	Gln/Gly	Ratio	1070	11.905	0.250015
X1070_0_0	Gly_by_His	CatOrd	140165	-0.0373773	0.00578307	-6.46322	-0.0487121	-0.0260425	1.02829e-10	0.000101127	***	Assessment centre > Touchscreen > Lifestyle and environment > Physical activity	Time spent watching television (TV)	Physical activities	Gly/His	Ratio	1070	9.98788	0.373767
X1070_0_0	Gly_by_Val	CatOrd	140289	-0.0327912	0.00599813	-5.46691	-0.0445476	-0.0210349	4.58729e-08	0.0451135	*	Assessment centre > Touchscreen > Lifestyle and environment > Physical activity	Time spent watching television (TV)	Physical activities	Gly/Val	Ratio	1070	7.33844	0.231893
X1070_0_0	Gly_by_LA	CatOrd	140446	-0.0526358	0.00549141	-9.58511	-0.063399	-0.0418726	9.37852e-22	9.22327e-16	***	Assessment centre > Touchscreen > Lifestyle and environment > Physical activity	Time spent watching television (TV)	Physical activities	Gly/LA	Ratio	1070	21.0279	0.931603
X1070_0_0	Gly_by_Citrate	CatOrd	140525	-0.0355051	0.00562653	-6.31031	-0.0465331	-0.0244771	2.79312e-10	0.000274688	***	Assessment centre > Touchscreen > Lifestyle and environment > Physical activity	Time spent watching television (TV)	Physical activities	Gly/Citrate	Ratio	1070	9.55391	0.476345
X1070_0_0	Gly_by_Pyruvate	CatOrd	139161	-0.040012	0.00557655	-7.17504	-0.0509421	-0.029082	7.26424e-13	7.14399e-07	***	Assessment centre > Touchscreen > Lifestyle and environment > Physical activity	Time spent watching television (TV)	Physical activities	Gly/Pyruvate	Ratio	1070	12.1388	0.047665
X1070_0_0	His_by_Tyr	CatOrd	140853	0.0317817	0.00537419	5.91375	0.0212482	0.0423151	3.35163e-09	0.00329615	**	Assessment centre > Touchscreen > Lifestyle and environment > Physical activity	Time spent watching television (TV)	Physical activities	His/Tyr	Ratio	1070	8.47474	0.773531
X1070_0_0	Tyr_by_Pyruvate	CatOrd	139402	-0.0361389	0.00542645	-6.65976	-0.0467748	-0.0255031	2.7528e-11	2.70723e-05	***	Assessment centre > Touchscreen > Lifestyle and environment > Physical activity	Time spent watching television (TV)	Physical activities	Tyr/Pyruvate	Ratio	1070	10.5602	0.331117
X1070_0_0	Total_C_by_bOHbutyrate	CatOrd	135281	-0.0499424	0.0055879	-8.93761	-0.0608947	-0.0389902	4.02518e-19	3.95854e-13	***	Assessment centre > Touchscreen > Lifestyle and environment > Physical activity	Time spent watching television (TV)	Physical activities	Total C/3-Hydroxybutyrate	Ratio	1070	18.3952	0.552876
X1070_0_0	Total_C_by_ApoA1	CatOrd	141121	0.0748306	0.00583944	12.8147	0.0633853	0.0862759	1.42415e-37	1.40058e-31	***	Assessment centre > Touchscreen > Lifestyle and environment > Physical activity	Time spent watching television (TV)	Physical activities	Total C/ApoA1	Ratio	1070	36.8464	0.676331
X1070_0_0	Total_C_by_Phosphatidylc	CatOrd	141012	0.0564284	0.00572962	9.84855	0.0451984	0.0676585	7.07345e-23	6.95635e-17	***	Assessment centre > Touchscreen > Lifestyle and environment > Physical activity	Time spent watching television (TV)	Physical activities	Total C/PC	Ratio	1070	22.1504	0.277334
X1070_0_0	Total_C_by_Total_TG	CatOrd	141138	-0.112117	0.00603985	-18.5628	-0.123955	-0.100278	7.93665e-77	7.80527e-71	***	Assessment centre > Touchscreen > Lifestyle and environment > Physical activity	Time spent watching television (TV)	Physical activities	Total C/Total TG	Ratio	1070	76.1004	0.0528557
X1070_0_0	DHA_by_LA	CatOrd	140377	-0.0673829	0.00568087	-11.8614	-0.0785174	-0.0562484	1.94709e-32	1.91485e-26	***	Assessment centre > Touchscreen > Lifestyle and environment > Physical activity	Time spent watching television (TV)	Physical activities	DHA/LA	Ratio	1070	31.7106	0.425759
X1070_0_0	LA_by_Phosphatidylc	CatOrd	140985	0.0520786	0.0057763	9.01592	0.0407571	0.0634002	1.97585e-19	1.94314e-13	***	Assessment centre > Touchscreen > Lifestyle and environment > Physical activity	Time spent watching television (TV)	Physical activities	LA/PC	Ratio	1070	18.7042	0.610118
X1070_0_0	LA_by_Total_TG	CatOrd	141012	-0.133294	0.00610167	-21.8456	-0.145254	-0.121335	1.28336e-105	1.26211e-99	***	Assessment centre > Touchscreen > Lifestyle and environment > Physical activity	Time spent watching television (TV)	Physical activities	LA/Total TG	Ratio	1070	104.892	0.976046
X1070_0_0	Citrate_by_Glucose	CatOrd	140320	-0.0325898	0.0054186	-6.01443	-0.0432102	-0.0219693	1.80963e-09	0.00177968	**	Assessment centre > Touchscreen > Lifestyle and environment > Physical activity	Time spent watching television (TV)	Physical activities	Citrate/Glu	Ratio	1070	8.74241	0.9698
X1070_0_0	Glucose_by_bOHbutyrate	CatOrd	134926	-0.0450086	0.00555873	-8.09691	-0.0559037	-0.0341135	5.68348e-16	5.5894e-10	***	Assessment centre > Touchscreen > Lifestyle and environment > Physical activity	Time spent watching television (TV)	Physical activities	Glu/3-Hydroxybutyrate	Ratio	1070	15.2454	0.0884846
X1070_0_0	bOHbutyrate_by_Phosphatidylc	CatOrd	133361	0.0489403	0.0055893	8.75608	0.0379853	0.0598954	2.04448e-18	2.01063e-12	***	Assessment centre > Touchscreen > Lifestyle and environment > Physical activity	Time spent watching television (TV)	Physical activities	3-Hydroxybutyrate/PC	Ratio	1070	17.6894	0.49838
X1070_0_0	ApoA1_by_Total_TG	CatOrd	141106	-0.127453	0.00592882	-21.4973	-0.139074	-0.115833	2.41296e-102	2.37301e-96	***	Assessment centre > Touchscreen > Lifestyle and environment > Physical activity	Time spent watching television (TV)	Physical activities	ApoA1/Total TG	Ratio	1070	101.617	0.395689
X1070_0_0	ApoB_by_Total_TG	CatOrd	141139	-0.0864768	0.0058957	-14.6678	-0.0980324	-0.0749212	1.12651e-48	1.10786e-42	***	Assessment centre > Touchscreen > Lifestyle and environment > Physical activity	Time spent watching television (TV)	Physical activities	ApoB/Total TG	Ratio	1070	47.9483	0.390332
X1070_0_0	Cholines_by_Phosphatidylc	CatOrd	140941	0.0937083	0.00556232	16.847	0.0828062	0.10461	1.27437e-63	1.25327e-57	***	Assessment centre > Touchscreen > Lifestyle and environment > Physical activity	Time spent watching television (TV)	Physical activities	Cholines/PC	Ratio	1070	62.8947	0.318499
X1070_0_0	Phosphatidylc_by_Sphingomyelins	CatOrd	140843	-0.0430414	0.00539784	-7.97382	-0.0536211	-0.0324616	1.5499e-15	1.52425e-09	***	Assessment centre > Touchscreen > Lifestyle and environment > Physical activity	Time spent watching television (TV)	Physical activities	PC/SM	Ratio	1070	14.8097	0.682575
X1070_0_0	Phosphatidylc_by_Total_TG	CatOrd	141010	-0.138098	0.00608079	-22.7106	-0.150017	-0.12618	5.64609e-114	5.55263e-108	***	Assessment centre > Touchscreen > Lifestyle and environment > Physical activity	Time spent watching television (TV)	Physical activities	PC/Total TG	Ratio	1070	113.248	0.284615
X1080_0_0	Ala	CatOrd	116193	0.0530719	0.00548484	9.67611	0.0423216	0.0638222	3.8834e-22	3.81912e-16	***	Assessment centre > Touchscreen > Lifestyle and environment > Physical activity	Time spent using computer	Physical activities	Ala	Amino acids	1080	21.4108	0.390095
X1080_0_0	Tyr	CatOrd	115977	0.0369127	0.00554608	6.65563	0.0260423	0.047783	2.83347e-11	2.78657e-05	***	Assessment centre > Touchscreen > Lifestyle and environment > Physical activity	Time spent using computer	Physical activities	Tyr	Amino acids	1080	10.5477	0.990169
X1080_0_0	Total_BCAA	CatOrd	115901	0.053336	0.0057996	9.1965	0.0419688	0.0647032	3.75688e-20	3.69469e-14	***	Assessment centre > Touchscreen > Lifestyle and environment > Physical activity	Time spent using computer	Physical activities	Total BCAA	Amino acids	1080	19.4252	0.792006
X1080_0_0	Val	CatOrd	115998	0.0738845	0.00585636	12.6161	0.062406	0.085363	1.81911e-36	1.78899e-30	***	Assessment centre > Touchscreen > Lifestyle and environment > Physical activity	Time spent using computer	Physical activities	Val	Amino acids	1080	35.7401	0.312405
X1080_0_0	ApoB_by_ApoA1	CatOrd	116214	0.0443706	0.0059573	7.4481	0.0326943	0.0560469	9.53459e-14	9.37676e-08	***	Assessment centre > Touchscreen > Lifestyle and environment > Physical activity	Time spent using computer	Physical activities	ApoB/ApoA1	Apolipoproteins	1080	13.0207	0.817118
X1080_0_0	ApoA1	CatOrd	116195	-0.0596382	0.00607431	-9.81809	-0.0715438	-0.0477325	9.60475e-23	9.44575e-17	***	Assessment centre > Touchscreen > Lifestyle and environment > Physical activity	Time spent using computer	Physical activities	ApoA1	Apolipoproteins	1080	22.0175	0.22091
X1080_0_0	HDL_C	CatOrd	116205	-0.049069	0.00641786	-7.6457	-0.061648	-0.03649	2.09401e-14	2.05935e-08	***	Assessment centre > Touchscreen > Lifestyle and environment > Physical activity	Time spent using computer	Physical activities	HDL-C	Cholesterol	1080	13.679	0.501074
X1080_0_0	HDL_CE	CatOrd	116209	-0.0511825	0.00638166	-8.02025	-0.0636906	-0.0386745	1.06504e-15	1.04741e-09	***	Assessment centre > Touchscreen > Lifestyle and environment > Physical activity	Time spent using computer	Physical activities	HDL-CE	Cholesterol	1080	14.9726	0.166972
X1080_0_0	Omega_6_by_Omega_3	CatOrd	115226	-0.0720128	0.00581304	-12.3882	-0.0834064	-0.0606193	3.19029e-35	3.13747e-29	***	Assessment centre > Touchscreen > Lifestyle and environment > Physical activity	Time spent using computer	Physical activities	Omega-6/Omega-3	Fatty acids	1080	34.4962	0.119659
X1080_0_0	PUFA_by_MUFA	CatOrd	116114	0.0397643	0.00626024	6.35188	0.0274942	0.0520344	2.13484e-10	0.00020995	***	Assessment centre > Touchscreen > Lifestyle and environment > Physical activity	Time spent using computer	Physical activities	PUFA/MUFA	Fatty acids	1080	9.67063	0.89761
X1080_0_0	DHA_pct	CatOrd	115910	0.0771373	0.00595427	12.955	0.065467	0.0888077	2.34198e-38	2.30321e-32	***	Assessment centre > Touchscreen > Lifestyle and environment > Physical activity	Time spent using computer	Physical activities	DHA%	Fatty acids	1080	37.6304	0.0937149
X1080_0_0	MUFA_pct	CatOrd	116117	-0.0409669	0.00629083	-6.51216	-0.0532969	-0.0286369	7.43769e-11	7.31457e-05	***	Assessment centre > Touchscreen > Lifestyle and environment > Physical activity	Time spent using computer	Physical activities	MUFA%	Fatty acids	1080	10.1286	0.865059
X1080_0_0	Omega_3_pct	CatOrd	115859	0.0807702	0.00587687	13.7437	0.0692515	0.0922889	6.00123e-43	5.90188e-37	***	Assessment centre > Touchscreen > Lifestyle and environment > Physical activity	Time spent using computer	Physical activities	Omega-3%	Fatty acids	1080	42.2218	0.276591
X1080_0_0	DHA	CatOrd	115795	0.0584584	0.00585787	9.97948	0.046977	0.0699398	1.9159e-23	1.88419e-17	***	Assessment centre > Touchscreen > Lifestyle and environment > Physical activity	Time spent using computer	Physical activities	DHA	Fatty acids	1080	22.7176	0.0272837
X1080_0_0	Omega_3	CatOrd	115874	0.0488284	0.00570476	8.55923	0.037647	0.0600097	1.14985e-17	1.13081e-11	***	Assessment centre > Touchscreen > Lifestyle and environment > Physical activity	Time spent using computer	Physical activities	Omega-3	Fatty acids	1080	16.9394	0.787385
X1080_0_0	HDL_FC	CatOrd	116174	-0.0355103	0.00641815	-5.53279	-0.0480898	-0.0229307	3.15858e-08	0.031063	*	Assessment centre > Touchscreen > Lifestyle and environment > Physical activity	Time spent using computer	Physical activities	HDL-FC	Cholesterol	1080	7.50051	0.35866
X1080_0_0	Glucose	CatOrd	114060	-0.0467382	0.00572604	-8.1624	-0.0579612	-0.0355152	3.31749e-16	3.26257e-10	***	Assessment centre > Touchscreen > Lifestyle and environment > Physical activity	Time spent using computer	Physical activities	Glu	Glycolysis related metabolites	1080	15.4792	0.025103
X1080_0_0	Lactate	CatOrd	116003	0.0365251	0.00558833	6.53596	0.025572	0.0474783	6.34622e-11	6.24116e-05	***	Assessment centre > Touchscreen > Lifestyle and environment > Physical activity	Time spent using computer	Physical activities	Lactate	Glycolysis related metabolites	1080	10.1975	0.746094
X1080_0_0	Pyruvate	CatOrd	115512	0.0421857	0.00551307	7.65195	0.0313801	0.0529913	1.99471e-14	1.96169e-08	***	Assessment centre > Touchscreen > Lifestyle and environment > Physical activity	Time spent using computer	Physical activities	Pyruvate	Glycolysis related metabolites	1080	13.7001	0.0296256
X1080_0_0	GlycA	CatOrd	116187	-0.0776098	0.00592804	-13.092	-0.0892288	-0.0659909	3.90032e-39	3.83576e-33	***	Assessment centre > Touchscreen > Lifestyle and environment > Physical activity	Time spent using computer	Physical activities	GlycA	Inflammation	1080	38.4089	0.433865
X1080_0_0	Acetate	CatOrd	114133	0.0471538	0.00552018	8.54208	0.0363343	0.0579734	1.33415e-17	1.31207e-11	***	Assessment centre > Touchscreen > Lifestyle and environment > Physical activity	Time spent using computer	Physical activities	Acetate	Ketone bodies	1080	16.8748	0.256627
X1080_0_0	HDL_P	CatOrd	116180	-0.0632631	0.00583717	-10.838	-0.0747039	-0.0518223	2.34398e-27	2.30518e-21	***	Assessment centre > Touchscreen > Lifestyle and environment > Physical activity	Time spent using computer	Physical activities	HDL-P	Lipoprotein and lipid	1080	26.63	0.498015
X1080_0_0	Total_P	CatOrd	116182	-0.0591621	0.00584869	-10.1154	-0.0706255	-0.0476986	4.82867e-24	4.74873e-18	***	Assessment centre > Touchscreen > Lifestyle and environment > Physical activity	Time spent using computer	Physical activities	Total P	Lipoprotein and lipid	1080	23.3162	0.653355
X1080_0_0	M_HDL_C	CatOrd	116207	-0.0644706	0.00604972	-10.6568	-0.0763281	-0.0526131	1.66745e-26	1.63985e-20	***	Assessment centre > Touchscreen > Lifestyle and environment > Physical activity	Time spent using computer	Physical activities	M-HDL-C	Lipoprotein and lipid	1080	25.7779	0.0836569
X1080_0_0	M_HDL_CE	CatOrd	116210	-0.0657544	0.00602219	-10.9187	-0.0775579	-0.0539509	9.68075e-28	9.5205e-22	***	Assessment centre > Touchscreen > Lifestyle and environment > Physical activity	Time spent using computer	Physical activities	M-HDL-CE	Lipoprotein and lipid	1080	27.0141	0.180472
X1080_0_0	M_HDL_FC	CatOrd	116199	-0.0546178	0.00608269	-8.97922	-0.0665399	-0.0426957	2.76617e-19	2.72038e-13	***	Assessment centre > Touchscreen > Lifestyle and environment > Physical activity	Time spent using computer	Physical activities	M-HDL-FC	Lipoprotein and lipid	1080	18.5581	0.104463
X1080_0_0	M_HDL_L	CatOrd	116196	-0.0650795	0.00593779	-10.9602	-0.0767175	-0.0534414	6.12601e-28	6.0246e-22	***	Assessment centre > Touchscreen > Lifestyle and environment > Physical activity	Time spent using computer	Physical activities	M-HDL-L	Lipoprotein and lipid	1080	27.2128	0.812393
X1080_0_0	M_HDL_P	CatOrd	116201	-0.0617189	0.00595858	-10.358	-0.0733978	-0.0500401	3.94789e-25	3.88254e-19	***	Assessment centre > Touchscreen > Lifestyle and environment > Physical activity	Time spent using computer	Physical activities	M-HDL-P	Lipoprotein and lipid	1080	24.4036	0.627502
X1080_0_0	M_HDL_PL	CatOrd	116191	-0.0632492	0.00584679	-10.8178	-0.0747089	-0.0517895	2.92219e-27	2.87382e-21	***	Assessment centre > Touchscreen > Lifestyle and environment > Physical activity	Time spent using computer	Physical activities	M-HDL-PL	Lipoprotein and lipid	1080	26.5343	0.630572
X1080_0_0	S_HDL_C	CatOrd	116171	-0.0624831	0.00547491	-11.4126	-0.073214	-0.0517523	3.75254e-30	3.69042e-24	***	Assessment centre > Touchscreen > Lifestyle and environment > Physical activity	Time spent using computer	Physical activities	S-HDL-C	Lipoprotein and lipid	1080	29.4257	0.39089
X1080_0_0	S_HDL_CE	CatOrd	116176	-0.0642294	0.00544932	-11.7867	-0.0749101	-0.0535488	4.76794e-32	4.68901e-26	***	Assessment centre > Touchscreen > Lifestyle and environment > Physical activity	Time spent using computer	Physical activities	S-HDL-CE	Lipoprotein and lipid	1080	31.3217	0.432254
X1080_0_0	S_HDL_FC	CatOrd	116160	-0.0483096	0.00555534	-8.69606	-0.059198	-0.0374211	3.47959e-18	3.42199e-12	***	Assessment centre > Touchscreen > Lifestyle and environment > Physical activity	Time spent using computer	Physical activities	S-HDL-FC	Lipoprotein and lipid	1080	17.4585	0.348634
X1080_0_0	S_HDL_L	CatOrd	116165	-0.0649205	0.00553897	-11.7207	-0.0757769	-0.0540642	1.04052e-31	1.0233e-25	***	Assessment centre > Touchscreen > Lifestyle and environment > Physical activity	Time spent using computer	Physical activities	S-HDL-L	Lipoprotein and lipid	1080	30.9827	0.793558
X1080_0_0	S_HDL_P	CatOrd	116171	-0.0614183	0.0054592	-11.2504	-0.0721183	-0.0507182	2.38731e-29	2.34779e-23	***	Assessment centre > Touchscreen > Lifestyle and environment > Physical activity	Time spent using computer	Physical activities	S-HDL-P	Lipoprotein and lipid	1080	28.6221	0.886936
X1080_0_0	S_HDL_PL	CatOrd	116170	-0.0670972	0.00554324	-12.1043	-0.077962	-0.0562325	1.04984e-33	1.03246e-27	***	Assessment centre > Touchscreen > Lifestyle and environment > Physical activity	Time spent using computer	Physical activities	S-HDL-PL	Lipoprotein and lipid	1080	32.9789	0.651127
X1080_0_0	XL_HDL_FC	CatOrd	115935	0.0429984	0.00633347	6.78908	0.0305848	0.055412	1.13392e-11	1.11515e-05	***	Assessment centre > Touchscreen > Lifestyle and environment > Physical activity	Time spent using computer	Physical activities	XL-HDL-FC	Lipoprotein and lipid	1080	10.9454	0.592863
X1080_0_0	Cholines	CatOrd	116091	-0.039701	0.00603574	-6.57764	-0.051531	-0.0278709	4.79979e-11	4.72034e-05	***	Assessment centre > Touchscreen > Lifestyle and environment > Physical activity	Time spent using computer	Physical activities	Cholines	Lipoprotein and lipid	1080	10.3188	0.327822
X1080_0_0	Phosphoglyc	CatOrd	116092	-0.0394625	0.00592175	-6.66399	-0.0510691	-0.0278559	2.67671e-11	2.6324e-05	***	Assessment centre > Touchscreen > Lifestyle and environment > Physical activity	Time spent using computer	Physical activities	Phosphoglyc	Lipoprotein and lipid	1080	10.5724	0.0756894
X1080_0_0	Sphingomyelins	CatOrd	116092	-0.0344974	0.00620766	-5.55723	-0.0466644	-0.0223304	2.74684e-08	0.0270137	*	Assessment centre > Touchscreen > Lifestyle and environment > Physical activity	Time spent using computer	Physical activities	SM	Lipoprotein and lipid	1080	7.56117	0.591387
X1080_0_0	HDL_PL	CatOrd	116203	-0.053985	0.0061596	-8.76437	-0.0660579	-0.0419122	1.90279e-18	1.87129e-12	***	Assessment centre > Touchscreen > Lifestyle and environment > Physical activity	Time spent using computer	Physical activities	HDL-PL	Lipoprotein and lipid	1080	17.7206	0.178337
X1080_0_0	L_HDL_FC_pct	CatOrd	114930	0.0393747	0.00612268	6.43095	0.0273742	0.0513751	1.27302e-10	0.000125194	***	Assessment centre > Touchscreen > Lifestyle and environment > Physical activity	Time spent using computer	Physical activities	L-HDL-FC%	Lipoprotein and lipid	1080	9.89517	0.74135
X1080_0_0	S_HDL_FC_pct	CatOrd	116054	0.0547039	0.00613977	8.90976	0.0426699	0.0667378	5.18609e-19	5.10024e-13	***	Assessment centre > Touchscreen > Lifestyle and environment > Physical activity	Time spent using computer	Physical activities	S-HDL-FC%	Lipoprotein and lipid	1080	18.2852	0.293876
X1080_0_0	S_LDL_C_pct	CatOrd	115990	-0.0452056	0.00571218	-7.91391	-0.0564015	-0.0340098	2.51623e-15	2.47458e-09	***	Assessment centre > Touchscreen > Lifestyle and environment > Physical activity	Time spent using computer	Physical activities	S-LDL-C%	Lipoprotein and lipid	1080	14.5992	0.639186
X1080_0_0	S_LDL_CE_pct	CatOrd	116159	-0.0479577	0.00569008	-8.42831	-0.0591103	-0.0368052	3.54637e-17	3.48766e-11	***	Assessment centre > Touchscreen > Lifestyle and environment > Physical activity	Time spent using computer	Physical activities	S-LDL-CE%	Lipoprotein and lipid	1080	16.4502	0.124822
X1080_0_0	S_LDL_PL_pct	CatOrd	116159	0.0520869	0.00561286	9.27992	0.0410857	0.0630881	1.72391e-20	1.69537e-14	***	Assessment centre > Touchscreen > Lifestyle and environment > Physical activity	Time spent using computer	Physical activities	S-LDL-PL%	Lipoprotein and lipid	1080	19.7635	0.255266
X1080_0_0	XL_HDL_CE_pct	CatOrd	114904	-0.0298977	0.0053787	-5.55854	-0.0404399	-0.0193554	2.72649e-08	0.0268135	*	Assessment centre > Touchscreen > Lifestyle and environment > Physical activity	Time spent using computer	Physical activities	XL-HDL-CE%	Lipoprotein and lipid	1080	7.5644	0.820575
X1080_0_0	HDL_L	CatOrd	116197	-0.0532155	0.00627507	-8.48045	-0.0655146	-0.0409163	2.269e-17	2.23144e-11	***	Assessment centre > Touchscreen > Lifestyle and environment > Physical activity	Time spent using computer	Physical activities	HDL-L	Lipoprotein and lipid	1080	16.6442	0.80378
X1080_0_0	Ala_by_Gln	CatOrd	115778	0.0582773	0.00572754	10.1749	0.0470513	0.0695033	2.62736e-24	2.58387e-18	***	Assessment centre > Touchscreen > Lifestyle and environment > Physical activity	Time spent using computer	Physical activities	Ala/Gln	Ratio	1080	23.5805	0.0458346
X1080_0_0	Ala_by_His	CatOrd	116063	0.0433703	0.00551094	7.86985	0.0325688	0.0541717	3.58107e-15	3.52179e-09	***	Assessment centre > Touchscreen > Lifestyle and environment > Physical activity	Time spent using computer	Physical activities	Ala/His	Ratio	1080	14.446	0.875532
X1080_0_0	Ala_by_Phe	CatOrd	116090	0.0546405	0.00552991	9.88091	0.0438019	0.0654791	5.14407e-23	5.05892e-17	***	Assessment centre > Touchscreen > Lifestyle and environment > Physical activity	Time spent using computer	Physical activities	Ala/Phe	Ratio	1080	22.2887	0.128009
X1080_0_0	Gln_by_Tyr	CatOrd	115663	-0.0434694	0.00570813	-7.61535	-0.0546573	-0.0322815	2.64966e-14	2.6058e-08	***	Assessment centre > Touchscreen > Lifestyle and environment > Physical activity	Time spent using computer	Physical activities	Gln/Tyr	Ratio	1080	13.5768	0.608831
X1080_0_0	Gln_by_Ile	CatOrd	115515	-0.0338087	0.00574098	-5.88902	-0.0450611	-0.0225564	3.89555e-09	0.00383106	**	Assessment centre > Touchscreen > Lifestyle and environment > Physical activity	Time spent using computer	Physical activities	Gln/Ile	Ratio	1080	8.40943	0.469567
X1080_0_0	Gln_by_Leu	CatOrd	115691	-0.0368887	0.00590514	-6.24687	-0.0484627	-0.0253146	4.20208e-10	0.000413252	***	Assessment centre > Touchscreen > Lifestyle and environment > Physical activity	Time spent using computer	Physical activities	Gln/Leu	Ratio	1080	9.37654	0.557291
X1080_0_0	Gln_by_Val	CatOrd	115695	-0.0776683	0.0059774	-12.9937	-0.089384	-0.0659526	1.41465e-38	1.39124e-32	***	Assessment centre > Touchscreen > Lifestyle and environment > Physical activity	Time spent using computer	Physical activities	Gln/Val	Ratio	1080	37.8493	0.730393
X1080_0_0	Gln_by_Pyruvate	CatOrd	114563	-0.0411502	0.00563865	-7.29789	-0.052202	-0.0300985	2.94201e-13	2.89331e-07	***	Assessment centre > Touchscreen > Lifestyle and environment > Physical activity	Time spent using computer	Physical activities	Gln/Pyruvate	Ratio	1080	12.5314	0.469859
X1080_0_0	His_by_Val	CatOrd	115942	-0.0543414	0.00575404	-9.44405	-0.0656194	-0.0430635	3.65001e-21	3.58959e-15	***	Assessment centre > Touchscreen > Lifestyle and environment > Physical activity	Time spent using computer	Physical activities	His/Val	Ratio	1080	20.4377	0.98861
X1080_0_0	Phe_by_Tyr	CatOrd	115889	-0.045453	0.00542244	-8.38239	-0.056081	-0.034825	5.24334e-17	5.15655e-11	***	Assessment centre > Touchscreen > Lifestyle and environment > Physical activity	Time spent using computer	Physical activities	Phe/Tyr	Ratio	1080	16.2804	0.984668
X1080_0_0	Phe_by_Ile	CatOrd	115682	-0.0333088	0.0055618	-5.98885	-0.0442099	-0.0224077	2.11947e-09	0.00208438	**	Assessment centre > Touchscreen > Lifestyle and environment > Physical activity	Time spent using computer	Physical activities	Phe/Ile	Ratio	1080	8.67377	0.393285
X1080_0_0	Phe_by_Leu	CatOrd	115859	-0.0379683	0.00572297	-6.63437	-0.0491853	-0.0267513	3.27325e-11	3.21906e-05	***	Assessment centre > Touchscreen > Lifestyle and environment > Physical activity	Time spent using computer	Physical activities	Phe/Leu	Ratio	1080	10.485	0.608847
X1080_0_0	Phe_by_Val	CatOrd	115877	-0.0734441	0.00561141	-13.0884	-0.0844425	-0.0624458	4.09187e-39	4.02413e-33	***	Assessment centre > Touchscreen > Lifestyle and environment > Physical activity	Time spent using computer	Physical activities	Phe/Val	Ratio	1080	38.3881	0.345484
X1080_0_0	Phe_by_Pyruvate	CatOrd	114653	-0.0305942	0.00559804	-5.46516	-0.0415664	-0.0196221	4.63439e-08	0.0455768	*	Assessment centre > Touchscreen > Lifestyle and environment > Physical activity	Time spent using computer	Physical activities	Phe/Pyruvate	Ratio	1080	7.33401	0.437113
X1080_0_0	Tyr_by_Citrate	CatOrd	116012	0.0433719	0.00569537	7.6153	0.032209	0.0545349	2.65065e-14	2.60677e-08	***	Assessment centre > Touchscreen > Lifestyle and environment > Physical activity	Time spent using computer	Physical activities	Tyr/Citrate	Ratio	1080	13.5766	0.229132
X1080_0_0	Ile_by_Citrate	CatOrd	115900	0.0391352	0.00587308	6.66349	0.027624	0.0506464	2.68591e-11	2.64144e-05	***	Assessment centre > Touchscreen > Lifestyle and environment > Physical activity	Time spent using computer	Physical activities	Ile/Citrate	Ratio	1080	10.5709	0.00607225
X1080_0_0	Leu_by_Val	CatOrd	116110	-0.0479016	0.00561863	-8.5255	-0.0589141	-0.0368891	1.53942e-17	1.51394e-11	***	Assessment centre > Touchscreen > Lifestyle and environment > Physical activity	Time spent using computer	Physical activities	Leu/Val	Ratio	1080	16.8126	0.0238769
X1080_0_0	Total_C_by_ApoA1	CatOrd	116208	0.0362421	0.00600039	6.03996	0.0244814	0.0480029	1.54618e-09	0.00152058	**	Assessment centre > Touchscreen > Lifestyle and environment > Physical activity	Time spent using computer	Physical activities	Total C/ApoA1	Ratio	1080	8.81074	0.0587584
X1080_0_0	DHA_by_LA	CatOrd	115587	0.0698846	0.00588616	11.8727	0.0583477	0.0814215	1.71401e-32	1.68563e-26	***	Assessment centre > Touchscreen > Lifestyle and environment > Physical activity	Time spent using computer	Physical activities	DHA/LA	Ratio	1080	31.766	0.764576
X1090_0_0	Phe	CatOrd	100360	0.0332705	0.00605888	5.49119	0.0213951	0.0451459	4.00192e-08	0.0393567	*	Assessment centre > Touchscreen > Lifestyle and environment > Physical activity	Time spent driving	Physical activities	Phe	Amino acids	1090	7.39773	0.469044
X1090_0_0	Ile	CatOrd	100217	0.0357427	0.00609619	5.86313	0.0237942	0.0476913	4.55641e-09	0.00448099	**	Assessment centre > Touchscreen > Lifestyle and environment > Physical activity	Time spent driving	Physical activities	Ile	Amino acids	1090	8.34138	0.850832
X1090_0_0	Leu	CatOrd	100336	0.0544183	0.00627891	8.66685	0.0421117	0.066725	4.50712e-18	4.43251e-12	***	Assessment centre > Touchscreen > Lifestyle and environment > Physical activity	Time spent driving	Physical activities	Leu	Amino acids	1090	17.3461	0.581719
X1090_0_0	Total_BCAA	CatOrd	100286	0.045852	0.00635738	7.2124	0.0333915	0.0583124	5.53604e-13	5.4444e-07	***	Assessment centre > Touchscreen > Lifestyle and environment > Physical activity	Time spent driving	Physical activities	Total BCAA	Amino acids	1090	12.2568	0.186888
X1090_0_0	Val	CatOrd	100367	0.0398369	0.00641113	6.2137	0.0272711	0.0524027	5.19524e-10	0.000510924	***	Assessment centre > Touchscreen > Lifestyle and environment > Physical activity	Time spent driving	Physical activities	Val	Amino acids	1090	9.28439	0.609061
X1090_0_0	LA_pct	CatOrd	100467	-0.0506477	0.00677063	-7.48049	-0.0639181	-0.0373772	7.46443e-14	7.34086e-08	***	Assessment centre > Touchscreen > Lifestyle and environment > Physical activity	Time spent driving	Physical activities	LA%	Fatty acids	1090	13.127	0.893342
X1090_0_0	SFA_pct	CatOrd	100454	0.0412662	0.00617478	6.68302	0.0291636	0.0533687	2.35291e-11	2.31396e-05	***	Assessment centre > Touchscreen > Lifestyle and environment > Physical activity	Time spent driving	Physical activities	SFA%	Fatty acids	1090	10.6284	0.794321
X1090_0_0	LA	CatOrd	100439	-0.0517698	0.00653446	-7.92259	-0.0645774	-0.0389623	2.34983e-15	2.31093e-09	***	Assessment centre > Touchscreen > Lifestyle and environment > Physical activity	Time spent driving	Physical activities	LA	Fatty acids	1090	14.629	0.504093
X1090_0_0	Omega_6	CatOrd	100447	-0.0398472	0.00643935	-6.18808	-0.0524684	-0.0272261	6.11354e-10	0.000601233	***	Assessment centre > Touchscreen > Lifestyle and environment > Physical activity	Time spent driving	Physical activities	Omega-6	Fatty acids	1090	9.21371	0.423028
X1090_0_0	Creatinine	CatOrd	99364	0.0691756	0.00705337	9.80745	0.055351	0.0830002	1.07089e-22	1.05316e-16	***	Assessment centre > Touchscreen > Lifestyle and environment > Physical activity	Time spent driving	Physical activities	Creatinine	Fluid balance	1090	21.9703	0.654381
X1090_0_0	Citrate	CatOrd	100515	-0.0539064	0.00614023	-8.77921	-0.0659412	-0.0418715	1.67138e-18	1.64372e-12	***	Assessment centre > Touchscreen > Lifestyle and environment > Physical activity	Time spent driving	Physical activities	Citrate	Glycolysis related metabolites	1090	17.7769	0.887739
X1090_0_0	Glucose	CatOrd	98677	-0.0539448	0.00629265	-8.57267	-0.0662784	-0.0416112	1.02541e-17	1.00843e-11	***	Assessment centre > Touchscreen > Lifestyle and environment > Physical activity	Time spent driving	Physical activities	Glu	Glycolysis related metabolites	1090	16.9891	0.892016
X1090_0_0	GlycA	CatOrd	100527	-0.0478856	0.0065171	-7.34768	-0.0606591	-0.0351121	2.03194e-13	1.99831e-07	***	Assessment centre > Touchscreen > Lifestyle and environment > Physical activity	Time spent driving	Physical activities	GlycA	Inflammation	1090	12.6921	0.178391
X1090_0_0	Acetoacetate	CatOrd	97483	-0.0557613	0.00623625	-8.94147	-0.0679843	-0.0435382	3.90517e-19	3.84052e-13	***	Assessment centre > Touchscreen > Lifestyle and environment > Physical activity	Time spent driving	Physical activities	Acetoacetate	Ketone bodies	1090	18.4084	0.257502
X1090_0_0	Acetone	CatOrd	98919	-0.054508	0.00609859	-8.9378	-0.0664612	-0.0425547	4.036e-19	3.96919e-13	***	Assessment centre > Touchscreen > Lifestyle and environment > Physical activity	Time spent driving	Physical activities	Acetone	Ketone bodies	1090	18.394	0.113439
X1090_0_0	bOHbutyrate	CatOrd	94396	-0.0688842	0.00634284	-10.8602	-0.0813162	-0.0564523	1.85256e-27	1.82189e-21	***	Assessment centre > Touchscreen > Lifestyle and environment > Physical activity	Time spent driving	Physical activities	3-Hydroxybutyrate	Ketone bodies	1090	26.7322	0.797159
X1090_0_0	HDL_size	CatOrd	100563	-0.0767443	0.00733551	-10.462	-0.0911219	-0.0623667	1.33041e-25	1.30838e-19	***	Assessment centre > Touchscreen > Lifestyle and environment > Physical activity	Time spent driving	Physical activities	HDL size	Lipoprotein and lipid	1090	24.876	0.109538
X1090_0_0	L_HDL_C	CatOrd	100525	-0.0622724	0.00735764	-8.46363	-0.0766933	-0.0478514	2.62605e-17	2.58258e-11	***	Assessment centre > Touchscreen > Lifestyle and environment > Physical activity	Time spent driving	Physical activities	L-HDL-C	Lipoprotein and lipid	1090	16.5807	0.829072
X1090_0_0	L_HDL_CE	CatOrd	100533	-0.0613009	0.00734039	-8.35118	-0.0756881	-0.0469138	6.84321e-17	6.72993e-11	***	Assessment centre > Touchscreen > Lifestyle and environment > Physical activity	Time spent driving	Physical activities	L-HDL-CE	Lipoprotein and lipid	1090	16.1647	0.771046
X1090_0_0	L_HDL_FC	CatOrd	100503	-0.0609617	0.00730822	-8.34153	-0.0752858	-0.0466376	7.42483e-17	7.30192e-11	***	Assessment centre > Touchscreen > Lifestyle and environment > Physical activity	Time spent driving	Physical activities	L-HDL-FC	Lipoprotein and lipid	1090	16.1293	0.943689
X1090_0_0	L_HDL_L	CatOrd	100526	-0.0622568	0.00732143	-8.50336	-0.0766068	-0.0479068	1.86653e-17	1.83563e-11	***	Assessment centre > Touchscreen > Lifestyle and environment > Physical activity	Time spent driving	Physical activities	L-HDL-L	Lipoprotein and lipid	1090	16.729	0.466958
X1090_0_0	L_HDL_P	CatOrd	100522	-0.0608608	0.0072989	-8.33835	-0.0751666	-0.0465549	7.62698e-17	7.50072e-11	***	Assessment centre > Touchscreen > Lifestyle and environment > Physical activity	Time spent driving	Physical activities	L-HDL-P	Lipoprotein and lipid	1090	16.1176	0.939856
X1090_0_0	L_HDL_PL	CatOrd	100539	-0.0543517	0.00720815	-7.54032	-0.0684797	-0.0402238	4.72747e-14	4.64921e-08	***	Assessment centre > Touchscreen > Lifestyle and environment > Physical activity	Time spent driving	Physical activities	L-HDL-PL	Lipoprotein and lipid	1090	13.3254	0.785183
X1090_0_0	S_HDL_CE	CatOrd	100519	0.0366177	0.00596877	6.13488	0.0249189	0.0483165	8.55376e-10	0.000841216	***	Assessment centre > Touchscreen > Lifestyle and environment > Physical activity	Time spent driving	Physical activities	S-HDL-CE	Lipoprotein and lipid	1090	9.06784	0.874608
X1090_0_0	XL_HDL_C	CatOrd	100368	-0.0662903	0.00730307	-9.07705	-0.0806044	-0.0519763	1.13502e-19	1.11623e-13	***	Assessment centre > Touchscreen > Lifestyle and environment > Physical activity	Time spent driving	Physical activities	XL-HDL-C	Lipoprotein and lipid	1090	18.945	0.394463
X1090_0_0	XL_HDL_CE	CatOrd	100396	-0.0667033	0.00735382	-9.07056	-0.0811168	-0.0522898	1.20466e-19	1.18472e-13	***	Assessment centre > Touchscreen > Lifestyle and environment > Physical activity	Time spent driving	Physical activities	XL-HDL-CE	Lipoprotein and lipid	1090	18.9191	0.0996992
X1090_0_0	XL_HDL_FC	CatOrd	100337	-0.0586397	0.0070016	-8.37518	-0.0723628	-0.0449165	5.58372e-17	5.49129e-11	***	Assessment centre > Touchscreen > Lifestyle and environment > Physical activity	Time spent driving	Physical activities	XL-HDL-FC	Lipoprotein and lipid	1090	16.2531	0.276961
X1090_0_0	XL_HDL_L	CatOrd	100355	-0.0713601	0.007262	-9.82651	-0.0855936	-0.0571266	8.86406e-23	8.71733e-17	***	Assessment centre > Touchscreen > Lifestyle and environment > Physical activity	Time spent driving	Physical activities	XL-HDL-L	Lipoprotein and lipid	1090	22.0524	0.722222
X1090_0_0	XL_HDL_P	CatOrd	100326	-0.0695774	0.00726393	-9.57848	-0.0838147	-0.0553401	1.00613e-21	9.89477e-16	***	Assessment centre > Touchscreen > Lifestyle and environment > Physical activity	Time spent driving	Physical activities	XL-HDL-P	Lipoprotein and lipid	1090	20.9973	0.356305
X1090_0_0	XL_HDL_PL	CatOrd	100381	-0.0706212	0.00721251	-9.79149	-0.0847577	-0.0564847	1.25377e-22	1.23302e-16	***	Assessment centre > Touchscreen > Lifestyle and environment > Physical activity	Time spent driving	Physical activities	XL-HDL-PL	Lipoprotein and lipid	1090	21.9018	0.382712
X1090_0_0	XS_VLDL_PL	CatOrd	100509	-0.036354	0.00636098	-5.71515	-0.0488215	-0.0238865	1.09915e-08	0.0108095	*	Assessment centre > Touchscreen > Lifestyle and environment > Physical activity	Time spent driving	Physical activities	XS-VLDL-PL	Lipoprotein and lipid	1090	7.95894	0.0319687
X1090_0_0	IDL_PL_pct	CatOrd	100517	-0.0440485	0.00604365	-7.28839	-0.0558941	-0.032203	3.15966e-13	3.10736e-07	***	Assessment centre > Touchscreen > Lifestyle and environment > Physical activity	Time spent driving	Physical activities	IDL-PL%	Lipoprotein and lipid	1090	12.5004	0.521445
X1090_0_0	L_HDL_C_pct	CatOrd	99996	-0.0479553	0.00660029	-7.26563	-0.0608918	-0.0350187	3.73989e-13	3.67798e-07	***	Assessment centre > Touchscreen > Lifestyle and environment > Physical activity	Time spent driving	Physical activities	L-HDL-C%	Lipoprotein and lipid	1090	12.4271	0.121078
X1090_0_0	L_HDL_CE_pct	CatOrd	100088	-0.0398792	0.00646812	-6.16551	-0.0525568	-0.0272017	7.05258e-10	0.000693583	***	Assessment centre > Touchscreen > Lifestyle and environment > Physical activity	Time spent driving	Physical activities	L-HDL-CE%	Lipoprotein and lipid	1090	9.15165	0.885184
X1090_0_0	L_HDL_FC_pct	CatOrd	99420	-0.0540043	0.00669874	-8.06186	-0.0671339	-0.0408748	7.59671e-16	7.47095e-10	***	Assessment centre > Touchscreen > Lifestyle and environment > Physical activity	Time spent driving	Physical activities	L-HDL-FC%	Lipoprotein and lipid	1090	15.1194	0.0746463
X1090_0_0	L_HDL_PL_pct	CatOrd	100111	0.0696089	0.00687595	10.1235	0.056132	0.0830858	4.46194e-24	4.38808e-18	***	Assessment centre > Touchscreen > Lifestyle and environment > Physical activity	Time spent driving	Physical activities	L-HDL-PL%	Lipoprotein and lipid	1090	23.3505	0.784228
X1090_0_0	L_VLDL_TG_pct	CatOrd	99655	0.0363034	0.00618271	5.87176	0.0241853	0.0484215	4.32548e-09	0.00425387	**	Assessment centre > Touchscreen > Lifestyle and environment > Physical activity	Time spent driving	Physical activities	L-VLDL-TG%	Lipoprotein and lipid	1090	8.36397	0.854132
X1090_0_0	XL_HDL_C_pct	CatOrd	99439	0.0546466	0.00604995	9.03256	0.0427887	0.0665045	1.70595e-19	1.67771e-13	***	Assessment centre > Touchscreen > Lifestyle and environment > Physical activity	Time spent driving	Physical activities	XL-HDL-C%	Lipoprotein and lipid	1090	18.768	0.0371782
X1090_0_0	XL_HDL_FC_pct	CatOrd	99803	0.0772667	0.00697118	11.0837	0.0636032	0.0909302	1.56338e-28	1.5375e-22	***	Assessment centre > Touchscreen > Lifestyle and environment > Physical activity	Time spent driving	Physical activities	XL-HDL-FC%	Lipoprotein and lipid	1090	27.8059	0.275144
X1090_0_0	XL_HDL_PL_pct	CatOrd	99081	-0.0636249	0.00623169	-10.2099	-0.075839	-0.0514108	1.84127e-24	1.81079e-18	***	Assessment centre > Touchscreen > Lifestyle and environment > Physical activity	Time spent driving	Physical activities	XL-HDL-PL%	Lipoprotein and lipid	1090	23.7349	0.64207
X1090_0_0	XL_VLDL_FC_pct	CatOrd	98942	-0.042874	0.00650879	-6.58709	-0.0556313	-0.0301168	4.50757e-11	4.43296e-05	***	Assessment centre > Touchscreen > Lifestyle and environment > Physical activity	Time spent driving	Physical activities	XL-VLDL-FC%	Lipoprotein and lipid	1090	10.3461	0.785078
X1090_0_0	XL_VLDL_PL_pct	CatOrd	96644	-0.0457889	0.00624781	-7.3288	-0.0580346	-0.0335432	2.3403e-13	2.30156e-07	***	Assessment centre > Touchscreen > Lifestyle and environment > Physical activity	Time spent driving	Physical activities	XL-VLDL-PL%	Lipoprotein and lipid	1090	12.6307	0.400063
X1090_0_0	XS_VLDL_PL_pct	CatOrd	100508	-0.035425	0.00615884	-5.7519	-0.0474964	-0.0233537	8.85016e-09	0.00870365	**	Assessment centre > Touchscreen > Lifestyle and environment > Physical activity	Time spent driving	Physical activities	XS-VLDL-PL%	Lipoprotein and lipid	1090	8.05305	0.935302
X1090_0_0	Ala_by_Leu	CatOrd	100462	-0.044526	0.00610976	-7.28767	-0.0565011	-0.0325508	3.17662e-13	3.12404e-07	***	Assessment centre > Touchscreen > Lifestyle and environment > Physical activity	Time spent driving	Physical activities	Ala/Leu	Ratio	1090	12.498	0.390517
X1090_0_0	Gln_by_Leu	CatOrd	100112	-0.0533046	0.00649502	-8.207	-0.0660349	-0.0405744	2.29445e-16	2.25647e-10	***	Assessment centre > Touchscreen > Lifestyle and environment > Physical activity	Time spent driving	Physical activities	Gln/Leu	Ratio	1090	15.6393	0.423959
X1090_0_0	Gln_by_Pyruvate	CatOrd	99160	0.0350443	0.00622188	5.63242	0.0228494	0.0472392	1.78177e-08	0.0175228	*	Assessment centre > Touchscreen > Lifestyle and environment > Physical activity	Time spent driving	Physical activities	Gln/Pyruvate	Ratio	1090	7.74915	0.286422
X1090_0_0	His_by_Citrate	CatOrd	100351	0.0565405	0.00609808	9.27185	0.0445882	0.0684927	1.86429e-20	1.83343e-14	***	Assessment centre > Touchscreen > Lifestyle and environment > Physical activity	Time spent driving	Physical activities	His/Citrate	Ratio	1090	19.7295	0.611748
X1090_0_0	His_by_Pyruvate	CatOrd	99083	0.0387869	0.00619438	6.26163	0.026646	0.0509279	3.82525e-10	0.000376192	***	Assessment centre > Touchscreen > Lifestyle and environment > Physical activity	Time spent driving	Physical activities	His/Pyruvate	Ratio	1090	9.41734	0.558813
X1090_0_0	Phe_by_Citrate	CatOrd	100363	0.065406	0.00620284	10.5445	0.0532484	0.0775635	5.55655e-26	5.46457e-20	***	Assessment centre > Touchscreen > Lifestyle and environment > Physical activity	Time spent driving	Physical activities	Phe/Citrate	Ratio	1090	25.2552	0.0399671
X1090_0_0	Phe_by_Pyruvate	CatOrd	99218	0.0434453	0.00616763	7.04409	0.0313567	0.0555338	1.87891e-12	1.84781e-06	***	Assessment centre > Touchscreen > Lifestyle and environment > Physical activity	Time spent driving	Physical activities	Phe/Pyruvate	Ratio	1090	11.7261	0.745282
X1090_0_0	Tyr_by_Citrate	CatOrd	100388	0.0554781	0.00625051	8.87578	0.0432271	0.0677291	7.0554e-19	6.93861e-13	***	Assessment centre > Touchscreen > Lifestyle and environment > Physical activity	Time spent driving	Physical activities	Tyr/Citrate	Ratio	1090	18.1515	0.206487
X1090_0_0	Tyr_by_Pyruvate	CatOrd	99339	0.0381318	0.00618759	6.16263	0.0260041	0.0502595	7.18224e-10	0.000706335	***	Assessment centre > Touchscreen > Lifestyle and environment > Physical activity	Time spent driving	Physical activities	Tyr/Pyruvate	Ratio	1090	9.14374	0.656496
X1090_0_0	Ile_by_Citrate	CatOrd	100269	0.0624919	0.00644519	9.6959	0.0498594	0.0751245	3.21004e-22	3.1569e-16	***	Assessment centre > Touchscreen > Lifestyle and environment > Physical activity	Time spent driving	Physical activities	Ile/Citrate	Ratio	1090	21.4935	0.522415
X1090_0_0	Ile_by_Pyruvate	CatOrd	99279	0.0428621	0.00628775	6.81676	0.0305381	0.0551861	9.36466e-12	9.20964e-06	***	Assessment centre > Touchscreen > Lifestyle and environment > Physical activity	Time spent driving	Physical activities	Ile/Pyruvate	Ratio	1090	11.0285	0.633437
X1090_0_0	Leu_by_Val	CatOrd	100453	0.0556992	0.00616996	9.02748	0.043606	0.0677923	1.78669e-19	1.75711e-13	***	Assessment centre > Touchscreen > Lifestyle and environment > Physical activity	Time spent driving	Physical activities	Leu/Val	Ratio	1090	18.748	0.617563
X1090_0_0	Val_by_Pyruvate	CatOrd	99120	0.0469595	0.00629314	7.46202	0.034625	0.0592941	8.59017e-14	8.44797e-08	***	Assessment centre > Touchscreen > Lifestyle and environment > Physical activity	Time spent driving	Physical activities	Val/Pyruvate	Ratio	1090	13.066	0.284896
X1090_0_0	Total_C_by_bOHbutyrate	CatOrd	96377	0.0697838	0.00638673	10.9264	0.0572658	0.0823017	8.95265e-28	8.80445e-22	***	Assessment centre > Touchscreen > Lifestyle and environment > Physical activity	Time spent driving	Physical activities	Total C/3-Hydroxybutyrate	Ratio	1090	27.048	0.223807
X1090_0_0	DHA_by_LA	CatOrd	100051	0.0365099	0.00650445	5.61307	0.0237612	0.0492587	1.9929e-08	0.0195991	*	Assessment centre > Touchscreen > Lifestyle and environment > Physical activity	Time spent driving	Physical activities	DHA/LA	Ratio	1090	7.70051	0.539019
X1090_0_0	LA_by_Phosphatidylc	CatOrd	100452	-0.0484603	0.0065153	-7.43792	-0.0612303	-0.0356903	1.03092e-13	1.01386e-07	***	Assessment centre > Touchscreen > Lifestyle and environment > Physical activity	Time spent driving	Physical activities	LA/PC	Ratio	1090	12.9868	0.996372
X1090_0_0	Glucose_by_bOHbutyrate	CatOrd	96098	0.0550241	0.00634048	8.67822	0.0425968	0.0674515	4.08146e-18	4.0139e-12	***	Assessment centre > Touchscreen > Lifestyle and environment > Physical activity	Time spent driving	Physical activities	Glu/3-Hydroxybutyrate	Ratio	1090	17.3892	0.328917
X1090_0_0	Glucose_by_Sphingomyelins	CatOrd	98424	-0.0379892	0.00653878	-5.80983	-0.0508052	-0.0251732	6.27284e-09	0.006169	**	Assessment centre > Touchscreen > Lifestyle and environment > Physical activity	Time spent driving	Physical activities	Glu/SM	Ratio	1090	8.20254	0.323336
X1090_0_0	bOHbutyrate_by_Phosphatidylc	CatOrd	94940	-0.062524	0.00634918	-9.84757	-0.0749684	-0.0500796	7.20183e-23	7.08261e-17	***	Assessment centre > Touchscreen > Lifestyle and environment > Physical activity	Time spent driving	Physical activities	3-Hydroxybutyrate/PC	Ratio	1090	22.1426	0.0353235
X1160_0_0	Gln	CatOrd	147446	-0.0476654	0.00499285	-9.54674	-0.0574514	-0.0378794	1.35784e-21	1.33536e-15	***	Assessment centre > Touchscreen > Lifestyle and environment > Sleep	Sleep duration	Lifestyle factors	Gln	Amino acids	1160	20.8672	0.525612
X1160_0_0	Gly	CatOrd	146680	-0.0309441	0.00518612	-5.96672	-0.0411089	-0.0207793	2.42623e-09	0.00238606	**	Assessment centre > Touchscreen > Lifestyle and environment > Sleep	Sleep duration	Lifestyle factors	Gly	Amino acids	1160	8.61507	0.596807
X1160_0_0	Val	CatOrd	147678	0.0291273	0.00517379	5.62978	0.0189867	0.0392679	1.80763e-08	0.0177771	*	Assessment centre > Touchscreen > Lifestyle and environment > Sleep	Sleep duration	Lifestyle factors	Val	Amino acids	1160	7.74289	0.742087
X1160_0_0	ApoA1	CatOrd	147892	-0.0304694	0.00537877	-5.66474	-0.0410117	-0.019927	1.47517e-08	0.0145075	*	Assessment centre > Touchscreen > Lifestyle and environment > Sleep	Sleep duration	Lifestyle factors	ApoA1	Apolipoproteins	1160	7.83116	0.952837
X1160_0_0	HDL_C	CatOrd	147902	-0.0358208	0.00567319	-6.31404	-0.0469402	-0.0247013	2.72604e-10	0.000268091	***	Assessment centre > Touchscreen > Lifestyle and environment > Sleep	Sleep duration	Lifestyle factors	HDL-C	Cholesterol	1160	9.56447	0.489621
X1160_0_0	HDL_CE	CatOrd	147912	-0.0400661	0.00564108	-7.10257	-0.0511227	-0.0290096	1.23007e-12	1.20971e-06	***	Assessment centre > Touchscreen > Lifestyle and environment > Sleep	Sleep duration	Lifestyle factors	HDL-CE	Cholesterol	1160	11.9101	0.0832873
X1160_0_0	Omega_6_by_Omega_3	CatOrd	146731	-0.0543978	0.00511639	-10.6321	-0.0644259	-0.0443697	2.16113e-26	2.12535e-20	***	Assessment centre > Touchscreen > Lifestyle and environment > Sleep	Sleep duration	Lifestyle factors	Omega-6/Omega-3	Fatty acids	1160	25.6653	0.259928
X1160_0_0	LA_pct	CatOrd	147798	-0.0402934	0.00553117	-7.28479	-0.0511345	-0.0294523	3.23761e-13	3.18401e-07	***	Assessment centre > Touchscreen > Lifestyle and environment > Sleep	Sleep duration	Lifestyle factors	LA%	Fatty acids	1160	12.4898	0.874847
X1160_0_0	Omega_3_pct	CatOrd	147475	0.0462379	0.00515756	8.96507	0.0361291	0.0563467	3.13589e-19	3.08398e-13	***	Assessment centre > Touchscreen > Lifestyle and environment > Sleep	Sleep duration	Lifestyle factors	Omega-3%	Fatty acids	1160	18.5036	0.852059
X1160_0_0	Omega_6_pct	CatOrd	147797	-0.0424707	0.00531714	-7.98751	-0.0528923	-0.0320491	1.38672e-15	1.36376e-09	***	Assessment centre > Touchscreen > Lifestyle and environment > Sleep	Sleep duration	Lifestyle factors	Omega-6%	Fatty acids	1160	14.858	0.842905
X1160_0_0	DHA	CatOrd	147397	0.0333163	0.00517094	6.44299	0.0231813	0.0434514	1.17501e-10	0.000115556	***	Assessment centre > Touchscreen > Lifestyle and environment > Sleep	Sleep duration	Lifestyle factors	DHA	Fatty acids	1160	9.92996	0.946904
X1160_0_0	Omega_3	CatOrd	147499	0.0409532	0.00503595	8.13218	0.0310828	0.0508237	4.24879e-16	4.17845e-10	***	Assessment centre > Touchscreen > Lifestyle and environment > Sleep	Sleep duration	Lifestyle factors	Omega-3	Fatty acids	1160	15.3717	0.652682
X1160_0_0	Creatinine	CatOrd	146211	0.0386826	0.00574492	6.73336	0.0274226	0.0499427	1.66398e-11	1.63644e-05	***	Assessment centre > Touchscreen > Lifestyle and environment > Sleep	Sleep duration	Lifestyle factors	Creatinine	Fluid balance	1160	10.7789	0.488156
X1160_0_0	HDL_P	CatOrd	147874	-0.0412399	0.00516449	-7.98529	-0.0513623	-0.0311175	1.41194e-15	1.38856e-09	***	Assessment centre > Touchscreen > Lifestyle and environment > Sleep	Sleep duration	Lifestyle factors	HDL-P	Lipoprotein and lipid	1160	14.8502	0.187757
X1160_0_0	Total_P	CatOrd	147878	-0.0387438	0.00517484	-7.48697	-0.0488865	-0.0286012	7.0873e-14	6.96998e-08	***	Assessment centre > Touchscreen > Lifestyle and environment > Sleep	Sleep duration	Lifestyle factors	Total P	Lipoprotein and lipid	1160	13.1495	0.713033
X1160_0_0	VLDL_P	CatOrd	147909	0.028113	0.00506967	5.54533	0.0181765	0.0380496	2.93894e-08	0.0289029	*	Assessment centre > Touchscreen > Lifestyle and environment > Sleep	Sleep duration	Lifestyle factors	VLDL-P	Lipoprotein and lipid	1160	7.53181	0.08507
X1160_0_0	IDL_TG	CatOrd	147707	0.0357999	0.00498301	7.1844	0.0260332	0.0455666	6.78215e-13	6.66988e-07	***	Assessment centre > Touchscreen > Lifestyle and environment > Sleep	Sleep duration	Lifestyle factors	IDL-TG	Lipoprotein and lipid	1160	12.1686	0.461199
X1160_0_0	L_HDL_TG	CatOrd	147709	0.0378496	0.00495423	7.63986	0.0281394	0.0475599	2.18751e-14	2.1513e-08	***	Assessment centre > Touchscreen > Lifestyle and environment > Sleep	Sleep duration	Lifestyle factors	L-HDL-TG	Lipoprotein and lipid	1160	13.66	0.935907
X1160_0_0	L_LDL_TG	CatOrd	147654	0.0276305	0.00499902	5.52717	0.0178324	0.0374285	3.25978e-08	0.0320582	*	Assessment centre > Touchscreen > Lifestyle and environment > Sleep	Sleep duration	Lifestyle factors	L-LDL-TG	Lipoprotein and lipid	1160	7.48681	0.845294
X1160_0_0	M_HDL_C	CatOrd	147908	-0.0405143	0.00536183	-7.55606	-0.0510235	-0.0300051	4.17838e-14	4.10921e-08	***	Assessment centre > Touchscreen > Lifestyle and environment > Sleep	Sleep duration	Lifestyle factors	M-HDL-C	Lipoprotein and lipid	1160	13.379	0.716187
X1160_0_0	M_HDL_CE	CatOrd	147910	-0.0430058	0.00533816	-8.05629	-0.0534686	-0.032543	7.92212e-16	7.79098e-10	***	Assessment centre > Touchscreen > Lifestyle and environment > Sleep	Sleep duration	Lifestyle factors	M-HDL-CE	Lipoprotein and lipid	1160	15.1012	0.123806
X1160_0_0	M_HDL_L	CatOrd	147895	-0.0297717	0.00527079	-5.64844	-0.0401025	-0.019441	1.62209e-08	0.0159524	*	Assessment centre > Touchscreen > Lifestyle and environment > Sleep	Sleep duration	Lifestyle factors	M-HDL-L	Lipoprotein and lipid	1160	7.78992	0.594827
X1160_0_0	M_HDL_P	CatOrd	147902	-0.0317395	0.00526951	-6.02323	-0.0420677	-0.0214112	1.71375e-09	0.00168538	**	Assessment centre > Touchscreen > Lifestyle and environment > Sleep	Sleep duration	Lifestyle factors	M-HDL-P	Lipoprotein and lipid	1160	8.76605	0.989853
X1160_0_0	M_HDL_TG	CatOrd	147782	0.0299636	0.00491573	6.09545	0.0203287	0.0395984	1.09399e-09	0.00107588	**	Assessment centre > Touchscreen > Lifestyle and environment > Sleep	Sleep duration	Lifestyle factors	M-HDL-TG	Lipoprotein and lipid	1160	8.96099	0.615408
X1160_0_0	M_LDL_TG	CatOrd	147514	0.0285549	0.00503229	5.67432	0.0186916	0.0384181	1.39499e-08	0.013719	*	Assessment centre > Touchscreen > Lifestyle and environment > Sleep	Sleep duration	Lifestyle factors	M-LDL-TG	Lipoprotein and lipid	1160	7.85543	0.273078
X1160_0_0	S_HDL_C	CatOrd	147869	-0.0478894	0.00484607	-9.88211	-0.0573877	-0.0383911	5.05997e-23	4.9762e-17	***	Assessment centre > Touchscreen > Lifestyle and environment > Sleep	Sleep duration	Lifestyle factors	S-HDL-C	Lipoprotein and lipid	1160	22.2959	0.0637068
X1160_0_0	S_HDL_CE	CatOrd	147875	-0.0532846	0.0048197	-11.0556	-0.0627312	-0.043838	2.11325e-28	2.07827e-22	***	Assessment centre > Touchscreen > Lifestyle and environment > Sleep	Sleep duration	Lifestyle factors	S-HDL-CE	Lipoprotein and lipid	1160	27.675	0.0723033
X1160_0_0	S_HDL_L	CatOrd	147868	-0.033959	0.00490603	-6.9219	-0.0435748	-0.0243432	4.47417e-12	4.40011e-06	***	Assessment centre > Touchscreen > Lifestyle and environment > Sleep	Sleep duration	Lifestyle factors	S-HDL-L	Lipoprotein and lipid	1160	11.3493	0.873511
X1160_0_0	S_HDL_P	CatOrd	147869	-0.0443911	0.00482933	-9.19197	-0.0538566	-0.0349256	3.90492e-20	3.84028e-14	***	Assessment centre > Touchscreen > Lifestyle and environment > Sleep	Sleep duration	Lifestyle factors	S-HDL-P	Lipoprotein and lipid	1160	19.4084	0.362825
X1160_0_0	S_HDL_PL	CatOrd	147874	-0.0293729	0.00491387	-5.97755	-0.0390041	-0.0197417	2.27034e-09	0.00223276	**	Assessment centre > Touchscreen > Lifestyle and environment > Sleep	Sleep duration	Lifestyle factors	S-HDL-PL	Lipoprotein and lipid	1160	8.64391	0.945622
X1160_0_0	S_HDL_TG	CatOrd	147836	0.0297731	0.00514926	5.78202	0.0196806	0.0398657	7.39549e-09	0.00727307	**	Assessment centre > Touchscreen > Lifestyle and environment > Sleep	Sleep duration	Lifestyle factors	S-HDL-TG	Lipoprotein and lipid	1160	8.13103	0.558319
X1160_0_0	S_LDL_TG	CatOrd	147537	0.0324974	0.00508159	6.39512	0.0225375	0.0424573	1.60898e-10	0.000158235	***	Assessment centre > Touchscreen > Lifestyle and environment > Sleep	Sleep duration	Lifestyle factors	S-LDL-TG	Lipoprotein and lipid	1160	9.79345	0.512661
X1160_0_0	S_VLDL_P	CatOrd	147902	0.0285286	0.0049964	5.70984	0.0187357	0.0383216	1.133e-08	0.0111425	*	Assessment centre > Touchscreen > Lifestyle and environment > Sleep	Sleep duration	Lifestyle factors	S-VLDL-P	Lipoprotein and lipid	1160	7.94577	0.947772
X1160_0_0	S_VLDL_TG	CatOrd	147834	0.0345955	0.00502324	6.88709	0.0247499	0.044441	5.71733e-12	5.62268e-06	***	Assessment centre > Touchscreen > Lifestyle and environment > Sleep	Sleep duration	Lifestyle factors	S-VLDL-TG	Lipoprotein and lipid	1160	11.2428	0.109802
X1160_0_0	XL_HDL_TG	CatOrd	147630	0.0445874	0.00490902	9.08274	0.0349657	0.0542091	1.07131e-19	1.05357e-13	***	Assessment centre > Touchscreen > Lifestyle and environment > Sleep	Sleep duration	Lifestyle factors	XL-HDL-TG	Lipoprotein and lipid	1160	18.9701	0.818908
X1160_0_0	XL_VLDL_FC	CatOrd	147890	0.0303438	0.00518711	5.84984	0.020177	0.0405105	4.93075e-09	0.00484913	**	Assessment centre > Touchscreen > Lifestyle and environment > Sleep	Sleep duration	Lifestyle factors	XL-VLDL-FC	Lipoprotein and lipid	1160	8.30709	0.377342
X1160_0_0	XL_VLDL_L	CatOrd	147823	0.028562	0.00522449	5.46694	0.018322	0.038802	4.58613e-08	0.0451022	*	Assessment centre > Touchscreen > Lifestyle and environment > Sleep	Sleep duration	Lifestyle factors	XL-VLDL-L	Lipoprotein and lipid	1160	7.33855	0.556641
X1160_0_0	XL_VLDL_PL	CatOrd	147855	0.0301385	0.00521116	5.78345	0.0199246	0.0403524	7.33296e-09	0.00721157	**	Assessment centre > Touchscreen > Lifestyle and environment > Sleep	Sleep duration	Lifestyle factors	XL-VLDL-PL	Lipoprotein and lipid	1160	8.13472	0.313871
X1160_0_0	XS_VLDL_FC	CatOrd	147898	0.0317385	0.00524522	6.05095	0.0214579	0.0420191	1.44342e-09	0.00141953	**	Assessment centre > Touchscreen > Lifestyle and environment > Sleep	Sleep duration	Lifestyle factors	XS-VLDL-FC	Lipoprotein and lipid	1160	8.84061	0.0823429
X1160_0_0	XS_VLDL_L	CatOrd	147891	0.0349088	0.00520467	6.70721	0.0247076	0.0451099	1.99094e-11	1.95798e-05	***	Assessment centre > Touchscreen > Lifestyle and environment > Sleep	Sleep duration	Lifestyle factors	XS-VLDL-L	Lipoprotein and lipid	1160	10.7009	0.779938
X1160_0_0	XS_VLDL_P	CatOrd	147897	0.0325389	0.00521683	6.2373	0.022314	0.0427639	4.46373e-10	0.000438984	***	Assessment centre > Touchscreen > Lifestyle and environment > Sleep	Sleep duration	Lifestyle factors	XS-VLDL-P	Lipoprotein and lipid	1160	9.3503	0.193235
X1160_0_0	XS_VLDL_PL	CatOrd	147868	0.0392225	0.00512865	7.64771	0.0291703	0.0492746	2.05811e-14	2.02404e-08	***	Assessment centre > Touchscreen > Lifestyle and environment > Sleep	Sleep duration	Lifestyle factors	XS-VLDL-PL	Lipoprotein and lipid	1160	13.6865	0.655585
X1160_0_0	XS_VLDL_TG	CatOrd	147705	0.0395341	0.00498107	7.93686	0.0297712	0.049297	2.08802e-15	2.05345e-09	***	Assessment centre > Touchscreen > Lifestyle and environment > Sleep	Sleep duration	Lifestyle factors	XS-VLDL-TG	Lipoprotein and lipid	1160	14.6803	0.435147
X1160_0_0	XXL_VLDL_C	CatOrd	147809	0.0344908	0.00525522	6.56315	0.0241905	0.044791	5.28566e-11	5.19816e-05	***	Assessment centre > Touchscreen > Lifestyle and environment > Sleep	Sleep duration	Lifestyle factors	XXL-VLDL-C	Lipoprotein and lipid	1160	10.2769	0.197148
X1160_0_0	XXL_VLDL_CE	CatOrd	147838	0.0321268	0.00523928	6.13191	0.0218578	0.0423958	8.70507e-10	0.000856096	***	Assessment centre > Touchscreen > Lifestyle and environment > Sleep	Sleep duration	Lifestyle factors	XXL-VLDL-CE	Lipoprotein and lipid	1160	9.06023	0.99466
X1160_0_0	XXL_VLDL_FC	CatOrd	147767	0.0357016	0.00524894	6.80169	0.0254137	0.0459896	1.0379e-11	1.02072e-05	***	Assessment centre > Touchscreen > Lifestyle and environment > Sleep	Sleep duration	Lifestyle factors	XXL-VLDL-FC	Lipoprotein and lipid	1160	10.9838	0.446743
X1160_0_0	XXL_VLDL_L	CatOrd	147631	0.0352641	0.00526936	6.6923	0.0249362	0.0455921	2.20472e-11	2.16823e-05	***	Assessment centre > Touchscreen > Lifestyle and environment > Sleep	Sleep duration	Lifestyle factors	XXL-VLDL-L	Lipoprotein and lipid	1160	10.6566	0.0314267
X1160_0_0	XXL_VLDL_P	CatOrd	147672	0.034384	0.0052546	6.54361	0.024085	0.044683	6.02481e-11	5.92508e-05	***	Assessment centre > Touchscreen > Lifestyle and environment > Sleep	Sleep duration	Lifestyle factors	XXL-VLDL-P	Lipoprotein and lipid	1160	10.2201	0.937017
X1160_0_0	XXL_VLDL_PL	CatOrd	147723	0.0352865	0.0052718	6.69345	0.0249538	0.0456192	2.1874e-11	2.15119e-05	***	Assessment centre > Touchscreen > Lifestyle and environment > Sleep	Sleep duration	Lifestyle factors	XXL-VLDL-PL	Lipoprotein and lipid	1160	10.6601	0.870984
X1160_0_0	XXL_VLDL_TG	CatOrd	147522	0.0357332	0.00525048	6.80571	0.0254423	0.0460242	1.00934e-11	9.92634e-06	***	Assessment centre > Touchscreen > Lifestyle and environment > Sleep	Sleep duration	Lifestyle factors	XXL-VLDL-TG	Lipoprotein and lipid	1160	10.996	0.601246
X1160_0_0	TG_by_PG	CatOrd	147802	0.040987	0.00551608	7.43045	0.0301755	0.0517985	1.08805e-13	1.07003e-07	***	Assessment centre > Touchscreen > Lifestyle and environment > Sleep	Sleep duration	Lifestyle factors	TG/PG	Lipoprotein and lipid	1160	12.9634	0.299015
X1160_0_0	VLDL_PL	CatOrd	147904	0.028583	0.00514675	5.55359	0.0184954	0.0386706	2.80333e-08	0.0275693	*	Assessment centre > Touchscreen > Lifestyle and environment > Sleep	Sleep duration	Lifestyle factors	VLDL-PL	Lipoprotein and lipid	1160	7.55233	0.809346
X1160_0_0	IDL_C_pct	CatOrd	147713	-0.0569464	0.00540156	-10.5426	-0.0675335	-0.0463594	5.61473e-26	5.52178e-20	***	Assessment centre > Touchscreen > Lifestyle and environment > Sleep	Sleep duration	Lifestyle factors	IDL-C%	Lipoprotein and lipid	1160	25.2507	0.952142
X1160_0_0	IDL_CE_pct	CatOrd	147846	-0.0602921	0.00534136	-11.2878	-0.0707611	-0.049823	1.55044e-29	1.52477e-23	***	Assessment centre > Touchscreen > Lifestyle and environment > Sleep	Sleep duration	Lifestyle factors	IDL-CE%	Lipoprotein and lipid	1160	28.8095	0.852054
X1160_0_0	IDL_PL_pct	CatOrd	147880	0.0490663	0.00487663	10.0615	0.0395081	0.0586245	8.31832e-24	8.18062e-18	***	Assessment centre > Touchscreen > Lifestyle and environment > Sleep	Sleep duration	Lifestyle factors	IDL-PL%	Lipoprotein and lipid	1160	23.08	0.12731
X1160_0_0	IDL_TG_pct	CatOrd	147127	0.0498312	0.00552748	9.01516	0.0389973	0.060665	1.98858e-19	1.95566e-13	***	Assessment centre > Touchscreen > Lifestyle and environment > Sleep	Sleep duration	Lifestyle factors	IDL-TG%	Lipoprotein and lipid	1160	18.7015	0.968882
X1160_0_0	L_HDL_CE_pct	CatOrd	147307	-0.0301148	0.00535809	-5.62044	-0.0406167	-0.019613	1.90815e-08	0.0187656	*	Assessment centre > Touchscreen > Lifestyle and environment > Sleep	Sleep duration	Lifestyle factors	L-HDL-CE%	Lipoprotein and lipid	1160	7.71939	0.557101
X1160_0_0	L_HDL_FC_pct	CatOrd	146389	0.0317448	0.0055108	5.76047	0.0209437	0.042546	8.40458e-09	0.00826545	**	Assessment centre > Touchscreen > Lifestyle and environment > Sleep	Sleep duration	Lifestyle factors	L-HDL-FC%	Lipoprotein and lipid	1160	8.07548	0.00536445
X1160_0_0	L_HDL_TG_pct	CatOrd	147207	0.0385996	0.00533332	7.23745	0.0281463	0.0490529	4.59417e-13	4.51812e-07	***	Assessment centre > Touchscreen > Lifestyle and environment > Sleep	Sleep duration	Lifestyle factors	L-HDL-TG%	Lipoprotein and lipid	1160	12.3378	0.135764
X1160_0_0	L_LDL_C_pct	CatOrd	147422	-0.046057	0.00546824	-8.42263	-0.0567747	-0.0353392	3.71363e-17	3.65216e-11	***	Assessment centre > Touchscreen > Lifestyle and environment > Sleep	Sleep duration	Lifestyle factors	L-LDL-C%	Lipoprotein and lipid	1160	16.4302	0.0058471
X1160_0_0	L_LDL_FC_pct	CatOrd	147611	-0.0422275	0.00558984	-7.55434	-0.0531836	-0.0312715	4.23384e-14	4.16376e-08	***	Assessment centre > Touchscreen > Lifestyle and environment > Sleep	Sleep duration	Lifestyle factors	L-LDL-FC%	Lipoprotein and lipid	1160	13.3733	0.816874
X1160_0_0	L_LDL_TG_pct	CatOrd	147033	0.0518663	0.00539732	9.60964	0.0412875	0.062445	7.3887e-22	7.26638e-16	***	Assessment centre > Touchscreen > Lifestyle and environment > Sleep	Sleep duration	Lifestyle factors	L-LDL-TG%	Lipoprotein and lipid	1160	21.1314	0.782164
X1160_0_0	M_HDL_C_pct	CatOrd	147927	-0.0533726	0.00537863	-9.92308	-0.0639147	-0.0428305	3.35982e-23	3.3042e-17	***	Assessment centre > Touchscreen > Lifestyle and environment > Sleep	Sleep duration	Lifestyle factors	M-HDL-C%	Lipoprotein and lipid	1160	22.4737	0.931066
X1160_0_0	M_HDL_CE_pct	CatOrd	147912	-0.0530937	0.00521041	-10.1899	-0.0633061	-0.0428813	2.24037e-24	2.20328e-18	***	Assessment centre > Touchscreen > Lifestyle and environment > Sleep	Sleep duration	Lifestyle factors	M-HDL-CE%	Lipoprotein and lipid	1160	23.6497	0.36869
X1160_0_0	M_HDL_PL_pct	CatOrd	147917	0.0510197	0.00547942	9.31115	0.04028	0.0617593	1.28109e-20	1.25988e-14	***	Assessment centre > Touchscreen > Lifestyle and environment > Sleep	Sleep duration	Lifestyle factors	M-HDL-PL%	Lipoprotein and lipid	1160	19.8924	0.974455
X1160_0_0	M_HDL_TG_pct	CatOrd	147920	0.0508573	0.00524251	9.70095	0.040582	0.0611326	3.03317e-22	2.98296e-16	***	Assessment centre > Touchscreen > Lifestyle and environment > Sleep	Sleep duration	Lifestyle factors	M-HDL-TG%	Lipoprotein and lipid	1160	21.5181	0.823744
X1160_0_0	M_LDL_FC_pct	CatOrd	147674	-0.0398512	0.00529087	-7.53208	-0.0502213	-0.0294811	5.02215e-14	4.93901e-08	***	Assessment centre > Touchscreen > Lifestyle and environment > Sleep	Sleep duration	Lifestyle factors	M-LDL-FC%	Lipoprotein and lipid	1160	13.2991	0.787449
X1160_0_0	M_LDL_TG_pct	CatOrd	147190	0.0494228	0.00529221	9.33878	0.03905	0.0597955	9.87495e-21	9.71148e-15	***	Assessment centre > Touchscreen > Lifestyle and environment > Sleep	Sleep duration	Lifestyle factors	M-LDL-TG%	Lipoprotein and lipid	1160	20.0055	0.622826
X1160_0_0	S_HDL_C_pct	CatOrd	147909	-0.0474881	0.00498659	-9.52317	-0.0572618	-0.0377144	1.70383e-21	1.67562e-15	***	Assessment centre > Touchscreen > Lifestyle and environment > Sleep	Sleep duration	Lifestyle factors	S-HDL-C%	Lipoprotein and lipid	1160	20.7686	0.967355
X1160_0_0	S_HDL_CE_pct	CatOrd	147862	-0.05058	0.00492679	-10.2663	-0.0602366	-0.0409235	1.01865e-24	1.00179e-18	***	Assessment centre > Touchscreen > Lifestyle and environment > Sleep	Sleep duration	Lifestyle factors	S-HDL-CE%	Lipoprotein and lipid	1160	23.992	0.499918
X1160_0_0	S_HDL_TG_pct	CatOrd	147903	0.0538649	0.00532308	10.1191	0.0434317	0.0642982	4.62718e-24	4.55058e-18	***	Assessment centre > Touchscreen > Lifestyle and environment > Sleep	Sleep duration	Lifestyle factors	S-HDL-TG%	Lipoprotein and lipid	1160	23.3347	0.893696
X1160_0_0	S_LDL_C_pct	CatOrd	147669	-0.040776	0.00507425	-8.03586	-0.0507215	-0.0308304	9.35999e-16	9.20505e-10	***	Assessment centre > Touchscreen > Lifestyle and environment > Sleep	Sleep duration	Lifestyle factors	S-LDL-C%	Lipoprotein and lipid	1160	15.0287	0.401043
X1160_0_0	S_LDL_FC_pct	CatOrd	147411	-0.0390488	0.00509892	-7.65825	-0.0490427	-0.0290549	1.89631e-14	1.86492e-08	***	Assessment centre > Touchscreen > Lifestyle and environment > Sleep	Sleep duration	Lifestyle factors	S-LDL-FC%	Lipoprotein and lipid	1160	13.7221	0.447542
X1160_0_0	S_LDL_TG_pct	CatOrd	147287	0.0477085	0.00528096	9.03406	0.0373578	0.0580592	1.67348e-19	1.64577e-13	***	Assessment centre > Touchscreen > Lifestyle and environment > Sleep	Sleep duration	Lifestyle factors	S-LDL-TG%	Lipoprotein and lipid	1160	18.7764	0.935779
X1160_0_0	S_VLDL_FC_pct	CatOrd	147932	-0.0433411	0.00558553	-7.75953	-0.0542887	-0.0323934	8.57846e-15	8.43645e-09	***	Assessment centre > Touchscreen > Lifestyle and environment > Sleep	Sleep duration	Lifestyle factors	S-VLDL-FC%	Lipoprotein and lipid	1160	14.0666	0.683332
X1160_0_0	S_VLDL_PL_pct	CatOrd	147926	-0.0451602	0.00552897	-8.16792	-0.055997	-0.0343234	3.16181e-16	3.10947e-10	***	Assessment centre > Touchscreen > Lifestyle and environment > Sleep	Sleep duration	Lifestyle factors	S-VLDL-PL%	Lipoprotein and lipid	1160	15.5001	0.0181631
X1160_0_0	S_VLDL_TG_pct	CatOrd	147935	0.0319696	0.00537602	5.94672	0.0214326	0.0425066	2.74188e-09	0.00269649	**	Assessment centre > Touchscreen > Lifestyle and environment > Sleep	Sleep duration	Lifestyle factors	S-VLDL-TG%	Lipoprotein and lipid	1160	8.56195	0.165527
X1160_0_0	XL_HDL_C_pct	CatOrd	146469	-0.0492627	0.00497352	-9.90501	-0.0590108	-0.0395146	4.02623e-23	3.95958e-17	***	Assessment centre > Touchscreen > Lifestyle and environment > Sleep	Sleep duration	Lifestyle factors	XL-HDL-C%	Lipoprotein and lipid	1160	22.3951	0.495834
X1160_0_0	XL_HDL_CE_pct	CatOrd	146355	-0.0548579	0.00483421	-11.3478	-0.0643329	-0.0453828	7.82317e-30	7.69366e-24	***	Assessment centre > Touchscreen > Lifestyle and environment > Sleep	Sleep duration	Lifestyle factors	XL-HDL-CE%	Lipoprotein and lipid	1160	29.1066	0.426535
X1160_0_0	XL_HDL_PL_pct	CatOrd	145965	0.0359427	0.00513735	6.99635	0.0258735	0.0460119	2.63837e-12	2.5947e-06	***	Assessment centre > Touchscreen > Lifestyle and environment > Sleep	Sleep duration	Lifestyle factors	XL-HDL-PL%	Lipoprotein and lipid	1160	11.5787	0.992053
X1160_0_0	XL_VLDL_PL_pct	CatOrd	141897	0.0317621	0.00497595	6.38313	0.0220093	0.041515	1.74038e-10	0.000171157	***	Assessment centre > Touchscreen > Lifestyle and environment > Sleep	Sleep duration	Lifestyle factors	XL-VLDL-PL%	Lipoprotein and lipid	1160	9.75936	0.88895
X1160_0_0	XS_VLDL_C_pct	CatOrd	147907	-0.0368135	0.00566667	-6.4965	-0.0479201	-0.0257068	8.2471e-11	8.11057e-05	***	Assessment centre > Touchscreen > Lifestyle and environment > Sleep	Sleep duration	Lifestyle factors	XS-VLDL-C%	Lipoprotein and lipid	1160	10.0837	0.345755
X1160_0_0	XS_VLDL_CE_pct	CatOrd	147916	-0.0377219	0.00569948	-6.61847	-0.0488928	-0.0265509	3.64168e-11	3.58139e-05	***	Assessment centre > Touchscreen > Lifestyle and environment > Sleep	Sleep duration	Lifestyle factors	XS-VLDL-CE%	Lipoprotein and lipid	1160	10.4387	0.705844
X1160_0_0	XS_VLDL_PL_pct	CatOrd	147855	0.0454448	0.0049871	9.11247	0.0356701	0.0552195	8.1495e-20	8.01459e-14	***	Assessment centre > Touchscreen > Lifestyle and environment > Sleep	Sleep duration	Lifestyle factors	XS-VLDL-PL%	Lipoprotein and lipid	1160	19.0889	0.908725
X1160_0_0	VLDL_L	CatOrd	147890	0.0289279	0.00518062	5.58386	0.0187739	0.0390819	2.35645e-08	0.0231744	*	Assessment centre > Touchscreen > Lifestyle and environment > Sleep	Sleep duration	Lifestyle factors	VLDL-L	Lipoprotein and lipid	1160	7.62774	0.676293
X1160_0_0	HDL_TG	CatOrd	147738	0.0344231	0.00492311	6.99214	0.0247738	0.0440724	2.71864e-12	2.67364e-06	***	Assessment centre > Touchscreen > Lifestyle and environment > Sleep	Sleep duration	Lifestyle factors	HDL-TG	Lipoprotein and lipid	1160	11.5656	0.6391
X1160_0_0	LDL_TG	CatOrd	147602	0.0282576	0.00502078	5.62813	0.0184169	0.0380983	1.82498e-08	0.0179477	*	Assessment centre > Touchscreen > Lifestyle and environment > Sleep	Sleep duration	Lifestyle factors	LDL-TG	Lipoprotein and lipid	1160	7.73874	0.149605
X1160_0_0	Total_TG	CatOrd	147764	0.0312384	0.0051706	6.04154	0.021104	0.0413727	1.53011e-09	0.00150478	**	Assessment centre > Touchscreen > Lifestyle and environment > Sleep	Sleep duration	Lifestyle factors	Total TG	Lipoprotein and lipid	1160	8.81528	0.601125
X1160_0_0	VLDL_TG	CatOrd	147790	0.0295819	0.00519908	5.68984	0.0193917	0.0397722	1.27399e-08	0.012529	*	Assessment centre > Touchscreen > Lifestyle and environment > Sleep	Sleep duration	Lifestyle factors	VLDL-TG	Lipoprotein and lipid	1160	7.89484	0.272751
X1160_0_0	Ala_by_Gln	CatOrd	147387	0.0345703	0.00507919	6.80627	0.0246151	0.0445255	1.00544e-11	9.88799e-06	***	Assessment centre > Touchscreen > Lifestyle and environment > Sleep	Sleep duration	Lifestyle factors	Ala/Gln	Ratio	1160	10.9976	0.457853
X1160_0_0	Ala_by_Gly	CatOrd	146247	0.0364851	0.00546571	6.67526	0.0257723	0.0471979	2.47664e-11	2.43564e-05	***	Assessment centre > Touchscreen > Lifestyle and environment > Sleep	Sleep duration	Lifestyle factors	Ala/Gly	Ratio	1160	10.6061	0.222253
X1160_0_0	Gln_by_His	CatOrd	147222	-0.032445	0.00480446	-6.75311	-0.0418617	-0.0230283	1.45244e-11	1.4284e-05	***	Assessment centre > Touchscreen > Lifestyle and environment > Sleep	Sleep duration	Lifestyle factors	Gln/His	Ratio	1160	10.8379	0.254922
X1160_0_0	Gln_by_Phe	CatOrd	147203	-0.0362652	0.00501014	-7.23835	-0.0460851	-0.0264453	4.56378e-13	4.48823e-07	***	Assessment centre > Touchscreen > Lifestyle and environment > Sleep	Sleep duration	Lifestyle factors	Gln/Phe	Ratio	1160	12.3407	0.653688
X1160_0_0	Gln_by_Tyr	CatOrd	147237	-0.0351966	0.00506417	-6.95012	-0.0451224	-0.0252708	3.66496e-12	3.60429e-06	***	Assessment centre > Touchscreen > Lifestyle and environment > Sleep	Sleep duration	Lifestyle factors	Gln/Tyr	Ratio	1160	11.4359	0.471993
X1160_0_0	Gln_by_Ile	CatOrd	147044	-0.0327945	0.00506398	-6.47604	-0.0427199	-0.0228691	9.44557e-11	9.28921e-05	***	Assessment centre > Touchscreen > Lifestyle and environment > Sleep	Sleep duration	Lifestyle factors	Gln/Ile	Ratio	1160	10.0248	0.160963
X1160_0_0	Gln_by_Leu	CatOrd	147270	-0.039476	0.00522722	-7.552	-0.0497214	-0.0292307	4.31069e-14	4.23933e-08	***	Assessment centre > Touchscreen > Lifestyle and environment > Sleep	Sleep duration	Lifestyle factors	Gln/Leu	Ratio	1160	13.3655	0.27208
X1160_0_0	Gln_by_Val	CatOrd	147292	-0.0645917	0.00529445	-12.1999	-0.0749689	-0.0542146	3.23274e-34	3.17923e-28	***	Assessment centre > Touchscreen > Lifestyle and environment > Sleep	Sleep duration	Lifestyle factors	Gln/Val	Ratio	1160	33.4904	0.712956
X1160_0_0	Gln_by_Pyruvate	CatOrd	145827	-0.0273915	0.00496897	-5.51252	-0.0371307	-0.0176524	3.54338e-08	0.0348473	*	Assessment centre > Touchscreen > Lifestyle and environment > Sleep	Sleep duration	Lifestyle factors	Gln/Pyruvate	Ratio	1160	7.45058	0.613354
X1160_0_0	Gly_by_Val	CatOrd	147046	-0.0415816	0.00550259	-7.55673	-0.0523666	-0.0307965	4.15693e-14	4.08812e-08	***	Assessment centre > Touchscreen > Lifestyle and environment > Sleep	Sleep duration	Lifestyle factors	Gly/Val	Ratio	1160	13.3812	0.132122
X1160_0_0	His_by_Val	CatOrd	147592	-0.0322918	0.00506318	-6.37777	-0.0422157	-0.022368	1.80213e-10	0.00017723	***	Assessment centre > Touchscreen > Lifestyle and environment > Sleep	Sleep duration	Lifestyle factors	His/Val	Ratio	1160	9.74421	0.0700073
X1160_0_0	Leu_by_Val	CatOrd	147802	-0.0273787	0.00496417	-5.51526	-0.0371085	-0.0176489	3.48846e-08	0.0343071	*	Assessment centre > Touchscreen > Lifestyle and environment > Sleep	Sleep duration	Lifestyle factors	Leu/Val	Ratio	1160	7.45737	0.966265
X1160_0_0	Total_C_by_Total_TG	CatOrd	147934	-0.0442855	0.00550543	-8.04396	-0.0550761	-0.0334948	8.76169e-16	8.61665e-10	***	Assessment centre > Touchscreen > Lifestyle and environment > Sleep	Sleep duration	Lifestyle factors	Total C/Total TG	Ratio	1160	15.0574	0.36827
X1160_0_0	DHA_by_LA	CatOrd	147141	0.0378602	0.00519631	7.28597	0.0276754	0.0480449	3.20954e-13	3.1564e-07	***	Assessment centre > Touchscreen > Lifestyle and environment > Sleep	Sleep duration	Lifestyle factors	DHA/LA	Ratio	1160	12.4936	0.677454
X1160_0_0	LA_by_Total_TG	CatOrd	147803	-0.0463458	0.00556114	-8.33387	-0.0572457	-0.035446	7.88986e-17	7.75925e-11	***	Assessment centre > Touchscreen > Lifestyle and environment > Sleep	Sleep duration	Lifestyle factors	LA/Total TG	Ratio	1160	16.1029	0.845952
X1160_0_0	ApoA1_by_Total_TG	CatOrd	147900	-0.0414222	0.00543505	-7.62131	-0.0520749	-0.0307695	2.52598e-14	2.48416e-08	***	Assessment centre > Touchscreen > Lifestyle and environment > Sleep	Sleep duration	Lifestyle factors	ApoA1/Total TG	Ratio	1160	13.5976	0.24165
X1160_0_0	ApoB_by_Total_TG	CatOrd	147935	-0.037167	0.00539603	-6.88784	-0.0477432	-0.0265908	5.68704e-12	5.59289e-06	***	Assessment centre > Touchscreen > Lifestyle and environment > Sleep	Sleep duration	Lifestyle factors	ApoB/Total TG	Ratio	1160	11.2451	0.035151
X1160_0_0	Phosphatidylc_by_Total_TG	CatOrd	147800	-0.0417377	0.00556562	-7.4992	-0.0526463	-0.030829	6.45675e-14	6.34986e-08	***	Assessment centre > Touchscreen > Lifestyle and environment > Sleep	Sleep duration	Lifestyle factors	PC/Total TG	Ratio	1160	13.19	0.59524
X120020_0_0	GlycA	CatOrd	28055	0.0816264	0.0122575	6.65931	0.0576017	0.105651	2.80195e-11	2.75556e-05	***	Online follow-up > Experience of pain	Length of time of pain or discomfort	Health and medical history	GlycA	Inflammation	120020	10.5525	0.836191
X120022_0_0	HDL_CE	CatOrd	28131	-0.131848	0.0238692	-5.52377	-0.178632	-0.0850646	3.34728e-08	0.0329187	*	Online follow-up > Experience of pain	All over body pain in last three months and rating of pain	Health and medical history	HDL-CE	Cholesterol	120022	7.47531	0.362249
X120022_0_0	PUFA_by_MUFA	CatOrd	28110	-0.204464	0.0233875	-8.74245	-0.250304	-0.158625	2.4059e-18	2.36607e-12	***	Online follow-up > Experience of pain	All over body pain in last three months and rating of pain	Health and medical history	PUFA/MUFA	Fatty acids	120022	17.6187	0.332189
X120022_0_0	DHA_pct	CatOrd	28056	-0.144676	0.0221001	-6.5464	-0.187992	-0.10136	5.99578e-11	5.89652e-05	***	Online follow-up > Experience of pain	All over body pain in last three months and rating of pain	Health and medical history	DHA%	Fatty acids	120022	10.2222	0.644736
X120022_0_0	LA_pct	CatOrd	28111	-0.135643	0.0226624	-5.98535	-0.180061	-0.0912242	2.18538e-09	0.0021492	**	Online follow-up > Experience of pain	All over body pain in last three months and rating of pain	Health and medical history	LA%	Fatty acids	120022	8.66047	0.958615
X120022_0_0	MUFA_pct	CatOrd	28111	0.219574	0.0236859	9.27026	0.17315	0.265999	1.98587e-20	1.953e-14	***	Online follow-up > Experience of pain	All over body pain in last three months and rating of pain	Health and medical history	MUFA%	Fatty acids	120022	19.702	0.596204
X120022_0_0	Omega_6_pct	CatOrd	28111	-0.132958	0.0215327	-6.17471	-0.175162	-0.090754	6.71944e-10	0.00066082	***	Online follow-up > Experience of pain	All over body pain in last three months and rating of pain	Health and medical history	Omega-6%	Fatty acids	120022	9.17267	0.51028
X120022_0_0	PUFA_pct	CatOrd	28111	-0.16386	0.0217933	-7.5188	-0.206575	-0.121145	5.69292e-14	5.59868e-08	***	Online follow-up > Experience of pain	All over body pain in last three months and rating of pain	Health and medical history	PUFA%	Fatty acids	120022	13.2447	0.155264
X120022_0_0	MUFA	CatOrd	28077	0.125797	0.0213067	5.90412	0.0840361	0.167558	3.58612e-09	0.00352675	**	Online follow-up > Experience of pain	All over body pain in last three months and rating of pain	Health and medical history	MUFA	Fatty acids	120022	8.44538	0.845851
X120022_0_0	Unsaturation	CatOrd	28109	-0.140265	0.0224149	-6.25769	-0.184199	-0.0963322	3.96368e-10	0.000389807	***	Online follow-up > Experience of pain	All over body pain in last three months and rating of pain	Health and medical history	Unsaturation	Fatty acids	120022	9.4019	0.21438
X120022_0_0	GlycA	CatOrd	28131	0.173049	0.0218459	7.92138	0.130231	0.215867	2.43515e-15	2.39484e-09	***	Online follow-up > Experience of pain	All over body pain in last three months and rating of pain	Health and medical history	GlycA	Inflammation	120022	14.6135	0.669873
X120022_0_0	VLDL_size	CatOrd	28137	0.124995	0.0228143	5.47882	0.0802792	0.169711	4.31847e-08	0.0424699	*	Online follow-up > Experience of pain	All over body pain in last three months and rating of pain	Health and medical history	VLDL size	Lipoprotein and lipid	120022	7.36467	0.617756
X120022_0_0	L_HDL_C	CatOrd	28123	-0.149414	0.0250624	-5.96167	-0.198536	-0.100291	2.52647e-09	0.00248464	**	Online follow-up > Experience of pain	All over body pain in last three months and rating of pain	Health and medical history	L-HDL-C	Lipoprotein and lipid	120022	8.59749	0.0499998
X120022_0_0	L_HDL_CE	CatOrd	28126	-0.149247	0.0249963	-5.97076	-0.198239	-0.100254	2.38985e-09	0.00235028	**	Online follow-up > Experience of pain	All over body pain in last three months and rating of pain	Health and medical history	L-HDL-CE	Lipoprotein and lipid	120022	8.62163	0.949399
X120022_0_0	L_VLDL_FC	CatOrd	28132	0.117913	0.0204653	5.76161	0.0778012	0.158025	8.41842e-09	0.00827906	**	Online follow-up > Experience of pain	All over body pain in last three months and rating of pain	Health and medical history	L-VLDL-FC	Lipoprotein and lipid	120022	8.07477	0.582552
X120022_0_0	L_VLDL_L	CatOrd	28130	0.113508	0.0206323	5.50149	0.0730691	0.153948	3.79871e-08	0.0373582	*	Online follow-up > Experience of pain	All over body pain in last three months and rating of pain	Health and medical history	L-VLDL-L	Lipoprotein and lipid	120022	7.42036	0.860954
X120022_0_0	L_VLDL_P	CatOrd	28130	0.117461	0.0201151	5.83943	0.0780351	0.156886	5.2955e-09	0.00520784	**	Online follow-up > Experience of pain	All over body pain in last three months and rating of pain	Health and medical history	L-VLDL-P	Lipoprotein and lipid	120022	8.27609	0.518467
X120022_0_0	L_VLDL_PL	CatOrd	28132	0.122414	0.0204444	5.98764	0.0823427	0.162485	2.15485e-09	0.00211918	**	Online follow-up > Experience of pain	All over body pain in last three months and rating of pain	Health and medical history	L-VLDL-PL	Lipoprotein and lipid	120022	8.66658	0.266127
X120022_0_0	S_HDL_TG	CatOrd	28118	0.12865	0.0205162	6.27066	0.0884382	0.168862	3.64755e-10	0.000358717	***	Online follow-up > Experience of pain	All over body pain in last three months and rating of pain	Health and medical history	S-HDL-TG	Lipoprotein and lipid	120022	9.438	0.597378
X120022_0_0	S_LDL_TG	CatOrd	28077	0.11335	0.0200854	5.6434	0.0739825	0.152717	1.68331e-08	0.0165545	*	Online follow-up > Experience of pain	All over body pain in last three months and rating of pain	Health and medical history	S-LDL-TG	Lipoprotein and lipid	120022	7.77383	0.795576
X120022_0_0	S_VLDL_TG	CatOrd	28122	0.118295	0.0200208	5.90861	0.0790546	0.157536	3.48973e-09	0.00343196	**	Online follow-up > Experience of pain	All over body pain in last three months and rating of pain	Health and medical history	S-VLDL-TG	Lipoprotein and lipid	120022	8.45721	0.689286
X120022_0_0	XL_HDL_C	CatOrd	28078	-0.139016	0.0249228	-5.57786	-0.187865	-0.0901674	2.45732e-08	0.0241665	*	Online follow-up > Experience of pain	All over body pain in last three months and rating of pain	Health and medical history	XL-HDL-C	Lipoprotein and lipid	120022	7.60954	0.480632
X120022_0_0	XL_HDL_CE	CatOrd	28083	-0.144976	0.0251793	-5.75773	-0.194327	-0.0956244	8.61389e-09	0.0084713	**	Online follow-up > Experience of pain	All over body pain in last three months and rating of pain	Health and medical history	XL-HDL-CE	Lipoprotein and lipid	120022	8.0648	0.465929
X120022_0_0	XL_VLDL_C	CatOrd	28134	0.116558	0.0206045	5.65692	0.0761732	0.156943	1.55606e-08	0.015303	*	Online follow-up > Experience of pain	All over body pain in last three months and rating of pain	Health and medical history	XL-VLDL-C	Lipoprotein and lipid	120022	7.80797	0.618412
X120022_0_0	XL_VLDL_FC	CatOrd	28131	0.118662	0.0204034	5.81579	0.0786711	0.158652	6.10027e-09	0.00599928	**	Online follow-up > Experience of pain	All over body pain in last three months and rating of pain	Health and medical history	XL-VLDL-FC	Lipoprotein and lipid	120022	8.21465	0.449271
X120022_0_0	XL_VLDL_L	CatOrd	28118	0.122377	0.02077	5.892	0.0816676	0.163086	3.85891e-09	0.00379503	**	Online follow-up > Experience of pain	All over body pain in last three months and rating of pain	Health and medical history	XL-VLDL-L	Lipoprotein and lipid	120022	8.41354	0.602708
X120022_0_0	XL_VLDL_P	CatOrd	28119	0.123363	0.020317	6.07193	0.0835421	0.163185	1.27998e-09	0.00125879	**	Online follow-up > Experience of pain	All over body pain in last three months and rating of pain	Health and medical history	XL-VLDL-P	Lipoprotein and lipid	120022	8.8928	0.00460897
X120022_0_0	XL_VLDL_PL	CatOrd	28125	0.121429	0.0204783	5.92963	0.0812913	0.161566	3.07157e-09	0.00302073	**	Online follow-up > Experience of pain	All over body pain in last three months and rating of pain	Health and medical history	XL-VLDL-PL	Lipoprotein and lipid	120022	8.51264	0.994995
X120022_0_0	XL_VLDL_TG	CatOrd	28099	0.123596	0.0206808	5.97635	0.0830613	0.16413	2.30945e-09	0.00227122	**	Online follow-up > Experience of pain	All over body pain in last three months and rating of pain	Health and medical history	XL-VLDL-TG	Lipoprotein and lipid	120022	8.63649	0.406462
X120022_0_0	XS_VLDL_TG	CatOrd	28103	0.111532	0.0196807	5.66708	0.0729579	0.150106	1.46677e-08	0.0144248	*	Online follow-up > Experience of pain	All over body pain in last three months and rating of pain	Health and medical history	XS-VLDL-TG	Lipoprotein and lipid	120022	7.83364	0.117952
X120022_0_0	XXL_VLDL_C	CatOrd	28116	0.132005	0.0207464	6.36278	0.091342	0.172668	2.01179e-10	0.000197849	***	Online follow-up > Experience of pain	All over body pain in last three months and rating of pain	Health and medical history	XXL-VLDL-C	Lipoprotein and lipid	120022	9.69642	0.869539
X120022_0_0	XXL_VLDL_CE	CatOrd	28119	0.132759	0.0207132	6.40937	0.0921607	0.173356	1.48437e-10	0.00014598	***	Online follow-up > Experience of pain	All over body pain in last three months and rating of pain	Health and medical history	XXL-VLDL-CE	Lipoprotein and lipid	120022	9.82846	0.540193
X120022_0_0	XXL_VLDL_FC	CatOrd	28111	0.120093	0.0206996	5.80169	0.0795216	0.160664	6.6352e-09	0.00652536	**	Online follow-up > Experience of pain	All over body pain in last three months and rating of pain	Health and medical history	XXL-VLDL-FC	Lipoprotein and lipid	120022	8.17815	0.881598
X120022_0_0	XXL_VLDL_L	CatOrd	28082	0.121103	0.0210433	5.75495	0.0798582	0.162348	8.75682e-09	0.00861186	**	Online follow-up > Experience of pain	All over body pain in last three months and rating of pain	Health and medical history	XXL-VLDL-L	Lipoprotein and lipid	120022	8.05765	0.0375398
X120022_0_0	XXL_VLDL_P	CatOrd	28093	0.125568	0.0206013	6.09515	0.0851896	0.165947	1.10756e-09	0.00108923	**	Online follow-up > Experience of pain	All over body pain in last three months and rating of pain	Health and medical history	XXL-VLDL-P	Lipoprotein and lipid	120022	8.95563	0.881434
X120022_0_0	XXL_VLDL_PL	CatOrd	28101	0.125781	0.0207726	6.05515	0.0850667	0.166495	1.42067e-09	0.00139715	**	Online follow-up > Experience of pain	All over body pain in last three months and rating of pain	Health and medical history	XXL-VLDL-PL	Lipoprotein and lipid	120022	8.84751	0.72235
X120022_0_0	XXL_VLDL_TG	CatOrd	28071	0.116528	0.020836	5.59261	0.075689	0.157366	2.25763e-08	0.0222026	*	Online follow-up > Experience of pain	All over body pain in last three months and rating of pain	Health and medical history	XXL-VLDL-TG	Lipoprotein and lipid	120022	7.64635	0.76981
X120022_0_0	TG_by_PG	CatOrd	28110	0.14654	0.022618	6.47889	0.102208	0.190871	9.3926e-11	9.23712e-05	***	Online follow-up > Experience of pain	All over body pain in last three months and rating of pain	Health and medical history	TG/PG	Lipoprotein and lipid	120022	10.0272	0.863594
X120022_0_0	IDL_C_pct	CatOrd	28110	-0.151531	0.0214288	-7.07137	-0.193531	-0.10953	1.57e-12	1.54401e-06	***	Online follow-up > Experience of pain	All over body pain in last three months and rating of pain	Health and medical history	IDL-C%	Lipoprotein and lipid	120022	11.8041	0.500742
X120022_0_0	IDL_CE_pct	CatOrd	28120	-0.131822	0.0215018	-6.13077	-0.173966	-0.0896789	8.86186e-10	0.000871516	***	Online follow-up > Experience of pain	All over body pain in last three months and rating of pain	Health and medical history	IDL-CE%	Lipoprotein and lipid	120022	9.05247	0.925864
X120022_0_0	IDL_TG_pct	CatOrd	28028	0.158348	0.0227905	6.94796	0.113678	0.203017	3.78719e-12	3.72449e-06	***	Online follow-up > Experience of pain	All over body pain in last three months and rating of pain	Health and medical history	IDL-TG%	Lipoprotein and lipid	120022	11.4217	0.208075
X120022_0_0	L_HDL_C_pct	CatOrd	28015	-0.139593	0.0217177	-6.42764	-0.18216	-0.0970267	1.31687e-10	0.000129507	***	Online follow-up > Experience of pain	All over body pain in last three months and rating of pain	Health and medical history	L-HDL-C%	Lipoprotein and lipid	120022	9.88046	0.0271056
X120022_0_0	L_HDL_CE_pct	CatOrd	28037	-0.140616	0.0210959	-6.66557	-0.181964	-0.0992682	2.68535e-11	2.6409e-05	***	Online follow-up > Experience of pain	All over body pain in last three months and rating of pain	Health and medical history	L-HDL-CE%	Lipoprotein and lipid	120022	10.571	0.315793
X120022_0_0	L_HDL_TG_pct	CatOrd	28021	0.138456	0.022173	6.24435	0.0949966	0.181915	4.31682e-10	0.000424536	***	Online follow-up > Experience of pain	All over body pain in last three months and rating of pain	Health and medical history	L-HDL-TG%	Lipoprotein and lipid	120022	9.36484	0.660112
X120022_0_0	L_LDL_C_pct	CatOrd	28065	-0.13322	0.0223831	-5.95184	-0.177091	-0.0893496	2.68294e-09	0.00263853	**	Online follow-up > Experience of pain	All over body pain in last three months and rating of pain	Health and medical history	L-LDL-C%	Lipoprotein and lipid	120022	8.57139	0.314691
X120022_0_0	L_LDL_FC_pct	CatOrd	28092	-0.152035	0.0222329	-6.8383	-0.195612	-0.108459	8.17797e-12	8.04259e-06	***	Online follow-up > Experience of pain	All over body pain in last three months and rating of pain	Health and medical history	L-LDL-FC%	Lipoprotein and lipid	120022	11.0874	0.944461
X120022_0_0	L_LDL_TG_pct	CatOrd	28021	0.142304	0.0223027	6.38058	0.0985909	0.186017	1.79172e-10	0.000176206	***	Online follow-up > Experience of pain	All over body pain in last three months and rating of pain	Health and medical history	L-LDL-TG%	Lipoprotein and lipid	120022	9.74673	0.778971
X120022_0_0	M_HDL_C_pct	CatOrd	28135	-0.1557	0.0215961	-7.20964	-0.198029	-0.113372	5.75132e-13	5.65611e-07	***	Online follow-up > Experience of pain	All over body pain in last three months and rating of pain	Health and medical history	M-HDL-C%	Lipoprotein and lipid	120022	12.2402	0.339431
X120022_0_0	M_HDL_CE_pct	CatOrd	28132	-0.136259	0.0208083	-6.5483	-0.177043	-0.0954746	5.92001e-11	5.82201e-05	***	Online follow-up > Experience of pain	All over body pain in last three months and rating of pain	Health and medical history	M-HDL-CE%	Lipoprotein and lipid	120022	10.2277	0.481646
X120022_0_0	M_HDL_FC_pct	CatOrd	28133	-0.15142	0.024817	-6.10144	-0.200061	-0.102778	1.06487e-09	0.00104724	**	Online follow-up > Experience of pain	All over body pain in last three months and rating of pain	Health and medical history	M-HDL-FC%	Lipoprotein and lipid	120022	8.9727	0.415995
X120022_0_0	M_HDL_PL_pct	CatOrd	28133	0.160192	0.0224825	7.12516	0.116126	0.204257	1.06462e-12	1.047e-06	***	Online follow-up > Experience of pain	All over body pain in last three months and rating of pain	Health and medical history	M-HDL-PL%	Lipoprotein and lipid	120022	11.9728	0.776334
X120022_0_0	M_HDL_TG_pct	CatOrd	28135	0.134068	0.0219747	6.10098	0.0909971	0.177138	1.06793e-09	0.00105025	**	Online follow-up > Experience of pain	All over body pain in last three months and rating of pain	Health and medical history	M-HDL-TG%	Lipoprotein and lipid	120022	8.97146	0.485427
X120022_0_0	M_LDL_FC_pct	CatOrd	28101	-0.147141	0.0210406	-6.99319	-0.188381	-0.105901	2.74721e-12	2.70174e-06	***	Online follow-up > Experience of pain	All over body pain in last three months and rating of pain	Health and medical history	M-LDL-FC%	Lipoprotein and lipid	120022	11.5611	0.0152991
X120022_0_0	M_LDL_TG_pct	CatOrd	28033	0.119385	0.0217642	5.48541	0.0767277	0.162043	4.16065e-08	0.0409177	*	Online follow-up > Experience of pain	All over body pain in last three months and rating of pain	Health and medical history	M-LDL-TG%	Lipoprotein and lipid	120022	7.38084	0.642451
X120022_0_0	M_VLDL_C_pct	CatOrd	28137	-0.126228	0.0226701	-5.56807	-0.170662	-0.0817951	2.59933e-08	0.025563	*	Online follow-up > Experience of pain	All over body pain in last three months and rating of pain	Health and medical history	M-VLDL-C%	Lipoprotein and lipid	120022	7.58514	0.23483
X120022_0_0	M_VLDL_CE_pct	CatOrd	28137	-0.120833	0.0219217	-5.512	-0.163799	-0.077866	3.57888e-08	0.0351964	*	Online follow-up > Experience of pain	All over body pain in last three months and rating of pain	Health and medical history	M-VLDL-CE%	Lipoprotein and lipid	120022	7.44625	0.747026
X120022_0_0	S_HDL_C_pct	CatOrd	28130	-0.112998	0.0203197	-5.56102	-0.152825	-0.0731717	2.70644e-08	0.0266164	*	Online follow-up > Experience of pain	All over body pain in last three months and rating of pain	Health and medical history	S-HDL-C%	Lipoprotein and lipid	120022	7.5676	0.295607
X120022_0_0	S_HDL_TG_pct	CatOrd	28132	0.144211	0.0222697	6.47567	0.100563	0.18786	9.59498e-11	9.43615e-05	***	Online follow-up > Experience of pain	All over body pain in last three months and rating of pain	Health and medical history	S-HDL-TG%	Lipoprotein and lipid	120022	10.018	0.906218
X120022_0_0	S_LDL_FC_pct	CatOrd	28059	-0.124151	0.0199634	-6.21897	-0.16328	-0.0850233	5.075e-10	0.000499099	***	Online follow-up > Experience of pain	All over body pain in last three months and rating of pain	Health and medical history	S-LDL-FC%	Lipoprotein and lipid	120022	9.29456	0.853324
X120022_0_0	S_LDL_TG_pct	CatOrd	28039	0.129726	0.0217288	5.97025	0.0871379	0.172315	2.3974e-09	0.00235771	**	Online follow-up > Experience of pain	All over body pain in last three months and rating of pain	Health and medical history	S-LDL-TG%	Lipoprotein and lipid	120022	8.62026	0.461964
X120022_0_0	S_VLDL_FC_pct	CatOrd	28135	-0.139014	0.0230171	-6.0396	-0.184128	-0.0939007	1.56431e-09	0.00153842	**	Online follow-up > Experience of pain	All over body pain in last three months and rating of pain	Health and medical history	S-VLDL-FC%	Lipoprotein and lipid	120022	8.80568	0.0713482
X120022_0_0	S_VLDL_PL_pct	CatOrd	28135	-0.131163	0.0229305	-5.72001	-0.176107	-0.086219	1.07597e-08	0.0105816	*	Online follow-up > Experience of pain	All over body pain in last three months and rating of pain	Health and medical history	S-VLDL-PL%	Lipoprotein and lipid	120022	7.9682	0.577804
X120022_0_0	XL_HDL_TG_pct	CatOrd	27826	0.139727	0.0223139	6.26191	0.0959922	0.183463	3.8586e-10	0.000379472	***	Online follow-up > Experience of pain	All over body pain in last three months and rating of pain	Health and medical history	XL-HDL-TG%	Lipoprotein and lipid	120022	9.41357	0.579579
X120022_0_0	XS_VLDL_C_pct	CatOrd	28136	-0.161021	0.0229564	-7.01422	-0.206015	-0.116027	2.36462e-12	2.32547e-06	***	Online follow-up > Experience of pain	All over body pain in last three months and rating of pain	Health and medical history	XS-VLDL-C%	Lipoprotein and lipid	120022	11.6262	0.993577
X120022_0_0	XS_VLDL_CE_pct	CatOrd	28136	-0.166019	0.02298	-7.22453	-0.21106	-0.120979	5.15612e-13	5.07076e-07	***	Online follow-up > Experience of pain	All over body pain in last three months and rating of pain	Health and medical history	XS-VLDL-CE%	Lipoprotein and lipid	120022	12.2877	0.335274
X120022_0_0	XS_VLDL_PL_pct	CatOrd	28121	0.140202	0.0210488	6.66077	0.0989458	0.181457	2.77422e-11	2.72829e-05	***	Online follow-up > Experience of pain	All over body pain in last three months and rating of pain	Health and medical history	XS-VLDL-PL%	Lipoprotein and lipid	120022	10.5569	0.666802
X120022_0_0	XS_VLDL_TG_pct	CatOrd	28127	0.14342	0.0238915	6.00294	0.0965922	0.190247	1.96144e-09	0.00192897	**	Online follow-up > Experience of pain	All over body pain in last three months and rating of pain	Health and medical history	XS-VLDL-TG%	Lipoprotein and lipid	120022	8.70743	0.938556
X120022_0_0	Total_TG	CatOrd	28108	0.119865	0.0209347	5.72567	0.0788332	0.160897	1.04073e-08	0.010235	*	Online follow-up > Experience of pain	All over body pain in last three months and rating of pain	Health and medical history	Total TG	Lipoprotein and lipid	120022	7.98266	0.574857
X120022_0_0	VLDL_TG	CatOrd	28110	0.120347	0.0210234	5.72443	0.0791411	0.161553	1.04841e-08	0.0103105	*	Online follow-up > Experience of pain	All over body pain in last three months and rating of pain	Health and medical history	VLDL-TG	Lipoprotein and lipid	120022	7.97947	0.691711
X120022_0_0	Total_C_by_Total_TG	CatOrd	28137	-0.156399	0.0230922	-6.77281	-0.20166	-0.111138	1.28791e-11	1.26659e-05	***	Online follow-up > Experience of pain	All over body pain in last three months and rating of pain	Health and medical history	Total C/Total TG	Ratio	120022	10.8901	0.0897586
X120022_0_0	LA_by_Total_TG	CatOrd	28111	-0.150511	0.0232757	-6.46645	-0.196132	-0.104891	1.01982e-10	0.000100294	***	Online follow-up > Experience of pain	All over body pain in last three months and rating of pain	Health and medical history	LA/Total TG	Ratio	120022	9.99148	0.866459
X120022_0_0	ApoA1_by_Total_TG	CatOrd	28128	-0.135101	0.0229676	-5.88223	-0.180117	-0.0900844	4.09343e-09	0.00402566	**	Online follow-up > Experience of pain	All over body pain in last three months and rating of pain	Health and medical history	ApoA1/Total TG	Ratio	120022	8.38791	0.501139
X120022_0_0	ApoB_by_Total_TG	CatOrd	28137	-0.135771	0.0228581	-5.93973	-0.180573	-0.090969	2.88847e-09	0.00284065	**	Online follow-up > Experience of pain	All over body pain in last three months and rating of pain	Health and medical history	ApoB/Total TG	Ratio	120022	8.53933	0.223256
X120022_0_0	Phosphatidylc_by_Total_TG	CatOrd	28110	-0.150381	0.0235189	-6.39402	-0.196478	-0.104284	1.64114e-10	0.000161397	***	Online follow-up > Experience of pain	All over body pain in last three months and rating of pain	Health and medical history	PC/Total TG	Ratio	120022	9.78485	0.412419
X120026_0_0	LA_pct	CatOrd	25196	-0.0807131	0.0140398	-5.7489	-0.108231	-0.0531952	9.0866e-09	0.00893618	**	Online follow-up > Experience of pain	Back pain in last three months and rating of pain	Health and medical history	LA%	Fatty acids	120026	8.0416	0.886306
X120026_0_0	XL_HDL_C	CatOrd	25165	-0.0784357	0.0143593	-5.46237	-0.10658	-0.0502915	4.7428e-08	0.0466429	*	Online follow-up > Experience of pain	Back pain in last three months and rating of pain	Health and medical history	XL-HDL-C	Lipoprotein and lipid	120026	7.32397	0.495593
X120026_0_0	XL_HDL_CE	CatOrd	25170	-0.0804354	0.0144528	-5.56539	-0.108763	-0.0521079	2.64226e-08	0.0259852	*	Online follow-up > Experience of pain	Back pain in last three months and rating of pain	Health and medical history	XL-HDL-CE	Lipoprotein and lipid	120026	7.57802	0.672754
X120026_0_0	L_HDL_PL_pct	CatOrd	25135	0.0867325	0.0145945	5.94284	0.0581274	0.115338	2.83823e-09	0.00279125	**	Online follow-up > Experience of pain	Back pain in last three months and rating of pain	Health and medical history	L-HDL-PL%	Lipoprotein and lipid	120026	8.54695	0.282504
X120027_0_0	ApoA1	CatOrd	25191	-0.132712	0.0216692	-6.12448	-0.175184	-0.0902407	9.23284e-10	0.000908	***	Online follow-up > Experience of pain	Stomach or abdomen pain in last three months and rating of pain	Health and medical history	ApoA1	Apolipoproteins	120027	9.03466	0.817058
X120027_0_0	HDL_C	CatOrd	25194	-0.15407	0.0228465	-6.7437	-0.198849	-0.109291	1.57744e-11	1.55133e-05	***	Online follow-up > Experience of pain	Stomach or abdomen pain in last three months and rating of pain	Health and medical history	HDL-C	Cholesterol	120027	10.802	0.246099
X120027_0_0	HDL_CE	CatOrd	25195	-0.15109	0.0227123	-6.65235	-0.195606	-0.106574	2.94368e-11	2.89495e-05	***	Online follow-up > Experience of pain	Stomach or abdomen pain in last three months and rating of pain	Health and medical history	HDL-CE	Cholesterol	120027	10.5311	0.369646
X120027_0_0	HDL_FC	CatOrd	25189	-0.14274	0.022764	-6.27046	-0.187358	-0.098123	3.65841e-10	0.000359785	***	Online follow-up > Experience of pain	Stomach or abdomen pain in last three months and rating of pain	Health and medical history	HDL-FC	Cholesterol	120027	9.43671	0.235524
X120027_0_0	HDL_P	CatOrd	25193	-0.114264	0.0208368	-5.48375	-0.155104	-0.0734236	4.20398e-08	0.0413439	*	Online follow-up > Experience of pain	Stomach or abdomen pain in last three months and rating of pain	Health and medical history	HDL-P	Lipoprotein and lipid	120027	7.37634	0.935757
X120027_0_0	HDL_size	CatOrd	25200	-0.134412	0.023553	-5.70681	-0.180576	-0.0882485	1.16406e-08	0.0114479	*	Online follow-up > Experience of pain	Stomach or abdomen pain in last three months and rating of pain	Health and medical history	HDL size	Lipoprotein and lipid	120027	7.93403	0.415077
X120027_0_0	L_HDL_C	CatOrd	25187	-0.143664	0.023542	-6.10245	-0.189806	-0.0975214	1.0598e-09	0.00104225	**	Online follow-up > Experience of pain	Stomach or abdomen pain in last three months and rating of pain	Health and medical history	L-HDL-C	Lipoprotein and lipid	120027	8.97478	0.137449
X120027_0_0	L_HDL_CE	CatOrd	25189	-0.142393	0.0234862	-6.06286	-0.188426	-0.0963605	1.35627e-09	0.00133382	**	Online follow-up > Experience of pain	Stomach or abdomen pain in last three months and rating of pain	Health and medical history	L-HDL-CE	Lipoprotein and lipid	120027	8.86765	0.914365
X120027_0_0	L_HDL_FC	CatOrd	25177	-0.135027	0.0233437	-5.7843	-0.180781	-0.0892733	7.36765e-09	0.00724569	**	Online follow-up > Experience of pain	Stomach or abdomen pain in last three months and rating of pain	Health and medical history	L-HDL-FC	Lipoprotein and lipid	120027	8.13267	0.347641
X120027_0_0	L_HDL_L	CatOrd	25185	-0.14935	0.0235037	-6.35432	-0.195417	-0.103283	2.1293e-10	0.000209405	***	Online follow-up > Experience of pain	Stomach or abdomen pain in last three months and rating of pain	Health and medical history	L-HDL-L	Lipoprotein and lipid	120027	9.67176	0.852931
X120027_0_0	L_HDL_P	CatOrd	25184	-0.135169	0.0233072	-5.79943	-0.180851	-0.0894864	6.73372e-09	0.00662225	**	Online follow-up > Experience of pain	Stomach or abdomen pain in last three months and rating of pain	Health and medical history	L-HDL-P	Lipoprotein and lipid	120027	8.17174	0.142635
X120027_0_0	L_HDL_PL	CatOrd	25191	-0.145951	0.0231306	-6.30985	-0.191287	-0.100615	2.83953e-10	0.000279253	***	Online follow-up > Experience of pain	Stomach or abdomen pain in last three months and rating of pain	Health and medical history	L-HDL-PL	Lipoprotein and lipid	120027	9.54675	0.359433
X120027_0_0	M_HDL_C	CatOrd	25194	-0.136993	0.021632	-6.33291	-0.179392	-0.0945947	2.4465e-10	0.0002406	***	Online follow-up > Experience of pain	Stomach or abdomen pain in last three months and rating of pain	Health and medical history	M-HDL-C	Lipoprotein and lipid	120027	9.61146	0.245505
X120027_0_0	M_HDL_CE	CatOrd	25194	-0.135363	0.0215421	-6.28365	-0.177585	-0.0931405	3.3613e-10	0.000330566	***	Online follow-up > Experience of pain	Stomach or abdomen pain in last three months and rating of pain	Health and medical history	M-HDL-CE	Lipoprotein and lipid	120027	9.47349	0.0459059
X120027_0_0	M_HDL_FC	CatOrd	25192	-0.135142	0.0217605	-6.21046	-0.177793	-0.092492	5.36559e-10	0.000527677	***	Online follow-up > Experience of pain	Stomach or abdomen pain in last three months and rating of pain	Health and medical history	M-HDL-FC	Lipoprotein and lipid	120027	9.27038	0.784548
X120027_0_0	M_HDL_L	CatOrd	25193	-0.128987	0.0213028	-6.05493	-0.170741	-0.0872335	1.42471e-09	0.00140112	**	Online follow-up > Experience of pain	Stomach or abdomen pain in last three months and rating of pain	Health and medical history	M-HDL-L	Lipoprotein and lipid	120027	8.84627	0.199172
X120027_0_0	M_HDL_P	CatOrd	25194	-0.131398	0.0214064	-6.13826	-0.173355	-0.0894417	8.46767e-10	0.00083275	***	Online follow-up > Experience of pain	Stomach or abdomen pain in last three months and rating of pain	Health and medical history	M-HDL-P	Lipoprotein and lipid	120027	9.07224	0.39185
X120027_0_0	M_HDL_PL	CatOrd	25193	-0.122195	0.0210815	-5.79629	-0.163514	-0.0808749	6.8605e-09	0.00674693	**	Online follow-up > Experience of pain	Stomach or abdomen pain in last three months and rating of pain	Health and medical history	M-HDL-PL	Lipoprotein and lipid	120027	8.16364	0.323562
X120027_0_0	HDL_PL	CatOrd	25193	-0.140419	0.0220155	-6.3782	-0.18357	-0.097269	1.8229e-10	0.000179272	***	Online follow-up > Experience of pain	Stomach or abdomen pain in last three months and rating of pain	Health and medical history	HDL-PL	Lipoprotein and lipid	120027	9.73924	0.602106
X120027_0_0	M_HDL_FC_pct	CatOrd	25197	-0.141866	0.0235029	-6.03608	-0.187931	-0.0957998	1.60112e-09	0.00157462	**	Online follow-up > Experience of pain	Stomach or abdomen pain in last three months and rating of pain	Health and medical history	M-HDL-FC%	Lipoprotein and lipid	120027	8.79558	0.541272
X120027_0_0	XL_HDL_FC_pct	CatOrd	25051	0.131725	0.022783	5.78172	0.0870703	0.17638	7.48184e-09	0.00735799	**	Online follow-up > Experience of pain	Stomach or abdomen pain in last three months and rating of pain	Health and medical history	XL-HDL-FC%	Lipoprotein and lipid	120027	8.12599	0.990824
X120027_0_0	HDL_L	CatOrd	25192	-0.146048	0.0223602	-6.53159	-0.189874	-0.102222	6.63166e-11	6.52188e-05	***	Online follow-up > Experience of pain	Stomach or abdomen pain in last three months and rating of pain	Health and medical history	HDL-L	Lipoprotein and lipid	120027	10.1784	0.253791
X120039_15_Chest_pain	PUFA_by_MUFA	Binary	49762	-0.123277	0.0219518	-5.61582	-0.166303	-0.0802519	1.96676e-08	0.019342	*	Online follow-up > Experience of pain	Location of pain during the past week	Health and medical history	PUFA/MUFA	Fatty acids	120039	7.70625	0.73527
X120039_15_Chest_pain	MUFA_pct	Binary	49766	0.13463	0.0220501	6.10562	0.0914114	0.177848	1.03158e-09	0.00101451	**	Online follow-up > Experience of pain	Location of pain during the past week	Health and medical history	MUFA%	Fatty acids	120039	8.98649	0.977608
X120039_15_Chest_pain	M_LDL_FC_pct	Binary	49752	-0.133643	0.0229515	-5.82285	-0.178628	-0.0886583	5.82076e-09	0.00572441	**	Online follow-up > Experience of pain	Location of pain during the past week	Health and medical history	M-LDL-FC%	Lipoprotein and lipid	120039	8.23502	0.558046
X120039_15_Chest_pain	S_HDL_TG_pct	Binary	49802	0.131594	0.0236898	5.55486	0.0851615	0.178026	2.79256e-08	0.0274633	*	Online follow-up > Experience of pain	Location of pain during the past week	Health and medical history	S-HDL-TG%	Lipoprotein and lipid	120039	7.554	0.392708
X120039_15_Chest_pain	S_LDL_FC_pct	Binary	49689	-0.136254	0.0237134	-5.74586	-0.182732	-0.0897756	9.19882e-09	0.00904654	**	Online follow-up > Experience of pain	Location of pain during the past week	Health and medical history	S-LDL-FC%	Lipoprotein and lipid	120039	8.03627	0.824689
X120039_16_Abdomen	HDL_C	Binary	49795	-0.101233	0.0161653	-6.26234	-0.132917	-0.0695487	3.82322e-10	0.000375993	***	Online follow-up > Experience of pain	Location of pain during the past week	Health and medical history	HDL-C	Cholesterol	120039	9.41757	0.112384
X120039_16_Abdomen	HDL_CE	Binary	49799	-0.101106	0.0162493	-6.22218	-0.132954	-0.0692573	4.94191e-10	0.00048601	***	Online follow-up > Experience of pain	Location of pain during the past week	Health and medical history	HDL-CE	Cholesterol	120039	9.30611	0.535778
X120039_16_Abdomen	HDL_FC	Binary	49782	-0.0934869	0.0163804	-5.70723	-0.125593	-0.0613813	1.15481e-08	0.0113569	*	Online follow-up > Experience of pain	Location of pain during the past week	Health and medical history	HDL-FC	Cholesterol	120039	7.93749	0.443832
X120039_16_Abdomen	L_HDL_C	Binary	49781	-0.0882438	0.0158581	-5.56457	-0.119326	-0.0571618	2.64146e-08	0.0259774	*	Online follow-up > Experience of pain	Location of pain during the past week	Health and medical history	L-HDL-C	Lipoprotein and lipid	120039	7.57816	0.273957
X120039_16_Abdomen	L_HDL_CE	Binary	49788	-0.0887973	0.0159226	-5.5768	-0.120006	-0.0575889	2.46252e-08	0.0242175	*	Online follow-up > Experience of pain	Location of pain during the past week	Health and medical history	L-HDL-CE	Lipoprotein and lipid	120039	7.60862	0.157358
X120039_16_Abdomen	L_HDL_L	Binary	49782	-0.0890833	0.015813	-5.63356	-0.120077	-0.0580899	1.77477e-08	0.0174539	*	Online follow-up > Experience of pain	Location of pain during the past week	Health and medical history	L-HDL-L	Lipoprotein and lipid	120039	7.75086	0.871838
X120039_16_Abdomen	L_HDL_PL	Binary	49790	-0.0897333	0.0161281	-5.56378	-0.121344	-0.0581222	2.65344e-08	0.0260952	*	Online follow-up > Experience of pain	Location of pain during the past week	Health and medical history	L-HDL-PL	Lipoprotein and lipid	120039	7.57619	0.562045
X120039_16_Abdomen	M_HDL_C	Binary	49797	-0.0982159	0.0169735	-5.78643	-0.131484	-0.0649479	7.23296e-09	0.00711322	**	Online follow-up > Experience of pain	Location of pain during the past week	Health and medical history	M-HDL-C	Lipoprotein and lipid	120039	8.14068	0.55069
X120039_16_Abdomen	M_HDL_CE	Binary	49798	-0.0986179	0.0170481	-5.7847	-0.132032	-0.0652037	7.30746e-09	0.00718649	**	Online follow-up > Experience of pain	Location of pain during the past week	Health and medical history	M-HDL-CE	Lipoprotein and lipid	120039	8.13623	0.592365
X120039_16_Abdomen	M_HDL_FC	Binary	49794	-0.0945124	0.0170102	-5.55621	-0.127852	-0.0611723	2.77102e-08	0.0272515	*	Online follow-up > Experience of pain	Location of pain during the past week	Health and medical history	M-HDL-FC	Lipoprotein and lipid	120039	7.55736	0.727813
X120039_16_Abdomen	M_HDL_FC_pct	Binary	49801	-0.0912107	0.0153285	-5.95039	-0.121255	-0.0611668	2.69282e-09	0.00264824	**	Online follow-up > Experience of pain	Location of pain during the past week	Health and medical history	M-HDL-FC%	Lipoprotein and lipid	120039	8.56979	0.638925
X120039_16_Abdomen	XS_VLDL_PL_pct	Binary	49783	0.117702	0.018442	6.38228	0.0815555	0.153848	1.76002e-10	0.000173088	***	Online follow-up > Experience of pain	Location of pain during the past week	Health and medical history	XS-VLDL-PL%	Lipoprotein and lipid	120039	9.75448	0.61445
X120039_16_Abdomen	HDL_L	Binary	49794	-0.093305	0.0164376	-5.67631	-0.125523	-0.0610872	1.38398e-08	0.0136107	*	Online follow-up > Experience of pain	Location of pain during the past week	Health and medical history	HDL-L	Lipoprotein and lipid	120039	7.85887	0.0524169
X120039_17_Neck_pain	HDL_C	Binary	49795	-0.0589781	0.0108221	-5.4498	-0.0801893	-0.0377669	5.06642e-08	0.0498255	*	Online follow-up > Experience of pain	Location of pain during the past week	Health and medical history	HDL-C	Cholesterol	120039	7.2953	0.565158
X120039_17_Neck_pain	HDL_CE	Binary	49799	-0.0596532	0.0108798	-5.48291	-0.0809777	-0.0383287	4.20414e-08	0.0413454	*	Online follow-up > Experience of pain	Location of pain during the past week	Health and medical history	HDL-CE	Cholesterol	120039	7.37632	0.587341
X120039_17_Neck_pain	PUFA_by_MUFA	Binary	49762	-0.0749444	0.0107556	-6.96792	-0.0960255	-0.0538634	3.25659e-12	3.20268e-06	***	Online follow-up > Experience of pain	Location of pain during the past week	Health and medical history	PUFA/MUFA	Fatty acids	120039	11.4872	0.628567
X120039_17_Neck_pain	MUFA_pct	Binary	49766	0.0855144	0.0108029	7.91591	0.0643408	0.106688	2.50499e-15	2.46352e-09	***	Online follow-up > Experience of pain	Location of pain during the past week	Health and medical history	MUFA%	Fatty acids	120039	14.6012	0.621891
X120039_17_Neck_pain	GlycA	Binary	49798	0.0752174	0.011514	6.53271	0.05265	0.0977848	6.52122e-11	6.41326e-05	***	Online follow-up > Experience of pain	Location of pain during the past week	Health and medical history	GlycA	Inflammation	120039	10.1857	0.08227
X120039_17_Neck_pain	HDL_size	Binary	49808	-0.0613368	0.0106159	-5.77785	-0.0821439	-0.0405297	7.61118e-09	0.00748518	**	Online follow-up > Experience of pain	Location of pain during the past week	Health and medical history	HDL size	Lipoprotein and lipid	120039	8.11855	0.0776426
X120039_17_Neck_pain	VLDL_size	Binary	49809	0.0678262	0.0110466	6.14003	0.046175	0.0894775	8.31272e-10	0.000817511	***	Online follow-up > Experience of pain	Location of pain during the past week	Health and medical history	VLDL size	Lipoprotein and lipid	120039	9.08026	0.687095
X120039_17_Neck_pain	L_HDL_C	Binary	49781	-0.0681105	0.0106168	-6.41535	-0.0889194	-0.0473015	1.41758e-10	0.000139411	***	Online follow-up > Experience of pain	Location of pain during the past week	Health and medical history	L-HDL-C	Lipoprotein and lipid	120039	9.84845	0.830304
X120039_17_Neck_pain	L_HDL_CE	Binary	49788	-0.0682177	0.0106593	-6.39984	-0.0891099	-0.0473255	1.56923e-10	0.000154325	***	Online follow-up > Experience of pain	Location of pain during the past week	Health and medical history	L-HDL-CE	Lipoprotein and lipid	120039	9.80431	0.14591
X120039_17_Neck_pain	L_HDL_FC	Binary	49763	-0.0647684	0.0108075	-5.99291	-0.0859511	-0.0435857	2.07537e-09	0.00204101	**	Online follow-up > Experience of pain	Location of pain during the past week	Health and medical history	L-HDL-FC	Lipoprotein and lipid	120039	8.6829	0.78353
X120039_17_Neck_pain	L_HDL_L	Binary	49782	-0.0637342	0.0105865	-6.02031	-0.0844838	-0.0429846	1.75301e-09	0.00172399	**	Online follow-up > Experience of pain	Location of pain during the past week	Health and medical history	L-HDL-L	Lipoprotein and lipid	120039	8.75622	0.48645
X120039_17_Neck_pain	L_HDL_P	Binary	49778	-0.0634492	0.0108727	-5.83563	-0.0847597	-0.0421386	5.39191e-09	0.00530266	**	Online follow-up > Experience of pain	Location of pain during the past week	Health and medical history	L-HDL-P	Lipoprotein and lipid	120039	8.26826	0.989265
X120039_17_Neck_pain	L_HDL_PL	Binary	49790	-0.0618172	0.0107977	-5.72503	-0.0829807	-0.0406537	1.04006e-08	0.0102284	*	Online follow-up > Experience of pain	Location of pain during the past week	Health and medical history	L-HDL-PL	Lipoprotein and lipid	120039	7.98294	0.499105
X120039_17_Neck_pain	L_VLDL_PL	Binary	49803	0.0667112	0.0116886	5.70737	0.0438015	0.0896209	1.15383e-08	0.0113473	*	Online follow-up > Experience of pain	Location of pain during the past week	Health and medical history	L-VLDL-PL	Lipoprotein and lipid	120039	7.93786	0.562261
X120039_17_Neck_pain	S_HDL_TG	Binary	49781	0.0700534	0.0116962	5.98939	0.0471287	0.092978	2.12074e-09	0.00208563	**	Online follow-up > Experience of pain	Location of pain during the past week	Health and medical history	S-HDL-TG	Lipoprotein and lipid	120039	8.67351	0.378257
X120039_17_Neck_pain	S_VLDL_TG	Binary	49786	0.0683267	0.0120628	5.66425	0.0446836	0.0919697	1.48478e-08	0.014602	*	Online follow-up > Experience of pain	Location of pain during the past week	Health and medical history	S-VLDL-TG	Lipoprotein and lipid	120039	7.82834	0.518637
X120039_17_Neck_pain	XL_HDL_C	Binary	49682	-0.0688686	0.0108756	-6.33241	-0.0901847	-0.0475524	2.43426e-10	0.000239396	***	Online follow-up > Experience of pain	Location of pain during the past week	Health and medical history	XL-HDL-C	Lipoprotein and lipid	120039	9.61363	0.0742838
X120039_17_Neck_pain	XL_HDL_CE	Binary	49694	-0.0683038	0.0108104	-6.31834	-0.0894921	-0.0471154	2.6662e-10	0.000262206	***	Online follow-up > Experience of pain	Location of pain during the past week	Health and medical history	XL-HDL-CE	Lipoprotein and lipid	120039	9.57411	0.538472
X120039_17_Neck_pain	XL_HDL_FC	Binary	49669	-0.0669016	0.0112875	-5.92705	-0.0890251	-0.0447781	3.10446e-09	0.00305307	**	Online follow-up > Experience of pain	Location of pain during the past week	Health and medical history	XL-HDL-FC	Lipoprotein and lipid	120039	8.50801	0.961061
X120039_17_Neck_pain	XL_HDL_L	Binary	49670	-0.0641851	0.0109229	-5.87618	-0.085594	-0.0427761	4.22518e-09	0.00415523	**	Online follow-up > Experience of pain	Location of pain during the past week	Health and medical history	XL-HDL-L	Lipoprotein and lipid	120039	8.37415	0.52781
X120039_17_Neck_pain	XL_HDL_P	Binary	49649	-0.0622587	0.011038	-5.6404	-0.0838931	-0.0406242	1.70574e-08	0.016775	*	Online follow-up > Experience of pain	Location of pain during the past week	Health and medical history	XL-HDL-P	Lipoprotein and lipid	120039	7.76809	0.437159
X120039_17_Neck_pain	XL_HDL_PL	Binary	49689	-0.0604626	0.0110358	-5.47875	-0.0820929	-0.0388324	4.30409e-08	0.0423284	*	Online follow-up > Experience of pain	Location of pain during the past week	Health and medical history	XL-HDL-PL	Lipoprotein and lipid	120039	7.36612	0.032267
X120039_17_Neck_pain	XL_VLDL_FC	Binary	49801	0.0648152	0.011612	5.58173	0.0420556	0.0875748	2.39373e-08	0.023541	*	Online follow-up > Experience of pain	Location of pain during the past week	Health and medical history	XL-VLDL-FC	Lipoprotein and lipid	120039	7.62093	0.0377342
X120039_17_Neck_pain	XL_VLDL_L	Binary	49784	0.0654562	0.011533	5.67554	0.0428515	0.088061	1.39019e-08	0.0136718	*	Online follow-up > Experience of pain	Location of pain during the past week	Health and medical history	XL-VLDL-L	Lipoprotein and lipid	120039	7.85692	0.0473483
X120039_17_Neck_pain	XL_VLDL_P	Binary	49785	0.0649523	0.0115598	5.61882	0.0422952	0.0876095	1.9329e-08	0.0190091	*	Online follow-up > Experience of pain	Location of pain during the past week	Health and medical history	XL-VLDL-P	Lipoprotein and lipid	120039	7.71379	0.160959
X120039_17_Neck_pain	XL_VLDL_PL	Binary	49793	0.0644687	0.011547	5.58316	0.0418366	0.0871008	2.37419e-08	0.0233488	*	Online follow-up > Experience of pain	Location of pain during the past week	Health and medical history	XL-VLDL-PL	Lipoprotein and lipid	120039	7.62449	0.469097
X120039_17_Neck_pain	XXL_VLDL_C	Binary	49781	0.0683321	0.0113998	5.99415	0.0459885	0.0906757	2.05958e-09	0.00202548	**	Online follow-up > Experience of pain	Location of pain during the past week	Health and medical history	XXL-VLDL-C	Lipoprotein and lipid	120039	8.68622	0.805924
X120039_17_Neck_pain	XXL_VLDL_CE	Binary	49785	0.0687998	0.0114448	6.01144	0.046368	0.0912317	1.85157e-09	0.00182092	**	Online follow-up > Experience of pain	Location of pain during the past week	Health and medical history	XXL-VLDL-CE	Lipoprotein and lipid	120039	8.73246	0.280598
X120039_17_Neck_pain	XXL_VLDL_FC	Binary	49773	0.06529	0.0113783	5.73812	0.0429886	0.0875915	9.62864e-09	0.00946925	**	Online follow-up > Experience of pain	Location of pain during the past week	Health and medical history	XXL-VLDL-FC	Lipoprotein and lipid	120039	8.01644	0.754784
X120039_17_Neck_pain	XXL_VLDL_L	Binary	49727	0.0654328	0.0113472	5.76645	0.0431923	0.0876732	8.14385e-09	0.00800904	**	Online follow-up > Experience of pain	Location of pain during the past week	Health and medical history	XXL-VLDL-L	Lipoprotein and lipid	120039	8.08917	0.521826
X120039_17_Neck_pain	XXL_VLDL_P	Binary	49744	0.0626548	0.0113207	5.53454	0.0404663	0.0848434	3.13609e-08	0.0308417	*	Online follow-up > Experience of pain	Location of pain during the past week	Health and medical history	XXL-VLDL-P	Lipoprotein and lipid	120039	7.50361	0.288947
X120039_17_Neck_pain	XXL_VLDL_PL	Binary	49759	0.065891	0.011297	5.83258	0.0437488	0.0880332	5.49125e-09	0.00540034	**	Online follow-up > Experience of pain	Location of pain during the past week	Health and medical history	XXL-VLDL-PL	Lipoprotein and lipid	120039	8.26033	0.0173772
X120039_17_Neck_pain	XXL_VLDL_TG	Binary	49702	0.0619968	0.0113598	5.45757	0.0397316	0.0842619	4.84989e-08	0.0476961	*	Online follow-up > Experience of pain	Location of pain during the past week	Health and medical history	XXL-VLDL-TG	Lipoprotein and lipid	120039	7.31427	0.66835
X120039_17_Neck_pain	TG_by_PG	Binary	49766	0.071909	0.0109365	6.57516	0.0504735	0.0933444	4.90807e-11	4.82682e-05	***	Online follow-up > Experience of pain	Location of pain during the past week	Health and medical history	TG/PG	Lipoprotein and lipid	120039	10.3091	0.066976
X120039_17_Neck_pain	IDL_C_pct	Binary	49766	-0.0691277	0.0109552	-6.31003	-0.0905999	-0.0476555	2.81327e-10	0.00027667	***	Online follow-up > Experience of pain	Location of pain during the past week	Health and medical history	IDL-C%	Lipoprotein and lipid	120039	9.55079	0.836386
X120039_17_Neck_pain	IDL_CE_pct	Binary	49786	-0.0640075	0.0111442	-5.74355	-0.0858502	-0.0421648	9.32505e-09	0.00917069	**	Online follow-up > Experience of pain	Location of pain during the past week	Health and medical history	IDL-CE%	Lipoprotein and lipid	120039	8.03035	0.135343
X120039_17_Neck_pain	IDL_TG_pct	Binary	49624	0.072617	0.0109932	6.60565	0.0510704	0.0941636	3.9976e-11	3.93142e-05	***	Online follow-up > Experience of pain	Location of pain during the past week	Health and medical history	IDL-TG%	Lipoprotein and lipid	120039	10.3982	0.655878
X120039_17_Neck_pain	L_HDL_C_pct	Binary	49613	-0.0625092	0.010688	-5.84856	-0.0834576	-0.0415608	4.98953e-09	0.00490694	**	Online follow-up > Experience of pain	Location of pain during the past week	Health and medical history	L-HDL-C%	Lipoprotein and lipid	120039	8.30194	0.837948
X120039_17_Neck_pain	L_HDL_TG_pct	Binary	49610	0.0661236	0.011372	5.81458	0.0438344	0.0884128	6.11574e-09	0.0060145	**	Online follow-up > Experience of pain	Location of pain during the past week	Health and medical history	L-HDL-TG%	Lipoprotein and lipid	120039	8.21355	0.257648
X120039_17_Neck_pain	L_LDL_FC_pct	Binary	49738	-0.075071	0.0105719	-7.10101	-0.0957919	-0.0543502	1.25501e-12	1.23424e-06	***	Online follow-up > Experience of pain	Location of pain during the past week	Health and medical history	L-LDL-FC%	Lipoprotein and lipid	120039	11.9014	0.135995
X120039_17_Neck_pain	L_LDL_TG_pct	Binary	49614	0.0622722	0.0112857	5.5178	0.0401522	0.0843922	3.4499e-08	0.0339279	*	Online follow-up > Experience of pain	Location of pain during the past week	Health and medical history	L-LDL-TG%	Lipoprotein and lipid	120039	7.46219	0.763488
X120039_17_Neck_pain	M_HDL_C_pct	Binary	49807	-0.0718485	0.0111759	-6.42888	-0.0937533	-0.0499438	1.29703e-10	0.000127556	***	Online follow-up > Experience of pain	Location of pain during the past week	Health and medical history	M-HDL-C%	Lipoprotein and lipid	120039	9.88705	0.211996
X120039_17_Neck_pain	M_HDL_CE_pct	Binary	49803	-0.0634243	0.0115211	-5.50507	-0.0860057	-0.040843	3.70843e-08	0.0364704	*	Online follow-up > Experience of pain	Location of pain during the past week	Health and medical history	M-HDL-CE%	Lipoprotein and lipid	120039	7.43081	0.26797
X120039_17_Neck_pain	M_HDL_FC_pct	Binary	49801	-0.0671466	0.0102615	-6.54352	-0.0872592	-0.047034	6.06668e-11	5.96626e-05	***	Online follow-up > Experience of pain	Location of pain during the past week	Health and medical history	M-HDL-FC%	Lipoprotein and lipid	120039	10.217	0.531831
X120039_17_Neck_pain	M_HDL_PL_pct	Binary	49803	0.0707222	0.0110219	6.41652	0.0491193	0.0923251	1.40669e-10	0.000138341	***	Online follow-up > Experience of pain	Location of pain during the past week	Health and medical history	M-HDL-PL%	Lipoprotein and lipid	120039	9.8518	0.474117
X120039_17_Neck_pain	M_HDL_TG_pct	Binary	49805	0.0691531	0.0117898	5.86551	0.0460451	0.0922611	4.50578e-09	0.00443119	**	Online follow-up > Experience of pain	Location of pain during the past week	Health and medical history	M-HDL-TG%	Lipoprotein and lipid	120039	8.34623	0.373444
X120039_17_Neck_pain	M_LDL_FC_pct	Binary	49752	-0.0739859	0.0112569	-6.5725	-0.0960494	-0.0519224	4.99638e-11	4.91367e-05	***	Online follow-up > Experience of pain	Location of pain during the past week	Health and medical history	M-LDL-FC%	Lipoprotein and lipid	120039	10.3013	0.77535
X120039_17_Neck_pain	S_HDL_TG_pct	Binary	49802	0.0749092	0.0116145	6.44962	0.0521447	0.0976736	1.13156e-10	0.000111283	***	Online follow-up > Experience of pain	Location of pain during the past week	Health and medical history	S-HDL-TG%	Lipoprotein and lipid	120039	9.94632	0.558204
X120039_17_Neck_pain	S_LDL_FC_pct	Binary	49689	-0.0662547	0.0116334	-5.69522	-0.0890562	-0.0434533	1.23904e-08	0.0121853	*	Online follow-up > Experience of pain	Location of pain during the past week	Health and medical history	S-LDL-FC%	Lipoprotein and lipid	120039	7.90691	0.155237
X120039_17_Neck_pain	S_LDL_TG_pct	Binary	49661	0.0717677	0.0114893	6.24649	0.0492487	0.0942867	4.23179e-10	0.000416174	***	Online follow-up > Experience of pain	Location of pain during the past week	Health and medical history	S-LDL-TG%	Lipoprotein and lipid	120039	9.37348	0.989418
X120039_17_Neck_pain	S_VLDL_FC_pct	Binary	49807	-0.065348	0.0107703	-6.06742	-0.0864578	-0.0442382	1.30913e-09	0.00128746	**	Online follow-up > Experience of pain	Location of pain during the past week	Health and medical history	S-VLDL-FC%	Lipoprotein and lipid	120039	8.88302	0.244446
X120039_17_Neck_pain	S_VLDL_PL_pct	Binary	49806	-0.0640819	0.0109906	-5.8306	-0.0856235	-0.0425402	5.557e-09	0.00546501	**	Online follow-up > Experience of pain	Location of pain during the past week	Health and medical history	S-VLDL-PL%	Lipoprotein and lipid	120039	8.25516	0.130379
X120039_17_Neck_pain	XL_HDL_TG_pct	Binary	49302	0.0702783	0.0112539	6.24478	0.0482206	0.092336	4.27862e-10	0.00042078	***	Online follow-up > Experience of pain	Location of pain during the past week	Health and medical history	XL-HDL-TG%	Lipoprotein and lipid	120039	9.3687	0.212681
X120039_17_Neck_pain	XS_VLDL_C_pct	Binary	49803	-0.0737907	0.0104703	-7.04761	-0.0943126	-0.0532689	1.84376e-12	1.81323e-06	***	Online follow-up > Experience of pain	Location of pain during the past week	Health and medical history	XS-VLDL-C%	Lipoprotein and lipid	120039	11.7343	0.380004
X120039_17_Neck_pain	XS_VLDL_CE_pct	Binary	49805	-0.0757956	0.0104026	-7.28622	-0.0961847	-0.0554065	3.23493e-13	3.18138e-07	***	Online follow-up > Experience of pain	Location of pain during the past week	Health and medical history	XS-VLDL-CE%	Lipoprotein and lipid	120039	12.4901	0.359621
X120039_17_Neck_pain	XS_VLDL_PL_pct	Binary	49783	0.0792878	0.0123419	6.42427	0.0550977	0.103478	1.33693e-10	0.00013148	***	Online follow-up > Experience of pain	Location of pain during the past week	Health and medical history	XS-VLDL-PL%	Lipoprotein and lipid	120039	9.87389	0.302662
X120039_17_Neck_pain	XS_VLDL_TG_pct	Binary	49788	0.0728572	0.0107366	6.78585	0.0518134	0.093901	1.16691e-11	1.14759e-05	***	Online follow-up > Experience of pain	Location of pain during the past week	Health and medical history	XS-VLDL-TG%	Lipoprotein and lipid	120039	10.933	0.0443997
X120039_17_Neck_pain	VLDL_TG	Binary	49774	0.0652882	0.0116233	5.61699	0.0425065	0.08807	1.95348e-08	0.0192114	*	Online follow-up > Experience of pain	Location of pain during the past week	Health and medical history	VLDL-TG	Lipoprotein and lipid	120039	7.70919	0.934783
X120039_17_Neck_pain	Total_C_by_Total_TG	Binary	49807	-0.0792897	0.0110942	-7.14693	-0.101034	-0.057545	8.99578e-13	8.84687e-07	***	Online follow-up > Experience of pain	Location of pain during the past week	Health and medical history	Total C/Total TG	Ratio	120039	12.046	0.568717
X120039_17_Neck_pain	LA_by_Total_TG	Binary	49765	-0.0698349	0.0109837	-6.35807	-0.0913629	-0.048307	2.06065e-10	0.000202654	***	Online follow-up > Experience of pain	Location of pain during the past week	Health and medical history	LA/Total TG	Ratio	120039	9.686	0.220803
X120039_17_Neck_pain	ApoA1_by_Total_TG	Binary	49793	-0.0732418	0.0113409	-6.45818	-0.09547	-0.0510136	1.06942e-10	0.000105171	***	Online follow-up > Experience of pain	Location of pain during the past week	Health and medical history	ApoA1/Total TG	Ratio	120039	9.97085	0.877961
X120039_17_Neck_pain	ApoB_by_Total_TG	Binary	49808	-0.0741726	0.0114155	-6.49753	-0.096547	-0.0517982	8.2417e-11	8.10527e-05	***	Online follow-up > Experience of pain	Location of pain during the past week	Health and medical history	ApoB/Total TG	Ratio	120039	10.084	0.467289
X120039_17_Neck_pain	Phosphatidylc_by_Total_TG	Binary	49764	-0.0749879	0.0110611	-6.77941	-0.0966677	-0.0533081	1.22014e-11	1.19994e-05	***	Online follow-up > Experience of pain	Location of pain during the past week	Health and medical history	PC/Total TG	Ratio	120039	10.9136	0.54235
X120039_1_Left_shoulder	GlycA	Binary	49798	0.0739978	0.0131089	5.64487	0.0483044	0.0996911	1.66202e-08	0.016345	*	Online follow-up > Experience of pain	Location of pain during the past week	Health and medical history	GlycA	Inflammation	120039	7.77936	0.784398
X120039_2_Right_shoulder	IDL_C_pct	Binary	49766	-0.0650498	0.0116912	-5.564	-0.0879645	-0.042135	2.65012e-08	0.0260625	*	Online follow-up > Experience of pain	Location of pain during the past week	Health and medical history	IDL-C%	Lipoprotein and lipid	120039	7.57673	0.64787
X120039_2_Right_shoulder	IDL_TG_pct	Binary	49624	0.0746314	0.0117257	6.36475	0.0516489	0.0976139	1.97314e-10	0.000194047	***	Online follow-up > Experience of pain	Location of pain during the past week	Health and medical history	IDL-TG%	Lipoprotein and lipid	120039	9.70484	0.144893
X120039_2_Right_shoulder	L_HDL_C_pct	Binary	49613	-0.069934	0.0114017	-6.13362	-0.0922814	-0.0475866	8.65469e-10	0.000851142	***	Online follow-up > Experience of pain	Location of pain during the past week	Health and medical history	L-HDL-C%	Lipoprotein and lipid	120039	9.06275	0.321637
X120039_2_Right_shoulder	L_HDL_CE_pct	Binary	49653	-0.0678072	0.0116005	-5.8452	-0.0905442	-0.0450702	5.0913e-09	0.00500701	**	Online follow-up > Experience of pain	Location of pain during the past week	Health and medical history	L-HDL-CE%	Lipoprotein and lipid	120039	8.29317	0.951056
X120039_2_Right_shoulder	L_HDL_PL_pct	Binary	49658	0.0626288	0.0111872	5.59828	0.040702	0.0845557	2.17635e-08	0.0214032	*	Online follow-up > Experience of pain	Location of pain during the past week	Health and medical history	L-HDL-PL%	Lipoprotein and lipid	120039	7.66227	0.188198
X120039_2_Right_shoulder	L_LDL_FC_pct	Binary	49738	-0.064613	0.0112826	-5.72679	-0.0867268	-0.0424991	1.02934e-08	0.010123	*	Online follow-up > Experience of pain	Location of pain during the past week	Health and medical history	L-LDL-FC%	Lipoprotein and lipid	120039	7.98744	0.750404
X120039_2_Right_shoulder	L_LDL_TG_pct	Binary	49614	0.0683801	0.0120384	5.68016	0.0447848	0.0919754	1.35323e-08	0.0133083	*	Online follow-up > Experience of pain	Location of pain during the past week	Health and medical history	L-LDL-TG%	Lipoprotein and lipid	120039	7.86863	0.459158
X120039_2_Right_shoulder	XS_VLDL_C_pct	Binary	49803	-0.062059	0.0111731	-5.55432	-0.0839584	-0.0401597	2.80122e-08	0.0275485	*	Online follow-up > Experience of pain	Location of pain during the past week	Health and medical history	XS-VLDL-C%	Lipoprotein and lipid	120039	7.55265	0.141365
X120039_2_Right_shoulder	XS_VLDL_CE_pct	Binary	49805	-0.0628817	0.0111015	-5.66424	-0.0846407	-0.0411227	1.48491e-08	0.0146033	*	Online follow-up > Experience of pain	Location of pain during the past week	Health and medical history	XS-VLDL-CE%	Lipoprotein and lipid	120039	7.8283	0.205193
X120039_2_Right_shoulder	XS_VLDL_TG_pct	Binary	49788	0.0635055	0.0114562	5.54334	0.0410514	0.0859596	2.98258e-08	0.0293321	*	Online follow-up > Experience of pain	Location of pain during the past week	Health and medical history	XS-VLDL-TG%	Lipoprotein and lipid	120039	7.52541	0.675293
X120039_3_Upper_left_arm	MUFA_pct	Binary	49766	0.10448	0.0173926	6.00715	0.0703904	0.138569	1.90121e-09	0.00186973	**	Online follow-up > Experience of pain	Location of pain during the past week	Health and medical history	MUFA%	Fatty acids	120039	8.72097	0.13803
X120039_3_Upper_left_arm	S_HDL_TG_pct	Binary	49802	0.1085	0.0186924	5.80446	0.0718624	0.145137	6.49632e-09	0.00638878	**	Online follow-up > Experience of pain	Location of pain during the past week	Health and medical history	S-HDL-TG%	Lipoprotein and lipid	120039	8.18733	0.415544
X120039_3_Upper_left_arm	XS_VLDL_CE_pct	Binary	49805	-0.0918664	0.0167456	-5.48599	-0.124688	-0.059045	4.13158e-08	0.0406319	*	Online follow-up > Experience of pain	Location of pain during the past week	Health and medical history	XS-VLDL-CE%	Lipoprotein and lipid	120039	7.38388	0.451247
X120039_3_Upper_left_arm	Total_C_by_Total_TG	Binary	49807	-0.105985	0.0178578	-5.93493	-0.140986	-0.0709835	2.95906e-09	0.00291007	**	Online follow-up > Experience of pain	Location of pain during the past week	Health and medical history	Total C/Total TG	Ratio	120039	8.52885	0.622947
X120039_3_Upper_left_arm	ApoA1_by_Total_TG	Binary	49793	-0.103074	0.0182503	-5.64777	-0.138844	-0.067303	1.63425e-08	0.016072	*	Online follow-up > Experience of pain	Location of pain during the past week	Health and medical history	ApoA1/Total TG	Ratio	120039	7.78668	0.251174
X120039_3_Upper_left_arm	Phosphatidylc_by_Total_TG	Binary	49764	-0.102977	0.0178058	-5.78331	-0.137876	-0.0680772	7.36824e-09	0.00724627	**	Online follow-up > Experience of pain	Location of pain during the past week	Health and medical history	PC/Total TG	Ratio	120039	8.13264	0.464153
X120039_4_Upper_right_arm	L_LDL_FC_pct	Binary	49738	-0.0868275	0.0159148	-5.45576	-0.118021	-0.0556344	4.89968e-08	0.0481857	*	Online follow-up > Experience of pain	Location of pain during the past week	Health and medical history	L-LDL-FC%	Lipoprotein and lipid	120039	7.30983	0.165509
X120057_0_0	M_HDL_PL_pct	Cont	15673	0.00578943	0.000931119	6.21771	0.00396443	0.00761442	5.17256e-10	0.000508694	***	Online follow-up > Experience of pain	Days per month having headaches when they were at their worst	Health and medical history	M-HDL-PL%	Lipoprotein and lipid	120057	9.28629	0.857806
X1200_0_0	ApoB	CatOrd	148702	0.0333888	0.005326	6.26902	0.0229498	0.0438278	3.64317e-10	0.000358286	***	Assessment centre > Touchscreen > Lifestyle and environment > Sleep	Sleeplessness / insomnia	Lifestyle factors	ApoB	Apolipoproteins	1200	9.43852	0.156552
X1200_0_0	non_HDL_C	CatOrd	148702	0.0310063	0.00541626	5.72466	0.0203904	0.0416221	1.03838e-08	0.0102119	*	Assessment centre > Touchscreen > Lifestyle and environment > Sleep	Sleeplessness / insomnia	Lifestyle factors	Non-HDL-C	Cholesterol	1200	7.98365	0.0883316
X1200_0_0	Remnant_C	CatOrd	148706	0.0362496	0.00545239	6.64837	0.0255629	0.0469363	2.97367e-11	2.92444e-05	***	Assessment centre > Touchscreen > Lifestyle and environment > Sleep	Sleeplessness / insomnia	Lifestyle factors	Remnant-C	Cholesterol	1200	10.5267	0.893418
X1200_0_0	Total_C	CatOrd	148694	0.0305726	0.00555565	5.50297	0.0196835	0.0414617	3.7405e-08	0.0367858	*	Assessment centre > Touchscreen > Lifestyle and environment > Sleep	Sleeplessness / insomnia	Lifestyle factors	Total C	Cholesterol	1200	7.42707	0.300621
X1200_0_0	VLDL_C	CatOrd	148701	0.047078	0.00525056	8.96627	0.0367869	0.0573691	3.10152e-19	3.05018e-13	***	Assessment centre > Touchscreen > Lifestyle and environment > Sleep	Sleeplessness / insomnia	Lifestyle factors	VLDL-C	Cholesterol	1200	18.5084	0.752087
X1200_0_0	LDL_CE	CatOrd	148696	0.0306715	0.00525674	5.83471	0.0203683	0.0409747	5.39951e-09	0.00531013	**	Assessment centre > Touchscreen > Lifestyle and environment > Sleep	Sleeplessness / insomnia	Lifestyle factors	LDL-CE	Cholesterol	1200	8.26765	0.401607
X1200_0_0	VLDL_CE	CatOrd	148701	0.0414156	0.00528487	7.83664	0.0310573	0.051774	4.65818e-15	4.58107e-09	***	Assessment centre > Touchscreen > Lifestyle and environment > Sleep	Sleeplessness / insomnia	Lifestyle factors	VLDL-CE	Cholesterol	1200	14.3318	0.448558
X1200_0_0	PUFA_by_MUFA	CatOrd	148574	-0.0721305	0.00566514	-12.7323	-0.0832342	-0.0610269	4.08825e-37	4.02057e-31	***	Assessment centre > Touchscreen > Lifestyle and environment > Sleep	Sleeplessness / insomnia	Lifestyle factors	PUFA/MUFA	Fatty acids	1200	36.3885	0.159674
X1200_0_0	LA_pct	CatOrd	148573	-0.0625316	0.00558262	-11.2011	-0.0734735	-0.0515897	4.13533e-29	4.06688e-23	***	Assessment centre > Touchscreen > Lifestyle and environment > Sleep	Sleeplessness / insomnia	Lifestyle factors	LA%	Fatty acids	1200	28.3835	0.144516
X1200_0_0	MUFA_pct	CatOrd	148578	0.0728981	0.0056771	12.8407	0.061771	0.0840252	1.01562e-37	9.9881e-32	***	Assessment centre > Touchscreen > Lifestyle and environment > Sleep	Sleeplessness / insomnia	Lifestyle factors	MUFA%	Fatty acids	1200	36.9933	0.14918
X1200_0_0	Omega_6_pct	CatOrd	148572	-0.0679579	0.00536291	-12.6718	-0.0784693	-0.0574466	8.85029e-37	8.70378e-31	***	Assessment centre > Touchscreen > Lifestyle and environment > Sleep	Sleeplessness / insomnia	Lifestyle factors	Omega-6%	Fatty acids	1200	36.053	0.514434
X1200_0_0	PUFA_pct	CatOrd	148573	-0.0646991	0.00544363	-11.8853	-0.0753686	-0.0540296	1.46057e-32	1.43639e-26	***	Assessment centre > Touchscreen > Lifestyle and environment > Sleep	Sleeplessness / insomnia	Lifestyle factors	PUFA%	Fatty acids	1200	31.8355	0.492827
X1200_0_0	LA	CatOrd	148536	0.0389747	0.00532547	7.31854	0.0285367	0.0494126	2.51936e-13	2.47766e-07	***	Assessment centre > Touchscreen > Lifestyle and environment > Sleep	Sleeplessness / insomnia	Lifestyle factors	LA	Fatty acids	1200	12.5987	0.616343
X1200_0_0	MUFA	CatOrd	148331	0.0743482	0.00521112	14.2672	0.0641344	0.084562	3.75823e-46	3.69602e-40	***	Assessment centre > Touchscreen > Lifestyle and environment > Sleep	Sleeplessness / insomnia	Lifestyle factors	MUFA	Fatty acids	1200	45.425	0.447423
X1200_0_0	Omega_3	CatOrd	148272	0.0405123	0.00509126	7.95723	0.0305334	0.0504912	1.77171e-15	1.74238e-09	***	Assessment centre > Touchscreen > Lifestyle and environment > Sleep	Sleeplessness / insomnia	Lifestyle factors	Omega-3	Fatty acids	1200	14.7516	0.0556767
X1200_0_0	Omega_6	CatOrd	148546	0.0507721	0.00525772	9.65669	0.040467	0.0610772	4.67456e-22	4.59718e-16	***	Assessment centre > Touchscreen > Lifestyle and environment > Sleep	Sleeplessness / insomnia	Lifestyle factors	Omega-6	Fatty acids	1200	21.3303	0.00539631
X1200_0_0	PUFA	CatOrd	148549	0.0530184	0.0052121	10.1722	0.0428027	0.0632341	2.68863e-24	2.64413e-18	***	Assessment centre > Touchscreen > Lifestyle and environment > Sleep	Sleeplessness / insomnia	Lifestyle factors	PUFA	Fatty acids	1200	23.5705	0.221834
X1200_0_0	SFA	CatOrd	148355	0.0653553	0.00514625	12.6996	0.0552686	0.075442	6.21395e-37	6.11108e-31	***	Assessment centre > Touchscreen > Lifestyle and environment > Sleep	Sleeplessness / insomnia	Lifestyle factors	SFA	Fatty acids	1200	36.2066	0.850963
X1200_0_0	Total_FA	CatOrd	148473	0.0682373	0.0051438	13.2659	0.0581554	0.0783191	3.84613e-40	3.78246e-34	***	Assessment centre > Touchscreen > Lifestyle and environment > Sleep	Sleeplessness / insomnia	Lifestyle factors	Total FA	Fatty acids	1200	39.415	0.267346
X1200_0_0	Total_FC	CatOrd	148696	0.036251	0.00548265	6.61194	0.025505	0.0469969	3.80585e-11	3.74285e-05	***	Assessment centre > Touchscreen > Lifestyle and environment > Sleep	Sleeplessness / insomnia	Lifestyle factors	Total FC	Cholesterol	1200	10.4195	0.5986
X1200_0_0	VLDL_FC	CatOrd	148692	0.0536724	0.00519183	10.3379	0.0434964	0.0638484	4.84399e-25	4.76381e-19	***	Assessment centre > Touchscreen > Lifestyle and environment > Sleep	Sleeplessness / insomnia	Lifestyle factors	VLDL-FC	Cholesterol	1200	24.3148	0.6086
X1200_0_0	Citrate	CatOrd	148646	-0.0360498	0.00497576	-7.24508	-0.0458023	-0.0262973	4.34266e-13	4.27077e-07	***	Assessment centre > Touchscreen > Lifestyle and environment > Sleep	Sleeplessness / insomnia	Lifestyle factors	Citrate	Glycolysis related metabolites	1200	12.3622	0.992158
X1200_0_0	GlycA	CatOrd	148667	0.0915634	0.00533524	17.162	0.0811063	0.10202	5.92043e-66	5.82242e-60	***	Assessment centre > Touchscreen > Lifestyle and environment > Sleep	Sleeplessness / insomnia	Lifestyle factors	GlycA	Inflammation	1200	65.2276	0.19119
X1200_0_0	HDL_P	CatOrd	148649	0.032782	0.00521318	6.28828	0.0225641	0.0429998	3.21883e-10	0.000316554	***	Assessment centre > Touchscreen > Lifestyle and environment > Sleep	Sleeplessness / insomnia	Lifestyle factors	HDL-P	Lipoprotein and lipid	1200	9.4923	0.753391
X1200_0_0	LDL_P	CatOrd	148698	0.0323401	0.00521991	6.19553	0.0221091	0.0425711	5.82419e-10	0.000572777	***	Assessment centre > Touchscreen > Lifestyle and environment > Sleep	Sleeplessness / insomnia	Lifestyle factors	LDL-P	Lipoprotein and lipid	1200	9.23476	0.242387
X1200_0_0	Total_P	CatOrd	148653	0.0367842	0.00522633	7.03825	0.0265406	0.0470278	1.95509e-12	1.92272e-06	***	Assessment centre > Touchscreen > Lifestyle and environment > Sleep	Sleeplessness / insomnia	Lifestyle factors	Total P	Lipoprotein and lipid	1200	11.7088	0.327452
X1200_0_0	VLDL_P	CatOrd	148682	0.0523511	0.00511021	10.2444	0.0423351	0.0623671	1.27766e-24	1.25651e-18	***	Assessment centre > Touchscreen > Lifestyle and environment > Sleep	Sleeplessness / insomnia	Lifestyle factors	VLDL-P	Lipoprotein and lipid	1200	23.8936	0.00353549
X1200_0_0	VLDL_size	CatOrd	148716	0.0514768	0.00551745	9.32983	0.0406626	0.062291	1.07434e-20	1.05656e-14	***	Assessment centre > Touchscreen > Lifestyle and environment > Sleep	Sleeplessness / insomnia	Lifestyle factors	VLDL size	Lipoprotein and lipid	1200	19.9689	0.997424
X1200_0_0	IDL_TG	CatOrd	148477	0.058967	0.00502602	11.7323	0.049116	0.068818	8.98818e-32	8.83938e-26	***	Assessment centre > Touchscreen > Lifestyle and environment > Sleep	Sleeplessness / insomnia	Lifestyle factors	IDL-TG	Lipoprotein and lipid	1200	31.0463	0.43806
X1200_0_0	L_HDL_TG	CatOrd	148482	0.0349494	0.00500153	6.98774	0.0251464	0.0447524	2.8052e-12	2.75876e-06	***	Assessment centre > Touchscreen > Lifestyle and environment > Sleep	Sleeplessness / insomnia	Lifestyle factors	L-HDL-TG	Lipoprotein and lipid	1200	11.552	0.997689
X1200_0_0	L_LDL_P	CatOrd	148693	0.0321641	0.0052351	6.14393	0.0219033	0.0424249	8.07094e-10	0.000793734	***	Assessment centre > Touchscreen > Lifestyle and environment > Sleep	Sleeplessness / insomnia	Lifestyle factors	L-LDL-P	Lipoprotein and lipid	1200	9.09308	0.196719
X1200_0_0	L_LDL_TG	CatOrd	148423	0.0601718	0.00504148	11.9354	0.0502905	0.0700531	8.01542e-33	7.88273e-27	***	Assessment centre > Touchscreen > Lifestyle and environment > Sleep	Sleeplessness / insomnia	Lifestyle factors	L-LDL-TG	Lipoprotein and lipid	1200	32.0961	0.111477
X1200_0_0	L_VLDL_C	CatOrd	148700	0.0550563	0.00515972	10.6704	0.0449433	0.0651694	1.43139e-26	1.4077e-20	***	Assessment centre > Touchscreen > Lifestyle and environment > Sleep	Sleeplessness / insomnia	Lifestyle factors	L-VLDL-C	Lipoprotein and lipid	1200	25.8442	0.250736
X1200_0_0	L_VLDL_CE	CatOrd	148704	0.051268	0.00511478	10.0235	0.0412431	0.061293	1.22258e-23	1.20235e-17	***	Assessment centre > Touchscreen > Lifestyle and environment > Sleep	Sleeplessness / insomnia	Lifestyle factors	L-VLDL-CE	Lipoprotein and lipid	1200	22.9127	0.680477
X1200_0_0	L_VLDL_FC	CatOrd	148689	0.0574941	0.00519883	11.059	0.0473044	0.0676838	2.03319e-28	1.99954e-22	***	Assessment centre > Touchscreen > Lifestyle and environment > Sleep	Sleeplessness / insomnia	Lifestyle factors	L-VLDL-FC	Lipoprotein and lipid	1200	27.6918	0.577254
X1200_0_0	L_VLDL_L	CatOrd	148660	0.0561724	0.00518935	10.8245	0.0460013	0.0663436	2.69629e-27	2.65166e-21	***	Assessment centre > Touchscreen > Lifestyle and environment > Sleep	Sleeplessness / insomnia	Lifestyle factors	L-VLDL-L	Lipoprotein and lipid	1200	26.5692	0.416347
X1200_0_0	L_VLDL_P	CatOrd	148663	0.0575727	0.00515725	11.1635	0.0474645	0.0676809	6.32004e-29	6.21541e-23	***	Assessment centre > Touchscreen > Lifestyle and environment > Sleep	Sleeplessness / insomnia	Lifestyle factors	L-VLDL-P	Lipoprotein and lipid	1200	28.1993	0.729181
X1200_0_0	L_VLDL_PL	CatOrd	148675	0.0579417	0.0052073	11.127	0.0477353	0.068148	9.51637e-29	9.35884e-23	***	Assessment centre > Touchscreen > Lifestyle and environment > Sleep	Sleeplessness / insomnia	Lifestyle factors	L-VLDL-PL	Lipoprotein and lipid	1200	28.0215	0.57419
X1200_0_0	L_VLDL_TG	CatOrd	148585	0.0532778	0.00513537	10.3747	0.0432125	0.0633432	3.29787e-25	3.24328e-19	***	Assessment centre > Touchscreen > Lifestyle and environment > Sleep	Sleeplessness / insomnia	Lifestyle factors	L-VLDL-TG	Lipoprotein and lipid	1200	24.4818	0.577635
X1200_0_0	M_HDL_L	CatOrd	148670	0.0298338	0.00532127	5.60651	0.0194041	0.0402635	2.06809e-08	0.0203385	*	Assessment centre > Touchscreen > Lifestyle and environment > Sleep	Sleeplessness / insomnia	Lifestyle factors	M-HDL-L	Lipoprotein and lipid	1200	7.68443	0.589999
X1200_0_0	M_HDL_PL	CatOrd	148666	0.0357558	0.00523853	6.82553	0.0254883	0.0460233	8.79325e-12	8.64768e-06	***	Assessment centre > Touchscreen > Lifestyle and environment > Sleep	Sleeplessness / insomnia	Lifestyle factors	M-HDL-PL	Lipoprotein and lipid	1200	11.0559	0.222928
X1200_0_0	M_HDL_TG	CatOrd	148554	0.0523066	0.00496401	10.5372	0.0425772	0.0620361	5.94598e-26	5.84755e-20	***	Assessment centre > Touchscreen > Lifestyle and environment > Sleep	Sleeplessness / insomnia	Lifestyle factors	M-HDL-TG	Lipoprotein and lipid	1200	25.2258	0.103492
X1200_0_0	M_LDL_C	CatOrd	148698	0.0324727	0.00516649	6.28525	0.0223463	0.042599	3.28239e-10	0.000322805	***	Assessment centre > Touchscreen > Lifestyle and environment > Sleep	Sleeplessness / insomnia	Lifestyle factors	M-LDL-C	Lipoprotein and lipid	1200	9.48381	0.736506
X1200_0_0	M_LDL_CE	CatOrd	148696	0.0381457	0.00514737	7.41071	0.0280568	0.0482345	1.26283e-13	1.24193e-07	***	Assessment centre > Touchscreen > Lifestyle and environment > Sleep	Sleeplessness / insomnia	Lifestyle factors	M-LDL-CE	Lipoprotein and lipid	1200	12.8987	0.612404
X1200_0_0	M_LDL_L	CatOrd	148695	0.0355974	0.00516842	6.88749	0.0254673	0.0457275	5.70096e-12	5.60658e-06	***	Assessment centre > Touchscreen > Lifestyle and environment > Sleep	Sleeplessness / insomnia	Lifestyle factors	M-LDL-L	Lipoprotein and lipid	1200	11.2441	0.951212
X1200_0_0	M_LDL_P	CatOrd	148699	0.0299871	0.00515194	5.82055	0.0198893	0.0400849	5.87752e-09	0.00578023	**	Assessment centre > Touchscreen > Lifestyle and environment > Sleep	Sleeplessness / insomnia	Lifestyle factors	M-LDL-P	Lipoprotein and lipid	1200	8.23081	0.959876
X1200_0_0	M_LDL_PL	CatOrd	148697	0.0334039	0.00512646	6.51597	0.023356	0.0434517	7.24488e-11	7.12495e-05	***	Assessment centre > Touchscreen > Lifestyle and environment > Sleep	Sleeplessness / insomnia	Lifestyle factors	M-LDL-PL	Lipoprotein and lipid	1200	10.14	0.744836
X1200_0_0	M_LDL_TG	CatOrd	148283	0.061042	0.00507501	12.028	0.051095	0.070989	2.62575e-33	2.58228e-27	***	Assessment centre > Touchscreen > Lifestyle and environment > Sleep	Sleeplessness / insomnia	Lifestyle factors	M-LDL-TG	Lipoprotein and lipid	1200	32.5807	0.43483
X1200_0_0	M_VLDL_FC	CatOrd	148697	0.0403309	0.00520002	7.75591	0.0301389	0.0505229	8.82628e-15	8.68017e-09	***	Assessment centre > Touchscreen > Lifestyle and environment > Sleep	Sleeplessness / insomnia	Lifestyle factors	M-VLDL-FC	Lipoprotein and lipid	1200	14.0542	0.174775
X1200_0_0	M_VLDL_L	CatOrd	148693	0.050216	0.00513994	9.76976	0.0401417	0.0602903	1.54208e-22	1.51655e-16	***	Assessment centre > Touchscreen > Lifestyle and environment > Sleep	Sleeplessness / insomnia	Lifestyle factors	M-VLDL-L	Lipoprotein and lipid	1200	21.8119	0.435288
X1200_0_0	M_VLDL_P	CatOrd	148699	0.0468203	0.00512629	9.13337	0.0367728	0.0568679	6.7202e-20	6.60895e-14	***	Assessment centre > Touchscreen > Lifestyle and environment > Sleep	Sleeplessness / insomnia	Lifestyle factors	M-VLDL-P	Lipoprotein and lipid	1200	19.1726	0.762458
X1200_0_0	M_VLDL_PL	CatOrd	148698	0.045848	0.00516982	8.8684	0.0357152	0.0559809	7.50013e-19	7.37597e-13	***	Assessment centre > Touchscreen > Lifestyle and environment > Sleep	Sleeplessness / insomnia	Lifestyle factors	M-VLDL-PL	Lipoprotein and lipid	1200	18.1249	0.919029
X1200_0_0	M_VLDL_TG	CatOrd	148657	0.0565136	0.00508595	11.1117	0.0465451	0.066482	1.12932e-28	1.11062e-22	***	Assessment centre > Touchscreen > Lifestyle and environment > Sleep	Sleeplessness / insomnia	Lifestyle factors	M-VLDL-TG	Lipoprotein and lipid	1200	27.9472	0.906698
X1200_0_0	S_HDL_C	CatOrd	148643	0.0349056	0.00489857	7.12567	0.0253044	0.0445068	1.04044e-12	1.02321e-06	***	Assessment centre > Touchscreen > Lifestyle and environment > Sleep	Sleeplessness / insomnia	Lifestyle factors	S-HDL-C	Lipoprotein and lipid	1200	11.9828	0.815513
X1200_0_0	S_HDL_CE	CatOrd	148649	0.029113	0.00487063	5.97726	0.0195666	0.0386594	2.27433e-09	0.00223668	**	Assessment centre > Touchscreen > Lifestyle and environment > Sleep	Sleeplessness / insomnia	Lifestyle factors	S-HDL-CE	Lipoprotein and lipid	1200	8.64315	0.199753
X1200_0_0	S_HDL_FC	CatOrd	148632	0.049805	0.00497646	10.0081	0.0400511	0.0595588	1.42836e-23	1.40472e-17	***	Assessment centre > Touchscreen > Lifestyle and environment > Sleep	Sleeplessness / insomnia	Lifestyle factors	S-HDL-FC	Lipoprotein and lipid	1200	22.8452	0.0496256
X1200_0_0	S_HDL_L	CatOrd	148642	0.0495818	0.00496011	9.99611	0.03986	0.0593036	1.61234e-23	1.58565e-17	***	Assessment centre > Touchscreen > Lifestyle and environment > Sleep	Sleeplessness / insomnia	Lifestyle factors	S-HDL-L	Lipoprotein and lipid	1200	22.7925	0.478949
X1200_0_0	S_HDL_P	CatOrd	148643	0.0408609	0.00488152	8.37053	0.0312931	0.0504287	5.78488e-17	5.68912e-11	***	Assessment centre > Touchscreen > Lifestyle and environment > Sleep	Sleeplessness / insomnia	Lifestyle factors	S-HDL-P	Lipoprotein and lipid	1200	16.2377	0.590393
X1200_0_0	S_HDL_PL	CatOrd	148647	0.0517221	0.00496725	10.4126	0.0419863	0.0614579	2.21572e-25	2.17904e-19	***	Assessment centre > Touchscreen > Lifestyle and environment > Sleep	Sleeplessness / insomnia	Lifestyle factors	S-HDL-PL	Lipoprotein and lipid	1200	24.6545	0.0966202
X1200_0_0	S_HDL_TG	CatOrd	148610	0.060455	0.00519042	11.6474	0.0502818	0.0706283	2.44067e-31	2.40026e-25	***	Assessment centre > Touchscreen > Lifestyle and environment > Sleep	Sleeplessness / insomnia	Lifestyle factors	S-HDL-TG	Lipoprotein and lipid	1200	30.6125	0.95089
X1200_0_0	S_LDL_C	CatOrd	148701	0.0304637	0.0052002	5.85819	0.0202713	0.0406561	4.68932e-09	0.0046117	**	Assessment centre > Touchscreen > Lifestyle and environment > Sleep	Sleeplessness / insomnia	Lifestyle factors	S-LDL-C	Lipoprotein and lipid	1200	8.32889	0.162743
X1200_0_0	S_LDL_CE	CatOrd	148698	0.0392042	0.00519167	7.55136	0.0290285	0.0493799	4.33189e-14	4.26018e-08	***	Assessment centre > Touchscreen > Lifestyle and environment > Sleep	Sleeplessness / insomnia	Lifestyle factors	S-LDL-CE	Lipoprotein and lipid	1200	13.3633	0.921506
X1200_0_0	S_LDL_L	CatOrd	148698	0.0332932	0.00520037	6.40208	0.0231004	0.0434859	1.53733e-10	0.000151188	***	Assessment centre > Touchscreen > Lifestyle and environment > Sleep	Sleeplessness / insomnia	Lifestyle factors	S-LDL-L	Lipoprotein and lipid	1200	9.81323	0.127775
X1200_0_0	S_LDL_P	CatOrd	148701	0.0327444	0.00521199	6.28252	0.0225289	0.0429599	3.34049e-10	0.000328519	***	Assessment centre > Touchscreen > Lifestyle and environment > Sleep	Sleeplessness / insomnia	Lifestyle factors	S-LDL-P	Lipoprotein and lipid	1200	9.47619	0.66274
X1200_0_0	S_LDL_TG	CatOrd	148306	0.0606184	0.00512093	11.8374	0.0505814	0.0706554	2.58712e-32	2.5443e-26	***	Assessment centre > Touchscreen > Lifestyle and environment > Sleep	Sleeplessness / insomnia	Lifestyle factors	S-LDL-TG	Lipoprotein and lipid	1200	31.5872	0.784042
X1200_0_0	S_VLDL_C	CatOrd	148692	0.0399992	0.00516179	7.74909	0.0298821	0.0501163	9.31323e-15	9.15906e-09	***	Assessment centre > Touchscreen > Lifestyle and environment > Sleep	Sleeplessness / insomnia	Lifestyle factors	S-VLDL-C	Lipoprotein and lipid	1200	14.0309	0.764613
X1200_0_0	S_VLDL_CE	CatOrd	148690	0.0409915	0.00514748	7.96342	0.0309025	0.0510806	1.68525e-15	1.65735e-09	***	Assessment centre > Touchscreen > Lifestyle and environment > Sleep	Sleeplessness / insomnia	Lifestyle factors	S-VLDL-CE	Lipoprotein and lipid	1200	14.7733	0.67257
X1200_0_0	S_VLDL_FC	CatOrd	148692	0.037369	0.0051697	7.22846	0.0272364	0.0475016	4.90845e-13	4.82719e-07	***	Assessment centre > Touchscreen > Lifestyle and environment > Sleep	Sleeplessness / insomnia	Lifestyle factors	S-VLDL-FC	Lipoprotein and lipid	1200	12.3091	0.115666
X1200_0_0	S_VLDL_L	CatOrd	148672	0.0531644	0.0050944	10.4359	0.0431794	0.0631495	1.73553e-25	1.7068e-19	***	Assessment centre > Touchscreen > Lifestyle and environment > Sleep	Sleeplessness / insomnia	Lifestyle factors	S-VLDL-L	Lipoprotein and lipid	1200	24.7606	0.851301
X1200_0_0	S_VLDL_P	CatOrd	148675	0.0533721	0.00503426	10.6018	0.0435049	0.0632393	2.98786e-26	2.9384e-20	***	Assessment centre > Touchscreen > Lifestyle and environment > Sleep	Sleeplessness / insomnia	Lifestyle factors	S-VLDL-P	Lipoprotein and lipid	1200	25.5246	0.617962
X1200_0_0	S_VLDL_PL	CatOrd	148684	0.0462283	0.00511177	9.04349	0.0362092	0.0562473	1.53505e-19	1.50964e-13	***	Assessment centre > Touchscreen > Lifestyle and environment > Sleep	Sleeplessness / insomnia	Lifestyle factors	S-VLDL-PL	Lipoprotein and lipid	1200	18.8139	0.836412
X1200_0_0	S_VLDL_TG	CatOrd	148608	0.0588601	0.00506217	11.6274	0.0489383	0.068782	3.08403e-31	3.03298e-25	***	Assessment centre > Touchscreen > Lifestyle and environment > Sleep	Sleeplessness / insomnia	Lifestyle factors	S-VLDL-TG	Lipoprotein and lipid	1200	30.5109	0.169928
X1200_0_0	XL_HDL_TG	CatOrd	148400	0.0432768	0.00495165	8.73988	0.0335716	0.0529821	2.35721e-18	2.31818e-12	***	Assessment centre > Touchscreen > Lifestyle and environment > Sleep	Sleeplessness / insomnia	Lifestyle factors	XL-HDL-TG	Lipoprotein and lipid	1200	17.6276	0.0102812
X1200_0_0	XL_VLDL_C	CatOrd	148692	0.0556474	0.00523184	10.6363	0.045393	0.0659018	2.0647e-26	2.03052e-20	***	Assessment centre > Touchscreen > Lifestyle and environment > Sleep	Sleeplessness / insomnia	Lifestyle factors	XL-VLDL-C	Lipoprotein and lipid	1200	25.6851	0.32347
X1200_0_0	XL_VLDL_CE	CatOrd	148706	0.051428	0.00521344	9.86451	0.0412096	0.0616463	6.02958e-23	5.92977e-17	***	Assessment centre > Touchscreen > Lifestyle and environment > Sleep	Sleeplessness / insomnia	Lifestyle factors	XL-VLDL-CE	Lipoprotein and lipid	1200	22.2197	0.269683
X1200_0_0	XL_VLDL_FC	CatOrd	148664	0.0580337	0.00522741	11.1018	0.047788	0.0682795	1.26152e-28	1.24064e-22	***	Assessment centre > Touchscreen > Lifestyle and environment > Sleep	Sleeplessness / insomnia	Lifestyle factors	XL-VLDL-FC	Lipoprotein and lipid	1200	27.8991	0.825261
X1200_0_0	XL_VLDL_L	CatOrd	148597	0.0579995	0.00526759	11.0106	0.047675	0.0683239	3.48233e-28	3.42469e-22	***	Assessment centre > Touchscreen > Lifestyle and environment > Sleep	Sleeplessness / insomnia	Lifestyle factors	XL-VLDL-L	Lipoprotein and lipid	1200	27.4581	0.933662
X1200_0_0	XL_VLDL_P	CatOrd	148610	0.0592927	0.00522974	11.3376	0.0490424	0.0695429	8.79067e-30	8.64514e-24	***	Assessment centre > Touchscreen > Lifestyle and environment > Sleep	Sleeplessness / insomnia	Lifestyle factors	XL-VLDL-P	Lipoprotein and lipid	1200	29.056	0.127791
X1200_0_0	XL_VLDL_PL	CatOrd	148629	0.0584899	0.00525146	11.1378	0.048197	0.0687827	8.42835e-29	8.28883e-23	***	Assessment centre > Touchscreen > Lifestyle and environment > Sleep	Sleeplessness / insomnia	Lifestyle factors	XL-VLDL-PL	Lipoprotein and lipid	1200	28.0743	0.913338
X1200_0_0	XL_VLDL_TG	CatOrd	148520	0.0565595	0.00526062	10.7515	0.0462487	0.0668703	5.96579e-27	5.86703e-21	***	Assessment centre > Touchscreen > Lifestyle and environment > Sleep	Sleeplessness / insomnia	Lifestyle factors	XL-VLDL-TG	Lipoprotein and lipid	1200	26.2243	0.605234
X1200_0_0	XS_VLDL_FC	CatOrd	148673	0.0386099	0.00529057	7.29788	0.0282404	0.0489794	2.93794e-13	2.8893e-07	***	Assessment centre > Touchscreen > Lifestyle and environment > Sleep	Sleeplessness / insomnia	Lifestyle factors	XS-VLDL-FC	Lipoprotein and lipid	1200	12.532	0.400285
X1200_0_0	XS_VLDL_L	CatOrd	148664	0.0430575	0.00525328	8.1963	0.0327611	0.0533539	2.49842e-16	2.45706e-10	***	Assessment centre > Touchscreen > Lifestyle and environment > Sleep	Sleeplessness / insomnia	Lifestyle factors	XS-VLDL-L	Lipoprotein and lipid	1200	15.6023	0.665795
X1200_0_0	XS_VLDL_P	CatOrd	148671	0.0402039	0.00526029	7.64292	0.0298938	0.0505141	2.13617e-14	2.10081e-08	***	Assessment centre > Touchscreen > Lifestyle and environment > Sleep	Sleeplessness / insomnia	Lifestyle factors	XS-VLDL-P	Lipoprotein and lipid	1200	13.6704	0.767599
X1200_0_0	XS_VLDL_PL	CatOrd	148640	0.0445837	0.00517046	8.62277	0.0344496	0.0547178	6.59813e-18	6.4889e-12	***	Assessment centre > Touchscreen > Lifestyle and environment > Sleep	Sleeplessness / insomnia	Lifestyle factors	XS-VLDL-PL	Lipoprotein and lipid	1200	17.1806	0.521896
X1200_0_0	XS_VLDL_TG	CatOrd	148474	0.0601076	0.00501968	11.9744	0.0502691	0.0699462	5.01182e-33	4.92886e-27	***	Assessment centre > Touchscreen > Lifestyle and environment > Sleep	Sleeplessness / insomnia	Lifestyle factors	XS-VLDL-TG	Lipoprotein and lipid	1200	32.3	0.394508
X1200_0_0	XXL_VLDL_C	CatOrd	148582	0.0589083	0.00529599	11.1232	0.0485282	0.0692885	9.93003e-29	9.76565e-23	***	Assessment centre > Touchscreen > Lifestyle and environment > Sleep	Sleeplessness / insomnia	Lifestyle factors	XXL-VLDL-C	Lipoprotein and lipid	1200	28.003	0.965787
X1200_0_0	XXL_VLDL_CE	CatOrd	148611	0.0589337	0.00528089	11.1598	0.0485832	0.0692843	6.58496e-29	6.47596e-23	***	Assessment centre > Touchscreen > Lifestyle and environment > Sleep	Sleeplessness / insomnia	Lifestyle factors	XXL-VLDL-CE	Lipoprotein and lipid	1200	28.1814	0.0489855
X1200_0_0	XXL_VLDL_FC	CatOrd	148540	0.0578891	0.00529103	10.941	0.0475187	0.0682595	7.52166e-28	7.39715e-22	***	Assessment centre > Touchscreen > Lifestyle and environment > Sleep	Sleeplessness / insomnia	Lifestyle factors	XXL-VLDL-FC	Lipoprotein and lipid	1200	27.1237	0.153308
X1200_0_0	XXL_VLDL_L	CatOrd	148402	0.0552953	0.005316	10.4017	0.0448759	0.0657146	2.48564e-25	2.44449e-19	***	Assessment centre > Touchscreen > Lifestyle and environment > Sleep	Sleeplessness / insomnia	Lifestyle factors	XXL-VLDL-L	Lipoprotein and lipid	1200	24.6046	0.696839
X1200_0_0	XXL_VLDL_P	CatOrd	148444	0.0572786	0.00529496	10.8176	0.0469005	0.0676568	2.90941e-27	2.86124e-21	***	Assessment centre > Touchscreen > Lifestyle and environment > Sleep	Sleeplessness / insomnia	Lifestyle factors	XXL-VLDL-P	Lipoprotein and lipid	1200	26.5362	0.727786
X1200_0_0	XXL_VLDL_PL	CatOrd	148496	0.057296	0.00531378	10.7825	0.046881	0.0677111	4.25996e-27	4.18944e-21	***	Assessment centre > Touchscreen > Lifestyle and environment > Sleep	Sleeplessness / insomnia	Lifestyle factors	XXL-VLDL-PL	Lipoprotein and lipid	1200	26.3706	0.108379
X1200_0_0	XXL_VLDL_TG	CatOrd	148292	0.0517867	0.0052945	9.78123	0.0414095	0.0621639	1.37701e-22	1.35421e-16	***	Assessment centre > Touchscreen > Lifestyle and environment > Sleep	Sleeplessness / insomnia	Lifestyle factors	XXL-VLDL-TG	Lipoprotein and lipid	1200	21.8611	0.464569
X1200_0_0	TG_by_PG	CatOrd	148577	0.050846	0.00556887	9.1304	0.039931	0.061761	6.90686e-20	6.79252e-14	***	Assessment centre > Touchscreen > Lifestyle and environment > Sleep	Sleeplessness / insomnia	Lifestyle factors	TG/PG	Lipoprotein and lipid	1200	19.1607	0.642126
X1200_0_0	Cholines	CatOrd	148543	0.0496132	0.00541036	9.17004	0.0390089	0.0602174	4.78656e-20	4.70732e-14	***	Assessment centre > Touchscreen > Lifestyle and environment > Sleep	Sleeplessness / insomnia	Lifestyle factors	Cholines	Lipoprotein and lipid	1200	19.32	0.397111
X1200_0_0	Phosphatidylc	CatOrd	148544	0.0460856	0.00537259	8.57792	0.0355554	0.0566159	9.75092e-18	9.5895e-12	***	Assessment centre > Touchscreen > Lifestyle and environment > Sleep	Sleeplessness / insomnia	Lifestyle factors	PC	Lipoprotein and lipid	1200	17.011	0.99043
X1200_0_0	Phosphoglyc	CatOrd	148546	0.0529301	0.00531233	9.96362	0.0425179	0.0633422	2.2365e-23	2.19948e-17	***	Assessment centre > Touchscreen > Lifestyle and environment > Sleep	Sleeplessness / insomnia	Lifestyle factors	Phosphoglyc	Lipoprotein and lipid	1200	22.6504	0.678709
X1200_0_0	Sphingomyelins	CatOrd	148546	0.0363483	0.00554273	6.55783	0.0254845	0.047212	5.47756e-11	5.38689e-05	***	Assessment centre > Touchscreen > Lifestyle and environment > Sleep	Sleeplessness / insomnia	Lifestyle factors	SM	Lipoprotein and lipid	1200	10.2614	0.315318
X1200_0_0	Total_PL	CatOrd	148689	0.0512261	0.00539678	9.49199	0.0406485	0.0618038	2.29849e-21	2.26044e-15	***	Assessment centre > Touchscreen > Lifestyle and environment > Sleep	Sleeplessness / insomnia	Lifestyle factors	Total PL	Lipoprotein and lipid	1200	20.6386	0.153769
X1200_0_0	VLDL_PL	CatOrd	148677	0.0560666	0.00519214	10.7984	0.04589	0.0662432	3.58642e-27	3.52705e-21	***	Assessment centre > Touchscreen > Lifestyle and environment > Sleep	Sleeplessness / insomnia	Lifestyle factors	VLDL-PL	Lipoprotein and lipid	1200	26.4453	0.301252
X1200_0_0	IDL_C_pct	CatOrd	148487	-0.041627	0.0054437	-7.64683	-0.0522967	-0.0309574	2.0722e-14	2.0379e-08	***	Assessment centre > Touchscreen > Lifestyle and environment > Sleep	Sleeplessness / insomnia	Lifestyle factors	IDL-C%	Lipoprotein and lipid	1200	13.6836	0.0945155
X1200_0_0	IDL_CE_pct	CatOrd	148621	-0.0313932	0.00538175	-5.83328	-0.0419415	-0.020845	5.44606e-09	0.0053559	**	Assessment centre > Touchscreen > Lifestyle and environment > Sleep	Sleeplessness / insomnia	Lifestyle factors	IDL-CE%	Lipoprotein and lipid	1200	8.26392	0.0268755
X1200_0_0	IDL_FC_pct	CatOrd	148507	-0.0366687	0.00504789	-7.26417	-0.0465626	-0.0267749	3.77168e-13	3.70925e-07	***	Assessment centre > Touchscreen > Lifestyle and environment > Sleep	Sleeplessness / insomnia	Lifestyle factors	IDL-FC%	Lipoprotein and lipid	1200	12.4235	0.310483
X1200_0_0	IDL_TG_pct	CatOrd	147894	0.0481844	0.00559285	8.61537	0.0372225	0.0591464	7.03871e-18	6.9222e-12	***	Assessment centre > Touchscreen > Lifestyle and environment > Sleep	Sleeplessness / insomnia	Lifestyle factors	IDL-TG%	Lipoprotein and lipid	1200	17.1525	0.742439
X1200_0_0	L_HDL_C_pct	CatOrd	147935	-0.0518739	0.00552238	-9.39339	-0.0626978	-0.04105	5.8885e-21	5.79103e-15	***	Assessment centre > Touchscreen > Lifestyle and environment > Sleep	Sleeplessness / insomnia	Lifestyle factors	L-HDL-C%	Lipoprotein and lipid	1200	20.23	0.960092
X1200_0_0	L_HDL_CE_pct	CatOrd	148083	-0.0515772	0.00541226	-9.52971	-0.0621853	-0.0409692	1.59982e-21	1.57334e-15	***	Assessment centre > Touchscreen > Lifestyle and environment > Sleep	Sleeplessness / insomnia	Lifestyle factors	L-HDL-CE%	Lipoprotein and lipid	1200	20.7959	0.415803
X1200_0_0	L_HDL_PL_pct	CatOrd	148084	0.0469025	0.00571187	8.21141	0.0357072	0.0580978	2.20343e-16	2.16696e-10	***	Assessment centre > Touchscreen > Lifestyle and environment > Sleep	Sleeplessness / insomnia	Lifestyle factors	L-HDL-PL%	Lipoprotein and lipid	1200	15.6569	0.522235
X1200_0_0	L_HDL_TG_pct	CatOrd	147980	0.0438393	0.00539625	8.12404	0.0332627	0.054416	4.54348e-16	4.46826e-10	***	Assessment centre > Touchscreen > Lifestyle and environment > Sleep	Sleeplessness / insomnia	Lifestyle factors	L-HDL-TG%	Lipoprotein and lipid	1200	15.3426	0.0675197
X1200_0_0	L_LDL_C_pct	CatOrd	148192	-0.0330271	0.00552058	-5.98253	-0.0438474	-0.0222067	2.20195e-09	0.0021655	**	Assessment centre > Touchscreen > Lifestyle and environment > Sleep	Sleeplessness / insomnia	Lifestyle factors	L-LDL-C%	Lipoprotein and lipid	1200	8.65719	0.629842
X1200_0_0	L_LDL_FC_pct	CatOrd	148383	-0.0573466	0.00563013	-10.1857	-0.0683817	-0.0463116	2.34058e-24	2.30183e-18	***	Assessment centre > Touchscreen > Lifestyle and environment > Sleep	Sleeplessness / insomnia	Lifestyle factors	L-LDL-FC%	Lipoprotein and lipid	1200	23.6307	0.353414
X1200_0_0	L_LDL_PL_pct	CatOrd	148645	-0.0287451	0.00497972	-5.77244	-0.0385054	-0.0189849	7.82872e-09	0.00769913	**	Assessment centre > Touchscreen > Lifestyle and environment > Sleep	Sleeplessness / insomnia	Lifestyle factors	L-LDL-PL%	Lipoprotein and lipid	1200	8.10631	0.424715
X1200_0_0	L_LDL_TG_pct	CatOrd	147798	0.0441997	0.00546438	8.08869	0.0334895	0.0549099	6.07593e-16	5.97535e-10	***	Assessment centre > Touchscreen > Lifestyle and environment > Sleep	Sleeplessness / insomnia	Lifestyle factors	L-LDL-TG%	Lipoprotein and lipid	1200	15.2164	0.963769
X1200_0_0	L_VLDL_PL_pct	CatOrd	144291	0.0329854	0.00535497	6.15977	0.0224896	0.0434811	7.30428e-10	0.000718336	***	Assessment centre > Touchscreen > Lifestyle and environment > Sleep	Sleeplessness / insomnia	Lifestyle factors	L-VLDL-PL%	Lipoprotein and lipid	1200	9.13642	0.680998
X1200_0_0	M_HDL_C_pct	CatOrd	148702	-0.0463435	0.00542898	-8.53632	-0.0569843	-0.0357027	1.39841e-17	1.37527e-11	***	Assessment centre > Touchscreen > Lifestyle and environment > Sleep	Sleeplessness / insomnia	Lifestyle factors	M-HDL-C%	Lipoprotein and lipid	1200	16.8544	0.718464
X1200_0_0	M_HDL_CE_pct	CatOrd	148687	-0.0480874	0.00525733	-9.14673	-0.0583918	-0.037783	5.9394e-20	5.84108e-14	***	Assessment centre > Touchscreen > Lifestyle and environment > Sleep	Sleeplessness / insomnia	Lifestyle factors	M-HDL-CE%	Lipoprotein and lipid	1200	19.2263	0.17063
X1200_0_0	M_HDL_PL_pct	CatOrd	148693	0.0389073	0.00553962	7.02345	0.0280496	0.0497649	2.17376e-12	2.13777e-06	***	Assessment centre > Touchscreen > Lifestyle and environment > Sleep	Sleeplessness / insomnia	Lifestyle factors	M-HDL-PL%	Lipoprotein and lipid	1200	11.6628	0.203609
X1200_0_0	M_HDL_TG_pct	CatOrd	148695	0.0413509	0.00530043	7.80141	0.030962	0.0517397	6.16123e-15	6.05923e-09	***	Assessment centre > Touchscreen > Lifestyle and environment > Sleep	Sleeplessness / insomnia	Lifestyle factors	M-HDL-TG%	Lipoprotein and lipid	1200	14.2103	0.87655
X1200_0_0	M_LDL_CE_pct	CatOrd	148645	0.0346231	0.00512769	6.7522	0.0245729	0.0446734	1.46155e-11	1.43735e-05	***	Assessment centre > Touchscreen > Lifestyle and environment > Sleep	Sleeplessness / insomnia	Lifestyle factors	M-LDL-CE%	Lipoprotein and lipid	1200	10.8352	0.837523
X1200_0_0	M_LDL_FC_pct	CatOrd	148446	-0.0589372	0.005336	-11.0452	-0.0693958	-0.0484787	2.37192e-28	2.33265e-22	***	Assessment centre > Touchscreen > Lifestyle and environment > Sleep	Sleeplessness / insomnia	Lifestyle factors	M-LDL-FC%	Lipoprotein and lipid	1200	27.6249	0.720627
X1200_0_0	M_LDL_TG_pct	CatOrd	147960	0.0391964	0.00535822	7.31519	0.0286943	0.0496985	2.58318e-13	2.54041e-07	***	Assessment centre > Touchscreen > Lifestyle and environment > Sleep	Sleeplessness / insomnia	Lifestyle factors	M-LDL-TG%	Lipoprotein and lipid	1200	12.5878	0.281063
X1200_0_0	M_VLDL_C_pct	CatOrd	148716	-0.0450847	0.00566424	-7.95953	-0.0561866	-0.0339828	1.73907e-15	1.71028e-09	***	Assessment centre > Touchscreen > Lifestyle and environment > Sleep	Sleeplessness / insomnia	Lifestyle factors	M-VLDL-C%	Lipoprotein and lipid	1200	14.7597	0.209991
X1200_0_0	M_VLDL_CE_pct	CatOrd	148716	-0.0469686	0.00560459	-8.38037	-0.0579536	-0.0359836	5.3212e-17	5.23312e-11	***	Assessment centre > Touchscreen > Lifestyle and environment > Sleep	Sleeplessness / insomnia	Lifestyle factors	M-VLDL-CE%	Lipoprotein and lipid	1200	16.274	0.49415
X1200_0_0	M_VLDL_FC_pct	CatOrd	148678	-0.0320678	0.00564511	-5.68062	-0.0431322	-0.0210033	1.34457e-08	0.0132231	*	Assessment centre > Touchscreen > Lifestyle and environment > Sleep	Sleeplessness / insomnia	Lifestyle factors	M-VLDL-FC%	Lipoprotein and lipid	1200	7.87142	0.521753
X1200_0_0	M_VLDL_TG_pct	CatOrd	148711	0.0359059	0.00566789	6.33497	0.0247968	0.047015	2.38064e-10	0.000234123	***	Assessment centre > Touchscreen > Lifestyle and environment > Sleep	Sleeplessness / insomnia	Lifestyle factors	M-VLDL-TG%	Lipoprotein and lipid	1200	9.62331	0.219832
X1200_0_0	S_HDL_C_pct	CatOrd	148683	-0.040406	0.00504312	-8.0121	-0.0502905	-0.0305215	1.13574e-15	1.11694e-09	***	Assessment centre > Touchscreen > Lifestyle and environment > Sleep	Sleeplessness / insomnia	Lifestyle factors	S-HDL-C%	Lipoprotein and lipid	1200	14.9447	0.763107
X1200_0_0	S_HDL_CE_pct	CatOrd	148635	-0.0395672	0.00497946	-7.94608	-0.049327	-0.0298075	1.93838e-15	1.90629e-09	***	Assessment centre > Touchscreen > Lifestyle and environment > Sleep	Sleeplessness / insomnia	Lifestyle factors	S-HDL-CE%	Lipoprotein and lipid	1200	14.7126	0.0245197
X1200_0_0	S_HDL_TG_pct	CatOrd	148677	0.0415823	0.00537443	7.73708	0.0310485	0.0521162	1.02363e-14	1.00669e-08	***	Assessment centre > Touchscreen > Lifestyle and environment > Sleep	Sleeplessness / insomnia	Lifestyle factors	S-HDL-TG%	Lipoprotein and lipid	1200	13.9899	0.711486
X1200_0_0	S_LDL_CE_pct	CatOrd	148636	0.047235	0.0050978	9.26576	0.0372433	0.0572267	1.96162e-20	1.92915e-14	***	Assessment centre > Touchscreen > Lifestyle and environment > Sleep	Sleeplessness / insomnia	Lifestyle factors	S-LDL-CE%	Lipoprotein and lipid	1200	19.7074	0.840888
X1200_0_0	S_LDL_FC_pct	CatOrd	148180	-0.0546113	0.0051431	-10.6184	-0.0646918	-0.0445309	2.50188e-26	2.46046e-20	***	Assessment centre > Touchscreen > Lifestyle and environment > Sleep	Sleeplessness / insomnia	Lifestyle factors	S-LDL-FC%	Lipoprotein and lipid	1200	25.6017	0.930821
X1200_0_0	S_LDL_PL_pct	CatOrd	148632	-0.0423758	0.00502574	-8.43175	-0.0522263	-0.0325254	3.43511e-17	3.37824e-11	***	Assessment centre > Touchscreen > Lifestyle and environment > Sleep	Sleeplessness / insomnia	Lifestyle factors	S-LDL-PL%	Lipoprotein and lipid	1200	16.4641	0.662092
X1200_0_0	S_LDL_TG_pct	CatOrd	148058	0.0498586	0.0053457	9.32686	0.039381	0.0603362	1.10483e-20	1.08654e-14	***	Assessment centre > Touchscreen > Lifestyle and environment > Sleep	Sleeplessness / insomnia	Lifestyle factors	S-LDL-TG%	Lipoprotein and lipid	1200	19.9567	0.269942
X1200_0_0	S_VLDL_C_pct	CatOrd	148712	-0.0353109	0.00541115	-6.52558	-0.0459167	-0.024705	6.79563e-11	6.68314e-05	***	Assessment centre > Touchscreen > Lifestyle and environment > Sleep	Sleeplessness / insomnia	Lifestyle factors	S-VLDL-C%	Lipoprotein and lipid	1200	10.1678	0.218233
X1200_0_0	S_VLDL_CE_pct	CatOrd	148695	-0.0285808	0.00518987	-5.50704	-0.0387529	-0.0184087	3.65523e-08	0.0359472	*	Assessment centre > Touchscreen > Lifestyle and environment > Sleep	Sleeplessness / insomnia	Lifestyle factors	S-VLDL-CE%	Lipoprotein and lipid	1200	7.43709	0.867818
X1200_0_0	S_VLDL_FC_pct	CatOrd	148708	-0.0397831	0.00564585	-7.04644	-0.050849	-0.0287173	1.84346e-12	1.81294e-06	***	Assessment centre > Touchscreen > Lifestyle and environment > Sleep	Sleeplessness / insomnia	Lifestyle factors	S-VLDL-FC%	Lipoprotein and lipid	1200	11.7344	0.0245716
X1200_0_0	S_VLDL_PL_pct	CatOrd	148702	-0.0368591	0.00559598	-6.58672	-0.0478273	-0.025891	4.51132e-11	4.43664e-05	***	Assessment centre > Touchscreen > Lifestyle and environment > Sleep	Sleeplessness / insomnia	Lifestyle factors	S-VLDL-PL%	Lipoprotein and lipid	1200	10.3457	0.850027
X1200_0_0	S_VLDL_TG_pct	CatOrd	148711	0.032396	0.00545087	5.94326	0.0217123	0.0430797	2.80027e-09	0.00275392	**	Assessment centre > Touchscreen > Lifestyle and environment > Sleep	Sleeplessness / insomnia	Lifestyle factors	S-VLDL-TG%	Lipoprotein and lipid	1200	8.5528	0.523933
X1200_0_0	XL_HDL_TG_pct	CatOrd	146738	0.0525118	0.00547567	9.59003	0.0417795	0.0632442	8.93619e-22	8.78826e-16	***	Assessment centre > Touchscreen > Lifestyle and environment > Sleep	Sleeplessness / insomnia	Lifestyle factors	XL-HDL-TG%	Lipoprotein and lipid	1200	21.0488	0.435463
X1200_0_0	XL_VLDL_C_pct	CatOrd	146132	-0.0368625	0.00545337	-6.75957	-0.0475511	-0.0261739	1.38916e-11	1.36616e-05	***	Assessment centre > Touchscreen > Lifestyle and environment > Sleep	Sleeplessness / insomnia	Lifestyle factors	XL-VLDL-C%	Lipoprotein and lipid	1200	10.8572	0.931295
X1200_0_0	XL_VLDL_CE_pct	CatOrd	145876	-0.0415513	0.00544671	-7.6287	-0.0522269	-0.0308758	2.38558e-14	2.34609e-08	***	Assessment centre > Touchscreen > Lifestyle and environment > Sleep	Sleeplessness / insomnia	Lifestyle factors	XL-VLDL-CE%	Lipoprotein and lipid	1200	13.6224	0.16455
X1200_0_0	XS_VLDL_C_pct	CatOrd	148683	-0.0548649	0.00571588	-9.59869	-0.066068	-0.0436618	8.21574e-22	8.07974e-16	***	Assessment centre > Touchscreen > Lifestyle and environment > Sleep	Sleeplessness / insomnia	Lifestyle factors	XS-VLDL-C%	Lipoprotein and lipid	1200	21.0854	0.378788
X1200_0_0	XS_VLDL_CE_pct	CatOrd	148692	-0.0574945	0.00574512	-10.0075	-0.0687549	-0.0462341	1.43664e-23	1.41286e-17	***	Assessment centre > Touchscreen > Lifestyle and environment > Sleep	Sleeplessness / insomnia	Lifestyle factors	XS-VLDL-CE%	Lipoprotein and lipid	1200	22.8427	0.138045
X1200_0_0	XS_VLDL_TG_pct	CatOrd	148616	0.0494414	0.00574608	8.60438	0.0381791	0.0607037	7.74623e-18	7.618e-12	***	Assessment centre > Touchscreen > Lifestyle and environment > Sleep	Sleeplessness / insomnia	Lifestyle factors	XS-VLDL-TG%	Lipoprotein and lipid	1200	17.1109	0.149721
X1200_0_0	LDL_L	CatOrd	148695	0.0294113	0.00529794	5.55145	0.0190273	0.0397952	2.83793e-08	0.0279095	*	Assessment centre > Touchscreen > Lifestyle and environment > Sleep	Sleeplessness / insomnia	Lifestyle factors	LDL-L	Lipoprotein and lipid	1200	7.547	0.676447
X1200_0_0	Total_L	CatOrd	148690	0.0519851	0.00529853	9.81123	0.0416	0.0623702	1.02348e-22	1.00653e-16	***	Assessment centre > Touchscreen > Lifestyle and environment > Sleep	Sleeplessness / insomnia	Lifestyle factors	Total L	Lipoprotein and lipid	1200	21.9899	0.562116
X1200_0_0	VLDL_L	CatOrd	148662	0.0569682	0.00523003	10.8925	0.0467173	0.067219	1.2818e-27	1.26058e-21	***	Assessment centre > Touchscreen > Lifestyle and environment > Sleep	Sleeplessness / insomnia	Lifestyle factors	VLDL-L	Lipoprotein and lipid	1200	26.8922	0.471648
X1200_0_0	HDL_TG	CatOrd	148510	0.051561	0.00497029	10.3738	0.0418192	0.0613028	3.3271e-25	3.27202e-19	***	Assessment centre > Touchscreen > Lifestyle and environment > Sleep	Sleeplessness / insomnia	Lifestyle factors	HDL-TG	Lipoprotein and lipid	1200	24.4779	0.8111
X1200_0_0	LDL_TG	CatOrd	148371	0.0620192	0.00506447	12.2459	0.0520928	0.0719456	1.83543e-34	1.80504e-28	***	Assessment centre > Touchscreen > Lifestyle and environment > Sleep	Sleeplessness / insomnia	Lifestyle factors	LDL-TG	Lipoprotein and lipid	1200	33.7363	0.962389
X1200_0_0	Total_TG	CatOrd	148536	0.0597844	0.00522092	11.4509	0.0495514	0.0700174	2.39568e-30	2.35602e-24	***	Assessment centre > Touchscreen > Lifestyle and environment > Sleep	Sleeplessness / insomnia	Lifestyle factors	Total TG	Lipoprotein and lipid	1200	29.6206	0.51541
X1200_0_0	VLDL_TG	CatOrd	148563	0.0583478	0.0052462	11.1219	0.0480653	0.0686303	1.0073e-28	9.90625e-23	***	Assessment centre > Touchscreen > Lifestyle and environment > Sleep	Sleeplessness / insomnia	Lifestyle factors	VLDL-TG	Lipoprotein and lipid	1200	27.9968	0.703723
X1200_0_0	Tyr_by_Citrate	CatOrd	148451	0.0383786	0.00509178	7.53737	0.0283987	0.0483585	4.82241e-14	4.74258e-08	***	Assessment centre > Touchscreen > Lifestyle and environment > Sleep	Sleeplessness / insomnia	Lifestyle factors	Tyr/Citrate	Ratio	1200	13.3167	0.18088
X1200_0_0	Total_C_by_Total_TG	CatOrd	148710	-0.0511829	0.00556904	-9.19061	-0.0620983	-0.0402676	3.9543e-20	3.88884e-14	***	Assessment centre > Touchscreen > Lifestyle and environment > Sleep	Sleeplessness / insomnia	Lifestyle factors	Total C/Total TG	Ratio	1200	19.4029	0.354967
X1200_0_0	LA_by_Total_TG	CatOrd	148578	-0.0552135	0.00562046	-9.82367	-0.0662296	-0.0441974	9.04723e-23	8.89747e-17	***	Assessment centre > Touchscreen > Lifestyle and environment > Sleep	Sleeplessness / insomnia	Lifestyle factors	LA/Total TG	Ratio	1200	22.0435	0.0499028
X1200_0_0	Citrate_by_Glucose	CatOrd	147833	-0.0413934	0.00501558	-8.25296	-0.0512239	-0.0315629	1.55765e-16	1.53186e-10	***	Assessment centre > Touchscreen > Lifestyle and environment > Sleep	Sleeplessness / insomnia	Lifestyle factors	Citrate/Glu	Ratio	1200	15.8075	0.152554
X1200_0_0	ApoA1_by_Total_TG	CatOrd	148676	-0.0465338	0.00549335	-8.47094	-0.0573008	-0.0357669	2.45594e-17	2.41528e-11	***	Assessment centre > Touchscreen > Lifestyle and environment > Sleep	Sleeplessness / insomnia	Lifestyle factors	ApoA1/Total TG	Ratio	1200	16.6098	0.0992717
X1200_0_0	ApoB_by_Total_TG	CatOrd	148711	-0.0501628	0.0054718	-9.1675	-0.0608875	-0.039438	4.90038e-20	4.81926e-14	***	Assessment centre > Touchscreen > Lifestyle and environment > Sleep	Sleeplessness / insomnia	Lifestyle factors	ApoB/Total TG	Ratio	1200	19.3098	0.280148
X1200_0_0	Phosphatidylc_by_Total_TG	CatOrd	148575	-0.0481698	0.00562562	-8.56257	-0.059196	-0.0371435	1.11411e-17	1.09567e-11	***	Assessment centre > Touchscreen > Lifestyle and environment > Sleep	Sleeplessness / insomnia	Lifestyle factors	PC/Total TG	Ratio	1200	16.9531	0.38745
X120103_0_0	ApoA1	Cont	49681	0.00127229	0.000222716	5.71261	0.000835765	0.00170881	1.11894e-08	0.0110041	*	Online follow-up > Experience of pain	Scale to indicate how health is today	Health and medical history	ApoA1	Apolipoproteins	120103	7.95119	0.634159
X120103_0_0	HDL_C	Cont	49686	0.00162296	0.000212538	7.63611	0.00120639	0.00203954	2.27871e-14	2.24099e-08	***	Online follow-up > Experience of pain	Scale to indicate how health is today	Health and medical history	HDL-C	Cholesterol	120103	13.6423	0.707064
X120103_0_0	HDL_CE	Cont	49690	0.00166664	0.000213666	7.80023	0.00124786	0.00208543	6.29924e-15	6.19497e-09	***	Online follow-up > Experience of pain	Scale to indicate how health is today	Health and medical history	HDL-CE	Cholesterol	120103	14.2007	0.326018
X120103_0_0	Total_CE	Cont	49693	0.00123675	0.000217626	5.68289	0.000810199	0.00166329	1.33178e-08	0.0130973	*	Online follow-up > Experience of pain	Scale to indicate how health is today	Health and medical history	Total CE	Cholesterol	120103	7.87557	0.965183
X120103_0_0	PUFA_by_MUFA	Cont	49654	0.00174187	0.000211219	8.24674	0.00132788	0.00215586	1.66715e-16	1.63955e-10	***	Online follow-up > Experience of pain	Scale to indicate how health is today	Health and medical history	PUFA/MUFA	Fatty acids	120103	15.778	0.696454
X120103_0_0	DHA_pct	Cont	49566	0.00139815	0.000229727	6.08613	0.000947886	0.00184842	1.16516e-09	0.00114587	**	Online follow-up > Experience of pain	Scale to indicate how health is today	Health and medical history	DHA%	Fatty acids	120103	8.93362	0.161078
X120103_0_0	MUFA_pct	Cont	49658	-0.00196156	0.000212124	-9.2472	-0.00237732	-0.00154579	2.39292e-20	2.35331e-14	***	Online follow-up > Experience of pain	Scale to indicate how health is today	Health and medical history	MUFA%	Fatty acids	120103	19.6211	0.369062
X120103_0_0	PUFA_pct	Cont	49656	0.001396	0.000215138	6.48883	0.000974325	0.00181767	8.73159e-11	8.58705e-05	***	Online follow-up > Experience of pain	Scale to indicate how health is today	Health and medical history	PUFA%	Fatty acids	120103	10.0589	0.302218
X120103_0_0	Unsaturation	Cont	49651	0.00139583	0.000223908	6.23394	0.000956971	0.00183469	4.58486e-10	0.000450896	***	Online follow-up > Experience of pain	Scale to indicate how health is today	Health and medical history	Unsaturation	Fatty acids	120103	9.33867	0.457966
X120103_0_0	Albumin	Cont	49632	0.00138166	0.000240613	5.74226	0.000910061	0.00185326	9.39623e-09	0.00924069	**	Online follow-up > Experience of pain	Scale to indicate how health is today	Health and medical history	Albumin	Fluid balance	120103	8.02705	0.823283
X120103_0_0	HDL_FC	Cont	49673	0.00141613	0.000215397	6.57451	0.00099395	0.00183831	4.92963e-11	4.84803e-05	***	Online follow-up > Experience of pain	Scale to indicate how health is today	Health and medical history	HDL-FC	Cholesterol	120103	10.3072	0.232539
X120103_0_0	GlycA	Cont	49689	-0.00216493	0.000225945	-9.58165	-0.00260778	-0.00172208	9.97334e-22	9.80824e-16	***	Online follow-up > Experience of pain	Scale to indicate how health is today	Health and medical history	GlycA	Inflammation	120103	21.0012	0.402322
X120103_0_0	HDL_P	Cont	49680	0.00133405	0.00023184	5.75419	0.000879646	0.00178846	8.75699e-09	0.00861203	**	Online follow-up > Experience of pain	Scale to indicate how health is today	Health and medical history	HDL-P	Lipoprotein and lipid	120103	8.05765	0.971613
X120103_0_0	Total_P	Cont	49680	0.00131883	0.000231233	5.70346	0.000865613	0.00177205	1.18065e-08	0.0116111	*	Online follow-up > Experience of pain	Scale to indicate how health is today	Health and medical history	Total P	Lipoprotein and lipid	120103	7.92788	0.124421
X120103_0_0	IDL_C	Cont	49697	0.00124375	0.000214128	5.80842	0.000824055	0.00166344	6.34481e-09	0.00623977	**	Online follow-up > Experience of pain	Scale to indicate how health is today	Health and medical history	IDL-C	Lipoprotein and lipid	120103	8.19758	0.63029
X120103_0_0	IDL_CE	Cont	49697	0.00125715	0.000215421	5.83578	0.000834924	0.00167937	5.38724e-09	0.00529806	**	Online follow-up > Experience of pain	Scale to indicate how health is today	Health and medical history	IDL-CE	Lipoprotein and lipid	120103	8.26863	0.703867
X120103_0_0	IDL_TG	Cont	49644	-0.00142674	0.000239116	-5.96674	-0.00189541	-0.000958076	2.4368e-09	0.00239646	**	Online follow-up > Experience of pain	Scale to indicate how health is today	Health and medical history	IDL-TG	Lipoprotein and lipid	120103	8.61318	0.5912
X120103_0_0	L_HDL_C	Cont	49672	0.00153276	0.000208534	7.35016	0.00112403	0.00194149	2.01e-13	1.97672e-07	***	Online follow-up > Experience of pain	Scale to indicate how health is today	Health and medical history	L-HDL-C	Lipoprotein and lipid	120103	12.6968	0.996516
X120103_0_0	L_HDL_CE	Cont	49679	0.00157972	0.000209373	7.54499	0.00116935	0.00199009	4.60011e-14	4.52396e-08	***	Online follow-up > Experience of pain	Scale to indicate how health is today	Health and medical history	L-HDL-CE	Lipoprotein and lipid	120103	13.3372	0.0453361
X120103_0_0	L_HDL_FC	Cont	49654	0.00141817	0.000212306	6.67984	0.00100205	0.00183429	2.41717e-11	2.37715e-05	***	Online follow-up > Experience of pain	Scale to indicate how health is today	Health and medical history	L-HDL-FC	Lipoprotein and lipid	120103	10.6167	0.990073
X120103_0_0	L_HDL_L	Cont	49673	0.00141195	0.000207948	6.78992	0.00100437	0.00181953	1.13454e-11	1.11576e-05	***	Online follow-up > Experience of pain	Scale to indicate how health is today	Health and medical history	L-HDL-L	Lipoprotein and lipid	120103	10.9452	0.745306
X120103_0_0	L_HDL_P	Cont	49669	0.00145283	0.000213588	6.80203	0.0010342	0.00187147	1.04321e-11	1.02594e-05	***	Online follow-up > Experience of pain	Scale to indicate how health is today	Health and medical history	L-HDL-P	Lipoprotein and lipid	120103	10.9816	0.43675
X120103_0_0	L_HDL_PL	Cont	49681	0.00135856	0.000212096	6.40542	0.000942856	0.00177427	1.51297e-10	0.000148792	***	Online follow-up > Experience of pain	Scale to indicate how health is today	Health and medical history	L-HDL-PL	Lipoprotein and lipid	120103	9.82017	0.153007
X120103_0_0	L_LDL_FC	Cont	49694	0.00129945	0.000224259	5.79441	0.0008599	0.00173899	6.89734e-09	0.00678316	**	Online follow-up > Experience of pain	Scale to indicate how health is today	Health and medical history	L-LDL-FC	Lipoprotein and lipid	120103	8.16132	0.448865
X120103_0_0	M_HDL_C	Cont	49688	0.00143175	0.000223211	6.41432	0.000994253	0.00186924	1.42717e-10	0.000140355	***	Online follow-up > Experience of pain	Scale to indicate how health is today	Health and medical history	M-HDL-C	Lipoprotein and lipid	120103	9.84552	0.186325
X120103_0_0	M_HDL_CE	Cont	49689	0.00145037	0.000224185	6.46952	0.00101096	0.00188977	9.9229e-11	9.75864e-05	***	Online follow-up > Experience of pain	Scale to indicate how health is today	Health and medical history	M-HDL-CE	Lipoprotein and lipid	120103	10.0034	0.426549
X120103_0_0	M_HDL_FC	Cont	49685	0.00133835	0.000223704	5.98267	0.000899889	0.00177681	2.21001e-09	0.00217343	**	Online follow-up > Experience of pain	Scale to indicate how health is today	Health and medical history	M-HDL-FC	Lipoprotein and lipid	120103	8.6556	0.82078
X120103_0_0	M_HDL_P	Cont	49688	0.00124284	0.000227402	5.46539	0.000797133	0.00168855	4.64109e-08	0.0456426	*	Online follow-up > Experience of pain	Scale to indicate how health is today	Health and medical history	M-HDL-P	Lipoprotein and lipid	120103	7.33338	0.0503789
X120103_0_0	S_HDL_TG	Cont	49672	-0.00158131	0.000229716	-6.88378	-0.00203156	-0.00113107	5.89738e-12	5.79976e-06	***	Online follow-up > Experience of pain	Scale to indicate how health is today	Health and medical history	S-HDL-TG	Lipoprotein and lipid	120103	11.2293	0.325382
X120103_0_0	S_LDL_TG	Cont	49602	-0.00130205	0.000231382	-5.62726	-0.00175556	-0.000848538	1.84076e-08	0.0181029	*	Online follow-up > Experience of pain	Scale to indicate how health is today	Health and medical history	S-LDL-TG	Lipoprotein and lipid	120103	7.735	0.842412
X120103_0_0	S_VLDL_TG	Cont	49677	-0.00133903	0.000236889	-5.65258	-0.00180333	-0.000874731	1.58917e-08	0.0156286	*	Online follow-up > Experience of pain	Scale to indicate how health is today	Health and medical history	S-VLDL-TG	Lipoprotein and lipid	120103	7.79883	0.0401998
X120103_0_0	XL_HDL_C	Cont	49573	0.00135609	0.000213669	6.34669	0.000937302	0.00177489	2.2189e-10	0.000218217	***	Online follow-up > Experience of pain	Scale to indicate how health is today	Health and medical history	XL-HDL-C	Lipoprotein and lipid	120103	9.65386	0.791873
X120103_0_0	XL_HDL_CE	Cont	49585	0.00141983	0.000212396	6.6848	0.00100353	0.00183612	2.33688e-11	2.2982e-05	***	Online follow-up > Experience of pain	Scale to indicate how health is today	Health and medical history	XL-HDL-CE	Lipoprotein and lipid	120103	10.6314	0.961628
X120103_0_0	XL_HDL_L	Cont	49561	0.00119607	0.000214592	5.5737	0.000775473	0.00161668	2.50677e-08	0.0246527	*	Online follow-up > Experience of pain	Scale to indicate how health is today	Health and medical history	XL-HDL-L	Lipoprotein and lipid	120103	7.60089	0.66092
X120103_0_0	XS_VLDL_TG	Cont	49646	-0.00157586	0.000238778	-6.5997	-0.00204387	-0.00110786	4.16137e-11	4.09248e-05	***	Online follow-up > Experience of pain	Scale to indicate how health is today	Health and medical history	XS-VLDL-TG	Lipoprotein and lipid	120103	10.3808	0.00871742
X120103_0_0	XXL_VLDL_C	Cont	49672	-0.00133619	0.000223888	-5.96813	-0.00177501	-0.000897371	2.4161e-09	0.00237611	**	Online follow-up > Experience of pain	Scale to indicate how health is today	Health and medical history	XXL-VLDL-C	Lipoprotein and lipid	120103	8.61688	0.465789
X120103_0_0	XXL_VLDL_CE	Cont	49676	-0.00136706	0.00022475	-6.08257	-0.00180757	-0.000926546	1.19133e-09	0.00117161	**	Online follow-up > Experience of pain	Scale to indicate how health is today	Health and medical history	XXL-VLDL-CE	Lipoprotein and lipid	120103	8.92397	0.716614
X120103_0_0	XXL_VLDL_FC	Cont	49664	-0.00128534	0.000223459	-5.75202	-0.00172332	-0.000847359	8.87011e-09	0.00872327	**	Online follow-up > Experience of pain	Scale to indicate how health is today	Health and medical history	XXL-VLDL-FC	Lipoprotein and lipid	120103	8.05207	0.0281821
X120103_0_0	XXL_VLDL_L	Cont	49618	-0.00122552	0.0002229	-5.49807	-0.0016624	-0.000788633	3.85868e-08	0.0379481	*	Online follow-up > Experience of pain	Scale to indicate how health is today	Health and medical history	XXL-VLDL-L	Lipoprotein and lipid	120103	7.41356	0.845483
X120103_0_0	XXL_VLDL_P	Cont	49635	-0.00128305	0.000222335	-5.7708	-0.00171882	-0.000847273	7.93635e-09	0.00780497	**	Online follow-up > Experience of pain	Scale to indicate how health is today	Health and medical history	XXL-VLDL-P	Lipoprotein and lipid	120103	8.10038	0.746415
X120103_0_0	XXL_VLDL_PL	Cont	49650	-0.00134943	0.000221874	-6.08194	-0.0017843	-0.000914552	1.19604e-09	0.00117624	**	Online follow-up > Experience of pain	Scale to indicate how health is today	Health and medical history	XXL-VLDL-PL	Lipoprotein and lipid	120103	8.92226	0.264031
X120103_0_0	TG_by_PG	Cont	49658	-0.00144186	0.000214813	-6.71216	-0.00186289	-0.00102083	1.93823e-11	1.90614e-05	***	Online follow-up > Experience of pain	Scale to indicate how health is today	Health and medical history	TG/PG	Lipoprotein and lipid	120103	10.7126	0.745914
X120103_0_0	IDL_C_pct	Cont	49657	0.00208959	0.000215116	9.71381	0.00166797	0.00251122	2.75631e-22	2.71068e-16	***	Online follow-up > Experience of pain	Scale to indicate how health is today	Health and medical history	IDL-C%	Lipoprotein and lipid	120103	21.5597	0.671582
X120103_0_0	IDL_CE_pct	Cont	49677	0.00197685	0.000218849	9.03296	0.00154791	0.00240579	1.72919e-19	1.70056e-13	***	Online follow-up > Experience of pain	Scale to indicate how health is today	Health and medical history	IDL-CE%	Lipoprotein and lipid	120103	18.7622	0.172053
X120103_0_0	IDL_TG_pct	Cont	49515	-0.00212788	0.000215905	-9.85559	-0.00255105	-0.0017047	6.80586e-23	6.69319e-17	***	Online follow-up > Experience of pain	Scale to indicate how health is today	Health and medical history	IDL-TG%	Lipoprotein and lipid	120103	22.1671	0.669716
X120103_0_0	L_HDL_C_pct	Cont	49505	0.00142676	0.000209858	6.79872	0.00101544	0.00183808	1.06748e-11	1.04981e-05	***	Online follow-up > Experience of pain	Scale to indicate how health is today	Health and medical history	L-HDL-C%	Lipoprotein and lipid	120103	10.9716	0.930354
X120103_0_0	L_HDL_CE_pct	Cont	49545	0.00135054	0.000213631	6.32187	0.000931829	0.00176926	2.60613e-10	0.000256299	***	Online follow-up > Experience of pain	Scale to indicate how health is today	Health and medical history	L-HDL-CE%	Lipoprotein and lipid	120103	9.584	0.850975
X120103_0_0	L_HDL_TG_pct	Cont	49502	-0.00149892	0.000223425	-6.70884	-0.00193683	-0.00106101	1.98288e-11	1.95005e-05	***	Online follow-up > Experience of pain	Scale to indicate how health is today	Health and medical history	L-HDL-TG%	Lipoprotein and lipid	120103	10.7027	0.781073
X120103_0_0	L_LDL_C_pct	Cont	49582	0.00209076	0.00021418	9.76171	0.00167097	0.00251056	1.72215e-22	1.69364e-16	***	Online follow-up > Experience of pain	Scale to indicate how health is today	Health and medical history	L-LDL-C%	Lipoprotein and lipid	120103	21.7639	0.685842
X120103_0_0	L_LDL_FC_pct	Cont	49629	0.00181762	0.000207653	8.75318	0.00141062	0.00222462	2.13802e-18	2.10262e-12	***	Online follow-up > Experience of pain	Scale to indicate how health is today	Health and medical history	L-LDL-FC%	Lipoprotein and lipid	120103	17.67	0.591369
X120103_0_0	L_LDL_TG_pct	Cont	49506	-0.00209453	0.000221741	-9.44583	-0.00252915	-0.00165992	3.67368e-21	3.61287e-15	***	Online follow-up > Experience of pain	Scale to indicate how health is today	Health and medical history	L-LDL-TG%	Lipoprotein and lipid	120103	20.4349	0.403273
X120103_0_0	L_VLDL_PL_pct	Cont	48012	-0.00149942	0.000246139	-6.09178	-0.00198185	-0.00101699	1.12511e-09	0.00110648	**	Online follow-up > Experience of pain	Scale to indicate how health is today	Health and medical history	L-VLDL-PL%	Lipoprotein and lipid	120103	8.94881	0.128348
X120103_0_0	M_HDL_C_pct	Cont	49698	0.00176129	0.000219521	8.02334	0.00133103	0.00219155	1.05141e-15	1.034e-09	***	Online follow-up > Experience of pain	Scale to indicate how health is today	Health and medical history	M-HDL-C%	Lipoprotein and lipid	120103	14.9782	0.820164
X120103_0_0	M_HDL_CE_pct	Cont	49694	0.00156896	0.000226277	6.93382	0.00112546	0.00201246	4.14616e-12	4.07752e-06	***	Online follow-up > Experience of pain	Scale to indicate how health is today	Health and medical history	M-HDL-CE%	Lipoprotein and lipid	120103	11.3824	0.71672
X120103_0_0	M_HDL_FC_pct	Cont	49692	0.00165139	0.000201552	8.19338	0.00125635	0.00204644	2.59992e-16	2.55688e-10	***	Online follow-up > Experience of pain	Scale to indicate how health is today	Health and medical history	M-HDL-FC%	Lipoprotein and lipid	120103	15.585	0.788325
X120103_0_0	M_HDL_PL_pct	Cont	49694	-0.00169408	0.000216503	-7.82472	-0.00211842	-0.00126973	5.18798e-15	5.1021e-09	***	Online follow-up > Experience of pain	Scale to indicate how health is today	Health and medical history	M-HDL-PL%	Lipoprotein and lipid	120103	14.285	0.018316
X120103_0_0	M_HDL_TG_pct	Cont	49696	-0.00167792	0.000231573	-7.24577	-0.00213181	-0.00122404	4.36206e-13	4.28985e-07	***	Online follow-up > Experience of pain	Scale to indicate how health is today	Health and medical history	M-HDL-TG%	Lipoprotein and lipid	120103	12.3603	0.17449
X120103_0_0	M_LDL_C_pct	Cont	49560	0.00187498	0.000223939	8.3727	0.00143606	0.0023139	5.77637e-17	5.68075e-11	***	Online follow-up > Experience of pain	Scale to indicate how health is today	Health and medical history	M-LDL-C%	Lipoprotein and lipid	120103	16.2383	0.598649
X120103_0_0	M_LDL_FC_pct	Cont	49643	0.00165558	0.00022113	7.4869	0.00122216	0.00208899	7.16822e-14	7.04956e-08	***	Online follow-up > Experience of pain	Scale to indicate how health is today	Health and medical history	M-LDL-FC%	Lipoprotein and lipid	120103	13.1446	0.0806388
X120103_0_0	M_LDL_TG_pct	Cont	49531	-0.00187399	0.000226162	-8.28605	-0.00231727	-0.00143071	1.19966e-16	1.1798e-10	***	Online follow-up > Experience of pain	Scale to indicate how health is today	Health and medical history	M-LDL-TG%	Lipoprotein and lipid	120103	15.9209	0.707316
X120103_0_0	M_VLDL_C_pct	Cont	49700	0.00131706	0.000205609	6.40565	0.000914065	0.00172005	1.51063e-10	0.000148562	***	Online follow-up > Experience of pain	Scale to indicate how health is today	Health and medical history	M-VLDL-C%	Lipoprotein and lipid	120103	9.82084	0.563669
X120103_0_0	M_VLDL_CE_pct	Cont	49700	0.00134577	0.000203985	6.59737	0.000945955	0.00174558	4.22708e-11	4.1571e-05	***	Online follow-up > Experience of pain	Scale to indicate how health is today	Health and medical history	M-VLDL-CE%	Lipoprotein and lipid	120103	10.374	0.282808
X120103_0_0	M_VLDL_FC_pct	Cont	49692	0.00117297	0.00021034	5.57652	0.000760699	0.00158523	2.46651e-08	0.0242568	*	Online follow-up > Experience of pain	Scale to indicate how health is today	Health and medical history	M-VLDL-FC%	Lipoprotein and lipid	120103	7.60792	0.392057
X120103_0_0	M_VLDL_TG_pct	Cont	49700	-0.00119637	0.000214636	-5.57396	-0.00161706	-0.000775688	2.50297e-08	0.0246153	*	Online follow-up > Experience of pain	Scale to indicate how health is today	Health and medical history	M-VLDL-TG%	Lipoprotein and lipid	120103	7.60155	0.672728
X120103_0_0	S_HDL_C_pct	Cont	49692	0.00157117	0.000237773	6.60787	0.00110514	0.0020372	3.9381e-11	3.87291e-05	***	Online follow-up > Experience of pain	Scale to indicate how health is today	Health and medical history	S-HDL-C%	Lipoprotein and lipid	120103	10.4047	0.16218
X120103_0_0	S_HDL_CE_pct	Cont	49687	0.00136761	0.000241679	5.6588	0.000893923	0.00184131	1.53271e-08	0.0150734	*	Online follow-up > Experience of pain	Scale to indicate how health is today	Health and medical history	S-HDL-CE%	Lipoprotein and lipid	120103	7.81454	0.108502
X120103_0_0	S_HDL_TG_pct	Cont	49693	-0.00192799	0.000228111	-8.45196	-0.00237509	-0.00148089	2.94108e-17	2.89239e-11	***	Online follow-up > Experience of pain	Scale to indicate how health is today	Health and medical history	S-HDL-TG%	Lipoprotein and lipid	120103	16.5315	0.533444
X120103_0_0	S_LDL_C_pct	Cont	49636	0.00129988	0.000233479	5.56745	0.000842263	0.0017575	2.59827e-08	0.0255526	*	Online follow-up > Experience of pain	Scale to indicate how health is today	Health and medical history	S-LDL-C%	Lipoprotein and lipid	120103	7.58532	0.103199
X120103_0_0	S_LDL_FC_pct	Cont	49581	0.0016263	0.000228595	7.11436	0.00117826	0.00207435	1.1395e-12	1.12064e-06	***	Online follow-up > Experience of pain	Scale to indicate how health is today	Health and medical history	S-LDL-FC%	Lipoprotein and lipid	120103	11.9433	0.0934181
X120103_0_0	S_LDL_TG_pct	Cont	49553	-0.00170953	0.000225864	-7.56886	-0.00215222	-0.00126684	3.83013e-14	3.76673e-08	***	Online follow-up > Experience of pain	Scale to indicate how health is today	Health and medical history	S-LDL-TG%	Lipoprotein and lipid	120103	13.4168	0.639925
X120103_0_0	S_VLDL_FC_pct	Cont	49698	0.00168632	0.000211568	7.97061	0.00127165	0.002101	1.61236e-15	1.58567e-09	***	Online follow-up > Experience of pain	Scale to indicate how health is today	Health and medical history	S-VLDL-FC%	Lipoprotein and lipid	120103	14.7925	0.564042
X120103_0_0	S_VLDL_PL_pct	Cont	49697	0.00162657	0.000215895	7.53408	0.00120342	0.00204972	5.00114e-14	4.91835e-08	***	Online follow-up > Experience of pain	Scale to indicate how health is today	Health and medical history	S-VLDL-PL%	Lipoprotein and lipid	120103	13.3009	0.305537
X120103_0_0	XL_HDL_CE_pct	Cont	49284	0.00139433	0.000242484	5.75018	0.000919059	0.0018696	8.96726e-09	0.00881881	**	Online follow-up > Experience of pain	Scale to indicate how health is today	Health and medical history	XL-HDL-CE%	Lipoprotein and lipid	120103	8.04734	0.266009
X120103_0_0	XL_HDL_TG_pct	Cont	49195	-0.00135376	0.000221139	-6.12176	-0.00178719	-0.000920327	9.3244e-10	0.000917004	***	Online follow-up > Experience of pain	Scale to indicate how health is today	Health and medical history	XL-HDL-TG%	Lipoprotein and lipid	120103	9.03038	0.632501
X120103_0_0	XL_VLDL_CE_pct	Cont	48630	0.00132776	0.000230899	5.75036	0.000875193	0.00178032	8.95844e-09	0.00881014	**	Online follow-up > Experience of pain	Scale to indicate how health is today	Health and medical history	XL-VLDL-CE%	Lipoprotein and lipid	120103	8.04777	0.830758
X120103_0_0	XS_VLDL_C_pct	Cont	49694	0.00192157	0.000205624	9.34504	0.00151854	0.00232459	9.55291e-21	9.39477e-15	***	Online follow-up > Experience of pain	Scale to indicate how health is today	Health and medical history	XS-VLDL-C%	Lipoprotein and lipid	120103	20.0199	0.0513556
X120103_0_0	XS_VLDL_CE_pct	Cont	49696	0.00199164	0.000204293	9.74896	0.00159123	0.00239206	1.95199e-22	1.91968e-16	***	Online follow-up > Experience of pain	Scale to indicate how health is today	Health and medical history	XS-VLDL-CE%	Lipoprotein and lipid	120103	21.7095	0.992335
X120103_0_0	XS_VLDL_PL_pct	Cont	49674	-0.00235301	0.00024229	-9.71158	-0.0028279	-0.00187813	2.81718e-22	2.77055e-16	***	Online follow-up > Experience of pain	Scale to indicate how health is today	Health and medical history	XS-VLDL-PL%	Lipoprotein and lipid	120103	21.5502	0.0220872
X120103_0_0	XS_VLDL_TG_pct	Cont	49679	-0.0016974	0.0002109	-8.04836	-0.00211076	-0.00128403	8.57573e-16	8.43376e-10	***	Online follow-up > Experience of pain	Scale to indicate how health is today	Health and medical history	XS-VLDL-TG%	Lipoprotein and lipid	120103	15.0667	0.179839
X120103_0_0	HDL_L	Cont	49685	0.0013079	0.000216185	6.04992	0.00088418	0.00173163	1.45954e-09	0.00143538	**	Online follow-up > Experience of pain	Scale to indicate how health is today	Health and medical history	HDL-L	Lipoprotein and lipid	120103	8.83578	0.328692
X120103_0_0	Total_C_by_Total_TG	Cont	49698	0.00165464	0.000217935	7.59235	0.00122748	0.00208179	3.19621e-14	3.1433e-08	***	Online follow-up > Experience of pain	Scale to indicate how health is today	Health and medical history	Total C/Total TG	Ratio	120103	13.4954	0.854896
X120103_0_0	LA_by_Total_TG	Cont	49657	0.00143999	0.000215738	6.67475	0.00101715	0.00186284	2.5026e-11	2.46117e-05	***	Online follow-up > Experience of pain	Scale to indicate how health is today	Health and medical history	LA/Total TG	Ratio	120103	10.6016	0.18436
X120103_0_0	ApoA1_by_Total_TG	Cont	49684	0.00142407	0.000222732	6.39365	0.000987515	0.00186062	1.63409e-10	0.000160704	***	Online follow-up > Experience of pain	Scale to indicate how health is today	Health and medical history	ApoA1/Total TG	Ratio	120103	9.78672	0.795357
X120103_0_0	ApoB_by_Total_TG	Cont	49699	0.00142363	0.000224252	6.34834	0.000984094	0.00186316	2.19518e-10	0.000215884	***	Online follow-up > Experience of pain	Scale to indicate how health is today	Health and medical history	ApoB/Total TG	Ratio	120103	9.65853	0.858852
X120103_0_0	Phosphatidylc_by_Total_TG	Cont	49656	0.00153225	0.000217262	7.05255	0.00110642	0.00195809	1.77954e-12	1.75008e-06	***	Online follow-up > Experience of pain	Scale to indicate how health is today	Health and medical history	PC/Total TG	Ratio	120103	11.7497	0.47202
X1269_0_0	Omega_6_by_Omega_3	CatOrd	133268	0.116465	0.012674	9.18931	0.091624	0.141306	4.00835e-20	3.94199e-14	***	Assessment centre > Touchscreen > Lifestyle and environment > Smoking	Exposure to tobacco smoke at home	Lifestyle factors	Omega-6/Omega-3	Fatty acids	1269	19.397	0.648203
X1269_0_0	PUFA_by_MUFA	CatOrd	134127	-0.156232	0.0134536	-11.6126	-0.182601	-0.129863	3.67996e-31	3.61905e-25	***	Assessment centre > Touchscreen > Lifestyle and environment > Smoking	Exposure to tobacco smoke at home	Lifestyle factors	PUFA/MUFA	Fatty acids	1269	30.4342	0.325042
X1269_0_0	DHA_pct	CatOrd	133885	-0.163716	0.0130203	-12.5739	-0.189236	-0.138196	3.07969e-36	3.02871e-30	***	Assessment centre > Touchscreen > Lifestyle and environment > Smoking	Exposure to tobacco smoke at home	Lifestyle factors	DHA%	Fatty acids	1269	35.5115	0.466137
X1269_0_0	LA_pct	CatOrd	134128	-0.0896982	0.0130842	-6.85546	-0.115343	-0.0640532	7.13887e-12	7.02069e-06	***	Assessment centre > Touchscreen > Lifestyle and environment > Smoking	Exposure to tobacco smoke at home	Lifestyle factors	LA%	Fatty acids	1269	11.1464	0.942407
X1269_0_0	MUFA_pct	CatOrd	134133	0.148274	0.0137006	10.8224	0.12142	0.175127	2.76625e-27	2.72046e-21	***	Assessment centre > Touchscreen > Lifestyle and environment > Smoking	Exposure to tobacco smoke at home	Lifestyle factors	MUFA%	Fatty acids	1269	26.5581	0.245464
X1269_0_0	Omega_3_pct	CatOrd	133818	-0.161718	0.0128233	-12.6112	-0.186851	-0.136584	1.92062e-36	1.88883e-30	***	Assessment centre > Touchscreen > Lifestyle and environment > Smoking	Exposure to tobacco smoke at home	Lifestyle factors	Omega-3%	Fatty acids	1269	35.7166	0.0224571
X1269_0_0	Omega_6_pct	CatOrd	134127	-0.0807875	0.0123121	-6.56165	-0.104919	-0.0566558	5.34087e-11	5.25246e-05	***	Assessment centre > Touchscreen > Lifestyle and environment > Smoking	Exposure to tobacco smoke at home	Lifestyle factors	Omega-6%	Fatty acids	1269	10.2724	0.967072
X1269_0_0	PUFA_pct	CatOrd	134126	-0.139455	0.0122999	-11.3379	-0.163563	-0.115347	8.79136e-30	8.64583e-24	***	Assessment centre > Touchscreen > Lifestyle and environment > Smoking	Exposure to tobacco smoke at home	Lifestyle factors	PUFA%	Fatty acids	1269	29.0559	0.260049
X1269_0_0	SFA_pct	CatOrd	134114	0.0920343	0.0121766	7.55831	0.0681683	0.1159	4.10913e-14	4.04111e-08	***	Assessment centre > Touchscreen > Lifestyle and environment > Smoking	Exposure to tobacco smoke at home	Lifestyle factors	SFA%	Fatty acids	1269	13.3863	0.654107
X1269_0_0	DHA	CatOrd	133750	-0.13246	0.0133063	-9.9547	-0.15854	-0.10638	2.45084e-23	2.41027e-17	***	Assessment centre > Touchscreen > Lifestyle and environment > Smoking	Exposure to tobacco smoke at home	Lifestyle factors	DHA	Fatty acids	1269	22.6107	0.0753812
X1269_0_0	MUFA	CatOrd	133941	0.0801007	0.0123816	6.46931	0.0558327	0.104369	9.87876e-11	9.71523e-05	***	Assessment centre > Touchscreen > Lifestyle and environment > Smoking	Exposure to tobacco smoke at home	Lifestyle factors	MUFA	Fatty acids	1269	10.0053	0.969246
X1269_0_0	Omega_3	CatOrd	133848	-0.104469	0.0127164	-8.21535	-0.129394	-0.0795454	2.13412e-16	2.09879e-10	***	Assessment centre > Touchscreen > Lifestyle and environment > Smoking	Exposure to tobacco smoke at home	Lifestyle factors	Omega-3	Fatty acids	1269	15.6708	0.918539
X1269_0_0	Unsaturation	CatOrd	134118	-0.170093	0.0130605	-13.0235	-0.195692	-0.144495	9.49258e-39	9.33544e-33	***	Assessment centre > Touchscreen > Lifestyle and environment > Smoking	Exposure to tobacco smoke at home	Lifestyle factors	Unsaturation	Fatty acids	1269	38.0226	0.868153
X1269_0_0	GlycA	CatOrd	134217	0.0793538	0.0128647	6.16834	0.054139	0.104569	6.92059e-10	0.000680603	***	Assessment centre > Touchscreen > Lifestyle and environment > Smoking	Exposure to tobacco smoke at home	Lifestyle factors	GlycA	Inflammation	1269	9.15986	0.424379
X1269_0_0	S_HDL_L	CatOrd	134189	0.0738114	0.0120149	6.14331	0.0502621	0.0973606	8.1046e-10	0.000797043	***	Assessment centre > Touchscreen > Lifestyle and environment > Smoking	Exposure to tobacco smoke at home	Lifestyle factors	S-HDL-L	Lipoprotein and lipid	1269	9.09127	0.781032
X1269_0_0	S_HDL_PL	CatOrd	134194	0.0752549	0.011954	6.29539	0.0518251	0.0986846	3.07574e-10	0.000302482	***	Assessment centre > Touchscreen > Lifestyle and environment > Smoking	Exposure to tobacco smoke at home	Lifestyle factors	S-HDL-PL	Lipoprotein and lipid	1269	9.51205	0.299906
X1269_0_0	S_HDL_TG	CatOrd	134170	0.0688651	0.0122296	5.63103	0.0448951	0.092835	1.79495e-08	0.0176524	*	Assessment centre > Touchscreen > Lifestyle and environment > Smoking	Exposure to tobacco smoke at home	Lifestyle factors	S-HDL-TG	Lipoprotein and lipid	1269	7.74595	0.289453
X1269_0_0	XL_HDL_C	CatOrd	133931	-0.108265	0.0152057	-7.12004	-0.138069	-0.0784623	1.08432e-12	1.06637e-06	***	Assessment centre > Touchscreen > Lifestyle and environment > Smoking	Exposure to tobacco smoke at home	Lifestyle factors	XL-HDL-C	Lipoprotein and lipid	1269	11.9648	0.999274
X1269_0_0	XL_HDL_CE	CatOrd	133974	-0.106679	0.0153446	-6.95224	-0.136755	-0.076604	3.61169e-12	3.5519e-06	***	Assessment centre > Touchscreen > Lifestyle and environment > Smoking	Exposure to tobacco smoke at home	Lifestyle factors	XL-HDL-CE	Lipoprotein and lipid	1269	11.4423	0.987037
X1269_0_0	XL_HDL_FC	CatOrd	133887	-0.101495	0.0144733	-7.01253	-0.129862	-0.0731269	2.35151e-12	2.31258e-06	***	Assessment centre > Touchscreen > Lifestyle and environment > Smoking	Exposure to tobacco smoke at home	Lifestyle factors	XL-HDL-FC	Lipoprotein and lipid	1269	11.6287	0.480046
X1269_0_0	XL_HDL_L	CatOrd	133906	-0.105089	0.0150852	-6.96637	-0.134656	-0.0755219	3.26723e-12	3.21314e-06	***	Assessment centre > Touchscreen > Lifestyle and environment > Smoking	Exposure to tobacco smoke at home	Lifestyle factors	XL-HDL-L	Lipoprotein and lipid	1269	11.4858	0.762275
X1269_0_0	XL_HDL_P	CatOrd	133857	-0.0982831	0.0152082	-6.46252	-0.128091	-0.0684751	1.03325e-10	0.000101614	***	Assessment centre > Touchscreen > Lifestyle and environment > Smoking	Exposure to tobacco smoke at home	Lifestyle factors	XL-HDL-P	Lipoprotein and lipid	1269	9.9858	0.328612
X1269_0_0	XL_HDL_PL	CatOrd	133952	-0.10178	0.0150339	-6.77004	-0.131247	-0.0723139	1.2927e-11	1.2713e-05	***	Assessment centre > Touchscreen > Lifestyle and environment > Smoking	Exposure to tobacco smoke at home	Lifestyle factors	XL-HDL-PL	Lipoprotein and lipid	1269	10.8885	0.236239
X1269_0_0	L_HDL_C_pct	CatOrd	133567	-0.0789036	0.012326	-6.40137	-0.103063	-0.0547445	1.54495e-10	0.000151938	***	Assessment centre > Touchscreen > Lifestyle and environment > Smoking	Exposure to tobacco smoke at home	Lifestyle factors	L-HDL-C%	Lipoprotein and lipid	1269	9.81109	0.61786
X1269_0_0	L_HDL_CE_pct	CatOrd	133694	-0.0700789	0.0120782	-5.80212	-0.093752	-0.0464057	6.56298e-09	0.00645433	**	Assessment centre > Touchscreen > Lifestyle and environment > Smoking	Exposure to tobacco smoke at home	Lifestyle factors	L-HDL-CE%	Lipoprotein and lipid	1269	8.1829	0.340449
X1269_0_0	L_HDL_PL_pct	CatOrd	133706	0.0935425	0.0133278	7.01861	0.06742	0.119665	2.25143e-12	2.21416e-06	***	Assessment centre > Touchscreen > Lifestyle and environment > Smoking	Exposure to tobacco smoke at home	Lifestyle factors	L-HDL-PL%	Lipoprotein and lipid	1269	11.6475	0.058391
X1269_0_0	XL_HDL_TG_pct	CatOrd	132504	0.0754667	0.0130603	5.77833	0.0498685	0.101065	7.56134e-09	0.00743617	**	Assessment centre > Touchscreen > Lifestyle and environment > Smoking	Exposure to tobacco smoke at home	Lifestyle factors	XL-HDL-TG%	Lipoprotein and lipid	1269	8.1214	0.981946
X1269_0_0	DHA_by_LA	CatOrd	133508	-0.128857	0.0135415	-9.51569	-0.155398	-0.102315	1.83366e-21	1.8033e-15	***	Assessment centre > Touchscreen > Lifestyle and environment > Smoking	Exposure to tobacco smoke at home	Lifestyle factors	DHA/LA	Ratio	1269	20.7367	0.68804
X1279_0_0	Omega_6_by_Omega_3	CatOrd	124957	0.0627883	0.00768073	8.17479	0.0477341	0.0778426	2.99115e-16	2.94163e-10	***	Assessment centre > Touchscreen > Lifestyle and environment > Smoking	Exposure to tobacco smoke outside home	Lifestyle factors	Omega-6/Omega-3	Fatty acids	1279	15.5242	0.862182
X1279_0_0	PUFA_by_MUFA	CatOrd	125766	-0.0850154	0.00826796	-10.2825	-0.101221	-0.0688102	8.64303e-25	8.49995e-19	***	Assessment centre > Touchscreen > Lifestyle and environment > Smoking	Exposure to tobacco smoke outside home	Lifestyle factors	PUFA/MUFA	Fatty acids	1279	24.0633	0.461695
X1279_0_0	DHA_pct	CatOrd	125537	-0.0924205	0.00788347	-11.7233	-0.107872	-0.0769689	1.00562e-31	9.88969e-26	***	Assessment centre > Touchscreen > Lifestyle and environment > Smoking	Exposure to tobacco smoke outside home	Lifestyle factors	DHA%	Fatty acids	1279	30.9976	0.126027
X1279_0_0	LA_pct	CatOrd	125767	-0.0454676	0.00813173	-5.59137	-0.0614058	-0.0295294	2.25746e-08	0.0222009	*	Assessment centre > Touchscreen > Lifestyle and environment > Smoking	Exposure to tobacco smoke outside home	Lifestyle factors	LA%	Fatty acids	1279	7.64638	0.680295
X1279_0_0	MUFA_pct	CatOrd	125772	0.0820373	0.00835974	9.81339	0.0656522	0.0984224	1.00475e-22	9.8812e-17	***	Assessment centre > Touchscreen > Lifestyle and environment > Smoking	Exposure to tobacco smoke outside home	Lifestyle factors	MUFA%	Fatty acids	1279	21.9979	0.0199488
X1279_0_0	Omega_3_pct	CatOrd	125476	-0.0879615	0.00778245	-11.3025	-0.103215	-0.0727078	1.31755e-29	1.29574e-23	***	Assessment centre > Touchscreen > Lifestyle and environment > Smoking	Exposure to tobacco smoke outside home	Lifestyle factors	Omega-3%	Fatty acids	1279	28.8802	0.162959
X1279_0_0	Omega_6_pct	CatOrd	125766	-0.0442241	0.00771472	-5.73243	-0.0593449	-0.0291032	9.92301e-09	0.00975875	**	Assessment centre > Touchscreen > Lifestyle and environment > Smoking	Exposure to tobacco smoke outside home	Lifestyle factors	Omega-6%	Fatty acids	1279	8.00336	0.895816
X1279_0_0	PUFA_pct	CatOrd	125765	-0.0766509	0.00778859	-9.84143	-0.0919166	-0.0613853	7.60733e-23	7.4814e-17	***	Assessment centre > Touchscreen > Lifestyle and environment > Smoking	Exposure to tobacco smoke outside home	Lifestyle factors	PUFA%	Fatty acids	1279	22.1188	0.153158
X1279_0_0	SFA_pct	CatOrd	125754	0.0431957	0.00744105	5.80505	0.0286112	0.0577801	6.4499e-09	0.00634313	**	Assessment centre > Touchscreen > Lifestyle and environment > Smoking	Exposure to tobacco smoke outside home	Lifestyle factors	SFA%	Fatty acids	1279	8.19045	0.258642
X1279_0_0	DHA	CatOrd	125412	-0.0644053	0.00785966	-8.19442	-0.0798103	-0.0490004	2.54149e-16	2.49942e-10	***	Assessment centre > Touchscreen > Lifestyle and environment > Smoking	Exposure to tobacco smoke outside home	Lifestyle factors	DHA	Fatty acids	1279	15.5949	0.244025
X1279_0_0	MUFA	CatOrd	125589	0.0533379	0.00758474	7.03226	0.0384718	0.068204	2.0425e-12	2.00869e-06	***	Assessment centre > Touchscreen > Lifestyle and environment > Smoking	Exposure to tobacco smoke outside home	Lifestyle factors	MUFA	Fatty acids	1279	11.6898	0.311865
X1279_0_0	Omega_3	CatOrd	125505	-0.0500307	0.00761094	-6.57353	-0.0649481	-0.0351133	4.93287e-11	4.85121e-05	***	Assessment centre > Touchscreen > Lifestyle and environment > Smoking	Exposure to tobacco smoke outside home	Lifestyle factors	Omega-3	Fatty acids	1279	10.3069	0.221247
X1279_0_0	SFA	CatOrd	125591	0.0414749	0.00747892	5.54556	0.0268162	0.0561335	2.93595e-08	0.0288735	*	Assessment centre > Touchscreen > Lifestyle and environment > Smoking	Exposure to tobacco smoke outside home	Lifestyle factors	SFA	Fatty acids	1279	7.53225	0.0305468
X1279_0_0	Unsaturation	CatOrd	125758	-0.0835081	0.0079731	-10.4737	-0.0991354	-0.0678808	1.16863e-25	1.14928e-19	***	Assessment centre > Touchscreen > Lifestyle and environment > Smoking	Exposure to tobacco smoke outside home	Lifestyle factors	Unsaturation	Fatty acids	1279	24.9323	0.903037
X1279_0_0	Albumin	CatOrd	125711	-0.0411707	0.00744026	-5.5335	-0.0557536	-0.0265878	3.14528e-08	0.0309322	*	Assessment centre > Touchscreen > Lifestyle and environment > Smoking	Exposure to tobacco smoke outside home	Lifestyle factors	Albumin	Fluid balance	1279	7.50234	0.959397
X1279_0_0	GlycA	CatOrd	125848	0.0476775	0.00786301	6.06353	0.0322661	0.063089	1.33545e-09	0.00131335	**	Assessment centre > Touchscreen > Lifestyle and environment > Smoking	Exposure to tobacco smoke outside home	Lifestyle factors	GlycA	Inflammation	1279	8.87437	0.942849
X1279_0_0	S_HDL_C	CatOrd	125819	0.0427322	0.00728355	5.86695	0.0284564	0.0570079	4.44996e-09	0.0043763	**	Assessment centre > Touchscreen > Lifestyle and environment > Smoking	Exposure to tobacco smoke outside home	Lifestyle factors	S-HDL-C	Lipoprotein and lipid	1279	8.35164	0.4533
X1279_0_0	S_HDL_CE	CatOrd	125825	0.0418314	0.00725738	5.76398	0.0276069	0.0560559	8.23457e-09	0.00809826	**	Assessment centre > Touchscreen > Lifestyle and environment > Smoking	Exposure to tobacco smoke outside home	Lifestyle factors	S-HDL-CE	Lipoprotein and lipid	1279	8.08436	0.437665
X1279_0_0	S_HDL_FC	CatOrd	125809	0.0421215	0.00734219	5.73691	0.0277308	0.0565122	9.66386e-09	0.00950388	**	Assessment centre > Touchscreen > Lifestyle and environment > Smoking	Exposure to tobacco smoke outside home	Lifestyle factors	S-HDL-FC	Lipoprotein and lipid	1279	8.01485	0.0501661
X1279_0_0	S_HDL_L	CatOrd	125820	0.0534818	0.0073597	7.26685	0.0390568	0.0679068	3.7009e-13	3.63963e-07	***	Assessment centre > Touchscreen > Lifestyle and environment > Smoking	Exposure to tobacco smoke outside home	Lifestyle factors	S-HDL-L	Lipoprotein and lipid	1279	12.4317	0.359821
X1279_0_0	S_HDL_P	CatOrd	125819	0.0455389	0.00723693	6.29258	0.0313545	0.0597233	3.13263e-10	0.000308078	***	Assessment centre > Touchscreen > Lifestyle and environment > Smoking	Exposure to tobacco smoke outside home	Lifestyle factors	S-HDL-P	Lipoprotein and lipid	1279	9.50409	0.896644
X1279_0_0	S_HDL_PL	CatOrd	125824	0.0544534	0.00735146	7.40715	0.0400445	0.0688622	1.29848e-13	1.27699e-07	***	Assessment centre > Touchscreen > Lifestyle and environment > Smoking	Exposure to tobacco smoke outside home	Lifestyle factors	S-HDL-PL	Lipoprotein and lipid	1279	12.8866	0.371063
X1279_0_0	XL_HDL_FC	CatOrd	125537	-0.0485005	0.00865685	-5.60256	-0.0654679	-0.0315331	2.11654e-08	0.020815	*	Assessment centre > Touchscreen > Lifestyle and environment > Smoking	Exposure to tobacco smoke outside home	Lifestyle factors	XL-HDL-FC	Lipoprotein and lipid	1279	7.67437	0.503285
X1279_0_0	L_HDL_C_pct	CatOrd	125249	-0.0464601	0.00777651	-5.97441	-0.0617021	-0.0312181	2.31538e-09	0.00227705	**	Assessment centre > Touchscreen > Lifestyle and environment > Smoking	Exposure to tobacco smoke outside home	Lifestyle factors	L-HDL-C%	Lipoprotein and lipid	1279	8.63538	0.527599
X1279_0_0	L_HDL_PL_pct	CatOrd	125369	0.0573224	0.00822603	6.96842	0.0411994	0.0734454	3.22083e-12	3.16751e-06	***	Assessment centre > Touchscreen > Lifestyle and environment > Smoking	Exposure to tobacco smoke outside home	Lifestyle factors	L-HDL-PL%	Lipoprotein and lipid	1279	11.492	0.17027
X1279_0_0	L_VLDL_CE_pct	CatOrd	125818	-0.051006	0.00787878	-6.47384	-0.0664484	-0.0355636	9.58916e-11	9.43042e-05	***	Assessment centre > Touchscreen > Lifestyle and environment > Smoking	Exposure to tobacco smoke outside home	Lifestyle factors	L-VLDL-CE%	Lipoprotein and lipid	1279	10.0182	0.538599
X1279_0_0	M_VLDL_C_pct	CatOrd	125887	-0.0453248	0.0081551	-5.55784	-0.0613088	-0.0293408	2.73682e-08	0.0269151	*	Assessment centre > Touchscreen > Lifestyle and environment > Smoking	Exposure to tobacco smoke outside home	Lifestyle factors	M-VLDL-C%	Lipoprotein and lipid	1279	7.56275	0.110493
X1279_0_0	M_VLDL_TG_pct	CatOrd	125883	0.0475055	0.00845221	5.62049	0.0309392	0.0640719	1.90823e-08	0.0187664	*	Assessment centre > Touchscreen > Lifestyle and environment > Smoking	Exposure to tobacco smoke outside home	Lifestyle factors	M-VLDL-TG%	Lipoprotein and lipid	1279	7.71937	0.614105
X1279_0_0	XL_HDL_TG_pct	CatOrd	124245	0.045509	0.00799587	5.69156	0.0298371	0.0611809	1.26168e-08	0.0124079	*	Assessment centre > Touchscreen > Lifestyle and environment > Smoking	Exposure to tobacco smoke outside home	Lifestyle factors	XL-HDL-TG%	Lipoprotein and lipid	1279	7.89905	0.544976
X1279_0_0	XL_VLDL_FC_pct	CatOrd	123704	-0.057581	0.00791231	-7.2774	-0.0730891	-0.0420729	3.4232e-13	3.36653e-07	***	Assessment centre > Touchscreen > Lifestyle and environment > Smoking	Exposure to tobacco smoke outside home	Lifestyle factors	XL-VLDL-FC%	Lipoprotein and lipid	1279	12.4656	0.227629
X1279_0_0	DHA_by_LA	CatOrd	125180	-0.0732625	0.00796052	-9.20322	-0.0888651	-0.0576598	3.52505e-20	3.4667e-14	***	Assessment centre > Touchscreen > Lifestyle and environment > Smoking	Exposure to tobacco smoke outside home	Lifestyle factors	DHA/LA	Ratio	1279	19.4528	0.901509
X1289_0_0	Ala	CatOrd	144145	-0.0298162	0.00503496	-5.92183	-0.0396847	-0.0199476	3.191e-09	0.00313818	**	Assessment centre > Touchscreen > Lifestyle and environment > Diet	Cooked vegetable intake	Diet and food preferences	Ala	Amino acids	1289	8.49607	0.198526
X1289_0_0	Gly	CatOrd	142952	-0.0342182	0.00536578	-6.37712	-0.0447352	-0.0237013	1.80996e-10	0.000177999	***	Assessment centre > Touchscreen > Lifestyle and environment > Diet	Cooked vegetable intake	Diet and food preferences	Gly	Amino acids	1289	9.74233	0.421812
X1289_0_0	Total_BCAA	CatOrd	143803	0.0308268	0.00533443	5.77883	0.0203713	0.0412822	7.53785e-09	0.00741307	**	Assessment centre > Touchscreen > Lifestyle and environment > Diet	Cooked vegetable intake	Diet and food preferences	Total BCAA	Amino acids	1289	8.12275	0.884362
X1289_0_0	Val	CatOrd	143928	0.0457675	0.00538761	8.49495	0.0352078	0.0563272	1.99859e-17	1.9655e-11	***	Assessment centre > Touchscreen > Lifestyle and environment > Diet	Cooked vegetable intake	Diet and food preferences	Val	Amino acids	1289	16.6993	0.238201
X1289_0_0	ApoB_by_ApoA1	CatOrd	144165	-0.0325451	0.00547425	-5.94512	-0.0432746	-0.0218155	2.76883e-09	0.00272299	**	Assessment centre > Touchscreen > Lifestyle and environment > Diet	Cooked vegetable intake	Diet and food preferences	ApoB/ApoA1	Apolipoproteins	1289	8.5577	0.291631
X1289_0_0	ApoA1	CatOrd	144133	0.0391038	0.0055766	7.01211	0.0281736	0.0500339	2.35773e-12	2.3187e-06	***	Assessment centre > Touchscreen > Lifestyle and environment > Diet	Cooked vegetable intake	Diet and food preferences	ApoA1	Apolipoproteins	1289	11.6275	0.876395
X1289_0_0	HDL_C	CatOrd	144143	0.0508621	0.00588144	8.6479	0.0393345	0.0623897	5.29806e-18	5.21036e-12	***	Assessment centre > Touchscreen > Lifestyle and environment > Diet	Cooked vegetable intake	Diet and food preferences	HDL-C	Cholesterol	1289	17.2759	0.619072
X1289_0_0	HDL_CE	CatOrd	144153	0.0498507	0.00584537	8.52823	0.0383938	0.0613076	1.50007e-17	1.47524e-11	***	Assessment centre > Touchscreen > Lifestyle and environment > Diet	Cooked vegetable intake	Diet and food preferences	HDL-CE	Cholesterol	1289	16.8239	0.857299
X1289_0_0	Omega_6_by_Omega_3	CatOrd	143031	-0.169318	0.00536908	-31.5358	-0.179842	-0.158795	1.57355e-217	1.5475e-211	***	Assessment centre > Touchscreen > Lifestyle and environment > Diet	Cooked vegetable intake	Diet and food preferences	Omega-6/Omega-3	Fatty acids	1289	216.803	0.477284
X1289_0_0	PUFA_by_MUFA	CatOrd	144041	0.0986059	0.00581637	16.9532	0.0872059	0.110006	2.10588e-64	2.07102e-58	***	Assessment centre > Touchscreen > Lifestyle and environment > Diet	Cooked vegetable intake	Diet and food preferences	PUFA/MUFA	Fatty acids	1289	63.6766	0.894231
X1289_0_0	DHA_pct	CatOrd	143791	0.180033	0.0055466	32.4583	0.169162	0.190904	2.83449e-230	2.78757e-224	***	Assessment centre > Touchscreen > Lifestyle and environment > Diet	Cooked vegetable intake	Diet and food preferences	DHA%	Fatty acids	1289	229.548	0.169069
X1289_0_0	MUFA_pct	CatOrd	144045	-0.0925241	0.00583382	-15.8599	-0.103958	-0.0810898	1.34023e-56	1.31805e-50	***	Assessment centre > Touchscreen > Lifestyle and environment > Diet	Cooked vegetable intake	Diet and food preferences	MUFA%	Fatty acids	1289	55.8728	0.62107
X1289_0_0	Omega_3_pct	CatOrd	143718	0.187937	0.00543563	34.5751	0.177284	0.198591	7.12305e-261	7.00514e-255	***	Assessment centre > Touchscreen > Lifestyle and environment > Diet	Cooked vegetable intake	Diet and food preferences	Omega-3%	Fatty acids	1289	260.147	0.722761
X1289_0_0	PUFA_pct	CatOrd	144040	0.0885282	0.00557869	15.869	0.077594	0.0994624	1.16059e-56	1.14137e-50	***	Assessment centre > Touchscreen > Lifestyle and environment > Diet	Cooked vegetable intake	Diet and food preferences	PUFA%	Fatty acids	1289	55.9353	0.190216
X1289_0_0	SFA_pct	CatOrd	144027	-0.0547787	0.0052242	-10.4856	-0.0650181	-0.0445392	1.02818e-25	1.01116e-19	***	Assessment centre > Touchscreen > Lifestyle and environment > Diet	Cooked vegetable intake	Diet and food preferences	SFA%	Fatty acids	1289	24.9879	0.568716
X1289_0_0	DHA	CatOrd	143641	0.170599	0.00546266	31.2301	0.159893	0.181306	2.1684e-213	2.1325e-207	***	Assessment centre > Touchscreen > Lifestyle and environment > Diet	Cooked vegetable intake	Diet and food preferences	DHA	Fatty acids	1289	212.664	0.671531
X1289_0_0	Omega_3	CatOrd	143742	0.149019	0.00528938	28.1733	0.138652	0.159387	3.70958e-174	3.64817e-168	***	Assessment centre > Touchscreen > Lifestyle and environment > Diet	Cooked vegetable intake	Diet and food preferences	Omega-3	Fatty acids	1289	173.431	0.919211
X1289_0_0	PUFA	CatOrd	144017	0.0508706	0.00535219	9.50463	0.0403803	0.0613608	2.03688e-21	2.00316e-15	***	Assessment centre > Touchscreen > Lifestyle and environment > Diet	Cooked vegetable intake	Diet and food preferences	PUFA	Fatty acids	1289	20.691	0.32556
X1289_0_0	Unsaturation	CatOrd	144030	0.164341	0.00558489	29.426	0.153395	0.175287	9.35488e-190	9.20002e-184	***	Assessment centre > Touchscreen > Lifestyle and environment > Diet	Cooked vegetable intake	Diet and food preferences	Unsaturation	Fatty acids	1289	189.029	0.546752
X1289_0_0	Albumin	CatOrd	143984	0.0695892	0.00517172	13.4557	0.0594526	0.0797257	3.01912e-41	2.96914e-35	***	Assessment centre > Touchscreen > Lifestyle and environment > Diet	Cooked vegetable intake	Diet and food preferences	Albumin	Fluid balance	1289	40.5201	0.00499118
X1289_0_0	Creatinine	CatOrd	142493	-0.0574512	0.00594348	-9.66627	-0.0691004	-0.045802	4.26016e-22	4.18964e-16	***	Assessment centre > Touchscreen > Lifestyle and environment > Diet	Cooked vegetable intake	Diet and food preferences	Creatinine	Fluid balance	1289	21.3706	0.370116
X1289_0_0	HDL_FC	CatOrd	144106	0.0485984	0.00585925	8.29431	0.0371143	0.0600825	1.10142e-16	1.08319e-10	***	Assessment centre > Touchscreen > Lifestyle and environment > Diet	Cooked vegetable intake	Diet and food preferences	HDL-FC	Cholesterol	1289	15.958	0.637621
X1289_0_0	Acetate	CatOrd	141692	0.0592411	0.00507811	11.666	0.049288	0.0691942	1.96622e-31	1.93367e-25	***	Assessment centre > Touchscreen > Lifestyle and environment > Diet	Cooked vegetable intake	Diet and food preferences	Acetate	Ketone bodies	1289	30.7064	0.609607
X1289_0_0	Acetoacetate	CatOrd	139892	0.0314096	0.00519586	6.04512	0.0212257	0.0415935	1.49672e-09	0.00147194	**	Assessment centre > Touchscreen > Lifestyle and environment > Diet	Cooked vegetable intake	Diet and food preferences	Acetoacetate	Ketone bodies	1289	8.82486	0.818292
X1289_0_0	Acetone	CatOrd	141888	0.0485903	0.00510851	9.51165	0.0385777	0.058603	1.90443e-21	1.87291e-15	***	Assessment centre > Touchscreen > Lifestyle and environment > Diet	Cooked vegetable intake	Diet and food preferences	Acetone	Ketone bodies	1289	20.7202	0.117892
X1289_0_0	HDL_P	CatOrd	144115	0.0297549	0.00535318	5.55836	0.0192627	0.0402471	2.72795e-08	0.0268279	*	Assessment centre > Touchscreen > Lifestyle and environment > Diet	Cooked vegetable intake	Diet and food preferences	HDL-P	Lipoprotein and lipid	1289	7.56416	0.663358
X1289_0_0	HDL_size	CatOrd	144177	0.054193	0.00606509	8.93524	0.0423055	0.0660806	4.10922e-19	4.0412e-13	***	Assessment centre > Touchscreen > Lifestyle and environment > Diet	Cooked vegetable intake	Diet and food preferences	HDL size	Lipoprotein and lipid	1289	18.3862	0.201607
X1289_0_0	LDL_size	CatOrd	144158	0.0455242	0.00534082	8.52382	0.0350562	0.0559922	1.55833e-17	1.53253e-11	***	Assessment centre > Touchscreen > Lifestyle and environment > Diet	Cooked vegetable intake	Diet and food preferences	LDL size	Lipoprotein and lipid	1289	16.8073	0.58686
X1289_0_0	VLDL_size	CatOrd	144181	-0.0409506	0.00566998	-7.22235	-0.0520637	-0.0298374	5.13461e-13	5.04961e-07	***	Assessment centre > Touchscreen > Lifestyle and environment > Diet	Cooked vegetable intake	Diet and food preferences	VLDL size	Lipoprotein and lipid	1289	12.2895	0.69507
X1289_0_0	L_HDL_C	CatOrd	144111	0.0533174	0.00607171	8.78128	0.0414168	0.0652179	1.63346e-18	1.60642e-12	***	Assessment centre > Touchscreen > Lifestyle and environment > Diet	Cooked vegetable intake	Diet and food preferences	L-HDL-C	Lipoprotein and lipid	1289	17.7869	0.528288
X1289_0_0	L_HDL_CE	CatOrd	144126	0.0526182	0.00605327	8.69253	0.0407538	0.0644826	3.58076e-18	3.52148e-12	***	Assessment centre > Touchscreen > Lifestyle and environment > Diet	Cooked vegetable intake	Diet and food preferences	L-HDL-CE	Lipoprotein and lipid	1289	17.446	0.369522
X1289_0_0	L_HDL_FC	CatOrd	144070	0.0519018	0.00600483	8.64334	0.0401323	0.0636713	5.51377e-18	5.42249e-12	***	Assessment centre > Touchscreen > Lifestyle and environment > Diet	Cooked vegetable intake	Diet and food preferences	L-HDL-FC	Lipoprotein and lipid	1289	17.2586	0.698472
X1289_0_0	L_HDL_L	CatOrd	144114	0.0564507	0.00606576	9.30646	0.0445618	0.0683396	1.33938e-20	1.31721e-14	***	Assessment centre > Touchscreen > Lifestyle and environment > Diet	Cooked vegetable intake	Diet and food preferences	L-HDL-L	Lipoprotein and lipid	1289	19.8731	0.473704
X1289_0_0	L_HDL_P	CatOrd	144105	0.049663	0.00598661	8.29568	0.0379292	0.0613967	1.08885e-16	1.07082e-10	***	Assessment centre > Touchscreen > Lifestyle and environment > Diet	Cooked vegetable intake	Diet and food preferences	L-HDL-P	Lipoprotein and lipid	1289	15.963	0.230808
X1289_0_0	L_HDL_PL	CatOrd	144129	0.0568271	0.00596436	9.52779	0.045137	0.0685173	1.63033e-21	1.60335e-15	***	Assessment centre > Touchscreen > Lifestyle and environment > Diet	Cooked vegetable intake	Diet and food preferences	L-HDL-PL	Lipoprotein and lipid	1289	20.7877	0.454135
X1289_0_0	M_HDL_C	CatOrd	144149	0.0436684	0.00555309	7.86381	0.0327844	0.0545525	3.75174e-15	3.68963e-09	***	Assessment centre > Touchscreen > Lifestyle and environment > Diet	Cooked vegetable intake	Diet and food preferences	M-HDL-C	Lipoprotein and lipid	1289	14.4258	0.0791919
X1289_0_0	M_HDL_CE	CatOrd	144151	0.0428366	0.00552688	7.75059	0.0320039	0.0536693	9.20589e-15	9.05349e-09	***	Assessment centre > Touchscreen > Lifestyle and environment > Diet	Cooked vegetable intake	Diet and food preferences	M-HDL-CE	Lipoprotein and lipid	1289	14.0359	0.257681
X1289_0_0	M_HDL_FC	CatOrd	144139	0.0447318	0.00557195	8.02804	0.0338108	0.0556528	9.97836e-16	9.81318e-10	***	Assessment centre > Touchscreen > Lifestyle and environment > Diet	Cooked vegetable intake	Diet and food preferences	M-HDL-FC	Lipoprotein and lipid	1289	15.0009	0.554081
X1289_0_0	M_HDL_L	CatOrd	144136	0.0403348	0.00546295	7.38333	0.0296274	0.0510422	1.55204e-13	1.52635e-07	***	Assessment centre > Touchscreen > Lifestyle and environment > Diet	Cooked vegetable intake	Diet and food preferences	M-HDL-L	Lipoprotein and lipid	1289	12.8091	0.0217598
X1289_0_0	M_HDL_P	CatOrd	144143	0.0401461	0.00546038	7.35225	0.0294437	0.0508484	1.95927e-13	1.92684e-07	***	Assessment centre > Touchscreen > Lifestyle and environment > Diet	Cooked vegetable intake	Diet and food preferences	M-HDL-P	Lipoprotein and lipid	1289	12.7079	0.211102
X1289_0_0	M_HDL_PL	CatOrd	144133	0.039001	0.00537913	7.25042	0.0284579	0.0495441	4.17565e-13	4.10653e-07	***	Assessment centre > Touchscreen > Lifestyle and environment > Diet	Cooked vegetable intake	Diet and food preferences	M-HDL-PL	Lipoprotein and lipid	1289	12.3793	0.636393
X1289_0_0	XL_HDL_C	CatOrd	143836	0.0421912	0.00598716	7.04694	0.0304563	0.053926	1.83717e-12	1.80676e-06	***	Assessment centre > Touchscreen > Lifestyle and environment > Diet	Cooked vegetable intake	Diet and food preferences	XL-HDL-C	Lipoprotein and lipid	1289	11.7359	0.716974
X1289_0_0	XL_HDL_CE	CatOrd	143880	0.0454765	0.00602951	7.54232	0.0336586	0.0572943	4.64381e-14	4.56694e-08	***	Assessment centre > Touchscreen > Lifestyle and environment > Diet	Cooked vegetable intake	Diet and food preferences	XL-HDL-CE	Lipoprotein and lipid	1289	13.3331	0.776862
X1289_0_0	XL_HDL_L	CatOrd	143808	0.0442374	0.0059647	7.41653	0.0325466	0.0559282	1.20884e-13	1.18883e-07	***	Assessment centre > Touchscreen > Lifestyle and environment > Diet	Cooked vegetable intake	Diet and food preferences	XL-HDL-L	Lipoprotein and lipid	1289	12.9176	0.0732086
X1289_0_0	XL_HDL_P	CatOrd	143757	0.0357496	0.00593822	6.02026	0.0241107	0.0473885	1.74562e-09	0.00171672	**	Assessment centre > Touchscreen > Lifestyle and environment > Diet	Cooked vegetable intake	Diet and food preferences	XL-HDL-P	Lipoprotein and lipid	1289	8.75805	0.0987484
X1289_0_0	XL_HDL_PL	CatOrd	143858	0.0457669	0.00591756	7.73409	0.0341685	0.0573653	1.04815e-14	1.0308e-08	***	Assessment centre > Touchscreen > Lifestyle and environment > Diet	Cooked vegetable intake	Diet and food preferences	XL-HDL-PL	Lipoprotein and lipid	1289	13.9796	0.946396
X1289_0_0	XL_VLDL_L	CatOrd	144067	-0.0306341	0.00540486	-5.66788	-0.0412276	-0.0200405	1.44854e-08	0.0142456	*	Assessment centre > Touchscreen > Lifestyle and environment > Diet	Cooked vegetable intake	Diet and food preferences	XL-VLDL-L	Lipoprotein and lipid	1289	7.83907	0.930883
X1289_0_0	XL_VLDL_TG	CatOrd	143990	-0.030195	0.00539623	-5.59557	-0.0407716	-0.0196184	2.20298e-08	0.0216651	*	Assessment centre > Touchscreen > Lifestyle and environment > Diet	Cooked vegetable intake	Diet and food preferences	XL-VLDL-TG	Lipoprotein and lipid	1289	7.65699	0.921452
X1289_0_0	XXL_VLDL_CE	CatOrd	144079	-0.0310503	0.00541763	-5.73133	-0.0416688	-0.0204317	9.98414e-09	0.00981886	**	Assessment centre > Touchscreen > Lifestyle and environment > Diet	Cooked vegetable intake	Diet and food preferences	XXL-VLDL-CE	Lipoprotein and lipid	1289	8.00069	0.649939
X1289_0_0	XXL_VLDL_L	CatOrd	143876	-0.0299842	0.00545843	-5.49319	-0.0406827	-0.0192856	3.95406e-08	0.0388861	*	Assessment centre > Touchscreen > Lifestyle and environment > Diet	Cooked vegetable intake	Diet and food preferences	XXL-VLDL-L	Lipoprotein and lipid	1289	7.40296	0.15635
X1289_0_0	XXL_VLDL_TG	CatOrd	143771	-0.0309134	0.0054336	-5.68931	-0.0415633	-0.0202636	1.27803e-08	0.0125687	*	Assessment centre > Touchscreen > Lifestyle and environment > Diet	Cooked vegetable intake	Diet and food preferences	XXL-VLDL-TG	Lipoprotein and lipid	1289	7.89346	0.910144
X1289_0_0	TG_by_PG	CatOrd	144044	-0.0433837	0.00571479	-7.59148	-0.0545847	-0.0321827	3.18172e-14	3.12905e-08	***	Assessment centre > Touchscreen > Lifestyle and environment > Diet	Cooked vegetable intake	Diet and food preferences	TG/PG	Lipoprotein and lipid	1289	13.4973	0.922062
X1289_0_0	HDL_PL	CatOrd	144146	0.0481053	0.00565666	8.5042	0.0370183	0.0591924	1.84566e-17	1.81511e-11	***	Assessment centre > Touchscreen > Lifestyle and environment > Diet	Cooked vegetable intake	Diet and food preferences	HDL-PL	Lipoprotein and lipid	1289	16.7338	0.169241
X1289_0_0	L_HDL_TG_pct	CatOrd	143471	-0.0439031	0.00554339	-7.91991	-0.0547682	-0.0330381	2.39367e-15	2.35404e-09	***	Assessment centre > Touchscreen > Lifestyle and environment > Diet	Cooked vegetable intake	Diet and food preferences	L-HDL-TG%	Lipoprotein and lipid	1289	14.6209	0.0733673
X1289_0_0	L_VLDL_CE_pct	CatOrd	144085	0.0339037	0.0054637	6.20527	0.0231949	0.0446126	5.47499e-10	0.000538436	***	Assessment centre > Touchscreen > Lifestyle and environment > Diet	Cooked vegetable intake	Diet and food preferences	L-VLDL-CE%	Lipoprotein and lipid	1289	9.26162	0.566229
X1289_0_0	M_HDL_FC_pct	CatOrd	144161	0.0514152	0.0061555	8.35272	0.0393504	0.06348	6.7289e-17	6.61751e-11	***	Assessment centre > Touchscreen > Lifestyle and environment > Diet	Cooked vegetable intake	Diet and food preferences	M-HDL-FC%	Lipoprotein and lipid	1289	16.1721	0.365405
X1289_0_0	M_HDL_TG_pct	CatOrd	144160	-0.0360859	0.00544318	-6.62956	-0.0467545	-0.0254172	3.37881e-11	3.32287e-05	***	Assessment centre > Touchscreen > Lifestyle and environment > Diet	Cooked vegetable intake	Diet and food preferences	M-HDL-TG%	Lipoprotein and lipid	1289	10.4712	0.460167
X1289_0_0	S_HDL_PL_pct	CatOrd	144175	0.0310973	0.00520897	5.96994	0.0208877	0.0413069	2.37887e-09	0.00233949	**	Assessment centre > Touchscreen > Lifestyle and environment > Diet	Cooked vegetable intake	Diet and food preferences	S-HDL-PL%	Lipoprotein and lipid	1289	8.62363	0.464737
X1289_0_0	S_HDL_TG_pct	CatOrd	144144	-0.0372337	0.00551808	-6.74759	-0.0480492	-0.0264183	1.50884e-11	1.48387e-05	***	Assessment centre > Touchscreen > Lifestyle and environment > Diet	Cooked vegetable intake	Diet and food preferences	S-HDL-TG%	Lipoprotein and lipid	1289	10.8214	0.778907
X1289_0_0	XL_HDL_C_pct	CatOrd	142766	-0.0314761	0.00517391	-6.08362	-0.041617	-0.0213352	1.17794e-09	0.00115844	**	Assessment centre > Touchscreen > Lifestyle and environment > Diet	Cooked vegetable intake	Diet and food preferences	XL-HDL-C%	Lipoprotein and lipid	1289	8.92888	0.823666
X1289_0_0	XL_HDL_FC_pct	CatOrd	143203	-0.0635285	0.00592566	-10.7209	-0.0751428	-0.0519142	8.31221e-27	8.17461e-21	***	Assessment centre > Touchscreen > Lifestyle and environment > Diet	Cooked vegetable intake	Diet and food preferences	XL-HDL-FC%	Lipoprotein and lipid	1289	26.0803	0.282355
X1289_0_0	XL_HDL_PL_pct	CatOrd	142284	0.0447921	0.00534063	8.38705	0.0343245	0.0552597	5.02989e-17	4.94663e-11	***	Assessment centre > Touchscreen > Lifestyle and environment > Diet	Cooked vegetable intake	Diet and food preferences	XL-HDL-PL%	Lipoprotein and lipid	1289	16.2984	0.729978
X1289_0_0	XL_HDL_TG_pct	CatOrd	142294	-0.0400203	0.00562381	-7.11623	-0.051043	-0.0289977	1.11437e-12	1.09593e-06	***	Assessment centre > Touchscreen > Lifestyle and environment > Diet	Cooked vegetable intake	Diet and food preferences	XL-HDL-TG%	Lipoprotein and lipid	1289	11.953	0.495972
X1289_0_0	XL_VLDL_C_pct	CatOrd	141649	0.0341323	0.00558806	6.10808	0.0231797	0.0450849	1.01098e-09	0.000994243	***	Assessment centre > Touchscreen > Lifestyle and environment > Diet	Cooked vegetable intake	Diet and food preferences	XL-VLDL-C%	Lipoprotein and lipid	1289	8.99526	0.0662683
X1289_0_0	XL_VLDL_FC_pct	CatOrd	141738	0.0408657	0.00536171	7.62177	0.0303568	0.0513747	2.5177e-14	2.47602e-08	***	Assessment centre > Touchscreen > Lifestyle and environment > Diet	Cooked vegetable intake	Diet and food preferences	XL-VLDL-FC%	Lipoprotein and lipid	1289	13.599	0.0376478
X1289_0_0	XL_VLDL_TG_pct	CatOrd	142114	-0.038042	0.00544773	-6.98309	-0.0487196	-0.0273645	2.90012e-12	2.85211e-06	***	Assessment centre > Touchscreen > Lifestyle and environment > Diet	Cooked vegetable intake	Diet and food preferences	XL-VLDL-TG%	Lipoprotein and lipid	1289	11.5376	0.237585
X1289_0_0	XXL_VLDL_FC_pct	CatOrd	131509	0.0295681	0.0052341	5.64913	0.0193093	0.0398269	1.61595e-08	0.015892	*	Assessment centre > Touchscreen > Lifestyle and environment > Diet	Cooked vegetable intake	Diet and food preferences	XXL-VLDL-FC%	Lipoprotein and lipid	1289	7.79157	0.218396
X1289_0_0	HDL_L	CatOrd	144137	0.0488219	0.00576157	8.47372	0.0375292	0.0601146	2.39867e-17	2.35896e-11	***	Assessment centre > Touchscreen > Lifestyle and environment > Diet	Cooked vegetable intake	Diet and food preferences	HDL-L	Lipoprotein and lipid	1289	16.62	0.422386
X1289_0_0	Ala_by_His	CatOrd	143986	-0.0397425	0.00505594	-7.86055	-0.0496522	-0.0298329	3.8507e-15	3.78696e-09	***	Assessment centre > Touchscreen > Lifestyle and environment > Diet	Cooked vegetable intake	Diet and food preferences	Ala/His	Ratio	1289	14.4145	0.549752
X1289_0_0	Ala_by_Ile	CatOrd	143827	-0.0299218	0.00501016	-5.97223	-0.0397417	-0.0201019	2.34575e-09	0.00230691	**	Assessment centre > Touchscreen > Lifestyle and environment > Diet	Cooked vegetable intake	Diet and food preferences	Ala/Ile	Ratio	1289	8.62972	0.713738
X1289_0_0	Ala_by_Leu	CatOrd	144026	-0.037259	0.00509566	-7.31191	-0.0472465	-0.0272715	2.64725e-13	2.60343e-07	***	Assessment centre > Touchscreen > Lifestyle and environment > Diet	Cooked vegetable intake	Diet and food preferences	Ala/Leu	Ratio	1289	12.5772	0.239994
X1289_0_0	Ala_by_Val	CatOrd	144023	-0.0599937	0.00506215	-11.8514	-0.0699155	-0.0500719	2.19066e-32	2.1544e-26	***	Assessment centre > Touchscreen > Lifestyle and environment > Diet	Cooked vegetable intake	Diet and food preferences	Ala/Val	Ratio	1289	31.6594	0.895682
X1289_0_0	Gln_by_Gly	CatOrd	141718	0.0342215	0.00550077	6.22123	0.02344	0.045003	4.94658e-10	0.00048647	***	Assessment centre > Touchscreen > Lifestyle and environment > Diet	Cooked vegetable intake	Diet and food preferences	Gln/Gly	Ratio	1289	9.30569	0.482624
X1289_0_0	Gln_by_Val	CatOrd	143561	-0.0493662	0.00548725	-8.99653	-0.0601212	-0.0386112	2.35706e-19	2.31805e-13	***	Assessment centre > Touchscreen > Lifestyle and environment > Diet	Cooked vegetable intake	Diet and food preferences	Gln/Val	Ratio	1289	18.6276	0.262847
X1289_0_0	Gly_by_His	CatOrd	143181	-0.0454798	0.00548715	-8.28841	-0.0562346	-0.0347249	1.15752e-16	1.13836e-10	***	Assessment centre > Touchscreen > Lifestyle and environment > Diet	Cooked vegetable intake	Diet and food preferences	Gly/His	Ratio	1289	15.9365	0.319919
X1289_0_0	Gly_by_Phe	CatOrd	143310	-0.0329733	0.00555996	-5.9305	-0.0438709	-0.0220758	3.02705e-09	0.00297694	**	Assessment centre > Touchscreen > Lifestyle and environment > Diet	Cooked vegetable intake	Diet and food preferences	Gly/Phe	Ratio	1289	8.51898	0.664302
X1289_0_0	Gly_by_Ile	CatOrd	142975	-0.0361944	0.00563282	-6.42562	-0.0472347	-0.025154	1.31744e-10	0.000129563	***	Assessment centre > Touchscreen > Lifestyle and environment > Diet	Cooked vegetable intake	Diet and food preferences	Gly/Ile	Ratio	1289	9.88027	0.728051
X1289_0_0	Gly_by_Val	CatOrd	143313	-0.0565553	0.00569975	-9.92242	-0.0677268	-0.0453838	3.38378e-23	3.32776e-17	***	Assessment centre > Touchscreen > Lifestyle and environment > Diet	Cooked vegetable intake	Diet and food preferences	Gly/Val	Ratio	1289	22.4706	0.571436
X1289_0_0	Gly_by_LA	CatOrd	143466	-0.0291927	0.00522772	-5.58422	-0.0394391	-0.0189464	2.35179e-08	0.0231286	*	Assessment centre > Touchscreen > Lifestyle and environment > Diet	Cooked vegetable intake	Diet and food preferences	Gly/LA	Ratio	1289	7.6286	0.878695
X1289_0_0	His_by_Citrate	CatOrd	143881	0.0351728	0.00512157	6.86759	0.0251346	0.0452111	6.55596e-12	6.44743e-06	***	Assessment centre > Touchscreen > Lifestyle and environment > Diet	Cooked vegetable intake	Diet and food preferences	His/Citrate	Ratio	1289	11.1834	0.409203
X1289_0_0	His_by_Pyruvate	CatOrd	142012	0.0298089	0.00516854	5.76737	0.0196785	0.0399392	8.06867e-09	0.0079351	**	Assessment centre > Touchscreen > Lifestyle and environment > Diet	Cooked vegetable intake	Diet and food preferences	His/Pyruvate	Ratio	1289	8.0932	0.205396
X1289_0_0	Phe_by_Val	CatOrd	143782	-0.0422094	0.00512781	-8.23146	-0.0522599	-0.0321589	1.86477e-16	1.8339e-10	***	Assessment centre > Touchscreen > Lifestyle and environment > Diet	Cooked vegetable intake	Diet and food preferences	Phe/Val	Ratio	1289	15.7294	0.47082
X1289_0_0	Tyr_by_Val	CatOrd	143813	-0.045838	0.00519208	-8.82845	-0.0560145	-0.0356615	1.07293e-18	1.05516e-12	***	Assessment centre > Touchscreen > Lifestyle and environment > Diet	Cooked vegetable intake	Diet and food preferences	Tyr/Val	Ratio	1289	17.9694	0.379408
X1289_0_0	Leu_by_Val	CatOrd	144052	-0.0334717	0.00515837	-6.48882	-0.0435821	-0.0233613	8.67922e-11	8.53555e-05	***	Assessment centre > Touchscreen > Lifestyle and environment > Diet	Cooked vegetable intake	Diet and food preferences	Leu/Val	Ratio	1289	10.0615	0.247565
X1289_0_0	Val_by_Pyruvate	CatOrd	142119	0.0415476	0.00524011	7.92876	0.031277	0.0518182	2.22934e-15	2.19244e-09	***	Assessment centre > Touchscreen > Lifestyle and environment > Diet	Cooked vegetable intake	Diet and food preferences	Val/Pyruvate	Ratio	1289	14.6518	0.925033
X1289_0_0	Total_C_by_Total_TG	CatOrd	144175	0.0362772	0.00571781	6.34459	0.0250703	0.0474841	2.23675e-10	0.000219972	***	Assessment centre > Touchscreen > Lifestyle and environment > Diet	Cooked vegetable intake	Diet and food preferences	Total C/Total TG	Ratio	1289	9.65038	0.466175
X1289_0_0	DHA_by_LA	CatOrd	143391	0.174968	0.00552009	31.6966	0.164148	0.185787	1.00248e-219	9.85889e-214	***	Assessment centre > Touchscreen > Lifestyle and environment > Diet	Cooked vegetable intake	Diet and food preferences	DHA/LA	Ratio	1289	218.999	0.0139417
X1289_0_0	LA_by_Phosphatidylc	CatOrd	144017	-0.0450986	0.00545363	-8.26947	-0.0557877	-0.0344095	1.35684e-16	1.33438e-10	***	Assessment centre > Touchscreen > Lifestyle and environment > Diet	Cooked vegetable intake	Diet and food preferences	LA/PC	Ratio	1289	15.8675	0.943225
X1289_0_0	LA_by_Total_TG	CatOrd	144045	0.0349485	0.00577429	6.05244	0.0236309	0.0462661	1.43021e-09	0.00140653	**	Assessment centre > Touchscreen > Lifestyle and environment > Diet	Cooked vegetable intake	Diet and food preferences	LA/Total TG	Ratio	1289	8.8446	0.374546
X1289_0_0	Citrate_by_Glucose	CatOrd	143320	-0.0282111	0.00513032	-5.49891	-0.0382666	-0.0181557	3.82806e-08	0.0376469	*	Assessment centre > Touchscreen > Lifestyle and environment > Diet	Cooked vegetable intake	Diet and food preferences	Citrate/Glu	Ratio	1289	7.41702	0.00804154
X1289_0_0	ApoA1_by_Total_TG	CatOrd	144142	0.0426144	0.0056441	7.55027	0.031552	0.0536769	4.36905e-14	4.29673e-08	***	Assessment centre > Touchscreen > Lifestyle and environment > Diet	Cooked vegetable intake	Diet and food preferences	ApoA1/Total TG	Ratio	1289	13.3596	0.980525
X1289_0_0	Phosphatidylc_by_Total_TG	CatOrd	144042	0.0487939	0.00577978	8.44217	0.0374655	0.0601223	3.14327e-17	3.09124e-11	***	Assessment centre > Touchscreen > Lifestyle and environment > Diet	Cooked vegetable intake	Diet and food preferences	PC/Total TG	Ratio	1289	16.5026	0.37754
X1299_0_0	Val	CatOrd	139710	0.038564	0.00569969	6.76599	0.0273926	0.0497354	1.32923e-11	1.30723e-05	***	Assessment centre > Touchscreen > Lifestyle and environment > Diet	Salad / raw vegetable intake	Diet and food preferences	Val	Amino acids	1299	10.8764	0.985868
X1299_0_0	ApoB_by_ApoA1	CatOrd	139947	-0.0562364	0.00579526	-9.70387	-0.0675951	-0.0448777	2.9502e-22	2.90136e-16	***	Assessment centre > Touchscreen > Lifestyle and environment > Diet	Salad / raw vegetable intake	Diet and food preferences	ApoB/ApoA1	Apolipoproteins	1299	21.5301	0.139616
X1299_0_0	ApoA1	CatOrd	139913	0.0799804	0.00592034	13.5094	0.0683766	0.0915843	1.46092e-41	1.43674e-35	***	Assessment centre > Touchscreen > Lifestyle and environment > Diet	Salad / raw vegetable intake	Diet and food preferences	ApoA1	Apolipoproteins	1299	40.8354	0.562218
X1299_0_0	HDL_C	CatOrd	139923	0.108559	0.00626552	17.3265	0.096279	0.12084	3.4915e-67	3.43371e-61	***	Assessment centre > Touchscreen > Lifestyle and environment > Diet	Salad / raw vegetable intake	Diet and food preferences	HDL-C	Cholesterol	1299	66.457	0.79436
X1299_0_0	VLDL_C	CatOrd	139947	-0.0442397	0.00570338	-7.75675	-0.0554183	-0.033061	8.77197e-15	8.62676e-09	***	Assessment centre > Touchscreen > Lifestyle and environment > Diet	Salad / raw vegetable intake	Diet and food preferences	VLDL-C	Cholesterol	1299	14.0569	0.193901
X1299_0_0	HDL_CE	CatOrd	139933	0.109781	0.006229	17.6242	0.097572	0.12199	1.91111e-69	1.87947e-63	***	Assessment centre > Touchscreen > Lifestyle and environment > Diet	Salad / raw vegetable intake	Diet and food preferences	HDL-CE	Cholesterol	1299	68.7187	0.710699
X1299_0_0	Total_CE	CatOrd	139937	0.0365767	0.00602912	6.06667	0.0247596	0.0483937	1.30925e-09	0.00128758	**	Assessment centre > Touchscreen > Lifestyle and environment > Diet	Salad / raw vegetable intake	Diet and food preferences	Total CE	Cholesterol	1299	8.88298	0.565708
X1299_0_0	VLDL_CE	CatOrd	139947	-0.0380049	0.0057437	-6.61681	-0.0492626	-0.0267473	3.68357e-11	3.62259e-05	***	Assessment centre > Touchscreen > Lifestyle and environment > Diet	Salad / raw vegetable intake	Diet and food preferences	VLDL-CE	Cholesterol	1299	10.4337	0.0101157
X1299_0_0	Omega_6_by_Omega_3	CatOrd	138842	-0.158329	0.00566513	-27.9479	-0.169432	-0.147225	2.09286e-171	2.05821e-165	***	Assessment centre > Touchscreen > Lifestyle and environment > Diet	Salad / raw vegetable intake	Diet and food preferences	Omega-6/Omega-3	Fatty acids	1299	170.679	0.256951
X1299_0_0	PUFA_by_MUFA	CatOrd	139827	0.139081	0.00612127	22.721	0.127083	0.151079	4.48178e-114	4.40759e-108	***	Assessment centre > Touchscreen > Lifestyle and environment > Diet	Salad / raw vegetable intake	Diet and food preferences	PUFA/MUFA	Fatty acids	1299	113.349	0.470981
X1299_0_0	DHA_pct	CatOrd	139582	0.205462	0.00586616	35.0249	0.193964	0.216959	1.37633e-267	1.35355e-261	***	Assessment centre > Touchscreen > Lifestyle and environment > Diet	Salad / raw vegetable intake	Diet and food preferences	DHA%	Fatty acids	1299	266.861	0.926863
X1299_0_0	LA_pct	CatOrd	139826	0.0485733	0.00601738	8.07216	0.0367792	0.0603673	6.96056e-16	6.84534e-10	***	Assessment centre > Touchscreen > Lifestyle and environment > Diet	Salad / raw vegetable intake	Diet and food preferences	LA%	Fatty acids	1299	15.1574	0.995292
X1299_0_0	MUFA_pct	CatOrd	139831	-0.120368	0.00615392	-19.5595	-0.13243	-0.108306	4.44859e-85	4.37495e-79	***	Assessment centre > Touchscreen > Lifestyle and environment > Diet	Salad / raw vegetable intake	Diet and food preferences	MUFA%	Fatty acids	1299	84.3518	0.209982
X1299_0_0	Omega_3_pct	CatOrd	139514	0.196349	0.00575169	34.1377	0.185076	0.207622	2.30305e-254	2.26492e-248	***	Assessment centre > Touchscreen > Lifestyle and environment > Diet	Salad / raw vegetable intake	Diet and food preferences	Omega-3%	Fatty acids	1299	253.638	0.545187
X1299_0_0	Omega_6_pct	CatOrd	139825	0.0604939	0.00575468	10.5121	0.0492147	0.071773	7.76849e-26	7.63989e-20	***	Assessment centre > Touchscreen > Lifestyle and environment > Diet	Salad / raw vegetable intake	Diet and food preferences	Omega-6%	Fatty acids	1299	25.1097	0.645393
X1299_0_0	PUFA_pct	CatOrd	139826	0.138774	0.00582794	23.8119	0.127351	0.150197	4.47361e-125	4.39956e-119	***	Assessment centre > Touchscreen > Lifestyle and environment > Diet	Salad / raw vegetable intake	Diet and food preferences	PUFA%	Fatty acids	1299	124.349	0.901108
X1299_0_0	SFA_pct	CatOrd	139813	-0.107329	0.00549629	-19.5275	-0.118102	-0.0965562	8.31642e-85	8.17875e-79	***	Assessment centre > Touchscreen > Lifestyle and environment > Diet	Salad / raw vegetable intake	Diet and food preferences	SFA%	Fatty acids	1299	84.0801	0.732322
X1299_0_0	DHA	CatOrd	139442	0.190518	0.0058274	32.6935	0.179096	0.20194	1.48838e-233	1.46374e-227	***	Assessment centre > Touchscreen > Lifestyle and environment > Diet	Salad / raw vegetable intake	Diet and food preferences	DHA	Fatty acids	1299	232.827	0.609711
X1299_0_0	MUFA	CatOrd	139602	-0.0438049	0.00562679	-7.78506	-0.0548334	-0.0327764	7.01533e-15	6.8992e-09	***	Assessment centre > Touchscreen > Lifestyle and environment > Diet	Salad / raw vegetable intake	Diet and food preferences	MUFA	Fatty acids	1299	14.154	0.224372
X1299_0_0	Omega_3	CatOrd	139539	0.149563	0.00561577	26.6327	0.138556	0.16057	6.99356e-156	6.87778e-150	***	Assessment centre > Touchscreen > Lifestyle and environment > Diet	Salad / raw vegetable intake	Diet and food preferences	Omega-3	Fatty acids	1299	155.155	0.916171
X1299_0_0	Omega_6	CatOrd	139802	0.031611	0.00570513	5.54081	0.020429	0.0427931	3.01613e-08	0.0296621	*	Assessment centre > Touchscreen > Lifestyle and environment > Diet	Salad / raw vegetable intake	Diet and food preferences	Omega-6	Fatty acids	1299	7.52055	0.802761
X1299_0_0	PUFA	CatOrd	139805	0.0686635	0.0056613	12.1286	0.0575674	0.0797597	7.75206e-34	7.62373e-28	***	Assessment centre > Touchscreen > Lifestyle and environment > Diet	Salad / raw vegetable intake	Diet and food preferences	PUFA	Fatty acids	1299	33.1106	0.312409
X1299_0_0	SFA	CatOrd	139627	-0.0311873	0.00555645	-5.61281	-0.0420779	-0.0202966	1.99445e-08	0.0196144	*	Assessment centre > Touchscreen > Lifestyle and environment > Diet	Salad / raw vegetable intake	Diet and food preferences	SFA	Fatty acids	1299	7.70018	0.227251
X1299_0_0	Unsaturation	CatOrd	139816	0.198779	0.00590986	33.6351	0.187196	0.210362	5.0337e-247	4.95037e-241	***	Assessment centre > Touchscreen > Lifestyle and environment > Diet	Salad / raw vegetable intake	Diet and food preferences	Unsaturation	Fatty acids	1299	246.298	0.657595
X1299_0_0	Albumin	CatOrd	139767	0.078803	0.00545448	14.4474	0.0681122	0.0894937	2.81713e-47	2.77049e-41	***	Assessment centre > Touchscreen > Lifestyle and environment > Diet	Salad / raw vegetable intake	Diet and food preferences	Albumin	Fluid balance	1299	46.5502	0.735731
X1299_0_0	Creatinine	CatOrd	138337	-0.077987	0.00625504	-12.4679	-0.0902469	-0.0657271	1.16847e-35	1.14912e-29	***	Assessment centre > Touchscreen > Lifestyle and environment > Diet	Salad / raw vegetable intake	Diet and food preferences	Creatinine	Fluid balance	1299	34.9324	0.465094
X1299_0_0	HDL_FC	CatOrd	139887	0.096781	0.00626332	15.452	0.0845049	0.109057	8.1022e-54	7.96808e-48	***	Assessment centre > Touchscreen > Lifestyle and environment > Diet	Salad / raw vegetable intake	Diet and food preferences	HDL-FC	Cholesterol	1299	53.0914	0.863605
X1299_0_0	VLDL_FC	CatOrd	139939	-0.0490255	0.00562579	-8.71442	-0.0600521	-0.037999	2.95349e-18	2.9046e-12	***	Assessment centre > Touchscreen > Lifestyle and environment > Diet	Salad / raw vegetable intake	Diet and food preferences	VLDL-FC	Cholesterol	1299	17.5297	0.675001
X1299_0_0	GlycA	CatOrd	139915	-0.0677441	0.00576558	-11.7497	-0.0790446	-0.0564435	7.33216e-32	7.21078e-26	***	Assessment centre > Touchscreen > Lifestyle and environment > Diet	Salad / raw vegetable intake	Diet and food preferences	GlycA	Inflammation	1299	31.1348	0.161468
X1299_0_0	Acetate	CatOrd	137560	0.0604481	0.00538368	11.228	0.0498961	0.0710001	3.05871e-29	3.00807e-23	***	Assessment centre > Touchscreen > Lifestyle and environment > Diet	Salad / raw vegetable intake	Diet and food preferences	Acetate	Ketone bodies	1299	28.5145	0.0120903
X1299_0_0	Acetoacetate	CatOrd	135777	0.0441371	0.0055325	7.97777	0.0332934	0.0549808	1.50148e-15	1.47663e-09	***	Assessment centre > Touchscreen > Lifestyle and environment > Diet	Salad / raw vegetable intake	Diet and food preferences	Acetoacetate	Ketone bodies	1299	14.8235	0.866068
X1299_0_0	Acetone	CatOrd	137734	0.0688947	0.00544247	12.6587	0.0582274	0.079562	1.04969e-36	1.03231e-30	***	Assessment centre > Touchscreen > Lifestyle and environment > Diet	Salad / raw vegetable intake	Diet and food preferences	Acetone	Ketone bodies	1299	35.9789	0.100713
X1299_0_0	bOHbutyrate	CatOrd	131414	0.042858	0.0056157	7.63182	0.0318513	0.0538648	2.33006e-14	2.29149e-08	***	Assessment centre > Touchscreen > Lifestyle and environment > Diet	Salad / raw vegetable intake	Diet and food preferences	3-Hydroxybutyrate	Ketone bodies	1299	13.6326	0.312232
X1299_0_0	HDL_P	CatOrd	139895	0.0734008	0.00569535	12.8878	0.0622379	0.0845637	5.53928e-38	5.44759e-32	***	Assessment centre > Touchscreen > Lifestyle and environment > Diet	Salad / raw vegetable intake	Diet and food preferences	HDL-P	Lipoprotein and lipid	1299	37.2565	0.434495
X1299_0_0	Total_P	CatOrd	139899	0.0678276	0.00570379	11.8917	0.0566482	0.0790071	1.35588e-32	1.33344e-26	***	Assessment centre > Touchscreen > Lifestyle and environment > Diet	Salad / raw vegetable intake	Diet and food preferences	Total P	Lipoprotein and lipid	1299	31.8678	0.615756
X1299_0_0	VLDL_P	CatOrd	139929	-0.0403759	0.00553397	-7.29601	-0.0512225	-0.0295293	2.97998e-13	2.93065e-07	***	Assessment centre > Touchscreen > Lifestyle and environment > Diet	Salad / raw vegetable intake	Diet and food preferences	VLDL-P	Lipoprotein and lipid	1299	12.5258	0.339224
X1299_0_0	HDL_size	CatOrd	139956	0.0889732	0.0064821	13.726	0.0762683	0.101678	7.56593e-43	7.44068e-37	***	Assessment centre > Touchscreen > Lifestyle and environment > Diet	Salad / raw vegetable intake	Diet and food preferences	HDL size	Lipoprotein and lipid	1299	42.1211	0.579978
X1299_0_0	LDL_size	CatOrd	139937	0.0733159	0.00561594	13.055	0.0623086	0.0843231	6.27522e-39	6.17134e-33	***	Assessment centre > Touchscreen > Lifestyle and environment > Diet	Salad / raw vegetable intake	Diet and food preferences	LDL size	Lipoprotein and lipid	1299	38.2024	0.829675
X1299_0_0	VLDL_size	CatOrd	139961	-0.0821666	0.00598909	-13.7194	-0.0939052	-0.070428	8.28552e-43	8.14836e-37	***	Assessment centre > Touchscreen > Lifestyle and environment > Diet	Salad / raw vegetable intake	Diet and food preferences	VLDL size	Lipoprotein and lipid	1299	42.0817	0.334618
X1299_0_0	L_HDL_C	CatOrd	139892	0.109913	0.00651084	16.8815	0.0971517	0.122674	7.1189e-64	7.00105e-58	***	Assessment centre > Touchscreen > Lifestyle and environment > Diet	Salad / raw vegetable intake	Diet and food preferences	L-HDL-C	Lipoprotein and lipid	1299	63.1476	0.382019
X1299_0_0	L_HDL_CE	CatOrd	139906	0.111263	0.00649794	17.1228	0.098527	0.123999	1.17087e-65	1.15149e-59	***	Assessment centre > Touchscreen > Lifestyle and environment > Diet	Salad / raw vegetable intake	Diet and food preferences	L-HDL-CE	Lipoprotein and lipid	1299	64.9315	0.60569
X1299_0_0	L_HDL_FC	CatOrd	139850	0.100187	0.00646027	15.5082	0.0875251	0.112849	3.38741e-54	3.33134e-48	***	Assessment centre > Touchscreen > Lifestyle and environment > Diet	Salad / raw vegetable intake	Diet and food preferences	L-HDL-FC	Lipoprotein and lipid	1299	53.4701	0.495736
X1299_0_0	L_HDL_L	CatOrd	139894	0.106009	0.00647868	16.3627	0.0933106	0.118707	4.01617e-60	3.94969e-54	***	Assessment centre > Touchscreen > Lifestyle and environment > Diet	Salad / raw vegetable intake	Diet and food preferences	L-HDL-L	Lipoprotein and lipid	1299	59.3962	0.109268
X1299_0_0	L_HDL_P	CatOrd	139885	0.103181	0.00645606	15.982	0.0905267	0.115834	1.91926e-57	1.88749e-51	***	Assessment centre > Touchscreen > Lifestyle and environment > Diet	Salad / raw vegetable intake	Diet and food preferences	L-HDL-P	Lipoprotein and lipid	1299	56.7169	0.845928
X1299_0_0	L_HDL_PL	CatOrd	139909	0.102575	0.00638086	16.0754	0.0900686	0.115082	4.27691e-58	4.20611e-52	***	Assessment centre > Touchscreen > Lifestyle and environment > Diet	Salad / raw vegetable intake	Diet and food preferences	L-HDL-PL	Lipoprotein and lipid	1299	57.3689	0.445857
X1299_0_0	L_VLDL_C	CatOrd	139945	-0.0584163	0.0055843	-10.4608	-0.0693615	-0.0474711	1.33605e-25	1.31394e-19	***	Assessment centre > Touchscreen > Lifestyle and environment > Diet	Salad / raw vegetable intake	Diet and food preferences	L-VLDL-C	Lipoprotein and lipid	1299	24.8742	0.750376
X1299_0_0	L_VLDL_CE	CatOrd	139949	-0.0514077	0.00554434	-9.27211	-0.0622746	-0.0405408	1.84983e-20	1.81921e-14	***	Assessment centre > Touchscreen > Lifestyle and environment > Diet	Salad / raw vegetable intake	Diet and food preferences	L-VLDL-CE	Lipoprotein and lipid	1299	19.7329	0.795539
X1299_0_0	L_VLDL_FC	CatOrd	139934	-0.0621471	0.00561147	-11.075	-0.0731456	-0.0511486	1.70458e-28	1.67636e-22	***	Assessment centre > Touchscreen > Lifestyle and environment > Diet	Salad / raw vegetable intake	Diet and food preferences	L-VLDL-FC	Lipoprotein and lipid	1299	27.7684	0.390699
X1299_0_0	L_VLDL_L	CatOrd	139909	-0.0645856	0.00560626	-11.5203	-0.0755739	-0.0535973	1.07681e-30	1.05899e-24	***	Assessment centre > Touchscreen > Lifestyle and environment > Diet	Salad / raw vegetable intake	Diet and food preferences	L-VLDL-L	Lipoprotein and lipid	1299	29.9679	0.0148479
X1299_0_0	L_VLDL_P	CatOrd	139911	-0.0610543	0.00555374	-10.9934	-0.0719397	-0.050169	4.22362e-28	4.1537e-22	***	Assessment centre > Touchscreen > Lifestyle and environment > Diet	Salad / raw vegetable intake	Diet and food preferences	L-VLDL-P	Lipoprotein and lipid	1299	27.3743	0.743415
X1299_0_0	L_VLDL_PL	CatOrd	139923	-0.065855	0.00561627	-11.7258	-0.0768629	-0.0548471	9.73389e-32	9.57276e-26	***	Assessment centre > Touchscreen > Lifestyle and environment > Diet	Salad / raw vegetable intake	Diet and food preferences	L-VLDL-PL	Lipoprotein and lipid	1299	31.0117	0.0683852
X1299_0_0	L_VLDL_TG	CatOrd	139844	-0.06097	0.00552997	-11.0254	-0.0718087	-0.0501313	2.9614e-28	2.91238e-22	***	Assessment centre > Touchscreen > Lifestyle and environment > Diet	Salad / raw vegetable intake	Diet and food preferences	L-VLDL-TG	Lipoprotein and lipid	1299	27.5285	0.532021
X1299_0_0	M_HDL_C	CatOrd	139929	0.0905778	0.00590375	15.3424	0.0790064	0.102149	4.39828e-53	4.32547e-47	***	Assessment centre > Touchscreen > Lifestyle and environment > Diet	Salad / raw vegetable intake	Diet and food preferences	M-HDL-C	Lipoprotein and lipid	1299	52.3567	0.12263
X1299_0_0	M_HDL_CE	CatOrd	139931	0.0912059	0.00587813	15.5161	0.0796847	0.102727	2.99504e-54	2.94546e-48	***	Assessment centre > Touchscreen > Lifestyle and environment > Diet	Salad / raw vegetable intake	Diet and food preferences	M-HDL-CE	Lipoprotein and lipid	1299	53.5236	0.67577
X1299_0_0	M_HDL_FC	CatOrd	139919	0.085765	0.00593595	14.4484	0.0741305	0.0973994	2.77533e-47	2.72938e-41	***	Assessment centre > Touchscreen > Lifestyle and environment > Diet	Salad / raw vegetable intake	Diet and food preferences	M-HDL-FC	Lipoprotein and lipid	1299	46.5567	0.0560201
X1299_0_0	M_HDL_L	CatOrd	139917	0.0727101	0.00578911	12.5598	0.0613635	0.0840568	3.6728e-36	3.612e-30	***	Assessment centre > Touchscreen > Lifestyle and environment > Diet	Salad / raw vegetable intake	Diet and food preferences	M-HDL-L	Lipoprotein and lipid	1299	35.435	0.798009
X1299_0_0	M_HDL_P	CatOrd	139923	0.0785077	0.00581536	13.5001	0.0671096	0.0899058	1.65897e-41	1.63151e-35	***	Assessment centre > Touchscreen > Lifestyle and environment > Diet	Salad / raw vegetable intake	Diet and food preferences	M-HDL-P	Lipoprotein and lipid	1299	40.7802	0.662605
X1299_0_0	M_HDL_PL	CatOrd	139913	0.0637524	0.00570068	11.1833	0.0525791	0.0749257	5.0644e-29	4.98057e-23	***	Assessment centre > Touchscreen > Lifestyle and environment > Diet	Salad / raw vegetable intake	Diet and food preferences	M-HDL-PL	Lipoprotein and lipid	1299	28.2955	0.244241
X1299_0_0	M_HDL_TG	CatOrd	139808	-0.0380438	0.00536403	-7.09239	-0.0485573	-0.0275303	1.3244e-12	1.30248e-06	***	Assessment centre > Touchscreen > Lifestyle and environment > Diet	Salad / raw vegetable intake	Diet and food preferences	M-HDL-TG	Lipoprotein and lipid	1299	11.878	0.160372
X1299_0_0	M_VLDL_L	CatOrd	139940	-0.0393399	0.00557701	-7.05394	-0.0502709	-0.028409	1.74717e-12	1.71825e-06	***	Assessment centre > Touchscreen > Lifestyle and environment > Diet	Salad / raw vegetable intake	Diet and food preferences	M-VLDL-L	Lipoprotein and lipid	1299	11.7577	0.0579999
X1299_0_0	M_VLDL_P	CatOrd	139946	-0.0335214	0.00555901	-6.03011	-0.0444171	-0.0226258	1.64255e-09	0.00161536	**	Assessment centre > Touchscreen > Lifestyle and environment > Diet	Salad / raw vegetable intake	Diet and food preferences	M-VLDL-P	Lipoprotein and lipid	1299	8.78448	0.0152112
X1299_0_0	M_VLDL_PL	CatOrd	139945	-0.0326692	0.00561093	-5.82242	-0.0436666	-0.0216718	5.8128e-09	0.00571657	**	Assessment centre > Touchscreen > Lifestyle and environment > Diet	Salad / raw vegetable intake	Diet and food preferences	M-VLDL-PL	Lipoprotein and lipid	1299	8.23561	0.833355
X1299_0_0	M_VLDL_TG	CatOrd	139907	-0.0484267	0.00549683	-8.80992	-0.0592004	-0.0376529	1.26625e-18	1.24529e-12	***	Assessment centre > Touchscreen > Lifestyle and environment > Diet	Salad / raw vegetable intake	Diet and food preferences	M-VLDL-TG	Lipoprotein and lipid	1299	17.8975	0.261877
X1299_0_0	S_HDL_C	CatOrd	139890	0.0355367	0.00532713	6.67088	0.0250955	0.0459778	2.55211e-11	2.50986e-05	***	Assessment centre > Touchscreen > Lifestyle and environment > Diet	Salad / raw vegetable intake	Diet and food preferences	S-HDL-C	Lipoprotein and lipid	1299	10.5931	0.0554148
X1299_0_0	S_HDL_CE	CatOrd	139897	0.0340827	0.00529579	6.43582	0.023703	0.0444625	1.23207e-10	0.000121168	***	Assessment centre > Touchscreen > Lifestyle and environment > Diet	Salad / raw vegetable intake	Diet and food preferences	S-HDL-CE	Lipoprotein and lipid	1299	9.90936	0.348033
X1299_0_0	S_HDL_FC	CatOrd	139879	0.0352301	0.00541482	6.50624	0.024617	0.0458431	7.73158e-11	7.60359e-05	***	Assessment centre > Touchscreen > Lifestyle and environment > Diet	Salad / raw vegetable intake	Diet and food preferences	S-HDL-FC	Lipoprotein and lipid	1299	10.1117	0.580218
X1299_0_0	S_HDL_TG	CatOrd	139863	-0.0604473	0.00560716	-10.7804	-0.0714374	-0.0494573	4.36656e-27	4.29427e-21	***	Assessment centre > Touchscreen > Lifestyle and environment > Diet	Salad / raw vegetable intake	Diet and food preferences	S-HDL-TG	Lipoprotein and lipid	1299	26.3599	0.804218
X1299_0_0	S_LDL_TG	CatOrd	139582	-0.0426078	0.00550988	-7.73298	-0.0534071	-0.0318084	1.05758e-14	1.04007e-08	***	Assessment centre > Touchscreen > Lifestyle and environment > Diet	Salad / raw vegetable intake	Diet and food preferences	S-LDL-TG	Lipoprotein and lipid	1299	13.9757	0.340266
X1299_0_0	S_VLDL_CE	CatOrd	139937	-0.0358474	0.00559195	-6.41053	-0.0468076	-0.0248872	1.45473e-10	0.000143065	***	Assessment centre > Touchscreen > Lifestyle and environment > Diet	Salad / raw vegetable intake	Diet and food preferences	S-VLDL-CE	Lipoprotein and lipid	1299	9.83722	0.13485
X1299_0_0	S_VLDL_L	CatOrd	139919	-0.0368673	0.0055273	-6.67003	-0.0477008	-0.0260338	2.56691e-11	2.52442e-05	***	Assessment centre > Touchscreen > Lifestyle and environment > Diet	Salad / raw vegetable intake	Diet and food preferences	S-VLDL-L	Lipoprotein and lipid	1299	10.5906	0.773613
X1299_0_0	S_VLDL_P	CatOrd	139922	-0.0356572	0.00545132	-6.54101	-0.0463418	-0.0249726	6.13135e-11	6.02985e-05	***	Assessment centre > Touchscreen > Lifestyle and environment > Diet	Salad / raw vegetable intake	Diet and food preferences	S-VLDL-P	Lipoprotein and lipid	1299	10.2124	0.877238
X1299_0_0	S_VLDL_TG	CatOrd	139862	-0.0385917	0.0054696	-7.05568	-0.0493121	-0.0278713	1.72556e-12	1.697e-06	***	Assessment centre > Touchscreen > Lifestyle and environment > Diet	Salad / raw vegetable intake	Diet and food preferences	S-VLDL-TG	Lipoprotein and lipid	1299	11.7631	0.987968
X1299_0_0	XL_HDL_C	CatOrd	139624	0.0851183	0.00644011	13.2169	0.0724957	0.0977409	7.40701e-40	7.28439e-34	***	Assessment centre > Touchscreen > Lifestyle and environment > Diet	Salad / raw vegetable intake	Diet and food preferences	XL-HDL-C	Lipoprotein and lipid	1299	39.1304	0.654819
X1299_0_0	XL_HDL_CE	CatOrd	139668	0.0938697	0.00649461	14.4535	0.0811403	0.106599	2.5788e-47	2.53611e-41	***	Assessment centre > Touchscreen > Lifestyle and environment > Diet	Salad / raw vegetable intake	Diet and food preferences	XL-HDL-CE	Lipoprotein and lipid	1299	46.5886	0.254027
X1299_0_0	XL_HDL_FC	CatOrd	139572	0.0491771	0.00615493	7.98988	0.0371135	0.0612408	1.36093e-15	1.3384e-09	***	Assessment centre > Touchscreen > Lifestyle and environment > Diet	Salad / raw vegetable intake	Diet and food preferences	XL-HDL-FC	Lipoprotein and lipid	1299	14.8662	0.641456
X1299_0_0	XL_HDL_L	CatOrd	139596	0.0794735	0.0064039	12.4102	0.0669218	0.0920251	2.4027e-35	2.36292e-29	***	Assessment centre > Touchscreen > Lifestyle and environment > Diet	Salad / raw vegetable intake	Diet and food preferences	XL-HDL-L	Lipoprotein and lipid	1299	34.6193	0.450612
X1299_0_0	XL_HDL_P	CatOrd	139544	0.0755444	0.00640085	11.8022	0.0629988	0.0880901	3.9368e-32	3.87163e-26	***	Assessment centre > Touchscreen > Lifestyle and environment > Diet	Salad / raw vegetable intake	Diet and food preferences	XL-HDL-P	Lipoprotein and lipid	1299	31.4049	0.196961
X1299_0_0	XL_HDL_PL	CatOrd	139645	0.0768426	0.00635684	12.0882	0.0643831	0.089302	1.26798e-33	1.24699e-27	***	Assessment centre > Touchscreen > Lifestyle and environment > Diet	Salad / raw vegetable intake	Diet and food preferences	XL-HDL-PL	Lipoprotein and lipid	1299	32.8969	0.606187
X1299_0_0	XL_VLDL_C	CatOrd	139937	-0.0656399	0.00565209	-11.6134	-0.076718	-0.0545618	3.64245e-31	3.58215e-25	***	Assessment centre > Touchscreen > Lifestyle and environment > Diet	Salad / raw vegetable intake	Diet and food preferences	XL-VLDL-C	Lipoprotein and lipid	1299	30.4386	0.97463
X1299_0_0	XL_VLDL_CE	CatOrd	139951	-0.0612677	0.00564588	-10.8518	-0.0723336	-0.0502017	2.00629e-27	1.97308e-21	***	Assessment centre > Touchscreen > Lifestyle and environment > Diet	Salad / raw vegetable intake	Diet and food preferences	XL-VLDL-CE	Lipoprotein and lipid	1299	26.6976	0.199174
X1299_0_0	XL_VLDL_FC	CatOrd	139912	-0.0677134	0.00562979	-12.0277	-0.0787478	-0.056679	2.64014e-33	2.59644e-27	***	Assessment centre > Touchscreen > Lifestyle and environment > Diet	Salad / raw vegetable intake	Diet and food preferences	XL-VLDL-FC	Lipoprotein and lipid	1299	32.5784	0.434759
X1299_0_0	XL_VLDL_L	CatOrd	139852	-0.0735495	0.00567594	-12.9581	-0.0846743	-0.0624246	2.22441e-38	2.18758e-32	***	Assessment centre > Touchscreen > Lifestyle and environment > Diet	Salad / raw vegetable intake	Diet and food preferences	XL-VLDL-L	Lipoprotein and lipid	1299	37.6528	0.339539
X1299_0_0	XL_VLDL_P	CatOrd	139862	-0.069506	0.00562275	-12.3616	-0.0805266	-0.0584854	4.40052e-35	4.32767e-29	***	Assessment centre > Touchscreen > Lifestyle and environment > Diet	Salad / raw vegetable intake	Diet and food preferences	XL-VLDL-P	Lipoprotein and lipid	1299	34.3565	0.0340082
X1299_0_0	XL_VLDL_PL	CatOrd	139879	-0.0714349	0.00565225	-12.6383	-0.0825134	-0.0603565	1.3594e-36	1.3369e-30	***	Assessment centre > Touchscreen > Lifestyle and environment > Diet	Salad / raw vegetable intake	Diet and food preferences	XL-VLDL-PL	Lipoprotein and lipid	1299	35.8667	0.0991986
X1299_0_0	XL_VLDL_TG	CatOrd	139783	-0.0717663	0.00565211	-12.6973	-0.0828445	-0.0606882	6.41734e-37	6.31111e-31	***	Assessment centre > Touchscreen > Lifestyle and environment > Diet	Salad / raw vegetable intake	Diet and food preferences	XL-VLDL-TG	Lipoprotein and lipid	1299	36.1926	0.419233
X1299_0_0	XS_VLDL_TG	CatOrd	139740	-0.0297323	0.00542149	-5.48415	-0.0403584	-0.0191061	4.16186e-08	0.0409297	*	Assessment centre > Touchscreen > Lifestyle and environment > Diet	Salad / raw vegetable intake	Diet and food preferences	XS-VLDL-TG	Lipoprotein and lipid	1299	7.38071	0.0473383
X1299_0_0	XXL_VLDL_C	CatOrd	139838	-0.0696929	0.00569407	-12.2396	-0.0808533	-0.0585325	1.98988e-34	1.95694e-28	***	Assessment centre > Touchscreen > Lifestyle and environment > Diet	Salad / raw vegetable intake	Diet and food preferences	XXL-VLDL-C	Lipoprotein and lipid	1299	33.7012	0.0265293
X1299_0_0	XXL_VLDL_CE	CatOrd	139863	-0.0715927	0.00567958	-12.6053	-0.0827247	-0.0604608	2.06668e-36	2.03247e-30	***	Assessment centre > Touchscreen > Lifestyle and environment > Diet	Salad / raw vegetable intake	Diet and food preferences	XXL-VLDL-CE	Lipoprotein and lipid	1299	35.6847	0.173512
X1299_0_0	XXL_VLDL_FC	CatOrd	139799	-0.064152	0.00568498	-11.2845	-0.0752945	-0.0530094	1.61279e-29	1.58609e-23	***	Assessment centre > Touchscreen > Lifestyle and environment > Diet	Salad / raw vegetable intake	Diet and food preferences	XXL-VLDL-FC	Lipoprotein and lipid	1299	28.7924	0.378087
X1299_0_0	XXL_VLDL_L	CatOrd	139672	-0.0755646	0.0057119	-13.2293	-0.0867599	-0.0643693	6.27954e-40	6.17559e-34	***	Assessment centre > Touchscreen > Lifestyle and environment > Diet	Salad / raw vegetable intake	Diet and food preferences	XXL-VLDL-L	Lipoprotein and lipid	1299	39.2021	0.588323
X1299_0_0	XXL_VLDL_P	CatOrd	139711	-0.068314	0.00567423	-12.0393	-0.0794355	-0.0571925	2.29302e-33	2.25507e-27	***	Assessment centre > Touchscreen > Lifestyle and environment > Diet	Salad / raw vegetable intake	Diet and food preferences	XXL-VLDL-P	Lipoprotein and lipid	1299	32.6396	0.33643
X1299_0_0	XXL_VLDL_PL	CatOrd	139756	-0.0668288	0.00570593	-11.7122	-0.0780125	-0.0556452	1.1426e-31	1.12369e-25	***	Assessment centre > Touchscreen > Lifestyle and environment > Diet	Salad / raw vegetable intake	Diet and food preferences	XXL-VLDL-PL	Lipoprotein and lipid	1299	30.9421	0.494548
X1299_0_0	XXL_VLDL_TG	CatOrd	139573	-0.0765622	0.00567434	-13.4927	-0.0876839	-0.0654405	1.83305e-41	1.80271e-35	***	Assessment centre > Touchscreen > Lifestyle and environment > Diet	Salad / raw vegetable intake	Diet and food preferences	XXL-VLDL-TG	Lipoprotein and lipid	1299	40.7368	0.752327
X1299_0_0	TG_by_PG	CatOrd	139830	-0.095696	0.0060125	-15.9162	-0.10748	-0.0839115	5.493e-57	5.40207e-51	***	Assessment centre > Touchscreen > Lifestyle and environment > Diet	Salad / raw vegetable intake	Diet and food preferences	TG/PG	Lipoprotein and lipid	1299	56.2602	0.169062
X1299_0_0	Cholines	CatOrd	139797	0.0514382	0.00587086	8.76161	0.0399313	0.0629451	1.9458e-18	1.91358e-12	***	Assessment centre > Touchscreen > Lifestyle and environment > Diet	Salad / raw vegetable intake	Diet and food preferences	Cholines	Lipoprotein and lipid	1299	17.7109	0.843632
X1299_0_0	Phosphatidylc	CatOrd	139798	0.0528466	0.00583216	9.06124	0.0414155	0.0642776	1.30583e-19	1.28421e-13	***	Assessment centre > Touchscreen > Lifestyle and environment > Diet	Salad / raw vegetable intake	Diet and food preferences	PC	Lipoprotein and lipid	1299	18.8841	0.320303
X1299_0_0	Phosphoglyc	CatOrd	139800	0.04656	0.00576074	8.08229	0.0352689	0.057851	6.4063e-16	6.30025e-10	***	Assessment centre > Touchscreen > Lifestyle and environment > Diet	Salad / raw vegetable intake	Diet and food preferences	Phosphoglyc	Lipoprotein and lipid	1299	15.1934	0.233887
X1299_0_0	Sphingomyelins	CatOrd	139799	0.0457897	0.00603138	7.59191	0.0339682	0.0576112	3.17157e-14	3.11907e-08	***	Assessment centre > Touchscreen > Lifestyle and environment > Diet	Salad / raw vegetable intake	Diet and food preferences	SM	Lipoprotein and lipid	1299	13.4987	0.309994
X1299_0_0	HDL_PL	CatOrd	139926	0.0813261	0.00600068	13.5528	0.0695648	0.0930875	8.10318e-42	7.96904e-36	***	Assessment centre > Touchscreen > Lifestyle and environment > Diet	Salad / raw vegetable intake	Diet and food preferences	HDL-PL	Lipoprotein and lipid	1299	41.0913	0.78991
X1299_0_0	Total_PL	CatOrd	139935	0.0331883	0.00585241	5.67088	0.0217176	0.044659	1.42348e-08	0.0139991	*	Assessment centre > Touchscreen > Lifestyle and environment > Diet	Salad / raw vegetable intake	Diet and food preferences	Total PL	Lipoprotein and lipid	1299	7.84665	0.254508
X1299_0_0	VLDL_PL	CatOrd	139925	-0.0532036	0.0056231	-9.46162	-0.0642249	-0.0421823	3.07677e-21	3.02584e-15	***	Assessment centre > Touchscreen > Lifestyle and environment > Diet	Salad / raw vegetable intake	Diet and food preferences	VLDL-PL	Lipoprotein and lipid	1299	20.5119	0.922824
X1299_0_0	IDL_C_pct	CatOrd	139744	0.0345906	0.0058685	5.89428	0.0230883	0.0460928	3.77188e-09	0.00370944	**	Assessment centre > Touchscreen > Lifestyle and environment > Diet	Salad / raw vegetable intake	Diet and food preferences	IDL-C%	Lipoprotein and lipid	1299	8.42344	0.148353
X1299_0_0	IDL_TG_pct	CatOrd	139188	-0.0395378	0.00605065	-6.53448	-0.0513971	-0.0276786	6.40492e-11	6.29889e-05	***	Assessment centre > Touchscreen > Lifestyle and environment > Diet	Salad / raw vegetable intake	Diet and food preferences	IDL-TG%	Lipoprotein and lipid	1299	10.1935	0.216478
X1299_0_0	L_HDL_C_pct	CatOrd	139240	0.0754488	0.00589173	12.8059	0.063901	0.0869966	1.59587e-37	1.56945e-31	***	Assessment centre > Touchscreen > Lifestyle and environment > Diet	Salad / raw vegetable intake	Diet and food preferences	L-HDL-C%	Lipoprotein and lipid	1299	36.797	0.626092
X1299_0_0	L_HDL_CE_pct	CatOrd	139376	0.0694618	0.00576505	12.0488	0.0581623	0.0807613	2.04535e-33	2.01149e-27	***	Assessment centre > Touchscreen > Lifestyle and environment > Diet	Salad / raw vegetable intake	Diet and food preferences	L-HDL-CE%	Lipoprotein and lipid	1299	32.6892	0.25707
X1299_0_0	L_HDL_FC_pct	CatOrd	138515	0.0394921	0.0059943	6.58827	0.0277433	0.0512409	4.46552e-11	4.39159e-05	***	Assessment centre > Touchscreen > Lifestyle and environment > Diet	Salad / raw vegetable intake	Diet and food preferences	L-HDL-FC%	Lipoprotein and lipid	1299	10.3501	0.707174
X1299_0_0	L_HDL_PL_pct	CatOrd	139379	-0.0528433	0.00615509	-8.58529	-0.0649072	-0.0407793	9.15172e-18	9.00023e-12	***	Assessment centre > Touchscreen > Lifestyle and environment > Diet	Salad / raw vegetable intake	Diet and food preferences	L-HDL-PL%	Lipoprotein and lipid	1299	17.0385	0.742405
X1299_0_0	L_HDL_TG_pct	CatOrd	139280	-0.0900971	0.00583773	-15.4336	-0.101539	-0.0786551	1.0782e-53	1.06035e-47	***	Assessment centre > Touchscreen > Lifestyle and environment > Diet	Salad / raw vegetable intake	Diet and food preferences	L-HDL-TG%	Lipoprotein and lipid	1299	52.9673	0.262356
X1299_0_0	L_LDL_C_pct	CatOrd	139475	0.0663437	0.00596163	11.1284	0.0546589	0.0780285	9.37938e-29	9.22411e-23	***	Assessment centre > Touchscreen > Lifestyle and environment > Diet	Salad / raw vegetable intake	Diet and food preferences	L-LDL-C%	Lipoprotein and lipid	1299	28.0278	0.57262
X1299_0_0	L_LDL_CE_pct	CatOrd	139766	0.0367114	0.00535674	6.85332	0.0262122	0.0472106	7.24536e-12	7.12542e-06	***	Assessment centre > Touchscreen > Lifestyle and environment > Diet	Salad / raw vegetable intake	Diet and food preferences	L-LDL-CE%	Lipoprotein and lipid	1299	11.1399	0.915649
X1299_0_0	L_LDL_FC_pct	CatOrd	139647	0.0452105	0.00606664	7.45231	0.0333199	0.0571012	9.22433e-14	9.07163e-08	***	Assessment centre > Touchscreen > Lifestyle and environment > Diet	Salad / raw vegetable intake	Diet and food preferences	L-LDL-FC%	Lipoprotein and lipid	1299	13.0351	0.70842
X1299_0_0	L_LDL_PL_pct	CatOrd	139895	-0.0413664	0.00541139	-7.64433	-0.0519727	-0.0307601	2.11367e-14	2.07868e-08	***	Assessment centre > Touchscreen > Lifestyle and environment > Diet	Salad / raw vegetable intake	Diet and food preferences	L-LDL-PL%	Lipoprotein and lipid	1299	13.675	0.844355
X1299_0_0	L_LDL_TG_pct	CatOrd	139108	-0.0381067	0.00590903	-6.4489	-0.0496885	-0.026525	1.13033e-10	0.000111162	***	Assessment centre > Touchscreen > Lifestyle and environment > Diet	Salad / raw vegetable intake	Diet and food preferences	L-LDL-TG%	Lipoprotein and lipid	1299	9.94679	0.919942
X1299_0_0	L_VLDL_CE_pct	CatOrd	139865	0.0436821	0.00576579	7.57608	0.0323811	0.054983	3.58318e-14	3.52386e-08	***	Assessment centre > Touchscreen > Lifestyle and environment > Diet	Salad / raw vegetable intake	Diet and food preferences	L-VLDL-CE%	Lipoprotein and lipid	1299	13.4457	0.294635
X1299_0_0	L_VLDL_PL_pct	CatOrd	135691	-0.0601869	0.00592184	-10.1635	-0.0717937	-0.0485801	2.94251e-24	2.8938e-18	***	Assessment centre > Touchscreen > Lifestyle and environment > Diet	Salad / raw vegetable intake	Diet and food preferences	L-VLDL-PL%	Lipoprotein and lipid	1299	23.5313	0.650653
X1299_0_0	M_HDL_C_pct	CatOrd	139948	0.090782	0.00584325	15.5362	0.0793293	0.102235	2.19086e-54	2.15459e-48	***	Assessment centre > Touchscreen > Lifestyle and environment > Diet	Salad / raw vegetable intake	Diet and food preferences	M-HDL-C%	Lipoprotein and lipid	1299	53.6594	0.141766
X1299_0_0	M_HDL_CE_pct	CatOrd	139933	0.0756544	0.00564695	13.3974	0.0645864	0.0867224	6.63751e-41	6.52763e-35	***	Assessment centre > Touchscreen > Lifestyle and environment > Diet	Salad / raw vegetable intake	Diet and food preferences	M-HDL-CE%	Lipoprotein and lipid	1299	40.178	0.853532
X1299_0_0	M_HDL_FC_pct	CatOrd	139942	0.101385	0.00648949	15.6229	0.0886654	0.114104	5.65558e-55	5.56195e-49	***	Assessment centre > Touchscreen > Lifestyle and environment > Diet	Salad / raw vegetable intake	Diet and food preferences	M-HDL-FC%	Lipoprotein and lipid	1299	54.2475	0.666007
X1299_0_0	M_HDL_PL_pct	CatOrd	139940	-0.0909892	0.00597887	-15.2185	-0.102708	-0.0792706	2.93781e-52	2.88918e-46	***	Assessment centre > Touchscreen > Lifestyle and environment > Diet	Salad / raw vegetable intake	Diet and food preferences	M-HDL-PL%	Lipoprotein and lipid	1299	51.532	0.733327
X1299_0_0	M_HDL_TG_pct	CatOrd	139941	-0.0900425	0.0057849	-15.5651	-0.101381	-0.0787041	1.39683e-54	1.3737e-48	***	Assessment centre > Touchscreen > Lifestyle and environment > Diet	Salad / raw vegetable intake	Diet and food preferences	M-HDL-TG%	Lipoprotein and lipid	1299	53.8549	0.31474
X1299_0_0	M_LDL_CE_pct	CatOrd	139891	-0.0652213	0.00560012	-11.6464	-0.0761975	-0.054245	2.47453e-31	2.43356e-25	***	Assessment centre > Touchscreen > Lifestyle and environment > Diet	Salad / raw vegetable intake	Diet and food preferences	M-LDL-CE%	Lipoprotein and lipid	1299	30.6065	0.667718
X1299_0_0	M_LDL_FC_pct	CatOrd	139704	0.0681703	0.00573479	11.8871	0.0569301	0.0794105	1.43133e-32	1.40763e-26	***	Assessment centre > Touchscreen > Lifestyle and environment > Diet	Salad / raw vegetable intake	Diet and food preferences	M-LDL-FC%	Lipoprotein and lipid	1299	31.8443	0.463887
X1299_0_0	M_LDL_PL_pct	CatOrd	139938	0.0405908	0.00542355	7.48418	0.0299607	0.051221	7.24157e-14	7.12169e-08	***	Assessment centre > Touchscreen > Lifestyle and environment > Diet	Salad / raw vegetable intake	Diet and food preferences	M-LDL-PL%	Lipoprotein and lipid	1299	13.1402	0.650283
X1299_0_0	M_VLDL_C_pct	CatOrd	139961	0.0556277	0.00607973	9.14969	0.0437114	0.067544	5.7831e-20	5.68736e-14	***	Assessment centre > Touchscreen > Lifestyle and environment > Diet	Salad / raw vegetable intake	Diet and food preferences	M-VLDL-C%	Lipoprotein and lipid	1299	19.2378	0.785775
X1299_0_0	M_VLDL_CE_pct	CatOrd	139961	0.0531996	0.00598002	8.89621	0.0414787	0.0649204	5.84503e-19	5.74828e-13	***	Assessment centre > Touchscreen > Lifestyle and environment > Diet	Salad / raw vegetable intake	Diet and food preferences	M-VLDL-CE%	Lipoprotein and lipid	1299	18.2332	0.901704
X1299_0_0	M_VLDL_FC_pct	CatOrd	139926	0.0438675	0.0060782	7.21719	0.0319543	0.0557808	5.33415e-13	5.24585e-07	***	Assessment centre > Touchscreen > Lifestyle and environment > Diet	Salad / raw vegetable intake	Diet and food preferences	M-VLDL-FC%	Lipoprotein and lipid	1299	12.2729	0.527408
X1299_0_0	M_VLDL_TG_pct	CatOrd	139956	-0.0575673	0.00616042	-9.3447	-0.0696417	-0.0454928	9.34433e-21	9.18964e-15	***	Assessment centre > Touchscreen > Lifestyle and environment > Diet	Salad / raw vegetable intake	Diet and food preferences	M-VLDL-TG%	Lipoprotein and lipid	1299	20.0295	0.158109
X1299_0_0	S_HDL_C_pct	CatOrd	139928	0.0506484	0.00543801	9.31377	0.0399899	0.0613069	1.25083e-20	1.23013e-14	***	Assessment centre > Touchscreen > Lifestyle and environment > Diet	Salad / raw vegetable intake	Diet and food preferences	S-HDL-C%	Lipoprotein and lipid	1299	19.9028	0.269619
X1299_0_0	S_HDL_CE_pct	CatOrd	139881	0.0374508	0.00536887	6.97554	0.0269278	0.0479738	3.06053e-12	3.00986e-06	***	Assessment centre > Touchscreen > Lifestyle and environment > Diet	Salad / raw vegetable intake	Diet and food preferences	S-HDL-CE%	Lipoprotein and lipid	1299	11.5142	0.13454
X1299_0_0	S_HDL_FC_pct	CatOrd	139723	0.0551449	0.00597023	9.23665	0.0434433	0.0668466	2.57735e-20	2.53468e-14	***	Assessment centre > Touchscreen > Lifestyle and environment > Diet	Salad / raw vegetable intake	Diet and food preferences	S-HDL-FC%	Lipoprotein and lipid	1299	19.5888	0.237558
X1299_0_0	S_HDL_TG_pct	CatOrd	139923	-0.0895814	0.00587278	-15.2537	-0.101092	-0.0780708	1.71584e-52	1.68744e-46	***	Assessment centre > Touchscreen > Lifestyle and environment > Diet	Salad / raw vegetable intake	Diet and food preferences	S-HDL-TG%	Lipoprotein and lipid	1299	51.7655	0.723057
X1299_0_0	S_LDL_CE_pct	CatOrd	139885	-0.0445292	0.00554377	-8.0323	-0.055395	-0.0336635	9.63958e-16	9.48001e-10	***	Assessment centre > Touchscreen > Lifestyle and environment > Diet	Salad / raw vegetable intake	Diet and food preferences	S-LDL-CE%	Lipoprotein and lipid	1299	15.0159	0.627125
X1299_0_0	S_LDL_FC_pct	CatOrd	139465	0.0447413	0.0055238	8.09973	0.0339146	0.0555679	5.55188e-16	5.45998e-10	***	Assessment centre > Touchscreen > Lifestyle and environment > Diet	Salad / raw vegetable intake	Diet and food preferences	S-LDL-FC%	Lipoprotein and lipid	1299	15.2556	0.452364
X1299_0_0	S_LDL_PL_pct	CatOrd	139884	0.0427644	0.00545755	7.83582	0.0320676	0.0534611	4.69055e-15	4.6129e-09	***	Assessment centre > Touchscreen > Lifestyle and environment > Diet	Salad / raw vegetable intake	Diet and food preferences	S-LDL-PL%	Lipoprotein and lipid	1299	14.3288	0.634307
X1299_0_0	S_LDL_TG_pct	CatOrd	139349	-0.0508459	0.00577478	-8.80482	-0.0621645	-0.0395273	1.32517e-18	1.30324e-12	***	Assessment centre > Touchscreen > Lifestyle and environment > Diet	Salad / raw vegetable intake	Diet and food preferences	S-LDL-TG%	Lipoprotein and lipid	1299	17.8777	0.529497
X1299_0_0	S_VLDL_FC_pct	CatOrd	139953	0.0484781	0.00609701	7.95113	0.036528	0.0604283	1.8619e-15	1.83108e-09	***	Assessment centre > Touchscreen > Lifestyle and environment > Diet	Salad / raw vegetable intake	Diet and food preferences	S-VLDL-FC%	Lipoprotein and lipid	1299	14.73	0.330106
X1299_0_0	S_VLDL_PL_pct	CatOrd	139947	0.0490175	0.00605906	8.08994	0.0371417	0.0608932	6.0166e-16	5.917e-10	***	Assessment centre > Touchscreen > Lifestyle and environment > Diet	Salad / raw vegetable intake	Diet and food preferences	S-VLDL-PL%	Lipoprotein and lipid	1299	15.2206	0.770737
X1299_0_0	XL_HDL_CE_pct	CatOrd	138507	0.0488017	0.00526331	9.27205	0.0384856	0.0591178	1.85102e-20	1.82038e-14	***	Assessment centre > Touchscreen > Lifestyle and environment > Diet	Salad / raw vegetable intake	Diet and food preferences	XL-HDL-CE%	Lipoprotein and lipid	1299	19.7326	0.634989
X1299_0_0	XL_HDL_FC_pct	CatOrd	139023	-0.0992752	0.00623086	-15.9328	-0.111488	-0.0870627	4.21439e-57	4.14462e-51	***	Assessment centre > Touchscreen > Lifestyle and environment > Diet	Salad / raw vegetable intake	Diet and food preferences	XL-HDL-FC%	Lipoprotein and lipid	1299	56.3753	0.774364
X1299_0_0	XL_HDL_PL_pct	CatOrd	138129	0.0409105	0.00558148	7.32969	0.0299708	0.0518502	2.31933e-13	2.28094e-07	***	Assessment centre > Touchscreen > Lifestyle and environment > Diet	Salad / raw vegetable intake	Diet and food preferences	XL-HDL-PL%	Lipoprotein and lipid	1299	12.6346	0.178849
X1299_0_0	XL_HDL_TG_pct	CatOrd	138137	-0.0731481	0.00591794	-12.3604	-0.0847473	-0.061549	4.46677e-35	4.39283e-29	***	Assessment centre > Touchscreen > Lifestyle and environment > Diet	Salad / raw vegetable intake	Diet and food preferences	XL-HDL-TG%	Lipoprotein and lipid	1299	34.35	0.396402
X1299_0_0	XL_VLDL_C_pct	CatOrd	137469	0.0678979	0.00593006	11.4498	0.056275	0.0795209	2.43338e-30	2.39309e-24	***	Assessment centre > Touchscreen > Lifestyle and environment > Diet	Salad / raw vegetable intake	Diet and food preferences	XL-VLDL-C%	Lipoprotein and lipid	1299	29.6138	0.962716
X1299_0_0	XL_VLDL_CE_pct	CatOrd	137218	0.0672424	0.0059145	11.3691	0.05565	0.0788348	6.14784e-30	6.04607e-24	***	Assessment centre > Touchscreen > Lifestyle and environment > Diet	Salad / raw vegetable intake	Diet and food preferences	XL-VLDL-CE%	Lipoprotein and lipid	1299	29.2113	0.377314
X1299_0_0	XL_VLDL_FC_pct	CatOrd	137552	0.0472629	0.00569257	8.30256	0.0361055	0.0584204	1.02803e-16	1.01101e-10	***	Assessment centre > Touchscreen > Lifestyle and environment > Diet	Salad / raw vegetable intake	Diet and food preferences	XL-VLDL-FC%	Lipoprotein and lipid	1299	15.988	0.0775549
X1299_0_0	XL_VLDL_TG_pct	CatOrd	137921	-0.0587654	0.00585794	-10.0318	-0.0702469	-0.0472838	1.12627e-23	1.10763e-17	***	Assessment centre > Touchscreen > Lifestyle and environment > Diet	Salad / raw vegetable intake	Diet and food preferences	XL-VLDL-TG%	Lipoprotein and lipid	1299	22.9484	0.529335
X1299_0_0	XS_VLDL_C_pct	CatOrd	139930	0.0350375	0.00615297	5.69441	0.0229777	0.0470973	1.24047e-08	0.0121994	*	Assessment centre > Touchscreen > Lifestyle and environment > Diet	Salad / raw vegetable intake	Diet and food preferences	XS-VLDL-C%	Lipoprotein and lipid	1299	7.90641	0.949724
X1299_0_0	XS_VLDL_CE_pct	CatOrd	139940	0.03876	0.0061793	6.27256	0.0266486	0.0508715	3.56191e-10	0.000350295	***	Assessment centre > Touchscreen > Lifestyle and environment > Diet	Salad / raw vegetable intake	Diet and food preferences	XS-VLDL-CE%	Lipoprotein and lipid	1299	9.44832	0.856113
X1299_0_0	XS_VLDL_PL_pct	CatOrd	139878	-0.0316489	0.00547251	-5.78325	-0.0423751	-0.0209228	7.3426e-09	0.00722105	**	Assessment centre > Touchscreen > Lifestyle and environment > Diet	Salad / raw vegetable intake	Diet and food preferences	XS-VLDL-PL%	Lipoprotein and lipid	1299	8.13415	0.549436
X1299_0_0	XXL_VLDL_C_pct	CatOrd	125773	0.031707	0.00556413	5.69847	0.0208013	0.0426127	1.2116e-08	0.0119154	*	Assessment centre > Touchscreen > Lifestyle and environment > Diet	Salad / raw vegetable intake	Diet and food preferences	XXL-VLDL-C%	Lipoprotein and lipid	1299	7.91664	0.664954
X1299_0_0	XXL_VLDL_FC_pct	CatOrd	127511	0.0451454	0.00552538	8.17055	0.0343157	0.0559752	3.09756e-16	3.04628e-10	***	Assessment centre > Touchscreen > Lifestyle and environment > Diet	Salad / raw vegetable intake	Diet and food preferences	XXL-VLDL-FC%	Lipoprotein and lipid	1299	15.509	0.500448
X1299_0_0	XXL_VLDL_PL_pct	CatOrd	122773	0.031877	0.00559161	5.70086	0.0209175	0.0428366	1.19476e-08	0.0117498	*	Assessment centre > Touchscreen > Lifestyle and environment > Diet	Salad / raw vegetable intake	Diet and food preferences	XXL-VLDL-PL%	Lipoprotein and lipid	1299	7.92272	0.924072
X1299_0_0	HDL_L	CatOrd	139917	0.0907571	0.00611461	14.8427	0.0787725	0.102742	8.47004e-50	8.32982e-44	***	Assessment centre > Touchscreen > Lifestyle and environment > Diet	Salad / raw vegetable intake	Diet and food preferences	HDL-L	Lipoprotein and lipid	1299	49.0721	0.091928
X1299_0_0	VLDL_L	CatOrd	139912	-0.0617049	0.00566927	-10.8841	-0.0728166	-0.0505931	1.40816e-27	1.38485e-21	***	Assessment centre > Touchscreen > Lifestyle and environment > Diet	Salad / raw vegetable intake	Diet and food preferences	VLDL-L	Lipoprotein and lipid	1299	26.8513	0.496953
X1299_0_0	HDL_TG	CatOrd	139765	-0.0380662	0.00536979	-7.08896	-0.048591	-0.0275414	1.35764e-12	1.33517e-06	***	Assessment centre > Touchscreen > Lifestyle and environment > Diet	Salad / raw vegetable intake	Diet and food preferences	HDL-TG	Lipoprotein and lipid	1299	11.8672	0.782224
X1299_0_0	Total_TG	CatOrd	139799	-0.0613847	0.00563789	-10.8879	-0.0724349	-0.0503344	1.35075e-27	1.32839e-21	***	Assessment centre > Touchscreen > Lifestyle and environment > Diet	Salad / raw vegetable intake	Diet and food preferences	Total TG	Lipoprotein and lipid	1299	26.8694	0.869847
X1299_0_0	VLDL_TG	CatOrd	139822	-0.0662	0.00566542	-11.6849	-0.0773043	-0.0550958	1.57442e-31	1.54836e-25	***	Assessment centre > Touchscreen > Lifestyle and environment > Diet	Salad / raw vegetable intake	Diet and food preferences	VLDL-TG	Lipoprotein and lipid	1299	30.8029	0.901552
X1299_0_0	Ala_by_His	CatOrd	139773	-0.0300517	0.0053457	-5.62166	-0.0405293	-0.0195741	1.89491e-08	0.0186354	*	Assessment centre > Touchscreen > Lifestyle and environment > Diet	Salad / raw vegetable intake	Diet and food preferences	Ala/His	Ratio	1299	7.72241	0.811382
X1299_0_0	Ala_by_Leu	CatOrd	139803	-0.0330436	0.00540217	-6.11673	-0.0436319	-0.0224554	9.57667e-10	0.000941814	***	Assessment centre > Touchscreen > Lifestyle and environment > Diet	Salad / raw vegetable intake	Diet and food preferences	Ala/Leu	Ratio	1299	9.01879	0.15373
X1299_0_0	Ala_by_Val	CatOrd	139802	-0.0448858	0.00536109	-8.37251	-0.0553935	-0.0343781	5.69136e-17	5.59714e-11	***	Assessment centre > Touchscreen > Lifestyle and environment > Diet	Salad / raw vegetable intake	Diet and food preferences	Ala/Val	Ratio	1299	16.2448	0.729759
X1299_0_0	Gln_by_Val	CatOrd	139347	-0.0339276	0.00581361	-5.8359	-0.0453223	-0.0225329	5.36202e-09	0.00527326	**	Assessment centre > Touchscreen > Lifestyle and environment > Diet	Salad / raw vegetable intake	Diet and food preferences	Gln/Val	Ratio	1299	8.27067	0.759503
X1299_0_0	His_by_Citrate	CatOrd	139668	0.0298442	0.00541189	5.51455	0.0192369	0.0404515	3.50284e-08	0.0344485	*	Assessment centre > Touchscreen > Lifestyle and environment > Diet	Salad / raw vegetable intake	Diet and food preferences	His/Citrate	Ratio	1299	7.45558	0.660819
X1299_0_0	Phe_by_Leu	CatOrd	139548	-0.0367257	0.00553977	-6.62947	-0.0475837	-0.0258678	3.38119e-11	3.32522e-05	***	Assessment centre > Touchscreen > Lifestyle and environment > Diet	Salad / raw vegetable intake	Diet and food preferences	Phe/Leu	Ratio	1299	10.4709	0.908035
X1299_0_0	Phe_by_Val	CatOrd	139572	-0.0493118	0.00542775	-9.08513	-0.0599501	-0.0386734	1.0488e-19	1.03144e-13	***	Assessment centre > Touchscreen > Lifestyle and environment > Diet	Salad / raw vegetable intake	Diet and food preferences	Phe/Val	Ratio	1299	18.9793	0.389784
X1299_0_0	Total_C_by_bOHbutyrate	CatOrd	134138	-0.0421613	0.00564066	-7.47452	-0.0532169	-0.0311056	7.79531e-14	7.66627e-08	***	Assessment centre > Touchscreen > Lifestyle and environment > Diet	Salad / raw vegetable intake	Diet and food preferences	Total C/3-Hydroxybutyrate	Ratio	1299	13.1082	0.956978
X1299_0_0	Total_C_by_ApoA1	CatOrd	139943	-0.0360212	0.00584253	-6.16534	-0.0474726	-0.0245698	7.05232e-10	0.000693558	***	Assessment centre > Touchscreen > Lifestyle and environment > Diet	Salad / raw vegetable intake	Diet and food preferences	Total C/ApoA1	Ratio	1299	9.15167	0.456586
X1299_0_0	Total_C_by_Total_TG	CatOrd	139955	0.0894104	0.00605092	14.7763	0.0775506	0.10127	2.26828e-49	2.23073e-43	***	Assessment centre > Touchscreen > Lifestyle and environment > Diet	Salad / raw vegetable intake	Diet and food preferences	Total C/Total TG	Ratio	1299	48.6443	0.195009
X1299_0_0	DHA_by_LA	CatOrd	139205	0.179653	0.00587479	30.5804	0.168139	0.191168	1.06886e-204	1.05117e-198	***	Assessment centre > Touchscreen > Lifestyle and environment > Diet	Salad / raw vegetable intake	Diet and food preferences	DHA/LA	Ratio	1299	203.971	0.590719
X1299_0_0	LA_by_Phosphatidylc	CatOrd	139803	-0.0360648	0.00575329	-6.26855	-0.0473412	-0.0247883	3.6548e-10	0.00035943	***	Assessment centre > Touchscreen > Lifestyle and environment > Diet	Salad / raw vegetable intake	Diet and food preferences	LA/PC	Ratio	1299	9.43714	0.155399
X1299_0_0	LA_by_Total_TG	CatOrd	139831	0.100023	0.00611417	16.3592	0.088039	0.112007	4.25705e-60	4.18658e-54	***	Assessment centre > Touchscreen > Lifestyle and environment > Diet	Salad / raw vegetable intake	Diet and food preferences	LA/Total TG	Ratio	1299	59.3709	0.519496
X1299_0_0	Glucose_by_bOHbutyrate	CatOrd	133776	-0.0502147	0.00561113	-8.94911	-0.0612125	-0.0392168	3.62773e-19	3.56767e-13	***	Assessment centre > Touchscreen > Lifestyle and environment > Diet	Salad / raw vegetable intake	Diet and food preferences	Glu/3-Hydroxybutyrate	Ratio	1299	18.4404	0.41284
X1299_0_0	bOHbutyrate_by_Phosphatidylc	CatOrd	132314	0.0333519	0.00561641	5.93829	0.0223437	0.0443601	2.8872e-09	0.00283941	**	Assessment centre > Touchscreen > Lifestyle and environment > Diet	Salad / raw vegetable intake	Diet and food preferences	3-Hydroxybutyrate/PC	Ratio	1299	8.53952	0.827217
X1299_0_0	ApoA1_by_Total_TG	CatOrd	139922	0.0941083	0.00600562	15.67	0.0823372	0.105879	2.70239e-55	2.65765e-49	***	Assessment centre > Touchscreen > Lifestyle and environment > Diet	Salad / raw vegetable intake	Diet and food preferences	ApoA1/Total TG	Ratio	1299	54.5683	0.563096
X1299_0_0	ApoB_by_Total_TG	CatOrd	139956	0.0734968	0.00595181	12.3486	0.0618312	0.0851623	5.16678e-35	5.08124e-29	***	Assessment centre > Touchscreen > Lifestyle and environment > Diet	Salad / raw vegetable intake	Diet and food preferences	ApoB/Total TG	Ratio	1299	34.2868	0.456475
X1299_0_0	Cholines_by_Phosphatidylc	CatOrd	139761	-0.0361424	0.00551995	-6.54759	-0.0469615	-0.0253233	5.86742e-11	5.77029e-05	***	Assessment centre > Touchscreen > Lifestyle and environment > Diet	Salad / raw vegetable intake	Diet and food preferences	Cholines/PC	Ratio	1299	10.2316	0.192349
X1299_0_0	Phosphatidylc_by_Total_TG	CatOrd	139829	0.105526	0.00614396	17.1756	0.0934841	0.117568	4.72892e-66	4.65063e-60	***	Assessment centre > Touchscreen > Lifestyle and environment > Diet	Salad / raw vegetable intake	Diet and food preferences	PC/Total TG	Ratio	1299	65.3252	0.471947
X1309_0_0	Gln	CatOrd	143061	0.0361014	0.00545683	6.61581	0.025406	0.0467967	3.70809e-11	3.64671e-05	***	Assessment centre > Touchscreen > Lifestyle and environment > Diet	Fresh fruit intake	Diet and food preferences	Gln	Amino acids	1309	10.4308	0.2325
X1309_0_0	Phe	CatOrd	143261	-0.033641	0.0053228	-6.32017	-0.0440737	-0.0232083	2.62032e-10	0.000257694	***	Assessment centre > Touchscreen > Lifestyle and environment > Diet	Fresh fruit intake	Diet and food preferences	Phe	Amino acids	1309	9.58165	0.31408
X1309_0_0	Leu	CatOrd	143217	-0.0324382	0.0055275	-5.86851	-0.0432721	-0.0216043	4.40703e-09	0.00433408	**	Assessment centre > Touchscreen > Lifestyle and environment > Diet	Fresh fruit intake	Diet and food preferences	Leu	Amino acids	1309	8.35585	0.866852
X1309_0_0	ApoA1	CatOrd	143486	-0.0949423	0.00588683	-16.1279	-0.10648	-0.0834041	1.82907e-58	1.79879e-52	***	Assessment centre > Touchscreen > Lifestyle and environment > Diet	Fresh fruit intake	Diet and food preferences	ApoA1	Apolipoproteins	1309	57.7378	0.444987
X1309_0_0	ApoB	CatOrd	143519	-0.0541431	0.00575153	-9.41368	-0.0654161	-0.0428701	4.85807e-21	4.77765e-15	***	Assessment centre > Touchscreen > Lifestyle and environment > Diet	Fresh fruit intake	Diet and food preferences	ApoB	Apolipoproteins	1309	20.3135	0.433928
X1309_0_0	Clinical_LDL_C	CatOrd	143517	-0.071	0.0058425	-12.1523	-0.0824513	-0.0595487	5.79478e-34	5.69886e-28	***	Assessment centre > Touchscreen > Lifestyle and environment > Diet	Fresh fruit intake	Diet and food preferences	Clinical LDL-C	Cholesterol	1309	33.237	0.472588
X1309_0_0	HDL_C	CatOrd	143496	-0.0562254	0.00618611	-9.08898	-0.0683502	-0.0441006	1.01201e-19	9.95261e-14	***	Assessment centre > Touchscreen > Lifestyle and environment > Diet	Fresh fruit intake	Diet and food preferences	HDL-C	Cholesterol	1309	18.9948	0.833402
X1309_0_0	LDL_C	CatOrd	143515	-0.0758347	0.00572894	-13.2371	-0.0870634	-0.064606	5.65303e-40	5.55945e-34	***	Assessment centre > Touchscreen > Lifestyle and environment > Diet	Fresh fruit intake	Diet and food preferences	LDL-C	Cholesterol	1309	39.2477	0.0103411
X1309_0_0	non_HDL_C	CatOrd	143519	-0.0733469	0.00584471	-12.5493	-0.0848025	-0.0618912	4.19093e-36	4.12155e-30	***	Assessment centre > Touchscreen > Lifestyle and environment > Diet	Fresh fruit intake	Diet and food preferences	Non-HDL-C	Cholesterol	1309	35.3777	0.309129
X1309_0_0	Remnant_C	CatOrd	143523	-0.0653635	0.00588349	-11.1096	-0.0768951	-0.0538318	1.15701e-28	1.13786e-22	***	Assessment centre > Touchscreen > Lifestyle and environment > Diet	Fresh fruit intake	Diet and food preferences	Remnant-C	Cholesterol	1309	27.9367	0.086153
X1309_0_0	Total_C	CatOrd	143511	-0.0875781	0.0059996	-14.5973	-0.0993373	-0.0758189	3.16315e-48	3.11079e-42	***	Assessment centre > Touchscreen > Lifestyle and environment > Diet	Fresh fruit intake	Diet and food preferences	Total C	Cholesterol	1309	47.4999	0.823007
X1309_0_0	VLDL_C	CatOrd	143519	-0.0536138	0.0056631	-9.46723	-0.0647135	-0.0425142	2.91499e-21	2.86674e-15	***	Assessment centre > Touchscreen > Lifestyle and environment > Diet	Fresh fruit intake	Diet and food preferences	VLDL-C	Cholesterol	1309	20.5354	0.471107
X1309_0_0	HDL_CE	CatOrd	143505	-0.0557336	0.00615069	-9.06136	-0.067789	-0.0436783	1.30388e-19	1.2823e-13	***	Assessment centre > Touchscreen > Lifestyle and environment > Diet	Fresh fruit intake	Diet and food preferences	HDL-CE	Cholesterol	1309	18.8848	0.532336
X1309_0_0	LDL_CE	CatOrd	143513	-0.0781618	0.00567836	-13.7649	-0.0892914	-0.0670322	4.41723e-43	4.3441e-37	***	Assessment centre > Touchscreen > Lifestyle and environment > Diet	Fresh fruit intake	Diet and food preferences	LDL-CE	Cholesterol	1309	42.3549	0.395395
X1309_0_0	Total_CE	CatOrd	143508	-0.0900203	0.00600087	-15.0012	-0.101782	-0.0782586	7.87998e-51	7.74954e-45	***	Assessment centre > Touchscreen > Lifestyle and environment > Diet	Fresh fruit intake	Diet and food preferences	Total CE	Cholesterol	1309	50.1035	0.454437
X1309_0_0	VLDL_CE	CatOrd	143519	-0.0503626	0.00570106	-8.8339	-0.0615366	-0.0391885	1.0219e-18	1.00499e-12	***	Assessment centre > Touchscreen > Lifestyle and environment > Diet	Fresh fruit intake	Diet and food preferences	VLDL-CE	Cholesterol	1309	17.9906	0.114901
X1309_0_0	Omega_6_by_Omega_3	CatOrd	142384	-0.209906	0.00565099	-37.1449	-0.220982	-0.19883	1.47266e-300	1.44828e-294	***	Assessment centre > Touchscreen > Lifestyle and environment > Diet	Fresh fruit intake	Diet and food preferences	Omega-6/Omega-3	Fatty acids	1309	299.832	0.0310908
X1309_0_0	PUFA_by_MUFA	CatOrd	143394	0.177138	0.00614917	28.8068	0.165085	0.18919	5.85052e-182	5.75367e-176	***	Assessment centre > Touchscreen > Lifestyle and environment > Diet	Fresh fruit intake	Diet and food preferences	PUFA/MUFA	Fatty acids	1309	181.233	0.0232109
X1309_0_0	DHA_pct	CatOrd	143140	0.253535	0.00583862	43.4238	0.242091	0.264979	0	0	***	Assessment centre > Touchscreen > Lifestyle and environment > Diet	Fresh fruit intake	Diet and food preferences	DHA%	Fatty acids	1309	400	0.0775193
X1309_0_0	MUFA_pct	CatOrd	143398	-0.163955	0.00615441	-26.6403	-0.176018	-0.151893	5.57413e-156	5.48185e-150	***	Assessment centre > Touchscreen > Lifestyle and environment > Diet	Fresh fruit intake	Diet and food preferences	MUFA%	Fatty acids	1309	155.254	0.361531
X1309_0_0	Omega_3_pct	CatOrd	143070	0.246572	0.00572185	43.0931	0.235357	0.257787	0	0	***	Assessment centre > Touchscreen > Lifestyle and environment > Diet	Fresh fruit intake	Diet and food preferences	Omega-3%	Fatty acids	1309	400	0.761409
X1309_0_0	Omega_6_pct	CatOrd	143392	0.0516615	0.00581248	8.88804	0.0402691	0.063054	6.28943e-19	6.18532e-13	***	Assessment centre > Touchscreen > Lifestyle and environment > Diet	Fresh fruit intake	Diet and food preferences	Omega-6%	Fatty acids	1309	18.2014	0.743282
X1309_0_0	PUFA_pct	CatOrd	143393	0.16054	0.00594387	27.0094	0.14889	0.17219	2.89579e-160	2.84786e-154	***	Assessment centre > Touchscreen > Lifestyle and environment > Diet	Fresh fruit intake	Diet and food preferences	PUFA%	Fatty acids	1309	159.538	0.0976922
X1309_0_0	SFA_pct	CatOrd	143379	-0.104382	0.00551438	-18.9291	-0.115191	-0.0935743	8.21568e-80	8.07968e-74	***	Assessment centre > Touchscreen > Lifestyle and environment > Diet	Fresh fruit intake	Diet and food preferences	SFA%	Fatty acids	1309	79.0854	0.961905
X1309_0_0	DHA	CatOrd	143000	0.179424	0.00564689	31.774	0.168356	0.190492	8.75119e-221	8.60632e-215	***	Assessment centre > Touchscreen > Lifestyle and environment > Diet	Fresh fruit intake	Diet and food preferences	DHA	Fatty acids	1309	220.058	0.143204
X1309_0_0	LA	CatOrd	143357	-0.101751	0.00575809	-17.6709	-0.113037	-0.090465	8.33161e-70	8.19369e-64	***	Assessment centre > Touchscreen > Lifestyle and environment > Diet	Fresh fruit intake	Diet and food preferences	LA	Fatty acids	1309	69.0793	0.484662
X1309_0_0	MUFA	CatOrd	143160	-0.130102	0.00565385	-23.0112	-0.141183	-0.11902	5.87719e-117	5.7799e-111	***	Assessment centre > Touchscreen > Lifestyle and environment > Diet	Fresh fruit intake	Diet and food preferences	MUFA	Fatty acids	1309	116.231	0.564911
X1309_0_0	Omega_3	CatOrd	143100	0.149073	0.00549871	27.1105	0.138295	0.15985	1.90336e-161	1.87185e-155	***	Assessment centre > Touchscreen > Lifestyle and environment > Diet	Fresh fruit intake	Diet and food preferences	Omega-3	Fatty acids	1309	160.72	0.932306
X1309_0_0	Omega_6	CatOrd	143367	-0.10285	0.00568589	-18.0886	-0.113994	-0.0917053	4.72938e-73	4.65109e-67	***	Assessment centre > Touchscreen > Lifestyle and environment > Diet	Fresh fruit intake	Diet and food preferences	Omega-6	Fatty acids	1309	72.3252	0.820025
X1309_0_0	PUFA	CatOrd	143370	-0.0421796	0.005626	-7.49725	-0.0532065	-0.0311526	6.5543e-14	6.4458e-08	***	Assessment centre > Touchscreen > Lifestyle and environment > Diet	Fresh fruit intake	Diet and food preferences	PUFA	Fatty acids	1309	13.1835	0.533083
X1309_0_0	SFA	CatOrd	143184	-0.11436	0.00557802	-20.5018	-0.125293	-0.103427	2.8243e-93	2.77754e-87	***	Assessment centre > Touchscreen > Lifestyle and environment > Diet	Fresh fruit intake	Diet and food preferences	SFA	Fatty acids	1309	92.5491	0.384469
X1309_0_0	Total_FA	CatOrd	143296	-0.100073	0.00556612	-17.9789	-0.110982	-0.0891632	3.42278e-72	3.36612e-66	***	Assessment centre > Touchscreen > Lifestyle and environment > Diet	Fresh fruit intake	Diet and food preferences	Total FA	Fatty acids	1309	71.4656	0.545988
X1309_0_0	Unsaturation	CatOrd	143382	0.209343	0.0058693	35.6675	0.197839	0.220847	2.09925e-277	2.0645e-271	***	Assessment centre > Touchscreen > Lifestyle and environment > Diet	Fresh fruit intake	Diet and food preferences	Unsaturation	Fatty acids	1309	276.678	0.796728
X1309_0_0	Albumin	CatOrd	143337	0.0457871	0.00543591	8.42308	0.0351327	0.0564415	3.70044e-17	3.63918e-11	***	Assessment centre > Touchscreen > Lifestyle and environment > Diet	Fresh fruit intake	Diet and food preferences	Albumin	Fluid balance	1309	16.4317	0.627343
X1309_0_0	Creatinine	CatOrd	141866	-0.113309	0.00628385	-18.0318	-0.125626	-0.100993	1.32168e-72	1.2998e-66	***	Assessment centre > Touchscreen > Lifestyle and environment > Diet	Fresh fruit intake	Diet and food preferences	Creatinine	Fluid balance	1309	71.8789	0.103957
X1309_0_0	HDL_FC	CatOrd	143459	-0.0525107	0.00615101	-8.53692	-0.0645667	-0.0404547	1.39166e-17	1.36862e-11	***	Assessment centre > Touchscreen > Lifestyle and environment > Diet	Fresh fruit intake	Diet and food preferences	HDL-FC	Cholesterol	1309	16.8565	0.191993
X1309_0_0	LDL_FC	CatOrd	143518	-0.0644591	0.00577587	-11.1601	-0.0757798	-0.0531384	6.57248e-29	6.46368e-23	***	Assessment centre > Touchscreen > Lifestyle and environment > Diet	Fresh fruit intake	Diet and food preferences	LDL-FC	Cholesterol	1309	28.1823	0.84211
X1309_0_0	Total_FC	CatOrd	143513	-0.0781465	0.00592231	-13.1953	-0.0897542	-0.0665388	9.85321e-40	9.6901e-34	***	Assessment centre > Touchscreen > Lifestyle and environment > Diet	Fresh fruit intake	Diet and food preferences	Total FC	Cholesterol	1309	39.0064	0.479377
X1309_0_0	VLDL_FC	CatOrd	143510	-0.0559276	0.00560475	-9.97862	-0.0669129	-0.0449423	1.92443e-23	1.89257e-17	***	Assessment centre > Touchscreen > Lifestyle and environment > Diet	Fresh fruit intake	Diet and food preferences	VLDL-FC	Cholesterol	1309	22.7157	0.777261
X1309_0_0	Lactate	CatOrd	143258	-0.0632605	0.00539336	-11.7293	-0.0738315	-0.0526895	9.32336e-32	9.16902e-26	***	Assessment centre > Touchscreen > Lifestyle and environment > Diet	Fresh fruit intake	Diet and food preferences	Lactate	Glycolysis related metabolites	1309	31.0304	0.818179
X1309_0_0	Pyruvate	CatOrd	142664	-0.0417113	0.0053374	-7.8149	-0.0521726	-0.03125	5.53784e-15	5.44616e-09	***	Assessment centre > Touchscreen > Lifestyle and environment > Diet	Fresh fruit intake	Diet and food preferences	Pyruvate	Glycolysis related metabolites	1309	14.2567	0.296934
X1309_0_0	GlycA	CatOrd	143486	-0.110044	0.00577166	-19.0663	-0.121357	-0.0987319	6.0612e-81	5.96086e-75	***	Assessment centre > Touchscreen > Lifestyle and environment > Diet	Fresh fruit intake	Diet and food preferences	GlycA	Inflammation	1309	80.2174	0.22671
X1309_0_0	Acetate	CatOrd	141066	0.105232	0.00531262	19.808	0.0948197	0.115645	3.33906e-87	3.28378e-81	***	Assessment centre > Touchscreen > Lifestyle and environment > Diet	Fresh fruit intake	Diet and food preferences	Acetate	Ketone bodies	1309	86.4764	0.620358
X1309_0_0	Acetoacetate	CatOrd	139242	-0.0325697	0.00545728	-5.96812	-0.0432659	-0.0218734	2.40587e-09	0.00236605	**	Assessment centre > Touchscreen > Lifestyle and environment > Diet	Fresh fruit intake	Diet and food preferences	Acetoacetate	Ketone bodies	1309	8.61873	0.373876
X1309_0_0	bOHbutyrate	CatOrd	134815	-0.0524201	0.00552672	-9.48485	-0.0632525	-0.0415877	2.46492e-21	2.42412e-15	***	Assessment centre > Touchscreen > Lifestyle and environment > Diet	Fresh fruit intake	Diet and food preferences	3-Hydroxybutyrate	Ketone bodies	1309	20.6082	0.885972
X1309_0_0	HDL_P	CatOrd	143467	-0.11306	0.00566156	-19.9698	-0.124157	-0.101964	1.3314e-88	1.30936e-82	***	Assessment centre > Touchscreen > Lifestyle and environment > Diet	Fresh fruit intake	Diet and food preferences	HDL-P	Lipoprotein and lipid	1309	87.8757	0.125532
X1309_0_0	LDL_P	CatOrd	143515	-0.0514944	0.00564388	-9.12394	-0.0625564	-0.0404324	7.33446e-20	7.21304e-14	***	Assessment centre > Touchscreen > Lifestyle and environment > Diet	Fresh fruit intake	Diet and food preferences	LDL-P	Lipoprotein and lipid	1309	19.1346	0.157997
X1309_0_0	Total_P	CatOrd	143470	-0.117251	0.00567363	-20.666	-0.128372	-0.106131	9.63959e-95	9.48002e-89	***	Assessment centre > Touchscreen > Lifestyle and environment > Diet	Fresh fruit intake	Diet and food preferences	Total P	Lipoprotein and lipid	1309	94.0159	0.638463
X1309_0_0	VLDL_P	CatOrd	143501	-0.0485027	0.00551685	-8.79173	-0.0593157	-0.0376896	1.48857e-18	1.46393e-12	***	Assessment centre > Touchscreen > Lifestyle and environment > Diet	Fresh fruit intake	Diet and food preferences	VLDL-P	Lipoprotein and lipid	1309	17.8272	0.186131
X1309_0_0	HDL_size	CatOrd	143528	0.0431415	0.00633764	6.80719	0.0307197	0.0555633	9.99152e-12	9.82612e-06	***	Assessment centre > Touchscreen > Lifestyle and environment > Diet	Fresh fruit intake	Diet and food preferences	HDL size	Lipoprotein and lipid	1309	11.0004	0.664509
X1309_0_0	VLDL_size	CatOrd	143532	-0.0690452	0.00594894	-11.6063	-0.0807051	-0.0573853	3.9525e-31	3.88707e-25	***	Assessment centre > Touchscreen > Lifestyle and environment > Diet	Fresh fruit intake	Diet and food preferences	VLDL size	Lipoprotein and lipid	1309	30.4031	0.512026
X1309_0_0	IDL_C	CatOrd	143519	-0.0651665	0.00612563	-10.6383	-0.0771728	-0.0531603	2.02139e-26	1.98793e-20	***	Assessment centre > Touchscreen > Lifestyle and environment > Diet	Fresh fruit intake	Diet and food preferences	IDL-C	Lipoprotein and lipid	1309	25.6943	0.74162
X1309_0_0	IDL_CE	CatOrd	143519	-0.0711061	0.00610024	-11.6563	-0.0830626	-0.0591496	2.20209e-31	2.16563e-25	***	Assessment centre > Touchscreen > Lifestyle and environment > Diet	Fresh fruit intake	Diet and food preferences	IDL-CE	Lipoprotein and lipid	1309	30.6572	0.336513
X1309_0_0	IDL_FC	CatOrd	143520	-0.0431877	0.00604562	-7.14364	-0.0550371	-0.0313383	9.132e-13	8.98083e-07	***	Assessment centre > Touchscreen > Lifestyle and environment > Diet	Fresh fruit intake	Diet and food preferences	IDL-FC	Lipoprotein and lipid	1309	12.0394	0.111268
X1309_0_0	IDL_L	CatOrd	143517	-0.0659796	0.0060933	-10.8282	-0.0779224	-0.0540367	2.59259e-27	2.54967e-21	***	Assessment centre > Touchscreen > Lifestyle and environment > Diet	Fresh fruit intake	Diet and food preferences	IDL-L	Lipoprotein and lipid	1309	26.5863	0.40229
X1309_0_0	IDL_P	CatOrd	143521	-0.0520781	0.00591025	-8.81149	-0.0636622	-0.0404941	1.24827e-18	1.2276e-12	***	Assessment centre > Touchscreen > Lifestyle and environment > Diet	Fresh fruit intake	Diet and food preferences	IDL-P	Lipoprotein and lipid	1309	17.9037	0.542699
X1309_0_0	IDL_PL	CatOrd	143512	-0.0517618	0.00602798	-8.58692	-0.0635767	-0.039947	9.02013e-18	8.87082e-12	***	Assessment centre > Touchscreen > Lifestyle and environment > Diet	Fresh fruit intake	Diet and food preferences	IDL-PL	Lipoprotein and lipid	1309	17.0448	0.740261
[truncated: 61,477 more rows]

## Sheet: Fig3b
Root	Total	Common	type
Blood and urine assays	11283	10190	old
Cognitive function	166	47	old
[truncated: 38 more rows]

## Sheet: Fig3c-White
Root	Discovery_Nb	Discovery_in_replication_Nb
[truncated: 10 more rows]

[truncated: 1 more sheets: Fig3c-nonWhite]
