# Supplementary material for: Mapping the plasma metabolome to human health and disease in 274,241 adults
Source: Nat Metab. 2025 Sep 19;7(11):2366–84. doi: 10.1038/s42255-025-01371-1 (PMC12638258; doi:10.1038/s42255-025-01371-1)
Supplement: Supplementary file 6 — Statistical source data. [file 42255_2025_1371_MOESM6_ESM.xlsx]

## Sheet: Fig4a-bar
Path1	Path2	Phenotype	number
Abdominal MRI	Abdominal composition	Total trunk fat volume	172
Abdominal MRI	Abdominal composition	10P Liver PDFF (proton density fat fraction)	182
Abdominal MRI	Abdominal composition	Total abdominal adipose tissue index	186
Abdominal MRI	Abdominal composition	FR liver PDFF mean	214
Abdominal MRI	Abdominal composition	Abdominal fat ratio	222
Abdominal MRI	Abdominal composition	Visceral adipose tissue volume (VAT)	237
Abdominal MRI	Abdominal organ composition	Spleen iron - protocol normalised	166
Abdominal MRI	Abdominal organ composition	Liver PDFF (fat fraction) - gradient echo	179
Abdominal MRI	Abdominal organ composition	Liver volume	180
Abdominal MRI	Abdominal organ composition	Spleen volume	184
Abdominal MRI	Abdominal organ composition	Lung volume	192
Abdominal MRI	Abdominal organ composition	Liver PDFF (fat fraction)	200
Abdominal MRI	Abdominal organ composition	Visceral fat volume	235
Abdominal MRI	Liver MRI	Liver iron corrected T1 (ct1)	201
Abdominal MRI	Liver MRI	Proton density fat fraction (PDFF)	219
Heart MRI	Cardiac and aortic function #1	RV end systolic volume	162
Heart MRI	Cardiac and aortic function #1	LV stroke volume	166
Heart MRI	Cardiac and aortic function #1	RA maximum volume	169
Heart MRI	Cardiac and aortic function #1	LV end systolic volume	170
Heart MRI	Cardiac and aortic function #1	RV stroke volume	179
Heart MRI	Cardiac and aortic function #1	LV end diastolic volume	189
Heart MRI	Cardiac and aortic function #1	RV end diastolic volume	190
Heart MRI	Cardiac and aortic function #2	Right ventricular end systolic volume	166
Heart MRI	Cardiac and aortic function #2	Right ventricular stroke volume	176
Heart MRI	Cardiac and aortic function #2	Right ventricular end diastolic volume	192

## Sheet: Fig4ab-heatmap
Trait	Meta_code	vartype	sample_size	Estimated_effect	se	t_value	lowerCI	upperCI	pval_raw	pval_bfi	pval_significant	Path	Phenotype	Root
X1050_0_0	Ala	CatOrd	134608	-0.0355672	0.00529117	-6.722	-0.0459379	-0.0251965	1.79961e-11	1.76982e-05	***	Assessment centre > Touchscreen > Lifestyle and environment > Sun exposure	Time spend outdoors in summer	Physical activities
X1050_0_0	Gln	CatOrd	134194	0.00588222	0.00545643	1.07803	-0.00481239	0.0165768	0.281021	1		Assessment centre > Touchscreen > Lifestyle and environment > Sun exposure	Time spend outdoors in summer	Physical activities
X1050_0_0	Gly	CatOrd	133493	-0.0310652	0.00562394	-5.52374	-0.0420881	-0.0200423	3.32468e-08	0.0326964	*	Assessment centre > Touchscreen > Lifestyle and environment > Sun exposure	Time spend outdoors in summer	Physical activities
X1050_0_0	His	CatOrd	134433	-0.00519637	0.00515593	-1.00784	-0.015302	0.00490924	0.313531	1		Assessment centre > Touchscreen > Lifestyle and environment > Sun exposure	Time spend outdoors in summer	Physical activities
X1050_0_0	Phe	CatOrd	134381	-0.0111838	0.00531307	-2.10497	-0.0215975	-0.00077023	0.0352959	1		Assessment centre > Touchscreen > Lifestyle and environment > Sun exposure	Time spend outdoors in summer	Physical activities
X1050_0_0	Tyr	CatOrd	134364	-0.0235944	0.00534334	-4.41566	-0.0340673	-0.0131214	1.00781e-05	1		Assessment centre > Touchscreen > Lifestyle and environment > Sun exposure	Time spend outdoors in summer	Physical activities
X1050_0_0	Ile	CatOrd	134170	-0.0470551	0.00534219	-8.80822	-0.0575258	-0.0365844	1.28625e-18	1.26496e-12	***	Assessment centre > Touchscreen > Lifestyle and environment > Sun exposure	Time spend outdoors in summer	Physical activities
X1050_0_0	Leu	CatOrd	134337	-0.0285424	0.00550958	-5.1805	-0.0393412	-0.0177436	2.21614e-07	0.217945		Assessment centre > Touchscreen > Lifestyle and environment > Sun exposure	Time spend outdoors in summer	Physical activities
X1050_0_0	Total_BCAA	CatOrd	134291	-0.0522217	0.00557573	-9.3659	-0.0631502	-0.0412933	7.65187e-21	7.5252e-15	***	Assessment centre > Touchscreen > Lifestyle and environment > Sun exposure	Time spend outdoors in summer	Physical activities
X1050_0_0	Val	CatOrd	134407	-0.0639618	0.00562566	-11.3697	-0.0749881	-0.0529355	6.11158e-30	6.01041e-24	***	Assessment centre > Touchscreen > Lifestyle and environment > Sun exposure	Time spend outdoors in summer	Physical activities
X1050_0_0	ApoB_by_ApoA1	CatOrd	134627	-0.0326564	0.00575684	-5.67262	-0.0439398	-0.021373	1.40919e-08	0.0138586	*	Assessment centre > Touchscreen > Lifestyle and environment > Sun exposure	Time spend outdoors in summer	Physical activities
X1050_0_0	ApoA1	CatOrd	134600	0.0684971	0.00586388	11.6812	0.0570039	0.0799903	1.64722e-31	1.61995e-25	***	Assessment centre > Touchscreen > Lifestyle and environment > Sun exposure	Time spend outdoors in summer	Physical activities
X1050_0_0	ApoB	CatOrd	134628	0.00599953	0.00574248	1.04476	-0.00525572	0.0172548	0.296134	1		Assessment centre > Touchscreen > Lifestyle and environment > Sun exposure	Time spend outdoors in summer	Physical activities
X1050_0_0	Clinical_LDL_C	CatOrd	134626	0.0192079	0.0058396	3.28925	0.00776231	0.0306535	0.00100479	1		Assessment centre > Touchscreen > Lifestyle and environment > Sun exposure	Time spend outdoors in summer	Physical activities
X1050_0_0	HDL_C	CatOrd	134609	0.0474337	0.00617602	7.6803	0.0353287	0.0595387	1.5978e-14	1.57135e-08	***	Assessment centre > Touchscreen > Lifestyle and environment > Sun exposure	Time spend outdoors in summer	Physical activities
X1050_0_0	LDL_C	CatOrd	134624	0.0225263	0.00572217	3.93668	0.0113109	0.0337418	8.2659e-05	1		Assessment centre > Touchscreen > Lifestyle and environment > Sun exposure	Time spend outdoors in summer	Physical activities
X1050_0_0	non_HDL_C	CatOrd	134628	0.0200129	0.00584376	3.42466	0.00855915	0.0314667	0.000615742	1		Assessment centre > Touchscreen > Lifestyle and environment > Sun exposure	Time spend outdoors in summer	Physical activities
X1050_0_0	Remnant_C	CatOrd	134632	0.0160123	0.00588045	2.72297	0.00448661	0.027538	0.00647062	1		Assessment centre > Touchscreen > Lifestyle and environment > Sun exposure	Time spend outdoors in summer	Physical activities
X1050_0_0	Total_C	CatOrd	134620	0.0335284	0.00599535	5.59241	0.0217776	0.0452793	2.2437e-08	0.0220656	*	Assessment centre > Touchscreen > Lifestyle and environment > Sun exposure	Time spend outdoors in summer	Physical activities
X1050_0_0	VLDL_C	CatOrd	134629	0.0101583	0.00565775	1.79547	-0.000930848	0.0212475	0.0725805	1		Assessment centre > Touchscreen > Lifestyle and environment > Sun exposure	Time spend outdoors in summer	Physical activities
X1050_0_0	HDL_CE	CatOrd	134618	0.0475517	0.00614019	7.74434	0.035517	0.0595865	9.67434e-15	9.51419e-09	***	Assessment centre > Touchscreen > Lifestyle and environment > Sun exposure	Time spend outdoors in summer	Physical activities
X1050_0_0	LDL_CE	CatOrd	134622	0.0239526	0.00567108	4.22365	0.0128373	0.0350679	2.4054e-05	1		Assessment centre > Touchscreen > Lifestyle and environment > Sun exposure	Time spend outdoors in summer	Physical activities
X1050_0_0	Total_CE	CatOrd	134617	0.0364523	0.00599479	6.08066	0.0247025	0.0482021	1.20009e-09	0.00118022	**	Assessment centre > Touchscreen > Lifestyle and environment > Sun exposure	Time spend outdoors in summer	Physical activities
X1050_0_0	VLDL_CE	CatOrd	134628	0.00859229	0.00569405	1.50899	-0.00256805	0.0197526	0.131303	1		Assessment centre > Touchscreen > Lifestyle and environment > Sun exposure	Time spend outdoors in summer	Physical activities
X1050_0_0	Omega_6_by_Omega_3	CatOrd	133582	0.051974	0.00559491	9.28951	0.0410079	0.06294	1.57226e-20	1.54623e-14	***	Assessment centre > Touchscreen > Lifestyle and environment > Sun exposure	Time spend outdoors in summer	Physical activities
X1050_0_0	PUFA_by_MUFA	CatOrd	134513	-0.0586663	0.00611204	-9.59847	-0.0706459	-0.0466867	8.2459e-22	8.1094e-16	***	Assessment centre > Touchscreen > Lifestyle and environment > Sun exposure	Time spend outdoors in summer	Physical activities
X1050_0_0	DHA_pct	CatOrd	134278	-0.0679335	0.00578351	-11.7461	-0.0792692	-0.0565978	7.66847e-32	7.54153e-26	***	Assessment centre > Touchscreen > Lifestyle and environment > Sun exposure	Time spend outdoors in summer	Physical activities
X1050_0_0	LA_pct	CatOrd	134513	-0.0392878	0.00604171	-6.50276	-0.0511296	-0.0274461	7.91322e-11	7.78222e-05	***	Assessment centre > Touchscreen > Lifestyle and environment > Sun exposure	Time spend outdoors in summer	Physical activities
X1050_0_0	MUFA_pct	CatOrd	134517	0.04897	0.00611533	8.00775	0.036984	0.0609561	1.17747e-15	1.15797e-09	***	Assessment centre > Touchscreen > Lifestyle and environment > Sun exposure	Time spend outdoors in summer	Physical activities
X1050_0_0	Omega_3_pct	CatOrd	134219	-0.0615026	0.00565708	-10.8718	-0.0725905	-0.0504147	1.61304e-27	1.58634e-21	***	Assessment centre > Touchscreen > Lifestyle and environment > Sun exposure	Time spend outdoors in summer	Physical activities
X1050_0_0	Omega_6_pct	CatOrd	134511	-0.0343538	0.00580996	-5.91292	-0.0457414	-0.0229663	3.36907e-09	0.0033133	**	Assessment centre > Touchscreen > Lifestyle and environment > Sun exposure	Time spend outdoors in summer	Physical activities
X1050_0_0	PUFA_pct	CatOrd	134512	-0.059864	0.00590835	-10.1321	-0.0714443	-0.0482836	4.06011e-24	3.9929e-18	***	Assessment centre > Touchscreen > Lifestyle and environment > Sun exposure	Time spend outdoors in summer	Physical activities
X1050_0_0	SFA_pct	CatOrd	134500	0.049552	0.00550164	9.00678	0.0387688	0.0603352	2.14863e-19	2.11306e-13	***	Assessment centre > Touchscreen > Lifestyle and environment > Sun exposure	Time spend outdoors in summer	Physical activities
X1050_0_0	DHA	CatOrd	134154	-0.0378495	0.00563815	-6.71311	-0.0489003	-0.0267988	1.91268e-11	1.88102e-05	***	Assessment centre > Touchscreen > Lifestyle and environment > Sun exposure	Time spend outdoors in summer	Physical activities
X1050_0_0	LA	CatOrd	134480	0.0261009	0.00574476	4.54343	0.0148412	0.0373607	5.53943e-06	1		Assessment centre > Touchscreen > Lifestyle and environment > Sun exposure	Time spend outdoors in summer	Physical activities
X1050_0_0	MUFA	CatOrd	134297	0.048992	0.0056238	8.71156	0.0379694	0.0600147	3.03032e-18	2.98015e-12	***	Assessment centre > Touchscreen > Lifestyle and environment > Sun exposure	Time spend outdoors in summer	Physical activities
X1050_0_0	Omega_3	CatOrd	134245	-0.0275699	0.00548688	-5.0247	-0.0383242	-0.0168157	5.0486e-07	0.496503		Assessment centre > Touchscreen > Lifestyle and environment > Sun exposure	Time spend outdoors in summer	Physical activities
X1050_0_0	Omega_6	CatOrd	134488	0.0398585	0.00567054	7.02904	0.0287442	0.0509727	2.08938e-12	2.05479e-06	***	Assessment centre > Touchscreen > Lifestyle and environment > Sun exposure	Time spend outdoors in summer	Physical activities
X1050_0_0	PUFA	CatOrd	134492	0.0257486	0.00562171	4.58022	0.0147301	0.0367672	4.64912e-06	1		Assessment centre > Touchscreen > Lifestyle and environment > Sun exposure	Time spend outdoors in summer	Physical activities
X1050_0_0	SFA	CatOrd	134319	0.0521131	0.00555868	9.3751	0.0412181	0.0630081	7.01348e-21	6.89738e-15	***	Assessment centre > Touchscreen > Lifestyle and environment > Sun exposure	Time spend outdoors in summer	Physical activities
X1050_0_0	Total_FA	CatOrd	134428	0.0449558	0.00554736	8.10401	0.034083	0.0558287	5.36181e-16	5.27305e-10	***	Assessment centre > Touchscreen > Lifestyle and environment > Sun exposure	Time spend outdoors in summer	Physical activities
X1050_0_0	Unsaturation	CatOrd	134503	-0.0529148	0.00583239	-9.07258	-0.0643463	-0.0414833	1.17738e-19	1.15789e-13	***	Assessment centre > Touchscreen > Lifestyle and environment > Sun exposure	Time spend outdoors in summer	Physical activities
X1050_0_0	Albumin	CatOrd	134463	-0.00436768	0.00544018	-0.802856	-0.0150304	0.00629508	0.42206	1		Assessment centre > Touchscreen > Lifestyle and environment > Sun exposure	Time spend outdoors in summer	Physical activities
X1050_0_0	Creatinine	CatOrd	133090	0.00393839	0.00628039	0.627093	-0.00837118	0.0162479	0.5306	1		Assessment centre > Touchscreen > Lifestyle and environment > Sun exposure	Time spend outdoors in summer	Physical activities
X1050_0_0	HDL_FC	CatOrd	134571	0.0429625	0.0061441	6.99249	0.0309201	0.055005	2.71302e-12	2.6681e-06	***	Assessment centre > Touchscreen > Lifestyle and environment > Sun exposure	Time spend outdoors in summer	Physical activities
X1050_0_0	LDL_FC	CatOrd	134627	0.0172189	0.00576077	2.98899	0.00592777	0.02851	0.00279952	1		Assessment centre > Touchscreen > Lifestyle and environment > Sun exposure	Time spend outdoors in summer	Physical activities
X1050_0_0	Total_FC	CatOrd	134622	0.0262576	0.00591615	4.43829	0.0146619	0.0378532	9.0747e-06	1		Assessment centre > Touchscreen > Lifestyle and environment > Sun exposure	Time spend outdoors in summer	Physical activities
X1050_0_0	VLDL_FC	CatOrd	134622	0.0125278	0.00559575	2.23881	0.00156018	0.0234955	0.0251696	1		Assessment centre > Touchscreen > Lifestyle and environment > Sun exposure	Time spend outdoors in summer	Physical activities
X1050_0_0	Citrate	CatOrd	134588	0.0104801	0.00537402	1.95014	-5.29977e-05	0.0210132	0.0511617	1		Assessment centre > Touchscreen > Lifestyle and environment > Sun exposure	Time spend outdoors in summer	Physical activities
X1050_0_0	Glucose	CatOrd	132383	0.0203597	0.0055548	3.66524	0.00947227	0.0312471	0.000247201	1		Assessment centre > Touchscreen > Lifestyle and environment > Sun exposure	Time spend outdoors in summer	Physical activities
X1050_0_0	Lactate	CatOrd	134378	-0.000919525	0.00539708	-0.170375	-0.0114978	0.00965875	0.864716	1		Assessment centre > Touchscreen > Lifestyle and environment > Sun exposure	Time spend outdoors in summer	Physical activities
X1050_0_0	Pyruvate	CatOrd	133815	-0.0219093	0.00531145	-4.12492	-0.0323198	-0.0114989	3.71086e-05	1		Assessment centre > Touchscreen > Lifestyle and environment > Sun exposure	Time spend outdoors in summer	Physical activities
X1050_0_0	GlycA	CatOrd	134595	0.0318232	0.00575726	5.5275	0.020539	0.0431074	3.2543e-08	0.0320043	*	Assessment centre > Touchscreen > Lifestyle and environment > Sun exposure	Time spend outdoors in summer	Physical activities
X1050_0_0	Acetate	CatOrd	132324	-0.0336206	0.00529674	-6.34741	-0.0440022	-0.023239	2.1968e-10	0.000216043	***	Assessment centre > Touchscreen > Lifestyle and environment > Sun exposure	Time spend outdoors in summer	Physical activities
X1050_0_0	Acetoacetate	CatOrd	130662	-0.000966874	0.00543425	-0.177922	-0.011618	0.00968425	0.858784	1		Assessment centre > Touchscreen > Lifestyle and environment > Sun exposure	Time spend outdoors in summer	Physical activities
X1050_0_0	Acetone	CatOrd	132506	-0.0151702	0.00532397	-2.84942	-0.0256052	-0.00473525	0.00438054	1		Assessment centre > Touchscreen > Lifestyle and environment > Sun exposure	Time spend outdoors in summer	Physical activities
X1050_0_0	bOHbutyrate	CatOrd	126474	0.00606208	0.00550576	1.10104	-0.0047292	0.0168534	0.27088	1		Assessment centre > Touchscreen > Lifestyle and environment > Sun exposure	Time spend outdoors in summer	Physical activities
X1050_0_0	HDL_P	CatOrd	134581	0.0756864	0.00563815	13.424	0.0646356	0.0867371	4.65058e-41	4.57359e-35	***	Assessment centre > Touchscreen > Lifestyle and environment > Sun exposure	Time spend outdoors in summer	Physical activities
X1050_0_0	LDL_P	CatOrd	134625	0.00501533	0.00562647	0.891381	-0.00601255	0.0160432	0.372727	1		Assessment centre > Touchscreen > Lifestyle and environment > Sun exposure	Time spend outdoors in summer	Physical activities
X1050_0_0	Total_P	CatOrd	134585	0.0741466	0.00565015	13.1229	0.0630723	0.0852209	2.57259e-39	2.53001e-33	***	Assessment centre > Touchscreen > Lifestyle and environment > Sun exposure	Time spend outdoors in summer	Physical activities
X1050_0_0	VLDL_P	CatOrd	134614	0.0117129	0.00551024	2.12566	0.000912825	0.022513	0.0335334	1		Assessment centre > Touchscreen > Lifestyle and environment > Sun exposure	Time spend outdoors in summer	Physical activities
X1050_0_0	HDL_size	CatOrd	134637	-0.012245	0.00635637	-1.92642	-0.0247035	0.000213458	0.0540543	1		Assessment centre > Touchscreen > Lifestyle and environment > Sun exposure	Time spend outdoors in summer	Physical activities
X1050_0_0	LDL_size	CatOrd	134619	-0.0156438	0.00561518	-2.78598	-0.0266495	-0.00463801	0.0053374	1		Assessment centre > Touchscreen > Lifestyle and environment > Sun exposure	Time spend outdoors in summer	Physical activities
X1050_0_0	VLDL_size	CatOrd	134642	0.0236351	0.005955	3.96896	0.0119633	0.0353069	7.22259e-05	1		Assessment centre > Touchscreen > Lifestyle and environment > Sun exposure	Time spend outdoors in summer	Physical activities
X1050_0_0	IDL_C	CatOrd	134630	0.019637	0.00611893	3.20921	0.00764385	0.0316301	0.00133129	1		Assessment centre > Touchscreen > Lifestyle and environment > Sun exposure	Time spend outdoors in summer	Physical activities
X1050_0_0	IDL_CE	CatOrd	134630	0.0223216	0.00609223	3.66395	0.0103809	0.0342624	0.000248448	1		Assessment centre > Touchscreen > Lifestyle and environment > Sun exposure	Time spend outdoors in summer	Physical activities
X1050_0_0	IDL_FC	CatOrd	134629	0.0118985	0.006037	1.97092	6.59376e-05	0.023731	0.0487348	1		Assessment centre > Touchscreen > Lifestyle and environment > Sun exposure	Time spend outdoors in summer	Physical activities
X1050_0_0	IDL_L	CatOrd	134627	0.0182456	0.00608897	2.9965	0.00631121	0.03018	0.00273149	1		Assessment centre > Touchscreen > Lifestyle and environment > Sun exposure	Time spend outdoors in summer	Physical activities
X1050_0_0	IDL_P	CatOrd	134630	0.00811113	0.00589875	1.37506	-0.00345043	0.0196727	0.169116	1		Assessment centre > Touchscreen > Lifestyle and environment > Sun exposure	Time spend outdoors in summer	Physical activities
X1050_0_0	IDL_PL	CatOrd	134621	0.00856647	0.00601958	1.4231	-0.00323192	0.0203649	0.15471	1		Assessment centre > Touchscreen > Lifestyle and environment > Sun exposure	Time spend outdoors in summer	Physical activities
X1050_0_0	IDL_TG	CatOrd	134431	0.014689	0.00541923	2.71054	0.00406733	0.0253107	0.0067183	1		Assessment centre > Touchscreen > Lifestyle and environment > Sun exposure	Time spend outdoors in summer	Physical activities
X1050_0_0	L_HDL_C	CatOrd	134576	0.00235062	0.0063583	0.369693	-0.0101117	0.0148129	0.711612	1		Assessment centre > Touchscreen > Lifestyle and environment > Sun exposure	Time spend outdoors in summer	Physical activities
X1050_0_0	L_HDL_CE	CatOrd	134590	0.00242605	0.00633726	0.382823	-0.00999497	0.0148471	0.701851	1		Assessment centre > Touchscreen > Lifestyle and environment > Sun exposure	Time spend outdoors in summer	Physical activities
X1050_0_0	L_HDL_FC	CatOrd	134535	0.00303753	0.00628099	0.483607	-0.00927321	0.0153483	0.628665	1		Assessment centre > Touchscreen > Lifestyle and environment > Sun exposure	Time spend outdoors in summer	Physical activities
X1050_0_0	L_HDL_L	CatOrd	134578	0.0108865	0.0063568	1.71258	-0.00157281	0.0233459	0.0867923	1		Assessment centre > Touchscreen > Lifestyle and environment > Sun exposure	Time spend outdoors in summer	Physical activities
X1050_0_0	L_HDL_P	CatOrd	134569	0.00918779	0.00626132	1.46739	-0.00308439	0.02146	0.142272	1		Assessment centre > Touchscreen > Lifestyle and environment > Sun exposure	Time spend outdoors in summer	Physical activities
X1050_0_0	L_HDL_PL	CatOrd	134594	0.0173239	0.00624619	2.77352	0.00508138	0.0295664	0.00554618	1		Assessment centre > Touchscreen > Lifestyle and environment > Sun exposure	Time spend outdoors in summer	Physical activities
X1050_0_0	L_HDL_TG	CatOrd	134432	0.0289018	0.00539418	5.35797	0.0183292	0.0394744	8.43008e-08	0.0829052		Assessment centre > Touchscreen > Lifestyle and environment > Sun exposure	Time spend outdoors in summer	Physical activities
X1050_0_0	L_LDL_C	CatOrd	134618	0.0224543	0.00576479	3.89507	0.0111553	0.0337532	9.82194e-05	1		Assessment centre > Touchscreen > Lifestyle and environment > Sun exposure	Time spend outdoors in summer	Physical activities
X1050_0_0	L_LDL_CE	CatOrd	134616	0.0227603	0.00569787	3.99453	0.0115925	0.0339282	6.4856e-05	1		Assessment centre > Touchscreen > Lifestyle and environment > Sun exposure	Time spend outdoors in summer	Physical activities
X1050_0_0	L_LDL_FC	CatOrd	134623	0.0198534	0.00584142	3.39874	0.00840425	0.0313026	0.000677178	1		Assessment centre > Touchscreen > Lifestyle and environment > Sun exposure	Time spend outdoors in summer	Physical activities
X1050_0_0	L_LDL_L	CatOrd	134620	0.0234142	0.00576158	4.06384	0.0121215	0.0347068	4.82988e-05	1		Assessment centre > Touchscreen > Lifestyle and environment > Sun exposure	Time spend outdoors in summer	Physical activities
X1050_0_0	L_LDL_P	CatOrd	134622	0.000959096	0.00563877	0.17009	-0.0100929	0.0120111	0.86494	1		Assessment centre > Touchscreen > Lifestyle and environment > Sun exposure	Time spend outdoors in summer	Physical activities
X1050_0_0	L_LDL_PL	CatOrd	134629	0.0242002	0.00572984	4.22354	0.0129697	0.0354307	2.4065e-05	1		Assessment centre > Touchscreen > Lifestyle and environment > Sun exposure	Time spend outdoors in summer	Physical activities
X1050_0_0	L_LDL_TG	CatOrd	134379	0.0193739	0.00544156	3.56035	0.00870843	0.0300394	0.000370483	1		Assessment centre > Touchscreen > Lifestyle and environment > Sun exposure	Time spend outdoors in summer	Physical activities
X1050_0_0	L_VLDL_C	CatOrd	134629	0.0140043	0.00556249	2.51762	0.00310178	0.0249068	0.0118161	1		Assessment centre > Touchscreen > Lifestyle and environment > Sun exposure	Time spend outdoors in summer	Physical activities
X1050_0_0	L_VLDL_CE	CatOrd	134632	0.0104218	0.00551274	1.8905	-0.000383133	0.0212268	0.0586932	1		Assessment centre > Touchscreen > Lifestyle and environment > Sun exposure	Time spend outdoors in summer	Physical activities
X1050_0_0	L_VLDL_FC	CatOrd	134619	0.0172821	0.00560845	3.08144	0.00628954	0.0282747	0.00206044	1		Assessment centre > Touchscreen > Lifestyle and environment > Sun exposure	Time spend outdoors in summer	Physical activities
X1050_0_0	L_VLDL_L	CatOrd	134595	0.0177701	0.00559859	3.17403	0.00679688	0.0287434	0.0015037	1		Assessment centre > Touchscreen > Lifestyle and environment > Sun exposure	Time spend outdoors in summer	Physical activities
X1050_0_0	L_VLDL_P	CatOrd	134597	0.0177843	0.00556545	3.19547	0.00687598	0.0286925	0.00139633	1		Assessment centre > Touchscreen > Lifestyle and environment > Sun exposure	Time spend outdoors in summer	Physical activities
X1050_0_0	L_VLDL_PL	CatOrd	134609	0.0173463	0.00561581	3.08883	0.00633928	0.0283532	0.00200989	1		Assessment centre > Touchscreen > Lifestyle and environment > Sun exposure	Time spend outdoors in summer	Physical activities
X1050_0_0	L_VLDL_TG	CatOrd	134527	0.0205753	0.00554719	3.70913	0.00970278	0.0314478	0.000208055	1		Assessment centre > Touchscreen > Lifestyle and environment > Sun exposure	Time spend outdoors in summer	Physical activities
X1050_0_0	M_HDL_C	CatOrd	134615	0.0669791	0.00584074	11.4676	0.0555313	0.078427	1.98315e-30	1.95032e-24	***	Assessment centre > Touchscreen > Lifestyle and environment > Sun exposure	Time spend outdoors in summer	Physical activities
X1050_0_0	M_HDL_CE	CatOrd	134617	0.067052	0.00581427	11.5323	0.055656	0.078448	9.37355e-31	9.21838e-25	***	Assessment centre > Touchscreen > Lifestyle and environment > Sun exposure	Time spend outdoors in summer	Physical activities
X1050_0_0	M_HDL_FC	CatOrd	134605	0.0649221	0.00585618	11.0861	0.053444	0.0764002	1.50805e-28	1.48308e-22	***	Assessment centre > Touchscreen > Lifestyle and environment > Sun exposure	Time spend outdoors in summer	Physical activities
X1050_0_0	M_HDL_L	CatOrd	134603	0.0729823	0.00574761	12.6979	0.061717	0.0842476	6.3813e-37	6.27566e-31	***	Assessment centre > Touchscreen > Lifestyle and environment > Sun exposure	Time spend outdoors in summer	Physical activities
X1050_0_0	M_HDL_P	CatOrd	134609	0.0704308	0.00574473	12.2601	0.0591711	0.0816904	1.54836e-34	1.52273e-28	***	Assessment centre > Touchscreen > Lifestyle and environment > Sun exposure	Time spend outdoors in summer	Physical activities
X1050_0_0	M_HDL_PL	CatOrd	134601	0.0738669	0.00566001	13.0507	0.0627733	0.0849605	6.65182e-39	6.5417e-33	***	Assessment centre > Touchscreen > Lifestyle and environment > Sun exposure	Time spend outdoors in summer	Physical activities
X1050_0_0	M_HDL_TG	CatOrd	134501	0.0441171	0.00536158	8.22837	0.0336084	0.0546258	1.91451e-16	1.88281e-10	***	Assessment centre > Touchscreen > Lifestyle and environment > Sun exposure	Time spend outdoors in summer	Physical activities
X1050_0_0	M_LDL_C	CatOrd	134624	0.0248982	0.00557382	4.46699	0.0139735	0.0358229	7.93938e-06	1		Assessment centre > Touchscreen > Lifestyle and environment > Sun exposure	Time spend outdoors in summer	Physical activities
X1050_0_0	M_LDL_CE	CatOrd	134623	0.02661	0.00555379	4.79132	0.0157246	0.0374954	1.65863e-06	1		Assessment centre > Touchscreen > Lifestyle and environment > Sun exposure	Time spend outdoors in summer	Physical activities
X1050_0_0	M_LDL_FC	CatOrd	134626	0.0178005	0.00556701	3.19749	0.00688914	0.0287118	0.0013866	1		Assessment centre > Touchscreen > Lifestyle and environment > Sun exposure	Time spend outdoors in summer	Physical activities
X1050_0_0	M_LDL_L	CatOrd	134622	0.024958	0.00557509	4.4767	0.0140308	0.0358852	7.58691e-06	1		Assessment centre > Touchscreen > Lifestyle and environment > Sun exposure	Time spend outdoors in summer	Physical activities
X1050_0_0	M_LDL_P	CatOrd	134626	0.0140307	0.00555801	2.52441	0.00313701	0.0249244	0.0115903	1		Assessment centre > Touchscreen > Lifestyle and environment > Sun exposure	Time spend outdoors in summer	Physical activities
X1050_0_0	M_LDL_PL	CatOrd	134623	0.0234735	0.0055296	4.24507	0.0126355	0.0343115	2.18668e-05	1		Assessment centre > Touchscreen > Lifestyle and environment > Sun exposure	Time spend outdoors in summer	Physical activities
X1050_0_0	M_LDL_TG	CatOrd	134248	0.0176239	0.00548079	3.21557	0.00688153	0.0283662	0.00130215	1		Assessment centre > Touchscreen > Lifestyle and environment > Sun exposure	Time spend outdoors in summer	Physical activities
X1050_0_0	M_VLDL_C	CatOrd	134629	0.000582904	0.00576077	0.101185	-0.0107082	0.011874	0.919404	1		Assessment centre > Touchscreen > Lifestyle and environment > Sun exposure	Time spend outdoors in summer	Physical activities
X1050_0_0	M_VLDL_CE	CatOrd	134627	-0.00592198	0.00584636	-1.01294	-0.0173808	0.00553688	0.311093	1		Assessment centre > Touchscreen > Lifestyle and environment > Sun exposure	Time spend outdoors in summer	Physical activities
X1050_0_0	M_VLDL_FC	CatOrd	134624	0.00761111	0.005606	1.35767	-0.00337664	0.0185989	0.17457	1		Assessment centre > Touchscreen > Lifestyle and environment > Sun exposure	Time spend outdoors in summer	Physical activities
X1050_0_0	M_VLDL_L	CatOrd	134625	0.0153981	0.00554401	2.77743	0.00453182	0.0262643	0.00547987	1		Assessment centre > Touchscreen > Lifestyle and environment > Sun exposure	Time spend outdoors in summer	Physical activities
X1050_0_0	M_VLDL_P	CatOrd	134627	0.012852	0.00552807	2.32486	0.00201699	0.023687	0.0200808	1		Assessment centre > Touchscreen > Lifestyle and environment > Sun exposure	Time spend outdoors in summer	Physical activities
X1050_0_0	M_VLDL_PL	CatOrd	134626	0.0111488	0.00557415	2.0001	0.000223498	0.0220742	0.045492	1		Assessment centre > Touchscreen > Lifestyle and environment > Sun exposure	Time spend outdoors in summer	Physical activities
X1050_0_0	M_VLDL_TG	CatOrd	134593	0.0220469	0.00549227	4.01417	0.011282	0.0328117	5.96886e-05	1		Assessment centre > Touchscreen > Lifestyle and environment > Sun exposure	Time spend outdoors in summer	Physical activities
X1050_0_0	S_HDL_C	CatOrd	134576	0.0782172	0.00529315	14.7771	0.0678426	0.0885918	2.25187e-49	2.21459e-43	***	Assessment centre > Touchscreen > Lifestyle and environment > Sun exposure	Time spend outdoors in summer	Physical activities
X1050_0_0	S_HDL_CE	CatOrd	134582	0.0763479	0.00526108	14.5118	0.0660362	0.0866596	1.10807e-47	1.08973e-41	***	Assessment centre > Touchscreen > Lifestyle and environment > Sun exposure	Time spend outdoors in summer	Physical activities
X1050_0_0	S_HDL_FC	CatOrd	134566	0.0726792	0.00538224	13.5035	0.06213	0.0832284	1.58694e-41	1.56067e-35	***	Assessment centre > Touchscreen > Lifestyle and environment > Sun exposure	Time spend outdoors in summer	Physical activities
X1050_0_0	S_HDL_L	CatOrd	134577	0.0853451	0.00536148	15.9182	0.0748365	0.0958536	5.34378e-57	5.25532e-51	***	Assessment centre > Touchscreen > Lifestyle and environment > Sun exposure	Time spend outdoors in summer	Physical activities
X1050_0_0	S_HDL_P	CatOrd	134576	0.0792962	0.00527901	15.021	0.0689494	0.0896431	5.88168e-51	5.78431e-45	***	Assessment centre > Touchscreen > Lifestyle and environment > Sun exposure	Time spend outdoors in summer	Physical activities
X1050_0_0	S_HDL_PL	CatOrd	134584	0.0873119	0.00537341	16.2489	0.07678	0.0978438	2.59177e-59	2.54886e-53	***	Assessment centre > Touchscreen > Lifestyle and environment > Sun exposure	Time spend outdoors in summer	Physical activities
X1050_0_0	S_HDL_TG	CatOrd	134545	0.0335548	0.00560782	5.98358	0.0225635	0.0445462	2.1884e-09	0.00215217	**	Assessment centre > Touchscreen > Lifestyle and environment > Sun exposure	Time spend outdoors in summer	Physical activities
X1050_0_0	S_LDL_C	CatOrd	134628	0.0140316	0.00560732	2.50238	0.00304128	0.025022	0.0123374	1		Assessment centre > Touchscreen > Lifestyle and environment > Sun exposure	Time spend outdoors in summer	Physical activities
X1050_0_0	S_LDL_CE	CatOrd	134626	0.0186791	0.00559842	3.33649	0.00770615	0.0296519	0.000848669	1		Assessment centre > Touchscreen > Lifestyle and environment > Sun exposure	Time spend outdoors in summer	Physical activities
X1050_0_0	S_LDL_FC	CatOrd	134632	8.64887e-05	0.0055641	0.0155441	-0.0108192	0.0109921	0.987598	1		Assessment centre > Touchscreen > Lifestyle and environment > Sun exposure	Time spend outdoors in summer	Physical activities
X1050_0_0	S_LDL_L	CatOrd	134626	0.00884683	0.0056071	1.57779	-0.00214308	0.0198367	0.114616	1		Assessment centre > Touchscreen > Lifestyle and environment > Sun exposure	Time spend outdoors in summer	Physical activities
X1050_0_0	S_LDL_P	CatOrd	134628	0.00397762	0.0056181	0.708001	-0.00703385	0.0149891	0.478946	1		Assessment centre > Touchscreen > Lifestyle and environment > Sun exposure	Time spend outdoors in summer	Physical activities
X1050_0_0	S_LDL_PL	CatOrd	134625	-0.0071969	0.00557686	-1.29049	-0.0181275	0.00373375	0.196882	1		Assessment centre > Touchscreen > Lifestyle and environment > Sun exposure	Time spend outdoors in summer	Physical activities
X1050_0_0	S_LDL_TG	CatOrd	134278	0.0145082	0.00552687	2.62503	0.00367554	0.0253409	0.0086651	1		Assessment centre > Touchscreen > Lifestyle and environment > Sun exposure	Time spend outdoors in summer	Physical activities
X1050_0_0	S_VLDL_C	CatOrd	134619	0.00522231	0.00556394	0.938599	-0.00568301	0.0161276	0.347938	1		Assessment centre > Touchscreen > Lifestyle and environment > Sun exposure	Time spend outdoors in summer	Physical activities
X1050_0_0	S_VLDL_CE	CatOrd	134617	0.00441437	0.00554806	0.795659	-0.00645984	0.0152886	0.426231	1		Assessment centre > Touchscreen > Lifestyle and environment > Sun exposure	Time spend outdoors in summer	Physical activities
X1050_0_0	S_VLDL_FC	CatOrd	134619	0.00612675	0.00557369	1.09923	-0.00479767	0.0170512	0.271671	1		Assessment centre > Touchscreen > Lifestyle and environment > Sun exposure	Time spend outdoors in summer	Physical activities
X1050_0_0	S_VLDL_L	CatOrd	134604	0.0125821	0.00549414	2.2901	0.00181359	0.0233506	0.0220173	1		Assessment centre > Touchscreen > Lifestyle and environment > Sun exposure	Time spend outdoors in summer	Physical activities
X1050_0_0	S_VLDL_P	CatOrd	134607	0.0107226	0.00543382	1.97332	7.23663e-05	0.0213729	0.0484614	1		Assessment centre > Touchscreen > Lifestyle and environment > Sun exposure	Time spend outdoors in summer	Physical activities
X1050_0_0	S_VLDL_PL	CatOrd	134613	0.00916898	0.00551341	1.66303	-0.00163732	0.0199753	0.0963087	1		Assessment centre > Touchscreen > Lifestyle and environment > Sun exposure	Time spend outdoors in summer	Physical activities
X1050_0_0	S_VLDL_TG	CatOrd	134549	0.0168649	0.00546401	3.08654	0.00615545	0.0275744	0.00202539	1		Assessment centre > Touchscreen > Lifestyle and environment > Sun exposure	Time spend outdoors in summer	Physical activities
X1050_0_0	XL_HDL_C	CatOrd	134332	-0.0307084	0.0062495	-4.91374	-0.0429574	-0.0184594	8.94616e-07	0.879807		Assessment centre > Touchscreen > Lifestyle and environment > Sun exposure	Time spend outdoors in summer	Physical activities
X1050_0_0	XL_HDL_CE	CatOrd	134373	-0.025642	0.00629233	-4.07511	-0.0379749	-0.013309	4.60185e-05	1		Assessment centre > Touchscreen > Lifestyle and environment > Sun exposure	Time spend outdoors in summer	Physical activities
X1050_0_0	XL_HDL_FC	CatOrd	134283	-0.0436729	0.00600949	-7.26732	-0.0554515	-0.0318943	3.68674e-13	3.62571e-07	***	Assessment centre > Touchscreen > Lifestyle and environment > Sun exposure	Time spend outdoors in summer	Physical activities
X1050_0_0	XL_HDL_L	CatOrd	134308	-0.0289667	0.00622688	-4.65189	-0.0411714	-0.0167621	3.29218e-06	1		Assessment centre > Touchscreen > Lifestyle and environment > Sun exposure	Time spend outdoors in summer	Physical activities
X1050_0_0	XL_HDL_P	CatOrd	134258	-0.0228898	0.00620087	-3.69138	-0.0350435	-0.0107361	0.000223125	1		Assessment centre > Touchscreen > Lifestyle and environment > Sun exposure	Time spend outdoors in summer	Physical activities
X1050_0_0	XL_HDL_PL	CatOrd	134354	-0.0284754	0.00617368	-4.61238	-0.0405758	-0.016375	3.98448e-06	1		Assessment centre > Touchscreen > Lifestyle and environment > Sun exposure	Time spend outdoors in summer	Physical activities
X1050_0_0	XL_HDL_TG	CatOrd	134365	0.00798894	0.00532982	1.49891	-0.00245752	0.0184354	0.133899	1		Assessment centre > Touchscreen > Lifestyle and environment > Sun exposure	Time spend outdoors in summer	Physical activities
X1050_0_0	XL_VLDL_C	CatOrd	134623	0.0168041	0.00563849	2.98026	0.0057527	0.0278556	0.00288059	1		Assessment centre > Touchscreen > Lifestyle and environment > Sun exposure	Time spend outdoors in summer	Physical activities
X1050_0_0	XL_VLDL_CE	CatOrd	134634	0.0181232	0.00561997	3.22478	0.00710804	0.0291383	0.00126099	1		Assessment centre > Touchscreen > Lifestyle and environment > Sun exposure	Time spend outdoors in summer	Physical activities
X1050_0_0	XL_VLDL_FC	CatOrd	134597	0.0142277	0.00563643	2.52425	0.00318035	0.0252751	0.0115957	1		Assessment centre > Touchscreen > Lifestyle and environment > Sun exposure	Time spend outdoors in summer	Physical activities
X1050_0_0	XL_VLDL_L	CatOrd	134538	0.0177504	0.00568375	3.12301	0.00661027	0.0288906	0.00179049	1		Assessment centre > Touchscreen > Lifestyle and environment > Sun exposure	Time spend outdoors in summer	Physical activities
X1050_0_0	XL_VLDL_P	CatOrd	134548	0.0182987	0.00564565	3.2412	0.00723319	0.0293641	0.00119058	1		Assessment centre > Touchscreen > Lifestyle and environment > Sun exposure	Time spend outdoors in summer	Physical activities
X1050_0_0	XL_VLDL_PL	CatOrd	134565	0.0153372	0.00566587	2.70695	0.00423214	0.0264424	0.00679124	1		Assessment centre > Touchscreen > Lifestyle and environment > Sun exposure	Time spend outdoors in summer	Physical activities
X1050_0_0	XL_VLDL_TG	CatOrd	134466	0.0197898	0.00568313	3.4822	0.00865084	0.0309287	0.000497477	1		Assessment centre > Touchscreen > Lifestyle and environment > Sun exposure	Time spend outdoors in summer	Physical activities
X1050_0_0	XS_VLDL_C	CatOrd	134619	0.00106647	0.00593279	0.179758	-0.0105618	0.0126947	0.857343	1		Assessment centre > Touchscreen > Lifestyle and environment > Sun exposure	Time spend outdoors in summer	Physical activities
X1050_0_0	XS_VLDL_CE	CatOrd	134627	0.00121866	0.00601836	0.202491	-0.0105773	0.0130146	0.839533	1		Assessment centre > Touchscreen > Lifestyle and environment > Sun exposure	Time spend outdoors in summer	Physical activities
X1050_0_0	XS_VLDL_FC	CatOrd	134601	0.000710866	0.00570289	0.12465	-0.0104668	0.0118885	0.900801	1		Assessment centre > Touchscreen > Lifestyle and environment > Sun exposure	Time spend outdoors in summer	Physical activities
X1050_0_0	XS_VLDL_L	CatOrd	134592	0.003581	0.00566331	0.632316	-0.00751908	0.0146811	0.527182	1		Assessment centre > Touchscreen > Lifestyle and environment > Sun exposure	Time spend outdoors in summer	Physical activities
X1050_0_0	XS_VLDL_P	CatOrd	134598	0.00293909	0.00567174	0.518199	-0.00817752	0.0140557	0.60432	1		Assessment centre > Touchscreen > Lifestyle and environment > Sun exposure	Time spend outdoors in summer	Physical activities
X1050_0_0	XS_VLDL_PL	CatOrd	134574	-0.00131678	0.00557201	-0.236321	-0.0122379	0.00960436	0.813184	1		Assessment centre > Touchscreen > Lifestyle and environment > Sun exposure	Time spend outdoors in summer	Physical activities
X1050_0_0	XS_VLDL_TG	CatOrd	134428	0.0110426	0.0054129	2.04006	0.000433338	0.0216519	0.0413466	1		Assessment centre > Touchscreen > Lifestyle and environment > Sun exposure	Time spend outdoors in summer	Physical activities
X1050_0_0	XXL_VLDL_C	CatOrd	134523	0.0245035	0.00571832	4.28509	0.0132956	0.0357114	1.82792e-05	1		Assessment centre > Touchscreen > Lifestyle and environment > Sun exposure	Time spend outdoors in summer	Physical activities
X1050_0_0	XXL_VLDL_CE	CatOrd	134550	0.0291168	0.005702	5.10641	0.0179408	0.0402927	3.28786e-07	0.323344		Assessment centre > Touchscreen > Lifestyle and environment > Sun exposure	Time spend outdoors in summer	Physical activities
X1050_0_0	XXL_VLDL_FC	CatOrd	134484	0.0178778	0.00571242	3.12964	0.00668149	0.0290742	0.00175056	1		Assessment centre > Touchscreen > Lifestyle and environment > Sun exposure	Time spend outdoors in summer	Physical activities
X1050_0_0	XXL_VLDL_L	CatOrd	134357	0.0179843	0.00574261	3.13174	0.00672884	0.0292399	0.00173812	1		Assessment centre > Touchscreen > Lifestyle and environment > Sun exposure	Time spend outdoors in summer	Physical activities
X1050_0_0	XXL_VLDL_P	CatOrd	134398	0.0173576	0.00572017	3.03445	0.00614606	0.0285691	0.00241018	1		Assessment centre > Touchscreen > Lifestyle and environment > Sun exposure	Time spend outdoors in summer	Physical activities
X1050_0_0	XXL_VLDL_PL	CatOrd	134446	0.0169882	0.00573821	2.96055	0.00574134	0.0282351	0.00307148	1		Assessment centre > Touchscreen > Lifestyle and environment > Sun exposure	Time spend outdoors in summer	Physical activities
X1050_0_0	XXL_VLDL_TG	CatOrd	134258	0.0155863	0.00572199	2.72394	0.00437124	0.0268015	0.00645174	1		Assessment centre > Touchscreen > Lifestyle and environment > Sun exposure	Time spend outdoors in summer	Physical activities
X1050_0_0	TG_by_PG	CatOrd	134516	-0.000785831	0.00600794	-0.130799	-0.0125614	0.0109897	0.895935	1		Assessment centre > Touchscreen > Lifestyle and environment > Sun exposure	Time spend outdoors in summer	Physical activities
X1050_0_0	Cholines	CatOrd	134485	0.0573461	0.00583738	9.82394	0.0459048	0.0687873	9.03828e-23	8.88866e-17	***	Assessment centre > Touchscreen > Lifestyle and environment > Sun exposure	Time spend outdoors in summer	Physical activities
X1050_0_0	Phosphatidylc	CatOrd	134486	0.055504	0.00579734	9.57404	0.0441412	0.0668668	1.04464e-21	1.02735e-15	***	Assessment centre > Touchscreen > Lifestyle and environment > Sun exposure	Time spend outdoors in summer	Physical activities
X1050_0_0	Phosphoglyc	CatOrd	134489	0.0591414	0.00573129	10.319	0.0479081	0.0703747	5.90511e-25	5.80736e-19	***	Assessment centre > Touchscreen > Lifestyle and environment > Sun exposure	Time spend outdoors in summer	Physical activities
X1050_0_0	Sphingomyelins	CatOrd	134487	0.0407078	0.00597971	6.80766	0.0289876	0.0524281	9.96125e-12	9.79636e-06	***	Assessment centre > Touchscreen > Lifestyle and environment > Sun exposure	Time spend outdoors in summer	Physical activities
X1050_0_0	HDL_PL	CatOrd	134612	0.0607306	0.0059417	10.2211	0.0490849	0.0723764	1.62876e-24	1.6018e-18	***	Assessment centre > Touchscreen > Lifestyle and environment > Sun exposure	Time spend outdoors in summer	Physical activities
X1050_0_0	LDL_PL	CatOrd	134626	0.0203428	0.00567622	3.58387	0.00921742	0.0314682	0.000338664	1		Assessment centre > Touchscreen > Lifestyle and environment > Sun exposure	Time spend outdoors in summer	Physical activities
X1050_0_0	Total_PL	CatOrd	134618	0.0517596	0.00582271	8.88927	0.0403471	0.0631721	6.22462e-19	6.12158e-13	***	Assessment centre > Touchscreen > Lifestyle and environment > Sun exposure	Time spend outdoors in summer	Physical activities
X1050_0_0	VLDL_PL	CatOrd	134611	0.0131814	0.00559578	2.35559	0.00221366	0.0241491	0.0184945	1		Assessment centre > Touchscreen > Lifestyle and environment > Sun exposure	Time spend outdoors in summer	Physical activities
X1050_0_0	IDL_C_pct	CatOrd	134439	0.0170201	0.00588894	2.89018	0.00547776	0.0285624	0.00385086	1		Assessment centre > Touchscreen > Lifestyle and environment > Sun exposure	Time spend outdoors in summer	Physical activities
X1050_0_0	IDL_CE_pct	CatOrd	134559	0.0265757	0.00581883	4.56719	0.0151708	0.0379806	4.94737e-06	1		Assessment centre > Touchscreen > Lifestyle and environment > Sun exposure	Time spend outdoors in summer	Physical activities
X1050_0_0	IDL_FC_pct	CatOrd	134458	-0.017426	0.00546868	-3.18651	-0.0281446	-0.00670736	0.00144036	1		Assessment centre > Touchscreen > Lifestyle and environment > Sun exposure	Time spend outdoors in summer	Physical activities
X1050_0_0	IDL_PL_pct	CatOrd	134585	-0.0483161	0.0053276	-9.06901	-0.0587582	-0.037874	1.21655e-19	1.19641e-13	***	Assessment centre > Touchscreen > Lifestyle and environment > Sun exposure	Time spend outdoors in summer	Physical activities
X1050_0_0	IDL_TG_pct	CatOrd	133908	-0.00116219	0.00602594	-0.192864	-0.012973	0.0106487	0.847066	1		Assessment centre > Touchscreen > Lifestyle and environment > Sun exposure	Time spend outdoors in summer	Physical activities
X1050_0_0	L_HDL_C_pct	CatOrd	133946	-0.0366846	0.00603402	-6.07962	-0.0485112	-0.0248579	1.20793e-09	0.00118793	**	Assessment centre > Touchscreen > Lifestyle and environment > Sun exposure	Time spend outdoors in summer	Physical activities
X1050_0_0	L_HDL_CE_pct	CatOrd	134078	-0.0295526	0.0058966	-5.0118	-0.0411099	-0.0179952	5.39923e-07	0.530985		Assessment centre > Touchscreen > Lifestyle and environment > Sun exposure	Time spend outdoors in summer	Physical activities
X1050_0_0	L_HDL_FC_pct	CatOrd	133246	-0.0428149	0.00609769	-7.02149	-0.0547663	-0.0308634	2.20562e-12	2.16911e-06	***	Assessment centre > Touchscreen > Lifestyle and environment > Sun exposure	Time spend outdoors in summer	Physical activities
X1050_0_0	L_HDL_PL_pct	CatOrd	134087	0.0504221	0.00620978	8.11979	0.0382509	0.0625933	4.70919e-16	4.63123e-10	***	Assessment centre > Touchscreen > Lifestyle and environment > Sun exposure	Time spend outdoors in summer	Physical activities
X1050_0_0	L_HDL_TG_pct	CatOrd	133994	0.018243	0.0058272	3.13066	0.00682165	0.0296643	0.00174453	1		Assessment centre > Touchscreen > Lifestyle and environment > Sun exposure	Time spend outdoors in summer	Physical activities
X1050_0_0	L_LDL_C_pct	CatOrd	134181	0.00104689	0.00597035	0.175347	-0.010655	0.0127488	0.860807	1		Assessment centre > Touchscreen > Lifestyle and environment > Sun exposure	Time spend outdoors in summer	Physical activities
X1050_0_0	L_LDL_CE_pct	CatOrd	134466	0.00871256	0.00533689	1.63252	-0.00174775	0.0191729	0.102573	1		Assessment centre > Touchscreen > Lifestyle and environment > Sun exposure	Time spend outdoors in summer	Physical activities
X1050_0_0	L_LDL_FC_pct	CatOrd	134349	-0.00904186	0.00609721	-1.48295	-0.0209924	0.00290867	0.13809	1		Assessment centre > Touchscreen > Lifestyle and environment > Sun exposure	Time spend outdoors in summer	Physical activities
X1050_0_0	L_LDL_PL_pct	CatOrd	134584	-0.00160215	0.00537678	-0.297975	-0.0121406	0.00893634	0.765723	1		Assessment centre > Touchscreen > Lifestyle and environment > Sun exposure	Time spend outdoors in summer	Physical activities
X1050_0_0	L_LDL_TG_pct	CatOrd	133823	-0.000177791	0.00588831	-0.0301938	-0.0117189	0.0113633	0.975913	1		Assessment centre > Touchscreen > Lifestyle and environment > Sun exposure	Time spend outdoors in summer	Physical activities
X1050_0_0	L_VLDL_C_pct	CatOrd	134469	-0.0231198	0.00547459	-4.22312	-0.03385	-0.0123896	2.41102e-05	1		Assessment centre > Touchscreen > Lifestyle and environment > Sun exposure	Time spend outdoors in summer	Physical activities
X1050_0_0	L_VLDL_CE_pct	CatOrd	134556	-0.0275934	0.00575211	-4.79709	-0.0388675	-0.0163192	1.61163e-06	1		Assessment centre > Touchscreen > Lifestyle and environment > Sun exposure	Time spend outdoors in summer	Physical activities
X1050_0_0	L_VLDL_FC_pct	CatOrd	133166	-0.0117325	0.00533424	-2.19948	-0.0221877	-0.00127743	0.0278457	1		Assessment centre > Touchscreen > Lifestyle and environment > Sun exposure	Time spend outdoors in summer	Physical activities
X1050_0_0	L_VLDL_PL_pct	CatOrd	130623	-0.000432706	0.00574853	-0.0752726	-0.0116998	0.0108344	0.939998	1		Assessment centre > Touchscreen > Lifestyle and environment > Sun exposure	Time spend outdoors in summer	Physical activities
X1050_0_0	L_VLDL_TG_pct	CatOrd	133369	0.0214828	0.00537628	3.99586	0.0109453	0.0320204	6.44942e-05	1		Assessment centre > Touchscreen > Lifestyle and environment > Sun exposure	Time spend outdoors in summer	Physical activities
X1050_0_0	M_HDL_C_pct	CatOrd	134632	0.00285567	0.00586071	0.487256	-0.00863132	0.0143427	0.626077	1		Assessment centre > Touchscreen > Lifestyle and environment > Sun exposure	Time spend outdoors in summer	Physical activities
X1050_0_0	M_HDL_CE_pct	CatOrd	134618	-0.00120325	0.00567674	-0.211961	-0.0123297	0.00992316	0.832138	1		Assessment centre > Touchscreen > Lifestyle and environment > Sun exposure	Time spend outdoors in summer	Physical activities
X1050_0_0	M_HDL_FC_pct	CatOrd	134624	0.0192553	0.00647263	2.97489	0.006569	0.0319417	0.00293147	1		Assessment centre > Touchscreen > Lifestyle and environment > Sun exposure	Time spend outdoors in summer	Physical activities
X1050_0_0	M_HDL_PL_pct	CatOrd	134624	-0.012544	0.00597533	-2.0993	-0.0242556	-0.000832337	0.0357927	1		Assessment centre > Touchscreen > Lifestyle and environment > Sun exposure	Time spend outdoors in summer	Physical activities
X1050_0_0	M_HDL_TG_pct	CatOrd	134625	0.0064646	0.00570568	1.13301	-0.00471852	0.0176477	0.257211	1		Assessment centre > Touchscreen > Lifestyle and environment > Sun exposure	Time spend outdoors in summer	Physical activities
X1050_0_0	M_LDL_C_pct	CatOrd	134101	0.0137786	0.00575495	2.39422	0.0024989	0.0250583	0.0166572	1		Assessment centre > Touchscreen > Lifestyle and environment > Sun exposure	Time spend outdoors in summer	Physical activities
X1050_0_0	M_LDL_CE_pct	CatOrd	134581	0.0257988	0.00552742	4.66742	0.014965	0.0366325	3.05304e-06	1		Assessment centre > Touchscreen > Lifestyle and environment > Sun exposure	Time spend outdoors in summer	Physical activities
X1050_0_0	M_LDL_FC_pct	CatOrd	134404	-0.0185447	0.00577659	-3.21032	-0.0298669	-0.00722262	0.00132617	1		Assessment centre > Touchscreen > Lifestyle and environment > Sun exposure	Time spend outdoors in summer	Physical activities
X1050_0_0	M_LDL_PL_pct	CatOrd	134623	-0.0174076	0.00538063	-3.23523	-0.0279536	-0.00686152	0.00121575	1		Assessment centre > Touchscreen > Lifestyle and environment > Sun exposure	Time spend outdoors in summer	Physical activities
X1050_0_0	M_LDL_TG_pct	CatOrd	133974	-0.0036804	0.00576749	-0.638129	-0.0149847	0.00762388	0.523391	1		Assessment centre > Touchscreen > Lifestyle and environment > Sun exposure	Time spend outdoors in summer	Physical activities
X1050_0_0	M_VLDL_C_pct	CatOrd	134642	-0.0276709	0.00616057	-4.49161	-0.0397456	-0.0155962	7.07453e-06	1		Assessment centre > Touchscreen > Lifestyle and environment > Sun exposure	Time spend outdoors in summer	Physical activities
X1050_0_0	M_VLDL_CE_pct	CatOrd	134642	-0.024989	0.00612128	-4.08232	-0.0369868	-0.0129913	4.46135e-05	1		Assessment centre > Touchscreen > Lifestyle and environment > Sun exposure	Time spend outdoors in summer	Physical activities
X1050_0_0	M_VLDL_FC_pct	CatOrd	134611	-0.0270847	0.00611159	-4.43169	-0.0390634	-0.0151059	9.35716e-06	1		Assessment centre > Touchscreen > Lifestyle and environment > Sun exposure	Time spend outdoors in summer	Physical activities
X1050_0_0	M_VLDL_PL_pct	CatOrd	134564	-0.0246375	0.00610316	-4.03684	-0.0365997	-0.0126753	5.4207e-05	1		Assessment centre > Touchscreen > Lifestyle and environment > Sun exposure	Time spend outdoors in summer	Physical activities
X1050_0_0	M_VLDL_TG_pct	CatOrd	134637	0.0299659	0.00610323	4.90983	0.0180035	0.0419282	9.12612e-07	0.897505		Assessment centre > Touchscreen > Lifestyle and environment > Sun exposure	Time spend outdoors in summer	Physical activities
X1050_0_0	S_HDL_C_pct	CatOrd	134613	-0.0130251	0.00543898	-2.39478	-0.0236855	-0.00236475	0.0166317	1		Assessment centre > Touchscreen > Lifestyle and environment > Sun exposure	Time spend outdoors in summer	Physical activities
X1050_0_0	S_HDL_CE_pct	CatOrd	134570	-0.00283159	0.00536822	-0.527472	-0.0133533	0.00769013	0.597867	1		Assessment centre > Touchscreen > Lifestyle and environment > Sun exposure	Time spend outdoors in summer	Physical activities
X1050_0_0	S_HDL_FC_pct	CatOrd	134430	-0.0376496	0.00587204	-6.41167	-0.0491588	-0.0261404	1.44405e-10	0.000142014	***	Assessment centre > Touchscreen > Lifestyle and environment > Sun exposure	Time spend outdoors in summer	Physical activities
X1050_0_0	S_HDL_PL_pct	CatOrd	134635	0.0229529	0.00547113	4.19527	0.0122294	0.0336763	2.72723e-05	1		Assessment centre > Touchscreen > Lifestyle and environment > Sun exposure	Time spend outdoors in summer	Physical activities
X1050_0_0	S_HDL_TG_pct	CatOrd	134607	-0.00346634	0.00577697	-0.600028	-0.0147892	0.00785652	0.548488	1		Assessment centre > Touchscreen > Lifestyle and environment > Sun exposure	Time spend outdoors in summer	Physical activities
X1050_0_0	S_LDL_C_pct	CatOrd	134410	0.0430348	0.00552283	7.79217	0.0322101	0.0538596	6.63378e-15	6.52396e-09	***	Assessment centre > Touchscreen > Lifestyle and environment > Sun exposure	Time spend outdoors in summer	Physical activities
X1050_0_0	S_LDL_CE_pct	CatOrd	134571	0.0575502	0.00549714	10.4691	0.0467758	0.0683247	1.22504e-25	1.20476e-19	***	Assessment centre > Touchscreen > Lifestyle and environment > Sun exposure	Time spend outdoors in summer	Physical activities
X1050_0_0	S_LDL_FC_pct	CatOrd	134176	-0.0158501	0.00556905	-2.8461	-0.0267654	-0.00493473	0.00442652	1		Assessment centre > Touchscreen > Lifestyle and environment > Sun exposure	Time spend outdoors in summer	Physical activities
X1050_0_0	S_LDL_PL_pct	CatOrd	134570	-0.0605743	0.0054252	-11.1654	-0.0712077	-0.0499409	6.20441e-29	6.1017e-23	***	Assessment centre > Touchscreen > Lifestyle and environment > Sun exposure	Time spend outdoors in summer	Physical activities
X1050_0_0	S_LDL_TG_pct	CatOrd	134065	0.0102533	0.00575821	1.78063	-0.00103282	0.0215394	0.0749744	1		Assessment centre > Touchscreen > Lifestyle and environment > Sun exposure	Time spend outdoors in summer	Physical activities
X1050_0_0	S_VLDL_C_pct	CatOrd	134638	-0.0211983	0.00583829	-3.6309	-0.0326413	-0.00975522	0.000282535	1		Assessment centre > Touchscreen > Lifestyle and environment > Sun exposure	Time spend outdoors in summer	Physical activities
X1050_0_0	S_VLDL_CE_pct	CatOrd	134624	-0.0235821	0.00559991	-4.21116	-0.0345579	-0.0126063	2.54231e-05	1		Assessment centre > Touchscreen > Lifestyle and environment > Sun exposure	Time spend outdoors in summer	Physical activities
X1050_0_0	S_VLDL_FC_pct	CatOrd	134635	-0.015304	0.00608964	-2.51311	-0.0272397	-0.00336825	0.0119683	1		Assessment centre > Touchscreen > Lifestyle and environment > Sun exposure	Time spend outdoors in summer	Physical activities
X1050_0_0	S_VLDL_PL_pct	CatOrd	134630	-0.0157839	0.00602863	-2.61815	-0.0276	-0.00396777	0.00884168	1		Assessment centre > Touchscreen > Lifestyle and environment > Sun exposure	Time spend outdoors in summer	Physical activities
X1050_0_0	S_VLDL_TG_pct	CatOrd	134637	0.0189827	0.00585193	3.24384	0.00751293	0.0304525	0.00117959	1		Assessment centre > Touchscreen > Lifestyle and environment > Sun exposure	Time spend outdoors in summer	Physical activities
X1050_0_0	XL_HDL_C_pct	CatOrd	133307	0.0127535	0.00543332	2.34727	0.00210418	0.0234028	0.0189128	1		Assessment centre > Touchscreen > Lifestyle and environment > Sun exposure	Time spend outdoors in summer	Physical activities
X1050_0_0	XL_HDL_CE_pct	CatOrd	133206	0.0127893	0.00527673	2.42373	0.00244696	0.0231317	0.0153635	1		Assessment centre > Touchscreen > Lifestyle and environment > Sun exposure	Time spend outdoors in summer	Physical activities
X1050_0_0	XL_HDL_FC_pct	CatOrd	133733	0.00267155	0.00621489	0.429864	-0.00950962	0.0148527	0.667296	1		Assessment centre > Touchscreen > Lifestyle and environment > Sun exposure	Time spend outdoors in summer	Physical activities
X1050_0_0	XL_HDL_PL_pct	CatOrd	132848	-0.0275689	0.00564836	-4.88086	-0.0386397	-0.0164981	1.05744e-06	1		Assessment centre > Touchscreen > Lifestyle and environment > Sun exposure	Time spend outdoors in summer	Physical activities
X1050_0_0	XL_HDL_TG_pct	CatOrd	132877	0.029748	0.00591069	5.03292	0.0181631	0.041333	4.83695e-07	0.475688		Assessment centre > Touchscreen > Lifestyle and environment > Sun exposure	Time spend outdoors in summer	Physical activities
X1050_0_0	XL_VLDL_C_pct	CatOrd	132294	-0.0197319	0.00585196	-3.37183	-0.0312017	-0.008262	0.000746906	1		Assessment centre > Touchscreen > Lifestyle and environment > Sun exposure	Time spend outdoors in summer	Physical activities
X1050_0_0	XL_VLDL_CE_pct	CatOrd	132066	-0.0121419	0.00585496	-2.07378	-0.0236176	-0.000666198	0.0381013	1		Assessment centre > Touchscreen > Lifestyle and environment > Sun exposure	Time spend outdoors in summer	Physical activities
X1050_0_0	XL_VLDL_FC_pct	CatOrd	132374	-0.0437305	0.00563671	-7.75815	-0.0547784	-0.0326825	8.67853e-15	8.53486e-09	***	Assessment centre > Touchscreen > Lifestyle and environment > Sun exposure	Time spend outdoors in summer	Physical activities
X1050_0_0	XL_VLDL_PL_pct	CatOrd	129143	-0.0255821	0.00542603	-4.71471	-0.0362172	-0.0149471	2.42312e-06	1		Assessment centre > Touchscreen > Lifestyle and environment > Sun exposure	Time spend outdoors in summer	Physical activities
X1050_0_0	XL_VLDL_TG_pct	CatOrd	132737	0.022193	0.00563423	3.93897	0.01115	0.0332361	8.18739e-05	1		Assessment centre > Touchscreen > Lifestyle and environment > Sun exposure	Time spend outdoors in summer	Physical activities
X1050_0_0	XS_VLDL_C_pct	CatOrd	134615	-0.00704357	0.00618172	-1.13942	-0.0191597	0.00507259	0.25453	1		Assessment centre > Touchscreen > Lifestyle and environment > Sun exposure	Time spend outdoors in summer	Physical activities
X1050_0_0	XS_VLDL_CE_pct	CatOrd	134622	-0.00436092	0.00621637	-0.701522	-0.016545	0.00782316	0.482978	1		Assessment centre > Touchscreen > Lifestyle and environment > Sun exposure	Time spend outdoors in summer	Physical activities
X1050_0_0	XS_VLDL_FC_pct	CatOrd	134384	-0.0214262	0.00565005	-3.79222	-0.0325003	-0.0103521	0.000149373	1		Assessment centre > Touchscreen > Lifestyle and environment > Sun exposure	Time spend outdoors in summer	Physical activities
X1050_0_0	XS_VLDL_PL_pct	CatOrd	134563	-0.0418575	0.00543651	-7.69933	-0.052513	-0.0312019	1.37708e-14	1.35428e-08	***	Assessment centre > Touchscreen > Lifestyle and environment > Sun exposure	Time spend outdoors in summer	Physical activities
X1050_0_0	XS_VLDL_TG_pct	CatOrd	134551	0.0179079	0.00618306	2.89629	0.00578916	0.0300267	0.0037766	1		Assessment centre > Touchscreen > Lifestyle and environment > Sun exposure	Time spend outdoors in summer	Physical activities
X1050_0_0	XXL_VLDL_C_pct	CatOrd	121159	0.0133595	0.00551278	2.42337	0.00255448	0.0241646	0.0153785	1		Assessment centre > Touchscreen > Lifestyle and environment > Sun exposure	Time spend outdoors in summer	Physical activities
X1050_0_0	XXL_VLDL_CE_pct	CatOrd	121454	0.021993	0.00543276	4.04822	0.0113448	0.0326412	5.164e-05	1		Assessment centre > Touchscreen > Lifestyle and environment > Sun exposure	Time spend outdoors in summer	Physical activities
X1050_0_0	XXL_VLDL_FC_pct	CatOrd	122812	-0.000855925	0.0054889	-0.155937	-0.0116142	0.00990231	0.876083	1		Assessment centre > Touchscreen > Lifestyle and environment > Sun exposure	Time spend outdoors in summer	Physical activities
X1050_0_0	XXL_VLDL_PL_pct	CatOrd	118336	-0.00936559	0.00556723	-1.68227	-0.0202774	0.00154619	0.0925193	1		Assessment centre > Touchscreen > Lifestyle and environment > Sun exposure	Time spend outdoors in summer	Physical activities
X1050_0_0	XXL_VLDL_TG_pct	CatOrd	121438	-0.0121781	0.00535067	-2.276	-0.0226654	-0.00169079	0.022848	1		Assessment centre > Touchscreen > Lifestyle and environment > Sun exposure	Time spend outdoors in summer	Physical activities
X1050_0_0	HDL_L	CatOrd	134603	0.0573724	0.00605194	9.48	0.0455106	0.0692342	2.58213e-21	2.53938e-15	***	Assessment centre > Touchscreen > Lifestyle and environment > Sun exposure	Time spend outdoors in summer	Physical activities
X1050_0_0	LDL_L	CatOrd	134621	0.0227642	0.0057157	3.98276	0.0115615	0.033967	6.81566e-05	1		Assessment centre > Touchscreen > Lifestyle and environment > Sun exposure	Time spend outdoors in summer	Physical activities
X1050_0_0	Total_L	CatOrd	134618	0.0398662	0.00571718	6.97306	0.0286606	0.0510719	3.11545e-12	3.06388e-06	***	Assessment centre > Touchscreen > Lifestyle and environment > Sun exposure	Time spend outdoors in summer	Physical activities
X1050_0_0	VLDL_L	CatOrd	134600	0.0164724	0.00563673	2.92233	0.0054244	0.0275204	0.0034748	1		Assessment centre > Touchscreen > Lifestyle and environment > Sun exposure	Time spend outdoors in summer	Physical activities
X1050_0_0	HDL_TG	CatOrd	134459	0.0360838	0.00536573	6.72487	0.025567	0.0466006	1.76453e-11	1.73532e-05	***	Assessment centre > Touchscreen > Lifestyle and environment > Sun exposure	Time spend outdoors in summer	Physical activities
X1050_0_0	LDL_TG	CatOrd	134331	0.0183229	0.00546608	3.35212	0.00760942	0.0290364	0.000802178	1		Assessment centre > Touchscreen > Lifestyle and environment > Sun exposure	Time spend outdoors in summer	Physical activities
X1050_0_0	Total_TG	CatOrd	134484	0.0211805	0.0056313	3.76121	0.0101432	0.0322179	0.000169163	1		Assessment centre > Touchscreen > Lifestyle and environment > Sun exposure	Time spend outdoors in summer	Physical activities
X1050_0_0	VLDL_TG	CatOrd	134509	0.0191498	0.00565941	3.3837	0.00805733	0.0302422	0.000715355	1		Assessment centre > Touchscreen > Lifestyle and environment > Sun exposure	Time spend outdoors in summer	Physical activities
X1050_0_0	Ala_by_Gln	CatOrd	134144	-0.0376496	0.00553836	-6.79797	-0.0485048	-0.0267944	1.06543e-11	1.04779e-05	***	Assessment centre > Touchscreen > Lifestyle and environment > Sun exposure	Time spend outdoors in summer	Physical activities
X1050_0_0	Ala_by_Gly	CatOrd	133095	0.000371951	0.00595263	0.0624851	-0.0112952	0.0120391	0.950177	1		Assessment centre > Touchscreen > Lifestyle and environment > Sun exposure	Time spend outdoors in summer	Physical activities
X1050_0_0	Ala_by_His	CatOrd	134460	-0.0312706	0.00531356	-5.88506	-0.0416852	-0.020856	3.98856e-09	0.00392254	**	Assessment centre > Touchscreen > Lifestyle and environment > Sun exposure	Time spend outdoors in summer	Physical activities
X1050_0_0	Ala_by_Phe	CatOrd	134486	-0.0233359	0.00532408	-4.38309	-0.0337711	-0.0129007	1.17098e-05	1		Assessment centre > Touchscreen > Lifestyle and environment > Sun exposure	Time spend outdoors in summer	Physical activities
X1050_0_0	Ala_by_Tyr	CatOrd	134406	-0.0139609	0.00524319	-2.66267	-0.0242375	-0.00368422	0.00775329	1		Assessment centre > Touchscreen > Lifestyle and environment > Sun exposure	Time spend outdoors in summer	Physical activities
X1050_0_0	Ala_by_Ile	CatOrd	134313	0.0192106	0.00525618	3.65486	0.00890848	0.0295127	0.000257421	1		Assessment centre > Touchscreen > Lifestyle and environment > Sun exposure	Time spend outdoors in summer	Physical activities
X1050_0_0	Ala_by_Leu	CatOrd	134496	-0.00889017	0.00534517	-1.66321	-0.0193667	0.00158637	0.0962719	1		Assessment centre > Touchscreen > Lifestyle and environment > Sun exposure	Time spend outdoors in summer	Physical activities
X1050_0_0	Ala_by_Val	CatOrd	134501	0.00645622	0.00530898	1.2161	-0.00394937	0.0168618	0.223951	1		Assessment centre > Touchscreen > Lifestyle and environment > Sun exposure	Time spend outdoors in summer	Physical activities
X1050_0_0	Ala_by_Pyruvate	CatOrd	133153	-0.00203394	0.00538113	-0.377977	-0.0125809	0.00851306	0.705448	1		Assessment centre > Touchscreen > Lifestyle and environment > Sun exposure	Time spend outdoors in summer	Physical activities
X1050_0_0	Gln_by_Gly	CatOrd	132331	0.0374884	0.00577304	6.49371	0.0261732	0.0488035	8.40452e-11	8.26539e-05	***	Assessment centre > Touchscreen > Lifestyle and environment > Sun exposure	Time spend outdoors in summer	Physical activities
X1050_0_0	Gln_by_His	CatOrd	133989	0.00745639	0.0052378	1.42357	-0.0028097	0.0177225	0.154573	1		Assessment centre > Touchscreen > Lifestyle and environment > Sun exposure	Time spend outdoors in summer	Physical activities
X1050_0_0	Gln_by_Phe	CatOrd	133982	0.0142952	0.00546861	2.61404	0.00357669	0.0250136	0.00894886	1		Assessment centre > Touchscreen > Lifestyle and environment > Sun exposure	Time spend outdoors in summer	Physical activities
X1050_0_0	Gln_by_Tyr	CatOrd	134013	0.0267638	0.00551643	4.85165	0.0159516	0.037576	1.22578e-06	1		Assessment centre > Touchscreen > Lifestyle and environment > Sun exposure	Time spend outdoors in summer	Physical activities
X1050_0_0	Gln_by_Ile	CatOrd	133838	0.0563791	0.00551856	10.2163	0.0455627	0.0671955	1.71192e-24	1.68358e-18	***	Assessment centre > Touchscreen > Lifestyle and environment > Sun exposure	Time spend outdoors in summer	Physical activities
X1050_0_0	Gln_by_Leu	CatOrd	134042	0.031803	0.00569017	5.58911	0.0206503	0.0429557	2.28674e-08	0.0224888	*	Assessment centre > Touchscreen > Lifestyle and environment > Sun exposure	Time spend outdoors in summer	Physical activities
X1050_0_0	Gln_by_Val	CatOrd	134065	0.0614814	0.00576834	10.6584	0.0501754	0.0727873	1.63254e-26	1.60551e-20	***	Assessment centre > Touchscreen > Lifestyle and environment > Sun exposure	Time spend outdoors in summer	Physical activities
X1050_0_0	Gln_by_Pyruvate	CatOrd	132698	0.0236591	0.00542475	4.36132	0.0130266	0.0342916	1.29377e-05	1		Assessment centre > Touchscreen > Lifestyle and environment > Sun exposure	Time spend outdoors in summer	Physical activities
X1050_0_0	Gly_by_His	CatOrd	133712	-0.0280223	0.00574756	-4.87551	-0.0392875	-0.0167571	1.08653e-06	1		Assessment centre > Touchscreen > Lifestyle and environment > Sun exposure	Time spend outdoors in summer	Physical activities
X1050_0_0	Gly_by_Phe	CatOrd	133838	-0.0212183	0.00581822	-3.64687	-0.032622	-0.00981455	0.000265558	1		Assessment centre > Touchscreen > Lifestyle and environment > Sun exposure	Time spend outdoors in summer	Physical activities
X1050_0_0	Gly_by_Tyr	CatOrd	133756	-0.0145484	0.00574018	-2.53449	-0.0257992	-0.00329768	0.0112622	1		Assessment centre > Touchscreen > Lifestyle and environment > Sun exposure	Time spend outdoors in summer	Physical activities
X1050_0_0	Gly_by_Ile	CatOrd	133525	0.0126348	0.0058934	2.14388	0.0010837	0.0241858	0.0320441	1		Assessment centre > Touchscreen > Lifestyle and environment > Sun exposure	Time spend outdoors in summer	Physical activities
X1050_0_0	Gly_by_Val	CatOrd	133831	0.00223119	0.0059674	0.373896	-0.00946492	0.0139273	0.708482	1		Assessment centre > Touchscreen > Lifestyle and environment > Sun exposure	Time spend outdoors in summer	Physical activities
X1050_0_0	Gly_by_LA	CatOrd	133976	-0.0363976	0.00548678	-6.63369	-0.0471517	-0.0256435	3.28627e-11	3.23187e-05	***	Assessment centre > Touchscreen > Lifestyle and environment > Sun exposure	Time spend outdoors in summer	Physical activities
X1050_0_0	Gly_by_Citrate	CatOrd	134057	-0.0338359	0.00560276	-6.03914	-0.0448173	-0.0228544	1.55344e-09	0.00152773	**	Assessment centre > Touchscreen > Lifestyle and environment > Sun exposure	Time spend outdoors in summer	Physical activities
X1050_0_0	Gly_by_Pyruvate	CatOrd	132730	-0.00646957	0.0055543	-1.16479	-0.017356	0.00441685	0.244107	1		Assessment centre > Touchscreen > Lifestyle and environment > Sun exposure	Time spend outdoors in summer	Physical activities
X1050_0_0	His_by_Phe	CatOrd	134341	0.00776161	0.00538935	1.44018	-0.00280152	0.0183247	0.14982	1		Assessment centre > Touchscreen > Lifestyle and environment > Sun exposure	Time spend outdoors in summer	Physical activities
X1050_0_0	His_by_Tyr	CatOrd	134368	0.0185248	0.00533824	3.47021	0.00806188	0.0289878	0.000520206	1		Assessment centre > Touchscreen > Lifestyle and environment > Sun exposure	Time spend outdoors in summer	Physical activities
X1050_0_0	His_by_Ile	CatOrd	134090	0.0505854	0.00535743	9.44209	0.0400848	0.0610859	3.71003e-21	3.64861e-15	***	Assessment centre > Touchscreen > Lifestyle and environment > Sun exposure	Time spend outdoors in summer	Physical activities
X1050_0_0	His_by_Val	CatOrd	134329	0.051975	0.0055221	9.41218	0.0411517	0.0627983	4.93247e-21	4.85082e-15	***	Assessment centre > Touchscreen > Lifestyle and environment > Sun exposure	Time spend outdoors in summer	Physical activities
X1050_0_0	His_by_Citrate	CatOrd	134360	-0.0113702	0.00537353	-2.11596	-0.0219023	-0.000838046	0.0343502	1		Assessment centre > Touchscreen > Lifestyle and environment > Sun exposure	Time spend outdoors in summer	Physical activities
X1050_0_0	His_by_Pyruvate	CatOrd	132588	0.01703	0.00541098	3.1473	0.00642445	0.0276355	0.00164823	1		Assessment centre > Touchscreen > Lifestyle and environment > Sun exposure	Time spend outdoors in summer	Physical activities
X1050_0_0	Phe_by_Tyr	CatOrd	134282	0.0132649	0.00522907	2.53676	0.00301591	0.0235139	0.0111896	1		Assessment centre > Touchscreen > Lifestyle and environment > Sun exposure	Time spend outdoors in summer	Physical activities
X1050_0_0	Phe_by_Ile	CatOrd	134022	0.0503454	0.00535106	9.40848	0.0398573	0.0608334	5.10931e-21	5.02473e-15	***	Assessment centre > Touchscreen > Lifestyle and environment > Sun exposure	Time spend outdoors in summer	Physical activities
X1050_0_0	Phe_by_Leu	CatOrd	134254	0.0187816	0.00549313	3.4191	0.00801502	0.0295481	0.000628476	1		Assessment centre > Touchscreen > Lifestyle and environment > Sun exposure	Time spend outdoors in summer	Physical activities
X1050_0_0	Phe_by_Val	CatOrd	134284	0.0436824	0.00539112	8.10266	0.0331158	0.054249	5.42154e-16	5.33179e-10	***	Assessment centre > Touchscreen > Lifestyle and environment > Sun exposure	Time spend outdoors in summer	Physical activities
X1050_0_0	Phe_by_Citrate	CatOrd	134393	-0.0171067	0.00545328	-3.13696	-0.0277952	-0.00641831	0.00170745	1		Assessment centre > Touchscreen > Lifestyle and environment > Sun exposure	Time spend outdoors in summer	Physical activities
X1050_0_0	Phe_by_Pyruvate	CatOrd	132838	0.0126918	0.00537565	2.36098	0.00215553	0.0232281	0.0182281	1		Assessment centre > Touchscreen > Lifestyle and environment > Sun exposure	Time spend outdoors in summer	Physical activities
X1050_0_0	Tyr_by_Ile	CatOrd	134002	0.0397904	0.00539422	7.37649	0.0292178	0.0503631	1.63444e-13	1.60739e-07	***	Assessment centre > Touchscreen > Lifestyle and environment > Sun exposure	Time spend outdoors in summer	Physical activities
X1050_0_0	Tyr_by_Val	CatOrd	134304	0.0321648	0.00545482	5.89658	0.0214733	0.0428562	3.72e-09	0.00365842	**	Assessment centre > Touchscreen > Lifestyle and environment > Sun exposure	Time spend outdoors in summer	Physical activities
X1050_0_0	Tyr_by_Citrate	CatOrd	134398	-0.0266839	0.0054908	-4.85974	-0.0374458	-0.0159219	1.17671e-06	1		Assessment centre > Touchscreen > Lifestyle and environment > Sun exposure	Time spend outdoors in summer	Physical activities
X1050_0_0	Tyr_by_Pyruvate	CatOrd	132949	0.00594327	0.00539788	1.10104	-0.00463656	0.0165231	0.270882	1		Assessment centre > Touchscreen > Lifestyle and environment > Sun exposure	Time spend outdoors in summer	Physical activities
X1050_0_0	Ile_by_Leu	CatOrd	134620	-0.0626089	0.00526284	-11.8964	-0.0729241	-0.0522938	1.28278e-32	1.26155e-26	***	Assessment centre > Touchscreen > Lifestyle and environment > Sun exposure	Time spend outdoors in summer	Physical activities
X1050_0_0	Ile_by_Val	CatOrd	134527	-0.0255826	0.00521902	-4.9018	-0.0358119	-0.0153533	9.50737e-07	0.934998		Assessment centre > Touchscreen > Lifestyle and environment > Sun exposure	Time spend outdoors in summer	Physical activities
X1050_0_0	Ile_by_Citrate	CatOrd	134267	-0.0574437	0.00564749	-10.1715	-0.0685128	-0.0463747	2.71109e-24	2.66621e-18	***	Assessment centre > Touchscreen > Lifestyle and environment > Sun exposure	Time spend outdoors in summer	Physical activities
X1050_0_0	Ile_by_Pyruvate	CatOrd	132935	-0.0194322	0.00547269	-3.55075	-0.0301586	-0.00870569	0.000384263	1		Assessment centre > Touchscreen > Lifestyle and environment > Sun exposure	Time spend outdoors in summer	Physical activities
X1050_0_0	Leu_by_Val	CatOrd	134525	0.0353146	0.00540963	6.5281	0.0247117	0.0459174	6.6846e-11	6.57394e-05	***	Assessment centre > Touchscreen > Lifestyle and environment > Sun exposure	Time spend outdoors in summer	Physical activities
X1050_0_0	Val_by_Pyruvate	CatOrd	132704	-0.00815997	0.00547412	-1.49065	-0.0188892	0.0025693	0.136057	1		Assessment centre > Touchscreen > Lifestyle and environment > Sun exposure	Time spend outdoors in summer	Physical activities
X1050_0_0	Total_C_by_bOHbutyrate	CatOrd	129068	-0.00248928	0.00556601	-0.447228	-0.0133987	0.00842011	0.654711	1		Assessment centre > Touchscreen > Lifestyle and environment > Sun exposure	Time spend outdoors in summer	Physical activities
X1050_0_0	Total_C_by_ApoA1	CatOrd	134622	-0.0238055	0.00580766	-4.09898	-0.0351885	-0.0124225	4.15214e-05	1		Assessment centre > Touchscreen > Lifestyle and environment > Sun exposure	Time spend outdoors in summer	Physical activities
X1050_0_0	Total_C_by_Phosphatidylc	CatOrd	134517	-0.025715	0.00572068	-4.4951	-0.0369275	-0.0145025	6.95962e-06	1		Assessment centre > Touchscreen > Lifestyle and environment > Sun exposure	Time spend outdoors in summer	Physical activities
X1050_0_0	Total_C_by_Total_TG	CatOrd	134636	-0.00858293	0.00599166	-1.43248	-0.0203266	0.00316073	0.152009	1		Assessment centre > Touchscreen > Lifestyle and environment > Sun exposure	Time spend outdoors in summer	Physical activities
X1050_0_0	DHA_by_LA	CatOrd	133913	-0.0494375	0.00566113	-8.7328	-0.0605334	-0.0383417	2.51232e-18	2.47073e-12	***	Assessment centre > Touchscreen > Lifestyle and environment > Sun exposure	Time spend outdoors in summer	Physical activities
X1050_0_0	LA_by_Phosphatidylc	CatOrd	134492	-0.0338936	0.0057293	-5.91583	-0.0451231	-0.0226642	3.30994e-09	0.00325514	**	Assessment centre > Touchscreen > Lifestyle and environment > Sun exposure	Time spend outdoors in summer	Physical activities
X1050_0_0	LA_by_Total_TG	CatOrd	134517	-0.0140352	0.00605212	-2.31906	-0.0258974	-0.00217307	0.0203933	1		Assessment centre > Touchscreen > Lifestyle and environment > Sun exposure	Time spend outdoors in summer	Physical activities
X1050_0_0	Citrate_by_Glucose	CatOrd	133844	-0.0072657	0.00540192	-1.34502	-0.0178535	0.00332206	0.17862	1		Assessment centre > Touchscreen > Lifestyle and environment > Sun exposure	Time spend outdoors in summer	Physical activities
X1050_0_0	Glucose_by_bOHbutyrate	CatOrd	128749	-0.00462288	0.00552774	-0.836305	-0.0154572	0.0062115	0.402985	1		Assessment centre > Touchscreen > Lifestyle and environment > Sun exposure	Time spend outdoors in summer	Physical activities
X1050_0_0	Glucose_by_Sphingomyelins	CatOrd	132089	-0.00197316	0.00576573	-0.342222	-0.013274	0.00932767	0.732184	1		Assessment centre > Touchscreen > Lifestyle and environment > Sun exposure	Time spend outdoors in summer	Physical activities
X1050_0_0	Lactate_by_Pyruvate	CatOrd	132720	0.0282476	0.0054631	5.17062	0.01754	0.0389553	2.33652e-07	0.229784		Assessment centre > Touchscreen > Lifestyle and environment > Sun exposure	Time spend outdoors in summer	Physical activities
X1050_0_0	bOHbutyrate_by_Phosphatidylc	CatOrd	127304	-0.00366864	0.00552962	-0.663452	-0.0145067	0.00716942	0.507042	1		Assessment centre > Touchscreen > Lifestyle and environment > Sun exposure	Time spend outdoors in summer	Physical activities
X1050_0_0	ApoA1_by_Total_TG	CatOrd	134606	0.00181932	0.00590909	0.307885	-0.0097625	0.0134011	0.758171	1		Assessment centre > Touchscreen > Lifestyle and environment > Sun exposure	Time spend outdoors in summer	Physical activities
X1050_0_0	ApoB_by_Total_TG	CatOrd	134637	-0.0234854	0.00587735	-3.99591	-0.035005	-0.0119658	6.44799e-05	1		Assessment centre > Touchscreen > Lifestyle and environment > Sun exposure	Time spend outdoors in summer	Physical activities
X1050_0_0	Cholines_by_Phosphatidylc	CatOrd	134449	-0.0196932	0.00550502	-3.57731	-0.030483	-0.00890333	0.000347268	1		Assessment centre > Touchscreen > Lifestyle and environment > Sun exposure	Time spend outdoors in summer	Physical activities
X1050_0_0	Phosphatidylc_by_Sphingomyelins	CatOrd	134367	0.030714	0.0053673	5.72244	0.0201941	0.0412339	1.0523e-08	0.0103488	*	Assessment centre > Touchscreen > Lifestyle and environment > Sun exposure	Time spend outdoors in summer	Physical activities
X1050_0_0	Phosphatidylc_by_Total_TG	CatOrd	134514	-0.000708622	0.0060497	-0.117133	-0.012566	0.0111488	0.906754	1		Assessment centre > Touchscreen > Lifestyle and environment > Sun exposure	Time spend outdoors in summer	Physical activities
X1060_0_0	Ala	CatOrd	116819	-0.0369516	0.00594953	-6.21084	-0.0486127	-0.0252905	5.28774e-10	0.00052002	***	Assessment centre > Touchscreen > Lifestyle and environment > Sun exposure	Time spent outdoors in winter	Physical activities
X1060_0_0	Gln	CatOrd	116464	0.0216515	0.00613678	3.52815	0.00962337	0.0336796	0.000418643	1		Assessment centre > Touchscreen > Lifestyle and environment > Sun exposure	Time spent outdoors in winter	Physical activities
X1060_0_0	Gly	CatOrd	115854	-0.0199419	0.00636323	-3.13392	-0.0324138	-0.00746995	0.00172529	1		Assessment centre > Touchscreen > Lifestyle and environment > Sun exposure	Time spent outdoors in winter	Physical activities
X1060_0_0	His	CatOrd	116663	-0.00460917	0.00580234	-0.794365	-0.0159818	0.00676341	0.426985	1		Assessment centre > Touchscreen > Lifestyle and environment > Sun exposure	Time spent outdoors in winter	Physical activities
X1060_0_0	Phe	CatOrd	116625	0.000117153	0.00598202	0.0195843	-0.0116076	0.0118419	0.984375	1		Assessment centre > Touchscreen > Lifestyle and environment > Sun exposure	Time spent outdoors in winter	Physical activities
X1060_0_0	Tyr	CatOrd	116605	-0.0185135	0.00601958	-3.07555	-0.0303119	-0.00671515	0.00210163	1		Assessment centre > Touchscreen > Lifestyle and environment > Sun exposure	Time spent outdoors in winter	Physical activities
X1060_0_0	Ile	CatOrd	116438	-0.0344227	0.00601998	-5.71808	-0.0462219	-0.0226236	1.07999e-08	0.0106211	*	Assessment centre > Touchscreen > Lifestyle and environment > Sun exposure	Time spent outdoors in winter	Physical activities
X1060_0_0	Leu	CatOrd	116578	-0.0115485	0.0062148	-1.85822	-0.0237295	0.000632544	0.0631403	1		Assessment centre > Touchscreen > Lifestyle and environment > Sun exposure	Time spent outdoors in winter	Physical activities
X1060_0_0	Total_BCAA	CatOrd	116533	-0.0351301	0.00628599	-5.58864	-0.0474506	-0.0228096	2.29366e-08	0.0225569	*	Assessment centre > Touchscreen > Lifestyle and environment > Sun exposure	Time spent outdoors in winter	Physical activities
X1060_0_0	Val	CatOrd	116635	-0.0480642	0.00634093	-7.57999	-0.0604924	-0.035636	3.48125e-14	3.42362e-08	***	Assessment centre > Touchscreen > Lifestyle and environment > Sun exposure	Time spent outdoors in winter	Physical activities
X1060_0_0	ApoB_by_ApoA1	CatOrd	116835	-0.0206308	0.00648601	-3.18082	-0.0333434	-0.00791826	0.00146896	1		Assessment centre > Touchscreen > Lifestyle and environment > Sun exposure	Time spent outdoors in winter	Physical activities
X1060_0_0	ApoA1	CatOrd	116810	0.0539858	0.00659758	8.18266	0.0410545	0.066917	2.80398e-16	2.75756e-10	***	Assessment centre > Touchscreen > Lifestyle and environment > Sun exposure	Time spent outdoors in winter	Physical activities
X1060_0_0	ApoB	CatOrd	116833	0.0111674	0.00646692	1.72685	-0.00150774	0.0238426	0.0841966	1		Assessment centre > Touchscreen > Lifestyle and environment > Sun exposure	Time spent outdoors in winter	Physical activities
X1060_0_0	Clinical_LDL_C	CatOrd	116831	0.0257563	0.00656263	3.92469	0.0128935	0.0386191	8.68909e-05	1		Assessment centre > Touchscreen > Lifestyle and environment > Sun exposure	Time spent outdoors in winter	Physical activities
X1060_0_0	HDL_C	CatOrd	116820	0.0418196	0.00694986	6.01733	0.0281979	0.0554413	1.77843e-09	0.00174899	**	Assessment centre > Touchscreen > Lifestyle and environment > Sun exposure	Time spent outdoors in winter	Physical activities
X1060_0_0	LDL_C	CatOrd	116830	0.0275435	0.00643442	4.28065	0.0149321	0.040155	1.86493e-05	1		Assessment centre > Touchscreen > Lifestyle and environment > Sun exposure	Time spent outdoors in winter	Physical activities
X1060_0_0	non_HDL_C	CatOrd	116834	0.0237559	0.00657319	3.61406	0.0108725	0.0366394	0.000301563	1		Assessment centre > Touchscreen > Lifestyle and environment > Sun exposure	Time spent outdoors in winter	Physical activities
X1060_0_0	Remnant_C	CatOrd	116836	0.0179911	0.00662036	2.71754	0.00501516	0.030967	0.00657796	1		Assessment centre > Touchscreen > Lifestyle and environment > Sun exposure	Time spent outdoors in winter	Physical activities
X1060_0_0	Total_C	CatOrd	116826	0.0348429	0.00674174	5.16823	0.0216291	0.0480567	2.36708e-07	0.232789		Assessment centre > Touchscreen > Lifestyle and environment > Sun exposure	Time spent outdoors in winter	Physical activities
X1060_0_0	VLDL_C	CatOrd	116834	0.0075847	0.0063717	1.19037	-0.00490384	0.0200732	0.233903	1		Assessment centre > Touchscreen > Lifestyle and environment > Sun exposure	Time spent outdoors in winter	Physical activities
X1060_0_0	HDL_CE	CatOrd	116826	0.0424957	0.0069111	6.1489	0.0289499	0.0560414	7.82722e-10	0.000769765	***	Assessment centre > Touchscreen > Lifestyle and environment > Sun exposure	Time spent outdoors in winter	Physical activities
X1060_0_0	LDL_CE	CatOrd	116828	0.0273758	0.00638023	4.29072	0.0148705	0.039881	1.78235e-05	1		Assessment centre > Touchscreen > Lifestyle and environment > Sun exposure	Time spent outdoors in winter	Physical activities
X1060_0_0	Total_CE	CatOrd	116824	0.0375515	0.00674102	5.5706	0.0243391	0.0507639	2.54426e-08	0.0250214	*	Assessment centre > Touchscreen > Lifestyle and environment > Sun exposure	Time spent outdoors in winter	Physical activities
X1060_0_0	VLDL_CE	CatOrd	116835	0.00893477	0.00641455	1.39289	-0.00363776	0.0215073	0.163656	1		Assessment centre > Touchscreen > Lifestyle and environment > Sun exposure	Time spent outdoors in winter	Physical activities
X1060_0_0	Omega_6_by_Omega_3	CatOrd	115912	0.0431132	0.00630078	6.84253	0.0307637	0.0554628	7.81933e-12	7.68989e-06	***	Assessment centre > Touchscreen > Lifestyle and environment > Sun exposure	Time spent outdoors in winter	Physical activities
X1060_0_0	PUFA_by_MUFA	CatOrd	116733	-0.0186726	0.00685726	-2.72304	-0.0321128	-0.00523235	0.00646942	1		Assessment centre > Touchscreen > Lifestyle and environment > Sun exposure	Time spent outdoors in winter	Physical activities
X1060_0_0	DHA_pct	CatOrd	116527	-0.0466944	0.00648934	-7.19556	-0.0594135	-0.0339753	6.2578e-13	6.15421e-07	***	Assessment centre > Touchscreen > Lifestyle and environment > Sun exposure	Time spent outdoors in winter	Physical activities
X1060_0_0	LA_pct	CatOrd	116734	0.00826927	0.00677947	1.21975	-0.00501849	0.021557	0.222562	1		Assessment centre > Touchscreen > Lifestyle and environment > Sun exposure	Time spent outdoors in winter	Physical activities
X1060_0_0	MUFA_pct	CatOrd	116737	0.016983	0.00686966	2.47217	0.00351841	0.0304475	0.0134311	1		Assessment centre > Touchscreen > Lifestyle and environment > Sun exposure	Time spent outdoors in winter	Physical activities
X1060_0_0	Omega_3_pct	CatOrd	116482	-0.0470294	0.00636417	-7.38972	-0.0595032	-0.0345557	1.48116e-13	1.45664e-07	***	Assessment centre > Touchscreen > Lifestyle and environment > Sun exposure	Time spent outdoors in winter	Physical activities
X1060_0_0	Omega_6_pct	CatOrd	116733	0.00126006	0.00650393	0.193738	-0.0114877	0.0140078	0.846382	1		Assessment centre > Touchscreen > Lifestyle and environment > Sun exposure	Time spent outdoors in winter	Physical activities
X1060_0_0	PUFA_pct	CatOrd	116732	-0.0167553	0.00660346	-2.53735	-0.0296981	-0.00381253	0.0111707	1		Assessment centre > Touchscreen > Lifestyle and environment > Sun exposure	Time spent outdoors in winter	Physical activities
X1060_0_0	SFA_pct	CatOrd	116721	0.0120359	0.0061701	1.95068	-5.7506e-05	0.0241293	0.0510975	1		Assessment centre > Touchscreen > Lifestyle and environment > Sun exposure	Time spent outdoors in winter	Physical activities
X1060_0_0	DHA	CatOrd	116422	-0.0264243	0.00634016	-4.16777	-0.038851	-0.0139976	3.07818e-05	1		Assessment centre > Touchscreen > Lifestyle and environment > Sun exposure	Time spent outdoors in winter	Physical activities
X1060_0_0	LA	CatOrd	116704	0.0339068	0.00647452	5.23697	0.0212168	0.0465969	1.6352e-07	0.160814		Assessment centre > Touchscreen > Lifestyle and environment > Sun exposure	Time spent outdoors in winter	Physical activities
X1060_0_0	MUFA	CatOrd	116539	0.0240062	0.00632102	3.79783	0.011617	0.0363954	0.00014604	1		Assessment centre > Touchscreen > Lifestyle and environment > Sun exposure	Time spent outdoors in winter	Physical activities
X1060_0_0	Omega_3	CatOrd	116505	-0.0243858	0.00617786	-3.94729	-0.0364945	-0.0122772	7.90857e-05	1		Assessment centre > Touchscreen > Lifestyle and environment > Sun exposure	Time spent outdoors in winter	Physical activities
X1060_0_0	Omega_6	CatOrd	116711	0.0384073	0.00638756	6.01283	0.0258877	0.050927	1.82851e-09	0.00179824	**	Assessment centre > Touchscreen > Lifestyle and environment > Sun exposure	Time spent outdoors in winter	Physical activities
X1060_0_0	PUFA	CatOrd	116713	0.0262882	0.00633268	4.1512	0.0138762	0.0387003	3.3097e-05	1		Assessment centre > Touchscreen > Lifestyle and environment > Sun exposure	Time spent outdoors in winter	Physical activities
X1060_0_0	SFA	CatOrd	116569	0.0248772	0.00624466	3.98376	0.0126377	0.0371167	6.78756e-05	1		Assessment centre > Touchscreen > Lifestyle and environment > Sun exposure	Time spent outdoors in winter	Physical activities
X1060_0_0	Total_FA	CatOrd	116656	0.026756	0.00624158	4.28673	0.0145225	0.0389895	1.81466e-05	1		Assessment centre > Touchscreen > Lifestyle and environment > Sun exposure	Time spent outdoors in winter	Physical activities
X1060_0_0	Unsaturation	CatOrd	116725	-0.0219466	0.00655207	-3.34957	-0.0347887	-0.00910453	0.000809642	1		Assessment centre > Touchscreen > Lifestyle and environment > Sun exposure	Time spent outdoors in winter	Physical activities
X1060_0_0	Albumin	CatOrd	116699	-0.01195	0.006122	-1.95197	-0.0239491	4.91662e-05	0.0509443	1		Assessment centre > Touchscreen > Lifestyle and environment > Sun exposure	Time spent outdoors in winter	Physical activities
X1060_0_0	Creatinine	CatOrd	115478	-0.01557	0.00704696	-2.20947	-0.0293821	-0.00175799	0.0271441	1		Assessment centre > Touchscreen > Lifestyle and environment > Sun exposure	Time spent outdoors in winter	Physical activities
X1060_0_0	HDL_FC	CatOrd	116789	0.0349582	0.00691169	5.05784	0.0214113	0.0485051	4.24677e-07	0.417646		Assessment centre > Touchscreen > Lifestyle and environment > Sun exposure	Time spent outdoors in winter	Physical activities
X1060_0_0	LDL_FC	CatOrd	116833	0.0262563	0.00647815	4.05305	0.0135591	0.0389535	5.05862e-05	1		Assessment centre > Touchscreen > Lifestyle and environment > Sun exposure	Time spent outdoors in winter	Physical activities
X1060_0_0	Total_FC	CatOrd	116828	0.0274138	0.00665848	4.11713	0.0143632	0.0404644	3.83888e-05	1		Assessment centre > Touchscreen > Lifestyle and environment > Sun exposure	Time spent outdoors in winter	Physical activities
X1060_0_0	VLDL_FC	CatOrd	116828	0.00559216	0.00630036	0.887593	-0.00675656	0.0179409	0.374762	1		Assessment centre > Touchscreen > Lifestyle and environment > Sun exposure	Time spent outdoors in winter	Physical activities
X1060_0_0	Citrate	CatOrd	116801	0.00619192	0.00604228	1.02477	-0.00565095	0.0180348	0.305476	1		Assessment centre > Touchscreen > Lifestyle and environment > Sun exposure	Time spent outdoors in winter	Physical activities
X1060_0_0	Glucose	CatOrd	114834	0.00523018	0.00624809	0.837085	-0.00701607	0.0174764	0.402547	1		Assessment centre > Touchscreen > Lifestyle and environment > Sun exposure	Time spent outdoors in winter	Physical activities
X1060_0_0	Lactate	CatOrd	116620	-0.00949014	0.00607768	-1.56147	-0.0214024	0.00242212	0.118415	1		Assessment centre > Touchscreen > Lifestyle and environment > Sun exposure	Time spent outdoors in winter	Physical activities
X1060_0_0	Pyruvate	CatOrd	116145	-0.00661824	0.00596874	-1.10882	-0.018317	0.0050805	0.267512	1		Assessment centre > Touchscreen > Lifestyle and environment > Sun exposure	Time spent outdoors in winter	Physical activities
X1060_0_0	GlycA	CatOrd	116806	-0.00914347	0.00647011	-1.41319	-0.0218249	0.00353795	0.157604	1		Assessment centre > Touchscreen > Lifestyle and environment > Sun exposure	Time spent outdoors in winter	Physical activities
X1060_0_0	Acetate	CatOrd	114767	-0.027037	0.00596722	-4.53093	-0.0387328	-0.0153413	5.87845e-06	1		Assessment centre > Touchscreen > Lifestyle and environment > Sun exposure	Time spent outdoors in winter	Physical activities
X1060_0_0	Acetoacetate	CatOrd	113370	-0.00507425	0.00611355	-0.829999	-0.0170568	0.00690832	0.406541	1		Assessment centre > Touchscreen > Lifestyle and environment > Sun exposure	Time spent outdoors in winter	Physical activities
X1060_0_0	Acetone	CatOrd	114944	0.00983598	0.00600592	1.63772	-0.00193562	0.0216076	0.101484	1		Assessment centre > Touchscreen > Lifestyle and environment > Sun exposure	Time spent outdoors in winter	Physical activities
X1060_0_0	bOHbutyrate	CatOrd	109647	0.00365382	0.00621042	0.588337	-0.0085186	0.0158262	0.556307	1		Assessment centre > Touchscreen > Lifestyle and environment > Sun exposure	Time spent outdoors in winter	Physical activities
X1060_0_0	HDL_P	CatOrd	116792	0.0609141	0.00634276	9.60372	0.0484823	0.0733459	7.85585e-22	7.72581e-16	***	Assessment centre > Touchscreen > Lifestyle and environment > Sun exposure	Time spent outdoors in winter	Physical activities
X1060_0_0	LDL_P	CatOrd	116831	0.0109021	0.00634107	1.71929	-0.00152636	0.0233306	0.0855643	1		Assessment centre > Touchscreen > Lifestyle and environment > Sun exposure	Time spent outdoors in winter	Physical activities
X1060_0_0	Total_P	CatOrd	116797	0.0602735	0.00635442	9.48529	0.0478189	0.0727282	2.46025e-21	2.41952e-15	***	Assessment centre > Touchscreen > Lifestyle and environment > Sun exposure	Time spent outdoors in winter	Physical activities
X1060_0_0	VLDL_P	CatOrd	116821	0.00529275	0.00620775	0.852602	-0.00687445	0.0174599	0.393882	1		Assessment centre > Touchscreen > Lifestyle and environment > Sun exposure	Time spent outdoors in winter	Physical activities
X1060_0_0	HDL_size	CatOrd	116842	-0.00527145	0.00715634	-0.736612	-0.0192979	0.00875499	0.46136	1		Assessment centre > Touchscreen > Lifestyle and environment > Sun exposure	Time spent outdoors in winter	Physical activities
X1060_0_0	LDL_size	CatOrd	116827	-0.00109928	0.00630366	-0.174387	-0.0134545	0.0112559	0.861561	1		Assessment centre > Touchscreen > Lifestyle and environment > Sun exposure	Time spent outdoors in winter	Physical activities
X1060_0_0	VLDL_size	CatOrd	116846	0.00764482	0.00669618	1.14167	-0.00547969	0.0207693	0.253594	1		Assessment centre > Touchscreen > Lifestyle and environment > Sun exposure	Time spent outdoors in winter	Physical activities
X1060_0_0	IDL_C	CatOrd	116836	0.0265588	0.00688594	3.85697	0.0130624	0.0400553	0.000114864	1		Assessment centre > Touchscreen > Lifestyle and environment > Sun exposure	Time spent outdoors in winter	Physical activities
X1060_0_0	IDL_CE	CatOrd	116836	0.0285223	0.00685827	4.15882	0.0150801	0.0419645	3.20117e-05	1		Assessment centre > Touchscreen > Lifestyle and environment > Sun exposure	Time spent outdoors in winter	Physical activities
X1060_0_0	IDL_FC	CatOrd	116834	0.0194386	0.00679496	2.86074	0.0061205	0.0327567	0.00422727	1		Assessment centre > Touchscreen > Lifestyle and environment > Sun exposure	Time spent outdoors in winter	Physical activities
X1060_0_0	IDL_L	CatOrd	116833	0.0235111	0.00685309	3.43072	0.010079	0.0369431	0.000602181	1		Assessment centre > Touchscreen > Lifestyle and environment > Sun exposure	Time spent outdoors in winter	Physical activities
X1060_0_0	IDL_P	CatOrd	116834	0.0118448	0.00664941	1.78133	-0.00118806	0.0248776	0.0748614	1		Assessment centre > Touchscreen > Lifestyle and environment > Sun exposure	Time spent outdoors in winter	Physical activities
X1060_0_0	IDL_PL	CatOrd	116826	0.0151304	0.00678368	2.23041	0.00183436	0.0284264	0.0257223	1		Assessment centre > Touchscreen > Lifestyle and environment > Sun exposure	Time spent outdoors in winter	Physical activities
X1060_0_0	IDL_TG	CatOrd	116658	0.00179261	0.00609959	0.29389	-0.0101626	0.0137478	0.768842	1		Assessment centre > Touchscreen > Lifestyle and environment > Sun exposure	Time spent outdoors in winter	Physical activities
X1060_0_0	L_HDL_C	CatOrd	116789	0.0080911	0.00715656	1.13058	-0.00593576	0.022118	0.258232	1		Assessment centre > Touchscreen > Lifestyle and environment > Sun exposure	Time spent outdoors in winter	Physical activities
X1060_0_0	L_HDL_CE	CatOrd	116802	0.00893929	0.00713423	1.25302	-0.00504379	0.0229224	0.210203	1		Assessment centre > Touchscreen > Lifestyle and environment > Sun exposure	Time spent outdoors in winter	Physical activities
X1060_0_0	L_HDL_FC	CatOrd	116752	0.00632445	0.00707516	0.893894	-0.00754287	0.0201918	0.37138	1		Assessment centre > Touchscreen > Lifestyle and environment > Sun exposure	Time spent outdoors in winter	Physical activities
X1060_0_0	L_HDL_L	CatOrd	116791	0.0126396	0.00715128	1.76746	-0.00137688	0.0266561	0.0771531	1		Assessment centre > Touchscreen > Lifestyle and environment > Sun exposure	Time spent outdoors in winter	Physical activities
X1060_0_0	L_HDL_P	CatOrd	116784	0.0121738	0.00704924	1.72697	-0.0016427	0.0259903	0.084176	1		Assessment centre > Touchscreen > Lifestyle and environment > Sun exposure	Time spent outdoors in winter	Physical activities
X1060_0_0	L_HDL_PL	CatOrd	116807	0.01507	0.00702724	2.14451	0.00129661	0.0288434	0.031994	1		Assessment centre > Touchscreen > Lifestyle and environment > Sun exposure	Time spent outdoors in winter	Physical activities
X1060_0_0	L_HDL_TG	CatOrd	116660	0.0193085	0.00607021	3.18085	0.00741085	0.0312061	0.0014688	1		Assessment centre > Touchscreen > Lifestyle and environment > Sun exposure	Time spent outdoors in winter	Physical activities
X1060_0_0	L_LDL_C	CatOrd	116824	0.0292914	0.00648366	4.51773	0.0165835	0.0419994	6.2567e-06	1		Assessment centre > Touchscreen > Lifestyle and environment > Sun exposure	Time spent outdoors in winter	Physical activities
X1060_0_0	L_LDL_CE	CatOrd	116822	0.0285871	0.00641191	4.45843	0.0160197	0.0411544	8.26392e-06	1		Assessment centre > Touchscreen > Lifestyle and environment > Sun exposure	Time spent outdoors in winter	Physical activities
X1060_0_0	L_LDL_FC	CatOrd	116829	0.0288686	0.00657122	4.39319	0.015989	0.0417482	1.118e-05	1		Assessment centre > Touchscreen > Lifestyle and environment > Sun exposure	Time spent outdoors in winter	Physical activities
X1060_0_0	L_LDL_L	CatOrd	116826	0.0286994	0.00648167	4.42778	0.0159953	0.0414035	9.52936e-06	1		Assessment centre > Touchscreen > Lifestyle and environment > Sun exposure	Time spent outdoors in winter	Physical activities
X1060_0_0	L_LDL_P	CatOrd	116829	0.00884337	0.00635363	1.39186	-0.00360974	0.0212965	0.163967	1		Assessment centre > Touchscreen > Lifestyle and environment > Sun exposure	Time spent outdoors in winter	Physical activities
X1060_0_0	L_LDL_PL	CatOrd	116835	0.0284136	0.00644978	4.40536	0.015772	0.0410551	1.05704e-05	1		Assessment centre > Touchscreen > Lifestyle and environment > Sun exposure	Time spent outdoors in winter	Physical activities
X1060_0_0	L_LDL_TG	CatOrd	116615	0.00530741	0.00612391	0.86667	-0.00669546	0.0173103	0.386125	1		Assessment centre > Touchscreen > Lifestyle and environment > Sun exposure	Time spent outdoors in winter	Physical activities
X1060_0_0	L_VLDL_C	CatOrd	116835	0.00502685	0.00626076	0.802913	-0.00724424	0.0172979	0.422027	1		Assessment centre > Touchscreen > Lifestyle and environment > Sun exposure	Time spent outdoors in winter	Physical activities
X1060_0_0	L_VLDL_CE	CatOrd	116838	0.00491652	0.00620836	0.791919	-0.00725187	0.0170849	0.428409	1		Assessment centre > Touchscreen > Lifestyle and environment > Sun exposure	Time spent outdoors in winter	Physical activities
X1060_0_0	L_VLDL_FC	CatOrd	116826	0.00514004	0.00630812	0.814829	-0.00722388	0.017504	0.415172	1		Assessment centre > Touchscreen > Lifestyle and environment > Sun exposure	Time spent outdoors in winter	Physical activities
X1060_0_0	L_VLDL_L	CatOrd	116803	0.00522851	0.00629719	0.830291	-0.00711399	0.017571	0.406376	1		Assessment centre > Touchscreen > Lifestyle and environment > Sun exposure	Time spent outdoors in winter	Physical activities
X1060_0_0	L_VLDL_P	CatOrd	116806	0.0045654	0.00625693	0.729655	-0.00769818	0.016829	0.465602	1		Assessment centre > Touchscreen > Lifestyle and environment > Sun exposure	Time spent outdoors in winter	Physical activities
X1060_0_0	L_VLDL_PL	CatOrd	116817	0.00439934	0.00631468	0.696684	-0.00797743	0.0167761	0.486002	1		Assessment centre > Touchscreen > Lifestyle and environment > Sun exposure	Time spent outdoors in winter	Physical activities
X1060_0_0	L_VLDL_TG	CatOrd	116749	0.00588796	0.00622927	0.945208	-0.00632141	0.0180973	0.344555	1		Assessment centre > Touchscreen > Lifestyle and environment > Sun exposure	Time spent outdoors in winter	Physical activities
X1060_0_0	M_HDL_C	CatOrd	116820	0.053485	0.00657535	8.13417	0.0405973	0.0663727	4.18782e-16	4.1185e-10	***	Assessment centre > Touchscreen > Lifestyle and environment > Sun exposure	Time spent outdoors in winter	Physical activities
X1060_0_0	M_HDL_CE	CatOrd	116822	0.0539585	0.00654583	8.24318	0.0411287	0.0667883	1.69403e-16	1.66599e-10	***	Assessment centre > Touchscreen > Lifestyle and environment > Sun exposure	Time spent outdoors in winter	Physical activities
X1060_0_0	M_HDL_FC	CatOrd	116815	0.0498769	0.0065855	7.57375	0.0369694	0.0627845	3.65244e-14	3.59198e-08	***	Assessment centre > Touchscreen > Lifestyle and environment > Sun exposure	Time spent outdoors in winter	Physical activities
X1060_0_0	M_HDL_L	CatOrd	116809	0.054669	0.0064682	8.45197	0.0419914	0.0673467	2.89658e-17	2.84863e-11	***	Assessment centre > Touchscreen > Lifestyle and environment > Sun exposure	Time spent outdoors in winter	Physical activities
X1060_0_0	M_HDL_P	CatOrd	116815	0.0543235	0.00646364	8.40447	0.0416547	0.0669922	4.34559e-17	4.27365e-11	***	Assessment centre > Touchscreen > Lifestyle and environment > Sun exposure	Time spent outdoors in winter	Physical activities
X1060_0_0	M_HDL_PL	CatOrd	116806	0.052729	0.0063662	8.28264	0.0402512	0.0652067	1.21729e-16	1.19714e-10	***	Assessment centre > Touchscreen > Lifestyle and environment > Sun exposure	Time spent outdoors in winter	Physical activities
X1060_0_0	M_HDL_TG	CatOrd	116719	0.0265654	0.00602684	4.40784	0.0147528	0.038378	1.04498e-05	1		Assessment centre > Touchscreen > Lifestyle and environment > Sun exposure	Time spent outdoors in winter	Physical activities
X1060_0_0	M_LDL_C	CatOrd	116830	0.0252061	0.00627399	4.01755	0.012909	0.0375031	5.88432e-05	1		Assessment centre > Touchscreen > Lifestyle and environment > Sun exposure	Time spent outdoors in winter	Physical activities
X1060_0_0	M_LDL_CE	CatOrd	116829	0.0241575	0.00625268	3.86355	0.0119023	0.0364128	0.000111812	1		Assessment centre > Touchscreen > Lifestyle and environment > Sun exposure	Time spent outdoors in winter	Physical activities
X1060_0_0	M_LDL_FC	CatOrd	116831	0.025359	0.0062646	4.04798	0.0130804	0.0376376	5.16947e-05	1		Assessment centre > Touchscreen > Lifestyle and environment > Sun exposure	Time spent outdoors in winter	Physical activities
X1060_0_0	M_LDL_L	CatOrd	116828	0.0247872	0.00627647	3.94923	0.0124853	0.0370891	7.84495e-05	1		Assessment centre > Touchscreen > Lifestyle and environment > Sun exposure	Time spent outdoors in winter	Physical activities
X1060_0_0	M_LDL_P	CatOrd	116832	0.0147707	0.00626357	2.3582	0.00249414	0.0270473	0.0183655	1		Assessment centre > Touchscreen > Lifestyle and environment > Sun exposure	Time spent outdoors in winter	Physical activities
X1060_0_0	M_LDL_PL	CatOrd	116828	0.0246487	0.00622812	3.95764	0.0124416	0.0368558	7.57378e-05	1		Assessment centre > Touchscreen > Lifestyle and environment > Sun exposure	Time spent outdoors in winter	Physical activities
X1060_0_0	M_LDL_TG	CatOrd	116504	0.00390239	0.00616378	0.633117	-0.00817861	0.0159834	0.526659	1		Assessment centre > Touchscreen > Lifestyle and environment > Sun exposure	Time spent outdoors in winter	Physical activities
X1060_0_0	M_VLDL_C	CatOrd	116836	0.0084426	0.00648914	1.30104	-0.00427611	0.0211613	0.193249	1		Assessment centre > Touchscreen > Lifestyle and environment > Sun exposure	Time spent outdoors in winter	Physical activities
X1060_0_0	M_VLDL_CE	CatOrd	116832	0.00678382	0.00658486	1.03022	-0.0061225	0.0196901	0.302911	1		Assessment centre > Touchscreen > Lifestyle and environment > Sun exposure	Time spent outdoors in winter	Physical activities
X1060_0_0	M_VLDL_FC	CatOrd	116831	0.00945201	0.00631706	1.49627	-0.00292942	0.0218334	0.134586	1		Assessment centre > Touchscreen > Lifestyle and environment > Sun exposure	Time spent outdoors in winter	Physical activities
X1060_0_0	M_VLDL_L	CatOrd	116831	0.0103416	0.00624234	1.65669	-0.00189337	0.0225766	0.097585	1		Assessment centre > Touchscreen > Lifestyle and environment > Sun exposure	Time spent outdoors in winter	Physical activities
X1060_0_0	M_VLDL_P	CatOrd	116832	0.0102988	0.00622816	1.65358	-0.00190843	0.022506	0.0982154	1		Assessment centre > Touchscreen > Lifestyle and environment > Sun exposure	Time spent outdoors in winter	Physical activities
X1060_0_0	M_VLDL_PL	CatOrd	116831	0.0101821	0.00628035	1.62126	-0.00212737	0.0224916	0.104964	1		Assessment centre > Touchscreen > Lifestyle and environment > Sun exposure	Time spent outdoors in winter	Physical activities
X1060_0_0	M_VLDL_TG	CatOrd	116803	0.0101921	0.00617789	1.64976	-0.0019166	0.0223007	0.0989938	1		Assessment centre > Touchscreen > Lifestyle and environment > Sun exposure	Time spent outdoors in winter	Physical activities
X1060_0_0	S_HDL_C	CatOrd	116789	0.0624243	0.00595337	10.4856	0.0507558	0.0740929	1.03338e-25	1.01627e-19	***	Assessment centre > Touchscreen > Lifestyle and environment > Sun exposure	Time spent outdoors in winter	Physical activities
X1060_0_0	S_HDL_CE	CatOrd	116793	0.0615686	0.0059173	10.4049	0.0499707	0.0731666	2.41718e-25	2.37716e-19	***	Assessment centre > Touchscreen > Lifestyle and environment > Sun exposure	Time spent outdoors in winter	Physical activities
X1060_0_0	S_HDL_FC	CatOrd	116776	0.0557159	0.00605842	9.19644	0.0438414	0.0675904	3.75864e-20	3.69642e-14	***	Assessment centre > Touchscreen > Lifestyle and environment > Sun exposure	Time spent outdoors in winter	Physical activities
X1060_0_0	S_HDL_L	CatOrd	116786	0.0628122	0.00603481	10.4083	0.050984	0.0746405	2.33077e-25	2.29218e-19	***	Assessment centre > Touchscreen > Lifestyle and environment > Sun exposure	Time spent outdoors in winter	Physical activities
X1060_0_0	S_HDL_P	CatOrd	116790	0.0628386	0.00593574	10.5865	0.0512045	0.0744726	3.53828e-26	3.47971e-20	***	Assessment centre > Touchscreen > Lifestyle and environment > Sun exposure	Time spent outdoors in winter	Physical activities
X1060_0_0	S_HDL_PL	CatOrd	116788	0.0618643	0.00604657	10.2313	0.050013	0.0737155	1.47044e-24	1.4461e-18	***	Assessment centre > Touchscreen > Lifestyle and environment > Sun exposure	Time spent outdoors in winter	Physical activities
X1060_0_0	S_HDL_TG	CatOrd	116758	0.0159834	0.00630377	2.53554	0.00362805	0.0283388	0.0112288	1		Assessment centre > Touchscreen > Lifestyle and environment > Sun exposure	Time spent outdoors in winter	Physical activities
X1060_0_0	S_LDL_C	CatOrd	116833	0.0173538	0.00631415	2.7484	0.0049781	0.0297296	0.00598952	1		Assessment centre > Touchscreen > Lifestyle and environment > Sun exposure	Time spent outdoors in winter	Physical activities
X1060_0_0	S_LDL_CE	CatOrd	116831	0.0189929	0.00630548	3.01212	0.00663412	0.0313516	0.00259486	1		Assessment centre > Touchscreen > Lifestyle and environment > Sun exposure	Time spent outdoors in winter	Physical activities
X1060_0_0	S_LDL_FC	CatOrd	116837	0.0108878	0.00625774	1.7399	-0.00137734	0.023153	0.0818796	1		Assessment centre > Touchscreen > Lifestyle and environment > Sun exposure	Time spent outdoors in winter	Physical activities
X1060_0_0	S_LDL_L	CatOrd	116831	0.0121303	0.0063156	1.92068	-0.000248325	0.0245088	0.0547744	1		Assessment centre > Touchscreen > Lifestyle and environment > Sun exposure	Time spent outdoors in winter	Physical activities
X1060_0_0	S_LDL_P	CatOrd	116834	0.00768107	0.00633227	1.213	-0.00473018	0.0200923	0.225131	1		Assessment centre > Touchscreen > Lifestyle and environment > Sun exposure	Time spent outdoors in winter	Physical activities
X1060_0_0	S_LDL_PL	CatOrd	116830	-7.80696e-05	0.00628411	-0.0124233	-0.0123949	0.0122388	0.990088	1		Assessment centre > Touchscreen > Lifestyle and environment > Sun exposure	Time spent outdoors in winter	Physical activities
X1060_0_0	S_LDL_TG	CatOrd	116527	0.00262792	0.00620778	0.423326	-0.00953934	0.0147952	0.672058	1		Assessment centre > Touchscreen > Lifestyle and environment > Sun exposure	Time spent outdoors in winter	Physical activities
X1060_0_0	S_VLDL_C	CatOrd	116826	0.00713311	0.00627009	1.13764	-0.00515627	0.0194225	0.255273	1		Assessment centre > Touchscreen > Lifestyle and environment > Sun exposure	Time spent outdoors in winter	Physical activities
X1060_0_0	S_VLDL_CE	CatOrd	116824	0.00587919	0.00625245	0.940302	-0.0063756	0.018134	0.347064	1		Assessment centre > Touchscreen > Lifestyle and environment > Sun exposure	Time spent outdoors in winter	Physical activities
X1060_0_0	S_VLDL_FC	CatOrd	116827	0.00950219	0.00628106	1.51283	-0.00280869	0.0218131	0.130325	1		Assessment centre > Touchscreen > Lifestyle and environment > Sun exposure	Time spent outdoors in winter	Physical activities
X1060_0_0	S_VLDL_L	CatOrd	116813	0.00728748	0.0061891	1.17747	-0.00484315	0.0194181	0.23901	1		Assessment centre > Touchscreen > Lifestyle and environment > Sun exposure	Time spent outdoors in winter	Physical activities
X1060_0_0	S_VLDL_P	CatOrd	116816	0.00506837	0.00611845	0.828375	-0.00692379	0.0170605	0.40746	1		Assessment centre > Touchscreen > Lifestyle and environment > Sun exposure	Time spent outdoors in winter	Physical activities
X1060_0_0	S_VLDL_PL	CatOrd	116822	0.00846086	0.00621187	1.36205	-0.00371439	0.0206361	0.173185	1		Assessment centre > Touchscreen > Lifestyle and environment > Sun exposure	Time spent outdoors in winter	Physical activities
X1060_0_0	S_VLDL_TG	CatOrd	116764	0.00597766	0.00614465	0.972824	-0.00606585	0.0180212	0.330643	1		Assessment centre > Touchscreen > Lifestyle and environment > Sun exposure	Time spent outdoors in winter	Physical activities
X1060_0_0	XL_HDL_C	CatOrd	116582	-0.0176765	0.00704488	-2.50913	-0.0314844	-0.00386852	0.0121044	1		Assessment centre > Touchscreen > Lifestyle and environment > Sun exposure	Time spent outdoors in winter	Physical activities
X1060_0_0	XL_HDL_CE	CatOrd	116621	-0.0131973	0.00708774	-1.86199	-0.0270893	0.000694696	0.0626075	1		Assessment centre > Touchscreen > Lifestyle and environment > Sun exposure	Time spent outdoors in winter	Physical activities
X1060_0_0	XL_HDL_FC	CatOrd	116540	-0.0302334	0.00677276	-4.46397	-0.043508	-0.0169588	8.05294e-06	1		Assessment centre > Touchscreen > Lifestyle and environment > Sun exposure	Time spent outdoors in winter	Physical activities
X1060_0_0	XL_HDL_L	CatOrd	116565	-0.018594	0.00701496	-2.65062	-0.0323433	-0.00484468	0.00803547	1		Assessment centre > Touchscreen > Lifestyle and environment > Sun exposure	Time spent outdoors in winter	Physical activities
X1060_0_0	XL_HDL_P	CatOrd	116524	-0.0114405	0.00698769	-1.63724	-0.0251364	0.00225533	0.101583	1		Assessment centre > Touchscreen > Lifestyle and environment > Sun exposure	Time spent outdoors in winter	Physical activities
X1060_0_0	XL_HDL_PL	CatOrd	116600	-0.0184344	0.00695893	-2.64902	-0.0320739	-0.00479486	0.00807356	1		Assessment centre > Touchscreen > Lifestyle and environment > Sun exposure	Time spent outdoors in winter	Physical activities
X1060_0_0	XL_HDL_TG	CatOrd	116605	0.000524964	0.00599654	0.0875444	-0.0112283	0.0122782	0.930239	1		Assessment centre > Touchscreen > Lifestyle and environment > Sun exposure	Time spent outdoors in winter	Physical activities
X1060_0_0	XL_VLDL_C	CatOrd	116829	0.00634587	0.00634435	1.00024	-0.00608905	0.0187808	0.317196	1		Assessment centre > Touchscreen > Lifestyle and environment > Sun exposure	Time spent outdoors in winter	Physical activities
X1060_0_0	XL_VLDL_CE	CatOrd	116840	0.010837	0.00632529	1.71329	-0.00156053	0.0232346	0.0866624	1		Assessment centre > Touchscreen > Lifestyle and environment > Sun exposure	Time spent outdoors in winter	Physical activities
X1060_0_0	XL_VLDL_FC	CatOrd	116806	-0.000103443	0.00633518	-0.0163283	-0.0125204	0.0123135	0.986972	1		Assessment centre > Touchscreen > Lifestyle and environment > Sun exposure	Time spent outdoors in winter	Physical activities
X1060_0_0	XL_VLDL_L	CatOrd	116753	0.00236307	0.00638404	0.370153	-0.0101497	0.0148758	0.711269	1		Assessment centre > Touchscreen > Lifestyle and environment > Sun exposure	Time spent outdoors in winter	Physical activities
X1060_0_0	XL_VLDL_P	CatOrd	116762	0.00239071	0.00633887	0.377151	-0.0100335	0.0148149	0.706062	1		Assessment centre > Touchscreen > Lifestyle and environment > Sun exposure	Time spent outdoors in winter	Physical activities
X1060_0_0	XL_VLDL_PL	CatOrd	116777	0.000449013	0.0063636	0.0705596	-0.0120236	0.0129217	0.943748	1		Assessment centre > Touchscreen > Lifestyle and environment > Sun exposure	Time spent outdoors in winter	Physical activities
X1060_0_0	XL_VLDL_TG	CatOrd	116698	0.00212463	0.00636971	0.333552	-0.01036	0.0146093	0.738718	1		Assessment centre > Touchscreen > Lifestyle and environment > Sun exposure	Time spent outdoors in winter	Physical activities
X1060_0_0	XS_VLDL_C	CatOrd	116829	0.00364314	0.00668772	0.544751	-0.00946479	0.0167511	0.585926	1		Assessment centre > Touchscreen > Lifestyle and environment > Sun exposure	Time spent outdoors in winter	Physical activities
X1060_0_0	XS_VLDL_CE	CatOrd	116835	0.00598879	0.00678689	0.882405	-0.00731352	0.0192911	0.37756	1		Assessment centre > Touchscreen > Lifestyle and environment > Sun exposure	Time spent outdoors in winter	Physical activities
X1060_0_0	XS_VLDL_FC	CatOrd	116813	-0.000994376	0.0064255	-0.154755	-0.0135884	0.0115996	0.877015	1		Assessment centre > Touchscreen > Lifestyle and environment > Sun exposure	Time spent outdoors in winter	Physical activities
X1060_0_0	XS_VLDL_L	CatOrd	116805	0.00104882	0.00637997	0.164393	-0.0114559	0.0135536	0.869422	1		Assessment centre > Touchscreen > Lifestyle and environment > Sun exposure	Time spent outdoors in winter	Physical activities
X1060_0_0	XS_VLDL_P	CatOrd	116811	0.00102273	0.00639331	0.15997	-0.0115081	0.0135536	0.872905	1		Assessment centre > Touchscreen > Lifestyle and environment > Sun exposure	Time spent outdoors in winter	Physical activities
X1060_0_0	XS_VLDL_PL	CatOrd	116789	-0.00512172	0.0062773	-0.815911	-0.0174252	0.00718179	0.414553	1		Assessment centre > Touchscreen > Lifestyle and environment > Sun exposure	Time spent outdoors in winter	Physical activities
X1060_0_0	XS_VLDL_TG	CatOrd	116656	0.000777279	0.00608805	0.127673	-0.0111553	0.0127098	0.898408	1		Assessment centre > Touchscreen > Lifestyle and environment > Sun exposure	Time spent outdoors in winter	Physical activities
X1060_0_0	XXL_VLDL_C	CatOrd	116744	0.00690804	0.00641289	1.07721	-0.00566121	0.0194773	0.281387	1		Assessment centre > Touchscreen > Lifestyle and environment > Sun exposure	Time spent outdoors in winter	Physical activities
X1060_0_0	XXL_VLDL_CE	CatOrd	116764	0.0118427	0.00640026	1.85034	-0.000701838	0.0243872	0.0642668	1		Assessment centre > Touchscreen > Lifestyle and environment > Sun exposure	Time spent outdoors in winter	Physical activities
X1060_0_0	XXL_VLDL_FC	CatOrd	116711	-0.000225962	0.00640028	-0.035305	-0.0127705	0.0123186	0.971837	1		Assessment centre > Touchscreen > Lifestyle and environment > Sun exposure	Time spent outdoors in winter	Physical activities
X1060_0_0	XXL_VLDL_L	CatOrd	116599	-0.00247304	0.00643291	-0.384435	-0.0150815	0.0101355	0.700657	1		Assessment centre > Touchscreen > Lifestyle and environment > Sun exposure	Time spent outdoors in winter	Physical activities
X1060_0_0	XXL_VLDL_P	CatOrd	116631	-0.00206679	0.00640586	-0.32264	-0.0146223	0.0104887	0.746969	1		Assessment centre > Touchscreen > Lifestyle and environment > Sun exposure	Time spent outdoors in winter	Physical activities
X1060_0_0	XXL_VLDL_PL	CatOrd	116675	-0.00136892	0.00642786	-0.212967	-0.0139675	0.0112297	0.831353	1		Assessment centre > Touchscreen > Lifestyle and environment > Sun exposure	Time spent outdoors in winter	Physical activities
X1060_0_0	XXL_VLDL_TG	CatOrd	116511	-0.00508704	0.00640461	-0.794277	-0.0176401	0.00746601	0.427036	1		Assessment centre > Touchscreen > Lifestyle and environment > Sun exposure	Time spent outdoors in winter	Physical activities
X1060_0_0	TG_by_PG	CatOrd	116735	-0.0135357	0.00675326	-2.00432	-0.0267721	-0.000299271	0.0450386	1		Assessment centre > Touchscreen > Lifestyle and environment > Sun exposure	Time spent outdoors in winter	Physical activities
X1060_0_0	Cholines	CatOrd	116708	0.0442843	0.00656793	6.7425	0.0314111	0.0571574	1.56406e-11	1.53816e-05	***	Assessment centre > Touchscreen > Lifestyle and environment > Sun exposure	Time spent outdoors in winter	Physical activities
X1060_0_0	Phosphatidylc	CatOrd	116710	0.0436498	0.00652251	6.69218	0.0308656	0.0564339	2.20866e-11	2.1721e-05	***	Assessment centre > Touchscreen > Lifestyle and environment > Sun exposure	Time spent outdoors in winter	Physical activities
X1060_0_0	Phosphoglyc	CatOrd	116711	0.0431742	0.00644768	6.69609	0.0305368	0.0558117	2.1504e-11	2.1148e-05	***	Assessment centre > Touchscreen > Lifestyle and environment > Sun exposure	Time spent outdoors in winter	Physical activities
X1060_0_0	Sphingomyelins	CatOrd	116711	0.031769	0.00672402	4.7247	0.0185899	0.044948	2.30726e-06	1		Assessment centre > Touchscreen > Lifestyle and environment > Sun exposure	Time spent outdoors in winter	Physical activities
X1060_0_0	HDL_PL	CatOrd	116821	0.0447339	0.00668214	6.69454	0.0316369	0.0578309	2.17318e-11	2.13721e-05	***	Assessment centre > Touchscreen > Lifestyle and environment > Sun exposure	Time spent outdoors in winter	Physical activities
X1060_0_0	LDL_PL	CatOrd	116831	0.0242282	0.00639028	3.79142	0.0117033	0.0367532	0.000149867	1		Assessment centre > Touchscreen > Lifestyle and environment > Sun exposure	Time spent outdoors in winter	Physical activities
X1060_0_0	Total_PL	CatOrd	116825	0.0391801	0.00654949	5.98216	0.0263431	0.0520171	2.20838e-09	0.00217183	**	Assessment centre > Touchscreen > Lifestyle and environment > Sun exposure	Time spent outdoors in winter	Physical activities
X1060_0_0	VLDL_PL	CatOrd	116816	0.00446694	0.00630061	0.708971	-0.00788224	0.0168161	0.478344	1		Assessment centre > Touchscreen > Lifestyle and environment > Sun exposure	Time spent outdoors in winter	Physical activities
X1060_0_0	IDL_C_pct	CatOrd	116664	0.0286219	0.00659979	4.33679	0.0156863	0.0415575	1.44699e-05	1		Assessment centre > Touchscreen > Lifestyle and environment > Sun exposure	Time spent outdoors in winter	Physical activities
X1060_0_0	IDL_CE_pct	CatOrd	116773	0.0343645	0.00653655	5.25729	0.0215529	0.0471762	1.4645e-07	0.144026		Assessment centre > Touchscreen > Lifestyle and environment > Sun exposure	Time spent outdoors in winter	Physical activities
X1060_0_0	IDL_FC_pct	CatOrd	116679	-0.00479156	0.00612163	-0.782726	-0.01679	0.00720684	0.43379	1		Assessment centre > Touchscreen > Lifestyle and environment > Sun exposure	Time spent outdoors in winter	Physical activities
X1060_0_0	IDL_PL_pct	CatOrd	116792	-0.0410506	0.00599742	-6.84471	-0.0528055	-0.0292956	7.70056e-12	7.57308e-06	***	Assessment centre > Touchscreen > Lifestyle and environment > Sun exposure	Time spent outdoors in winter	Physical activities
X1060_0_0	IDL_TG_pct	CatOrd	116188	-0.0189673	0.00676398	-2.80416	-0.0322247	-0.00570991	0.00504555	1		Assessment centre > Touchscreen > Lifestyle and environment > Sun exposure	Time spent outdoors in winter	Physical activities
X1060_0_0	L_HDL_C_pct	CatOrd	116226	-0.00988679	0.00670009	-1.47562	-0.023019	0.00324538	0.140048	1		Assessment centre > Touchscreen > Lifestyle and environment > Sun exposure	Time spent outdoors in winter	Physical activities
X1060_0_0	L_HDL_CE_pct	CatOrd	116344	-0.00467456	0.00655725	-0.712883	-0.0175268	0.00817766	0.475919	1		Assessment centre > Touchscreen > Lifestyle and environment > Sun exposure	Time spent outdoors in winter	Physical activities
X1060_0_0	L_HDL_FC_pct	CatOrd	115584	-0.034899	0.00682148	-5.11604	-0.0482691	-0.0215289	3.12514e-07	0.307341		Assessment centre > Touchscreen > Lifestyle and environment > Sun exposure	Time spent outdoors in winter	Physical activities
X1060_0_0	L_HDL_PL_pct	CatOrd	116354	0.0177322	0.00692622	2.56015	0.00415677	0.0313076	0.010464	1		Assessment centre > Touchscreen > Lifestyle and environment > Sun exposure	Time spent outdoors in winter	Physical activities
X1060_0_0	L_HDL_TG_pct	CatOrd	116279	0.00784982	0.00654023	1.20024	-0.00496903	0.0206687	0.23005	1		Assessment centre > Touchscreen > Lifestyle and environment > Sun exposure	Time spent outdoors in winter	Physical activities
X1060_0_0	L_LDL_C_pct	CatOrd	116432	0.0244508	0.00669234	3.65355	0.0113338	0.0375678	0.000258753	1		Assessment centre > Touchscreen > Lifestyle and environment > Sun exposure	Time spent outdoors in winter	Physical activities
X1060_0_0	L_LDL_CE_pct	CatOrd	116681	0.0180832	0.00600351	3.01211	0.00631632	0.0298501	0.00259498	1		Assessment centre > Touchscreen > Lifestyle and environment > Sun exposure	Time spent outdoors in winter	Physical activities
X1060_0_0	L_LDL_FC_pct	CatOrd	116578	0.0107423	0.00683377	1.57195	-0.00265187	0.0241365	0.115966	1		Assessment centre > Touchscreen > Lifestyle and environment > Sun exposure	Time spent outdoors in winter	Physical activities
X1060_0_0	L_LDL_PL_pct	CatOrd	116790	-0.00437182	0.00605028	-0.722581	-0.0162304	0.00748674	0.469939	1		Assessment centre > Touchscreen > Lifestyle and environment > Sun exposure	Time spent outdoors in winter	Physical activities
X1060_0_0	L_LDL_TG_pct	CatOrd	116116	-0.02279	0.00660985	-3.44789	-0.0357453	-0.00983475	0.000565177	1		Assessment centre > Touchscreen > Lifestyle and environment > Sun exposure	Time spent outdoors in winter	Physical activities
X1060_0_0	L_VLDL_C_pct	CatOrd	116694	-0.00440762	0.00613892	-0.717979	-0.0164399	0.00762466	0.472771	1		Assessment centre > Touchscreen > Lifestyle and environment > Sun exposure	Time spent outdoors in winter	Physical activities
X1060_0_0	L_VLDL_CE_pct	CatOrd	116768	-0.00481335	0.0064478	-0.74651	-0.017451	0.00782434	0.455361	1		Assessment centre > Touchscreen > Lifestyle and environment > Sun exposure	Time spent outdoors in winter	Physical activities
X1060_0_0	L_VLDL_FC_pct	CatOrd	115577	-0.00078786	0.00600341	-0.131235	-0.0125545	0.0109788	0.895589	1		Assessment centre > Touchscreen > Lifestyle and environment > Sun exposure	Time spent outdoors in winter	Physical activities
X1060_0_0	L_VLDL_PL_pct	CatOrd	113405	0.00439917	0.00648337	0.678532	-0.00830823	0.0171066	0.497436	1		Assessment centre > Touchscreen > Lifestyle and environment > Sun exposure	Time spent outdoors in winter	Physical activities
X1060_0_0	L_VLDL_TG_pct	CatOrd	115757	0.00422274	0.0060595	0.696879	-0.00765388	0.0160994	0.48588	1		Assessment centre > Touchscreen > Lifestyle and environment > Sun exposure	Time spent outdoors in winter	Physical activities
X1060_0_0	M_HDL_C_pct	CatOrd	116838	0.0157571	0.0065825	2.39378	0.00285536	0.0286588	0.0166773	1		Assessment centre > Touchscreen > Lifestyle and environment > Sun exposure	Time spent outdoors in winter	Physical activities
X1060_0_0	M_HDL_CE_pct	CatOrd	116825	0.0121027	0.00637575	1.89824	-0.000393794	0.0245991	0.0576675	1		Assessment centre > Touchscreen > Lifestyle and environment > Sun exposure	Time spent outdoors in winter	Physical activities
X1060_0_0	M_HDL_FC_pct	CatOrd	116831	0.023117	0.00728532	3.17309	0.00883778	0.0373963	0.00150863	1		Assessment centre > Touchscreen > Lifestyle and environment > Sun exposure	Time spent outdoors in winter	Physical activities
X1060_0_0	M_HDL_PL_pct	CatOrd	116833	-0.0302736	0.00670802	-4.51304	-0.0434213	-0.0171259	6.39662e-06	1		Assessment centre > Touchscreen > Lifestyle and environment > Sun exposure	Time spent outdoors in winter	Physical activities
X1060_0_0	M_HDL_TG_pct	CatOrd	116831	-0.00269138	0.00642264	-0.419046	-0.0152798	0.009897	0.675183	1		Assessment centre > Touchscreen > Lifestyle and environment > Sun exposure	Time spent outdoors in winter	Physical activities
X1060_0_0	M_LDL_C_pct	CatOrd	116354	0.021085	0.00645831	3.26479	0.00842676	0.0337433	0.00109575	1		Assessment centre > Touchscreen > Lifestyle and environment > Sun exposure	Time spent outdoors in winter	Physical activities
X1060_0_0	M_LDL_CE_pct	CatOrd	116793	0.0123154	0.00621441	1.98175	0.000135164	0.0244957	0.0475096	1		Assessment centre > Touchscreen > Lifestyle and environment > Sun exposure	Time spent outdoors in winter	Physical activities
X1060_0_0	M_LDL_FC_pct	CatOrd	116630	0.00352678	0.0064658	0.545452	-0.00914618	0.0161997	0.585443	1		Assessment centre > Touchscreen > Lifestyle and environment > Sun exposure	Time spent outdoors in winter	Physical activities
X1060_0_0	M_LDL_PL_pct	CatOrd	116827	-0.00467146	0.00604598	-0.772655	-0.0165216	0.00717867	0.439728	1		Assessment centre > Touchscreen > Lifestyle and environment > Sun exposure	Time spent outdoors in winter	Physical activities
X1060_0_0	M_LDL_TG_pct	CatOrd	116243	-0.0210173	0.0064824	-3.24222	-0.0337228	-0.00831183	0.00118638	1		Assessment centre > Touchscreen > Lifestyle and environment > Sun exposure	Time spent outdoors in winter	Physical activities
X1060_0_0	M_VLDL_C_pct	CatOrd	116846	-0.00181569	0.00686829	-0.264358	-0.0152775	0.0116462	0.791504	1		Assessment centre > Touchscreen > Lifestyle and environment > Sun exposure	Time spent outdoors in winter	Physical activities
X1060_0_0	M_VLDL_CE_pct	CatOrd	116846	0.00084136	0.00679875	0.123752	-0.0124842	0.0141669	0.901512	1		Assessment centre > Touchscreen > Lifestyle and environment > Sun exposure	Time spent outdoors in winter	Physical activities
X1060_0_0	M_VLDL_FC_pct	CatOrd	116817	-0.00300495	0.00683566	-0.439599	-0.0164029	0.0103929	0.660228	1		Assessment centre > Touchscreen > Lifestyle and environment > Sun exposure	Time spent outdoors in winter	Physical activities
X1060_0_0	M_VLDL_PL_pct	CatOrd	116774	-0.00259724	0.00682659	-0.380459	-0.0159774	0.0107829	0.703606	1		Assessment centre > Touchscreen > Lifestyle and environment > Sun exposure	Time spent outdoors in winter	Physical activities
X1060_0_0	M_VLDL_TG_pct	CatOrd	116841	0.00631248	0.00686177	0.919949	-0.00713659	0.0197615	0.357601	1		Assessment centre > Touchscreen > Lifestyle and environment > Sun exposure	Time spent outdoors in winter	Physical activities
X1060_0_0	S_HDL_C_pct	CatOrd	116817	0.00449901	0.00610009	0.737532	-0.00745716	0.0164552	0.460801	1		Assessment centre > Touchscreen > Lifestyle and environment > Sun exposure	Time spent outdoors in winter	Physical activities
X1060_0_0	S_HDL_CE_pct	CatOrd	116778	0.00954124	0.00602456	1.58372	-0.00226691	0.0213494	0.11326	1		Assessment centre > Touchscreen > Lifestyle and environment > Sun exposure	Time spent outdoors in winter	Physical activities
X1060_0_0	S_HDL_FC_pct	CatOrd	116663	-0.0155269	0.00661568	-2.34698	-0.0284936	-0.00256013	0.018928	1		Assessment centre > Touchscreen > Lifestyle and environment > Sun exposure	Time spent outdoors in winter	Physical activities
X1060_0_0	S_HDL_PL_pct	CatOrd	116841	0.00337923	0.00614387	0.550017	-0.00866275	0.0154212	0.582309	1		Assessment centre > Touchscreen > Lifestyle and environment > Sun exposure	Time spent outdoors in winter	Physical activities
X1060_0_0	S_HDL_TG_pct	CatOrd	116814	-0.0110196	0.00651049	-1.69259	-0.0237801	0.00174099	0.0905369	1		Assessment centre > Touchscreen > Lifestyle and environment > Sun exposure	Time spent outdoors in winter	Physical activities
X1060_0_0	S_LDL_C_pct	CatOrd	116635	0.0468308	0.00619934	7.55415	0.0346801	0.0589815	4.24646e-14	4.17616e-08	***	Assessment centre > Touchscreen > Lifestyle and environment > Sun exposure	Time spent outdoors in winter	Physical activities
X1060_0_0	S_LDL_CE_pct	CatOrd	116790	0.0461906	0.00618391	7.46948	0.0340701	0.058311	8.10668e-14	7.97248e-08	***	Assessment centre > Touchscreen > Lifestyle and environment > Sun exposure	Time spent outdoors in winter	Physical activities
X1060_0_0	S_LDL_FC_pct	CatOrd	116424	0.000566425	0.00623687	0.0908188	-0.0116578	0.0127907	0.927637	1		Assessment centre > Touchscreen > Lifestyle and environment > Sun exposure	Time spent outdoors in winter	Physical activities
X1060_0_0	S_LDL_PL_pct	CatOrd	116792	-0.0480378	0.0061038	-7.87015	-0.0600013	-0.0360744	3.57219e-15	3.51305e-09	***	Assessment centre > Touchscreen > Lifestyle and environment > Sun exposure	Time spent outdoors in winter	Physical activities
X1060_0_0	S_LDL_TG_pct	CatOrd	116319	-0.00782808	0.00646452	-1.21093	-0.0204985	0.00484238	0.225925	1		Assessment centre > Touchscreen > Lifestyle and environment > Sun exposure	Time spent outdoors in winter	Physical activities
X1060_0_0	S_VLDL_C_pct	CatOrd	116842	0.00043444	0.00653982	0.06643	-0.0123836	0.0132525	0.947036	1		Assessment centre > Touchscreen > Lifestyle and environment > Sun exposure	Time spent outdoors in winter	Physical activities
X1060_0_0	S_VLDL_CE_pct	CatOrd	116832	-0.00436328	0.00627439	-0.695411	-0.0166611	0.00793453	0.486799	1		Assessment centre > Touchscreen > Lifestyle and environment > Sun exposure	Time spent outdoors in winter	Physical activities
X1060_0_0	S_VLDL_FC_pct	CatOrd	116839	0.00523281	0.00682294	0.766943	-0.00814015	0.0186058	0.443117	1		Assessment centre > Touchscreen > Lifestyle and environment > Sun exposure	Time spent outdoors in winter	Physical activities
X1060_0_0	S_VLDL_PL_pct	CatOrd	116834	0.00353556	0.0067622	0.522842	-0.00971835	0.0167895	0.601085	1		Assessment centre > Touchscreen > Lifestyle and environment > Sun exposure	Time spent outdoors in winter	Physical activities
X1060_0_0	S_VLDL_TG_pct	CatOrd	116841	-0.000666256	0.00658497	-0.101178	-0.0135728	0.0122403	0.919409	1		Assessment centre > Touchscreen > Lifestyle and environment > Sun exposure	Time spent outdoors in winter	Physical activities
X1060_0_0	XL_HDL_C_pct	CatOrd	115651	0.0168906	0.00607415	2.78074	0.0049853	0.028796	0.0054244	1		Assessment centre > Touchscreen > Lifestyle and environment > Sun exposure	Time spent outdoors in winter	Physical activities
X1060_0_0	XL_HDL_CE_pct	CatOrd	115566	0.0263273	0.00589638	4.46498	0.0147704	0.0378842	8.01501e-06	1		Assessment centre > Touchscreen > Lifestyle and environment > Sun exposure	Time spent outdoors in winter	Physical activities
X1060_0_0	XL_HDL_FC_pct	CatOrd	116011	-0.00010613	0.00695902	-0.0152507	-0.0137458	0.0135335	0.987832	1		Assessment centre > Touchscreen > Lifestyle and environment > Sun exposure	Time spent outdoors in winter	Physical activities
X1060_0_0	XL_HDL_PL_pct	CatOrd	115237	-0.0249343	0.00630946	-3.95189	-0.0373008	-0.0125678	7.75825e-05	1		Assessment centre > Touchscreen > Lifestyle and environment > Sun exposure	Time spent outdoors in winter	Physical activities
X1060_0_0	XL_HDL_TG_pct	CatOrd	115260	0.0136544	0.00663483	2.05799	0.000650117	0.0266586	0.0395938	1		Assessment centre > Touchscreen > Lifestyle and environment > Sun exposure	Time spent outdoors in winter	Physical activities
X1060_0_0	XL_VLDL_C_pct	CatOrd	114814	0.00131406	0.00658758	0.199475	-0.0115976	0.0142257	0.841892	1		Assessment centre > Touchscreen > Lifestyle and environment > Sun exposure	Time spent outdoors in winter	Physical activities
X1060_0_0	XL_VLDL_CE_pct	CatOrd	114612	0.00797178	0.00658579	1.21045	-0.00493637	0.0208799	0.226108	1		Assessment centre > Touchscreen > Lifestyle and environment > Sun exposure	Time spent outdoors in winter	Physical activities
X1060_0_0	XL_VLDL_FC_pct	CatOrd	114889	-0.0183943	0.00632811	-2.90676	-0.0307974	-0.00599118	0.00365268	1		Assessment centre > Touchscreen > Lifestyle and environment > Sun exposure	Time spent outdoors in winter	Physical activities
X1060_0_0	XL_VLDL_PL_pct	CatOrd	112118	-0.0136148	0.00610703	-2.22936	-0.0255845	-0.00164497	0.0257921	1		Assessment centre > Touchscreen > Lifestyle and environment > Sun exposure	Time spent outdoors in winter	Physical activities
X1060_0_0	XL_VLDL_TG_pct	CatOrd	115208	0.0021727	0.00635802	0.341726	-0.010289	0.0146344	0.732557	1		Assessment centre > Touchscreen > Lifestyle and environment > Sun exposure	Time spent outdoors in winter	Physical activities
X1060_0_0	XS_VLDL_C_pct	CatOrd	116822	0.0112331	0.00691666	1.62407	-0.00232351	0.0247898	0.104364	1		Assessment centre > Touchscreen > Lifestyle and environment > Sun exposure	Time spent outdoors in winter	Physical activities
X1060_0_0	XS_VLDL_CE_pct	CatOrd	116828	0.0145373	0.00695558	2.09002	0.000904374	0.0281703	0.036618	1		Assessment centre > Touchscreen > Lifestyle and environment > Sun exposure	Time spent outdoors in winter	Physical activities
X1060_0_0	XS_VLDL_FC_pct	CatOrd	116606	-0.0142768	0.00632653	-2.25665	-0.0266768	-0.00187676	0.0240318	1		Assessment centre > Touchscreen > Lifestyle and environment > Sun exposure	Time spent outdoors in winter	Physical activities
X1060_0_0	XS_VLDL_PL_pct	CatOrd	116770	-0.0465473	0.00610997	-7.61826	-0.0585228	-0.0345718	2.59043e-14	2.54755e-08	***	Assessment centre > Touchscreen > Lifestyle and environment > Sun exposure	Time spent outdoors in winter	Physical activities
X1060_0_0	XS_VLDL_TG_pct	CatOrd	116766	-0.000603527	0.00694859	-0.0868561	-0.0142228	0.0130157	0.930786	1		Assessment centre > Touchscreen > Lifestyle and environment > Sun exposure	Time spent outdoors in winter	Physical activities
X1060_0_0	XXL_VLDL_C_pct	CatOrd	105233	0.0175756	0.00619799	2.83569	0.00542751	0.0297236	0.00457358	1		Assessment centre > Touchscreen > Lifestyle and environment > Sun exposure	Time spent outdoors in winter	Physical activities
X1060_0_0	XXL_VLDL_CE_pct	CatOrd	105495	0.0246282	0.0061087	4.03166	0.0126552	0.0366013	5.54229e-05	1		Assessment centre > Touchscreen > Lifestyle and environment > Sun exposure	Time spent outdoors in winter	Physical activities
X1060_0_0	XXL_VLDL_FC_pct	CatOrd	106669	0.00631818	0.00616549	1.02477	-0.00576618	0.0184025	0.305476	1		Assessment centre > Touchscreen > Lifestyle and environment > Sun exposure	Time spent outdoors in winter	Physical activities
X1060_0_0	XXL_VLDL_PL_pct	CatOrd	102808	0.00138673	0.00628839	0.220523	-0.0109385	0.013712	0.825464	1		Assessment centre > Touchscreen > Lifestyle and environment > Sun exposure	Time spent outdoors in winter	Physical activities
X1060_0_0	XXL_VLDL_TG_pct	CatOrd	105490	-0.0156434	0.00603096	-2.59384	-0.027464	-0.00382266	0.00949238	1		Assessment centre > Touchscreen > Lifestyle and environment > Sun exposure	Time spent outdoors in winter	Physical activities
X1060_0_0	HDL_L	CatOrd	116812	0.0450925	0.00680892	6.62256	0.031747	0.058438	3.54554e-11	3.48684e-05	***	Assessment centre > Touchscreen > Lifestyle and environment > Sun exposure	Time spent outdoors in winter	Physical activities
X1060_0_0	LDL_L	CatOrd	116827	0.0264359	0.00642931	4.11178	0.0138345	0.0390373	3.92892e-05	1		Assessment centre > Touchscreen > Lifestyle and environment > Sun exposure	Time spent outdoors in winter	Physical activities
X1060_0_0	Total_L	CatOrd	116825	0.0308422	0.00643388	4.79371	0.0182318	0.0434526	1.63924e-06	1		Assessment centre > Touchscreen > Lifestyle and environment > Sun exposure	Time spent outdoors in winter	Physical activities
X1060_0_0	VLDL_L	CatOrd	116809	0.00542272	0.00634385	0.8548	-0.00701122	0.0178567	0.392664	1		Assessment centre > Touchscreen > Lifestyle and environment > Sun exposure	Time spent outdoors in winter	Physical activities
X1060_0_0	HDL_TG	CatOrd	116684	0.0204359	0.0060334	3.38713	0.00861044	0.0322614	0.000706514	1		Assessment centre > Touchscreen > Lifestyle and environment > Sun exposure	Time spent outdoors in winter	Physical activities
X1060_0_0	LDL_TG	CatOrd	116572	0.00359493	0.00615007	0.584535	-0.0084592	0.0156491	0.558861	1		Assessment centre > Touchscreen > Lifestyle and environment > Sun exposure	Time spent outdoors in winter	Physical activities
X1060_0_0	Total_TG	CatOrd	116709	0.00505602	0.00632925	0.798834	-0.00734931	0.0174613	0.424388	1		Assessment centre > Touchscreen > Lifestyle and environment > Sun exposure	Time spent outdoors in winter	Physical activities
X1060_0_0	VLDL_TG	CatOrd	116730	0.00380271	0.00636119	0.597798	-0.00866523	0.0162706	0.549976	1		Assessment centre > Touchscreen > Lifestyle and environment > Sun exposure	Time spent outdoors in winter	Physical activities
X1060_0_0	Ala_by_Gln	CatOrd	116418	-0.048208	0.00622731	-7.74138	-0.0604135	-0.0360024	9.91308e-15	9.74897e-09	***	Assessment centre > Touchscreen > Lifestyle and environment > Sun exposure	Time spent outdoors in winter	Physical activities
X1060_0_0	Ala_by_Gly	CatOrd	115503	-0.0110188	0.00670924	-1.64234	-0.0241689	0.00213127	0.100523	1		Assessment centre > Touchscreen > Lifestyle and environment > Sun exposure	Time spent outdoors in winter	Physical activities
X1060_0_0	Ala_by_His	CatOrd	116688	-0.0323824	0.00597491	-5.41974	-0.0440932	-0.0206716	5.98043e-08	0.0588143		Assessment centre > Touchscreen > Lifestyle and environment > Sun exposure	Time spent outdoors in winter	Physical activities
X1060_0_0	Ala_by_Phe	CatOrd	116711	-0.0329502	0.00599898	-5.49264	-0.0447082	-0.0211922	3.968e-08	0.0390231	*	Assessment centre > Touchscreen > Lifestyle and environment > Sun exposure	Time spent outdoors in winter	Physical activities
X1060_0_0	Ala_by_Tyr	CatOrd	116633	-0.0194349	0.00589444	-3.29715	-0.030988	-0.00788177	0.000976993	1		Assessment centre > Touchscreen > Lifestyle and environment > Sun exposure	Time spent outdoors in winter	Physical activities
X1060_0_0	Ala_by_Ile	CatOrd	116559	0.00565627	0.00591796	0.955781	-0.00594293	0.0172555	0.339185	1		Assessment centre > Touchscreen > Lifestyle and environment > Sun exposure	Time spent outdoors in winter	Physical activities
X1060_0_0	Ala_by_Leu	CatOrd	116718	-0.0236921	0.00602021	-3.93543	-0.0354917	-0.0118925	8.30959e-05	1		Assessment centre > Touchscreen > Lifestyle and environment > Sun exposure	Time spent outdoors in winter	Physical activities
X1060_0_0	Ala_by_Val	CatOrd	116715	-0.00681209	0.00597291	-1.1405	-0.018519	0.00489481	0.254081	1		Assessment centre > Touchscreen > Lifestyle and environment > Sun exposure	Time spent outdoors in winter	Physical activities
X1060_0_0	Ala_by_Pyruvate	CatOrd	115560	-0.0172757	0.00605198	-2.85456	-0.0291376	-0.00541384	0.00431047	1		Assessment centre > Touchscreen > Lifestyle and environment > Sun exposure	Time spent outdoors in winter	Physical activities
X1060_0_0	Gln_by_Gly	CatOrd	114841	0.0347389	0.00651739	5.33019	0.0219648	0.047513	9.82957e-08	0.0966685		Assessment centre > Touchscreen > Lifestyle and environment > Sun exposure	Time spent outdoors in winter	Physical activities
X1060_0_0	Gln_by_His	CatOrd	116283	0.0202345	0.0058913	3.43464	0.00868753	0.0317814	0.000593553	1		Assessment centre > Touchscreen > Lifestyle and environment > Sun exposure	Time spent outdoors in winter	Physical activities
X1060_0_0	Gln_by_Phe	CatOrd	116280	0.013778	0.00614899	2.2407	0.00172601	0.0258301	0.0250475	1		Assessment centre > Touchscreen > Lifestyle and environment > Sun exposure	Time spent outdoors in winter	Physical activities
X1060_0_0	Gln_by_Tyr	CatOrd	116304	0.0329566	0.00620596	5.31048	0.0207929	0.0451203	1.09538e-07	0.107725		Assessment centre > Touchscreen > Lifestyle and environment > Sun exposure	Time spent outdoors in winter	Physical activities
X1060_0_0	Gln_by_Ile	CatOrd	116150	0.0485538	0.0062099	7.81878	0.0363824	0.0607252	5.37831e-15	5.28927e-09	***	Assessment centre > Touchscreen > Lifestyle and environment > Sun exposure	Time spent outdoors in winter	Physical activities
X1060_0_0	Gln_by_Leu	CatOrd	116328	0.0230626	0.00640776	3.59917	0.0105034	0.0356218	0.000319373	1		Assessment centre > Touchscreen > Lifestyle and environment > Sun exposure	Time spent outdoors in winter	Physical activities
X1060_0_0	Gln_by_Val	CatOrd	116343	0.0576675	0.00649374	8.88047	0.0449398	0.0703952	6.74939e-19	6.63766e-13	***	Assessment centre > Touchscreen > Lifestyle and environment > Sun exposure	Time spent outdoors in winter	Physical activities
X1060_0_0	Gln_by_Pyruvate	CatOrd	115145	0.0142538	0.00611162	2.33225	0.00227504	0.0262326	0.0196893	1		Assessment centre > Touchscreen > Lifestyle and environment > Sun exposure	Time spent outdoors in winter	Physical activities
X1060_0_0	Gly_by_His	CatOrd	116055	-0.0154545	0.00648533	-2.38299	-0.0281657	-0.00274326	0.017174	1		Assessment centre > Touchscreen > Lifestyle and environment > Sun exposure	Time spent outdoors in winter	Physical activities
X1060_0_0	Gly_by_Phe	CatOrd	116163	-0.0150212	0.00656619	-2.28766	-0.027891	-0.0021515	0.022159	1		Assessment centre > Touchscreen > Lifestyle and environment > Sun exposure	Time spent outdoors in winter	Physical activities
X1060_0_0	Gly_by_Tyr	CatOrd	116084	-0.0068501	0.00647993	-1.05713	-0.0195508	0.00585056	0.290456	1		Assessment centre > Touchscreen > Lifestyle and environment > Sun exposure	Time spent outdoors in winter	Physical activities
X1060_0_0	Gly_by_Ile	CatOrd	115874	0.0121007	0.00665469	1.81837	-0.00094253	0.0251439	0.0690108	1		Assessment centre > Touchscreen > Lifestyle and environment > Sun exposure	Time spent outdoors in winter	Physical activities
X1060_0_0	Gly_by_Val	CatOrd	116136	0.00462879	0.00674401	0.686356	-0.00858947	0.017847	0.49249	1		Assessment centre > Touchscreen > Lifestyle and environment > Sun exposure	Time spent outdoors in winter	Physical activities
X1060_0_0	Gly_by_LA	CatOrd	116283	-0.0294143	0.00620077	-4.74366	-0.0415678	-0.0172608	2.10139e-06	1		Assessment centre > Touchscreen > Lifestyle and environment > Sun exposure	Time spent outdoors in winter	Physical activities
X1060_0_0	Gly_by_Citrate	CatOrd	116357	-0.0200138	0.00631787	-3.16781	-0.0323968	-0.00763078	0.00153633	1		Assessment centre > Touchscreen > Lifestyle and environment > Sun exposure	Time spent outdoors in winter	Physical activities
X1060_0_0	Gly_by_Pyruvate	CatOrd	115206	-0.0104683	0.0062599	-1.67228	-0.0227377	0.00180109	0.0944715	1		Assessment centre > Touchscreen > Lifestyle and environment > Sun exposure	Time spent outdoors in winter	Physical activities
X1060_0_0	His_by_Phe	CatOrd	116579	-0.00288644	0.00607272	-0.475313	-0.014789	0.00901609	0.634565	1		Assessment centre > Touchscreen > Lifestyle and environment > Sun exposure	Time spent outdoors in winter	Physical activities
X1060_0_0	His_by_Tyr	CatOrd	116617	0.013272	0.00601184	2.20764	0.00148875	0.0250552	0.0272716	1		Assessment centre > Touchscreen > Lifestyle and environment > Sun exposure	Time spent outdoors in winter	Physical activities
X1060_0_0	His_by_Ile	CatOrd	116372	0.0350837	0.00602918	5.81899	0.0232665	0.0469009	5.9359e-09	0.00583764	**	Assessment centre > Touchscreen > Lifestyle and environment > Sun exposure	Time spent outdoors in winter	Physical activities
X1060_0_0	His_by_Val	CatOrd	116569	0.0361796	0.0062155	5.82087	0.0239973	0.048362	5.86938e-09	0.00577222	**	Assessment centre > Touchscreen > Lifestyle and environment > Sun exposure	Time spent outdoors in winter	Physical activities
X1060_0_0	His_by_Citrate	CatOrd	116604	-0.00781968	0.00605106	-1.29228	-0.0196798	0.0040404	0.196262	1		Assessment centre > Touchscreen > Lifestyle and environment > Sun exposure	Time spent outdoors in winter	Physical activities
X1060_0_0	His_by_Pyruvate	CatOrd	115069	0.00301538	0.00608637	0.495432	-0.00891391	0.0149447	0.620296	1		Assessment centre > Touchscreen > Lifestyle and environment > Sun exposure	Time spent outdoors in winter	Physical activities
X1060_0_0	Phe_by_Tyr	CatOrd	116536	0.0165296	0.00589254	2.80518	0.00498023	0.028079	0.00502975	1		Assessment centre > Touchscreen > Lifestyle and environment > Sun exposure	Time spent outdoors in winter	Physical activities
X1060_0_0	Phe_by_Ile	CatOrd	116310	0.0435891	0.00601886	7.24209	0.0317921	0.0553861	4.44544e-13	4.37185e-07	***	Assessment centre > Touchscreen > Lifestyle and environment > Sun exposure	Time spent outdoors in winter	Physical activities
X1060_0_0	Phe_by_Leu	CatOrd	116512	0.0112338	0.00618212	1.81714	-0.000883174	0.0233507	0.0691981	1		Assessment centre > Touchscreen > Lifestyle and environment > Sun exposure	Time spent outdoors in winter	Physical activities
X1060_0_0	Phe_by_Val	CatOrd	116536	0.0410005	0.00607035	6.75422	0.0291026	0.0528984	1.44272e-11	1.41884e-05	***	Assessment centre > Touchscreen > Lifestyle and environment > Sun exposure	Time spent outdoors in winter	Physical activities
X1060_0_0	Phe_by_Citrate	CatOrd	116636	-0.00526364	0.0061426	-0.856908	-0.0173031	0.00677585	0.391497	1		Assessment centre > Touchscreen > Lifestyle and environment > Sun exposure	Time spent outdoors in winter	Physical activities
X1060_0_0	Phe_by_Pyruvate	CatOrd	115271	0.00283744	0.00605526	0.468591	-0.00903087	0.0147058	0.639363	1		Assessment centre > Touchscreen > Lifestyle and environment > Sun exposure	Time spent outdoors in winter	Physical activities
X1060_0_0	Tyr_by_Ile	CatOrd	116287	0.0257546	0.00607554	4.23905	0.0138465	0.0376626	2.24636e-05	1		Assessment centre > Touchscreen > Lifestyle and environment > Sun exposure	Time spent outdoors in winter	Physical activities
X1060_0_0	Tyr_by_Val	CatOrd	116548	0.0217939	0.00613835	3.55045	0.00976274	0.0338251	0.000384724	1		Assessment centre > Touchscreen > Lifestyle and environment > Sun exposure	Time spent outdoors in winter	Physical activities
X1060_0_0	Tyr_by_Citrate	CatOrd	116641	-0.0204389	0.00618326	-3.30552	-0.0325581	-0.00831969	0.000948294	1		Assessment centre > Touchscreen > Lifestyle and environment > Sun exposure	Time spent outdoors in winter	Physical activities
X1060_0_0	Tyr_by_Pyruvate	CatOrd	115367	-0.00661868	0.0060856	-1.0876	-0.0185464	0.00530909	0.276775	1		Assessment centre > Touchscreen > Lifestyle and environment > Sun exposure	Time spent outdoors in winter	Physical activities
X1060_0_0	Ile_by_Leu	CatOrd	116826	-0.0593519	0.00592414	-10.0187	-0.0709632	-0.0477406	1.29006e-23	1.2687e-17	***	Assessment centre > Touchscreen > Lifestyle and environment > Sun exposure	Time spent outdoors in winter	Physical activities
X1060_0_0	Ile_by_Val	CatOrd	116741	-0.0165844	0.00588001	-2.82046	-0.0281092	-0.00505954	0.00479624	1		Assessment centre > Touchscreen > Lifestyle and environment > Sun exposure	Time spent outdoors in winter	Physical activities
X1060_0_0	Ile_by_Citrate	CatOrd	116519	-0.0411488	0.00635956	-6.47038	-0.0536135	-0.028684	9.8144e-11	9.65193e-05	***	Assessment centre > Touchscreen > Lifestyle and environment > Sun exposure	Time spent outdoors in winter	Physical activities
X1060_0_0	Ile_by_Pyruvate	CatOrd	115367	-0.0240144	0.00616468	-3.89548	-0.0360972	-0.0119316	9.80594e-05	1		Assessment centre > Touchscreen > Lifestyle and environment > Sun exposure	Time spent outdoors in winter	Physical activities
X1060_0_0	Leu_by_Val	CatOrd	116737	0.0466946	0.00609891	7.65622	0.0347407	0.0586484	1.92949e-14	1.89755e-08	***	Assessment centre > Touchscreen > Lifestyle and environment > Sun exposure	Time spent outdoors in winter	Physical activities
X1060_0_0	Val_by_Pyruvate	CatOrd	115146	-0.0149712	0.00617096	-2.42607	-0.0270662	-0.00287608	0.015265	1		Assessment centre > Touchscreen > Lifestyle and environment > Sun exposure	Time spent outdoors in winter	Physical activities
X1060_0_0	Total_C_by_bOHbutyrate	CatOrd	112017	0.0127206	0.00626358	2.03088	0.000443975	0.0249972	0.0422693	1		Assessment centre > Touchscreen > Lifestyle and environment > Sun exposure	Time spent outdoors in winter	Physical activities
X1060_0_0	Total_C_by_ApoA1	CatOrd	116830	-0.0100141	0.00653751	-1.53179	-0.0228276	0.00279941	0.125576	1		Assessment centre > Touchscreen > Lifestyle and environment > Sun exposure	Time spent outdoors in winter	Physical activities
X1060_0_0	Total_C_by_Phosphatidylc	CatOrd	116737	-0.00801378	0.00641917	-1.24841	-0.0205954	0.0045678	0.211882	1		Assessment centre > Touchscreen > Lifestyle and environment > Sun exposure	Time spent outdoors in winter	Physical activities
X1060_0_0	Total_C_by_Total_TG	CatOrd	116841	0.00940252	0.0067401	1.39501	-0.00380808	0.0226131	0.163015	1		Assessment centre > Touchscreen > Lifestyle and environment > Sun exposure	Time spent outdoors in winter	Physical activities
X1060_0_0	DHA_by_LA	CatOrd	116218	-0.0420599	0.00636044	-6.61274	-0.0545264	-0.0295935	3.78903e-11	3.72631e-05	***	Assessment centre > Touchscreen > Lifestyle and environment > Sun exposure	Time spent outdoors in winter	Physical activities
X1060_0_0	LA_by_Phosphatidylc	CatOrd	116715	-0.00701345	0.0064506	-1.08726	-0.0196566	0.00562972	0.276926	1		Assessment centre > Touchscreen > Lifestyle and environment > Sun exposure	Time spent outdoors in winter	Physical activities
X1060_0_0	LA_by_Total_TG	CatOrd	116738	0.0117887	0.00681025	1.73103	-0.00155935	0.0251368	0.0834493	1		Assessment centre > Touchscreen > Lifestyle and environment > Sun exposure	Time spent outdoors in winter	Physical activities
X1060_0_0	Citrate_by_Glucose	CatOrd	116164	0.00329911	0.00607458	0.5431	-0.00860708	0.0152053	0.587062	1		Assessment centre > Touchscreen > Lifestyle and environment > Sun exposure	Time spent outdoors in winter	Physical activities
X1060_0_0	Glucose_by_bOHbutyrate	CatOrd	111726	0.000108079	0.00622674	0.0173573	-0.0120963	0.0123125	0.986152	1		Assessment centre > Touchscreen > Lifestyle and environment > Sun exposure	Time spent outdoors in winter	Physical activities
X1060_0_0	Glucose_by_Sphingomyelins	CatOrd	114575	-0.0147496	0.00648941	-2.27287	-0.0274688	-0.00203033	0.0230359	1		Assessment centre > Touchscreen > Lifestyle and environment > Sun exposure	Time spent outdoors in winter	Physical activities
X1060_0_0	Lactate_by_Pyruvate	CatOrd	115164	-0.00261004	0.0061309	-0.42572	-0.0146266	0.00940652	0.670313	1		Assessment centre > Touchscreen > Lifestyle and environment > Sun exposure	Time spent outdoors in winter	Physical activities
X1060_0_0	bOHbutyrate_by_Phosphatidylc	CatOrd	110359	-0.00454286	0.00622488	-0.72979	-0.0167436	0.00765791	0.46552	1		Assessment centre > Touchscreen > Lifestyle and environment > Sun exposure	Time spent outdoors in winter	Physical activities
X1060_0_0	ApoA1_by_Total_TG	CatOrd	116818	0.0111547	0.00665647	1.67577	-0.00189195	0.0242014	0.0937855	1		Assessment centre > Touchscreen > Lifestyle and environment > Sun exposure	Time spent outdoors in winter	Physical activities
X1060_0_0	ApoB_by_Total_TG	CatOrd	116842	-0.000367847	0.00661341	-0.0556213	-0.0133301	0.0125944	0.955644	1		Assessment centre > Touchscreen > Lifestyle and environment > Sun exposure	Time spent outdoors in winter	Physical activities
X1060_0_0	Cholines_by_Phosphatidylc	CatOrd	116675	-0.0209558	0.00619037	-3.38523	-0.0330889	-0.00882271	0.000711413	1		Assessment centre > Touchscreen > Lifestyle and environment > Sun exposure	Time spent outdoors in winter	Physical activities
X1060_0_0	Phosphatidylc_by_Sphingomyelins	CatOrd	116601	0.0251569	0.00602791	4.1734	0.0133422	0.0369716	3.00309e-05	1		Assessment centre > Touchscreen > Lifestyle and environment > Sun exposure	Time spent outdoors in winter	Physical activities
X1060_0_0	Phosphatidylc_by_Total_TG	CatOrd	116736	0.0121574	0.00681484	1.78396	-0.00119965	0.0255145	0.074432	1		Assessment centre > Touchscreen > Lifestyle and environment > Sun exposure	Time spent outdoors in winter	Physical activities
X1070_0_0	Ala	CatOrd	141105	-0.00432453	0.00531638	-0.813435	-0.0147446	0.00609557	0.41597	1		Assessment centre > Touchscreen > Lifestyle and environment > Physical activity	Time spent watching television (TV)	Physical activities
X1070_0_0	Gln	CatOrd	140673	-0.0224475	0.00547236	-4.10197	-0.0331733	-0.0117216	4.0988e-05	1		Assessment centre > Touchscreen > Lifestyle and environment > Physical activity	Time spent watching television (TV)	Physical activities
X1070_0_0	Gly	CatOrd	139941	-0.0485528	0.00563807	-8.6116	-0.0596034	-0.0375022	7.27785e-18	7.15737e-12	***	Assessment centre > Touchscreen > Lifestyle and environment > Physical activity	Time spent watching television (TV)	Physical activities
X1070_0_0	His	CatOrd	140929	-0.0148535	0.0051726	-2.87158	-0.0249918	-0.00471524	0.00408487	1		Assessment centre > Touchscreen > Lifestyle and environment > Physical activity	Time spent watching television (TV)	Physical activities
X1070_0_0	Phe	CatOrd	140876	-0.0265504	0.00533692	-4.97486	-0.0370107	-0.01609	6.53727e-07	0.642905		Assessment centre > Touchscreen > Lifestyle and environment > Physical activity	Time spent watching television (TV)	Physical activities
X1070_0_0	Tyr	CatOrd	140858	-0.044649	0.00538275	-8.29483	-0.0551992	-0.0340988	1.09685e-16	1.07869e-10	***	Assessment centre > Touchscreen > Lifestyle and environment > Physical activity	Time spent watching television (TV)	Physical activities
X1070_0_0	Ile	CatOrd	140649	-0.0103631	0.00539486	-1.92092	-0.020937	0.000210806	0.0547432	1		Assessment centre > Touchscreen > Lifestyle and environment > Physical activity	Time spent watching television (TV)	Physical activities
X1070_0_0	Leu	CatOrd	140832	-0.00706057	0.00555544	-1.27093	-0.0179492	0.00382809	0.203756	1		Assessment centre > Touchscreen > Lifestyle and environment > Physical activity	Time spent watching television (TV)	Physical activities
X1070_0_0	Total_BCAA	CatOrd	140771	-0.0148157	0.00561953	-2.63647	-0.02583	-0.00380142	0.00837838	1		Assessment centre > Touchscreen > Lifestyle and environment > Physical activity	Time spent watching television (TV)	Physical activities
X1070_0_0	Val	CatOrd	140891	-0.0219608	0.00566994	-3.87321	-0.0330739	-0.0108478	0.000107462	1		Assessment centre > Touchscreen > Lifestyle and environment > Physical activity	Time spent watching television (TV)	Physical activities
X1070_0_0	ApoB_by_ApoA1	CatOrd	141126	0.0952374	0.0058076	16.3988	0.0838545	0.10662	2.22054e-60	2.18378e-54	***	Assessment centre > Touchscreen > Lifestyle and environment > Physical activity	Time spent watching television (TV)	Physical activities
X1070_0_0	ApoA1	CatOrd	141100	-0.0487889	0.00587562	-8.30362	-0.0603051	-0.0372727	1.01868e-16	1.00182e-10	***	Assessment centre > Touchscreen > Lifestyle and environment > Physical activity	Time spent watching television (TV)	Physical activities
X1070_0_0	ApoB	CatOrd	141131	0.0792147	0.0057782	13.7092	0.0678894	0.09054	9.52311e-43	9.36546e-37	***	Assessment centre > Touchscreen > Lifestyle and environment > Physical activity	Time spent watching television (TV)	Physical activities
X1070_0_0	Clinical_LDL_C	CatOrd	141129	0.0524601	0.00585893	8.95386	0.0409766	0.0639436	3.47282e-19	3.41533e-13	***	Assessment centre > Touchscreen > Lifestyle and environment > Physical activity	Time spent watching television (TV)	Physical activities
X1070_0_0	HDL_C	CatOrd	141110	-0.0995894	0.00620183	-16.0581	-0.111745	-0.0874338	5.65229e-58	5.55872e-52	***	Assessment centre > Touchscreen > Lifestyle and environment > Physical activity	Time spent watching television (TV)	Physical activities
X1070_0_0	LDL_C	CatOrd	141127	0.0570731	0.00574	9.94304	0.0458227	0.0683235	2.75276e-23	2.70719e-17	***	Assessment centre > Touchscreen > Lifestyle and environment > Physical activity	Time spent watching television (TV)	Physical activities
X1070_0_0	non_HDL_C	CatOrd	141131	0.0672789	0.00586361	11.474	0.0557862	0.0787715	1.83926e-30	1.80881e-24	***	Assessment centre > Touchscreen > Lifestyle and environment > Physical activity	Time spent watching television (TV)	Physical activities
X1070_0_0	Remnant_C	CatOrd	141134	0.0761986	0.00590995	12.8933	0.0646151	0.0877821	5.16107e-38	5.07563e-32	***	Assessment centre > Touchscreen > Lifestyle and environment > Physical activity	Time spent watching television (TV)	Physical activities
X1070_0_0	Total_C	CatOrd	141123	0.0303472	0.00601598	5.04443	0.0185559	0.0421385	4.5544e-07	0.4479		Assessment centre > Touchscreen > Lifestyle and environment > Physical activity	Time spent watching television (TV)	Physical activities
X1070_0_0	VLDL_C	CatOrd	141130	0.111375	0.00571489	19.4885	0.100174	0.122576	1.77484e-84	1.74546e-78	***	Assessment centre > Touchscreen > Lifestyle and environment > Physical activity	Time spent watching television (TV)	Physical activities
X1070_0_0	HDL_CE	CatOrd	141118	-0.099654	0.00616647	-16.1606	-0.11174	-0.0875677	1.07979e-58	1.06192e-52	***	Assessment centre > Touchscreen > Lifestyle and environment > Physical activity	Time spent watching television (TV)	Physical activities
X1070_0_0	LDL_CE	CatOrd	141125	0.0654267	0.00569148	11.4955	0.0542714	0.076582	1.43333e-30	1.4096e-24	***	Assessment centre > Touchscreen > Lifestyle and environment > Physical activity	Time spent watching television (TV)	Physical activities
X1070_0_0	Total_CE	CatOrd	141120	0.0242142	0.00601636	4.02473	0.0124222	0.0360063	5.70698e-05	1		Assessment centre > Touchscreen > Lifestyle and environment > Physical activity	Time spent watching television (TV)	Physical activities
X1070_0_0	VLDL_CE	CatOrd	141130	0.10449	0.00575171	18.1667	0.0932163	0.115763	1.14933e-73	1.1303e-67	***	Assessment centre > Touchscreen > Lifestyle and environment > Physical activity	Time spent watching television (TV)	Physical activities
X1070_0_0	Omega_6_by_Omega_3	CatOrd	139984	0.0163526	0.00560757	2.91616	0.00536176	0.0273435	0.00354421	1		Assessment centre > Touchscreen > Lifestyle and environment > Physical activity	Time spent watching television (TV)	Physical activities
X1070_0_0	PUFA_by_MUFA	CatOrd	141008	-0.177408	0.00621218	-28.558	-0.189583	-0.165232	7.25608e-179	7.13596e-173	***	Assessment centre > Touchscreen > Lifestyle and environment > Physical activity	Time spent watching television (TV)	Physical activities
X1070_0_0	DHA_pct	CatOrd	140763	-0.116959	0.00582492	-20.079	-0.128375	-0.105542	1.50424e-89	1.47934e-83	***	Assessment centre > Touchscreen > Lifestyle and environment > Physical activity	Time spent watching television (TV)	Physical activities
X1070_0_0	LA_pct	CatOrd	141007	-0.135978	0.00617092	-22.0352	-0.148073	-0.123883	2.01279e-107	1.97947e-101	***	Assessment centre > Touchscreen > Lifestyle and environment > Physical activity	Time spent watching television (TV)	Physical activities
X1070_0_0	MUFA_pct	CatOrd	141012	0.183113	0.00620263	29.5219	0.170956	0.19527	5.78241e-191	5.68669e-185	***	Assessment centre > Touchscreen > Lifestyle and environment > Physical activity	Time spent watching television (TV)	Physical activities
X1070_0_0	Omega_3_pct	CatOrd	140696	-0.0495231	0.00565618	-8.75556	-0.0606092	-0.0384369	2.05279e-18	2.01881e-12	***	Assessment centre > Touchscreen > Lifestyle and environment > Physical activity	Time spent watching television (TV)	Physical activities
X1070_0_0	Omega_6_pct	CatOrd	141006	-0.120309	0.00595144	-20.215	-0.131973	-0.108644	9.71728e-91	9.55642e-85	***	Assessment centre > Touchscreen > Lifestyle and environment > Physical activity	Time spent watching television (TV)	Physical activities
X1070_0_0	PUFA_pct	CatOrd	141007	-0.142988	0.00605858	-23.6009	-0.154863	-0.131113	6.54241e-123	6.43411e-117	***	Assessment centre > Touchscreen > Lifestyle and environment > Physical activity	Time spent watching television (TV)	Physical activities
X1070_0_0	SFA_pct	CatOrd	140994	0.0429269	0.00552566	7.76865	0.0320966	0.0537572	7.98603e-15	7.85383e-09	***	Assessment centre > Touchscreen > Lifestyle and environment > Physical activity	Time spent watching television (TV)	Physical activities
X1070_0_0	DHA	CatOrd	140620	-0.0512712	0.00565317	-9.06947	-0.0623514	-0.040191	1.21078e-19	1.19074e-13	***	Assessment centre > Touchscreen > Lifestyle and environment > Physical activity	Time spent watching television (TV)	Physical activities
X1070_0_0	LA	CatOrd	140971	0.0278751	0.00576958	4.8314	0.0165668	0.0391835	1.35718e-06	1		Assessment centre > Touchscreen > Lifestyle and environment > Physical activity	Time spent watching television (TV)	Physical activities
X1070_0_0	MUFA	CatOrd	140767	0.134127	0.00570092	23.5272	0.122953	0.145301	3.70351e-122	3.64221e-116	***	Assessment centre > Touchscreen > Lifestyle and environment > Physical activity	Time spent watching television (TV)	Physical activities
X1070_0_0	Omega_3	CatOrd	140715	0.0035082	0.00551558	0.636052	-0.00730235	0.0143187	0.524744	1		Assessment centre > Touchscreen > Lifestyle and environment > Physical activity	Time spent watching television (TV)	Physical activities
X1070_0_0	Omega_6	CatOrd	140982	0.0566106	0.00569163	9.94629	0.045455	0.0677662	2.66428e-23	2.62018e-17	***	Assessment centre > Touchscreen > Lifestyle and environment > Physical activity	Time spent watching television (TV)	Physical activities
X1070_0_0	PUFA	CatOrd	140984	0.0483175	0.00563929	8.56802	0.0372645	0.0593705	1.06321e-17	1.04561e-11	***	Assessment centre > Touchscreen > Lifestyle and environment > Physical activity	Time spent watching television (TV)	Physical activities
X1070_0_0	SFA	CatOrd	140791	0.0954042	0.00561156	17.0014	0.0844055	0.106403	9.31484e-65	9.16064e-59	***	Assessment centre > Touchscreen > Lifestyle and environment > Physical activity	Time spent watching television (TV)	Physical activities
X1070_0_0	Total_FA	CatOrd	140907	0.0962016	0.00559127	17.2057	0.0852427	0.107161	2.81496e-66	2.76836e-60	***	Assessment centre > Touchscreen > Lifestyle and environment > Physical activity	Time spent watching television (TV)	Physical activities
X1070_0_0	Unsaturation	CatOrd	140996	-0.084328	0.00587328	-14.3579	-0.0958396	-0.0728163	1.02585e-46	1.00887e-40	***	Assessment centre > Touchscreen > Lifestyle and environment > Physical activity	Time spent watching television (TV)	Physical activities
X1070_0_0	Albumin	CatOrd	140957	-0.00438664	0.00545425	-0.804261	-0.015077	0.00630369	0.421247	1		Assessment centre > Touchscreen > Lifestyle and environment > Physical activity	Time spent watching television (TV)	Physical activities
X1070_0_0	Creatinine	CatOrd	139485	0.083984	0.00637577	13.1724	0.0714875	0.0964805	1.33652e-39	1.3144e-33	***	Assessment centre > Touchscreen > Lifestyle and environment > Physical activity	Time spent watching television (TV)	Physical activities
X1070_0_0	HDL_FC	CatOrd	141073	-0.0903668	0.00614822	-14.6981	-0.102417	-0.0783163	7.21085e-49	7.09148e-43	***	Assessment centre > Touchscreen > Lifestyle and environment > Physical activity	Time spent watching television (TV)	Physical activities
X1070_0_0	LDL_FC	CatOrd	141130	0.0339225	0.0057806	5.86833	0.0225925	0.0452525	4.41176e-09	0.00433873	**	Assessment centre > Touchscreen > Lifestyle and environment > Physical activity	Time spent watching television (TV)	Physical activities
X1070_0_0	Total_FC	CatOrd	141125	0.0474091	0.00593726	7.98501	0.035772	0.0590461	1.41554e-15	1.39211e-09	***	Assessment centre > Touchscreen > Lifestyle and environment > Physical activity	Time spent watching television (TV)	Physical activities
X1070_0_0	VLDL_FC	CatOrd	141120	0.115074	0.00567882	20.2638	0.103944	0.126205	3.62338e-91	3.5634e-85	***	Assessment centre > Touchscreen > Lifestyle and environment > Physical activity	Time spent watching television (TV)	Physical activities
X1070_0_0	Citrate	CatOrd	141079	-0.0135954	0.00540535	-2.51518	-0.0241899	-0.00300096	0.0118981	1		Assessment centre > Touchscreen > Lifestyle and environment > Physical activity	Time spent watching television (TV)	Physical activities
X1070_0_0	Glucose	CatOrd	138683	0.0271427	0.00558667	4.85847	0.0161928	0.0380926	1.18425e-06	1		Assessment centre > Touchscreen > Lifestyle and environment > Physical activity	Time spent watching television (TV)	Physical activities
X1070_0_0	Lactate	CatOrd	140866	0.0453181	0.00542039	8.36068	0.0346942	0.0559421	6.29157e-17	6.18742e-11	***	Assessment centre > Touchscreen > Lifestyle and environment > Physical activity	Time spent watching television (TV)	Physical activities
X1070_0_0	Pyruvate	CatOrd	140284	0.00321318	0.00534998	0.600597	-0.00727278	0.0136991	0.548109	1		Assessment centre > Touchscreen > Lifestyle and environment > Physical activity	Time spent watching television (TV)	Physical activities
X1070_0_0	GlycA	CatOrd	141095	0.187813	0.00585766	32.0629	0.176332	0.199294	9.40507e-225	9.24938e-219	***	Assessment centre > Touchscreen > Lifestyle and environment > Physical activity	Time spent watching television (TV)	Physical activities
X1070_0_0	Acetate	CatOrd	138681	-0.0594755	0.00531585	-11.1883	-0.0698946	-0.0490564	4.78629e-29	4.70706e-23	***	Assessment centre > Touchscreen > Lifestyle and environment > Physical activity	Time spent watching television (TV)	Physical activities
X1070_0_0	Acetoacetate	CatOrd	136949	0.0113948	0.00547072	2.08287	0.000672184	0.0221174	0.037265	1		Assessment centre > Touchscreen > Lifestyle and environment > Physical activity	Time spent watching television (TV)	Physical activities
X1070_0_0	Acetone	CatOrd	138901	-0.0254473	0.00533411	-4.77068	-0.0359022	-0.0149925	1.83789e-06	1		Assessment centre > Touchscreen > Lifestyle and environment > Physical activity	Time spent watching television (TV)	Physical activities
X1070_0_0	bOHbutyrate	CatOrd	132489	0.0493223	0.0055697	8.85547	0.0384057	0.0602389	8.43277e-19	8.29318e-13	***	Assessment centre > Touchscreen > Lifestyle and environment > Physical activity	Time spent watching television (TV)	Physical activities
X1070_0_0	HDL_P	CatOrd	141082	-0.0168965	0.00563873	-2.99651	-0.0279484	-0.00584462	0.00273134	1		Assessment centre > Touchscreen > Lifestyle and environment > Physical activity	Time spent watching television (TV)	Physical activities
X1070_0_0	LDL_P	CatOrd	141127	0.077907	0.00567779	13.7214	0.0667786	0.0890355	8.05809e-43	7.9247e-37	***	Assessment centre > Touchscreen > Lifestyle and environment > Physical activity	Time spent watching television (TV)	Physical activities
X1070_0_0	Total_P	CatOrd	141085	-0.00409408	0.00565579	-0.723873	-0.0151794	0.00699127	0.469145	1		Assessment centre > Touchscreen > Lifestyle and environment > Physical activity	Time spent watching television (TV)	Physical activities
X1070_0_0	VLDL_P	CatOrd	141110	0.102765	0.00560001	18.3509	0.091789	0.113741	3.97533e-75	3.90952e-69	***	Assessment centre > Touchscreen > Lifestyle and environment > Physical activity	Time spent watching television (TV)	Physical activities
X1070_0_0	HDL_size	CatOrd	141139	-0.157846	0.006373	-24.7679	-0.170337	-0.145355	3.87479e-135	3.81065e-129	***	Assessment centre > Touchscreen > Lifestyle and environment > Physical activity	Time spent watching television (TV)	Physical activities
X1070_0_0	LDL_size	CatOrd	141122	-0.0357166	0.00566073	-6.30954	-0.0468117	-0.0246216	2.80686e-10	0.000276039	***	Assessment centre > Touchscreen > Lifestyle and environment > Physical activity	Time spent watching television (TV)	Physical activities
X1070_0_0	VLDL_size	CatOrd	141144	0.13051	0.00603063	21.6411	0.11869	0.14233	1.08722e-103	1.06923e-97	***	Assessment centre > Touchscreen > Lifestyle and environment > Physical activity	Time spent watching television (TV)	Physical activities
X1070_0_0	IDL_C	CatOrd	141131	0.0146002	0.00614429	2.37623	0.00255743	0.026643	0.017492	1		Assessment centre > Touchscreen > Lifestyle and environment > Physical activity	Time spent watching television (TV)	Physical activities
X1070_0_0	IDL_CE	CatOrd	141131	0.0126302	0.00611585	2.06516	0.000643171	0.0246173	0.0389092	1		Assessment centre > Touchscreen > Lifestyle and environment > Physical activity	Time spent watching television (TV)	Physical activities
X1070_0_0	IDL_FC	CatOrd	141131	0.02216	0.00606297	3.65497	0.0102765	0.0340434	0.00025731	1		Assessment centre > Touchscreen > Lifestyle and environment > Physical activity	Time spent watching television (TV)	Physical activities
X1070_0_0	IDL_L	CatOrd	141128	0.0265986	0.00611223	4.3517	0.0146186	0.0385786	1.3518e-05	1		Assessment centre > Touchscreen > Lifestyle and environment > Physical activity	Time spent watching television (TV)	Physical activities
X1070_0_0	IDL_P	CatOrd	141131	0.0506691	0.0059386	8.53217	0.0390294	0.0623087	1.45023e-17	1.42622e-11	***	Assessment centre > Touchscreen > Lifestyle and environment > Physical activity	Time spent watching television (TV)	Physical activities
X1070_0_0	IDL_PL	CatOrd	141122	0.0333235	0.00605004	5.50798	0.0214654	0.0451815	3.63607e-08	0.0357587	*	Assessment centre > Touchscreen > Lifestyle and environment > Physical activity	Time spent watching television (TV)	Physical activities
X1070_0_0	IDL_TG	CatOrd	140909	0.0753055	0.00550141	13.6884	0.0645228	0.0860883	1.26811e-42	1.24712e-36	***	Assessment centre > Touchscreen > Lifestyle and environment > Physical activity	Time spent watching television (TV)	Physical activities
X1070_0_0	L_HDL_C	CatOrd	141080	-0.151889	0.00637672	-23.8193	-0.164387	-0.139391	3.73166e-125	3.66988e-119	***	Assessment centre > Touchscreen > Lifestyle and environment > Physical activity	Time spent watching television (TV)	Physical activities
X1070_0_0	L_HDL_CE	CatOrd	141091	-0.151881	0.00635568	-23.897	-0.164338	-0.139424	5.87432e-126	5.77708e-120	***	Assessment centre > Touchscreen > Lifestyle and environment > Physical activity	Time spent watching television (TV)	Physical activities
X1070_0_0	L_HDL_FC	CatOrd	141038	-0.142317	0.00628315	-22.6506	-0.154632	-0.130002	2.19513e-113	2.15879e-107	***	Assessment centre > Touchscreen > Lifestyle and environment > Physical activity	Time spent watching television (TV)	Physical activities
X1070_0_0	L_HDL_L	CatOrd	141081	-0.144895	0.00637963	-22.7122	-0.157399	-0.132391	5.44551e-114	5.35537e-108	***	Assessment centre > Touchscreen > Lifestyle and environment > Physical activity	Time spent watching television (TV)	Physical activities
X1070_0_0	L_HDL_P	CatOrd	141074	-0.138514	0.00625524	-22.1437	-0.150774	-0.126254	1.83862e-108	1.80819e-102	***	Assessment centre > Touchscreen > Lifestyle and environment > Physical activity	Time spent watching television (TV)	Physical activities
X1070_0_0	L_HDL_PL	CatOrd	141094	-0.135712	0.00626019	-21.6785	-0.147982	-0.123442	4.84077e-104	4.76064e-98	***	Assessment centre > Touchscreen > Lifestyle and environment > Physical activity	Time spent watching television (TV)	Physical activities
X1070_0_0	L_HDL_TG	CatOrd	140921	-0.00116195	0.00541162	-0.214713	-0.0117687	0.00944483	0.829991	1		Assessment centre > Touchscreen > Lifestyle and environment > Physical activity	Time spent watching television (TV)	Physical activities
X1070_0_0	L_LDL_C	CatOrd	141121	0.0419245	0.005783	7.24962	0.0305899	0.0532592	4.20077e-13	4.13123e-07	***	Assessment centre > Touchscreen > Lifestyle and environment > Physical activity	Time spent watching television (TV)	Physical activities
X1070_0_0	L_LDL_CE	CatOrd	141119	0.0473023	0.00571739	8.2734	0.0360962	0.0585084	1.31313e-16	1.29139e-10	***	Assessment centre > Touchscreen > Lifestyle and environment > Physical activity	Time spent watching television (TV)	Physical activities
X1070_0_0	L_LDL_FC	CatOrd	141126	0.027814	0.00586151	4.7452	0.0163255	0.0393026	2.08504e-06	1		Assessment centre > Touchscreen > Lifestyle and environment > Physical activity	Time spent watching television (TV)	Physical activities
X1070_0_0	L_LDL_L	CatOrd	141123	0.0493576	0.00578067	8.53838	0.0380275	0.0606877	1.37436e-17	1.35161e-11	***	Assessment centre > Touchscreen > Lifestyle and environment > Physical activity	Time spent watching television (TV)	Physical activities
X1070_0_0	L_LDL_P	CatOrd	141123	0.0689142	0.00568829	12.1151	0.0577651	0.0800632	9.13308e-34	8.98189e-28	***	Assessment centre > Touchscreen > Lifestyle and environment > Physical activity	Time spent watching television (TV)	Physical activities
X1070_0_0	L_LDL_PL	CatOrd	141132	0.0560651	0.00575495	9.74206	0.0447854	0.0673448	2.02752e-22	1.99395e-16	***	Assessment centre > Touchscreen > Lifestyle and environment > Physical activity	Time spent watching television (TV)	Physical activities
X1070_0_0	L_LDL_TG	CatOrd	140854	0.0805001	0.0055297	14.5578	0.0696619	0.0913383	5.64964e-48	5.55612e-42	***	Assessment centre > Touchscreen > Lifestyle and environment > Physical activity	Time spent watching television (TV)	Physical activities
X1070_0_0	L_VLDL_C	CatOrd	141128	0.123383	0.00566745	21.7704	0.112275	0.134491	6.59401e-105	6.48485e-99	***	Assessment centre > Touchscreen > Lifestyle and environment > Physical activity	Time spent watching television (TV)	Physical activities
X1070_0_0	L_VLDL_CE	CatOrd	141132	0.118305	0.00560519	21.1063	0.107319	0.129291	9.90122e-99	9.73732e-93	***	Assessment centre > Touchscreen > Lifestyle and environment > Physical activity	Time spent watching television (TV)	Physical activities
X1070_0_0	L_VLDL_FC	CatOrd	141117	0.124192	0.00573776	21.6447	0.112946	0.135438	1.00606e-103	9.89406e-98	***	Assessment centre > Touchscreen > Lifestyle and environment > Physical activity	Time spent watching television (TV)	Physical activities
X1070_0_0	L_VLDL_L	CatOrd	141089	0.115618	0.00570491	20.2664	0.104436	0.1268	3.43451e-91	3.37766e-85	***	Assessment centre > Touchscreen > Lifestyle and environment > Physical activity	Time spent watching television (TV)	Physical activities
X1070_0_0	L_VLDL_P	CatOrd	141092	0.11375	0.00570506	19.9385	0.102568	0.124932	2.499e-88	2.45763e-82	***	Assessment centre > Touchscreen > Lifestyle and environment > Physical activity	Time spent watching television (TV)	Physical activities
X1070_0_0	L_VLDL_PL	CatOrd	141104	0.120634	0.00574712	20.9903	0.10937	0.131898	1.13516e-97	1.11636e-91	***	Assessment centre > Touchscreen > Lifestyle and environment > Physical activity	Time spent watching television (TV)	Physical activities
X1070_0_0	L_VLDL_TG	CatOrd	141014	0.101747	0.00566671	17.9552	0.09064	0.112854	5.26105e-72	5.17396e-66	***	Assessment centre > Touchscreen > Lifestyle and environment > Physical activity	Time spent watching television (TV)	Physical activities
X1070_0_0	M_HDL_C	CatOrd	141116	-0.0603456	0.0058531	-10.31	-0.0718177	-0.0488736	6.47897e-25	6.37172e-19	***	Assessment centre > Touchscreen > Lifestyle and environment > Physical activity	Time spent watching television (TV)	Physical activities
X1070_0_0	M_HDL_CE	CatOrd	141118	-0.0601861	0.00582601	-10.3306	-0.0716051	-0.0487671	5.23102e-25	5.14442e-19	***	Assessment centre > Touchscreen > Lifestyle and environment > Physical activity	Time spent watching television (TV)	Physical activities
X1070_0_0	M_HDL_FC	CatOrd	141107	-0.0563702	0.00585352	-9.63014	-0.0678431	-0.0448973	6.05858e-22	5.95829e-16	***	Assessment centre > Touchscreen > Lifestyle and environment > Physical activity	Time spent watching television (TV)	Physical activities
X1070_0_0	M_HDL_L	CatOrd	141103	-0.0380521	0.00575599	-6.61086	-0.0493338	-0.0267703	3.83441e-11	3.77094e-05	***	Assessment centre > Touchscreen > Lifestyle and environment > Physical activity	Time spent watching television (TV)	Physical activities
X1070_0_0	M_HDL_P	CatOrd	141109	-0.0454413	0.0057395	-7.91729	-0.0566907	-0.0341919	2.44496e-15	2.40448e-09	***	Assessment centre > Touchscreen > Lifestyle and environment > Physical activity	Time spent watching television (TV)	Physical activities
X1070_0_0	M_HDL_PL	CatOrd	141099	-0.0266215	0.00566138	-4.7023	-0.0377178	-0.0155252	2.57494e-06	1		Assessment centre > Touchscreen > Lifestyle and environment > Physical activity	Time spent watching television (TV)	Physical activities
X1070_0_0	M_HDL_TG	CatOrd	140987	0.0736814	0.00542892	13.572	0.0630407	0.0843221	6.23576e-42	6.13254e-36	***	Assessment centre > Touchscreen > Lifestyle and environment > Physical activity	Time spent watching television (TV)	Physical activities
X1070_0_0	M_LDL_C	CatOrd	141127	0.0836819	0.00560512	14.9295	0.0726958	0.0946679	2.31333e-50	2.27504e-44	***	Assessment centre > Touchscreen > Lifestyle and environment > Physical activity	Time spent watching television (TV)	Physical activities
X1070_0_0	M_LDL_CE	CatOrd	141125	0.0940174	0.00559435	16.8058	0.0830524	0.104982	2.55275e-63	2.51049e-57	***	Assessment centre > Touchscreen > Lifestyle and environment > Physical activity	Time spent watching television (TV)	Physical activities
X1070_0_0	M_LDL_FC	CatOrd	141129	0.0495941	0.00558925	8.87314	0.0386392	0.0605491	7.19187e-19	7.07282e-13	***	Assessment centre > Touchscreen > Lifestyle and environment > Physical activity	Time spent watching television (TV)	Physical activities
X1070_0_0	M_LDL_L	CatOrd	141124	0.0855043	0.00560654	15.2508	0.0745155	0.0964931	1.7905e-52	1.76086e-46	***	Assessment centre > Touchscreen > Lifestyle and environment > Physical activity	Time spent watching television (TV)	Physical activities
X1070_0_0	M_LDL_P	CatOrd	141128	0.0885991	0.00561068	15.7912	0.0776022	0.0995961	3.99947e-56	3.93327e-50	***	Assessment centre > Touchscreen > Lifestyle and environment > Physical activity	Time spent watching television (TV)	Physical activities
X1070_0_0	M_LDL_PL	CatOrd	141126	0.0803436	0.00556594	14.4349	0.0694344	0.0912529	3.37431e-47	3.31845e-41	***	Assessment centre > Touchscreen > Lifestyle and environment > Physical activity	Time spent watching television (TV)	Physical activities
X1070_0_0	M_LDL_TG	CatOrd	140717	0.0913515	0.00559772	16.3194	0.0803799	0.102323	8.15569e-60	8.02068e-54	***	Assessment centre > Touchscreen > Lifestyle and environment > Physical activity	Time spent watching television (TV)	Physical activities
X1070_0_0	M_VLDL_C	CatOrd	141132	0.0729177	0.00580053	12.5709	0.0615487	0.0842868	3.19335e-36	3.14049e-30	***	Assessment centre > Touchscreen > Lifestyle and environment > Physical activity	Time spent watching television (TV)	Physical activities
X1070_0_0	M_VLDL_CE	CatOrd	141129	0.052516	0.00587908	8.93268	0.040993	0.064039	4.20649e-19	4.13685e-13	***	Assessment centre > Touchscreen > Lifestyle and environment > Physical activity	Time spent watching television (TV)	Physical activities
X1070_0_0	M_VLDL_FC	CatOrd	141126	0.0917548	0.00566513	16.1964	0.0806512	0.102858	6.04259e-59	5.94257e-53	***	Assessment centre > Touchscreen > Lifestyle and environment > Physical activity	Time spent watching television (TV)	Physical activities
X1070_0_0	M_VLDL_L	CatOrd	141121	0.104226	0.00560586	18.5924	0.0932389	0.115214	4.57847e-77	4.50268e-71	***	Assessment centre > Touchscreen > Lifestyle and environment > Physical activity	Time spent watching television (TV)	Physical activities
X1070_0_0	M_VLDL_P	CatOrd	141128	0.101898	0.005604	18.1831	0.0909143	0.112882	8.5314e-74	8.39017e-68	***	Assessment centre > Touchscreen > Lifestyle and environment > Physical activity	Time spent watching television (TV)	Physical activities
X1070_0_0	M_VLDL_PL	CatOrd	141127	0.0986409	0.0056379	17.496	0.0875906	0.109691	1.81465e-68	1.78461e-62	***	Assessment centre > Touchscreen > Lifestyle and environment > Physical activity	Time spent watching television (TV)	Physical activities
X1070_0_0	M_VLDL_TG	CatOrd	141085	0.104849	0.00558846	18.7617	0.0938955	0.115802	1.93716e-78	1.90509e-72	***	Assessment centre > Touchscreen > Lifestyle and environment > Physical activity	Time spent watching television (TV)	Physical activities
X1070_0_0	S_HDL_C	CatOrd	141076	0.0508703	0.00530796	9.58378	0.0404667	0.0612739	9.49977e-22	9.34251e-16	***	Assessment centre > Touchscreen > Lifestyle and environment > Physical activity	Time spent watching television (TV)	Physical activities
X1070_0_0	S_HDL_CE	CatOrd	141082	0.0512793	0.00527733	9.7169	0.0409357	0.0616229	2.59604e-22	2.55307e-16	***	Assessment centre > Touchscreen > Lifestyle and environment > Physical activity	Time spent watching television (TV)	Physical activities
X1070_0_0	S_HDL_FC	CatOrd	141065	0.0408524	0.00539865	7.56715	0.030271	0.0514337	3.83811e-14	3.77457e-08	***	Assessment centre > Touchscreen > Lifestyle and environment > Physical activity	Time spent watching television (TV)	Physical activities
X1070_0_0	S_HDL_L	CatOrd	141076	0.0661398	0.00538089	12.2916	0.0555932	0.0766863	1.04694e-34	1.02961e-28	***	Assessment centre > Touchscreen > Lifestyle and environment > Physical activity	Time spent watching television (TV)	Physical activities
X1070_0_0	S_HDL_P	CatOrd	141076	0.0633034	0.00530058	11.9427	0.0529143	0.0736925	7.34899e-33	7.22734e-27	***	Assessment centre > Touchscreen > Lifestyle and environment > Physical activity	Time spent watching television (TV)	Physical activities
X1070_0_0	S_HDL_PL	CatOrd	141082	0.0588245	0.00539249	10.9086	0.0482552	0.0693938	1.07572e-27	1.05791e-21	***	Assessment centre > Touchscreen > Lifestyle and environment > Physical activity	Time spent watching television (TV)	Physical activities
X1070_0_0	S_HDL_TG	CatOrd	141038	0.117362	0.00572392	20.5037	0.106143	0.12858	2.73238e-93	2.68715e-87	***	Assessment centre > Touchscreen > Lifestyle and environment > Physical activity	Time spent watching television (TV)	Physical activities
X1070_0_0	S_LDL_C	CatOrd	141130	0.0781603	0.00564548	13.8447	0.0670952	0.0892255	1.4615e-43	1.43731e-37	***	Assessment centre > Touchscreen > Lifestyle and environment > Physical activity	Time spent watching television (TV)	Physical activities
X1070_0_0	S_LDL_CE	CatOrd	141127	0.0927392	0.00564974	16.4148	0.0816657	0.103813	1.70652e-60	1.67827e-54	***	Assessment centre > Touchscreen > Lifestyle and environment > Physical activity	Time spent watching television (TV)	Physical activities
X1070_0_0	S_LDL_FC	CatOrd	141135	0.0313187	0.00558275	5.60989	0.0203765	0.0422609	2.0283e-08	0.0199472	*	Assessment centre > Touchscreen > Lifestyle and environment > Physical activity	Time spent watching television (TV)	Physical activities
X1070_0_0	S_LDL_L	CatOrd	141127	0.0753782	0.00564774	13.3466	0.0643086	0.0864477	1.31212e-40	1.2904e-34	***	Assessment centre > Touchscreen > Lifestyle and environment > Physical activity	Time spent watching television (TV)	Physical activities
X1070_0_0	S_LDL_P	CatOrd	141130	0.0809793	0.00567243	14.2759	0.0698613	0.0920972	3.32978e-46	3.27465e-40	***	Assessment centre > Touchscreen > Lifestyle and environment > Physical activity	Time spent watching television (TV)	Physical activities
X1070_0_0	S_LDL_PL	CatOrd	141127	0.0497767	0.00561205	8.8696	0.038777	0.0607763	7.42383e-19	7.30093e-13	***	Assessment centre > Touchscreen > Lifestyle and environment > Physical activity	Time spent watching television (TV)	Physical activities
X1070_0_0	S_LDL_TG	CatOrd	140738	0.0969751	0.00567007	17.103	0.0858618	0.108088	1.64267e-65	1.61547e-59	***	Assessment centre > Touchscreen > Lifestyle and environment > Physical activity	Time spent watching television (TV)	Physical activities
X1070_0_0	S_VLDL_C	CatOrd	141122	0.102162	0.00562794	18.1526	0.091131	0.113193	1.48549e-73	1.4609e-67	***	Assessment centre > Touchscreen > Lifestyle and environment > Physical activity	Time spent watching television (TV)	Physical activities
X1070_0_0	S_VLDL_CE	CatOrd	141120	0.108003	0.00562102	19.2142	0.0969861	0.119021	3.58883e-82	3.52942e-76	***	Assessment centre > Touchscreen > Lifestyle and environment > Physical activity	Time spent watching television (TV)	Physical activities
X1070_0_0	S_VLDL_FC	CatOrd	141121	0.0890885	0.00563103	15.821	0.0780517	0.100125	2.49277e-56	2.45151e-50	***	Assessment centre > Touchscreen > Lifestyle and environment > Physical activity	Time spent watching television (TV)	Physical activities
X1070_0_0	S_VLDL_L	CatOrd	141100	0.107424	0.00556255	19.312	0.0965212	0.118326	5.45624e-83	5.36592e-77	***	Assessment centre > Touchscreen > Lifestyle and environment > Physical activity	Time spent watching television (TV)	Physical activities
X1070_0_0	S_VLDL_P	CatOrd	141103	0.104636	0.00552646	18.9336	0.0938042	0.115468	7.57311e-80	7.44775e-74	***	Assessment centre > Touchscreen > Lifestyle and environment > Physical activity	Time spent watching television (TV)	Physical activities
X1070_0_0	S_VLDL_PL	CatOrd	141113	0.100044	0.00557927	17.9314	0.0891088	0.11098	8.0598e-72	7.92638e-66	***	Assessment centre > Touchscreen > Lifestyle and environment > Physical activity	Time spent watching television (TV)	Physical activities
X1070_0_0	S_VLDL_TG	CatOrd	141037	0.0962484	0.00555691	17.3205	0.0853569	0.10714	3.86836e-67	3.80432e-61	***	Assessment centre > Touchscreen > Lifestyle and environment > Physical activity	Time spent watching television (TV)	Physical activities
X1070_0_0	XL_HDL_C	CatOrd	140818	-0.145716	0.00628309	-23.1918	-0.158031	-0.133401	9.2184e-119	9.0658e-113	***	Assessment centre > Touchscreen > Lifestyle and environment > Physical activity	Time spent watching television (TV)	Physical activities
X1070_0_0	XL_HDL_CE	CatOrd	140860	-0.149067	0.00632103	-23.5826	-0.161456	-0.136677	1.00618e-122	9.89526e-117	***	Assessment centre > Touchscreen > Lifestyle and environment > Physical activity	Time spent watching television (TV)	Physical activities
X1070_0_0	XL_HDL_FC	CatOrd	140774	-0.124162	0.0060439	-20.5434	-0.136008	-0.112316	1.21117e-93	1.19112e-87	***	Assessment centre > Touchscreen > Lifestyle and environment > Physical activity	Time spent watching television (TV)	Physical activities
X1070_0_0	XL_HDL_L	CatOrd	140794	-0.144685	0.00625735	-23.1225	-0.15695	-0.132421	4.57317e-118	4.49747e-112	***	Assessment centre > Touchscreen > Lifestyle and environment > Physical activity	Time spent watching television (TV)	Physical activities
X1070_0_0	XL_HDL_P	CatOrd	140747	-0.130595	0.00621662	-21.0075	-0.14278	-0.118411	7.92896e-98	7.79771e-92	***	Assessment centre > Touchscreen > Lifestyle and environment > Physical activity	Time spent watching television (TV)	Physical activities
X1070_0_0	XL_HDL_PL	CatOrd	140842	-0.145507	0.00619842	-23.4749	-0.157656	-0.133359	1.2628e-121	1.24189e-115	***	Assessment centre > Touchscreen > Lifestyle and environment > Physical activity	Time spent watching television (TV)	Physical activities
X1070_0_0	XL_HDL_TG	CatOrd	140832	0.0282201	0.00538989	5.23575	0.017656	0.0387843	1.64547e-07	0.161823		Assessment centre > Touchscreen > Lifestyle and environment > Physical activity	Time spent watching television (TV)	Physical activities
X1070_0_0	XL_VLDL_C	CatOrd	141121	0.13063	0.00576412	22.6626	0.119332	0.141928	1.67403e-113	1.64631e-107	***	Assessment centre > Touchscreen > Lifestyle and environment > Physical activity	Time spent watching television (TV)	Physical activities
X1070_0_0	XL_VLDL_CE	CatOrd	141134	0.134642	0.0057312	23.4929	0.123409	0.145876	8.27411e-122	8.13715e-116	***	Assessment centre > Touchscreen > Lifestyle and environment > Physical activity	Time spent watching television (TV)	Physical activities
X1070_0_0	XL_VLDL_FC	CatOrd	141093	0.122066	0.00578336	21.1064	0.110731	0.133402	9.87568e-99	9.71219e-93	***	Assessment centre > Touchscreen > Lifestyle and environment > Physical activity	Time spent watching television (TV)	Physical activities
X1070_0_0	XL_VLDL_L	CatOrd	141027	0.12054	0.00581485	20.7296	0.109143	0.131937	2.60037e-95	2.55733e-89	***	Assessment centre > Touchscreen > Lifestyle and environment > Physical activity	Time spent watching television (TV)	Physical activities
X1070_0_0	XL_VLDL_P	CatOrd	141040	0.118213	0.00580427	20.3665	0.106836	0.129589	4.50097e-92	4.42646e-86	***	Assessment centre > Touchscreen > Lifestyle and environment > Physical activity	Time spent watching television (TV)	Physical activities
X1070_0_0	XL_VLDL_PL	CatOrd	141058	0.121538	0.00581517	20.9001	0.11014	0.132935	7.49857e-97	7.37444e-91	***	Assessment centre > Touchscreen > Lifestyle and environment > Physical activity	Time spent watching television (TV)	Physical activities
X1070_0_0	XL_VLDL_TG	CatOrd	140950	0.110599	0.00582437	18.9891	0.0991836	0.122015	2.64784e-80	2.604e-74	***	Assessment centre > Touchscreen > Lifestyle and environment > Physical activity	Time spent watching television (TV)	Physical activities
X1070_0_0	XS_VLDL_C	CatOrd	141121	0.0470782	0.00597293	7.88192	0.0353712	0.0587851	3.24666e-15	3.19292e-09	***	Assessment centre > Touchscreen > Lifestyle and environment > Physical activity	Time spent watching television (TV)	Physical activities
X1070_0_0	XS_VLDL_CE	CatOrd	141128	0.0359488	0.00605656	5.93551	0.0240779	0.0478196	2.93611e-09	0.00288751	**	Assessment centre > Touchscreen > Lifestyle and environment > Physical activity	Time spent watching television (TV)	Physical activities
X1070_0_0	XS_VLDL_FC	CatOrd	141102	0.0682605	0.00575788	11.8551	0.0569751	0.079546	2.09685e-32	2.06214e-26	***	Assessment centre > Touchscreen > Lifestyle and environment > Physical activity	Time spent watching television (TV)	Physical activities
X1070_0_0	XS_VLDL_L	CatOrd	141093	0.0686057	0.00571084	12.0132	0.0574125	0.079799	3.14255e-33	3.09053e-27	***	Assessment centre > Touchscreen > Lifestyle and environment > Physical activity	Time spent watching television (TV)	Physical activities
X1070_0_0	XS_VLDL_P	CatOrd	141100	0.0701457	0.0057335	12.2344	0.058908	0.0813834	2.12057e-34	2.08547e-28	***	Assessment centre > Touchscreen > Lifestyle and environment > Physical activity	Time spent watching television (TV)	Physical activities
X1070_0_0	XS_VLDL_PL	CatOrd	141069	0.0729626	0.00563625	12.9453	0.0619156	0.0840097	2.62845e-38	2.58494e-32	***	Assessment centre > Touchscreen > Lifestyle and environment > Physical activity	Time spent watching television (TV)	Physical activities
X1070_0_0	XS_VLDL_TG	CatOrd	140905	0.0824527	0.00550771	14.9704	0.0716576	0.0932479	1.25383e-50	1.23308e-44	***	Assessment centre > Touchscreen > Lifestyle and environment > Physical activity	Time spent watching television (TV)	Physical activities
X1070_0_0	XXL_VLDL_C	CatOrd	141011	0.129674	0.00588136	22.0482	0.118146	0.141201	1.51197e-107	1.48694e-101	***	Assessment centre > Touchscreen > Lifestyle and environment > Physical activity	Time spent watching television (TV)	Physical activities
X1070_0_0	XXL_VLDL_CE	CatOrd	141041	0.136283	0.00586493	23.237	0.124788	0.147778	3.23408e-119	3.18054e-113	***	Assessment centre > Touchscreen > Lifestyle and environment > Physical activity	Time spent watching television (TV)	Physical activities
X1070_0_0	XXL_VLDL_FC	CatOrd	140969	0.117085	0.00588045	19.9108	0.105559	0.12861	4.33496e-88	4.2632e-82	***	Assessment centre > Touchscreen > Lifestyle and environment > Physical activity	Time spent watching television (TV)	Physical activities
X1070_0_0	XXL_VLDL_L	CatOrd	140833	0.112465	0.00588312	19.1166	0.100934	0.123996	2.33047e-81	2.29189e-75	***	Assessment centre > Touchscreen > Lifestyle and environment > Physical activity	Time spent watching television (TV)	Physical activities
X1070_0_0	XXL_VLDL_P	CatOrd	140874	0.108564	0.00589629	18.4123	0.0970076	0.120121	1.28483e-75	1.26356e-69	***	Assessment centre > Touchscreen > Lifestyle and environment > Physical activity	Time spent watching television (TV)	Physical activities
X1070_0_0	XXL_VLDL_PL	CatOrd	140927	0.115055	0.00591174	19.4621	0.103468	0.126642	2.97415e-84	2.92491e-78	***	Assessment centre > Touchscreen > Lifestyle and environment > Physical activity	Time spent watching television (TV)	Physical activities
X1070_0_0	XXL_VLDL_TG	CatOrd	140727	0.10082	0.00586871	17.1792	0.0893169	0.112322	4.44293e-66	4.36938e-60	***	Assessment centre > Touchscreen > Lifestyle and environment > Physical activity	Time spent watching television (TV)	Physical activities
X1070_0_0	TG_by_PG	CatOrd	141011	0.123441	0.00610793	20.21	0.11147	0.135413	1.07602e-90	1.05821e-84	***	Assessment centre > Touchscreen > Lifestyle and environment > Physical activity	Time spent watching television (TV)	Physical activities
X1070_0_0	Cholines	CatOrd	140978	0.0150976	0.00585461	2.57875	0.00362257	0.0265727	0.00991674	1		Assessment centre > Touchscreen > Lifestyle and environment > Physical activity	Time spent watching television (TV)	Physical activities
X1070_0_0	Phosphatidylc	CatOrd	140979	-0.00508507	0.00581421	-0.874592	-0.0164809	0.00631079	0.381797	1		Assessment centre > Touchscreen > Lifestyle and environment > Physical activity	Time spent watching television (TV)	Physical activities
X1070_0_0	Phosphoglyc	CatOrd	140981	0.0221017	0.00574886	3.84453	0.0108339	0.0333695	0.000120835	1		Assessment centre > Touchscreen > Lifestyle and environment > Physical activity	Time spent watching television (TV)	Physical activities
X1070_0_0	Sphingomyelins	CatOrd	140980	0.0281288	0.00600156	4.68691	0.0163657	0.0398919	2.77617e-06	1		Assessment centre > Touchscreen > Lifestyle and environment > Physical activity	Time spent watching television (TV)	Physical activities
X1070_0_0	HDL_PL	CatOrd	141112	-0.063169	0.00595275	-10.6117	-0.0748364	-0.0515016	2.68883e-26	2.64432e-20	***	Assessment centre > Touchscreen > Lifestyle and environment > Physical activity	Time spent watching television (TV)	Physical activities
X1070_0_0	LDL_PL	CatOrd	141129	0.0634675	0.00570187	11.131	0.0522918	0.0746431	9.11179e-29	8.96095e-23	***	Assessment centre > Touchscreen > Lifestyle and environment > Physical activity	Time spent watching television (TV)	Physical activities
X1070_0_0	Total_PL	CatOrd	141118	0.0300514	0.00584353	5.14269	0.0185981	0.0415048	2.712e-07	0.266711		Assessment centre > Touchscreen > Lifestyle and environment > Physical activity	Time spent watching television (TV)	Physical activities
X1070_0_0	VLDL_PL	CatOrd	141106	0.116604	0.00568144	20.5237	0.105468	0.12774	1.81304e-93	1.78302e-87	***	Assessment centre > Touchscreen > Lifestyle and environment > Physical activity	Time spent watching television (TV)	Physical activities
X1070_0_0	IDL_C_pct	CatOrd	140923	-0.0623612	0.00601961	-10.3597	-0.0741596	-0.0505627	3.86242e-25	3.79848e-19	***	Assessment centre > Touchscreen > Lifestyle and environment > Physical activity	Time spent watching television (TV)	Physical activities
X1070_0_0	IDL_CE_pct	CatOrd	141055	-0.0654242	0.00593606	-11.0215	-0.0770589	-0.0537896	3.09114e-28	3.03997e-22	***	Assessment centre > Touchscreen > Lifestyle and environment > Physical activity	Time spent watching television (TV)	Physical activities
X1070_0_0	IDL_FC_pct	CatOrd	140941	-0.0187571	0.00552876	-3.39264	-0.0295935	-0.00792073	0.000692412	1		Assessment centre > Touchscreen > Lifestyle and environment > Physical activity	Time spent watching television (TV)	Physical activities
X1070_0_0	IDL_PL_pct	CatOrd	141084	0.0236184	0.00535917	4.4071	0.0131144	0.0341224	1.04841e-05	1		Assessment centre > Touchscreen > Lifestyle and environment > Physical activity	Time spent watching television (TV)	Physical activities
X1070_0_0	IDL_TG_pct	CatOrd	140344	0.0647586	0.00607603	10.658	0.0528496	0.0766676	1.6371e-26	1.61e-20	***	Assessment centre > Touchscreen > Lifestyle and environment > Physical activity	Time spent watching television (TV)	Physical activities
X1070_0_0	L_HDL_C_pct	CatOrd	140384	-0.111946	0.00624338	-17.9304	-0.124183	-0.0997094	8.21454e-72	8.07855e-66	***	Assessment centre > Touchscreen > Lifestyle and environment > Physical activity	Time spent watching television (TV)	Physical activities
X1070_0_0	L_HDL_CE_pct	CatOrd	140524	-0.101932	0.00611207	-16.6772	-0.113912	-0.0899527	2.20372e-62	2.16724e-56	***	Assessment centre > Touchscreen > Lifestyle and environment > Physical activity	Time spent watching television (TV)	Physical activities
X1070_0_0	L_HDL_FC_pct	CatOrd	139627	-0.0934066	0.00620306	-15.0581	-0.105565	-0.0812486	3.34883e-51	3.29339e-45	***	Assessment centre > Touchscreen > Lifestyle and environment > Physical activity	Time spent watching television (TV)	Physical activities
X1070_0_0	L_HDL_PL_pct	CatOrd	140530	0.0896693	0.00629312	14.2488	0.0773348	0.102004	4.91149e-46	4.83019e-40	***	Assessment centre > Touchscreen > Lifestyle and environment > Physical activity	Time spent watching television (TV)	Physical activities
X1070_0_0	L_HDL_TG_pct	CatOrd	140430	0.114057	0.00587352	19.4189	0.102545	0.125569	6.88367e-84	6.76972e-78	***	Assessment centre > Touchscreen > Lifestyle and environment > Physical activity	Time spent watching television (TV)	Physical activities
X1070_0_0	L_LDL_C_pct	CatOrd	140639	-0.0654549	0.00606089	-10.7996	-0.0773343	-0.0535756	3.54499e-27	3.48631e-21	***	Assessment centre > Touchscreen > Lifestyle and environment > Physical activity	Time spent watching television (TV)	Physical activities
X1070_0_0	L_LDL_CE_pct	CatOrd	140941	0.00493159	0.0053731	0.917831	-0.00559968	0.0154629	0.358709	1		Assessment centre > Touchscreen > Lifestyle and environment > Physical activity	Time spent watching television (TV)	Physical activities
X1070_0_0	L_LDL_FC_pct	CatOrd	140821	-0.0947539	0.00626511	-15.1241	-0.107034	-0.0824743	1.2343e-51	1.21387e-45	***	Assessment centre > Touchscreen > Lifestyle and environment > Physical activity	Time spent watching television (TV)	Physical activities
X1070_0_0	L_LDL_PL_pct	CatOrd	141074	0.0190541	0.00542731	3.51078	0.00841654	0.0296916	0.000446939	1		Assessment centre > Touchscreen > Lifestyle and environment > Physical activity	Time spent watching television (TV)	Physical activities
X1070_0_0	L_LDL_TG_pct	CatOrd	140251	0.0442741	0.00592481	7.47267	0.0326615	0.0558868	7.904e-14	7.77316e-08	***	Assessment centre > Touchscreen > Lifestyle and environment > Physical activity	Time spent watching television (TV)	Physical activities
X1070_0_0	L_VLDL_C_pct	CatOrd	140962	0.0146522	0.0054737	2.67683	0.00392373	0.0253806	0.00743302	1		Assessment centre > Touchscreen > Lifestyle and environment > Physical activity	Time spent watching television (TV)	Physical activities
X1070_0_0	L_VLDL_CE_pct	CatOrd	141054	-0.0196757	0.00577866	-3.4049	-0.0310019	-0.00834958	0.000662068	1		Assessment centre > Touchscreen > Lifestyle and environment > Physical activity	Time spent watching television (TV)	Physical activities
X1070_0_0	L_VLDL_FC_pct	CatOrd	139618	0.0773489	0.00534683	14.4663	0.0668691	0.0878287	2.14091e-47	2.10547e-41	***	Assessment centre > Touchscreen > Lifestyle and environment > Physical activity	Time spent watching television (TV)	Physical activities
X1070_0_0	L_VLDL_PL_pct	CatOrd	137032	0.108445	0.00570643	19.004	0.0972603	0.11963	2.00753e-80	1.9743e-74	***	Assessment centre > Touchscreen > Lifestyle and environment > Physical activity	Time spent watching television (TV)	Physical activities
X1070_0_0	L_VLDL_TG_pct	CatOrd	139825	-0.0537105	0.00540803	-9.93161	-0.0643102	-0.0431107	3.08753e-23	3.03642e-17	***	Assessment centre > Touchscreen > Lifestyle and environment > Physical activity	Time spent watching television (TV)	Physical activities
X1070_0_0	M_HDL_C_pct	CatOrd	141131	-0.106093	0.00598825	-17.7169	-0.11783	-0.0943565	3.69883e-70	3.6376e-64	***	Assessment centre > Touchscreen > Lifestyle and environment > Physical activity	Time spent watching television (TV)	Physical activities
X1070_0_0	M_HDL_CE_pct	CatOrd	141116	-0.0896806	0.00579366	-15.4791	-0.101036	-0.0783251	5.31889e-54	5.23085e-48	***	Assessment centre > Touchscreen > Lifestyle and environment > Physical activity	Time spent watching television (TV)	Physical activities
X1070_0_0	M_HDL_FC_pct	CatOrd	141124	-0.114433	0.0065742	-17.4064	-0.127318	-0.101547	8.69461e-68	8.55068e-62	***	Assessment centre > Touchscreen > Lifestyle and environment > Physical activity	Time spent watching television (TV)	Physical activities
X1070_0_0	M_HDL_PL_pct	CatOrd	141123	0.0963547	0.0060796	15.8488	0.0844387	0.108271	1.60245e-56	1.57592e-50	***	Assessment centre > Touchscreen > Lifestyle and environment > Physical activity	Time spent watching television (TV)	Physical activities
X1070_0_0	M_HDL_TG_pct	CatOrd	141124	0.104722	0.00573047	18.2745	0.09349	0.115953	1.60969e-74	1.58304e-68	***	Assessment centre > Touchscreen > Lifestyle and environment > Physical activity	Time spent watching television (TV)	Physical activities
X1070_0_0	M_LDL_C_pct	CatOrd	140542	0.0152902	0.00580899	2.63216	0.00390456	0.0266758	0.00848536	1		Assessment centre > Touchscreen > Lifestyle and environment > Physical activity	Time spent watching television (TV)	Physical activities
X1070_0_0	M_LDL_CE_pct	CatOrd	141073	0.109868	0.00556517	19.7421	0.0989605	0.120776	1.22888e-86	1.20853e-80	***	Assessment centre > Touchscreen > Lifestyle and environment > Physical activity	Time spent watching television (TV)	Physical activities
X1070_0_0	M_LDL_FC_pct	CatOrd	140884	-0.110811	0.00594478	-18.6401	-0.122463	-0.0991594	1.88478e-77	1.85357e-71	***	Assessment centre > Touchscreen > Lifestyle and environment > Physical activity	Time spent watching television (TV)	Physical activities
X1070_0_0	M_LDL_PL_pct	CatOrd	141121	-0.0619927	0.00543687	-11.4023	-0.072649	-0.0513365	4.19851e-30	4.12901e-24	***	Assessment centre > Touchscreen > Lifestyle and environment > Physical activity	Time spent watching television (TV)	Physical activities
X1070_0_0	M_LDL_TG_pct	CatOrd	140410	0.0201187	0.00580401	3.46635	0.00874287	0.0314946	0.000527733	1		Assessment centre > Touchscreen > Lifestyle and environment > Physical activity	Time spent watching television (TV)	Physical activities
X1070_0_0	M_VLDL_C_pct	CatOrd	141144	-0.0674633	0.0062966	-10.7142	-0.0798047	-0.055122	8.93654e-27	8.7886e-21	***	Assessment centre > Touchscreen > Lifestyle and environment > Physical activity	Time spent watching television (TV)	Physical activities
X1070_0_0	M_VLDL_CE_pct	CatOrd	141144	-0.0717289	0.00635398	-11.2888	-0.0841828	-0.0592751	1.5345e-29	1.5091e-23	***	Assessment centre > Touchscreen > Lifestyle and environment > Physical activity	Time spent watching television (TV)	Physical activities
X1070_0_0	M_VLDL_FC_pct	CatOrd	141108	-0.0413155	0.00618421	-6.68081	-0.0534366	-0.0291945	2.38501e-11	2.34553e-05	***	Assessment centre > Touchscreen > Lifestyle and environment > Physical activity	Time spent watching television (TV)	Physical activities
X1070_0_0	M_VLDL_PL_pct	CatOrd	141055	-0.0182572	0.00614671	-2.97024	-0.0303048	-0.00620968	0.00297614	1		Assessment centre > Touchscreen > Lifestyle and environment > Physical activity	Time spent watching television (TV)	Physical activities
X1070_0_0	M_VLDL_TG_pct	CatOrd	141139	0.0559485	0.00612287	9.13763	0.0439477	0.0679494	6.46462e-20	6.3576e-14	***	Assessment centre > Touchscreen > Lifestyle and environment > Physical activity	Time spent watching television (TV)	Physical activities
X1070_0_0	S_HDL_C_pct	CatOrd	141112	-0.0397661	0.00549014	-7.24319	-0.0505268	-0.0290054	4.40486e-13	4.33194e-07	***	Assessment centre > Touchscreen > Lifestyle and environment > Physical activity	Time spent watching television (TV)	Physical activities
X1070_0_0	S_HDL_CE_pct	CatOrd	141064	-0.019544	0.00540951	-3.61291	-0.0301467	-0.00894141	0.000302889	1		Assessment centre > Touchscreen > Lifestyle and environment > Physical activity	Time spent watching television (TV)	Physical activities
X1070_0_0	S_HDL_FC_pct	CatOrd	140922	-0.0853617	0.00589072	-14.4909	-0.0969075	-0.0738159	1.4971e-47	1.47232e-41	***	Assessment centre > Touchscreen > Lifestyle and environment > Physical activity	Time spent watching television (TV)	Physical activities
X1070_0_0	S_HDL_PL_pct	CatOrd	141137	-0.0395873	0.00547397	-7.23191	-0.0503163	-0.0288583	4.78658e-13	4.70734e-07	***	Assessment centre > Touchscreen > Lifestyle and environment > Physical activity	Time spent watching television (TV)	Physical activities
X1070_0_0	S_HDL_TG_pct	CatOrd	141106	0.107017	0.00582116	18.3841	0.0956073	0.118426	2.1581e-75	2.12237e-69	***	Assessment centre > Touchscreen > Lifestyle and environment > Physical activity	Time spent watching television (TV)	Physical activities
X1070_0_0	S_LDL_C_pct	CatOrd	140882	0.0578586	0.00555281	10.4197	0.0469751	0.0687422	2.0592e-25	2.02511e-19	***	Assessment centre > Touchscreen > Lifestyle and environment > Physical activity	Time spent watching television (TV)	Physical activities
X1070_0_0	S_LDL_CE_pct	CatOrd	141067	0.132428	0.00554953	23.8628	0.12155	0.143305	1.32477e-125	1.30284e-119	***	Assessment centre > Touchscreen > Lifestyle and environment > Physical activity	Time spent watching television (TV)	Physical activities
X1070_0_0	S_LDL_FC_pct	CatOrd	140625	-0.0851777	0.00573562	-14.8507	-0.0964195	-0.0739359	7.517e-50	7.39256e-44	***	Assessment centre > Touchscreen > Lifestyle and environment > Physical activity	Time spent watching television (TV)	Physical activities
X1070_0_0	S_LDL_PL_pct	CatOrd	141062	-0.119161	0.00548521	-21.724	-0.129912	-0.10841	1.80821e-104	1.77828e-98	***	Assessment centre > Touchscreen > Lifestyle and environment > Physical activity	Time spent watching television (TV)	Physical activities
X1070_0_0	S_LDL_TG_pct	CatOrd	140504	0.0639458	0.00581342	10.9997	0.0525515	0.0753401	3.93711e-28	3.87193e-22	***	Assessment centre > Touchscreen > Lifestyle and environment > Physical activity	Time spent watching television (TV)	Physical activities
X1070_0_0	S_VLDL_C_pct	CatOrd	141140	-0.0125419	0.00587369	-2.13526	-0.0240543	-0.00102944	0.0327413	1		Assessment centre > Touchscreen > Lifestyle and environment > Physical activity	Time spent watching television (TV)	Physical activities
X1070_0_0	S_VLDL_CE_pct	CatOrd	141123	0.0183276	0.00562117	3.26046	0.00731013	0.0293451	0.00111256	1		Assessment centre > Touchscreen > Lifestyle and environment > Physical activity	Time spent watching television (TV)	Physical activities
X1070_0_0	S_VLDL_FC_pct	CatOrd	141136	-0.0558612	0.00615988	-9.06855	-0.0679346	-0.0437878	1.221e-19	1.20079e-13	***	Assessment centre > Touchscreen > Lifestyle and environment > Physical activity	Time spent watching television (TV)	Physical activities
X1070_0_0	S_VLDL_PL_pct	CatOrd	141130	-0.048327	0.00606779	-7.96452	-0.0602199	-0.0364342	1.67088e-15	1.64322e-09	***	Assessment centre > Touchscreen > Lifestyle and environment > Physical activity	Time spent watching television (TV)	Physical activities
X1070_0_0	S_VLDL_TG_pct	CatOrd	141139	0.0170379	0.0058587	2.90814	0.00555487	0.028521	0.00363642	1		Assessment centre > Touchscreen > Lifestyle and environment > Physical activity	Time spent watching television (TV)	Physical activities
X1070_0_0	XL_HDL_C_pct	CatOrd	139721	0.0614299	0.00548707	11.1954	0.0506752	0.0721845	4.41919e-29	4.34604e-23	***	Assessment centre > Touchscreen > Lifestyle and environment > Physical activity	Time spent watching television (TV)	Physical activities
X1070_0_0	XL_HDL_CE_pct	CatOrd	139604	-0.00772183	0.00533423	-1.4476	-0.0181769	0.00273325	0.147731	1		Assessment centre > Touchscreen > Lifestyle and environment > Physical activity	Time spent watching television (TV)	Physical activities
X1070_0_0	XL_HDL_FC_pct	CatOrd	140151	0.125112	0.00631323	19.8175	0.112738	0.137486	2.77157e-87	2.72568e-81	***	Assessment centre > Touchscreen > Lifestyle and environment > Physical activity	Time spent watching television (TV)	Physical activities
X1070_0_0	XL_HDL_PL_pct	CatOrd	139219	-0.10438	0.00585031	-17.8419	-0.115847	-0.0929138	4.01406e-71	3.94761e-65	***	Assessment centre > Touchscreen > Lifestyle and environment > Physical activity	Time spent watching television (TV)	Physical activities
X1070_0_0	XL_HDL_TG_pct	CatOrd	139221	0.129757	0.00598818	21.6689	0.11802	0.141494	5.99687e-104	5.8976e-98	***	Assessment centre > Touchscreen > Lifestyle and environment > Physical activity	Time spent watching television (TV)	Physical activities
X1070_0_0	XL_VLDL_C_pct	CatOrd	138744	-0.0505166	0.00587568	-8.59758	-0.062033	-0.0390003	8.22382e-18	8.08768e-12	***	Assessment centre > Touchscreen > Lifestyle and environment > Physical activity	Time spent watching television (TV)	Physical activities
X1070_0_0	XL_VLDL_CE_pct	CatOrd	138501	-0.0537902	0.00588758	-9.1362	-0.0653298	-0.0422505	6.55205e-20	6.44358e-14	***	Assessment centre > Touchscreen > Lifestyle and environment > Physical activity	Time spent watching television (TV)	Physical activities
X1070_0_0	XL_VLDL_FC_pct	CatOrd	138822	-0.0225053	0.00564577	-3.98622	-0.033571	-0.0114396	6.71696e-05	1		Assessment centre > Touchscreen > Lifestyle and environment > Physical activity	Time spent watching television (TV)	Physical activities
X1070_0_0	XL_VLDL_PL_pct	CatOrd	135477	0.0747206	0.00539786	13.8426	0.0641408	0.0853004	1.50935e-43	1.48436e-37	***	Assessment centre > Touchscreen > Lifestyle and environment > Physical activity	Time spent watching television (TV)	Physical activities
X1070_0_0	XL_VLDL_TG_pct	CatOrd	139179	0.0248147	0.00565321	4.38949	0.0137344	0.035895	1.13703e-05	1		Assessment centre > Touchscreen > Lifestyle and environment > Physical activity	Time spent watching television (TV)	Physical activities
X1070_0_0	XS_VLDL_C_pct	CatOrd	141113	-0.0767398	0.00631114	-12.1594	-0.0891096	-0.06437	5.31687e-34	5.22886e-28	***	Assessment centre > Touchscreen > Lifestyle and environment > Physical activity	Time spent watching television (TV)	Physical activities
X1070_0_0	XS_VLDL_CE_pct	CatOrd	141122	-0.087196	0.00637024	-13.688	-0.0996816	-0.0747103	1.27506e-42	1.25395e-36	***	Assessment centre > Touchscreen > Lifestyle and environment > Physical activity	Time spent watching television (TV)	Physical activities
X1070_0_0	XS_VLDL_FC_pct	CatOrd	140864	0.00976921	0.00566951	1.72311	-0.00134303	0.0208814	0.0848701	1		Assessment centre > Touchscreen > Lifestyle and environment > Physical activity	Time spent watching television (TV)	Physical activities
X1070_0_0	XS_VLDL_PL_pct	CatOrd	141061	0.0649624	0.00546962	11.877	0.054242	0.0756829	1.61609e-32	1.58934e-26	***	Assessment centre > Touchscreen > Lifestyle and environment > Physical activity	Time spent watching television (TV)	Physical activities
X1070_0_0	XS_VLDL_TG_pct	CatOrd	141048	0.0590737	0.00621733	9.50147	0.0468878	0.0712597	2.10029e-21	2.06552e-15	***	Assessment centre > Touchscreen > Lifestyle and environment > Physical activity	Time spent watching television (TV)	Physical activities
X1070_0_0	XXL_VLDL_C_pct	CatOrd	127162	0.00964205	0.00552846	1.74407	-0.00119374	0.0204778	0.0811487	1		Assessment centre > Touchscreen > Lifestyle and environment > Physical activity	Time spent watching television (TV)	Physical activities
X1070_0_0	XXL_VLDL_CE_pct	CatOrd	127431	0.0327065	0.00545538	5.99528	0.022014	0.0433991	2.03674e-09	0.00200302	**	Assessment centre > Touchscreen > Lifestyle and environment > Physical activity	Time spent watching television (TV)	Physical activities
X1070_0_0	XXL_VLDL_FC_pct	CatOrd	128946	-0.0182938	0.00549524	-3.32903	-0.0290645	-0.00752314	0.000871737	1		Assessment centre > Touchscreen > Lifestyle and environment > Physical activity	Time spent watching television (TV)	Physical activities
X1070_0_0	XXL_VLDL_PL_pct	CatOrd	124409	0.028946	0.00557072	5.19609	0.0180274	0.0398646	2.03846e-07	0.200471		Assessment centre > Touchscreen > Lifestyle and environment > Physical activity	Time spent watching television (TV)	Physical activities
X1070_0_0	XXL_VLDL_TG_pct	CatOrd	127446	-0.0143739	0.00537887	-2.67229	-0.0249165	-0.00383133	0.00753445	1		Assessment centre > Touchscreen > Lifestyle and environment > Physical activity	Time spent watching television (TV)	Physical activities
X1070_0_0	HDL_L	CatOrd	141103	-0.074405	0.00607193	-12.2539	-0.086306	-0.062504	1.66657e-34	1.63899e-28	***	Assessment centre > Touchscreen > Lifestyle and environment > Physical activity	Time spent watching television (TV)	Physical activities
X1070_0_0	LDL_L	CatOrd	141124	0.062476	0.00573396	10.8958	0.0512375	0.0737146	1.23818e-27	1.21769e-21	***	Assessment centre > Touchscreen > Lifestyle and environment > Physical activity	Time spent watching television (TV)	Physical activities
X1070_0_0	Total_L	CatOrd	141118	0.0607056	0.00574264	10.571	0.0494501	0.0719612	4.15216e-26	4.08342e-20	***	Assessment centre > Touchscreen > Lifestyle and environment > Physical activity	Time spent watching television (TV)	Physical activities
X1070_0_0	VLDL_L	CatOrd	141091	0.119691	0.00570724	20.9718	0.108505	0.130877	1.6752e-97	1.64747e-91	***	Assessment centre > Touchscreen > Lifestyle and environment > Physical activity	Time spent watching television (TV)	Physical activities
X1070_0_0	HDL_TG	CatOrd	140942	0.0699018	0.00543141	12.8699	0.0592562	0.0805473	6.98447e-38	6.86885e-32	***	Assessment centre > Touchscreen > Lifestyle and environment > Physical activity	Time spent watching television (TV)	Physical activities
X1070_0_0	LDL_TG	CatOrd	140803	0.0865126	0.00556448	15.5473	0.0756062	0.0974189	1.84286e-54	1.81235e-48	***	Assessment centre > Touchscreen > Lifestyle and environment > Physical activity	Time spent watching television (TV)	Physical activities
X1070_0_0	Total_TG	CatOrd	140966	0.109984	0.00571934	19.2302	0.0987743	0.121194	2.63672e-82	2.59308e-76	***	Assessment centre > Touchscreen > Lifestyle and environment > Physical activity	Time spent watching television (TV)	Physical activities
X1070_0_0	VLDL_TG	CatOrd	140993	0.112338	0.00575625	19.5158	0.101055	0.12362	1.0437e-84	1.02642e-78	***	Assessment centre > Touchscreen > Lifestyle and environment > Physical activity	Time spent watching television (TV)	Physical activities
X1070_0_0	Ala_by_Gln	CatOrd	140617	0.00784246	0.00557831	1.40589	-0.00309102	0.0187759	0.15976	1		Assessment centre > Touchscreen > Lifestyle and environment > Physical activity	Time spent watching television (TV)	Physical activities
X1070_0_0	Ala_by_Gly	CatOrd	139523	0.0426087	0.00601636	7.08214	0.0308166	0.0544008	1.42615e-12	1.40254e-06	***	Assessment centre > Touchscreen > Lifestyle and environment > Physical activity	Time spent watching television (TV)	Physical activities
X1070_0_0	Ala_by_His	CatOrd	140953	0.00422179	0.00533423	0.791453	-0.00623331	0.0146769	0.428681	1		Assessment centre > Touchscreen > Lifestyle and environment > Physical activity	Time spent watching television (TV)	Physical activities
X1070_0_0	Ala_by_Phe	CatOrd	140979	0.0172109	0.0053487	3.21777	0.00672741	0.0276943	0.00129222	1		Assessment centre > Touchscreen > Lifestyle and environment > Physical activity	Time spent watching television (TV)	Physical activities
X1070_0_0	Ala_by_Tyr	CatOrd	140883	0.0283093	0.00527947	5.36215	0.0179615	0.038657	8.23658e-08	0.0810023		Assessment centre > Touchscreen > Lifestyle and environment > Physical activity	Time spent watching television (TV)	Physical activities
X1070_0_0	Ala_by_Ile	CatOrd	140801	0.00762638	0.00528349	1.44344	-0.00272926	0.017982	0.1489	1		Assessment centre > Touchscreen > Lifestyle and environment > Physical activity	Time spent watching television (TV)	Physical activities
X1070_0_0	Ala_by_Leu	CatOrd	140987	0.00266916	0.00537477	0.49661	-0.00786538	0.0132037	0.619465	1		Assessment centre > Touchscreen > Lifestyle and environment > Physical activity	Time spent watching television (TV)	Physical activities
X1070_0_0	Ala_by_Val	CatOrd	140982	0.0108691	0.00533325	2.03798	0.000415908	0.0213222	0.0415534	1		Assessment centre > Touchscreen > Lifestyle and environment > Physical activity	Time spent watching television (TV)	Physical activities
X1070_0_0	Ala_by_Pyruvate	CatOrd	139615	-0.0129793	0.00540991	-2.39918	-0.0235828	-0.00237592	0.0164332	1		Assessment centre > Touchscreen > Lifestyle and environment > Physical activity	Time spent watching television (TV)	Physical activities
X1070_0_0	Gln_by_Gly	CatOrd	138725	0.0412844	0.00581387	7.10101	0.0298892	0.0526795	1.24441e-12	1.22381e-06	***	Assessment centre > Touchscreen > Lifestyle and environment > Physical activity	Time spent watching television (TV)	Physical activities
X1070_0_0	Gln_by_His	CatOrd	140455	-0.00560337	0.00526589	-1.06409	-0.0159245	0.00471777	0.287291	1		Assessment centre > Touchscreen > Lifestyle and environment > Physical activity	Time spent watching television (TV)	Physical activities
X1070_0_0	Gln_by_Phe	CatOrd	140440	0.0113826	0.00548982	2.0734	0.000622538	0.0221426	0.038137	1		Assessment centre > Touchscreen > Lifestyle and environment > Physical activity	Time spent watching television (TV)	Physical activities
X1070_0_0	Gln_by_Tyr	CatOrd	140468	0.0285437	0.00555567	5.13776	0.0176546	0.0394328	2.784e-07	0.273791		Assessment centre > Touchscreen > Lifestyle and environment > Physical activity	Time spent watching television (TV)	Physical activities
X1070_0_0	Gln_by_Ile	CatOrd	140290	9.48589e-05	0.00555565	0.0170743	-0.0107942	0.0109839	0.986377	1		Assessment centre > Touchscreen > Lifestyle and environment > Physical activity	Time spent watching television (TV)	Physical activities
X1070_0_0	Gln_by_Leu	CatOrd	140502	-0.00740492	0.00573945	-1.29018	-0.0186542	0.0038444	0.19699	1		Assessment centre > Touchscreen > Lifestyle and environment > Physical activity	Time spent watching television (TV)	Physical activities
X1070_0_0	Gln_by_Val	CatOrd	140524	0.00465727	0.00580282	0.802586	-0.00671626	0.0160308	0.422215	1		Assessment centre > Touchscreen > Lifestyle and environment > Physical activity	Time spent watching television (TV)	Physical activities
X1070_0_0	Gln_by_Pyruvate	CatOrd	139158	-0.0182119	0.00544837	-3.34264	-0.0288907	-0.00753311	0.000830085	1		Assessment centre > Touchscreen > Lifestyle and environment > Physical activity	Time spent watching television (TV)	Physical activities
X1070_0_0	Gly_by_His	CatOrd	140165	-0.0373773	0.00578307	-6.46322	-0.0487121	-0.0260425	1.02829e-10	0.000101127	***	Assessment centre > Touchscreen > Lifestyle and environment > Physical activity	Time spent watching television (TV)	Physical activities
X1070_0_0	Gly_by_Phe	CatOrd	140280	-0.0248376	0.00585461	-4.2424	-0.0363126	-0.0133626	2.21279e-05	1		Assessment centre > Touchscreen > Lifestyle and environment > Physical activity	Time spent watching television (TV)	Physical activities
X1070_0_0	Gly_by_Tyr	CatOrd	140206	-0.0173	0.00578238	-2.99184	-0.0286335	-0.00596651	0.00277347	1		Assessment centre > Touchscreen > Lifestyle and environment > Physical activity	Time spent watching television (TV)	Physical activities
X1070_0_0	Gly_by_Ile	CatOrd	139978	-0.0282814	0.00594528	-4.75695	-0.0399342	-0.0166287	1.96735e-06	1		Assessment centre > Touchscreen > Lifestyle and environment > Physical activity	Time spent watching television (TV)	Physical activities
X1070_0_0	Gly_by_Val	CatOrd	140289	-0.0327912	0.00599813	-5.46691	-0.0445476	-0.0210349	4.58729e-08	0.0451135	*	Assessment centre > Touchscreen > Lifestyle and environment > Physical activity	Time spent watching television (TV)	Physical activities
X1070_0_0	Gly_by_LA	CatOrd	140446	-0.0526358	0.00549141	-9.58511	-0.063399	-0.0418726	9.37852e-22	9.22327e-16	***	Assessment centre > Touchscreen > Lifestyle and environment > Physical activity	Time spent watching television (TV)	Physical activities
X1070_0_0	Gly_by_Citrate	CatOrd	140525	-0.0355051	0.00562653	-6.31031	-0.0465331	-0.0244771	2.79312e-10	0.000274688	***	Assessment centre > Touchscreen > Lifestyle and environment > Physical activity	Time spent watching television (TV)	Physical activities
X1070_0_0	Gly_by_Pyruvate	CatOrd	139161	-0.040012	0.00557655	-7.17504	-0.0509421	-0.029082	7.26424e-13	7.14399e-07	***	Assessment centre > Touchscreen > Lifestyle and environment > Physical activity	Time spent watching television (TV)	Physical activities
X1070_0_0	His_by_Phe	CatOrd	140827	0.0187814	0.00542146	3.46426	0.0081553	0.0294074	0.000531847	1		Assessment centre > Touchscreen > Lifestyle and environment > Physical activity	Time spent watching television (TV)	Physical activities
X1070_0_0	His_by_Tyr	CatOrd	140853	0.0317817	0.00537419	5.91375	0.0212482	0.0423151	3.35163e-09	0.00329615	**	Assessment centre > Touchscreen > Lifestyle and environment > Physical activity	Time spent watching television (TV)	Physical activities
X1070_0_0	His_by_Ile	CatOrd	140549	0.00358964	0.00537892	0.667352	-0.00695305	0.0141323	0.504548	1		Assessment centre > Touchscreen > Lifestyle and environment > Physical activity	Time spent watching television (TV)	Physical activities
X1070_0_0	His_by_Val	CatOrd	140808	0.00892944	0.00553934	1.612	-0.00192767	0.0197866	0.106963	1		Assessment centre > Touchscreen > Lifestyle and environment > Physical activity	Time spent watching television (TV)	Physical activities
X1070_0_0	His_by_Citrate	CatOrd	140850	-0.00226661	0.0053866	-0.420786	-0.0128243	0.00829113	0.673912	1		Assessment centre > Touchscreen > Lifestyle and environment > Physical activity	Time spent watching television (TV)	Physical activities
X1070_0_0	His_by_Pyruvate	CatOrd	139043	-0.0177257	0.00542927	-3.26483	-0.028367	-0.00708429	0.00109555	1		Assessment centre > Touchscreen > Lifestyle and environment > Physical activity	Time spent watching television (TV)	Physical activities
X1070_0_0	Phe_by_Tyr	CatOrd	140745	0.0146588	0.00525574	2.78909	0.0043575	0.02496	0.00528628	1		Assessment centre > Touchscreen > Lifestyle and environment > Physical activity	Time spent watching television (TV)	Physical activities
X1070_0_0	Phe_by_Ile	CatOrd	140473	-0.0123873	0.00535237	-2.31436	-0.022878	-0.00189667	0.0206494	1		Assessment centre > Touchscreen > Lifestyle and environment > Physical activity	Time spent watching television (TV)	Physical activities
X1070_0_0	Phe_by_Leu	CatOrd	140720	-0.0224979	0.00551182	-4.08175	-0.033301	-0.0116947	4.47233e-05	1		Assessment centre > Touchscreen > Lifestyle and environment > Physical activity	Time spent watching television (TV)	Physical activities
X1070_0_0	Phe_by_Val	CatOrd	140749	-0.0111542	0.00539874	-2.06608	-0.0217358	-0.000572716	0.0388224	1		Assessment centre > Touchscreen > Lifestyle and environment > Physical activity	Time spent watching television (TV)	Physical activities
X1070_0_0	Phe_by_Citrate	CatOrd	140875	-0.0142026	0.00547111	-2.59594	-0.024926	-0.00347928	0.00943432	1		Assessment centre > Touchscreen > Lifestyle and environment > Physical activity	Time spent watching television (TV)	Physical activities
X1070_0_0	Phe_by_Pyruvate	CatOrd	139285	-0.0270795	0.00539751	-5.01704	-0.0376586	-0.0165004	5.25375e-07	0.516678		Assessment centre > Touchscreen > Lifestyle and environment > Physical activity	Time spent watching television (TV)	Physical activities
X1070_0_0	Tyr_by_Ile	CatOrd	140469	-0.0223871	0.00541319	-4.13566	-0.032997	-0.0117773	3.54138e-05	1		Assessment centre > Touchscreen > Lifestyle and environment > Physical activity	Time spent watching television (TV)	Physical activities
X1070_0_0	Tyr_by_Val	CatOrd	140771	-0.0295834	0.00548552	-5.39299	-0.040335	-0.0188318	6.94048e-08	0.0682559		Assessment centre > Touchscreen > Lifestyle and environment > Physical activity	Time spent watching television (TV)	Physical activities
X1070_0_0	Tyr_by_Citrate	CatOrd	140888	-0.0281457	0.00551893	-5.09984	-0.0389628	-0.0173285	3.40389e-07	0.334754		Assessment centre > Touchscreen > Lifestyle and environment > Physical activity	Time spent watching television (TV)	Physical activities
X1070_0_0	Tyr_by_Pyruvate	CatOrd	139402	-0.0361389	0.00542645	-6.65976	-0.0467748	-0.0255031	2.7528e-11	2.70723e-05	***	Assessment centre > Touchscreen > Lifestyle and environment > Physical activity	Time spent watching television (TV)	Physical activities
X1070_0_0	Ile_by_Leu	CatOrd	141111	-0.0103609	0.00527012	-1.96598	-0.0206904	-3.14912e-05	0.0493034	1		Assessment centre > Touchscreen > Lifestyle and environment > Physical activity	Time spent watching television (TV)	Physical activities
X1070_0_0	Ile_by_Val	CatOrd	141012	0.00126467	0.00524235	0.241242	-0.00901033	0.0115397	0.809368	1		Assessment centre > Touchscreen > Lifestyle and environment > Physical activity	Time spent watching television (TV)	Physical activities
X1070_0_0	Ile_by_Citrate	CatOrd	140745	-0.00395161	0.00568753	-0.694785	-0.0150992	0.00719595	0.487191	1		Assessment centre > Touchscreen > Lifestyle and environment > Physical activity	Time spent watching television (TV)	Physical activities
X1070_0_0	Ile_by_Pyruvate	CatOrd	139382	-0.0175107	0.00550968	-3.17816	-0.0283096	-0.00671169	0.00148244	1		Assessment centre > Touchscreen > Lifestyle and environment > Physical activity	Time spent watching television (TV)	Physical activities
X1070_0_0	Leu_by_Val	CatOrd	141010	0.0176259	0.00543211	3.24477	0.006979	0.0282729	0.00117574	1		Assessment centre > Touchscreen > Lifestyle and environment > Physical activity	Time spent watching television (TV)	Physical activities
X1070_0_0	Val_by_Pyruvate	CatOrd	139149	-0.020301	0.00550764	-3.68597	-0.031096	-0.00950605	0.000227916	1		Assessment centre > Touchscreen > Lifestyle and environment > Physical activity	Time spent watching television (TV)	Physical activities
X1070_0_0	Total_C_by_bOHbutyrate	CatOrd	135281	-0.0499424	0.0055879	-8.93761	-0.0608947	-0.0389902	4.02518e-19	3.95854e-13	***	Assessment centre > Touchscreen > Lifestyle and environment > Physical activity	Time spent watching television (TV)	Physical activities
X1070_0_0	Total_C_by_ApoA1	CatOrd	141121	0.0748306	0.00583944	12.8147	0.0633853	0.0862759	1.42415e-37	1.40058e-31	***	Assessment centre > Touchscreen > Lifestyle and environment > Physical activity	Time spent watching television (TV)	Physical activities
X1070_0_0	Total_C_by_Phosphatidylc	CatOrd	141012	0.0564284	0.00572962	9.84855	0.0451984	0.0676585	7.07345e-23	6.95635e-17	***	Assessment centre > Touchscreen > Lifestyle and environment > Physical activity	Time spent watching television (TV)	Physical activities
X1070_0_0	Total_C_by_Total_TG	CatOrd	141138	-0.112117	0.00603985	-18.5628	-0.123955	-0.100278	7.93665e-77	7.80527e-71	***	Assessment centre > Touchscreen > Lifestyle and environment > Physical activity	Time spent watching television (TV)	Physical activities
X1070_0_0	DHA_by_LA	CatOrd	140377	-0.0673829	0.00568087	-11.8614	-0.0785174	-0.0562484	1.94709e-32	1.91485e-26	***	Assessment centre > Touchscreen > Lifestyle and environment > Physical activity	Time spent watching television (TV)	Physical activities
X1070_0_0	LA_by_Phosphatidylc	CatOrd	140985	0.0520786	0.0057763	9.01592	0.0407571	0.0634002	1.97585e-19	1.94314e-13	***	Assessment centre > Touchscreen > Lifestyle and environment > Physical activity	Time spent watching television (TV)	Physical activities
X1070_0_0	LA_by_Total_TG	CatOrd	141012	-0.133294	0.00610167	-21.8456	-0.145254	-0.121335	1.28336e-105	1.26211e-99	***	Assessment centre > Touchscreen > Lifestyle and environment > Physical activity	Time spent watching television (TV)	Physical activities
X1070_0_0	Citrate_by_Glucose	CatOrd	140320	-0.0325898	0.0054186	-6.01443	-0.0432102	-0.0219693	1.80963e-09	0.00177968	**	Assessment centre > Touchscreen > Lifestyle and environment > Physical activity	Time spent watching television (TV)	Physical activities
X1070_0_0	Glucose_by_bOHbutyrate	CatOrd	134926	-0.0450086	0.00555873	-8.09691	-0.0559037	-0.0341135	5.68348e-16	5.5894e-10	***	Assessment centre > Touchscreen > Lifestyle and environment > Physical activity	Time spent watching television (TV)	Physical activities
X1070_0_0	Glucose_by_Sphingomyelins	CatOrd	138360	0.00952796	0.0058062	1.641	-0.00185219	0.0209081	0.1008	1		Assessment centre > Touchscreen > Lifestyle and environment > Physical activity	Time spent watching television (TV)	Physical activities
X1070_0_0	Lactate_by_Pyruvate	CatOrd	139166	0.0286574	0.0055025	5.20806	0.0178725	0.0394423	1.91093e-07	0.18793		Assessment centre > Touchscreen > Lifestyle and environment > Physical activity	Time spent watching television (TV)	Physical activities
X1070_0_0	bOHbutyrate_by_Phosphatidylc	CatOrd	133361	0.0489403	0.0055893	8.75608	0.0379853	0.0598954	2.04448e-18	2.01063e-12	***	Assessment centre > Touchscreen > Lifestyle and environment > Physical activity	Time spent watching television (TV)	Physical activities
X1070_0_0	ApoA1_by_Total_TG	CatOrd	141106	-0.127453	0.00592882	-21.4973	-0.139074	-0.115833	2.41296e-102	2.37301e-96	***	Assessment centre > Touchscreen > Lifestyle and environment > Physical activity	Time spent watching television (TV)	Physical activities
X1070_0_0	ApoB_by_Total_TG	CatOrd	141139	-0.0864768	0.0058957	-14.6678	-0.0980324	-0.0749212	1.12651e-48	1.10786e-42	***	Assessment centre > Touchscreen > Lifestyle and environment > Physical activity	Time spent watching television (TV)	Physical activities
X1070_0_0	Cholines_by_Phosphatidylc	CatOrd	140941	0.0937083	0.00556232	16.847	0.0828062	0.10461	1.27437e-63	1.25327e-57	***	Assessment centre > Touchscreen > Lifestyle and environment > Physical activity	Time spent watching television (TV)	Physical activities
X1070_0_0	Phosphatidylc_by_Sphingomyelins	CatOrd	140843	-0.0430414	0.00539784	-7.97382	-0.0536211	-0.0324616	1.5499e-15	1.52425e-09	***	Assessment centre > Touchscreen > Lifestyle and environment > Physical activity	Time spent watching television (TV)	Physical activities
X1070_0_0	Phosphatidylc_by_Total_TG	CatOrd	141010	-0.138098	0.00608079	-22.7106	-0.150017	-0.12618	5.64609e-114	5.55263e-108	***	Assessment centre > Touchscreen > Lifestyle and environment > Physical activity	Time spent watching television (TV)	Physical activities
X1080_0_0	Ala	CatOrd	116193	0.0530719	0.00548484	9.67611	0.0423216	0.0638222	3.8834e-22	3.81912e-16	***	Assessment centre > Touchscreen > Lifestyle and environment > Physical activity	Time spent using computer	Physical activities
X1080_0_0	Gln	CatOrd	115832	-0.0153864	0.00563073	-2.73257	-0.0264226	-0.00435016	0.00628511	1		Assessment centre > Touchscreen > Lifestyle and environment > Physical activity	Time spent using computer	Physical activities
X1080_0_0	Gly	CatOrd	115238	0.0184748	0.00592433	3.11847	0.00686314	0.0300865	0.00181838	1		Assessment centre > Touchscreen > Lifestyle and environment > Physical activity	Time spent using computer	Physical activities
X1080_0_0	His	CatOrd	116053	0.0122769	0.00534744	2.29585	0.00179594	0.0227579	0.0216862	1		Assessment centre > Touchscreen > Lifestyle and environment > Physical activity	Time spent using computer	Physical activities
X1080_0_0	Phe	CatOrd	115993	-0.00915422	0.00552404	-1.65716	-0.0199813	0.0016729	0.0974897	1		Assessment centre > Touchscreen > Lifestyle and environment > Physical activity	Time spent using computer	Physical activities
X1080_0_0	Tyr	CatOrd	115977	0.0369127	0.00554608	6.65563	0.0260423	0.047783	2.83347e-11	2.78657e-05	***	Assessment centre > Touchscreen > Lifestyle and environment > Physical activity	Time spent using computer	Physical activities
X1080_0_0	Ile	CatOrd	115818	0.0268966	0.00556435	4.83374	0.0159905	0.0378027	1.34164e-06	1		Assessment centre > Touchscreen > Lifestyle and environment > Physical activity	Time spent using computer	Physical activities
X1080_0_0	Leu	CatOrd	115959	0.0296369	0.00571416	5.18657	0.0184371	0.0408366	2.14558e-07	0.211006		Assessment centre > Touchscreen > Lifestyle and environment > Physical activity	Time spent using computer	Physical activities
X1080_0_0	Total_BCAA	CatOrd	115901	0.053336	0.0057996	9.1965	0.0419688	0.0647032	3.75688e-20	3.69469e-14	***	Assessment centre > Touchscreen > Lifestyle and environment > Physical activity	Time spent using computer	Physical activities
X1080_0_0	Val	CatOrd	115998	0.0738845	0.00585636	12.6161	0.062406	0.085363	1.81911e-36	1.78899e-30	***	Assessment centre > Touchscreen > Lifestyle and environment > Physical activity	Time spent using computer	Physical activities
X1080_0_0	ApoB_by_ApoA1	CatOrd	116214	0.0443706	0.0059573	7.4481	0.0326943	0.0560469	9.53459e-14	9.37676e-08	***	Assessment centre > Touchscreen > Lifestyle and environment > Physical activity	Time spent using computer	Physical activities
X1080_0_0	ApoA1	CatOrd	116195	-0.0596382	0.00607431	-9.81809	-0.0715438	-0.0477325	9.60475e-23	9.44575e-17	***	Assessment centre > Touchscreen > Lifestyle and environment > Physical activity	Time spent using computer	Physical activities
X1080_0_0	ApoB	CatOrd	116218	0.0115213	0.00595375	1.93513	-0.000148042	0.0231907	0.0529762	1		Assessment centre > Touchscreen > Lifestyle and environment > Physical activity	Time spent using computer	Physical activities
X1080_0_0	Clinical_LDL_C	CatOrd	116217	-0.00193796	0.00603639	-0.321045	-0.0137693	0.00989337	0.748177	1		Assessment centre > Touchscreen > Lifestyle and environment > Physical activity	Time spent using computer	Physical activities
X1080_0_0	HDL_C	CatOrd	116205	-0.049069	0.00641786	-7.6457	-0.061648	-0.03649	2.09401e-14	2.05935e-08	***	Assessment centre > Touchscreen > Lifestyle and environment > Physical activity	Time spent using computer	Physical activities
X1080_0_0	LDL_C	CatOrd	116214	-0.00127994	0.0059233	-0.216085	-0.0128896	0.0103297	0.828922	1		Assessment centre > Touchscreen > Lifestyle and environment > Physical activity	Time spent using computer	Physical activities
X1080_0_0	non_HDL_C	CatOrd	116218	0.000561511	0.0060487	0.0928316	-0.0112939	0.012417	0.926038	1		Assessment centre > Touchscreen > Lifestyle and environment > Physical activity	Time spent using computer	Physical activities
X1080_0_0	Remnant_C	CatOrd	116220	0.00245751	0.00609665	0.403091	-0.00949192	0.0144069	0.686882	1		Assessment centre > Touchscreen > Lifestyle and environment > Physical activity	Time spent using computer	Physical activities
X1080_0_0	Total_C	CatOrd	116211	-0.0142719	0.00619633	-2.30328	-0.0264167	-0.00212709	0.0212648	1		Assessment centre > Touchscreen > Lifestyle and environment > Physical activity	Time spent using computer	Physical activities
X1080_0_0	VLDL_C	CatOrd	116215	0.00647332	0.00587131	1.10253	-0.00503445	0.0179811	0.270232	1		Assessment centre > Touchscreen > Lifestyle and environment > Physical activity	Time spent using computer	Physical activities
X1080_0_0	HDL_CE	CatOrd	116209	-0.0511825	0.00638166	-8.02025	-0.0636906	-0.0386745	1.06504e-15	1.04741e-09	***	Assessment centre > Touchscreen > Lifestyle and environment > Physical activity	Time spent using computer	Physical activities
X1080_0_0	LDL_CE	CatOrd	116212	-0.00161732	0.00587321	-0.275372	-0.0131288	0.00989417	0.783031	1		Assessment centre > Touchscreen > Lifestyle and environment > Physical activity	Time spent using computer	Physical activities
X1080_0_0	Total_CE	CatOrd	116209	-0.0177688	0.00619639	-2.86761	-0.0299137	-0.00562389	0.00413663	1		Assessment centre > Touchscreen > Lifestyle and environment > Physical activity	Time spent using computer	Physical activities
X1080_0_0	VLDL_CE	CatOrd	116216	0.00483313	0.00591632	0.816915	-0.00676285	0.0164291	0.413978	1		Assessment centre > Touchscreen > Lifestyle and environment > Physical activity	Time spent using computer	Physical activities
X1080_0_0	Omega_6_by_Omega_3	CatOrd	115226	-0.0720128	0.00581304	-12.3882	-0.0834064	-0.0606193	3.19029e-35	3.13747e-29	***	Assessment centre > Touchscreen > Lifestyle and environment > Physical activity	Time spent using computer	Physical activities
X1080_0_0	PUFA_by_MUFA	CatOrd	116114	0.0397643	0.00626024	6.35188	0.0274942	0.0520344	2.13484e-10	0.00020995	***	Assessment centre > Touchscreen > Lifestyle and environment > Physical activity	Time spent using computer	Physical activities
X1080_0_0	DHA_pct	CatOrd	115910	0.0771373	0.00595427	12.955	0.065467	0.0888077	2.34198e-38	2.30321e-32	***	Assessment centre > Touchscreen > Lifestyle and environment > Physical activity	Time spent using computer	Physical activities
X1080_0_0	LA_pct	CatOrd	116114	0.0139736	0.00616715	2.26581	0.00188598	0.0260612	0.0234648	1		Assessment centre > Touchscreen > Lifestyle and environment > Physical activity	Time spent using computer	Physical activities
X1080_0_0	MUFA_pct	CatOrd	116117	-0.0409669	0.00629083	-6.51216	-0.0532969	-0.0286369	7.43769e-11	7.31457e-05	***	Assessment centre > Touchscreen > Lifestyle and environment > Physical activity	Time spent using computer	Physical activities
X1080_0_0	Omega_3_pct	CatOrd	115859	0.0807702	0.00587687	13.7437	0.0692515	0.0922889	6.00123e-43	5.90188e-37	***	Assessment centre > Touchscreen > Lifestyle and environment > Physical activity	Time spent using computer	Physical activities
X1080_0_0	Omega_6_pct	CatOrd	116113	0.00152492	0.00589203	0.258811	-0.0100234	0.0130733	0.795781	1		Assessment centre > Touchscreen > Lifestyle and environment > Physical activity	Time spent using computer	Physical activities
X1080_0_0	PUFA_pct	CatOrd	116113	0.0319163	0.00597774	5.33919	0.0201999	0.0436327	9.35359e-08	0.0919875		Assessment centre > Touchscreen > Lifestyle and environment > Physical activity	Time spent using computer	Physical activities
X1080_0_0	SFA_pct	CatOrd	116100	-0.0113817	0.00562657	-2.02285	-0.0224098	-0.000353617	0.0430912	1		Assessment centre > Touchscreen > Lifestyle and environment > Physical activity	Time spent using computer	Physical activities
X1080_0_0	DHA	CatOrd	115795	0.0584584	0.00585787	9.97948	0.046977	0.0699398	1.9159e-23	1.88419e-17	***	Assessment centre > Touchscreen > Lifestyle and environment > Physical activity	Time spent using computer	Physical activities
X1080_0_0	LA	CatOrd	116081	-0.0175865	0.00595217	-2.95464	-0.0292527	-0.00592025	0.00313099	1		Assessment centre > Touchscreen > Lifestyle and environment > Physical activity	Time spent using computer	Physical activities
X1080_0_0	MUFA	CatOrd	115900	-0.0298613	0.00577376	-5.17189	-0.0411778	-0.0185447	2.32126e-07	0.228283		Assessment centre > Touchscreen > Lifestyle and environment > Physical activity	Time spent using computer	Physical activities
X1080_0_0	Omega_3	CatOrd	115874	0.0488284	0.00570476	8.55923	0.037647	0.0600097	1.14985e-17	1.13081e-11	***	Assessment centre > Touchscreen > Lifestyle and environment > Physical activity	Time spent using computer	Physical activities
X1080_0_0	Omega_6	CatOrd	116091	-0.031948	0.00587349	-5.43936	-0.0434601	-0.020436	5.35785e-08	0.0526915		Assessment centre > Touchscreen > Lifestyle and environment > Physical activity	Time spent using computer	Physical activities
X1080_0_0	PUFA	CatOrd	116093	-0.0135284	0.00581993	-2.32449	-0.0249354	-0.00212129	0.0201012	1		Assessment centre > Touchscreen > Lifestyle and environment > Physical activity	Time spent using computer	Physical activities
X1080_0_0	SFA	CatOrd	115928	-0.0234897	0.00570435	-4.11787	-0.0346703	-0.0123092	3.82657e-05	1		Assessment centre > Touchscreen > Lifestyle and environment > Physical activity	Time spent using computer	Physical activities
X1080_0_0	Total_FA	CatOrd	116028	-0.0239756	0.00571188	-4.19749	-0.0351709	-0.0127803	2.70091e-05	1		Assessment centre > Touchscreen > Lifestyle and environment > Physical activity	Time spent using computer	Physical activities
X1080_0_0	Unsaturation	CatOrd	116106	0.03092	0.00599748	5.15551	0.019165	0.0426751	2.5336e-07	0.249166		Assessment centre > Touchscreen > Lifestyle and environment > Physical activity	Time spent using computer	Physical activities
X1080_0_0	Albumin	CatOrd	116074	0.0107166	0.00560493	1.912	-0.000269044	0.0217023	0.0558788	1		Assessment centre > Touchscreen > Lifestyle and environment > Physical activity	Time spent using computer	Physical activities
X1080_0_0	Creatinine	CatOrd	114844	0.0167228	0.00641891	2.60524	0.00414175	0.0293039	0.00918215	1		Assessment centre > Touchscreen > Lifestyle and environment > Physical activity	Time spent using computer	Physical activities
X1080_0_0	HDL_FC	CatOrd	116174	-0.0355103	0.00641815	-5.53279	-0.0480898	-0.0229307	3.15858e-08	0.031063	*	Assessment centre > Touchscreen > Lifestyle and environment > Physical activity	Time spent using computer	Physical activities
X1080_0_0	LDL_FC	CatOrd	116218	-0.000713992	0.00596643	-0.119668	-0.0124082	0.0109802	0.904746	1		Assessment centre > Touchscreen > Lifestyle and environment > Physical activity	Time spent using computer	Physical activities
X1080_0_0	Total_FC	CatOrd	116212	-0.0061371	0.00612663	-1.00171	-0.0181453	0.0058711	0.316486	1		Assessment centre > Touchscreen > Lifestyle and environment > Physical activity	Time spent using computer	Physical activities
X1080_0_0	VLDL_FC	CatOrd	116206	0.00815444	0.00579062	1.40821	-0.00319518	0.0195041	0.15907	1		Assessment centre > Touchscreen > Lifestyle and environment > Physical activity	Time spent using computer	Physical activities
X1080_0_0	Citrate	CatOrd	116171	-0.0226894	0.00557371	-4.07079	-0.0336139	-0.0117649	4.68859e-05	1		Assessment centre > Touchscreen > Lifestyle and environment > Physical activity	Time spent using computer	Physical activities
X1080_0_0	Glucose	CatOrd	114060	-0.0467382	0.00572604	-8.1624	-0.0579612	-0.0355152	3.31749e-16	3.26257e-10	***	Assessment centre > Touchscreen > Lifestyle and environment > Physical activity	Time spent using computer	Physical activities
X1080_0_0	Lactate	CatOrd	116003	0.0365251	0.00558833	6.53596	0.025572	0.0474783	6.34622e-11	6.24116e-05	***	Assessment centre > Touchscreen > Lifestyle and environment > Physical activity	Time spent using computer	Physical activities
X1080_0_0	Pyruvate	CatOrd	115512	0.0421857	0.00551307	7.65195	0.0313801	0.0529913	1.99471e-14	1.96169e-08	***	Assessment centre > Touchscreen > Lifestyle and environment > Physical activity	Time spent using computer	Physical activities
X1080_0_0	GlycA	CatOrd	116187	-0.0776098	0.00592804	-13.092	-0.0892288	-0.0659909	3.90032e-39	3.83576e-33	***	Assessment centre > Touchscreen > Lifestyle and environment > Physical activity	Time spent using computer	Physical activities
X1080_0_0	Acetate	CatOrd	114133	0.0471538	0.00552018	8.54208	0.0363343	0.0579734	1.33415e-17	1.31207e-11	***	Assessment centre > Touchscreen > Lifestyle and environment > Physical activity	Time spent using computer	Physical activities
X1080_0_0	Acetoacetate	CatOrd	112687	-0.0260617	0.0056648	-4.60063	-0.0371647	-0.0149587	4.21667e-06	1		Assessment centre > Touchscreen > Lifestyle and environment > Physical activity	Time spent using computer	Physical activities
X1080_0_0	Acetone	CatOrd	114270	0.00400502	0.00553865	0.723104	-0.00685074	0.0148608	0.469618	1		Assessment centre > Touchscreen > Lifestyle and environment > Physical activity	Time spent using computer	Physical activities
X1080_0_0	bOHbutyrate	CatOrd	109000	-0.0302588	0.00576445	-5.24921	-0.0415571	-0.0189605	1.5304e-07	0.150507		Assessment centre > Touchscreen > Lifestyle and environment > Physical activity	Time spent using computer	Physical activities
X1080_0_0	HDL_P	CatOrd	116180	-0.0632631	0.00583717	-10.838	-0.0747039	-0.0518223	2.34398e-27	2.30518e-21	***	Assessment centre > Touchscreen > Lifestyle and environment > Physical activity	Time spent using computer	Physical activities
X1080_0_0	LDL_P	CatOrd	116216	0.0110606	0.00583623	1.89516	-0.000378438	0.0224996	0.0580741	1		Assessment centre > Touchscreen > Lifestyle and environment > Physical activity	Time spent using computer	Physical activities
X1080_0_0	Total_P	CatOrd	116182	-0.0591621	0.00584869	-10.1154	-0.0706255	-0.0476986	4.82867e-24	4.74873e-18	***	Assessment centre > Touchscreen > Lifestyle and environment > Physical activity	Time spent using computer	Physical activities
X1080_0_0	VLDL_P	CatOrd	116200	0.0107192	0.00570107	1.88021	-0.000454893	0.0218933	0.0600821	1		Assessment centre > Touchscreen > Lifestyle and environment > Physical activity	Time spent using computer	Physical activities
X1080_0_0	HDL_size	CatOrd	116225	-0.00164749	0.00664484	-0.247936	-0.0146714	0.0113764	0.804184	1		Assessment centre > Touchscreen > Lifestyle and environment > Physical activity	Time spent using computer	Physical activities
X1080_0_0	LDL_size	CatOrd	116208	-0.00672392	0.00577577	-1.16416	-0.0180444	0.00459658	0.244361	1		Assessment centre > Touchscreen > Lifestyle and environment > Physical activity	Time spent using computer	Physical activities
X1080_0_0	VLDL_size	CatOrd	116228	0.00335177	0.00613319	0.546498	-0.00866927	0.0153728	0.584725	1		Assessment centre > Touchscreen > Lifestyle and environment > Physical activity	Time spent using computer	Physical activities
X1080_0_0	IDL_C	CatOrd	116219	-0.00325143	0.0063373	-0.513062	-0.0156725	0.00916967	0.607909	1		Assessment centre > Touchscreen > Lifestyle and environment > Physical activity	Time spent using computer	Physical activities
X1080_0_0	IDL_CE	CatOrd	116219	-0.00300729	0.00631478	-0.476231	-0.0153843	0.00936967	0.633911	1		Assessment centre > Touchscreen > Lifestyle and environment > Physical activity	Time spent using computer	Physical activities
X1080_0_0	IDL_FC	CatOrd	116217	-0.00405072	0.00626236	-0.646836	-0.0163249	0.00822351	0.51774	1		Assessment centre > Touchscreen > Lifestyle and environment > Physical activity	Time spent using computer	Physical activities
X1080_0_0	IDL_L	CatOrd	116215	-0.00120099	0.00630871	-0.190371	-0.0135661	0.0111641	0.849019	1		Assessment centre > Touchscreen > Lifestyle and environment > Physical activity	Time spent using computer	Physical activities
X1080_0_0	IDL_P	CatOrd	116217	0.0084747	0.00613049	1.38239	-0.00354105	0.0204905	0.166856	1		Assessment centre > Touchscreen > Lifestyle and environment > Physical activity	Time spent using computer	Physical activities
X1080_0_0	IDL_PL	CatOrd	116210	0.00250579	0.00625504	0.400604	-0.00975408	0.0147657	0.688713	1		Assessment centre > Touchscreen > Lifestyle and environment > Physical activity	Time spent using computer	Physical activities
X1080_0_0	IDL_TG	CatOrd	116032	0.00749029	0.00558798	1.34043	-0.00346216	0.0184427	0.180109	1		Assessment centre > Touchscreen > Lifestyle and environment > Physical activity	Time spent using computer	Physical activities
X1080_0_0	L_HDL_C	CatOrd	116179	-0.0120101	0.00666127	-1.80297	-0.0250662	0.001046	0.071395	1		Assessment centre > Touchscreen > Lifestyle and environment > Physical activity	Time spent using computer	Physical activities
X1080_0_0	L_HDL_CE	CatOrd	116190	-0.0127028	0.0066449	-1.91166	-0.0257268	0.000321195	0.0559219	1		Assessment centre > Touchscreen > Lifestyle and environment > Physical activity	Time spent using computer	Physical activities
X1080_0_0	L_HDL_FC	CatOrd	116148	-0.00600107	0.00660855	-0.908077	-0.0189538	0.00695168	0.36384	1		Assessment centre > Touchscreen > Lifestyle and environment > Physical activity	Time spent using computer	Physical activities
X1080_0_0	L_HDL_L	CatOrd	116180	-0.017688	0.00663782	-2.66473	-0.0306981	-0.00467786	0.0077061	1		Assessment centre > Touchscreen > Lifestyle and environment > Physical activity	Time spent using computer	Physical activities
X1080_0_0	L_HDL_P	CatOrd	116175	-0.0128301	0.00659608	-1.9451	-0.0257584	9.82646e-05	0.051765	1		Assessment centre > Touchscreen > Lifestyle and environment > Physical activity	Time spent using computer	Physical activities
X1080_0_0	L_HDL_PL	CatOrd	116191	-0.021112	0.0065366	-3.22981	-0.0339237	-0.00830022	0.00123908	1		Assessment centre > Touchscreen > Lifestyle and environment > Physical activity	Time spent using computer	Physical activities
X1080_0_0	L_HDL_TG	CatOrd	116040	-0.00579586	0.00559305	-1.03626	-0.0167582	0.00516652	0.300082	1		Assessment centre > Touchscreen > Lifestyle and environment > Physical activity	Time spent using computer	Physical activities
X1080_0_0	L_LDL_C	CatOrd	116209	-0.00283814	0.00597172	-0.475263	-0.0145427	0.00886643	0.6346	1		Assessment centre > Touchscreen > Lifestyle and environment > Physical activity	Time spent using computer	Physical activities
X1080_0_0	L_LDL_CE	CatOrd	116206	-0.00259078	0.00590758	-0.438552	-0.0141696	0.00898808	0.660987	1		Assessment centre > Touchscreen > Lifestyle and environment > Physical activity	Time spent using computer	Physical activities
X1080_0_0	L_LDL_FC	CatOrd	116213	-0.00353145	0.00605691	-0.583046	-0.015403	0.00834009	0.559864	1		Assessment centre > Touchscreen > Lifestyle and environment > Physical activity	Time spent using computer	Physical activities
X1080_0_0	L_LDL_L	CatOrd	116210	-0.0033795	0.00596767	-0.566302	-0.0150761	0.00831713	0.57119	1		Assessment centre > Touchscreen > Lifestyle and environment > Physical activity	Time spent using computer	Physical activities
X1080_0_0	L_LDL_P	CatOrd	116211	0.0106019	0.00585641	1.8103	-0.000876681	0.0220804	0.0702512	1		Assessment centre > Touchscreen > Lifestyle and environment > Physical activity	Time spent using computer	Physical activities
X1080_0_0	L_LDL_PL	CatOrd	116219	-0.00731342	0.00594082	-1.23105	-0.0189574	0.00433058	0.218308	1		Assessment centre > Touchscreen > Lifestyle and environment > Physical activity	Time spent using computer	Physical activities
X1080_0_0	L_LDL_TG	CatOrd	115990	0.00516106	0.00559396	0.922612	-0.00580311	0.0161252	0.356211	1		Assessment centre > Touchscreen > Lifestyle and environment > Physical activity	Time spent using computer	Physical activities
X1080_0_0	L_VLDL_C	CatOrd	116214	0.0106326	0.00574852	1.84962	-0.000634524	0.0218997	0.0643709	1		Assessment centre > Touchscreen > Lifestyle and environment > Physical activity	Time spent using computer	Physical activities
X1080_0_0	L_VLDL_CE	CatOrd	116217	0.0111428	0.00571423	1.95001	-5.70804e-05	0.0223427	0.0511772	1		Assessment centre > Touchscreen > Lifestyle and environment > Physical activity	Time spent using computer	Physical activities
X1080_0_0	L_VLDL_FC	CatOrd	116204	0.0104414	0.00577439	1.80823	-0.000876369	0.0217592	0.070573	1		Assessment centre > Touchscreen > Lifestyle and environment > Physical activity	Time spent using computer	Physical activities
X1080_0_0	L_VLDL_L	CatOrd	116181	0.0131517	0.00576338	2.28194	0.00185549	0.0244479	0.0224944	1		Assessment centre > Touchscreen > Lifestyle and environment > Physical activity	Time spent using computer	Physical activities
X1080_0_0	L_VLDL_P	CatOrd	116184	0.0129697	0.00571158	2.27078	0.00177503	0.0241644	0.0231623	1		Assessment centre > Touchscreen > Lifestyle and environment > Physical activity	Time spent using computer	Physical activities
X1080_0_0	L_VLDL_PL	CatOrd	116192	0.0118108	0.00577894	2.04376	0.000484058	0.0231375	0.0409793	1		Assessment centre > Touchscreen > Lifestyle and environment > Physical activity	Time spent using computer	Physical activities
X1080_0_0	L_VLDL_TG	CatOrd	116118	0.015722	0.00568541	2.76531	0.00457854	0.0268654	0.0056877	1		Assessment centre > Touchscreen > Lifestyle and environment > Physical activity	Time spent using computer	Physical activities
X1080_0_0	M_HDL_C	CatOrd	116207	-0.0644706	0.00604972	-10.6568	-0.0763281	-0.0526131	1.66745e-26	1.63985e-20	***	Assessment centre > Touchscreen > Lifestyle and environment > Physical activity	Time spent using computer	Physical activities
X1080_0_0	M_HDL_CE	CatOrd	116210	-0.0657544	0.00602219	-10.9187	-0.0775579	-0.0539509	9.68075e-28	9.5205e-22	***	Assessment centre > Touchscreen > Lifestyle and environment > Physical activity	Time spent using computer	Physical activities
X1080_0_0	M_HDL_FC	CatOrd	116199	-0.0546178	0.00608269	-8.97922	-0.0665399	-0.0426957	2.76617e-19	2.72038e-13	***	Assessment centre > Touchscreen > Lifestyle and environment > Physical activity	Time spent using computer	Physical activities
X1080_0_0	M_HDL_L	CatOrd	116196	-0.0650795	0.00593779	-10.9602	-0.0767175	-0.0534414	6.12601e-28	6.0246e-22	***	Assessment centre > Touchscreen > Lifestyle and environment > Physical activity	Time spent using computer	Physical activities
X1080_0_0	M_HDL_P	CatOrd	116201	-0.0617189	0.00595858	-10.358	-0.0733978	-0.0500401	3.94789e-25	3.88254e-19	***	Assessment centre > Touchscreen > Lifestyle and environment > Physical activity	Time spent using computer	Physical activities
X1080_0_0	M_HDL_PL	CatOrd	116191	-0.0632492	0.00584679	-10.8178	-0.0747089	-0.0517895	2.92219e-27	2.87382e-21	***	Assessment centre > Touchscreen > Lifestyle and environment > Physical activity	Time spent using computer	Physical activities
X1080_0_0	M_HDL_TG	CatOrd	116089	-0.0215987	0.00553169	-3.90454	-0.0324408	-0.0107566	9.44578e-05	1		Assessment centre > Touchscreen > Lifestyle and environment > Physical activity	Time spent using computer	Physical activities
X1080_0_0	M_LDL_C	CatOrd	116214	-0.0010097	0.00577021	-0.174985	-0.0123193	0.0102999	0.861091	1		Assessment centre > Touchscreen > Lifestyle and environment > Physical activity	Time spent using computer	Physical activities
X1080_0_0	M_LDL_CE	CatOrd	116212	-0.00133577	0.0057455	-0.23249	-0.0125969	0.0099254	0.816158	1		Assessment centre > Touchscreen > Lifestyle and environment > Physical activity	Time spent using computer	Physical activities
X1080_0_0	M_LDL_FC	CatOrd	116217	-0.0012084	0.00577144	-0.209375	-0.0125204	0.0101036	0.834156	1		Assessment centre > Touchscreen > Lifestyle and environment > Physical activity	Time spent using computer	Physical activities
X1080_0_0	M_LDL_L	CatOrd	116211	-0.000768759	0.00577154	-0.133198	-0.012081	0.0105435	0.894037	1		Assessment centre > Touchscreen > Lifestyle and environment > Physical activity	Time spent using computer	Physical activities
X1080_0_0	M_LDL_P	CatOrd	116215	0.00813824	0.00575475	1.41418	-0.00314107	0.0194175	0.157312	1		Assessment centre > Touchscreen > Lifestyle and environment > Physical activity	Time spent using computer	Physical activities
X1080_0_0	M_LDL_PL	CatOrd	116213	-0.00112661	0.00572901	-0.19665	-0.0123555	0.0101023	0.844102	1		Assessment centre > Touchscreen > Lifestyle and environment > Physical activity	Time spent using computer	Physical activities
X1080_0_0	M_LDL_TG	CatOrd	115874	0.00661584	0.00561038	1.17921	-0.00438051	0.0176122	0.238315	1		Assessment centre > Touchscreen > Lifestyle and environment > Physical activity	Time spent using computer	Physical activities
X1080_0_0	M_VLDL_C	CatOrd	116220	0.00898106	0.00598136	1.50151	-0.00274241	0.0207045	0.133227	1		Assessment centre > Touchscreen > Lifestyle and environment > Physical activity	Time spent using computer	Physical activities
X1080_0_0	M_VLDL_CE	CatOrd	116217	0.00722902	0.00606785	1.19136	-0.00466397	0.019122	0.233513	1		Assessment centre > Touchscreen > Lifestyle and environment > Physical activity	Time spent using computer	Physical activities
X1080_0_0	M_VLDL_FC	CatOrd	116214	0.0102264	0.00581589	1.75836	-0.0011727	0.0216256	0.0786886	1		Assessment centre > Touchscreen > Lifestyle and environment > Physical activity	Time spent using computer	Physical activities
X1080_0_0	M_VLDL_L	CatOrd	116207	0.0113495	0.00573518	1.97893	0.000108543	0.0225904	0.0478267	1		Assessment centre > Touchscreen > Lifestyle and environment > Physical activity	Time spent using computer	Physical activities
X1080_0_0	M_VLDL_P	CatOrd	116215	0.00924926	0.00572313	1.61612	-0.00196807	0.0204666	0.106071	1		Assessment centre > Touchscreen > Lifestyle and environment > Physical activity	Time spent using computer	Physical activities
X1080_0_0	M_VLDL_PL	CatOrd	116215	0.0104204	0.00577488	1.80444	-0.000898343	0.0217392	0.071165	1		Assessment centre > Touchscreen > Lifestyle and environment > Physical activity	Time spent using computer	Physical activities
X1080_0_0	M_VLDL_TG	CatOrd	116178	0.011026	0.00564879	1.95192	-4.56217e-05	0.0220976	0.0509497	1		Assessment centre > Touchscreen > Lifestyle and environment > Physical activity	Time spent using computer	Physical activities
X1080_0_0	S_HDL_C	CatOrd	116171	-0.0624831	0.00547491	-11.4126	-0.073214	-0.0517523	3.75254e-30	3.69042e-24	***	Assessment centre > Touchscreen > Lifestyle and environment > Physical activity	Time spent using computer	Physical activities
X1080_0_0	S_HDL_CE	CatOrd	116176	-0.0642294	0.00544932	-11.7867	-0.0749101	-0.0535488	4.76794e-32	4.68901e-26	***	Assessment centre > Touchscreen > Lifestyle and environment > Physical activity	Time spent using computer	Physical activities
X1080_0_0	S_HDL_FC	CatOrd	116160	-0.0483096	0.00555534	-8.69606	-0.059198	-0.0374211	3.47959e-18	3.42199e-12	***	Assessment centre > Touchscreen > Lifestyle and environment > Physical activity	Time spent using computer	Physical activities
X1080_0_0	S_HDL_L	CatOrd	116165	-0.0649205	0.00553897	-11.7207	-0.0757769	-0.0540642	1.04052e-31	1.0233e-25	***	Assessment centre > Touchscreen > Lifestyle and environment > Physical activity	Time spent using computer	Physical activities
X1080_0_0	S_HDL_P	CatOrd	116171	-0.0614183	0.0054592	-11.2504	-0.0721183	-0.0507182	2.38731e-29	2.34779e-23	***	Assessment centre > Touchscreen > Lifestyle and environment > Physical activity	Time spent using computer	Physical activities
X1080_0_0	S_HDL_PL	CatOrd	116170	-0.0670972	0.00554324	-12.1043	-0.077962	-0.0562325	1.04984e-33	1.03246e-27	***	Assessment centre > Touchscreen > Lifestyle and environment > Physical activity	Time spent using computer	Physical activities
X1080_0_0	S_HDL_TG	CatOrd	116140	-0.00887806	0.00577312	-1.53783	-0.0201934	0.00243726	0.124094	1		Assessment centre > Touchscreen > Lifestyle and environment > Physical activity	Time spent using computer	Physical activities
X1080_0_0	S_LDL_C	CatOrd	116217	0.00670996	0.00580739	1.15542	-0.00467252	0.0180924	0.247922	1		Assessment centre > Touchscreen > Lifestyle and environment > Physical activity	Time spent using computer	Physical activities
X1080_0_0	S_LDL_CE	CatOrd	116214	0.0031502	0.0057921	0.543879	-0.00820231	0.0145027	0.586526	1		Assessment centre > Touchscreen > Lifestyle and environment > Physical activity	Time spent using computer	Physical activities
X1080_0_0	S_LDL_FC	CatOrd	116221	0.0143674	0.00576446	2.49241	0.00306908	0.0256658	0.0126892	1		Assessment centre > Touchscreen > Lifestyle and environment > Physical activity	Time spent using computer	Physical activities
X1080_0_0	S_LDL_L	CatOrd	116214	0.0134087	0.00580428	2.31014	0.00203229	0.0247851	0.0208823	1		Assessment centre > Touchscreen > Lifestyle and environment > Physical activity	Time spent using computer	Physical activities
X1080_0_0	S_LDL_P	CatOrd	116217	0.0174878	0.00582176	3.00387	0.00607718	0.0288985	0.00266623	1		Assessment centre > Touchscreen > Lifestyle and environment > Physical activity	Time spent using computer	Physical activities
X1080_0_0	S_LDL_PL	CatOrd	116215	0.0282005	0.00577829	4.88041	0.016875	0.0395259	1.06004e-06	1		Assessment centre > Touchscreen > Lifestyle and environment > Physical activity	Time spent using computer	Physical activities
X1080_0_0	S_LDL_TG	CatOrd	115886	0.00999246	0.00565246	1.76781	-0.00108636	0.0210713	0.0770958	1		Assessment centre > Touchscreen > Lifestyle and environment > Physical activity	Time spent using computer	Physical activities
X1080_0_0	S_VLDL_C	CatOrd	116211	0.00736613	0.0057772	1.27503	-0.00395719	0.0186894	0.2023	1		Assessment centre > Touchscreen > Lifestyle and environment > Physical activity	Time spent using computer	Physical activities
X1080_0_0	S_VLDL_CE	CatOrd	116210	0.00667203	0.00576341	1.15765	-0.00462426	0.0179683	0.247008	1		Assessment centre > Touchscreen > Lifestyle and environment > Physical activity	Time spent using computer	Physical activities
X1080_0_0	S_VLDL_FC	CatOrd	116211	0.00842829	0.00578209	1.45766	-0.0029046	0.0197612	0.144938	1		Assessment centre > Touchscreen > Lifestyle and environment > Physical activity	Time spent using computer	Physical activities
X1080_0_0	S_VLDL_L	CatOrd	116192	0.00884087	0.00568867	1.55412	-0.00230892	0.0199907	0.120159	1		Assessment centre > Touchscreen > Lifestyle and environment > Physical activity	Time spent using computer	Physical activities
X1080_0_0	S_VLDL_P	CatOrd	116193	0.0107113	0.00561293	1.90833	-0.000289995	0.0217127	0.0563505	1		Assessment centre > Touchscreen > Lifestyle and environment > Physical activity	Time spent using computer	Physical activities
X1080_0_0	S_VLDL_PL	CatOrd	116204	0.00831015	0.00571409	1.45433	-0.00288946	0.0195098	0.145858	1		Assessment centre > Touchscreen > Lifestyle and environment > Physical activity	Time spent using computer	Physical activities
X1080_0_0	S_VLDL_TG	CatOrd	116135	0.00913668	0.00562553	1.62415	-0.00188936	0.0201627	0.104347	1		Assessment centre > Touchscreen > Lifestyle and environment > Physical activity	Time spent using computer	Physical activities
X1080_0_0	XL_HDL_C	CatOrd	115978	0.0261678	0.00660003	3.9648	0.0132317	0.0391039	7.35018e-05	1		Assessment centre > Touchscreen > Lifestyle and environment > Physical activity	Time spent using computer	Physical activities
X1080_0_0	XL_HDL_CE	CatOrd	116014	0.0199329	0.00664681	2.99887	0.00690519	0.0329607	0.00271039	1		Assessment centre > Touchscreen > Lifestyle and environment > Physical activity	Time spent using computer	Physical activities
X1080_0_0	XL_HDL_FC	CatOrd	115935	0.0429984	0.00633347	6.78908	0.0305848	0.055412	1.13392e-11	1.11515e-05	***	Assessment centre > Touchscreen > Lifestyle and environment > Physical activity	Time spent using computer	Physical activities
X1080_0_0	XL_HDL_L	CatOrd	115962	0.0264697	0.00656915	4.02939	0.0135941	0.0393452	5.59571e-05	1		Assessment centre > Touchscreen > Lifestyle and environment > Physical activity	Time spent using computer	Physical activities
X1080_0_0	XL_HDL_P	CatOrd	115924	0.0261906	0.00656287	3.99072	0.0133273	0.0390538	6.59136e-05	1		Assessment centre > Touchscreen > Lifestyle and environment > Physical activity	Time spent using computer	Physical activities
X1080_0_0	XL_HDL_PL	CatOrd	115993	0.0241021	0.00652278	3.69506	0.0113174	0.0368867	0.000219933	1		Assessment centre > Touchscreen > Lifestyle and environment > Physical activity	Time spent using computer	Physical activities
X1080_0_0	XL_HDL_TG	CatOrd	115964	0.0168037	0.00550699	3.05135	0.00601004	0.0275975	0.00227868	1		Assessment centre > Touchscreen > Lifestyle and environment > Physical activity	Time spent using computer	Physical activities
X1080_0_0	XL_VLDL_C	CatOrd	116206	0.00565048	0.00581759	0.971274	-0.00575201	0.017053	0.331414	1		Assessment centre > Touchscreen > Lifestyle and environment > Physical activity	Time spent using computer	Physical activities
X1080_0_0	XL_VLDL_CE	CatOrd	116219	0.00148443	0.00581529	0.255263	-0.00991353	0.0128824	0.79852	1		Assessment centre > Touchscreen > Lifestyle and environment > Physical activity	Time spent using computer	Physical activities
X1080_0_0	XL_VLDL_FC	CatOrd	116183	0.0102335	0.0057913	1.76705	-0.00111743	0.0215845	0.0772223	1		Assessment centre > Touchscreen > Lifestyle and environment > Physical activity	Time spent using computer	Physical activities
X1080_0_0	XL_VLDL_L	CatOrd	116128	0.00958225	0.00583335	1.64267	-0.00185112	0.0210156	0.100455	1		Assessment centre > Touchscreen > Lifestyle and environment > Physical activity	Time spent using computer	Physical activities
X1080_0_0	XL_VLDL_P	CatOrd	116140	0.0102215	0.00578216	1.76776	-0.00111156	0.0215545	0.0771035	1		Assessment centre > Touchscreen > Lifestyle and environment > Physical activity	Time spent using computer	Physical activities
X1080_0_0	XL_VLDL_PL	CatOrd	116153	0.0104593	0.00581275	1.79937	-0.000933684	0.0218523	0.0719623	1		Assessment centre > Touchscreen > Lifestyle and environment > Physical activity	Time spent using computer	Physical activities
X1080_0_0	XL_VLDL_TG	CatOrd	116066	0.0109032	0.00580615	1.87786	-0.000476896	0.0222832	0.0604023	1		Assessment centre > Touchscreen > Lifestyle and environment > Physical activity	Time spent using computer	Physical activities
X1080_0_0	XS_VLDL_C	CatOrd	116207	0.00743377	0.00617852	1.20316	-0.00467613	0.0195437	0.228916	1		Assessment centre > Touchscreen > Lifestyle and environment > Physical activity	Time spent using computer	Physical activities
X1080_0_0	XS_VLDL_CE	CatOrd	116213	0.0064797	0.00627004	1.03344	-0.00580957	0.018769	0.301401	1		Assessment centre > Touchscreen > Lifestyle and environment > Physical activity	Time spent using computer	Physical activities
X1080_0_0	XS_VLDL_FC	CatOrd	116194	0.00941634	0.00593024	1.58785	-0.00220692	0.0210396	0.112322	1		Assessment centre > Touchscreen > Lifestyle and environment > Physical activity	Time spent using computer	Physical activities
X1080_0_0	XS_VLDL_L	CatOrd	116189	0.00963918	0.00588322	1.63842	-0.00189192	0.0211703	0.101337	1		Assessment centre > Touchscreen > Lifestyle and environment > Physical activity	Time spent using computer	Physical activities
X1080_0_0	XS_VLDL_P	CatOrd	116193	0.0111705	0.00589253	1.89571	-0.000378854	0.0227199	0.0580014	1		Assessment centre > Touchscreen > Lifestyle and environment > Physical activity	Time spent using computer	Physical activities
X1080_0_0	XS_VLDL_PL	CatOrd	116170	0.0125537	0.00578689	2.16934	0.00121141	0.023896	0.0300591	1		Assessment centre > Touchscreen > Lifestyle and environment > Physical activity	Time spent using computer	Physical activities
X1080_0_0	XS_VLDL_TG	CatOrd	116032	0.00807843	0.00557752	1.44839	-0.00285351	0.0190104	0.14751	1		Assessment centre > Touchscreen > Lifestyle and environment > Physical activity	Time spent using computer	Physical activities
X1080_0_0	XXL_VLDL_C	CatOrd	116115	-0.007585	0.00585192	-1.29616	-0.0190548	0.00388476	0.194924	1		Assessment centre > Touchscreen > Lifestyle and environment > Physical activity	Time spent using computer	Physical activities
X1080_0_0	XXL_VLDL_CE	CatOrd	116134	-0.0109382	0.00584253	-1.87217	-0.0223895	0.000513174	0.0611862	1		Assessment centre > Touchscreen > Lifestyle and environment > Physical activity	Time spent using computer	Physical activities
X1080_0_0	XXL_VLDL_FC	CatOrd	116079	-0.00244197	0.00583872	-0.418237	-0.0138859	0.00900192	0.675774	1		Assessment centre > Touchscreen > Lifestyle and environment > Physical activity	Time spent using computer	Physical activities
X1080_0_0	XXL_VLDL_L	CatOrd	115969	0.000921737	0.00586231	0.157231	-0.0105684	0.0124119	0.875063	1		Assessment centre > Touchscreen > Lifestyle and environment > Physical activity	Time spent using computer	Physical activities
X1080_0_0	XXL_VLDL_P	CatOrd	116005	0.00338757	0.0058252	0.581537	-0.00802983	0.014805	0.56088	1		Assessment centre > Touchscreen > Lifestyle and environment > Physical activity	Time spent using computer	Physical activities
X1080_0_0	XXL_VLDL_PL	CatOrd	116042	-0.000662463	0.00585693	-0.113108	-0.012142	0.0108171	0.909945	1		Assessment centre > Touchscreen > Lifestyle and environment > Physical activity	Time spent using computer	Physical activities
X1080_0_0	XXL_VLDL_TG	CatOrd	115871	0.00531382	0.00582896	0.911624	-0.00611093	0.0167386	0.361968	1		Assessment centre > Touchscreen > Lifestyle and environment > Physical activity	Time spent using computer	Physical activities
X1080_0_0	TG_by_PG	CatOrd	116116	0.0304052	0.00616578	4.93128	0.0183203	0.0424901	8.18037e-07	0.804495		Assessment centre > Touchscreen > Lifestyle and environment > Physical activity	Time spent using computer	Physical activities
X1080_0_0	Cholines	CatOrd	116091	-0.039701	0.00603574	-6.57764	-0.051531	-0.0278709	4.79979e-11	4.72034e-05	***	Assessment centre > Touchscreen > Lifestyle and environment > Physical activity	Time spent using computer	Physical activities
X1080_0_0	Phosphatidylc	CatOrd	116091	-0.0296877	0.00599467	-4.95234	-0.0414372	-0.0179381	7.34287e-07	0.722131		Assessment centre > Touchscreen > Lifestyle and environment > Physical activity	Time spent using computer	Physical activities
X1080_0_0	Phosphoglyc	CatOrd	116092	-0.0394625	0.00592175	-6.66399	-0.0510691	-0.0278559	2.67671e-11	2.6324e-05	***	Assessment centre > Touchscreen > Lifestyle and environment > Physical activity	Time spent using computer	Physical activities
X1080_0_0	Sphingomyelins	CatOrd	116092	-0.0344974	0.00620766	-5.55723	-0.0466644	-0.0223304	2.74684e-08	0.0270137	*	Assessment centre > Touchscreen > Lifestyle and environment > Physical activity	Time spent using computer	Physical activities
X1080_0_0	HDL_PL	CatOrd	116203	-0.053985	0.0061596	-8.76437	-0.0660579	-0.0419122	1.90279e-18	1.87129e-12	***	Assessment centre > Touchscreen > Lifestyle and environment > Physical activity	Time spent using computer	Physical activities
X1080_0_0	LDL_PL	CatOrd	116216	-0.000388459	0.00588371	-0.0660229	-0.0119205	0.0111436	0.94736	1		Assessment centre > Touchscreen > Lifestyle and environment > Physical activity	Time spent using computer	Physical activities
X1080_0_0	Total_PL	CatOrd	116206	-0.0297309	0.00602006	-4.93864	-0.0415303	-0.0179316	7.87776e-07	0.774735		Assessment centre > Touchscreen > Lifestyle and environment > Physical activity	Time spent using computer	Physical activities
X1080_0_0	VLDL_PL	CatOrd	116194	0.00901566	0.00578391	1.55875	-0.0023208	0.0203521	0.119059	1		Assessment centre > Touchscreen > Lifestyle and environment > Physical activity	Time spent using computer	Physical activities
X1080_0_0	IDL_C_pct	CatOrd	116023	-0.00981336	0.00601101	-1.63257	-0.0215949	0.00196821	0.102563	1		Assessment centre > Touchscreen > Lifestyle and environment > Physical activity	Time spent using computer	Physical activities
X1080_0_0	IDL_CE_pct	CatOrd	116139	-0.00932924	0.00596111	-1.56502	-0.021013	0.00235454	0.117582	1		Assessment centre > Touchscreen > Lifestyle and environment > Physical activity	Time spent using computer	Physical activities
X1080_0_0	IDL_FC_pct	CatOrd	116049	-0.00872949	0.00557926	-1.56463	-0.0196648	0.00220585	0.117672	1		Assessment centre > Touchscreen > Lifestyle and environment > Physical activity	Time spent using computer	Physical activities
X1080_0_0	IDL_PL_pct	CatOrd	116177	0.019465	0.00551211	3.53132	0.00866129	0.0302687	0.000413649	1		Assessment centre > Touchscreen > Lifestyle and environment > Physical activity	Time spent using computer	Physical activities
X1080_0_0	IDL_TG_pct	CatOrd	115514	0.0108041	0.00621636	1.73802	-0.00137993	0.0229882	0.0822107	1		Assessment centre > Touchscreen > Lifestyle and environment > Physical activity	Time spent using computer	Physical activities
X1080_0_0	L_HDL_C_pct	CatOrd	115548	0.00421417	0.00604637	0.696975	-0.00763672	0.0160651	0.48582	1		Assessment centre > Touchscreen > Lifestyle and environment > Physical activity	Time spent using computer	Physical activities
X1080_0_0	L_HDL_CE_pct	CatOrd	115673	-0.00452701	0.00592101	-0.764568	-0.0161322	0.00707816	0.44453	1		Assessment centre > Touchscreen > Lifestyle and environment > Physical activity	Time spent using computer	Physical activities
X1080_0_0	L_HDL_FC_pct	CatOrd	114930	0.0393747	0.00612268	6.43095	0.0273742	0.0513751	1.27302e-10	0.000125194	***	Assessment centre > Touchscreen > Lifestyle and environment > Physical activity	Time spent using computer	Physical activities
X1080_0_0	L_HDL_PL_pct	CatOrd	115677	-0.0316531	0.00629863	-5.0254	-0.0439984	-0.0193078	5.03134e-07	0.494805		Assessment centre > Touchscreen > Lifestyle and environment > Physical activity	Time spent using computer	Physical activities
X1080_0_0	L_HDL_TG_pct	CatOrd	115591	0.017023	0.00599043	2.84171	0.00528181	0.0287643	0.00448804	1		Assessment centre > Touchscreen > Lifestyle and environment > Physical activity	Time spent using computer	Physical activities
X1080_0_0	L_LDL_C_pct	CatOrd	115780	0.0027801	0.00613104	0.453447	-0.00923674	0.0147969	0.650228	1		Assessment centre > Touchscreen > Lifestyle and environment > Physical activity	Time spent using computer	Physical activities
X1080_0_0	L_LDL_CE_pct	CatOrd	116044	0.00481522	0.00553174	0.870472	-0.00602699	0.0156574	0.384045	1		Assessment centre > Touchscreen > Lifestyle and environment > Physical activity	Time spent using computer	Physical activities
X1080_0_0	L_LDL_FC_pct	CatOrd	115942	-0.000547078	0.0062134	-0.0880482	-0.0127253	0.0116312	0.929839	1		Assessment centre > Touchscreen > Lifestyle and environment > Physical activity	Time spent using computer	Physical activities
X1080_0_0	L_LDL_PL_pct	CatOrd	116166	-0.0196861	0.00555812	-3.54186	-0.03058	-0.00879216	0.000397473	1		Assessment centre > Touchscreen > Lifestyle and environment > Physical activity	Time spent using computer	Physical activities
X1080_0_0	L_LDL_TG_pct	CatOrd	115435	0.0120179	0.00608126	1.97622	9.86622e-05	0.0239372	0.0481318	1		Assessment centre > Touchscreen > Lifestyle and environment > Physical activity	Time spent using computer	Physical activities
X1080_0_0	L_VLDL_C_pct	CatOrd	116079	-0.00852916	0.00571548	-1.49229	-0.0197315	0.00267318	0.135626	1		Assessment centre > Touchscreen > Lifestyle and environment > Physical activity	Time spent using computer	Physical activities
X1080_0_0	L_VLDL_CE_pct	CatOrd	116152	-0.00550153	0.00597792	-0.920308	-0.0172183	0.0062152	0.357414	1		Assessment centre > Touchscreen > Lifestyle and environment > Physical activity	Time spent using computer	Physical activities
X1080_0_0	L_VLDL_FC_pct	CatOrd	115039	-0.0198104	0.00562389	-3.52255	-0.0308333	-0.00878761	0.000427581	1		Assessment centre > Touchscreen > Lifestyle and environment > Physical activity	Time spent using computer	Physical activities
X1080_0_0	L_VLDL_PL_pct	CatOrd	113053	-0.0018551	0.00608662	-0.304784	-0.0137849	0.0100747	0.760532	1		Assessment centre > Touchscreen > Lifestyle and environment > Physical activity	Time spent using computer	Physical activities
X1080_0_0	L_VLDL_TG_pct	CatOrd	115195	0.00613357	0.0056487	1.08584	-0.00493788	0.017205	0.277553	1		Assessment centre > Touchscreen > Lifestyle and environment > Physical activity	Time spent using computer	Physical activities
X1080_0_0	M_HDL_C_pct	CatOrd	116216	-0.0254465	0.00600751	-4.23578	-0.0372212	-0.0136718	2.27932e-05	1		Assessment centre > Touchscreen > Lifestyle and environment > Physical activity	Time spent using computer	Physical activities
X1080_0_0	M_HDL_CE_pct	CatOrd	116203	-0.0243134	0.00581334	-4.18234	-0.0357075	-0.0129192	2.88737e-05	1		Assessment centre > Touchscreen > Lifestyle and environment > Physical activity	Time spent using computer	Physical activities
X1080_0_0	M_HDL_FC_pct	CatOrd	116212	-0.0166168	0.00667579	-2.48912	-0.0297014	-0.00353228	0.0128074	1		Assessment centre > Touchscreen > Lifestyle and environment > Physical activity	Time spent using computer	Physical activities
X1080_0_0	M_HDL_PL_pct	CatOrd	116207	0.0292883	0.00614293	4.76781	0.0172482	0.0413284	1.86467e-06	1		Assessment centre > Touchscreen > Lifestyle and environment > Physical activity	Time spent using computer	Physical activities
X1080_0_0	M_HDL_TG_pct	CatOrd	116209	0.0184047	0.00594374	3.09649	0.006755	0.0300545	0.00195873	1		Assessment centre > Touchscreen > Lifestyle and environment > Physical activity	Time spent using computer	Physical activities
X1080_0_0	M_LDL_C_pct	CatOrd	115694	-0.00911093	0.00593302	-1.53563	-0.0207396	0.00251779	0.124632	1		Assessment centre > Touchscreen > Lifestyle and environment > Physical activity	Time spent using computer	Physical activities
X1080_0_0	M_LDL_CE_pct	CatOrd	116168	-0.00549782	0.00575283	-0.955673	-0.0167734	0.00577772	0.33924	1		Assessment centre > Touchscreen > Lifestyle and environment > Physical activity	Time spent using computer	Physical activities
X1080_0_0	M_LDL_FC_pct	CatOrd	115995	0.0018825	0.00588545	0.319857	-0.00965297	0.013418	0.749077	1		Assessment centre > Touchscreen > Lifestyle and environment > Physical activity	Time spent using computer	Physical activities
X1080_0_0	M_LDL_PL_pct	CatOrd	116208	0.00233442	0.00559925	0.416918	-0.0086401	0.0133089	0.676739	1		Assessment centre > Touchscreen > Lifestyle and environment > Physical activity	Time spent using computer	Physical activities
X1080_0_0	M_LDL_TG_pct	CatOrd	115585	0.0128265	0.00596851	2.14903	0.00112823	0.0245248	0.0316341	1		Assessment centre > Touchscreen > Lifestyle and environment > Physical activity	Time spent using computer	Physical activities
X1080_0_0	M_VLDL_C_pct	CatOrd	116228	-0.00301198	0.00625007	-0.481911	-0.0152621	0.00923816	0.62987	1		Assessment centre > Touchscreen > Lifestyle and environment > Physical activity	Time spent using computer	Physical activities
X1080_0_0	M_VLDL_CE_pct	CatOrd	116228	-0.00288797	0.00614186	-0.470211	-0.014926	0.00915008	0.638205	1		Assessment centre > Touchscreen > Lifestyle and environment > Physical activity	Time spent using computer	Physical activities
X1080_0_0	M_VLDL_FC_pct	CatOrd	116197	-0.00236681	0.0062462	-0.378921	-0.0146094	0.00987574	0.704747	1		Assessment centre > Touchscreen > Lifestyle and environment > Physical activity	Time spent using computer	Physical activities
X1080_0_0	M_VLDL_PL_pct	CatOrd	116153	0.000463547	0.00625904	0.0740604	-0.0118042	0.0127313	0.940962	1		Assessment centre > Touchscreen > Lifestyle and environment > Physical activity	Time spent using computer	Physical activities
X1080_0_0	M_VLDL_TG_pct	CatOrd	116225	0.00401863	0.00633969	0.633884	-0.00840717	0.0164444	0.526158	1		Assessment centre > Touchscreen > Lifestyle and environment > Physical activity	Time spent using computer	Physical activities
X1080_0_0	S_HDL_C_pct	CatOrd	116201	0.000639315	0.00560034	0.114157	-0.0103373	0.011616	0.909114	1		Assessment centre > Touchscreen > Lifestyle and environment > Physical activity	Time spent using computer	Physical activities
X1080_0_0	S_HDL_CE_pct	CatOrd	116163	-0.0120554	0.00553066	-2.17974	-0.0228955	-0.00121528	0.0292791	1		Assessment centre > Touchscreen > Lifestyle and environment > Physical activity	Time spent using computer	Physical activities
X1080_0_0	S_HDL_FC_pct	CatOrd	116054	0.0547039	0.00613977	8.90976	0.0426699	0.0667378	5.18609e-19	5.10024e-13	***	Assessment centre > Touchscreen > Lifestyle and environment > Physical activity	Time spent using computer	Physical activities
X1080_0_0	S_HDL_PL_pct	CatOrd	116221	-0.0251675	0.00566769	-4.44052	-0.0362762	-0.0140588	8.9824e-06	1		Assessment centre > Touchscreen > Lifestyle and environment > Physical activity	Time spent using computer	Physical activities
X1080_0_0	S_HDL_TG_pct	CatOrd	116193	0.0250933	0.0060326	4.15962	0.0132694	0.0369172	3.19009e-05	1		Assessment centre > Touchscreen > Lifestyle and environment > Physical activity	Time spent using computer	Physical activities
X1080_0_0	S_LDL_C_pct	CatOrd	115990	-0.0452056	0.00571218	-7.91391	-0.0564015	-0.0340098	2.51623e-15	2.47458e-09	***	Assessment centre > Touchscreen > Lifestyle and environment > Physical activity	Time spent using computer	Physical activities
X1080_0_0	S_LDL_CE_pct	CatOrd	116159	-0.0479577	0.00569008	-8.42831	-0.0591103	-0.0368052	3.54637e-17	3.48766e-11	***	Assessment centre > Touchscreen > Lifestyle and environment > Physical activity	Time spent using computer	Physical activities
X1080_0_0	S_LDL_FC_pct	CatOrd	115770	0.00678071	0.00567159	1.19556	-0.0043356	0.017897	0.231872	1		Assessment centre > Touchscreen > Lifestyle and environment > Physical activity	Time spent using computer	Physical activities
X1080_0_0	S_LDL_PL_pct	CatOrd	116159	0.0520869	0.00561286	9.27992	0.0410857	0.0630881	1.72391e-20	1.69537e-14	***	Assessment centre > Touchscreen > Lifestyle and environment > Physical activity	Time spent using computer	Physical activities
X1080_0_0	S_LDL_TG_pct	CatOrd	115672	0.00434733	0.00593881	0.732021	-0.00729273	0.0159874	0.464157	1		Assessment centre > Touchscreen > Lifestyle and environment > Physical activity	Time spent using computer	Physical activities
X1080_0_0	S_VLDL_C_pct	CatOrd	116226	-0.00298854	0.00600813	-0.497417	-0.0147645	0.00878739	0.618896	1		Assessment centre > Touchscreen > Lifestyle and environment > Physical activity	Time spent using computer	Physical activities
X1080_0_0	S_VLDL_CE_pct	CatOrd	116212	-0.00389879	0.00578584	-0.67385	-0.015239	0.00744146	0.500408	1		Assessment centre > Touchscreen > Lifestyle and environment > Physical activity	Time spent using computer	Physical activities
X1080_0_0	S_VLDL_FC_pct	CatOrd	116220	-0.000596471	0.00627414	-0.0950682	-0.0128938	0.0117008	0.924261	1		Assessment centre > Touchscreen > Lifestyle and environment > Physical activity	Time spent using computer	Physical activities
X1080_0_0	S_VLDL_PL_pct	CatOrd	116216	-0.00175474	0.00623849	-0.281277	-0.0139822	0.0104727	0.778498	1		Assessment centre > Touchscreen > Lifestyle and environment > Physical activity	Time spent using computer	Physical activities
X1080_0_0	S_VLDL_TG_pct	CatOrd	116224	0.00543192	0.00611423	0.888406	-0.00655197	0.0174158	0.374324	1		Assessment centre > Touchscreen > Lifestyle and environment > Physical activity	Time spent using computer	Physical activities
X1080_0_0	XL_HDL_C_pct	CatOrd	115014	-0.0159876	0.00554222	-2.8847	-0.0268504	-0.00512486	0.00391866	1		Assessment centre > Touchscreen > Lifestyle and environment > Physical activity	Time spent using computer	Physical activities
X1080_0_0	XL_HDL_CE_pct	CatOrd	114904	-0.0298977	0.0053787	-5.55854	-0.0404399	-0.0193554	2.72649e-08	0.0268135	*	Assessment centre > Touchscreen > Lifestyle and environment > Physical activity	Time spent using computer	Physical activities
X1080_0_0	XL_HDL_FC_pct	CatOrd	115381	0.00836063	0.00635562	1.31547	-0.00409638	0.0208177	0.188354	1		Assessment centre > Touchscreen > Lifestyle and environment > Physical activity	Time spent using computer	Physical activities
X1080_0_0	XL_HDL_PL_pct	CatOrd	114585	0.0192259	0.00571915	3.36167	0.00801635	0.0304354	0.000774982	1		Assessment centre > Touchscreen > Lifestyle and environment > Physical activity	Time spent using computer	Physical activities
X1080_0_0	XL_HDL_TG_pct	CatOrd	114563	0.00101016	0.00606999	0.166419	-0.010887	0.0129073	0.867827	1		Assessment centre > Touchscreen > Lifestyle and environment > Physical activity	Time spent using computer	Physical activities
X1080_0_0	XL_VLDL_C_pct	CatOrd	114341	-0.00984174	0.00611917	-1.60835	-0.0218353	0.00215183	0.107762	1		Assessment centre > Touchscreen > Lifestyle and environment > Physical activity	Time spent using computer	Physical activities
X1080_0_0	XL_VLDL_CE_pct	CatOrd	114164	-0.0119806	0.00609241	-1.96647	-0.0239217	-3.94261e-05	0.0492466	1		Assessment centre > Touchscreen > Lifestyle and environment > Physical activity	Time spent using computer	Physical activities
X1080_0_0	XL_VLDL_FC_pct	CatOrd	114392	0.0037464	0.00594478	0.6302	-0.00790538	0.0153982	0.528565	1		Assessment centre > Touchscreen > Lifestyle and environment > Physical activity	Time spent using computer	Physical activities
X1080_0_0	XL_VLDL_PL_pct	CatOrd	111793	0.00652809	0.00571071	1.14313	-0.0046649	0.0177211	0.252986	1		Assessment centre > Touchscreen > Lifestyle and environment > Physical activity	Time spent using computer	Physical activities
X1080_0_0	XL_VLDL_TG_pct	CatOrd	114674	0.00972708	0.00601951	1.61593	-0.00207115	0.0215253	0.106113	1		Assessment centre > Touchscreen > Lifestyle and environment > Physical activity	Time spent using computer	Physical activities
X1080_0_0	XS_VLDL_C_pct	CatOrd	116201	-0.00476371	0.0063019	-0.755916	-0.0171154	0.00758801	0.449701	1		Assessment centre > Touchscreen > Lifestyle and environment > Physical activity	Time spent using computer	Physical activities
X1080_0_0	XS_VLDL_CE_pct	CatOrd	116210	-0.00495976	0.00633376	-0.783067	-0.0173739	0.00745441	0.433589	1		Assessment centre > Touchscreen > Lifestyle and environment > Physical activity	Time spent using computer	Physical activities
X1080_0_0	XS_VLDL_FC_pct	CatOrd	115969	0.000715684	0.00576385	0.124168	-0.0105815	0.0120128	0.901183	1		Assessment centre > Touchscreen > Lifestyle and environment > Physical activity	Time spent using computer	Physical activities
X1080_0_0	XS_VLDL_PL_pct	CatOrd	116167	0.0236812	0.00562857	4.20731	0.0126492	0.0347132	2.58617e-05	1		Assessment centre > Touchscreen > Lifestyle and environment > Physical activity	Time spent using computer	Physical activities
X1080_0_0	XS_VLDL_TG_pct	CatOrd	116143	0.00319227	0.00640796	0.498173	-0.00936733	0.0157519	0.618363	1		Assessment centre > Touchscreen > Lifestyle and environment > Physical activity	Time spent using computer	Physical activities
X1080_0_0	XXL_VLDL_C_pct	CatOrd	104997	-0.0155068	0.00578774	-2.67925	-0.0268508	-0.00416284	0.00737983	1		Assessment centre > Touchscreen > Lifestyle and environment > Physical activity	Time spent using computer	Physical activities
X1080_0_0	XXL_VLDL_CE_pct	CatOrd	105244	-0.0177315	0.00571646	-3.10183	-0.0289358	-0.00652723	0.00192379	1		Assessment centre > Touchscreen > Lifestyle and environment > Physical activity	Time spent using computer	Physical activities
X1080_0_0	XXL_VLDL_FC_pct	CatOrd	106454	-0.0114319	0.00576976	-1.98135	-0.0227406	-0.000123205	0.0475542	1		Assessment centre > Touchscreen > Lifestyle and environment > Physical activity	Time spent using computer	Physical activities
X1080_0_0	XXL_VLDL_PL_pct	CatOrd	103071	-0.0119688	0.00587161	-2.03841	-0.0234771	-0.000460421	0.041511	1		Assessment centre > Touchscreen > Lifestyle and environment > Physical activity	Time spent using computer	Physical activities
X1080_0_0	XXL_VLDL_TG_pct	CatOrd	105210	0.0124797	0.00564239	2.21177	0.00142057	0.0235387	0.0269849	1		Assessment centre > Touchscreen > Lifestyle and environment > Physical activity	Time spent using computer	Physical activities
X1080_0_0	HDL_L	CatOrd	116197	-0.0532155	0.00627507	-8.48045	-0.0655146	-0.0409163	2.269e-17	2.23144e-11	***	Assessment centre > Touchscreen > Lifestyle and environment > Physical activity	Time spent using computer	Physical activities
X1080_0_0	LDL_L	CatOrd	116211	-0.000731794	0.0059166	-0.123685	-0.0123283	0.0108647	0.901565	1		Assessment centre > Touchscreen > Lifestyle and environment > Physical activity	Time spent using computer	Physical activities
X1080_0_0	Total_L	CatOrd	116206	-0.0132713	0.00590233	-2.24848	-0.0248398	-0.00170269	0.0245477	1		Assessment centre > Touchscreen > Lifestyle and environment > Physical activity	Time spent using computer	Physical activities
X1080_0_0	VLDL_L	CatOrd	116182	0.00891097	0.005824	1.53004	-0.00250408	0.020326	0.126009	1		Assessment centre > Touchscreen > Lifestyle and environment > Physical activity	Time spent using computer	Physical activities
X1080_0_0	HDL_TG	CatOrd	116052	-0.0120713	0.00553563	-2.18065	-0.0229211	-0.00122143	0.0292114	1		Assessment centre > Touchscreen > Lifestyle and environment > Physical activity	Time spent using computer	Physical activities
X1080_0_0	LDL_TG	CatOrd	115944	0.00574013	0.00561202	1.02283	-0.00525943	0.0167397	0.306391	1		Assessment centre > Touchscreen > Lifestyle and environment > Physical activity	Time spent using computer	Physical activities
X1080_0_0	Total_TG	CatOrd	116077	0.00842994	0.00579404	1.45493	-0.00292638	0.0197863	0.14569	1		Assessment centre > Touchscreen > Lifestyle and environment > Physical activity	Time spent using computer	Physical activities
X1080_0_0	VLDL_TG	CatOrd	116096	0.0105964	0.00582074	1.82045	-0.000812292	0.022005	0.0686933	1		Assessment centre > Touchscreen > Lifestyle and environment > Physical activity	Time spent using computer	Physical activities
X1080_0_0	Ala_by_Gln	CatOrd	115778	0.0582773	0.00572754	10.1749	0.0470513	0.0695033	2.62736e-24	2.58387e-18	***	Assessment centre > Touchscreen > Lifestyle and environment > Physical activity	Time spent using computer	Physical activities
X1080_0_0	Ala_by_Gly	CatOrd	114867	0.0224761	0.0061774	3.63844	0.0103684	0.0345838	0.000274418	1		Assessment centre > Touchscreen > Lifestyle and environment > Physical activity	Time spent using computer	Physical activities
X1080_0_0	Ala_by_His	CatOrd	116063	0.0433703	0.00551094	7.86985	0.0325688	0.0541717	3.58107e-15	3.52179e-09	***	Assessment centre > Touchscreen > Lifestyle and environment > Physical activity	Time spent using computer	Physical activities
X1080_0_0	Ala_by_Phe	CatOrd	116090	0.0546405	0.00552991	9.88091	0.0438019	0.0654791	5.14407e-23	5.05892e-17	***	Assessment centre > Touchscreen > Lifestyle and environment > Physical activity	Time spent using computer	Physical activities
X1080_0_0	Ala_by_Tyr	CatOrd	116003	0.022066	0.00543658	4.05881	0.0114103	0.0327217	4.9356e-05	1		Assessment centre > Touchscreen > Lifestyle and environment > Physical activity	Time spent using computer	Physical activities
X1080_0_0	Ala_by_Ile	CatOrd	115941	0.0169181	0.00548784	3.08283	0.00616191	0.0276742	0.0020509	1		Assessment centre > Touchscreen > Lifestyle and environment > Physical activity	Time spent using computer	Physical activities
X1080_0_0	Ala_by_Leu	CatOrd	116097	0.023876	0.00556737	4.28856	0.012964	0.0347881	1.79978e-05	1		Assessment centre > Touchscreen > Lifestyle and environment > Physical activity	Time spent using computer	Physical activities
X1080_0_0	Ala_by_Val	CatOrd	116086	0.00538875	0.00552821	0.974774	-0.00544654	0.016224	0.329675	1		Assessment centre > Touchscreen > Lifestyle and environment > Physical activity	Time spent using computer	Physical activities
X1080_0_0	Ala_by_Pyruvate	CatOrd	114936	0.00675496	0.00560931	1.20424	-0.00423928	0.0177492	0.228499	1		Assessment centre > Touchscreen > Lifestyle and environment > Physical activity	Time spent using computer	Physical activities
X1080_0_0	Gln_by_Gly	CatOrd	114193	-0.0308295	0.00602583	-5.11622	-0.0426401	-0.0190188	3.12224e-07	0.307056		Assessment centre > Touchscreen > Lifestyle and environment > Physical activity	Time spent using computer	Physical activities
X1080_0_0	Gln_by_His	CatOrd	115645	-0.020781	0.00543215	-3.82556	-0.031428	-0.010134	0.000130543	1		Assessment centre > Touchscreen > Lifestyle and environment > Physical activity	Time spent using computer	Physical activities
X1080_0_0	Gln_by_Phe	CatOrd	115642	0.00017317	0.00567305	0.030525	-0.010946	0.0112923	0.975648	1		Assessment centre > Touchscreen > Lifestyle and environment > Physical activity	Time spent using computer	Physical activities
X1080_0_0	Gln_by_Tyr	CatOrd	115663	-0.0434694	0.00570813	-7.61535	-0.0546573	-0.0322815	2.64966e-14	2.6058e-08	***	Assessment centre > Touchscreen > Lifestyle and environment > Physical activity	Time spent using computer	Physical activities
X1080_0_0	Gln_by_Ile	CatOrd	115515	-0.0338087	0.00574098	-5.88902	-0.0450611	-0.0225564	3.89555e-09	0.00383106	**	Assessment centre > Touchscreen > Lifestyle and environment > Physical activity	Time spent using computer	Physical activities
X1080_0_0	Gln_by_Leu	CatOrd	115691	-0.0368887	0.00590514	-6.24687	-0.0484627	-0.0253146	4.20208e-10	0.000413252	***	Assessment centre > Touchscreen > Lifestyle and environment > Physical activity	Time spent using computer	Physical activities
X1080_0_0	Gln_by_Val	CatOrd	115695	-0.0776683	0.0059774	-12.9937	-0.089384	-0.0659526	1.41465e-38	1.39124e-32	***	Assessment centre > Touchscreen > Lifestyle and environment > Physical activity	Time spent using computer	Physical activities
X1080_0_0	Gln_by_Pyruvate	CatOrd	114563	-0.0411502	0.00563865	-7.29789	-0.052202	-0.0300985	2.94201e-13	2.89331e-07	***	Assessment centre > Touchscreen > Lifestyle and environment > Physical activity	Time spent using computer	Physical activities
X1080_0_0	Gly_by_His	CatOrd	115423	0.0100628	0.0060029	1.67633	-0.00170285	0.0218285	0.0936764	1		Assessment centre > Touchscreen > Lifestyle and environment > Physical activity	Time spent using computer	Physical activities
X1080_0_0	Gly_by_Phe	CatOrd	115525	0.0187322	0.00608241	3.07972	0.00681063	0.0306537	0.00207241	1		Assessment centre > Touchscreen > Lifestyle and environment > Physical activity	Time spent using computer	Physical activities
X1080_0_0	Gly_by_Tyr	CatOrd	115479	-0.00560008	0.00599096	-0.934755	-0.0173424	0.0061422	0.349916	1		Assessment centre > Touchscreen > Lifestyle and environment > Physical activity	Time spent using computer	Physical activities
X1080_0_0	Gly_by_Ile	CatOrd	115322	-0.00443368	0.00617044	-0.718535	-0.0165277	0.00766039	0.472429	1		Assessment centre > Touchscreen > Lifestyle and environment > Physical activity	Time spent using computer	Physical activities
X1080_0_0	Gly_by_Val	CatOrd	115538	-0.0177322	0.00627256	-2.82695	-0.0300264	-0.00543797	0.00470024	1		Assessment centre > Touchscreen > Lifestyle and environment > Physical activity	Time spent using computer	Physical activities
X1080_0_0	Gly_by_LA	CatOrd	115672	0.023785	0.00574665	4.13893	0.0125215	0.0350484	3.49179e-05	1		Assessment centre > Touchscreen > Lifestyle and environment > Physical activity	Time spent using computer	Physical activities
X1080_0_0	Gly_by_Citrate	CatOrd	115736	0.0252173	0.00583728	4.32004	0.0137762	0.0366584	1.56134e-05	1		Assessment centre > Touchscreen > Lifestyle and environment > Physical activity	Time spent using computer	Physical activities
X1080_0_0	Gly_by_Pyruvate	CatOrd	114623	-0.0135392	0.00578726	-2.33948	-0.0248822	-0.00219613	0.0193125	1		Assessment centre > Touchscreen > Lifestyle and environment > Physical activity	Time spent using computer	Physical activities
X1080_0_0	His_by_Phe	CatOrd	115970	0.0163048	0.00561207	2.90531	0.00530517	0.0273045	0.00366954	1		Assessment centre > Touchscreen > Lifestyle and environment > Physical activity	Time spent using computer	Physical activities
X1080_0_0	His_by_Tyr	CatOrd	115988	-0.0253774	0.00554447	-4.57707	-0.0362446	-0.0145103	4.72029e-06	1		Assessment centre > Touchscreen > Lifestyle and environment > Physical activity	Time spent using computer	Physical activities
X1080_0_0	His_by_Ile	CatOrd	115762	-0.0177671	0.00557718	-3.18567	-0.0286983	-0.00683579	0.00144457	1		Assessment centre > Touchscreen > Lifestyle and environment > Physical activity	Time spent using computer	Physical activities
X1080_0_0	His_by_Val	CatOrd	115942	-0.0543414	0.00575404	-9.44405	-0.0656194	-0.0430635	3.65001e-21	3.58959e-15	***	Assessment centre > Touchscreen > Lifestyle and environment > Physical activity	Time spent using computer	Physical activities
X1080_0_0	His_by_Citrate	CatOrd	115987	0.0233761	0.00556961	4.19708	0.0124597	0.0342925	2.70581e-05	1		Assessment centre > Touchscreen > Lifestyle and environment > Physical activity	Time spent using computer	Physical activities
X1080_0_0	His_by_Pyruvate	CatOrd	114490	-0.0251384	0.00562955	-4.46544	-0.0361724	-0.0141045	7.99799e-06	1		Assessment centre > Touchscreen > Lifestyle and environment > Physical activity	Time spent using computer	Physical activities
X1080_0_0	Phe_by_Tyr	CatOrd	115889	-0.045453	0.00542244	-8.38239	-0.056081	-0.034825	5.24334e-17	5.15655e-11	***	Assessment centre > Touchscreen > Lifestyle and environment > Physical activity	Time spent using computer	Physical activities
X1080_0_0	Phe_by_Ile	CatOrd	115682	-0.0333088	0.0055618	-5.98885	-0.0442099	-0.0224077	2.11947e-09	0.00208438	**	Assessment centre > Touchscreen > Lifestyle and environment > Physical activity	Time spent using computer	Physical activities
X1080_0_0	Phe_by_Leu	CatOrd	115859	-0.0379683	0.00572297	-6.63437	-0.0491853	-0.0267513	3.27325e-11	3.21906e-05	***	Assessment centre > Touchscreen > Lifestyle and environment > Physical activity	Time spent using computer	Physical activities
X1080_0_0	Phe_by_Val	CatOrd	115877	-0.0734441	0.00561141	-13.0884	-0.0844425	-0.0624458	4.09187e-39	4.02413e-33	***	Assessment centre > Touchscreen > Lifestyle and environment > Physical activity	Time spent using computer	Physical activities
X1080_0_0	Phe_by_Citrate	CatOrd	115997	0.00729186	0.00565839	1.28868	-0.00379859	0.0183823	0.197512	1		Assessment centre > Touchscreen > Lifestyle and environment > Physical activity	Time spent using computer	Physical activities
X1080_0_0	Phe_by_Pyruvate	CatOrd	114653	-0.0305942	0.00559804	-5.46516	-0.0415664	-0.0196221	4.63439e-08	0.0455768	*	Assessment centre > Touchscreen > Lifestyle and environment > Physical activity	Time spent using computer	Physical activities
X1080_0_0	Tyr_by_Ile	CatOrd	115676	-0.000193801	0.00561082	-0.0345406	-0.011191	0.0108034	0.972446	1		Assessment centre > Touchscreen > Lifestyle and environment > Physical activity	Time spent using computer	Physical activities
X1080_0_0	Tyr_by_Val	CatOrd	115899	-0.026541	0.00565668	-4.69197	-0.0376281	-0.0154539	2.70894e-06	1		Assessment centre > Touchscreen > Lifestyle and environment > Physical activity	Time spent using computer	Physical activities
X1080_0_0	Tyr_by_Citrate	CatOrd	116012	0.0433719	0.00569537	7.6153	0.032209	0.0545349	2.65065e-14	2.60677e-08	***	Assessment centre > Touchscreen > Lifestyle and environment > Physical activity	Time spent using computer	Physical activities
X1080_0_0	Tyr_by_Pyruvate	CatOrd	114765	-0.00483179	0.00561893	-0.859913	-0.0158449	0.00618132	0.389839	1		Assessment centre > Touchscreen > Lifestyle and environment > Physical activity	Time spent using computer	Physical activities
X1080_0_0	Ile_by_Leu	CatOrd	116197	0.00787592	0.00549191	1.43409	-0.00288823	0.0186401	0.151548	1		Assessment centre > Touchscreen > Lifestyle and environment > Physical activity	Time spent using computer	Physical activities
X1080_0_0	Ile_by_Val	CatOrd	116112	-0.0200875	0.00544793	-3.68718	-0.0307655	-0.00940958	0.000226853	1		Assessment centre > Touchscreen > Lifestyle and environment > Physical activity	Time spent using computer	Physical activities
X1080_0_0	Ile_by_Citrate	CatOrd	115900	0.0391352	0.00587308	6.66349	0.027624	0.0506464	2.68591e-11	2.64144e-05	***	Assessment centre > Touchscreen > Lifestyle and environment > Physical activity	Time spent using computer	Physical activities
X1080_0_0	Ile_by_Pyruvate	CatOrd	114749	-0.000330493	0.00570921	-0.0578877	-0.0115205	0.0108596	0.953838	1		Assessment centre > Touchscreen > Lifestyle and environment > Physical activity	Time spent using computer	Physical activities
X1080_0_0	Leu_by_Val	CatOrd	116110	-0.0479016	0.00561863	-8.5255	-0.0589141	-0.0368891	1.53942e-17	1.51394e-11	***	Assessment centre > Touchscreen > Lifestyle and environment > Physical activity	Time spent using computer	Physical activities
X1080_0_0	Val_by_Pyruvate	CatOrd	114549	0.00113565	0.00570211	0.199163	-0.0100405	0.0123118	0.842135	1		Assessment centre > Touchscreen > Lifestyle and environment > Physical activity	Time spent using computer	Physical activities
X1080_0_0	Total_C_by_bOHbutyrate	CatOrd	111461	0.024906	0.00581533	4.28282	0.013508	0.036304	1.84694e-05	1		Assessment centre > Touchscreen > Lifestyle and environment > Physical activity	Time spent using computer	Physical activities
X1080_0_0	Total_C_by_ApoA1	CatOrd	116208	0.0362421	0.00600039	6.03996	0.0244814	0.0480029	1.54618e-09	0.00152058	**	Assessment centre > Touchscreen > Lifestyle and environment > Physical activity	Time spent using computer	Physical activities
X1080_0_0	Total_C_by_Phosphatidylc	CatOrd	116118	0.0183152	0.00589266	3.10813	0.00676556	0.0298648	0.00188319	1		Assessment centre > Touchscreen > Lifestyle and environment > Physical activity	Time spent using computer	Physical activities
X1080_0_0	Total_C_by_Total_TG	CatOrd	116224	-0.0157893	0.00621263	-2.54149	-0.0279661	-0.00361259	0.0110394	1		Assessment centre > Touchscreen > Lifestyle and environment > Physical activity	Time spent using computer	Physical activities
X1080_0_0	DHA_by_LA	CatOrd	115587	0.0698846	0.00588616	11.8727	0.0583477	0.0814215	1.71401e-32	1.68563e-26	***	Assessment centre > Touchscreen > Lifestyle and environment > Physical activity	Time spent using computer	Physical activities
X1080_0_0	LA_by_Phosphatidylc	CatOrd	116096	0.0135778	0.00591406	2.29586	0.00198627	0.0251694	0.0216859	1		Assessment centre > Touchscreen > Lifestyle and environment > Physical activity	Time spent using computer	Physical activities
X1080_0_0	LA_by_Total_TG	CatOrd	116119	-0.0208639	0.00627108	-3.32701	-0.0331553	-0.00857262	0.00087811	1		Assessment centre > Touchscreen > Lifestyle and environment > Physical activity	Time spent using computer	Physical activities
X1080_0_0	Citrate_by_Glucose	CatOrd	115559	0.0144765	0.00558296	2.59298	0.00353388	0.0254191	0.0095161	1		Assessment centre > Touchscreen > Lifestyle and environment > Physical activity	Time spent using computer	Physical activities
X1080_0_0	Glucose_by_bOHbutyrate	CatOrd	111141	0.0182522	0.00577158	3.16242	0.00693989	0.0295645	0.00156504	1		Assessment centre > Touchscreen > Lifestyle and environment > Physical activity	Time spent using computer	Physical activities
X1080_0_0	Glucose_by_Sphingomyelins	CatOrd	113746	-0.0187817	0.00595737	-3.15268	-0.0304581	-0.00710522	0.00161822	1		Assessment centre > Touchscreen > Lifestyle and environment > Physical activity	Time spent using computer	Physical activities
X1080_0_0	Lactate_by_Pyruvate	CatOrd	114570	-0.00915348	0.00567362	-1.61334	-0.0202738	0.00196682	0.106673	1		Assessment centre > Touchscreen > Lifestyle and environment > Physical activity	Time spent using computer	Physical activities
X1080_0_0	bOHbutyrate_by_Phosphatidylc	CatOrd	109669	-0.0272343	0.005759	-4.729	-0.038522	-0.0159467	2.25904e-06	1		Assessment centre > Touchscreen > Lifestyle and environment > Physical activity	Time spent using computer	Physical activities
X1080_0_0	ApoA1_by_Total_TG	CatOrd	116201	-0.02642	0.00615528	-4.29225	-0.0384843	-0.0143556	1.77018e-05	1		Assessment centre > Touchscreen > Lifestyle and environment > Physical activity	Time spent using computer	Physical activities
X1080_0_0	ApoB_by_Total_TG	CatOrd	116225	-0.00306078	0.00612093	-0.500051	-0.0150578	0.00893625	0.61704	1		Assessment centre > Touchscreen > Lifestyle and environment > Physical activity	Time spent using computer	Physical activities
X1080_0_0	Cholines_by_Phosphatidylc	CatOrd	116057	-0.0280355	0.00565795	-4.95507	-0.0391251	-0.016946	7.24054e-07	0.712068		Assessment centre > Touchscreen > Lifestyle and environment > Physical activity	Time spent using computer	Physical activities
X1080_0_0	Phosphatidylc_by_Sphingomyelins	CatOrd	115969	0.000441841	0.0055122	0.0801569	-0.0103621	0.0112458	0.936113	1		Assessment centre > Touchscreen > Lifestyle and environment > Physical activity	Time spent using computer	Physical activities
X1080_0_0	Phosphatidylc_by_Total_TG	CatOrd	116116	-0.022125	0.00629524	-3.51457	-0.0344637	-0.00978638	0.000440636	1		Assessment centre > Touchscreen > Lifestyle and environment > Physical activity	Time spent using computer	Physical activities
X1090_0_0	Ala	CatOrd	100535	0.00177987	0.00601318	0.295995	-0.010006	0.0135657	0.767234	1		Assessment centre > Touchscreen > Lifestyle and environment > Physical activity	Time spent driving	Physical activities
X1090_0_0	Gln	CatOrd	100227	0.0106627	0.00616291	1.73014	-0.00141661	0.022742	0.0836083	1		Assessment centre > Touchscreen > Lifestyle and environment > Physical activity	Time spent driving	Physical activities
X1090_0_0	Gly	CatOrd	99709	-0.0152515	0.00648452	-2.35199	-0.0279612	-0.00254187	0.0186752	1		Assessment centre > Touchscreen > Lifestyle and environment > Physical activity	Time spent driving	Physical activities
X1090_0_0	His	CatOrd	100419	0.0274444	0.00585082	4.69069	0.0159768	0.038912	2.72637e-06	1		Assessment centre > Touchscreen > Lifestyle and environment > Physical activity	Time spent driving	Physical activities
X1090_0_0	Phe	CatOrd	100360	0.0332705	0.00605888	5.49119	0.0213951	0.0451459	4.00192e-08	0.0393567	*	Assessment centre > Touchscreen > Lifestyle and environment > Physical activity	Time spent driving	Physical activities
X1090_0_0	Tyr	CatOrd	100363	0.0242506	0.0060982	3.97668	0.0122981	0.0362031	6.99324e-05	1		Assessment centre > Touchscreen > Lifestyle and environment > Physical activity	Time spent driving	Physical activities
X1090_0_0	Ile	CatOrd	100217	0.0357427	0.00609619	5.86313	0.0237942	0.0476913	4.55641e-09	0.00448099	**	Assessment centre > Touchscreen > Lifestyle and environment > Physical activity	Time spent driving	Physical activities
X1090_0_0	Leu	CatOrd	100336	0.0544183	0.00627891	8.66685	0.0421117	0.066725	4.50712e-18	4.43251e-12	***	Assessment centre > Touchscreen > Lifestyle and environment > Physical activity	Time spent driving	Physical activities
X1090_0_0	Total_BCAA	CatOrd	100286	0.045852	0.00635738	7.2124	0.0333915	0.0583124	5.53604e-13	5.4444e-07	***	Assessment centre > Touchscreen > Lifestyle and environment > Physical activity	Time spent driving	Physical activities
X1090_0_0	Val	CatOrd	100367	0.0398369	0.00641113	6.2137	0.0272711	0.0524027	5.19524e-10	0.000510924	***	Assessment centre > Touchscreen > Lifestyle and environment > Physical activity	Time spent driving	Physical activities
X1090_0_0	ApoB_by_ApoA1	CatOrd	100552	0.00454918	0.00654092	0.695495	-0.00827103	0.0173694	0.486747	1		Assessment centre > Touchscreen > Lifestyle and environment > Physical activity	Time spent driving	Physical activities
X1090_0_0	ApoA1	CatOrd	100540	-0.0189874	0.00666836	-2.84739	-0.0320574	-0.0059174	0.00440889	1		Assessment centre > Touchscreen > Lifestyle and environment > Physical activity	Time spent driving	Physical activities
X1090_0_0	ApoB	CatOrd	100552	-0.00976122	0.0065365	-1.49334	-0.0225728	0.00305032	0.135351	1		Assessment centre > Touchscreen > Lifestyle and environment > Physical activity	Time spent driving	Physical activities
X1090_0_0	Clinical_LDL_C	CatOrd	100554	0.00739359	0.00661856	1.1171	-0.00557879	0.020366	0.263955	1		Assessment centre > Touchscreen > Lifestyle and environment > Physical activity	Time spent driving	Physical activities
X1090_0_0	HDL_C	CatOrd	100548	-0.0332469	0.00706277	-4.70735	-0.0470899	-0.0194039	2.5129e-06	1		Assessment centre > Touchscreen > Lifestyle and environment > Physical activity	Time spent driving	Physical activities
X1090_0_0	LDL_C	CatOrd	100552	0.00877901	0.00649003	1.35269	-0.00394145	0.0214995	0.176157	1		Assessment centre > Touchscreen > Lifestyle and environment > Physical activity	Time spent driving	Physical activities
X1090_0_0	non_HDL_C	CatOrd	100553	-0.00171779	0.00663453	-0.258916	-0.0147215	0.0112859	0.7957	1		Assessment centre > Touchscreen > Lifestyle and environment > Physical activity	Time spent driving	Physical activities
X1090_0_0	Remnant_C	CatOrd	100556	-0.0146087	0.00669074	-2.18342	-0.0277225	-0.00149482	0.0290075	1		Assessment centre > Touchscreen > Lifestyle and environment > Physical activity	Time spent driving	Physical activities
X1090_0_0	Total_C	CatOrd	100549	-0.011976	0.00679546	-1.76235	-0.0252951	0.00134312	0.0780132	1		Assessment centre > Touchscreen > Lifestyle and environment > Physical activity	Time spent driving	Physical activities
X1090_0_0	VLDL_C	CatOrd	100550	-0.0176824	0.00644431	-2.74388	-0.0303133	-0.00505157	0.00607282	1		Assessment centre > Touchscreen > Lifestyle and environment > Physical activity	Time spent driving	Physical activities
X1090_0_0	HDL_CE	CatOrd	100551	-0.030322	0.00702091	-4.31881	-0.0440829	-0.016561	1.57023e-05	1		Assessment centre > Touchscreen > Lifestyle and environment > Physical activity	Time spent driving	Physical activities
X1090_0_0	LDL_CE	CatOrd	100550	0.00816278	0.0064351	1.26848	-0.00445002	0.0207756	0.204631	1		Assessment centre > Touchscreen > Lifestyle and environment > Physical activity	Time spent driving	Physical activities
X1090_0_0	Total_CE	CatOrd	100547	-0.00995264	0.00679659	-1.46436	-0.023274	0.00336868	0.1431	1		Assessment centre > Touchscreen > Lifestyle and environment > Physical activity	Time spent driving	Physical activities
X1090_0_0	VLDL_CE	CatOrd	100550	-0.0216126	0.00650181	-3.32409	-0.0343562	-0.00886908	0.000887383	1		Assessment centre > Touchscreen > Lifestyle and environment > Physical activity	Time spent driving	Physical activities
X1090_0_0	Omega_6_by_Omega_3	CatOrd	99658	-0.0249487	0.00635876	-3.92351	-0.0374118	-0.0124855	8.73253e-05	1		Assessment centre > Touchscreen > Lifestyle and environment > Physical activity	Time spent driving	Physical activities
X1090_0_0	PUFA_by_MUFA	CatOrd	100469	0.00305641	0.00685494	0.445871	-0.0103793	0.0164921	0.655692	1		Assessment centre > Touchscreen > Lifestyle and environment > Physical activity	Time spent driving	Physical activities
X1090_0_0	DHA_pct	CatOrd	100299	0.0235103	0.00654691	3.59106	0.0106784	0.0363423	0.000329498	1		Assessment centre > Touchscreen > Lifestyle and environment > Physical activity	Time spent driving	Physical activities
X1090_0_0	LA_pct	CatOrd	100467	-0.0506477	0.00677063	-7.48049	-0.0639181	-0.0373772	7.46443e-14	7.34086e-08	***	Assessment centre > Touchscreen > Lifestyle and environment > Physical activity	Time spent driving	Physical activities
X1090_0_0	MUFA_pct	CatOrd	100471	-0.0155831	0.00689046	-2.26154	-0.0290884	-0.00207776	0.0237279	1		Assessment centre > Touchscreen > Lifestyle and environment > Physical activity	Time spent driving	Physical activities
X1090_0_0	Omega_3_pct	CatOrd	100256	0.0306033	0.00643365	4.75677	0.0179934	0.0432133	1.96993e-06	1		Assessment centre > Touchscreen > Lifestyle and environment > Physical activity	Time spent driving	Physical activities
X1090_0_0	Omega_6_pct	CatOrd	100467	-0.0178115	0.00644	-2.76577	-0.0304339	-0.00518915	0.00567993	1		Assessment centre > Touchscreen > Lifestyle and environment > Physical activity	Time spent driving	Physical activities
X1090_0_0	PUFA_pct	CatOrd	100468	-0.0118242	0.006532	-1.8102	-0.0246269	0.000978484	0.0702676	1		Assessment centre > Touchscreen > Lifestyle and environment > Physical activity	Time spent driving	Physical activities
X1090_0_0	SFA_pct	CatOrd	100454	0.0412662	0.00617478	6.68302	0.0291636	0.0533687	2.35291e-11	2.31396e-05	***	Assessment centre > Touchscreen > Lifestyle and environment > Physical activity	Time spent driving	Physical activities
X1090_0_0	DHA	CatOrd	100218	0.00712998	0.00647378	1.10136	-0.00555864	0.0198186	0.270742	1		Assessment centre > Touchscreen > Lifestyle and environment > Physical activity	Time spent driving	Physical activities
X1090_0_0	LA	CatOrd	100439	-0.0517698	0.00653446	-7.92259	-0.0645774	-0.0389623	2.34983e-15	2.31093e-09	***	Assessment centre > Touchscreen > Lifestyle and environment > Physical activity	Time spent driving	Physical activities
X1090_0_0	MUFA	CatOrd	100284	-0.0168821	0.00631436	-2.6736	-0.0292582	-0.00450593	0.00750542	1		Assessment centre > Touchscreen > Lifestyle and environment > Physical activity	Time spent driving	Physical activities
X1090_0_0	Omega_3	CatOrd	100277	0.0072881	0.00627788	1.16092	-0.00501655	0.0195927	0.245679	1		Assessment centre > Touchscreen > Lifestyle and environment > Physical activity	Time spent driving	Physical activities
X1090_0_0	Omega_6	CatOrd	100447	-0.0398472	0.00643935	-6.18808	-0.0524684	-0.0272261	6.11354e-10	0.000601233	***	Assessment centre > Touchscreen > Lifestyle and environment > Physical activity	Time spent driving	Physical activities
X1090_0_0	PUFA	CatOrd	100450	-0.0324088	0.00637819	-5.08119	-0.04491	-0.0199076	3.75741e-07	0.369521		Assessment centre > Touchscreen > Lifestyle and environment > Physical activity	Time spent driving	Physical activities
X1090_0_0	SFA	CatOrd	100307	-0.00562998	0.00623862	-0.902439	-0.0178577	0.00659772	0.366826	1		Assessment centre > Touchscreen > Lifestyle and environment > Physical activity	Time spent driving	Physical activities
X1090_0_0	Total_FA	CatOrd	100393	-0.0193962	0.00624586	-3.10545	-0.0316381	-0.00715434	0.00190041	1		Assessment centre > Touchscreen > Lifestyle and environment > Physical activity	Time spent driving	Physical activities
X1090_0_0	Unsaturation	CatOrd	100462	-0.00194577	0.00658422	-0.29552	-0.0148508	0.0109593	0.767598	1		Assessment centre > Touchscreen > Lifestyle and environment > Physical activity	Time spent driving	Physical activities
X1090_0_0	Albumin	CatOrd	100428	-0.0133475	0.00616325	-2.16566	-0.0254275	-0.00126751	0.0303398	1		Assessment centre > Touchscreen > Lifestyle and environment > Physical activity	Time spent driving	Physical activities
X1090_0_0	Creatinine	CatOrd	99364	0.0691756	0.00705337	9.80745	0.055351	0.0830002	1.07089e-22	1.05316e-16	***	Assessment centre > Touchscreen > Lifestyle and environment > Physical activity	Time spent driving	Physical activities
X1090_0_0	HDL_FC	CatOrd	100521	-0.0366326	0.00707394	-5.17852	-0.0504975	-0.0227676	2.2408e-07	0.22037		Assessment centre > Touchscreen > Lifestyle and environment > Physical activity	Time spent driving	Physical activities
X1090_0_0	LDL_FC	CatOrd	100555	0.00801301	0.00654619	1.22407	-0.00481753	0.0208435	0.220928	1		Assessment centre > Touchscreen > Lifestyle and environment > Physical activity	Time spent driving	Physical activities
X1090_0_0	Total_FC	CatOrd	100548	-0.0174063	0.00672159	-2.58961	-0.0305806	-0.00423197	0.0096099	1		Assessment centre > Touchscreen > Lifestyle and environment > Physical activity	Time spent driving	Physical activities
X1090_0_0	VLDL_FC	CatOrd	100546	-0.013255	0.00634929	-2.08763	-0.0256996	-0.000810344	0.036834	1		Assessment centre > Touchscreen > Lifestyle and environment > Physical activity	Time spent driving	Physical activities
X1090_0_0	Citrate	CatOrd	100515	-0.0539064	0.00614023	-8.77921	-0.0659412	-0.0418715	1.67138e-18	1.64372e-12	***	Assessment centre > Touchscreen > Lifestyle and environment > Physical activity	Time spent driving	Physical activities
X1090_0_0	Glucose	CatOrd	98677	-0.0539448	0.00629265	-8.57267	-0.0662784	-0.0416112	1.02541e-17	1.00843e-11	***	Assessment centre > Touchscreen > Lifestyle and environment > Physical activity	Time spent driving	Physical activities
X1090_0_0	Lactate	CatOrd	100354	-0.0125587	0.00614693	-2.04308	-0.0246067	-0.00051071	0.0410467	1		Assessment centre > Touchscreen > Lifestyle and environment > Physical activity	Time spent driving	Physical activities
X1090_0_0	Pyruvate	CatOrd	99975	-0.0329721	0.00611184	-5.39479	-0.0449513	-0.0209929	6.87592e-08	0.0676209		Assessment centre > Touchscreen > Lifestyle and environment > Physical activity	Time spent driving	Physical activities
X1090_0_0	GlycA	CatOrd	100527	-0.0478856	0.0065171	-7.34768	-0.0606591	-0.0351121	2.03194e-13	1.99831e-07	***	Assessment centre > Touchscreen > Lifestyle and environment > Physical activity	Time spent driving	Physical activities
X1090_0_0	Acetate	CatOrd	98750	-0.0189968	0.00609012	-3.11929	-0.0309335	-0.00706021	0.00181339	1		Assessment centre > Touchscreen > Lifestyle and environment > Physical activity	Time spent driving	Physical activities
X1090_0_0	Acetoacetate	CatOrd	97483	-0.0557613	0.00623625	-8.94147	-0.0679843	-0.0435382	3.90517e-19	3.84052e-13	***	Assessment centre > Touchscreen > Lifestyle and environment > Physical activity	Time spent driving	Physical activities
X1090_0_0	Acetone	CatOrd	98919	-0.054508	0.00609859	-8.9378	-0.0664612	-0.0425547	4.036e-19	3.96919e-13	***	Assessment centre > Touchscreen > Lifestyle and environment > Physical activity	Time spent driving	Physical activities
X1090_0_0	bOHbutyrate	CatOrd	94396	-0.0688842	0.00634284	-10.8602	-0.0813162	-0.0564523	1.85256e-27	1.82189e-21	***	Assessment centre > Touchscreen > Lifestyle and environment > Physical activity	Time spent driving	Physical activities
X1090_0_0	HDL_P	CatOrd	100526	-0.00240357	0.00639903	-0.375615	-0.0149457	0.0101385	0.707204	1		Assessment centre > Touchscreen > Lifestyle and environment > Physical activity	Time spent driving	Physical activities
X1090_0_0	LDL_P	CatOrd	100549	-0.00957154	0.00641203	-1.49275	-0.0221391	0.00299603	0.135506	1		Assessment centre > Touchscreen > Lifestyle and environment > Physical activity	Time spent driving	Physical activities
X1090_0_0	Total_P	CatOrd	100528	-0.0036015	0.00641266	-0.561623	-0.0161703	0.00896731	0.574374	1		Assessment centre > Touchscreen > Lifestyle and environment > Physical activity	Time spent driving	Physical activities
X1090_0_0	VLDL_P	CatOrd	100540	-0.0143858	0.00625329	-2.30052	-0.0266422	-0.00212934	0.021421	1		Assessment centre > Touchscreen > Lifestyle and environment > Physical activity	Time spent driving	Physical activities
X1090_0_0	HDL_size	CatOrd	100563	-0.0767443	0.00733551	-10.462	-0.0911219	-0.0623667	1.33041e-25	1.30838e-19	***	Assessment centre > Touchscreen > Lifestyle and environment > Physical activity	Time spent driving	Physical activities
X1090_0_0	LDL_size	CatOrd	100552	-0.0170771	0.00631977	-2.70217	-0.0294638	-0.00469035	0.00688998	1		Assessment centre > Touchscreen > Lifestyle and environment > Physical activity	Time spent driving	Physical activities
X1090_0_0	VLDL_size	CatOrd	100565	0.016388	0.00672228	2.43786	0.00321234	0.0295637	0.014776	1		Assessment centre > Touchscreen > Lifestyle and environment > Physical activity	Time spent driving	Physical activities
X1090_0_0	IDL_C	CatOrd	100557	-0.00847231	0.0069649	-1.21643	-0.0221235	0.00517889	0.223824	1		Assessment centre > Touchscreen > Lifestyle and environment > Physical activity	Time spent driving	Physical activities
X1090_0_0	IDL_CE	CatOrd	100557	-0.00555384	0.00693889	-0.800393	-0.0191541	0.00804639	0.423485	1		Assessment centre > Touchscreen > Lifestyle and environment > Physical activity	Time spent driving	Physical activities
X1090_0_0	IDL_FC	CatOrd	100556	-0.0178945	0.00689332	-2.59592	-0.0314054	-0.00438358	0.00943524	1		Assessment centre > Touchscreen > Lifestyle and environment > Physical activity	Time spent driving	Physical activities
X1090_0_0	IDL_L	CatOrd	100553	-0.0138536	0.00693203	-1.99849	-0.0274404	-0.000266843	0.0456658	1		Assessment centre > Touchscreen > Lifestyle and environment > Physical activity	Time spent driving	Physical activities
X1090_0_0	IDL_P	CatOrd	100557	-0.0137452	0.00674659	-2.03735	-0.0269685	-0.000521868	0.0416173	1		Assessment centre > Touchscreen > Lifestyle and environment > Physical activity	Time spent driving	Physical activities
X1090_0_0	IDL_PL	CatOrd	100547	-0.0252294	0.00688389	-3.665	-0.0387219	-0.011737	0.00024747	1		Assessment centre > Touchscreen > Lifestyle and environment > Physical activity	Time spent driving	Physical activities
X1090_0_0	IDL_TG	CatOrd	100396	-0.0171416	0.00612451	-2.79886	-0.0291457	-0.0051376	0.00512933	1		Assessment centre > Touchscreen > Lifestyle and environment > Physical activity	Time spent driving	Physical activities
X1090_0_0	L_HDL_C	CatOrd	100525	-0.0622724	0.00735764	-8.46363	-0.0766933	-0.0478514	2.62605e-17	2.58258e-11	***	Assessment centre > Touchscreen > Lifestyle and environment > Physical activity	Time spent driving	Physical activities
X1090_0_0	L_HDL_CE	CatOrd	100533	-0.0613009	0.00734039	-8.35118	-0.0756881	-0.0469138	6.84321e-17	6.72993e-11	***	Assessment centre > Touchscreen > Lifestyle and environment > Physical activity	Time spent driving	Physical activities
X1090_0_0	L_HDL_FC	CatOrd	100503	-0.0609617	0.00730822	-8.34153	-0.0752858	-0.0466376	7.42483e-17	7.30192e-11	***	Assessment centre > Touchscreen > Lifestyle and environment > Physical activity	Time spent driving	Physical activities
X1090_0_0	L_HDL_L	CatOrd	100526	-0.0622568	0.00732143	-8.50336	-0.0766068	-0.0479068	1.86653e-17	1.83563e-11	***	Assessment centre > Touchscreen > Lifestyle and environment > Physical activity	Time spent driving	Physical activities
X1090_0_0	L_HDL_P	CatOrd	100522	-0.0608608	0.0072989	-8.33835	-0.0751666	-0.0465549	7.62698e-17	7.50072e-11	***	Assessment centre > Touchscreen > Lifestyle and environment > Physical activity	Time spent driving	Physical activities
X1090_0_0	L_HDL_PL	CatOrd	100539	-0.0543517	0.00720815	-7.54032	-0.0684797	-0.0402238	4.72747e-14	4.64921e-08	***	Assessment centre > Touchscreen > Lifestyle and environment > Physical activity	Time spent driving	Physical activities
X1090_0_0	L_HDL_TG	CatOrd	100407	-0.0316689	0.00615652	-5.14397	-0.0437357	-0.0196021	2.69504e-07	0.265042		Assessment centre > Touchscreen > Lifestyle and environment > Physical activity	Time spent driving	Physical activities
X1090_0_0	L_LDL_C	CatOrd	100550	0.00648328	0.00654273	0.990913	-0.00634047	0.019307	0.32173	1		Assessment centre > Touchscreen > Lifestyle and environment > Physical activity	Time spent driving	Physical activities
X1090_0_0	L_LDL_CE	CatOrd	100548	0.00676644	0.00647129	1.04561	-0.00591729	0.0194502	0.295744	1		Assessment centre > Touchscreen > Lifestyle and environment > Physical activity	Time spent driving	Physical activities
X1090_0_0	L_LDL_FC	CatOrd	100553	0.00281097	0.00664645	0.422928	-0.0102161	0.015838	0.672349	1		Assessment centre > Touchscreen > Lifestyle and environment > Physical activity	Time spent driving	Physical activities
X1090_0_0	L_LDL_L	CatOrd	100551	0.00528482	0.00654041	0.808025	-0.00753439	0.018104	0.419078	1		Assessment centre > Touchscreen > Lifestyle and environment > Physical activity	Time spent driving	Physical activities
X1090_0_0	L_LDL_P	CatOrd	100546	-0.0132741	0.00643257	-2.06358	-0.0258819	-0.000666255	0.0390606	1		Assessment centre > Touchscreen > Lifestyle and environment > Physical activity	Time spent driving	Physical activities
X1090_0_0	L_LDL_PL	CatOrd	100554	0.00420062	0.00652483	0.64379	-0.00858804	0.0169893	0.519713	1		Assessment centre > Touchscreen > Lifestyle and environment > Physical activity	Time spent driving	Physical activities
X1090_0_0	L_LDL_TG	CatOrd	100360	-0.0104632	0.00613247	-1.7062	-0.0224829	0.00155641	0.0879735	1		Assessment centre > Touchscreen > Lifestyle and environment > Physical activity	Time spent driving	Physical activities
X1090_0_0	L_VLDL_C	CatOrd	100552	-0.00295996	0.00630867	-0.46919	-0.0153249	0.00940502	0.638935	1		Assessment centre > Touchscreen > Lifestyle and environment > Physical activity	Time spent driving	Physical activities
X1090_0_0	L_VLDL_CE	CatOrd	100556	-0.00953429	0.00627227	-1.52007	-0.0218279	0.00275936	0.128497	1		Assessment centre > Touchscreen > Lifestyle and environment > Physical activity	Time spent driving	Physical activities
X1090_0_0	L_VLDL_FC	CatOrd	100543	0.0034247	0.00633248	0.540815	-0.00898696	0.0158364	0.588636	1		Assessment centre > Touchscreen > Lifestyle and environment > Physical activity	Time spent driving	Physical activities
X1090_0_0	L_VLDL_L	CatOrd	100519	0.00833528	0.00632379	1.31808	-0.00405935	0.0207299	0.187479	1		Assessment centre > Touchscreen > Lifestyle and environment > Physical activity	Time spent driving	Physical activities
X1090_0_0	L_VLDL_P	CatOrd	100521	0.00506091	0.00626737	0.807502	-0.00722313	0.0173449	0.419379	1		Assessment centre > Touchscreen > Lifestyle and environment > Physical activity	Time spent driving	Physical activities
X1090_0_0	L_VLDL_PL	CatOrd	100531	0.00425221	0.00633964	0.670734	-0.00817348	0.0166779	0.502392	1		Assessment centre > Touchscreen > Lifestyle and environment > Physical activity	Time spent driving	Physical activities
X1090_0_0	L_VLDL_TG	CatOrd	100466	0.01448	0.00623665	2.32175	0.00225612	0.0267038	0.0202483	1		Assessment centre > Touchscreen > Lifestyle and environment > Physical activity	Time spent driving	Physical activities
X1090_0_0	M_HDL_C	CatOrd	100549	-0.0117502	0.00663922	-1.76982	-0.0247631	0.00126263	0.0767598	1		Assessment centre > Touchscreen > Lifestyle and environment > Physical activity	Time spent driving	Physical activities
X1090_0_0	M_HDL_CE	CatOrd	100549	-0.0102812	0.00660959	-1.55549	-0.023236	0.00267364	0.119832	1		Assessment centre > Touchscreen > Lifestyle and environment > Physical activity	Time spent driving	Physical activities
X1090_0_0	M_HDL_FC	CatOrd	100542	-0.016679	0.00668082	-2.49655	-0.0297734	-0.00358457	0.0125425	1		Assessment centre > Touchscreen > Lifestyle and environment > Physical activity	Time spent driving	Physical activities
X1090_0_0	M_HDL_L	CatOrd	100535	-0.0109712	0.00651148	-1.6849	-0.0237337	0.00179132	0.0920115	1		Assessment centre > Touchscreen > Lifestyle and environment > Physical activity	Time spent driving	Physical activities
X1090_0_0	M_HDL_P	CatOrd	100542	-0.0134442	0.006539	-2.056	-0.0262606	-0.000627756	0.0397849	1		Assessment centre > Touchscreen > Lifestyle and environment > Physical activity	Time spent driving	Physical activities
X1090_0_0	M_HDL_PL	CatOrd	100529	-0.00886001	0.00640745	-1.38277	-0.0214186	0.0036986	0.16674	1		Assessment centre > Touchscreen > Lifestyle and environment > Physical activity	Time spent driving	Physical activities
X1090_0_0	M_HDL_TG	CatOrd	100447	-0.00360061	0.00606342	-0.593825	-0.0154849	0.00828369	0.55263	1		Assessment centre > Touchscreen > Lifestyle and environment > Physical activity	Time spent driving	Physical activities
X1090_0_0	M_LDL_C	CatOrd	100550	0.0119326	0.00632914	1.88535	-0.000472484	0.0243378	0.0593858	1		Assessment centre > Touchscreen > Lifestyle and environment > Physical activity	Time spent driving	Physical activities
X1090_0_0	M_LDL_CE	CatOrd	100548	0.010064	0.00630346	1.59659	-0.00229076	0.0224188	0.110361	1		Assessment centre > Touchscreen > Lifestyle and environment > Physical activity	Time spent driving	Physical activities
X1090_0_0	M_LDL_FC	CatOrd	100554	0.0147749	0.00633027	2.33401	0.00236756	0.0271822	0.0195973	1		Assessment centre > Touchscreen > Lifestyle and environment > Physical activity	Time spent driving	Physical activities
X1090_0_0	M_LDL_L	CatOrd	100548	0.0120417	0.00632924	1.90256	-0.000363567	0.0244471	0.0571011	1		Assessment centre > Touchscreen > Lifestyle and environment > Physical activity	Time spent driving	Physical activities
X1090_0_0	M_LDL_P	CatOrd	100551	-0.00217036	0.00632192	-0.343308	-0.0145613	0.0102206	0.731368	1		Assessment centre > Touchscreen > Lifestyle and environment > Physical activity	Time spent driving	Physical activities
X1090_0_0	M_LDL_PL	CatOrd	100549	0.0141912	0.00628525	2.25786	0.0018721	0.0265103	0.0239568	1		Assessment centre > Touchscreen > Lifestyle and environment > Physical activity	Time spent driving	Physical activities
X1090_0_0	M_LDL_TG	CatOrd	100250	-0.00617439	0.00615253	-1.00355	-0.0182333	0.00588457	0.315597	1		Assessment centre > Touchscreen > Lifestyle and environment > Physical activity	Time spent driving	Physical activities
X1090_0_0	M_VLDL_C	CatOrd	100554	-0.0212162	0.00657742	-3.22561	-0.034108	-0.00832447	0.00125743	1		Assessment centre > Touchscreen > Lifestyle and environment > Physical activity	Time spent driving	Physical activities
X1090_0_0	M_VLDL_CE	CatOrd	100554	-0.0262335	0.00667686	-3.92902	-0.0393201	-0.0131469	8.53501e-05	1		Assessment centre > Touchscreen > Lifestyle and environment > Physical activity	Time spent driving	Physical activities
X1090_0_0	M_VLDL_FC	CatOrd	100547	-0.0142184	0.00639061	-2.22488	-0.026744	-0.00169277	0.0260913	1		Assessment centre > Touchscreen > Lifestyle and environment > Physical activity	Time spent driving	Physical activities
X1090_0_0	M_VLDL_L	CatOrd	100548	-0.00250491	0.006285	-0.398553	-0.0148235	0.0098137	0.690223	1		Assessment centre > Touchscreen > Lifestyle and environment > Physical activity	Time spent driving	Physical activities
X1090_0_0	M_VLDL_P	CatOrd	100550	-0.0107909	0.00628146	-1.71791	-0.0231026	0.00152071	0.085817	1		Assessment centre > Touchscreen > Lifestyle and environment > Physical activity	Time spent driving	Physical activities
X1090_0_0	M_VLDL_PL	CatOrd	100549	-0.0107326	0.00633894	-1.69312	-0.0231569	0.00169175	0.0904362	1		Assessment centre > Touchscreen > Lifestyle and environment > Physical activity	Time spent driving	Physical activities
X1090_0_0	M_VLDL_TG	CatOrd	100516	0.00945439	0.00619663	1.52573	-0.00269099	0.0215998	0.12708	1		Assessment centre > Touchscreen > Lifestyle and environment > Physical activity	Time spent driving	Physical activities
X1090_0_0	S_HDL_C	CatOrd	100512	0.032413	0.00599847	5.40355	0.020656	0.04417	6.54833e-08	0.0643993		Assessment centre > Touchscreen > Lifestyle and environment > Physical activity	Time spent driving	Physical activities
X1090_0_0	S_HDL_CE	CatOrd	100519	0.0366177	0.00596877	6.13488	0.0249189	0.0483165	8.55376e-10	0.000841216	***	Assessment centre > Touchscreen > Lifestyle and environment > Physical activity	Time spent driving	Physical activities
X1090_0_0	S_HDL_FC	CatOrd	100508	0.0136276	0.00608642	2.23901	0.00169819	0.025557	0.0251573	1		Assessment centre > Touchscreen > Lifestyle and environment > Physical activity	Time spent driving	Physical activities
X1090_0_0	S_HDL_L	CatOrd	100515	0.0267958	0.00606201	4.42028	0.0149143	0.0386774	9.86755e-06	1		Assessment centre > Touchscreen > Lifestyle and environment > Physical activity	Time spent driving	Physical activities
X1090_0_0	S_HDL_P	CatOrd	100514	0.0308618	0.00597622	5.1641	0.0191484	0.0425752	2.42055e-07	0.238048		Assessment centre > Touchscreen > Lifestyle and environment > Physical activity	Time spent driving	Physical activities
X1090_0_0	S_HDL_PL	CatOrd	100521	0.0224233	0.00606141	3.69935	0.0105429	0.0343036	0.000216267	1		Assessment centre > Touchscreen > Lifestyle and environment > Physical activity	Time spent driving	Physical activities
X1090_0_0	S_HDL_TG	CatOrd	100483	0.0104249	0.00633924	1.64451	-0.00199998	0.0228498	0.100075	1		Assessment centre > Touchscreen > Lifestyle and environment > Physical activity	Time spent driving	Physical activities
X1090_0_0	S_LDL_C	CatOrd	100553	0.00378007	0.00637063	0.593359	-0.00870637	0.0162665	0.552943	1		Assessment centre > Touchscreen > Lifestyle and environment > Physical activity	Time spent driving	Physical activities
X1090_0_0	S_LDL_CE	CatOrd	100550	-0.000352841	0.0063529	-0.0555401	-0.0128045	0.0120988	0.955708	1		Assessment centre > Touchscreen > Lifestyle and environment > Physical activity	Time spent driving	Physical activities
X1090_0_0	S_LDL_FC	CatOrd	100559	0.0139456	0.00632606	2.20447	0.00154654	0.0263447	0.0274934	1		Assessment centre > Touchscreen > Lifestyle and environment > Physical activity	Time spent driving	Physical activities
X1090_0_0	S_LDL_L	CatOrd	100550	0.0023991	0.00636589	0.376867	-0.0100781	0.0148762	0.706273	1		Assessment centre > Touchscreen > Lifestyle and environment > Physical activity	Time spent driving	Physical activities
X1090_0_0	S_LDL_P	CatOrd	100552	-0.00708201	0.00639144	-1.10805	-0.0196092	0.00544522	0.267845	1		Assessment centre > Touchscreen > Lifestyle and environment > Physical activity	Time spent driving	Physical activities
X1090_0_0	S_LDL_PL	CatOrd	100551	0.00193628	0.00634108	0.305355	-0.0104922	0.0143648	0.760096	1		Assessment centre > Touchscreen > Lifestyle and environment > Physical activity	Time spent driving	Physical activities
X1090_0_0	S_LDL_TG	CatOrd	100266	-0.00934937	0.00619748	-1.50858	-0.0214964	0.00279769	0.13141	1		Assessment centre > Touchscreen > Lifestyle and environment > Physical activity	Time spent driving	Physical activities
X1090_0_0	S_VLDL_C	CatOrd	100544	-0.0146672	0.00635322	-2.30862	-0.0271195	-0.00221487	0.0209666	1		Assessment centre > Touchscreen > Lifestyle and environment > Physical activity	Time spent driving	Physical activities
X1090_0_0	S_VLDL_CE	CatOrd	100543	-0.0157558	0.00633977	-2.48523	-0.0281818	-0.00332985	0.0129483	1		Assessment centre > Touchscreen > Lifestyle and environment > Physical activity	Time spent driving	Physical activities
X1090_0_0	S_VLDL_FC	CatOrd	100544	-0.0130907	0.00635791	-2.05897	-0.0255523	-0.000629229	0.0394999	1		Assessment centre > Touchscreen > Lifestyle and environment > Physical activity	Time spent driving	Physical activities
X1090_0_0	S_VLDL_L	CatOrd	100532	-0.00794899	0.006241	-1.27367	-0.0201814	0.00428338	0.202783	1		Assessment centre > Touchscreen > Lifestyle and environment > Physical activity	Time spent driving	Physical activities
X1090_0_0	S_VLDL_P	CatOrd	100533	-0.00876747	0.00616005	-1.42328	-0.0208412	0.00330622	0.154658	1		Assessment centre > Touchscreen > Lifestyle and environment > Physical activity	Time spent driving	Physical activities
X1090_0_0	S_VLDL_PL	CatOrd	100538	-0.0120833	0.00627724	-1.92494	-0.0243867	0.000220079	0.0542397	1		Assessment centre > Touchscreen > Lifestyle and environment > Physical activity	Time spent driving	Physical activities
X1090_0_0	S_VLDL_TG	CatOrd	100480	-0.000778232	0.00617281	-0.126074	-0.0128769	0.0113205	0.899674	1		Assessment centre > Touchscreen > Lifestyle and environment > Physical activity	Time spent driving	Physical activities
X1090_0_0	XL_HDL_C	CatOrd	100368	-0.0662903	0.00730307	-9.07705	-0.0806044	-0.0519763	1.13502e-19	1.11623e-13	***	Assessment centre > Touchscreen > Lifestyle and environment > Physical activity	Time spent driving	Physical activities
X1090_0_0	XL_HDL_CE	CatOrd	100396	-0.0667033	0.00735382	-9.07056	-0.0811168	-0.0522898	1.20466e-19	1.18472e-13	***	Assessment centre > Touchscreen > Lifestyle and environment > Physical activity	Time spent driving	Physical activities
X1090_0_0	XL_HDL_FC	CatOrd	100337	-0.0586397	0.0070016	-8.37518	-0.0723628	-0.0449165	5.58372e-17	5.49129e-11	***	Assessment centre > Touchscreen > Lifestyle and environment > Physical activity	Time spent driving	Physical activities
X1090_0_0	XL_HDL_L	CatOrd	100355	-0.0713601	0.007262	-9.82651	-0.0855936	-0.0571266	8.86406e-23	8.71733e-17	***	Assessment centre > Touchscreen > Lifestyle and environment > Physical activity	Time spent driving	Physical activities
X1090_0_0	XL_HDL_P	CatOrd	100326	-0.0695774	0.00726393	-9.57848	-0.0838147	-0.0553401	1.00613e-21	9.89477e-16	***	Assessment centre > Touchscreen > Lifestyle and environment > Physical activity	Time spent driving	Physical activities
X1090_0_0	XL_HDL_PL	CatOrd	100381	-0.0706212	0.00721251	-9.79149	-0.0847577	-0.0564847	1.25377e-22	1.23302e-16	***	Assessment centre > Touchscreen > Lifestyle and environment > Physical activity	Time spent driving	Physical activities
X1090_0_0	XL_HDL_TG	CatOrd	100340	-0.0324458	0.00603919	-5.37253	-0.0442826	-0.0206089	7.7811e-08	0.0765229		Assessment centre > Touchscreen > Lifestyle and environment > Physical activity	Time spent driving	Physical activities
X1090_0_0	XL_VLDL_C	CatOrd	100546	-0.00556808	0.00637938	-0.872824	-0.0180717	0.00693551	0.382761	1		Assessment centre > Touchscreen > Lifestyle and environment > Physical activity	Time spent driving	Physical activities
X1090_0_0	XL_VLDL_CE	CatOrd	100557	-0.0056326	0.00637896	-0.882997	-0.0181354	0.00687016	0.37724	1		Assessment centre > Touchscreen > Lifestyle and environment > Physical activity	Time spent driving	Physical activities
X1090_0_0	XL_VLDL_FC	CatOrd	100521	-0.00551361	0.00635274	-0.86791	-0.017965	0.00693777	0.385446	1		Assessment centre > Touchscreen > Lifestyle and environment > Physical activity	Time spent driving	Physical activities
X1090_0_0	XL_VLDL_L	CatOrd	100470	0.00502937	0.00640006	0.785833	-0.00751474	0.0175735	0.431967	1		Assessment centre > Touchscreen > Lifestyle and environment > Physical activity	Time spent driving	Physical activities
X1090_0_0	XL_VLDL_P	CatOrd	100476	0.00520818	0.00634969	0.820226	-0.0072372	0.0176536	0.412089	1		Assessment centre > Touchscreen > Lifestyle and environment > Physical activity	Time spent driving	Physical activities
X1090_0_0	XL_VLDL_PL	CatOrd	100491	-0.00143774	0.00638196	-0.225281	-0.0139464	0.0110709	0.821761	1		Assessment centre > Touchscreen > Lifestyle and environment > Physical activity	Time spent driving	Physical activities
X1090_0_0	XL_VLDL_TG	CatOrd	100412	0.010768	0.00637376	1.68943	-0.00172455	0.0232606	0.0911403	1		Assessment centre > Touchscreen > Lifestyle and environment > Physical activity	Time spent driving	Physical activities
X1090_0_0	XS_VLDL_C	CatOrd	100549	-0.0355317	0.00680035	-5.22498	-0.0488604	-0.022203	1.74517e-07	0.171628		Assessment centre > Touchscreen > Lifestyle and environment > Physical activity	Time spent driving	Physical activities
X1090_0_0	XS_VLDL_CE	CatOrd	100555	-0.0348362	0.0069059	-5.04441	-0.0483718	-0.0213006	4.55713e-07	0.448169		Assessment centre > Touchscreen > Lifestyle and environment > Physical activity	Time spent driving	Physical activities
X1090_0_0	XS_VLDL_FC	CatOrd	100536	-0.0353983	0.00652096	-5.42839	-0.0481794	-0.0226173	5.69946e-08	0.0560512		Assessment centre > Touchscreen > Lifestyle and environment > Physical activity	Time spent driving	Physical activities
X1090_0_0	XS_VLDL_L	CatOrd	100527	-0.0333024	0.00646254	-5.15315	-0.045969	-0.0206358	2.56633e-07	0.252385		Assessment centre > Touchscreen > Lifestyle and environment > Physical activity	Time spent driving	Physical activities
X1090_0_0	XS_VLDL_P	CatOrd	100533	-0.0319586	0.00648025	-4.9317	-0.0446599	-0.0192573	8.1648e-07	0.802964		Assessment centre > Touchscreen > Lifestyle and environment > Physical activity	Time spent driving	Physical activities
X1090_0_0	XS_VLDL_PL	CatOrd	100509	-0.036354	0.00636098	-5.71515	-0.0488215	-0.0238865	1.09915e-08	0.0108095	*	Assessment centre > Touchscreen > Lifestyle and environment > Physical activity	Time spent driving	Physical activities
X1090_0_0	XS_VLDL_TG	CatOrd	100393	-0.014714	0.0061109	-2.40782	-0.0266913	-0.00273661	0.0160497	1		Assessment centre > Touchscreen > Lifestyle and environment > Physical activity	Time spent driving	Physical activities
X1090_0_0	XXL_VLDL_C	CatOrd	100457	-0.0149187	0.00642173	-2.32316	-0.0275053	-0.00233214	0.0201723	1		Assessment centre > Touchscreen > Lifestyle and environment > Physical activity	Time spent driving	Physical activities
X1090_0_0	XXL_VLDL_CE	CatOrd	100479	-0.0131663	0.00640788	-2.05471	-0.0257258	-0.00060691	0.0399093	1		Assessment centre > Touchscreen > Lifestyle and environment > Physical activity	Time spent driving	Physical activities
X1090_0_0	XXL_VLDL_FC	CatOrd	100429	-0.0166597	0.00640592	-2.60068	-0.0292153	-0.00410412	0.00930541	1		Assessment centre > Touchscreen > Lifestyle and environment > Physical activity	Time spent driving	Physical activities
X1090_0_0	XXL_VLDL_L	CatOrd	100333	-0.010245	0.00643188	-1.59284	-0.0228514	0.00236151	0.111199	1		Assessment centre > Touchscreen > Lifestyle and environment > Physical activity	Time spent driving	Physical activities
X1090_0_0	XXL_VLDL_P	CatOrd	100360	-0.00930872	0.00639308	-1.45606	-0.0218392	0.00322172	0.145379	1		Assessment centre > Touchscreen > Lifestyle and environment > Physical activity	Time spent driving	Physical activities
X1090_0_0	XXL_VLDL_PL	CatOrd	100399	-0.0141994	0.00642441	-2.21022	-0.0267912	-0.00160753	0.027092	1		Assessment centre > Touchscreen > Lifestyle and environment > Physical activity	Time spent driving	Physical activities
X1090_0_0	XXL_VLDL_TG	CatOrd	100253	-0.005513	0.00639079	-0.862648	-0.0180389	0.00701294	0.388333	1		Assessment centre > Touchscreen > Lifestyle and environment > Physical activity	Time spent driving	Physical activities
X1090_0_0	TG_by_PG	CatOrd	100469	0.0135146	0.00675849	1.99964	0.000267928	0.0267612	0.0455415	1		Assessment centre > Touchscreen > Lifestyle and environment > Physical activity	Time spent driving	Physical activities
X1090_0_0	Cholines	CatOrd	100450	-0.0275111	0.00661431	-4.15933	-0.0404752	-0.014547	3.19449e-05	1		Assessment centre > Touchscreen > Lifestyle and environment > Physical activity	Time spent driving	Physical activities
X1090_0_0	Phosphatidylc	CatOrd	100450	-0.0200979	0.00656599	-3.0609	-0.0329672	-0.00722853	0.00220727	1		Assessment centre > Touchscreen > Lifestyle and environment > Physical activity	Time spent driving	Physical activities
X1090_0_0	Phosphoglyc	CatOrd	100451	-0.0226838	0.00648385	-3.49851	-0.0353922	-0.0099755	0.000468059	1		Assessment centre > Touchscreen > Lifestyle and environment > Physical activity	Time spent driving	Physical activities
X1090_0_0	Sphingomyelins	CatOrd	100453	-0.0233646	0.00682183	-3.42497	-0.0367354	-0.00999381	0.000615103	1		Assessment centre > Touchscreen > Lifestyle and environment > Physical activity	Time spent driving	Physical activities
X1090_0_0	HDL_PL	CatOrd	100546	-0.0270983	0.00676102	-4.00802	-0.0403499	-0.0138467	6.12742e-05	1		Assessment centre > Touchscreen > Lifestyle and environment > Physical activity	Time spent driving	Physical activities
X1090_0_0	LDL_PL	CatOrd	100552	0.00784894	0.00645659	1.21565	-0.00480597	0.0205039	0.224122	1		Assessment centre > Touchscreen > Lifestyle and environment > Physical activity	Time spent driving	Physical activities
X1090_0_0	Total_PL	CatOrd	100549	-0.0213861	0.00659073	-3.24487	-0.0343039	-0.00846822	0.00117543	1		Assessment centre > Touchscreen > Lifestyle and environment > Physical activity	Time spent driving	Physical activities
X1090_0_0	VLDL_PL	CatOrd	100534	-0.0109434	0.00634162	-1.72565	-0.023373	0.00148613	0.0844126	1		Assessment centre > Touchscreen > Lifestyle and environment > Physical activity	Time spent driving	Physical activities
X1090_0_0	IDL_C_pct	CatOrd	100383	0.0259558	0.00659679	3.93461	0.0130261	0.0388855	8.33896e-05	1		Assessment centre > Touchscreen > Lifestyle and environment > Physical activity	Time spent driving	Physical activities
X1090_0_0	IDL_CE_pct	CatOrd	100491	0.0343004	0.00652589	5.25605	0.0215096	0.0470911	1.47484e-07	0.145042		Assessment centre > Touchscreen > Lifestyle and environment > Physical activity	Time spent driving	Physical activities
X1090_0_0	IDL_FC_pct	CatOrd	100409	-0.012574	0.00611153	-2.05742	-0.0245526	-0.000595394	0.0396483	1		Assessment centre > Touchscreen > Lifestyle and environment > Physical activity	Time spent driving	Physical activities
X1090_0_0	IDL_PL_pct	CatOrd	100517	-0.0440485	0.00604365	-7.28839	-0.0558941	-0.032203	3.15966e-13	3.10736e-07	***	Assessment centre > Touchscreen > Lifestyle and environment > Physical activity	Time spent driving	Physical activities
X1090_0_0	IDL_TG_pct	CatOrd	99959	-0.0132904	0.00680541	-1.95292	-0.026629	4.81969e-05	0.0508321	1		Assessment centre > Touchscreen > Lifestyle and environment > Physical activity	Time spent driving	Physical activities
X1090_0_0	L_HDL_C_pct	CatOrd	99996	-0.0479553	0.00660029	-7.26563	-0.0608918	-0.0350187	3.73989e-13	3.67798e-07	***	Assessment centre > Touchscreen > Lifestyle and environment > Physical activity	Time spent driving	Physical activities
X1090_0_0	L_HDL_CE_pct	CatOrd	100088	-0.0398792	0.00646812	-6.16551	-0.0525568	-0.0272017	7.05258e-10	0.000693583	***	Assessment centre > Touchscreen > Lifestyle and environment > Physical activity	Time spent driving	Physical activities
X1090_0_0	L_HDL_FC_pct	CatOrd	99420	-0.0540043	0.00669874	-8.06186	-0.0671339	-0.0408748	7.59671e-16	7.47095e-10	***	Assessment centre > Touchscreen > Lifestyle and environment > Physical activity	Time spent driving	Physical activities
X1090_0_0	L_HDL_PL_pct	CatOrd	100111	0.0696089	0.00687595	10.1235	0.056132	0.0830858	4.46194e-24	4.38808e-18	***	Assessment centre > Touchscreen > Lifestyle and environment > Physical activity	Time spent driving	Physical activities
X1090_0_0	L_HDL_TG_pct	CatOrd	100024	0.0282308	0.00654173	4.31549	0.015409	0.0410525	1.59405e-05	1		Assessment centre > Touchscreen > Lifestyle and environment > Physical activity	Time spent driving	Physical activities
X1090_0_0	L_LDL_C_pct	CatOrd	100161	0.0182877	0.00669882	2.73	0.00515806	0.0314174	0.00633461	1		Assessment centre > Touchscreen > Lifestyle and environment > Physical activity	Time spent driving	Physical activities
X1090_0_0	L_LDL_CE_pct	CatOrd	100396	0.0248929	0.00604374	4.11879	0.0130472	0.0367386	3.81167e-05	1		Assessment centre > Touchscreen > Lifestyle and environment > Physical activity	Time spent driving	Physical activities
X1090_0_0	L_LDL_FC_pct	CatOrd	100306	-0.000131129	0.00682737	-0.0192064	-0.0135128	0.0132505	0.984677	1		Assessment centre > Touchscreen > Lifestyle and environment > Physical activity	Time spent driving	Physical activities
X1090_0_0	L_LDL_PL_pct	CatOrd	100514	0.00134049	0.00610469	0.219583	-0.0106247	0.0133057	0.826196	1		Assessment centre > Touchscreen > Lifestyle and environment > Physical activity	Time spent driving	Physical activities
X1090_0_0	L_LDL_TG_pct	CatOrd	99877	-0.0193611	0.00664484	-2.9137	-0.032385	-0.00633719	0.0035725	1		Assessment centre > Touchscreen > Lifestyle and environment > Physical activity	Time spent driving	Physical activities
X1090_0_0	L_VLDL_C_pct	CatOrd	100432	-0.0262124	0.00628461	-4.17088	-0.0385302	-0.0138945	3.03679e-05	1		Assessment centre > Touchscreen > Lifestyle and environment > Physical activity	Time spent driving	Physical activities
X1090_0_0	L_VLDL_CE_pct	CatOrd	100501	-0.029417	0.0065477	-4.49272	-0.0422505	-0.0165835	7.03977e-06	1		Assessment centre > Touchscreen > Lifestyle and environment > Physical activity	Time spent driving	Physical activities
X1090_0_0	L_VLDL_FC_pct	CatOrd	99521	-0.0228992	0.00616204	-3.71616	-0.0349768	-0.0108216	0.000202381	1		Assessment centre > Touchscreen > Lifestyle and environment > Physical activity	Time spent driving	Physical activities
X1090_0_0	L_VLDL_PL_pct	CatOrd	97788	-0.0124542	0.00666577	-1.86839	-0.0255191	0.000610682	0.0617114	1		Assessment centre > Touchscreen > Lifestyle and environment > Physical activity	Time spent driving	Physical activities
X1090_0_0	L_VLDL_TG_pct	CatOrd	99655	0.0363034	0.00618271	5.87176	0.0241853	0.0484215	4.32548e-09	0.00425387	**	Assessment centre > Touchscreen > Lifestyle and environment > Physical activity	Time spent driving	Physical activities
X1090_0_0	M_HDL_C_pct	CatOrd	100556	-0.00733057	0.00658861	-1.11261	-0.0202443	0.00558311	0.265878	1		Assessment centre > Touchscreen > Lifestyle and environment > Physical activity	Time spent driving	Physical activities
X1090_0_0	M_HDL_CE_pct	CatOrd	100543	-0.00114156	0.00636561	-0.179333	-0.0136182	0.011335	0.857677	1		Assessment centre > Touchscreen > Lifestyle and environment > Physical activity	Time spent driving	Physical activities
X1090_0_0	M_HDL_FC_pct	CatOrd	100551	-0.0357172	0.00734893	-4.8602	-0.0501211	-0.0213133	1.17446e-06	1		Assessment centre > Touchscreen > Lifestyle and environment > Physical activity	Time spent driving	Physical activities
X1090_0_0	M_HDL_PL_pct	CatOrd	100547	0.0186621	0.0067427	2.76774	0.00544638	0.0318778	0.0056456	1		Assessment centre > Touchscreen > Lifestyle and environment > Physical activity	Time spent driving	Physical activities
X1090_0_0	M_HDL_TG_pct	CatOrd	100549	0.0066997	0.00651595	1.0282	-0.00607155	0.019471	0.303858	1		Assessment centre > Touchscreen > Lifestyle and environment > Physical activity	Time spent driving	Physical activities
X1090_0_0	M_LDL_C_pct	CatOrd	100102	0.0104277	0.00654549	1.59311	-0.00240148	0.0232568	0.111139	1		Assessment centre > Touchscreen > Lifestyle and environment > Physical activity	Time spent driving	Physical activities
X1090_0_0	M_LDL_CE_pct	CatOrd	100514	0.00183044	0.00632342	0.28947	-0.0105635	0.0142244	0.772222	1		Assessment centre > Touchscreen > Lifestyle and environment > Physical activity	Time spent driving	Physical activities
X1090_0_0	M_LDL_FC_pct	CatOrd	100351	0.0100878	0.0064556	1.56264	-0.00256518	0.0227408	0.11814	1		Assessment centre > Touchscreen > Lifestyle and environment > Physical activity	Time spent driving	Physical activities
X1090_0_0	M_LDL_PL_pct	CatOrd	100544	0.0235972	0.00615204	3.83567	0.0115392	0.0356552	0.000125297	1		Assessment centre > Touchscreen > Lifestyle and environment > Physical activity	Time spent driving	Physical activities
X1090_0_0	M_LDL_TG_pct	CatOrd	100001	-0.0266434	0.00652875	-4.08094	-0.0394398	-0.0138471	4.48893e-05	1		Assessment centre > Touchscreen > Lifestyle and environment > Physical activity	Time spent driving	Physical activities
X1090_0_0	M_VLDL_C_pct	CatOrd	100565	-0.022467	0.00683599	-3.28657	-0.0358655	-0.00906843	0.0010145	1		Assessment centre > Touchscreen > Lifestyle and environment > Physical activity	Time spent driving	Physical activities
X1090_0_0	M_VLDL_CE_pct	CatOrd	100565	-0.0197784	0.00672653	-2.94035	-0.0329624	-0.00659437	0.00327914	1		Assessment centre > Touchscreen > Lifestyle and environment > Physical activity	Time spent driving	Physical activities
X1090_0_0	M_VLDL_FC_pct	CatOrd	100532	-0.0260676	0.00684518	-3.80816	-0.0394841	-0.012651	0.000140086	1		Assessment centre > Touchscreen > Lifestyle and environment > Physical activity	Time spent driving	Physical activities
X1090_0_0	M_VLDL_PL_pct	CatOrd	100492	-0.0287523	0.00688158	-4.17815	-0.0422402	-0.0152644	2.94142e-05	1		Assessment centre > Touchscreen > Lifestyle and environment > Physical activity	Time spent driving	Physical activities
X1090_0_0	M_VLDL_TG_pct	CatOrd	100561	0.0323714	0.00696173	4.64992	0.0187265	0.0460164	3.32491e-06	1		Assessment centre > Touchscreen > Lifestyle and environment > Physical activity	Time spent driving	Physical activities
X1090_0_0	S_HDL_C_pct	CatOrd	100543	0.0195198	0.00613127	3.18364	0.00750247	0.0315371	0.0014548	1		Assessment centre > Touchscreen > Lifestyle and environment > Physical activity	Time spent driving	Physical activities
X1090_0_0	S_HDL_CE_pct	CatOrd	100507	0.0275895	0.00606726	4.54728	0.0156977	0.0394814	5.44063e-06	1		Assessment centre > Touchscreen > Lifestyle and environment > Physical activity	Time spent driving	Physical activities
X1090_0_0	S_HDL_FC_pct	CatOrd	100421	-0.0361059	0.00676665	-5.33586	-0.0493686	-0.0228433	9.52978e-08	0.0937202		Assessment centre > Touchscreen > Lifestyle and environment > Physical activity	Time spent driving	Physical activities
X1090_0_0	S_HDL_PL_pct	CatOrd	100562	-0.026919	0.00620219	-4.34024	-0.0390753	-0.0147627	1.42466e-05	1		Assessment centre > Touchscreen > Lifestyle and environment > Physical activity	Time spent driving	Physical activities
X1090_0_0	S_HDL_TG_pct	CatOrd	100535	0.00142136	0.00662483	0.21455	-0.0115633	0.014406	0.830119	1		Assessment centre > Touchscreen > Lifestyle and environment > Physical activity	Time spent driving	Physical activities
X1090_0_0	S_LDL_C_pct	CatOrd	100354	0.0185342	0.00628742	2.94782	0.00621083	0.0308575	0.00320099	1		Assessment centre > Touchscreen > Lifestyle and environment > Physical activity	Time spent driving	Physical activities
X1090_0_0	S_LDL_CE_pct	CatOrd	100504	-0.0063068	0.00626448	-1.00675	-0.0185852	0.00597159	0.314055	1		Assessment centre > Touchscreen > Lifestyle and environment > Physical activity	Time spent driving	Physical activities
X1090_0_0	S_LDL_FC_pct	CatOrd	100185	0.0250682	0.00620102	4.0426	0.0129142	0.0372222	5.29014e-05	1		Assessment centre > Touchscreen > Lifestyle and environment > Physical activity	Time spent driving	Physical activities
X1090_0_0	S_LDL_PL_pct	CatOrd	100506	-0.000752153	0.00616696	-0.121965	-0.0128394	0.0113351	0.902927	1		Assessment centre > Touchscreen > Lifestyle and environment > Physical activity	Time spent driving	Physical activities
X1090_0_0	S_LDL_TG_pct	CatOrd	100094	-0.0224789	0.00648351	-3.46709	-0.0351866	-0.00977125	0.000526343	1		Assessment centre > Touchscreen > Lifestyle and environment > Physical activity	Time spent driving	Physical activities
X1090_0_0	S_VLDL_C_pct	CatOrd	100562	-0.00814464	0.00659322	-1.23531	-0.0210674	0.00477807	0.21672	1		Assessment centre > Touchscreen > Lifestyle and environment > Physical activity	Time spent driving	Physical activities
X1090_0_0	S_VLDL_CE_pct	CatOrd	100553	-0.0108891	0.00635148	-1.71442	-0.023338	0.00155979	0.0864546	1		Assessment centre > Touchscreen > Lifestyle and environment > Physical activity	Time spent driving	Physical activities
X1090_0_0	S_VLDL_FC_pct	CatOrd	100560	-0.00267191	0.00686928	-0.388965	-0.0161357	0.0107919	0.697303	1		Assessment centre > Touchscreen > Lifestyle and environment > Physical activity	Time spent driving	Physical activities
X1090_0_0	S_VLDL_PL_pct	CatOrd	100554	-0.005546	0.00682606	-0.812474	-0.0189251	0.00783308	0.416521	1		Assessment centre > Touchscreen > Lifestyle and environment > Physical activity	Time spent driving	Physical activities
X1090_0_0	S_VLDL_TG_pct	CatOrd	100561	0.00996612	0.00669313	1.48901	-0.00315242	0.0230847	0.136489	1		Assessment centre > Touchscreen > Lifestyle and environment > Physical activity	Time spent driving	Physical activities
X1090_0_0	XL_HDL_C_pct	CatOrd	99439	0.0546466	0.00604995	9.03256	0.0427887	0.0665045	1.70595e-19	1.67771e-13	***	Assessment centre > Touchscreen > Lifestyle and environment > Physical activity	Time spent driving	Physical activities
X1090_0_0	XL_HDL_CE_pct	CatOrd	99381	0.0241255	0.0058457	4.12705	0.0126679	0.0355831	3.67742e-05	1		Assessment centre > Touchscreen > Lifestyle and environment > Physical activity	Time spent driving	Physical activities
X1090_0_0	XL_HDL_FC_pct	CatOrd	99803	0.0772667	0.00697118	11.0837	0.0636032	0.0909302	1.56338e-28	1.5375e-22	***	Assessment centre > Touchscreen > Lifestyle and environment > Physical activity	Time spent driving	Physical activities
X1090_0_0	XL_HDL_PL_pct	CatOrd	99081	-0.0636249	0.00623169	-10.2099	-0.075839	-0.0514108	1.84127e-24	1.81079e-18	***	Assessment centre > Touchscreen > Lifestyle and environment > Physical activity	Time spent driving	Physical activities
X1090_0_0	XL_HDL_TG_pct	CatOrd	99117	0.0309951	0.00664028	4.66773	0.0179801	0.04401	3.04939e-06	1		Assessment centre > Touchscreen > Lifestyle and environment > Physical activity	Time spent driving	Physical activities
X1090_0_0	XL_VLDL_C_pct	CatOrd	98912	-0.0156586	0.00669703	-2.33814	-0.0287848	-0.0025324	0.0193821	1		Assessment centre > Touchscreen > Lifestyle and environment > Physical activity	Time spent driving	Physical activities
X1090_0_0	XL_VLDL_CE_pct	CatOrd	98725	-0.00751004	0.0066788	-1.12446	-0.0206005	0.00558042	0.260821	1		Assessment centre > Touchscreen > Lifestyle and environment > Physical activity	Time spent driving	Physical activities
X1090_0_0	XL_VLDL_FC_pct	CatOrd	98942	-0.042874	0.00650879	-6.58709	-0.0556313	-0.0301168	4.50757e-11	4.43296e-05	***	Assessment centre > Touchscreen > Lifestyle and environment > Physical activity	Time spent driving	Physical activities
X1090_0_0	XL_VLDL_PL_pct	CatOrd	96644	-0.0457889	0.00624781	-7.3288	-0.0580346	-0.0335432	2.3403e-13	2.30156e-07	***	Assessment centre > Touchscreen > Lifestyle and environment > Physical activity	Time spent driving	Physical activities
X1090_0_0	XL_VLDL_TG_pct	CatOrd	99194	0.0196741	0.00661166	2.97567	0.00671527	0.032633	0.00292419	1		Assessment centre > Touchscreen > Lifestyle and environment > Physical activity	Time spent driving	Physical activities
X1090_0_0	XS_VLDL_C_pct	CatOrd	100540	-0.000947217	0.00691595	-0.136961	-0.0145025	0.012608	0.891062	1		Assessment centre > Touchscreen > Lifestyle and environment > Physical activity	Time spent driving	Physical activities
X1090_0_0	XS_VLDL_CE_pct	CatOrd	100546	0.000138405	0.00694934	0.0199163	-0.0134823	0.0137591	0.98411	1		Assessment centre > Touchscreen > Lifestyle and environment > Physical activity	Time spent driving	Physical activities
X1090_0_0	XS_VLDL_FC_pct	CatOrd	100352	-0.00872165	0.00629828	-1.38477	-0.0210663	0.00362298	0.166127	1		Assessment centre > Touchscreen > Lifestyle and environment > Physical activity	Time spent driving	Physical activities
X1090_0_0	XS_VLDL_PL_pct	CatOrd	100508	-0.035425	0.00615884	-5.7519	-0.0474964	-0.0233537	8.85016e-09	0.00870365	**	Assessment centre > Touchscreen > Lifestyle and environment > Physical activity	Time spent driving	Physical activities
X1090_0_0	XS_VLDL_TG_pct	CatOrd	100492	0.0120035	0.00701909	1.71013	-0.00175389	0.0257609	0.0872456	1		Assessment centre > Touchscreen > Lifestyle and environment > Physical activity	Time spent driving	Physical activities
X1090_0_0	XXL_VLDL_C_pct	CatOrd	90693	-0.00568415	0.00635363	-0.89463	-0.0181373	0.00676897	0.370987	1		Assessment centre > Touchscreen > Lifestyle and environment > Physical activity	Time spent driving	Physical activities
X1090_0_0	XXL_VLDL_CE_pct	CatOrd	90841	0.00391668	0.00628186	0.62349	-0.00839577	0.0162291	0.532964	1		Assessment centre > Touchscreen > Lifestyle and environment > Physical activity	Time spent driving	Physical activities
X1090_0_0	XXL_VLDL_FC_pct	CatOrd	92047	-0.0146152	0.00631381	-2.31479	-0.0269902	-0.00224009	0.0206265	1		Assessment centre > Touchscreen > Lifestyle and environment > Physical activity	Time spent driving	Physical activities
X1090_0_0	XXL_VLDL_PL_pct	CatOrd	88959	-0.0167482	0.00645908	-2.59296	-0.029408	-0.00408835	0.00951689	1		Assessment centre > Touchscreen > Lifestyle and environment > Physical activity	Time spent driving	Physical activities
X1090_0_0	XXL_VLDL_TG_pct	CatOrd	90873	0.00250842	0.00619374	0.404993	-0.00963132	0.0146482	0.685484	1		Assessment centre > Touchscreen > Lifestyle and environment > Physical activity	Time spent driving	Physical activities
X1090_0_0	HDL_L	CatOrd	100544	-0.0313391	0.00689141	-4.54757	-0.0448463	-0.017832	5.43331e-06	1		Assessment centre > Touchscreen > Lifestyle and environment > Physical activity	Time spent driving	Physical activities
X1090_0_0	LDL_L	CatOrd	100549	0.0078721	0.00648442	1.214	-0.00483736	0.0205816	0.22475	1		Assessment centre > Touchscreen > Lifestyle and environment > Physical activity	Time spent driving	Physical activities
X1090_0_0	Total_L	CatOrd	100547	-0.0110697	0.00645883	-1.71388	-0.023729	0.00158964	0.0865537	1		Assessment centre > Touchscreen > Lifestyle and environment > Physical activity	Time spent driving	Physical activities
X1090_0_0	VLDL_L	CatOrd	100521	-0.00417551	0.00638065	-0.654403	-0.0166816	0.00833055	0.512854	1		Assessment centre > Touchscreen > Lifestyle and environment > Physical activity	Time spent driving	Physical activities
X1090_0_0	HDL_TG	CatOrd	100418	-0.00632558	0.0060651	-1.04295	-0.0182132	0.00556202	0.296975	1		Assessment centre > Touchscreen > Lifestyle and environment > Physical activity	Time spent driving	Physical activities
X1090_0_0	LDL_TG	CatOrd	100318	-0.00929063	0.00614954	-1.51078	-0.0213437	0.00276247	0.130846	1		Assessment centre > Touchscreen > Lifestyle and environment > Physical activity	Time spent driving	Physical activities
X1090_0_0	Total_TG	CatOrd	100426	0.00256322	0.00634913	0.403712	-0.00988107	0.0150075	0.686425	1		Assessment centre > Touchscreen > Lifestyle and environment > Physical activity	Time spent driving	Physical activities
X1090_0_0	VLDL_TG	CatOrd	100442	0.00492391	0.00638225	0.771501	-0.0075853	0.0174331	0.440412	1		Assessment centre > Touchscreen > Lifestyle and environment > Physical activity	Time spent driving	Physical activities
X1090_0_0	Ala_by_Gln	CatOrd	100181	-0.00324941	0.0062886	-0.516715	-0.0155751	0.00907624	0.605356	1		Assessment centre > Touchscreen > Lifestyle and environment > Physical activity	Time spent driving	Physical activities
X1090_0_0	Ala_by_Gly	CatOrd	99428	0.0172887	0.00677852	2.55051	0.00400277	0.0305746	0.0107581	1		Assessment centre > Touchscreen > Lifestyle and environment > Physical activity	Time spent driving	Physical activities
X1090_0_0	Ala_by_His	CatOrd	100431	-0.0124693	0.00604626	-2.06232	-0.02432	-0.00061867	0.0391796	1		Assessment centre > Touchscreen > Lifestyle and environment > Physical activity	Time spent driving	Physical activities
X1090_0_0	Ala_by_Phe	CatOrd	100449	-0.0227799	0.00605043	-3.76501	-0.0346388	-0.0109211	0.000166637	1		Assessment centre > Touchscreen > Lifestyle and environment > Physical activity	Time spent driving	Physical activities
X1090_0_0	Ala_by_Tyr	CatOrd	100368	-0.0156629	0.00595881	-2.62853	-0.0273422	-0.00398365	0.00857676	1		Assessment centre > Touchscreen > Lifestyle and environment > Physical activity	Time spent driving	Physical activities
X1090_0_0	Ala_by_Ile	CatOrd	100329	-0.0291252	0.00600992	-4.8462	-0.0409047	-0.0173458	1.26038e-06	1		Assessment centre > Touchscreen > Lifestyle and environment > Physical activity	Time spent driving	Physical activities
X1090_0_0	Ala_by_Leu	CatOrd	100462	-0.044526	0.00610976	-7.28767	-0.0565011	-0.0325508	3.17662e-13	3.12404e-07	***	Assessment centre > Touchscreen > Lifestyle and environment > Physical activity	Time spent driving	Physical activities
X1090_0_0	Ala_by_Val	CatOrd	100435	-0.0246051	0.00605054	-4.06659	-0.0364642	-0.012746	4.77415e-05	1		Assessment centre > Touchscreen > Lifestyle and environment > Physical activity	Time spent driving	Physical activities
X1090_0_0	Ala_by_Pyruvate	CatOrd	99491	0.0280033	0.00618441	4.52804	0.0158818	0.0401247	5.96033e-06	1		Assessment centre > Touchscreen > Lifestyle and environment > Physical activity	Time spent driving	Physical activities
X1090_0_0	Gln_by_Gly	CatOrd	98838	0.0205444	0.00660126	3.11219	0.0076059	0.0334829	0.00185759	1		Assessment centre > Touchscreen > Lifestyle and environment > Physical activity	Time spent driving	Physical activities
X1090_0_0	Gln_by_His	CatOrd	100072	-0.0132258	0.00595974	-2.21919	-0.0249069	-0.00154472	0.0264759	1		Assessment centre > Touchscreen > Lifestyle and environment > Physical activity	Time spent driving	Physical activities
X1090_0_0	Gln_by_Phe	CatOrd	100063	-0.0225291	0.00621078	-3.62742	-0.0347023	-0.010356	0.000286407	1		Assessment centre > Touchscreen > Lifestyle and environment > Physical activity	Time spent driving	Physical activities
X1090_0_0	Gln_by_Tyr	CatOrd	100085	-0.0162585	0.00626189	-2.59642	-0.0285318	-0.0039852	0.00942144	1		Assessment centre > Touchscreen > Lifestyle and environment > Physical activity	Time spent driving	Physical activities
X1090_0_0	Gln_by_Ile	CatOrd	99946	-0.0317627	0.00630493	-5.03776	-0.0441204	-0.0194051	4.71837e-07	0.464026		Assessment centre > Touchscreen > Lifestyle and environment > Physical activity	Time spent driving	Physical activities
X1090_0_0	Gln_by_Leu	CatOrd	100112	-0.0533046	0.00649502	-8.207	-0.0660349	-0.0405744	2.29445e-16	2.25647e-10	***	Assessment centre > Touchscreen > Lifestyle and environment > Physical activity	Time spent driving	Physical activities
X1090_0_0	Gln_by_Val	CatOrd	100100	-0.0291836	0.00653672	-4.46456	-0.0419956	-0.0163716	8.03193e-06	1		Assessment centre > Touchscreen > Lifestyle and environment > Physical activity	Time spent driving	Physical activities
X1090_0_0	Gln_by_Pyruvate	CatOrd	99160	0.0350443	0.00622188	5.63242	0.0228494	0.0472392	1.78177e-08	0.0175228	*	Assessment centre > Touchscreen > Lifestyle and environment > Physical activity	Time spent driving	Physical activities
X1090_0_0	Gly_by_His	CatOrd	99864	-0.0289132	0.00660325	-4.37863	-0.0418555	-0.0159708	1.1955e-05	1		Assessment centre > Touchscreen > Lifestyle and environment > Physical activity	Time spent driving	Physical activities
X1090_0_0	Gly_by_Phe	CatOrd	99981	-0.0326698	0.00667544	-4.89403	-0.0457536	-0.0195859	9.8947e-07	0.97309		Assessment centre > Touchscreen > Lifestyle and environment > Physical activity	Time spent driving	Physical activities
X1090_0_0	Gly_by_Tyr	CatOrd	99890	-0.0272087	0.00659062	-4.1284	-0.0401263	-0.0142911	3.65592e-05	1		Assessment centre > Touchscreen > Lifestyle and environment > Physical activity	Time spent driving	Physical activities
X1090_0_0	Gly_by_Ile	CatOrd	99760	-0.0360255	0.00678768	-5.30749	-0.0493294	-0.0227217	1.11382e-07	0.109538		Assessment centre > Touchscreen > Lifestyle and environment > Physical activity	Time spent driving	Physical activities
X1090_0_0	Gly_by_Val	CatOrd	99938	-0.0327371	0.00687824	-4.75951	-0.0462184	-0.0192557	1.94335e-06	1		Assessment centre > Touchscreen > Lifestyle and environment > Physical activity	Time spent driving	Physical activities
X1090_0_0	Gly_by_LA	CatOrd	100066	0.0105904	0.00627088	1.68882	-0.00170055	0.0228813	0.0912574	1		Assessment centre > Touchscreen > Lifestyle and environment > Physical activity	Time spent driving	Physical activities
X1090_0_0	Gly_by_Citrate	CatOrd	100115	0.0136195	0.00639767	2.12882	0.00108003	0.0261589	0.0332719	1		Assessment centre > Touchscreen > Lifestyle and environment > Physical activity	Time spent driving	Physical activities
X1090_0_0	Gly_by_Pyruvate	CatOrd	99146	0.00875475	0.00637842	1.37256	-0.00374695	0.0212565	0.169893	1		Assessment centre > Touchscreen > Lifestyle and environment > Physical activity	Time spent driving	Physical activities
X1090_0_0	His_by_Phe	CatOrd	100341	-0.0144456	0.00615773	-2.34593	-0.0265147	-0.00237643	0.0189818	1		Assessment centre > Touchscreen > Lifestyle and environment > Physical activity	Time spent driving	Physical activities
X1090_0_0	His_by_Tyr	CatOrd	100356	-0.00442993	0.00607985	-0.728625	-0.0163464	0.00748657	0.466233	1		Assessment centre > Touchscreen > Lifestyle and environment > Physical activity	Time spent driving	Physical activities
X1090_0_0	His_by_Ile	CatOrd	100152	-0.0214517	0.00612877	-3.50016	-0.0334641	-0.00943931	0.000465175	1		Assessment centre > Touchscreen > Lifestyle and environment > Physical activity	Time spent driving	Physical activities
X1090_0_0	His_by_Val	CatOrd	100312	-0.0131949	0.00628972	-2.09785	-0.0255227	-0.000867029	0.035921	1		Assessment centre > Touchscreen > Lifestyle and environment > Physical activity	Time spent driving	Physical activities
X1090_0_0	His_by_Citrate	CatOrd	100351	0.0565405	0.00609808	9.27185	0.0445882	0.0684927	1.86429e-20	1.83343e-14	***	Assessment centre > Touchscreen > Lifestyle and environment > Physical activity	Time spent driving	Physical activities
X1090_0_0	His_by_Pyruvate	CatOrd	99083	0.0387869	0.00619438	6.26163	0.026646	0.0509279	3.82525e-10	0.000376192	***	Assessment centre > Touchscreen > Lifestyle and environment > Physical activity	Time spent driving	Physical activities
X1090_0_0	Phe_by_Tyr	CatOrd	100275	0.00976233	0.0059583	1.63844	-0.00191594	0.0214406	0.101333	1		Assessment centre > Touchscreen > Lifestyle and environment > Physical activity	Time spent driving	Physical activities
X1090_0_0	Phe_by_Ile	CatOrd	100087	-0.0106605	0.00610849	-1.74519	-0.0226331	0.00131214	0.0809542	1		Assessment centre > Touchscreen > Lifestyle and environment > Physical activity	Time spent driving	Physical activities
X1090_0_0	Phe_by_Leu	CatOrd	100262	-0.0290543	0.00629286	-4.61703	-0.0413883	-0.0167203	3.89752e-06	1		Assessment centre > Touchscreen > Lifestyle and environment > Physical activity	Time spent driving	Physical activities
X1090_0_0	Phe_by_Val	CatOrd	100256	0.000877078	0.0061303	0.143073	-0.0111383	0.0128925	0.886233	1		Assessment centre > Touchscreen > Lifestyle and environment > Physical activity	Time spent driving	Physical activities
X1090_0_0	Phe_by_Citrate	CatOrd	100363	0.065406	0.00620284	10.5445	0.0532484	0.0775635	5.55655e-26	5.46457e-20	***	Assessment centre > Touchscreen > Lifestyle and environment > Physical activity	Time spent driving	Physical activities
X1090_0_0	Phe_by_Pyruvate	CatOrd	99218	0.0434453	0.00616763	7.04409	0.0313567	0.0555338	1.87891e-12	1.84781e-06	***	Assessment centre > Touchscreen > Lifestyle and environment > Physical activity	Time spent driving	Physical activities
X1090_0_0	Tyr_by_Ile	CatOrd	100086	-0.0205957	0.00617194	-3.337	-0.0326927	-0.00849873	0.000847202	1		Assessment centre > Touchscreen > Lifestyle and environment > Physical activity	Time spent driving	Physical activities
X1090_0_0	Tyr_by_Val	CatOrd	100272	-0.00946395	0.0062083	-1.5244	-0.0216322	0.00270431	0.127411	1		Assessment centre > Touchscreen > Lifestyle and environment > Physical activity	Time spent driving	Physical activities
X1090_0_0	Tyr_by_Citrate	CatOrd	100388	0.0554781	0.00625051	8.87578	0.0432271	0.0677291	7.0554e-19	6.93861e-13	***	Assessment centre > Touchscreen > Lifestyle and environment > Physical activity	Time spent driving	Physical activities
X1090_0_0	Tyr_by_Pyruvate	CatOrd	99339	0.0381318	0.00618759	6.16263	0.0260041	0.0502595	7.18224e-10	0.000706335	***	Assessment centre > Touchscreen > Lifestyle and environment > Physical activity	Time spent driving	Physical activities
X1090_0_0	Ile_by_Leu	CatOrd	100538	-0.0176412	0.00602033	-2.93028	-0.0294411	-0.00584138	0.00338738	1		Assessment centre > Touchscreen > Lifestyle and environment > Physical activity	Time spent driving	Physical activities
X1090_0_0	Ile_by_Val	CatOrd	100457	0.0217088	0.00596671	3.63832	0.0100141	0.0334036	0.000274557	1		Assessment centre > Touchscreen > Lifestyle and environment > Physical activity	Time spent driving	Physical activities
X1090_0_0	Ile_by_Citrate	CatOrd	100269	0.0624919	0.00644519	9.6959	0.0498594	0.0751245	3.21004e-22	3.1569e-16	***	Assessment centre > Touchscreen > Lifestyle and environment > Physical activity	Time spent driving	Physical activities
X1090_0_0	Ile_by_Pyruvate	CatOrd	99279	0.0428621	0.00628775	6.81676	0.0305381	0.0551861	9.36466e-12	9.20964e-06	***	Assessment centre > Touchscreen > Lifestyle and environment > Physical activity	Time spent driving	Physical activities
X1090_0_0	Leu_by_Val	CatOrd	100453	0.0556992	0.00616996	9.02748	0.043606	0.0677923	1.78669e-19	1.75711e-13	***	Assessment centre > Touchscreen > Lifestyle and environment > Physical activity	Time spent driving	Physical activities
X1090_0_0	Val_by_Pyruvate	CatOrd	99120	0.0469595	0.00629314	7.46202	0.034625	0.0592941	8.59017e-14	8.44797e-08	***	Assessment centre > Touchscreen > Lifestyle and environment > Physical activity	Time spent driving	Physical activities
X1090_0_0	Total_C_by_bOHbutyrate	CatOrd	96377	0.0697838	0.00638673	10.9264	0.0572658	0.0823017	8.95265e-28	8.80445e-22	***	Assessment centre > Touchscreen > Lifestyle and environment > Physical activity	Time spent driving	Physical activities
X1090_0_0	Total_C_by_ApoA1	CatOrd	100550	0.00416432	0.00657832	0.633036	-0.00872919	0.0170578	0.526711	1		Assessment centre > Touchscreen > Lifestyle and environment > Physical activity	Time spent driving	Physical activities
X1090_0_0	Total_C_by_Phosphatidylc	CatOrd	100472	0.0114691	0.00643955	1.78104	-0.00115241	0.0240906	0.0749087	1		Assessment centre > Touchscreen > Lifestyle and environment > Physical activity	Time spent driving	Physical activities
X1090_0_0	Total_C_by_Total_TG	CatOrd	100562	-0.006552	0.00680586	-0.962699	-0.0198915	0.00678749	0.335701	1		Assessment centre > Touchscreen > Lifestyle and environment > Physical activity	Time spent driving	Physical activities
X1090_0_0	DHA_by_LA	CatOrd	100051	0.0365099	0.00650445	5.61307	0.0237612	0.0492587	1.9929e-08	0.0195991	*	Assessment centre > Touchscreen > Lifestyle and environment > Physical activity	Time spent driving	Physical activities
X1090_0_0	LA_by_Phosphatidylc	CatOrd	100452	-0.0484603	0.0065153	-7.43792	-0.0612303	-0.0356903	1.03092e-13	1.01386e-07	***	Assessment centre > Touchscreen > Lifestyle and environment > Physical activity	Time spent driving	Physical activities
X1090_0_0	LA_by_Total_TG	CatOrd	100473	-0.0315977	0.00686476	-4.60289	-0.0450527	-0.0181428	4.17184e-06	1		Assessment centre > Touchscreen > Lifestyle and environment > Physical activity	Time spent driving	Physical activities
X1090_0_0	Citrate_by_Glucose	CatOrd	99972	-0.000740369	0.00612283	-0.120919	-0.0127411	0.0112604	0.903755	1		Assessment centre > Touchscreen > Lifestyle and environment > Physical activity	Time spent driving	Physical activities
X1090_0_0	Glucose_by_bOHbutyrate	CatOrd	96098	0.0550241	0.00634048	8.67822	0.0425968	0.0674515	4.08146e-18	4.0139e-12	***	Assessment centre > Touchscreen > Lifestyle and environment > Physical activity	Time spent driving	Physical activities
X1090_0_0	Glucose_by_Sphingomyelins	CatOrd	98424	-0.0379892	0.00653878	-5.80983	-0.0508052	-0.0251732	6.27284e-09	0.006169	**	Assessment centre > Touchscreen > Lifestyle and environment > Physical activity	Time spent driving	Physical activities
X1090_0_0	Lactate_by_Pyruvate	CatOrd	99133	0.0275572	0.00625544	4.40533	0.0152966	0.0398179	1.05736e-05	1		Assessment centre > Touchscreen > Lifestyle and environment > Physical activity	Time spent driving	Physical activities
X1090_0_0	bOHbutyrate_by_Phosphatidylc	CatOrd	94940	-0.062524	0.00634918	-9.84757	-0.0749684	-0.0500796	7.20183e-23	7.08261e-17	***	Assessment centre > Touchscreen > Lifestyle and environment > Physical activity	Time spent driving	Physical activities
X1090_0_0	ApoA1_by_Total_TG	CatOrd	100537	-0.00734707	0.00674266	-1.08964	-0.0205627	0.00586854	0.275874	1		Assessment centre > Touchscreen > Lifestyle and environment > Physical activity	Time spent driving	Physical activities
X1090_0_0	ApoB_by_Total_TG	CatOrd	100564	-0.00530535	0.00669496	-0.79244	-0.0184275	0.00781677	0.428106	1		Assessment centre > Touchscreen > Lifestyle and environment > Physical activity	Time spent driving	Physical activities
X1090_0_0	Cholines_by_Phosphatidylc	CatOrd	100419	-0.0198376	0.00620371	-3.1977	-0.0319969	-0.00767836	0.00138569	1		Assessment centre > Touchscreen > Lifestyle and environment > Physical activity	Time spent driving	Physical activities
X1090_0_0	Phosphatidylc_by_Sphingomyelins	CatOrd	100344	-0.000935	0.00602584	-0.155165	-0.0127457	0.0108757	0.876692	1		Assessment centre > Touchscreen > Lifestyle and environment > Physical activity	Time spent driving	Physical activities
X1090_0_0	Phosphatidylc_by_Total_TG	CatOrd	100469	-0.00971918	0.00689895	-1.40879	-0.0232411	0.00380277	0.1589	1		Assessment centre > Touchscreen > Lifestyle and environment > Physical activity	Time spent driving	Physical activities
X1160_0_0	Ala	CatOrd	147901	0.00973575	0.00484238	2.01053	0.000244681	0.0192268	0.044377	1		Assessment centre > Touchscreen > Lifestyle and environment > Sleep	Sleep duration	Lifestyle factors
X1160_0_0	Gln	CatOrd	147446	-0.0476654	0.00499285	-9.54674	-0.0574514	-0.0378794	1.35784e-21	1.33536e-15	***	Assessment centre > Touchscreen > Lifestyle and environment > Sleep	Sleep duration	Lifestyle factors
X1160_0_0	Gly	CatOrd	146680	-0.0309441	0.00518612	-5.96672	-0.0411089	-0.0207793	2.42623e-09	0.00238606	**	Assessment centre > Touchscreen > Lifestyle and environment > Sleep	Sleep duration	Lifestyle factors
X1160_0_0	His	CatOrd	147718	-0.00677623	0.0047211	-1.43531	-0.0160296	0.00247713	0.151202	1		Assessment centre > Touchscreen > Lifestyle and environment > Sleep	Sleep duration	Lifestyle factors
X1160_0_0	Phe	CatOrd	147653	0.00670311	0.00487327	1.37548	-0.00284851	0.0162547	0.168984	1		Assessment centre > Touchscreen > Lifestyle and environment > Sleep	Sleep duration	Lifestyle factors
X1160_0_0	Tyr	CatOrd	147637	0.0053649	0.00491591	1.09133	-0.00427029	0.0150001	0.275128	1		Assessment centre > Touchscreen > Lifestyle and environment > Sleep	Sleep duration	Lifestyle factors
X1160_0_0	Ile	CatOrd	147426	0.00932829	0.00491839	1.89662	-0.000311752	0.0189683	0.0578807	1		Assessment centre > Touchscreen > Lifestyle and environment > Sleep	Sleep duration	Lifestyle factors
X1160_0_0	Leu	CatOrd	147611	0.0086068	0.00506226	1.70019	-0.00131523	0.0185288	0.0890975	1		Assessment centre > Touchscreen > Lifestyle and environment > Sleep	Sleep duration	Lifestyle factors
X1160_0_0	Total_BCAA	CatOrd	147548	0.0196652	0.00512836	3.8346	0.00961365	0.0297168	0.000125819	1		Assessment centre > Touchscreen > Lifestyle and environment > Sleep	Sleep duration	Lifestyle factors
X1160_0_0	Val	CatOrd	147678	0.0291273	0.00517379	5.62978	0.0189867	0.0392679	1.80763e-08	0.0177771	*	Assessment centre > Touchscreen > Lifestyle and environment > Sleep	Sleep duration	Lifestyle factors
X1160_0_0	ApoB_by_ApoA1	CatOrd	147923	0.0209012	0.00529143	3.95002	0.0105301	0.0312724	7.81805e-05	1		Assessment centre > Touchscreen > Lifestyle and environment > Sleep	Sleep duration	Lifestyle factors
X1160_0_0	ApoA1	CatOrd	147892	-0.0304694	0.00537877	-5.66474	-0.0410117	-0.019927	1.47517e-08	0.0145075	*	Assessment centre > Touchscreen > Lifestyle and environment > Sleep	Sleep duration	Lifestyle factors
X1160_0_0	ApoB	CatOrd	147927	0.00503451	0.00527012	0.955294	-0.00529492	0.0153639	0.339431	1		Assessment centre > Touchscreen > Lifestyle and environment > Sleep	Sleep duration	Lifestyle factors
X1160_0_0	Clinical_LDL_C	CatOrd	147925	-0.0202293	0.00534935	-3.78163	-0.030714	-0.00974456	0.000155864	1		Assessment centre > Touchscreen > Lifestyle and environment > Sleep	Sleep duration	Lifestyle factors
X1160_0_0	HDL_C	CatOrd	147902	-0.0358208	0.00567319	-6.31404	-0.0469402	-0.0247013	2.72604e-10	0.000268091	***	Assessment centre > Touchscreen > Lifestyle and environment > Sleep	Sleep duration	Lifestyle factors
X1160_0_0	LDL_C	CatOrd	147923	-0.0166868	0.00524229	-3.18311	-0.0269617	-0.0064119	0.00145732	1		Assessment centre > Touchscreen > Lifestyle and environment > Sleep	Sleep duration	Lifestyle factors
X1160_0_0	non_HDL_C	CatOrd	147927	-0.0067213	0.00535246	-1.25574	-0.0172121	0.00376951	0.209211	1		Assessment centre > Touchscreen > Lifestyle and environment > Sleep	Sleep duration	Lifestyle factors
X1160_0_0	Remnant_C	CatOrd	147931	0.00644141	0.00539293	1.19442	-0.00412873	0.0170116	0.232316	1		Assessment centre > Touchscreen > Lifestyle and environment > Sleep	Sleep duration	Lifestyle factors
X1160_0_0	Total_C	CatOrd	147919	-0.0179576	0.00548766	-3.27235	-0.0287134	-0.00720175	0.0010668	1		Assessment centre > Touchscreen > Lifestyle and environment > Sleep	Sleep duration	Lifestyle factors
X1160_0_0	VLDL_C	CatOrd	147928	0.0236026	0.00520126	4.53787	0.0134082	0.0337971	5.68707e-06	1		Assessment centre > Touchscreen > Lifestyle and environment > Sleep	Sleep duration	Lifestyle factors
X1160_0_0	HDL_CE	CatOrd	147912	-0.0400661	0.00564108	-7.10257	-0.0511227	-0.0290096	1.23007e-12	1.20971e-06	***	Assessment centre > Touchscreen > Lifestyle and environment > Sleep	Sleep duration	Lifestyle factors
X1160_0_0	LDL_CE	CatOrd	147921	-0.0131172	0.00519629	-2.52435	-0.023302	-0.00293252	0.0115923	1		Assessment centre > Touchscreen > Lifestyle and environment > Sleep	Sleep duration	Lifestyle factors
X1160_0_0	Total_CE	CatOrd	147916	-0.0221394	0.00548843	-4.03383	-0.0328968	-0.0113821	5.49018e-05	1		Assessment centre > Touchscreen > Lifestyle and environment > Sleep	Sleep duration	Lifestyle factors
X1160_0_0	VLDL_CE	CatOrd	147927	0.0217068	0.00523619	4.14554	0.0114439	0.0319697	3.39208e-05	1		Assessment centre > Touchscreen > Lifestyle and environment > Sleep	Sleep duration	Lifestyle factors
X1160_0_0	Omega_6_by_Omega_3	CatOrd	146731	-0.0543978	0.00511639	-10.6321	-0.0644259	-0.0443697	2.16113e-26	2.12535e-20	***	Assessment centre > Touchscreen > Lifestyle and environment > Sleep	Sleep duration	Lifestyle factors
X1160_0_0	PUFA_by_MUFA	CatOrd	147799	-0.0269895	0.00559699	-4.82214	-0.0379596	-0.0160194	1.42166e-06	1		Assessment centre > Touchscreen > Lifestyle and environment > Sleep	Sleep duration	Lifestyle factors
X1160_0_0	DHA_pct	CatOrd	147546	0.0269965	0.00527493	5.11789	0.0166576	0.0373353	3.0936e-07	0.304239		Assessment centre > Touchscreen > Lifestyle and environment > Sleep	Sleep duration	Lifestyle factors
X1160_0_0	LA_pct	CatOrd	147798	-0.0402934	0.00553117	-7.28479	-0.0511345	-0.0294523	3.23761e-13	3.18401e-07	***	Assessment centre > Touchscreen > Lifestyle and environment > Sleep	Sleep duration	Lifestyle factors
X1160_0_0	MUFA_pct	CatOrd	147803	0.0269056	0.00561033	4.79573	0.0159094	0.0379019	1.62241e-06	1		Assessment centre > Touchscreen > Lifestyle and environment > Sleep	Sleep duration	Lifestyle factors
X1160_0_0	Omega_3_pct	CatOrd	147475	0.0462379	0.00515756	8.96507	0.0361291	0.0563467	3.13589e-19	3.08398e-13	***	Assessment centre > Touchscreen > Lifestyle and environment > Sleep	Sleep duration	Lifestyle factors
X1160_0_0	Omega_6_pct	CatOrd	147797	-0.0424707	0.00531714	-7.98751	-0.0528923	-0.0320491	1.38672e-15	1.36376e-09	***	Assessment centre > Touchscreen > Lifestyle and environment > Sleep	Sleep duration	Lifestyle factors
X1160_0_0	PUFA_pct	CatOrd	147798	-0.0240928	0.00538635	-4.47294	-0.0346501	-0.0135356	7.72103e-06	1		Assessment centre > Touchscreen > Lifestyle and environment > Sleep	Sleep duration	Lifestyle factors
X1160_0_0	SFA_pct	CatOrd	147785	0.00915976	0.00501898	1.82502	-0.000677443	0.018997	0.0679995	1		Assessment centre > Touchscreen > Lifestyle and environment > Sleep	Sleep duration	Lifestyle factors
X1160_0_0	DHA	CatOrd	147397	0.0333163	0.00517094	6.44299	0.0231813	0.0434514	1.17501e-10	0.000115556	***	Assessment centre > Touchscreen > Lifestyle and environment > Sleep	Sleep duration	Lifestyle factors
X1160_0_0	LA	CatOrd	147763	-0.00778737	0.00526158	-1.48004	-0.0181001	0.00252533	0.138864	1		Assessment centre > Touchscreen > Lifestyle and environment > Sleep	Sleep duration	Lifestyle factors
X1160_0_0	MUFA	CatOrd	147559	0.020301	0.0051512	3.94102	0.0102046	0.0303974	8.11721e-05	1		Assessment centre > Touchscreen > Lifestyle and environment > Sleep	Sleep duration	Lifestyle factors
X1160_0_0	Omega_3	CatOrd	147499	0.0409532	0.00503595	8.13218	0.0310828	0.0508237	4.24879e-16	4.17845e-10	***	Assessment centre > Touchscreen > Lifestyle and environment > Sleep	Sleep duration	Lifestyle factors
X1160_0_0	Omega_6	CatOrd	147773	-0.00830797	0.00519125	-1.60038	-0.0184828	0.00186687	0.109516	1		Assessment centre > Touchscreen > Lifestyle and environment > Sleep	Sleep duration	Lifestyle factors
X1160_0_0	PUFA	CatOrd	147776	0.00440631	0.00514628	0.856213	-0.0056804	0.014493	0.391881	1		Assessment centre > Touchscreen > Lifestyle and environment > Sleep	Sleep duration	Lifestyle factors
X1160_0_0	SFA	CatOrd	147586	0.0147076	0.00508397	2.89293	0.00474298	0.0246722	0.00381723	1		Assessment centre > Touchscreen > Lifestyle and environment > Sleep	Sleep duration	Lifestyle factors
X1160_0_0	Total_FA	CatOrd	147703	0.0140282	0.00508027	2.76131	0.00407089	0.0239855	0.00575766	1		Assessment centre > Touchscreen > Lifestyle and environment > Sleep	Sleep duration	Lifestyle factors
X1160_0_0	Unsaturation	CatOrd	147788	0.000286187	0.00533626	0.0536306	-0.0101729	0.0107453	0.95723	1		Assessment centre > Touchscreen > Lifestyle and environment > Sleep	Sleep duration	Lifestyle factors
X1160_0_0	Albumin	CatOrd	147741	-0.00858634	0.00497725	-1.72512	-0.0183418	0.00116907	0.0845083	1		Assessment centre > Touchscreen > Lifestyle and environment > Sleep	Sleep duration	Lifestyle factors
X1160_0_0	Creatinine	CatOrd	146211	0.0386826	0.00574492	6.73336	0.0274226	0.0499427	1.66398e-11	1.63644e-05	***	Assessment centre > Touchscreen > Lifestyle and environment > Sleep	Sleep duration	Lifestyle factors
X1160_0_0	HDL_FC	CatOrd	147861	-0.0189994	0.00564751	-3.36421	-0.0300685	-0.00793029	0.000767829	1		Assessment centre > Touchscreen > Lifestyle and environment > Sleep	Sleep duration	Lifestyle factors
X1160_0_0	LDL_FC	CatOrd	147926	-0.023927	0.00528109	-4.53069	-0.0342779	-0.0135761	5.88364e-06	1		Assessment centre > Touchscreen > Lifestyle and environment > Sleep	Sleep duration	Lifestyle factors
X1160_0_0	Total_FC	CatOrd	147921	-0.00600695	0.00541956	-1.10838	-0.0166293	0.00461539	0.267698	1		Assessment centre > Touchscreen > Lifestyle and environment > Sleep	Sleep duration	Lifestyle factors
X1160_0_0	VLDL_FC	CatOrd	147919	0.0256834	0.0051459	4.99103	0.0155974	0.0357694	6.0125e-07	0.591296		Assessment centre > Touchscreen > Lifestyle and environment > Sleep	Sleep duration	Lifestyle factors
X1160_0_0	Citrate	CatOrd	147870	-0.00148276	0.00492157	-0.301278	-0.011129	0.00816352	0.763203	1		Assessment centre > Touchscreen > Lifestyle and environment > Sleep	Sleep duration	Lifestyle factors
X1160_0_0	Glucose	CatOrd	145402	0.0157299	0.00508145	3.09555	0.00577026	0.0256895	0.00196482	1		Assessment centre > Touchscreen > Lifestyle and environment > Sleep	Sleep duration	Lifestyle factors
X1160_0_0	Lactate	CatOrd	147650	0.00558169	0.00494467	1.12883	-0.00410986	0.0152732	0.258972	1		Assessment centre > Touchscreen > Lifestyle and environment > Sleep	Sleep duration	Lifestyle factors
X1160_0_0	Pyruvate	CatOrd	147034	0.00565679	0.0048679	1.16206	-0.00388431	0.0151979	0.245214	1		Assessment centre > Touchscreen > Lifestyle and environment > Sleep	Sleep duration	Lifestyle factors
X1160_0_0	GlycA	CatOrd	147892	0.0207367	0.00526647	3.93749	0.0104144	0.031059	8.23747e-05	1		Assessment centre > Touchscreen > Lifestyle and environment > Sleep	Sleep duration	Lifestyle factors
X1160_0_0	Acetate	CatOrd	145379	4.76306e-05	0.00485724	0.00980612	-0.00947255	0.00956781	0.992176	1		Assessment centre > Touchscreen > Lifestyle and environment > Sleep	Sleep duration	Lifestyle factors
X1160_0_0	Acetoacetate	CatOrd	143528	0.0126128	0.0049887	2.52827	0.00283492	0.0223906	0.0114638	1		Assessment centre > Touchscreen > Lifestyle and environment > Sleep	Sleep duration	Lifestyle factors
X1160_0_0	Acetone	CatOrd	145575	-0.0080621	0.00489517	-1.64695	-0.0176566	0.00153243	0.0995704	1		Assessment centre > Touchscreen > Lifestyle and environment > Sleep	Sleep duration	Lifestyle factors
X1160_0_0	bOHbutyrate	CatOrd	138905	0.0156205	0.00505636	3.08927	0.00571	0.0255309	0.00200688	1		Assessment centre > Touchscreen > Lifestyle and environment > Sleep	Sleep duration	Lifestyle factors
X1160_0_0	HDL_P	CatOrd	147874	-0.0412399	0.00516449	-7.98529	-0.0513623	-0.0311175	1.41194e-15	1.38856e-09	***	Assessment centre > Touchscreen > Lifestyle and environment > Sleep	Sleep duration	Lifestyle factors
X1160_0_0	LDL_P	CatOrd	147924	0.00424321	0.00516864	0.820954	-0.00588732	0.0143737	0.411674	1		Assessment centre > Touchscreen > Lifestyle and environment > Sleep	Sleep duration	Lifestyle factors
X1160_0_0	Total_P	CatOrd	147878	-0.0387438	0.00517484	-7.48697	-0.0488865	-0.0286012	7.0873e-14	6.96998e-08	***	Assessment centre > Touchscreen > Lifestyle and environment > Sleep	Sleep duration	Lifestyle factors
X1160_0_0	VLDL_P	CatOrd	147909	0.028113	0.00506967	5.54533	0.0181765	0.0380496	2.93894e-08	0.0289029	*	Assessment centre > Touchscreen > Lifestyle and environment > Sleep	Sleep duration	Lifestyle factors
X1160_0_0	HDL_size	CatOrd	147935	0.0104328	0.00583657	1.78748	-0.00100691	0.0218724	0.0738615	1		Assessment centre > Touchscreen > Lifestyle and environment > Sleep	Sleep duration	Lifestyle factors
X1160_0_0	LDL_size	CatOrd	147917	-0.0075862	0.00514068	-1.47572	-0.0176619	0.00248954	0.140022	1		Assessment centre > Touchscreen > Lifestyle and environment > Sleep	Sleep duration	Lifestyle factors
X1160_0_0	VLDL_size	CatOrd	147940	0.0157335	0.00546223	2.88042	0.00502756	0.0264395	0.003972	1		Assessment centre > Touchscreen > Lifestyle and environment > Sleep	Sleep duration	Lifestyle factors
X1160_0_0	IDL_C	CatOrd	147927	-0.0162186	0.00560725	-2.89243	-0.0272088	-0.00522836	0.00382332	1		Assessment centre > Touchscreen > Lifestyle and environment > Sleep	Sleep duration	Lifestyle factors
X1160_0_0	IDL_CE	CatOrd	147927	-0.01763	0.00558347	-3.15753	-0.0285736	-0.00668639	0.00159143	1		Assessment centre > Touchscreen > Lifestyle and environment > Sleep	Sleep duration	Lifestyle factors
X1160_0_0	IDL_FC	CatOrd	147928	-0.00917463	0.00553652	-1.65711	-0.0200262	0.00167695	0.0974993	1		Assessment centre > Touchscreen > Lifestyle and environment > Sleep	Sleep duration	Lifestyle factors
X1160_0_0	IDL_L	CatOrd	147925	-0.00742271	0.00557819	-1.33067	-0.018356	0.00351054	0.183301	1		Assessment centre > Touchscreen > Lifestyle and environment > Sleep	Sleep duration	Lifestyle factors
X1160_0_0	IDL_P	CatOrd	147928	-0.00172973	0.00541509	-0.319428	-0.0123433	0.00888384	0.749402	1		Assessment centre > Touchscreen > Lifestyle and environment > Sleep	Sleep duration	Lifestyle factors
X1160_0_0	IDL_PL	CatOrd	147919	0.00353238	0.00552254	0.639629	-0.00729181	0.0143566	0.522415	1		Assessment centre > Touchscreen > Lifestyle and environment > Sleep	Sleep duration	Lifestyle factors
X1160_0_0	IDL_TG	CatOrd	147707	0.0357999	0.00498301	7.1844	0.0260332	0.0455666	6.78215e-13	6.66988e-07	***	Assessment centre > Touchscreen > Lifestyle and environment > Sleep	Sleep duration	Lifestyle factors
X1160_0_0	L_HDL_C	CatOrd	147868	-0.0125668	0.00585323	-2.14699	-0.0240392	-0.00109449	0.0317958	1		Assessment centre > Touchscreen > Lifestyle and environment > Sleep	Sleep duration	Lifestyle factors
X1160_0_0	L_HDL_CE	CatOrd	147883	-0.0155184	0.00583572	-2.65921	-0.0269564	-0.00408037	0.00783336	1		Assessment centre > Touchscreen > Lifestyle and environment > Sleep	Sleep duration	Lifestyle factors
X1160_0_0	L_HDL_FC	CatOrd	147824	-0.00520698	0.00578692	-0.899785	-0.0165493	0.00613538	0.368236	1		Assessment centre > Touchscreen > Lifestyle and environment > Sleep	Sleep duration	Lifestyle factors
X1160_0_0	L_HDL_L	CatOrd	147870	-0.00707078	0.00584556	-1.2096	-0.0185281	0.00438652	0.226435	1		Assessment centre > Touchscreen > Lifestyle and environment > Sleep	Sleep duration	Lifestyle factors
X1160_0_0	L_HDL_P	CatOrd	147861	-0.010531	0.00576825	-1.82568	-0.0218367	0.00077478	0.0679002	1		Assessment centre > Touchscreen > Lifestyle and environment > Sleep	Sleep duration	Lifestyle factors
X1160_0_0	L_HDL_PL	CatOrd	147886	-0.0078507	0.005748	-1.36582	-0.0191168	0.00341537	0.171999	1		Assessment centre > Touchscreen > Lifestyle and environment > Sleep	Sleep duration	Lifestyle factors
X1160_0_0	L_HDL_TG	CatOrd	147709	0.0378496	0.00495423	7.63986	0.0281394	0.0475599	2.18751e-14	2.1513e-08	***	Assessment centre > Touchscreen > Lifestyle and environment > Sleep	Sleep duration	Lifestyle factors
X1160_0_0	L_LDL_C	CatOrd	147917	-0.0186054	0.00528167	-3.52264	-0.0289575	-0.00825333	0.000427405	1		Assessment centre > Touchscreen > Lifestyle and environment > Sleep	Sleep duration	Lifestyle factors
X1160_0_0	L_LDL_CE	CatOrd	147915	-0.0162082	0.00522083	-3.10452	-0.026441	-0.00597532	0.00190627	1		Assessment centre > Touchscreen > Lifestyle and environment > Sleep	Sleep duration	Lifestyle factors
X1160_0_0	L_LDL_FC	CatOrd	147921	-0.0235866	0.00535623	-4.40358	-0.0340848	-0.0130884	1.06554e-05	1		Assessment centre > Touchscreen > Lifestyle and environment > Sleep	Sleep duration	Lifestyle factors
X1160_0_0	L_LDL_L	CatOrd	147919	-0.0160083	0.00527818	-3.03292	-0.0263535	-0.00566309	0.00242238	1		Assessment centre > Touchscreen > Lifestyle and environment > Sleep	Sleep duration	Lifestyle factors
X1160_0_0	L_LDL_P	CatOrd	147919	0.00353773	0.00518337	0.682514	-0.00662169	0.0136971	0.494915	1		Assessment centre > Touchscreen > Lifestyle and environment > Sleep	Sleep duration	Lifestyle factors
X1160_0_0	L_LDL_PL	CatOrd	147928	-0.0170436	0.00525219	-3.24505	-0.0273379	-0.00674931	0.00117457	1		Assessment centre > Touchscreen > Lifestyle and environment > Sleep	Sleep duration	Lifestyle factors
X1160_0_0	L_LDL_TG	CatOrd	147654	0.0276305	0.00499902	5.52717	0.0178324	0.0374285	3.25978e-08	0.0320582	*	Assessment centre > Touchscreen > Lifestyle and environment > Sleep	Sleep duration	Lifestyle factors
X1160_0_0	L_VLDL_C	CatOrd	147926	0.0259414	0.00511883	5.06783	0.0159085	0.0359743	4.0286e-07	0.396191		Assessment centre > Touchscreen > Lifestyle and environment > Sleep	Sleep duration	Lifestyle factors
X1160_0_0	L_VLDL_CE	CatOrd	147930	0.0258848	0.00507486	5.10059	0.0159381	0.0358315	3.39006e-07	0.333394		Assessment centre > Touchscreen > Lifestyle and environment > Sleep	Sleep duration	Lifestyle factors
X1160_0_0	L_VLDL_FC	CatOrd	147914	0.0255173	0.00515874	4.94643	0.0154062	0.0356285	7.56707e-07	0.744181		Assessment centre > Touchscreen > Lifestyle and environment > Sleep	Sleep duration	Lifestyle factors
X1160_0_0	L_VLDL_L	CatOrd	147886	0.0241675	0.00514662	4.6958	0.0140801	0.0342549	2.65798e-06	1		Assessment centre > Touchscreen > Lifestyle and environment > Sleep	Sleep duration	Lifestyle factors
X1160_0_0	L_VLDL_P	CatOrd	147889	0.0259594	0.00511763	5.07254	0.0159288	0.0359899	3.93012e-07	0.386506		Assessment centre > Touchscreen > Lifestyle and environment > Sleep	Sleep duration	Lifestyle factors
X1160_0_0	L_VLDL_PL	CatOrd	147901	0.0268341	0.00516701	5.19335	0.0167067	0.0369614	2.0682e-07	0.203397		Assessment centre > Touchscreen > Lifestyle and environment > Sleep	Sleep duration	Lifestyle factors
X1160_0_0	L_VLDL_TG	CatOrd	147812	0.0209616	0.00509267	4.11604	0.01098	0.0309433	3.85655e-05	1		Assessment centre > Touchscreen > Lifestyle and environment > Sleep	Sleep duration	Lifestyle factors
X1160_0_0	M_HDL_C	CatOrd	147908	-0.0405143	0.00536183	-7.55606	-0.0510235	-0.0300051	4.17838e-14	4.10921e-08	***	Assessment centre > Touchscreen > Lifestyle and environment > Sleep	Sleep duration	Lifestyle factors
X1160_0_0	M_HDL_CE	CatOrd	147910	-0.0430058	0.00533816	-8.05629	-0.0534686	-0.032543	7.92212e-16	7.79098e-10	***	Assessment centre > Touchscreen > Lifestyle and environment > Sleep	Sleep duration	Lifestyle factors
X1160_0_0	M_HDL_FC	CatOrd	147898	-0.0285052	0.00537471	-5.30357	-0.0390396	-0.0179708	1.13719e-07	0.111837		Assessment centre > Touchscreen > Lifestyle and environment > Sleep	Sleep duration	Lifestyle factors
X1160_0_0	M_HDL_L	CatOrd	147895	-0.0297717	0.00527079	-5.64844	-0.0401025	-0.019441	1.62209e-08	0.0159524	*	Assessment centre > Touchscreen > Lifestyle and environment > Sleep	Sleep duration	Lifestyle factors
X1160_0_0	M_HDL_P	CatOrd	147902	-0.0317395	0.00526951	-6.02323	-0.0420677	-0.0214112	1.71375e-09	0.00168538	**	Assessment centre > Touchscreen > Lifestyle and environment > Sleep	Sleep duration	Lifestyle factors
X1160_0_0	M_HDL_PL	CatOrd	147891	-0.0243597	0.00518901	-4.69448	-0.0345302	-0.0141893	2.67522e-06	1		Assessment centre > Touchscreen > Lifestyle and environment > Sleep	Sleep duration	Lifestyle factors
X1160_0_0	M_HDL_TG	CatOrd	147782	0.0299636	0.00491573	6.09545	0.0203287	0.0395984	1.09399e-09	0.00107588	**	Assessment centre > Touchscreen > Lifestyle and environment > Sleep	Sleep duration	Lifestyle factors
X1160_0_0	M_LDL_C	CatOrd	147923	-0.012151	0.00510922	-2.37825	-0.0221651	-0.00213695	0.0173961	1		Assessment centre > Touchscreen > Lifestyle and environment > Sleep	Sleep duration	Lifestyle factors
X1160_0_0	M_LDL_CE	CatOrd	147921	-0.00743213	0.00509185	-1.45961	-0.0174122	0.0025479	0.144399	1		Assessment centre > Touchscreen > Lifestyle and environment > Sleep	Sleep duration	Lifestyle factors
X1160_0_0	M_LDL_FC	CatOrd	147924	-0.023563	0.00510542	-4.61529	-0.0335697	-0.0135564	3.92868e-06	1		Assessment centre > Touchscreen > Lifestyle and environment > Sleep	Sleep duration	Lifestyle factors
X1160_0_0	M_LDL_L	CatOrd	147920	-0.0108355	0.00511089	-2.12009	-0.0208529	-0.000818182	0.0340004	1		Assessment centre > Touchscreen > Lifestyle and environment > Sleep	Sleep duration	Lifestyle factors
X1160_0_0	M_LDL_P	CatOrd	147924	0.00247794	0.00509944	0.485924	-0.00751696	0.0124728	0.627022	1		Assessment centre > Touchscreen > Lifestyle and environment > Sleep	Sleep duration	Lifestyle factors
X1160_0_0	M_LDL_PL	CatOrd	147922	-0.01382	0.00507127	-2.72516	-0.0237597	-0.00388035	0.0064277	1		Assessment centre > Touchscreen > Lifestyle and environment > Sleep	Sleep duration	Lifestyle factors
X1160_0_0	M_LDL_TG	CatOrd	147514	0.0285549	0.00503229	5.67432	0.0186916	0.0384181	1.39499e-08	0.013719	*	Assessment centre > Touchscreen > Lifestyle and environment > Sleep	Sleep duration	Lifestyle factors
X1160_0_0	M_VLDL_C	CatOrd	147928	0.00560278	0.00529101	1.05892	-0.0047676	0.0159731	0.289636	1		Assessment centre > Touchscreen > Lifestyle and environment > Sleep	Sleep duration	Lifestyle factors
X1160_0_0	M_VLDL_CE	CatOrd	147925	-0.000363723	0.0053692	-0.0677425	-0.0108874	0.0101599	0.945991	1		Assessment centre > Touchscreen > Lifestyle and environment > Sleep	Sleep duration	Lifestyle factors
X1160_0_0	M_VLDL_FC	CatOrd	147923	0.0131222	0.00515191	2.54704	0.0030244	0.0232199	0.010865	1		Assessment centre > Touchscreen > Lifestyle and environment > Sleep	Sleep duration	Lifestyle factors
X1160_0_0	M_VLDL_L	CatOrd	147920	0.016418	0.00509261	3.22389	0.00643649	0.0263995	0.0012649	1		Assessment centre > Touchscreen > Lifestyle and environment > Sleep	Sleep duration	Lifestyle factors
X1160_0_0	M_VLDL_P	CatOrd	147925	0.0147472	0.00508143	2.90218	0.00478762	0.0247068	0.00370629	1		Assessment centre > Touchscreen > Lifestyle and environment > Sleep	Sleep duration	Lifestyle factors
X1160_0_0	M_VLDL_PL	CatOrd	147924	0.0146796	0.0051231	2.86538	0.00463837	0.0247209	0.00416563	1		Assessment centre > Touchscreen > Lifestyle and environment > Sleep	Sleep duration	Lifestyle factors
X1160_0_0	M_VLDL_TG	CatOrd	147883	0.0205633	0.00504536	4.0757	0.0106744	0.0304523	4.5901e-05	1		Assessment centre > Touchscreen > Lifestyle and environment > Sleep	Sleep duration	Lifestyle factors
X1160_0_0	S_HDL_C	CatOrd	147869	-0.0478894	0.00484607	-9.88211	-0.0573877	-0.0383911	5.05997e-23	4.9762e-17	***	Assessment centre > Touchscreen > Lifestyle and environment > Sleep	Sleep duration	Lifestyle factors
X1160_0_0	S_HDL_CE	CatOrd	147875	-0.0532846	0.0048197	-11.0556	-0.0627312	-0.043838	2.11325e-28	2.07827e-22	***	Assessment centre > Touchscreen > Lifestyle and environment > Sleep	Sleep duration	Lifestyle factors
X1160_0_0	S_HDL_FC	CatOrd	147858	-0.0253	0.00492478	-5.13728	-0.0349525	-0.0156474	2.791e-07	0.27448		Assessment centre > Touchscreen > Lifestyle and environment > Sleep	Sleep duration	Lifestyle factors
X1160_0_0	S_HDL_L	CatOrd	147868	-0.033959	0.00490603	-6.9219	-0.0435748	-0.0243432	4.47417e-12	4.40011e-06	***	Assessment centre > Touchscreen > Lifestyle and environment > Sleep	Sleep duration	Lifestyle factors
X1160_0_0	S_HDL_P	CatOrd	147869	-0.0443911	0.00482933	-9.19197	-0.0538566	-0.0349256	3.90492e-20	3.84028e-14	***	Assessment centre > Touchscreen > Lifestyle and environment > Sleep	Sleep duration	Lifestyle factors
X1160_0_0	S_HDL_PL	CatOrd	147874	-0.0293729	0.00491387	-5.97755	-0.0390041	-0.0197417	2.27034e-09	0.00223276	**	Assessment centre > Touchscreen > Lifestyle and environment > Sleep	Sleep duration	Lifestyle factors
X1160_0_0	S_HDL_TG	CatOrd	147836	0.0297731	0.00514926	5.78202	0.0196806	0.0398657	7.39549e-09	0.00727307	**	Assessment centre > Touchscreen > Lifestyle and environment > Sleep	Sleep duration	Lifestyle factors
X1160_0_0	S_LDL_C	CatOrd	147926	-0.00903836	0.00514505	-1.75671	-0.0191227	0.00104594	0.0789695	1		Assessment centre > Touchscreen > Lifestyle and environment > Sleep	Sleep duration	Lifestyle factors
X1160_0_0	S_LDL_CE	CatOrd	147924	-0.00384506	0.00513721	-0.748473	-0.013914	0.00622387	0.454176	1		Assessment centre > Touchscreen > Lifestyle and environment > Sleep	Sleep duration	Lifestyle factors
X1160_0_0	S_LDL_FC	CatOrd	147930	-0.0205259	0.00510407	-4.02147	-0.0305298	-0.0105219	5.78644e-05	1		Assessment centre > Touchscreen > Lifestyle and environment > Sleep	Sleep duration	Lifestyle factors
X1160_0_0	S_LDL_L	CatOrd	147924	-0.00459533	0.00514558	-0.893063	-0.0146807	0.00549002	0.371825	1		Assessment centre > Touchscreen > Lifestyle and environment > Sleep	Sleep duration	Lifestyle factors
X1160_0_0	S_LDL_P	CatOrd	147926	0.00856984	0.00516125	1.66042	-0.00154622	0.0186859	0.0968325	1		Assessment centre > Touchscreen > Lifestyle and environment > Sleep	Sleep duration	Lifestyle factors
X1160_0_0	S_LDL_PL	CatOrd	147923	-0.00394527	0.00511992	-0.770572	-0.0139803	0.00608978	0.440962	1		Assessment centre > Touchscreen > Lifestyle and environment > Sleep	Sleep duration	Lifestyle factors
X1160_0_0	S_LDL_TG	CatOrd	147537	0.0324974	0.00508159	6.39512	0.0225375	0.0424573	1.60898e-10	0.000158235	***	Assessment centre > Touchscreen > Lifestyle and environment > Sleep	Sleep duration	Lifestyle factors
X1160_0_0	S_VLDL_C	CatOrd	147918	0.0181331	0.00511602	3.54439	0.00810574	0.0281605	0.000393651	1		Assessment centre > Touchscreen > Lifestyle and environment > Sleep	Sleep duration	Lifestyle factors
X1160_0_0	S_VLDL_CE	CatOrd	147916	0.0219829	0.00510462	4.30647	0.0119778	0.0319879	1.65989e-05	1		Assessment centre > Touchscreen > Lifestyle and environment > Sleep	Sleep duration	Lifestyle factors
X1160_0_0	S_VLDL_FC	CatOrd	147918	0.0108927	0.00512123	2.12696	0.000855063	0.0209303	0.0334247	1		Assessment centre > Touchscreen > Lifestyle and environment > Sleep	Sleep duration	Lifestyle factors
X1160_0_0	S_VLDL_L	CatOrd	147899	0.0272884	0.00505098	5.40259	0.0173885	0.0371883	6.57861e-08	0.0646971		Assessment centre > Touchscreen > Lifestyle and environment > Sleep	Sleep duration	Lifestyle factors
X1160_0_0	S_VLDL_P	CatOrd	147902	0.0285286	0.0049964	5.70984	0.0187357	0.0383216	1.133e-08	0.0111425	*	Assessment centre > Touchscreen > Lifestyle and environment > Sleep	Sleep duration	Lifestyle factors
X1160_0_0	S_VLDL_PL	CatOrd	147910	0.0178623	0.00506721	3.52507	0.00793054	0.027794	0.000423497	1		Assessment centre > Touchscreen > Lifestyle and environment > Sleep	Sleep duration	Lifestyle factors
X1160_0_0	S_VLDL_TG	CatOrd	147834	0.0345955	0.00502324	6.88709	0.0247499	0.044441	5.71733e-12	5.62268e-06	***	Assessment centre > Touchscreen > Lifestyle and environment > Sleep	Sleep duration	Lifestyle factors
X1160_0_0	XL_HDL_C	CatOrd	147588	0.0072564	0.00577178	1.25722	-0.00405629	0.0185691	0.208676	1		Assessment centre > Touchscreen > Lifestyle and environment > Sleep	Sleep duration	Lifestyle factors
X1160_0_0	XL_HDL_CE	CatOrd	147632	0.00315566	0.0058103	0.543115	-0.00823253	0.0145439	0.587052	1		Assessment centre > Touchscreen > Lifestyle and environment > Sleep	Sleep duration	Lifestyle factors
X1160_0_0	XL_HDL_FC	CatOrd	147536	0.021788	0.00554382	3.93014	0.0109221	0.0326538	8.49366e-05	1		Assessment centre > Touchscreen > Lifestyle and environment > Sleep	Sleep duration	Lifestyle factors
X1160_0_0	XL_HDL_L	CatOrd	147559	0.0164732	0.00574973	2.86503	0.00520369	0.0277426	0.00417025	1		Assessment centre > Touchscreen > Lifestyle and environment > Sleep	Sleep duration	Lifestyle factors
X1160_0_0	XL_HDL_P	CatOrd	147506	0.0155517	0.00572946	2.71435	0.004322	0.0267815	0.00664145	1		Assessment centre > Touchscreen > Lifestyle and environment > Sleep	Sleep duration	Lifestyle factors
X1160_0_0	XL_HDL_PL	CatOrd	147609	0.0171769	0.00570289	3.01197	0.00599927	0.0283546	0.00259602	1		Assessment centre > Touchscreen > Lifestyle and environment > Sleep	Sleep duration	Lifestyle factors
X1160_0_0	XL_HDL_TG	CatOrd	147630	0.0445874	0.00490902	9.08274	0.0349657	0.0542091	1.07131e-19	1.05357e-13	***	Assessment centre > Touchscreen > Lifestyle and environment > Sleep	Sleep duration	Lifestyle factors
X1160_0_0	XL_VLDL_C	CatOrd	147918	0.026773	0.00519027	5.15831	0.0166001	0.036946	2.49509e-07	0.245379		Assessment centre > Touchscreen > Lifestyle and environment > Sleep	Sleep duration	Lifestyle factors
X1160_0_0	XL_VLDL_CE	CatOrd	147932	0.0224185	0.00517244	4.33422	0.0122805	0.0325565	1.46374e-05	1		Assessment centre > Touchscreen > Lifestyle and environment > Sleep	Sleep duration	Lifestyle factors
X1160_0_0	XL_VLDL_FC	CatOrd	147890	0.0303438	0.00518711	5.84984	0.020177	0.0405105	4.93075e-09	0.00484913	**	Assessment centre > Touchscreen > Lifestyle and environment > Sleep	Sleep duration	Lifestyle factors
X1160_0_0	XL_VLDL_L	CatOrd	147823	0.028562	0.00522449	5.46694	0.018322	0.038802	4.58613e-08	0.0451022	*	Assessment centre > Touchscreen > Lifestyle and environment > Sleep	Sleep duration	Lifestyle factors
X1160_0_0	XL_VLDL_P	CatOrd	147836	0.0274927	0.00518986	5.29739	0.0173206	0.0376648	1.17637e-07	0.115689		Assessment centre > Touchscreen > Lifestyle and environment > Sleep	Sleep duration	Lifestyle factors
X1160_0_0	XL_VLDL_PL	CatOrd	147855	0.0301385	0.00521116	5.78345	0.0199246	0.0403524	7.33296e-09	0.00721157	**	Assessment centre > Touchscreen > Lifestyle and environment > Sleep	Sleep duration	Lifestyle factors
X1160_0_0	XL_VLDL_TG	CatOrd	147749	0.0279404	0.00521522	5.35747	0.0177186	0.0381622	8.45203e-08	0.0831211		Assessment centre > Touchscreen > Lifestyle and environment > Sleep	Sleep duration	Lifestyle factors
X1160_0_0	XS_VLDL_C	CatOrd	147917	0.0244156	0.00545179	4.47846	0.0137301	0.0351012	7.52384e-06	1		Assessment centre > Touchscreen > Lifestyle and environment > Sleep	Sleep duration	Lifestyle factors
X1160_0_0	XS_VLDL_CE	CatOrd	147925	0.0204943	0.00553023	3.70587	0.00965506	0.0313335	0.000210742	1		Assessment centre > Touchscreen > Lifestyle and environment > Sleep	Sleep duration	Lifestyle factors
X1160_0_0	XS_VLDL_FC	CatOrd	147898	0.0317385	0.00524522	6.05095	0.0214579	0.0420191	1.44342e-09	0.00141953	**	Assessment centre > Touchscreen > Lifestyle and environment > Sleep	Sleep duration	Lifestyle factors
X1160_0_0	XS_VLDL_L	CatOrd	147891	0.0349088	0.00520467	6.70721	0.0247076	0.0451099	1.99094e-11	1.95798e-05	***	Assessment centre > Touchscreen > Lifestyle and environment > Sleep	Sleep duration	Lifestyle factors
X1160_0_0	XS_VLDL_P	CatOrd	147897	0.0325389	0.00521683	6.2373	0.022314	0.0427639	4.46373e-10	0.000438984	***	Assessment centre > Touchscreen > Lifestyle and environment > Sleep	Sleep duration	Lifestyle factors
X1160_0_0	XS_VLDL_PL	CatOrd	147868	0.0392225	0.00512865	7.64771	0.0291703	0.0492746	2.05811e-14	2.02404e-08	***	Assessment centre > Touchscreen > Lifestyle and environment > Sleep	Sleep duration	Lifestyle factors
X1160_0_0	XS_VLDL_TG	CatOrd	147705	0.0395341	0.00498107	7.93686	0.0297712	0.049297	2.08802e-15	2.05345e-09	***	Assessment centre > Touchscreen > Lifestyle and environment > Sleep	Sleep duration	Lifestyle factors
X1160_0_0	XXL_VLDL_C	CatOrd	147809	0.0344908	0.00525522	6.56315	0.0241905	0.044791	5.28566e-11	5.19816e-05	***	Assessment centre > Touchscreen > Lifestyle and environment > Sleep	Sleep duration	Lifestyle factors
X1160_0_0	XXL_VLDL_CE	CatOrd	147838	0.0321268	0.00523928	6.13191	0.0218578	0.0423958	8.70507e-10	0.000856096	***	Assessment centre > Touchscreen > Lifestyle and environment > Sleep	Sleep duration	Lifestyle factors
X1160_0_0	XXL_VLDL_FC	CatOrd	147767	0.0357016	0.00524894	6.80169	0.0254137	0.0459896	1.0379e-11	1.02072e-05	***	Assessment centre > Touchscreen > Lifestyle and environment > Sleep	Sleep duration	Lifestyle factors
X1160_0_0	XXL_VLDL_L	CatOrd	147631	0.0352641	0.00526936	6.6923	0.0249362	0.0455921	2.20472e-11	2.16823e-05	***	Assessment centre > Touchscreen > Lifestyle and environment > Sleep	Sleep duration	Lifestyle factors
X1160_0_0	XXL_VLDL_P	CatOrd	147672	0.034384	0.0052546	6.54361	0.024085	0.044683	6.02481e-11	5.92508e-05	***	Assessment centre > Touchscreen > Lifestyle and environment > Sleep	Sleep duration	Lifestyle factors
X1160_0_0	XXL_VLDL_PL	CatOrd	147723	0.0352865	0.0052718	6.69345	0.0249538	0.0456192	2.1874e-11	2.15119e-05	***	Assessment centre > Touchscreen > Lifestyle and environment > Sleep	Sleep duration	Lifestyle factors
X1160_0_0	XXL_VLDL_TG	CatOrd	147522	0.0357332	0.00525048	6.80571	0.0254423	0.0460242	1.00934e-11	9.92634e-06	***	Assessment centre > Touchscreen > Lifestyle and environment > Sleep	Sleep duration	Lifestyle factors
X1160_0_0	TG_by_PG	CatOrd	147802	0.040987	0.00551608	7.43045	0.0301755	0.0517985	1.08805e-13	1.07003e-07	***	Assessment centre > Touchscreen > Lifestyle and environment > Sleep	Sleep duration	Lifestyle factors
X1160_0_0	Cholines	CatOrd	147769	-0.0117114	0.00534666	-2.19042	-0.0221909	-0.00123198	0.0284953	1		Assessment centre > Touchscreen > Lifestyle and environment > Sleep	Sleep duration	Lifestyle factors
X1160_0_0	Phosphatidylc	CatOrd	147770	-0.0083542	0.00531069	-1.57309	-0.0187632	0.00205475	0.1157	1		Assessment centre > Touchscreen > Lifestyle and environment > Sleep	Sleep duration	Lifestyle factors
X1160_0_0	Phosphoglyc	CatOrd	147772	-0.00620034	0.00524986	-1.18105	-0.0164901	0.00408939	0.237586	1		Assessment centre > Touchscreen > Lifestyle and environment > Sleep	Sleep duration	Lifestyle factors
[truncated: 308,449+ more rows]

## Sheet: Fig4b-bar
Path1	Path	Phenotype	number
T1 structural brain MRI	Cortical regional volume	Volume of white matter (FAST)	55
[truncated: 33 more rows]

## Sheet: Fig4c-Circulatory-Disease
NMR_code	NB_individual	NB_case	HR.95.CI.	P_value	NAME	LONGNAME	Root	HR	LOW	UP	association	Final_name	Group
[truncated: 45 more rows]

[truncated: 3 more sheets: Fig4c-Heart-MRI, Fig4d-Abdominal-MRI, Fig4d]
