# Supplementary material for: Mapping the plasma metabolome to human health and disease in 274,241 adults
Source: Nat Metab. 2025 Sep 19;7(11):2366–84. doi: 10.1038/s42255-025-01371-1 (PMC12638258; doi:10.1038/s42255-025-01371-1)
Supplement: Supplementary file 8 — Statistical source data. [file 42255_2025_1371_MOESM8_ESM.xlsx]

## Sheet: Fig6a-c
Disease_code	Disease	Disease_chapter	AUC_Demographic	AUC_MetRS	AUC_MetRS_Demographic
AB1_BACT_BIR_OTHER_INF_AGENTS	Bacterial, viral and other infectious agents	Chapter I Certain infectious and parasitic diseases	0.674 [0.670 - 0.679]	0.651 [0.645 - 0.656]	0.694 [0.689 - 0.698]
AB1_BACTINF_NOS	Bacterial infection, other or unspecified	Chapter I Certain infectious and parasitic diseases	0.696 [0.683 - 0.711]	0.659 [0.644 - 0.673]	0.719 [0.706 - 0.733]
AB1_BACT_INTEST_OTH	Other bacterial intestinal infections	Chapter I Certain infectious and parasitic diseases	0.620 [0.608 - 0.632]	0.602 [0.589 - 0.615]	0.639 [0.627 - 0.651]
AB1_CANDIDIASIS	Candidiasis	Chapter I Certain infectious and parasitic diseases	0.660 [0.652 - 0.669]	0.620 [0.611 - 0.629]	0.677 [0.669 - 0.685]
AB1_DERMATOPHYTOSIS	Dermatophytosis	Chapter I Certain infectious and parasitic diseases	0.653 [0.622 - 0.683]	0.598 [0.568 - 0.628]	0.663 [0.633 - 0.692]
AB1_GASTROENTERITIS_NOS	Diarrhoea and gastroenteritis of presumed infectious origin	Chapter I Certain infectious and parasitic diseases	0.619 [0.614 - 0.624]	0.615 [0.610 - 0.620]	0.641 [0.637 - 0.646]
AB1_HEPATITIS_OTHER_VIRAL	Other viral hepatitis	Chapter I Certain infectious and parasitic diseases	0.667 [0.637 - 0.696]	0.593 [0.561 - 0.623]	0.677 [0.645 - 0.706]
AB1_HERPES_SIMPLEX	Herpesviral [herpes simplex] infections	Chapter I Certain infectious and parasitic diseases	0.577 [0.546 - 0.610]	0.536 [0.503 - 0.568]	0.575 [0.543 - 0.607]
AB1_INFECT_PARASIT	Certain infectious and parasitic diseases	Chapter I Certain infectious and parasitic diseases	0.646 [0.643 - 0.649]	0.624 [0.621 - 0.627]	0.663 [0.660 - 0.666]
AB1_INTESTINAL_INFECTIONS	Intestinal infectious diseases	Chapter I Certain infectious and parasitic diseases	0.618 [0.613 - 0.623]	0.613 [0.608 - 0.618]	0.641 [0.636 - 0.645]
AB1_MYCOSES	Mycoses	Chapter I Certain infectious and parasitic diseases	0.657 [0.650 - 0.664]	0.620 [0.612 - 0.629]	0.674 [0.667 - 0.682]
AB1_OTHER_BACTERIAL	Other bacterial diseases	Chapter I Certain infectious and parasitic diseases	0.694 [0.689 - 0.699]	0.664 [0.659 - 0.670]	0.715 [0.710 - 0.720]
AB1_OTHER_BACT_INOTHER	Other bacterial agents as the cause of diseases classified to other chapters	Chapter I Certain infectious and parasitic diseases	0.681 [0.676 - 0.687]	0.659 [0.653 - 0.665]	0.707 [0.701 - 0.712]
AB1_OTHER_INFECTIONS	Other infectious diseases	Chapter I Certain infectious and parasitic diseases	0.648 [0.624 - 0.674]	0.573 [0.546 - 0.601]	0.662 [0.637 - 0.686]
AB1_OTHER_SEPSIS	Other septicaemia	Chapter I Certain infectious and parasitic diseases	0.695 [0.690 - 0.701]	0.664 [0.659 - 0.670]	0.717 [0.711 - 0.722]
AB1_OTHER_VIRAL	Other viral diseases	Chapter I Certain infectious and parasitic diseases	0.532 [0.517 - 0.548]	0.553 [0.540 - 0.567]	0.556 [0.541 - 0.569]
AB1_SEPSIS	Septicaemia	Chapter I Certain infectious and parasitic diseases	0.694 [0.689 - 0.699]	0.664 [0.658 - 0.669]	0.716 [0.711 - 0.721]
AB1_SEPSIS_BACT	Bacterial Sepsis	Chapter I Certain infectious and parasitic diseases	0.690 [0.686 - 0.693]	0.661 [0.657 - 0.665]	0.711 [0.707 - 0.714]
AB1_SEPSIS_CONDITION	Condition for Implicit Sepsis (Organ dysfunction codes)	Chapter I Certain infectious and parasitic diseases	0.704 [0.701 - 0.707]	0.664 [0.660 - 0.667]	0.722 [0.719 - 0.725]
AB1_SEPSIS_EXPLICIT	Explicit Sepsis	Chapter I Certain infectious and parasitic diseases	0.710 [0.704 - 0.715]	0.678 [0.672 - 0.683]	0.733 [0.728 - 0.738]
AB1_SEPSIS_FUNGAL	Fungal Sepsis	Chapter I Certain infectious and parasitic diseases	0.678 [0.671 - 0.685]	0.636 [0.627 - 0.644]	0.698 [0.690 - 0.705]
AB1_SEPSIS_FUNGAL_IMPL	Implicit fungal Sepsis	Chapter I Certain infectious and parasitic diseases	0.729 [0.719 - 0.740]	0.690 [0.679 - 0.702]	0.760 [0.750 - 0.771]
AB1_SEPSIS_IMPLICIT	Implicit Sepsis	Chapter I Certain infectious and parasitic diseases	0.747 [0.744 - 0.751]	0.699 [0.695 - 0.703]	0.767 [0.763 - 0.770]
AB1_SEPSIS_VIRAL	Viral Sepsis	Chapter I Certain infectious and parasitic diseases	0.642 [0.636 - 0.648]	0.624 [0.617 - 0.630]	0.661 [0.655 - 0.667]
AB1_SEPSIS_VIRAL_IMPL	Implicit viral Sepsis	Chapter I Certain infectious and parasitic diseases	0.712 [0.703 - 0.720]	0.688 [0.679 - 0.697]	0.741 [0.733 - 0.749]
AB1_STREPTSTAPHYCOCC_INOTHER	Streptococcus and staphylococcus as the cause of diseases classified to other chapters	Chapter I Certain infectious and parasitic diseases	0.690 [0.682 - 0.698]	0.667 [0.658 - 0.675]	0.711 [0.703 - 0.720]
AB1_VIRAL_HEPATITIS	Viral hepatitis	Chapter I Certain infectious and parasitic diseases	0.649 [0.623 - 0.677]	0.592 [0.563 - 0.619]	0.672 [0.644 - 0.701]
AB1_VIRAL_INOTHER	Viral agents as the cause of diseases classified to other chapters	Chapter I Certain infectious and parasitic diseases	0.680 [0.670 - 0.690]	0.643 [0.633 - 0.654]	0.691 [0.681 - 0.702]
AB1_VIRAL_OTHER_INTEST_INFECTIONS	Viral and other specified intestinal infections	Chapter I Certain infectious and parasitic diseases	0.648 [0.631 - 0.664]	0.629 [0.612 - 0.646]	0.675 [0.660 - 0.692]
AB1_VIRAL_SKIN_MUCOUS_MEMBRANE	Viral infections characterized by skin and mucous membrane lesions	Chapter I Certain infectious and parasitic diseases	0.589 [0.574 - 0.602]	0.542 [0.529 - 0.555]	0.595 [0.581 - 0.608]
AB1_VIRAL_WARTS	Viral warts	Chapter I Certain infectious and parasitic diseases	0.533 [0.508 - 0.557]	0.473 [0.450 - 0.497]	0.497 [0.473 - 0.520]
AB1_ZOSTER	Zoster [herpes zoster]	Chapter I Certain infectious and parasitic diseases	0.632 [0.613 - 0.652]	0.535 [0.513 - 0.556]	0.637 [0.618 - 0.655]
ABDOM_HERNIA	Hernia of abdominal wall	Chapter XI Diseases of the digestive system	0.679 [0.672 - 0.686]	0.635 [0.628 - 0.642]	0.683 [0.677 - 0.691]
ACUTE_RESPIRATORY_INFECTIONS	Asthma/COPD-related acute respiratory infections	Chapter X Diseases of the respiratory system	0.664 [0.658 - 0.669]	0.649 [0.643 - 0.654]	0.687 [0.682 - 0.692]
AD_AM_EXMORE	Alzheimer's disease (Atypical or mixed), excluding more controls	Chapter V Mental and behavioural disorders	0.834 [0.820 - 0.849]	0.613 [0.587 - 0.641]	0.835 [0.820 - 0.850]
ALCOHOLACUTE10	Acute alcohol intoxication, ICD10	Chapter V Mental and behavioural disorders	0.746 [0.731 - 0.760]	0.727 [0.713 - 0.742]	0.807 [0.795 - 0.820]
ALCOHOLMENTAL	Mental and behavioural disorders due to alcohol, excluding acute intoxication	Chapter V Mental and behavioural disorders	0.727 [0.720 - 0.735]	0.742 [0.735 - 0.750]	0.795 [0.788 - 0.802]
ALCOLIVER	Alcoholic liver disease	Chapter XI Diseases of the digestive system	0.764 [0.748 - 0.780]	0.846 [0.832 - 0.861]	0.887 [0.875 - 0.898]
ALLERG_ASTHMA	Allergic asthma (mode)	Chapter X Diseases of the respiratory system	0.521 [0.505 - 0.537]	0.528 [0.512 - 0.545]	0.539 [0.522 - 0.555]
ALLERG_RHINITIS	Allergic rhinitis	Chapter X Diseases of the respiratory system	0.491 [0.479 - 0.501]	0.481 [0.471 - 0.492]	0.487 [0.477 - 0.497]
APPENDICITIS_BROAD	Appendicitis, broad definition	Chapter XI Diseases of the digestive system	0.550 [0.536 - 0.564]	0.515 [0.501 - 0.528]	0.539 [0.526 - 0.552]
ASTHMA_HOSPITAL_MAIN	Asthma, hospital admissions , main diagnosis only	Chapter X Diseases of the respiratory system	0.577 [0.573 - 0.582]	0.576 [0.572 - 0.580]	0.592 [0.588 - 0.596]
ASTHMA_INFECTIONS	Asthma-related infections	Chapter X Diseases of the respiratory system	0.705 [0.698 - 0.713]	0.696 [0.689 - 0.704]	0.738 [0.731 - 0.744]
ASTHMA_NAS	Asthma, unspecified (mode)	Chapter X Diseases of the respiratory system	0.609 [0.605 - 0.613]	0.606 [0.601 - 0.610]	0.627 [0.622 - 0.631]
ASTHMA_PNEUMONIA_AND_SEPSIS	Asthma-related pneumonia or sepsis	Chapter X Diseases of the respiratory system	0.731 [0.722 - 0.739]	0.718 [0.709 - 0.727]	0.767 [0.759 - 0.775]
AUD	Alcohol use disorder, ICD-based	Chapter V Mental and behavioural disorders	0.730 [0.723 - 0.738]	0.745 [0.736 - 0.753]	0.799 [0.791 - 0.805]
AUTOIMMUNE_NONTHYROID_STRICT	Autoimmune diseases excluding thyroid diseases, strict definition	Chapter III Diseases of the blood and blood-forming organs and certain disorders involving the immune mechanism	0.628 [0.624 - 0.632]	0.629 [0.625 - 0.634]	0.660 [0.656 - 0.664]
BACT_INTEST_INFECTION_NOS	Other specified/unspecified bacterial intestinal infections	Chapter I Certain infectious and parasitic diseases	0.568 [0.547 - 0.589]	0.502 [0.483 - 0.525]	0.566 [0.545 - 0.585]
BRADY_UNSPE	Bradycardia, unspecified, drug-induced	Chapter IX Diseases of the circulatory system	0.686 [0.678 - 0.693]	0.631 [0.623 - 0.640]	0.694 [0.686 - 0.702]
C3_AML_MDS	Acute myeloid leukaemia and myelodysplastic syndromes	Chapter II Neoplasms	0.701 [0.683 - 0.719]	0.606 [0.584 - 0.628]	0.726 [0.708 - 0.744]
C3_ASTROCYTOMA	Brain astrocytoma	Chapter II Neoplasms	0.577 [0.552 - 0.601]	0.502 [0.478 - 0.526]	0.571 [0.548 - 0.593]
C3_BILIARY_GALLBLADDER	Malignant neoplasm of intrahepatic ducts, biliary tract and gallbladder	Chapter II Neoplasms	0.688 [0.672 - 0.703]	0.659 [0.638 - 0.680]	0.721 [0.705 - 0.738]
C3_BLADDER	Malignant neoplasm of bladder	Chapter II Neoplasms	0.759 [0.749 - 0.769]	0.637 [0.625 - 0.649]	0.758 [0.747 - 0.767]
C3_BRAIN	Malignant neoplasm of brain	Chapter II Neoplasms	0.577 [0.552 - 0.601]	0.502 [0.478 - 0.526]	0.571 [0.548 - 0.593]
C3_BREAST	Malignant neoplasm of breast	Chapter II Neoplasms	0.547 [0.540 - 0.555]	0.516 [0.509 - 0.524]	0.544 [0.537 - 0.551]
C3_BRONCHUS_LUNG	Malignant neoplasm of bronchus and lung	Chapter II Neoplasms	0.803 [0.796 - 0.810]	0.680 [0.670 - 0.689]	0.807 [0.800 - 0.814]
C3_CLL	Chronic lymphocytic leukaemia	Chapter II Neoplasms	0.676 [0.655 - 0.696]	0.587 [0.564 - 0.610]	0.691 [0.670 - 0.709]
C3_COLON	Malignant neoplasm of colon	Chapter II Neoplasms	0.658 [0.650 - 0.668]	0.577 [0.567 - 0.586]	0.659 [0.650 - 0.669]
C3_CORPUS_UTERI	Malignant neoplasm of corpus uteri	Chapter II Neoplasms	0.654 [0.635 - 0.670]	0.605 [0.587 - 0.623]	0.650 [0.632 - 0.669]
C3_DIGESTIVE_ORGANS	Malignant neoplasm of digestive organs	Chapter II Neoplasms	0.677 [0.671 - 0.683]	0.606 [0.600 - 0.612]	0.681 [0.676 - 0.687]
C3_DLBCL	Diffuse large B-cell lymphoma	Chapter II Neoplasms	0.645 [0.625 - 0.662]	0.541 [0.522 - 0.562]	0.644 [0.624 - 0.664]
C3_ENDOCRINE	Malignant neoplasm of endocrine gland	Chapter II Neoplasms	0.548 [0.519 - 0.578]	0.513 [0.481 - 0.545]	0.540 [0.510 - 0.570]
C3_FEMALE_GENITAL	malignant neoplasm of female genital organs	Chapter II Neoplasms	0.610 [0.598 - 0.622]	0.558 [0.546 - 0.571]	0.606 [0.594 - 0.619]
C3_GBM_ASTROCYTOMA	Brain glioblastoma and astrocytoma	Chapter II Neoplasms	0.577 [0.552 - 0.601]	0.502 [0.478 - 0.526]	0.571 [0.548 - 0.593]
C3_GLIOMIX	Brain mixed glioma	Chapter II Neoplasms	0.577 [0.552 - 0.601]	0.502 [0.478 - 0.526]	0.571 [0.548 - 0.593]
C3_HEAD_AND_NECK	Malignant neoplasm of head and neck	Chapter II Neoplasms	0.676 [0.660 - 0.693]	0.584 [0.566 - 0.602]	0.678 [0.661 - 0.696]
C3_KIDNEY_NOTRENALPELVIS	Malignant neoplasm of kidney, except renal pelvis	Chapter II Neoplasms	0.681 [0.667 - 0.696]	0.631 [0.614 - 0.646]	0.692 [0.678 - 0.706]
C3_LIVER_INTRAHEPATIC_BILE_DUCTS	Malignant neoplasm of liver and intrahepatic bile ducts	Chapter II Neoplasms	0.707 [0.689 - 0.724]	0.693 [0.671 - 0.716]	0.752 [0.733 - 0.770]
C3_LUNG_NONSMALL	Non-small cell lung cancer	Chapter II Neoplasms	0.804 [0.795 - 0.813]	0.663 [0.652 - 0.674]	0.806 [0.798 - 0.815]
C3_LYMPHNODES_SECONDARY_NAS	Secondary and unspecified malignant neoplasm of lymph nodes	Chapter II Neoplasms	0.625 [0.618 - 0.631]	0.571 [0.564 - 0.578]	0.627 [0.620 - 0.634]
C3_MALE_GENITAL	malignant neoplasm of male genital organs	Chapter II Neoplasms	0.668 [0.663 - 0.674]	0.565 [0.559 - 0.572]	0.669 [0.663 - 0.674]
C3_MEDULLOBLASTOMA	Brain medulloblastoma	Chapter II Neoplasms	0.577 [0.552 - 0.601]	0.502 [0.478 - 0.526]	0.571 [0.548 - 0.593]
C3_MELANOMA_SKIN	Malignant melanoma of skin	Chapter II Neoplasms	0.606 [0.594 - 0.617]	0.515 [0.502 - 0.527]	0.602 [0.590 - 0.614]
C3_MESTOTHEL_SOFTTISSUE	Malignant neoplasm of mesothelium and soft tissue	Chapter II Neoplasms	0.679 [0.659 - 0.697]	0.548 [0.528 - 0.570]	0.675 [0.656 - 0.693]
C3_MGUS_EXALLC	Monoclonal gammopathy of undetermined significance (MGUS), excluding all cancers (controls excluding all cancers)	Chapter II Neoplasms	0.722 [0.706 - 0.739]	0.646 [0.625 - 0.668]	0.739 [0.723 - 0.756]
C3_MULT_MYELOMA	Multiple myeloma	Chapter II Neoplasms	0.667 [0.649 - 0.685]	0.583 [0.562 - 0.605]	0.682 [0.663 - 0.699]
C3_MYELODYSP_SYNDR	Myelodysplastic syndrome	Chapter II Neoplasms	0.737 [0.715 - 0.757]	0.607 [0.578 - 0.634]	0.743 [0.721 - 0.765]
C3_NONHODGKIN	Non-Hodgkin lymphoma, all	Chapter II Neoplasms	0.645 [0.631 - 0.657]	0.569 [0.555 - 0.583]	0.649 [0.635 - 0.661]
C3_NSCLC_SQUAM	Non-small cell lung cancer, squamous	Chapter II Neoplasms	0.803 [0.796 - 0.810]	0.680 [0.670 - 0.689]	0.807 [0.800 - 0.814]
C3_OESOPHAGUS	Malignant neoplasm of oesophagus	Chapter II Neoplasms	0.734 [0.717 - 0.748]	0.632 [0.615 - 0.649]	0.733 [0.716 - 0.747]
C3_ORALCAVITY	Malignant neoplasm of oral cavity	Chapter II Neoplasms	0.632 [0.604 - 0.660]	0.542 [0.511 - 0.572]	0.625 [0.596 - 0.651]
C3_OTHER_SKIN	Other malignant neoplasms of skin (=non-melanoma skin cancer)	Chapter II Neoplasms	0.691 [0.687 - 0.696]	0.572 [0.567 - 0.578]	0.690 [0.685 - 0.695]
C3_OVARY	Malignant neoplasm of ovary	Chapter II Neoplasms	0.570 [0.552 - 0.589]	0.504 [0.485 - 0.524]	0.578 [0.557 - 0.596]
C3_PANCREAS	Malignant neoplasm of pancreas	Chapter II Neoplasms	0.674 [0.659 - 0.688]	0.581 [0.564 - 0.598]	0.682 [0.666 - 0.695]
C3_PROSTATE	Malignant neoplasm of prostate	Chapter II Neoplasms	0.671 [0.665 - 0.677]	0.567 [0.560 - 0.574]	0.671 [0.665 - 0.677]
C3_RECTOSIGMOID_JUNCTION	Malignant neoplasm of rectosigmoid junction	Chapter II Neoplasms	0.652 [0.631 - 0.674]	0.549 [0.528 - 0.570]	0.651 [0.630 - 0.674]
C3_RECTUM	Malignant neoplasm of rectum	Chapter II Neoplasms	0.665 [0.651 - 0.678]	0.574 [0.559 - 0.589]	0.667 [0.653 - 0.681]
C3_RESPIRATORY_INTRATHORACIC	Malignant neoplasm of respiratory system and intrathoracic organs	Chapter II Neoplasms	0.800 [0.793 - 0.807]	0.676 [0.666 - 0.685]	0.805 [0.798 - 0.812]
C3_SECONDARY_NAS	Secondary malignant neoplasm of other and unspecified sites	Chapter II Neoplasms	0.679 [0.672 - 0.686]	0.599 [0.591 - 0.606]	0.682 [0.675 - 0.689]
C3_SECONDARY_RESPIRATORY_DIGESTIVE	Secondary malignant neoplasm of respiratory and digestive organs	Chapter II Neoplasms	0.665 [0.659 - 0.671]	0.603 [0.597 - 0.609]	0.671 [0.665 - 0.677]
C3_SKIN	Malignant neoplasm of skin	Chapter II Neoplasms	0.680 [0.676 - 0.684]	0.572 [0.567 - 0.577]	0.680 [0.675 - 0.684]
C3_SQUOMOUS_CELL_CARCINOMA_SKIN	Squamous cell neoplasms and carcinomas of the skin	Chapter II Neoplasms	0.692 [0.687 - 0.696]	0.574 [0.568 - 0.579]	0.691 [0.687 - 0.696]
C3_STOMACH	Malignant neoplasm of stomach	Chapter II Neoplasms	0.713 [0.695 - 0.731]	0.630 [0.611 - 0.649]	0.710 [0.691 - 0.730]
C3_TONSIL_BASETONGUE_EXALLC	Malignant cancer of tonsil and base of tongue, excluding all cancers (controls excluding all cancers)	Chapter II Neoplasms	0.679 [0.650 - 0.706]	0.565 [0.534 - 0.596]	0.666 [0.636 - 0.694]
C3_URINARY_TRACT	Malignant neoplasm of urinary organs	Chapter II Neoplasms	0.696 [0.683 - 0.709]	0.625 [0.610 - 0.639]	0.703 [0.690 - 0.715]
CARDIAC_ARRHYTM	Cardiac arrhythmias	Chapter IX Diseases of the circulatory system	0.764 [0.761 - 0.768]	0.687 [0.684 - 0.691]	0.775 [0.772 - 0.778]
CD2_BENIGN_ASCENDING_COLON	Benign neoplasm: Ascending colon	Chapter II Neoplasms	0.671 [0.663 - 0.678]	0.616 [0.608 - 0.625]	0.675 [0.667 - 0.683]
CD2_BENIGN_BREAST	Benign neoplasm of breast	Chapter II Neoplasms	0.555 [0.529 - 0.580]	0.521 [0.496 - 0.546]	0.556 [0.528 - 0.582]
CD2_BENIGN_CAECUM	Benign neoplasm: Caecum	Chapter II Neoplasms	0.656 [0.648 - 0.664]	0.602 [0.593 - 0.610]	0.661 [0.653 - 0.670]
CD2_BENIGN_COLON	Benign neoplasm: Colon	Chapter II Neoplasms	0.642 [0.637 - 0.647]	0.601 [0.596 - 0.606]	0.647 [0.643 - 0.652]
CD2_BENIGN_COLON_NOS	Benign neoplasm: Colon, unspecified	Chapter II Neoplasms	0.649 [0.630 - 0.668]	0.572 [0.552 - 0.594]	0.647 [0.628 - 0.666]
CD2_BENIGN_COLORECANI	Benign neoplasm of colon, rectum, anus and anal canal	Chapter II Neoplasms	0.635 [0.631 - 0.640]	0.595 [0.590 - 0.599]	0.640 [0.635 - 0.644]
CD2_BENIGN_DESCENDING_COLON	Benign neoplasm: Descending colon	Chapter II Neoplasms	0.686 [0.676 - 0.696]	0.637 [0.626 - 0.647]	0.687 [0.677 - 0.698]
CD2_BENIGN_ENDOCRINE_OTH	Benign neoplasm of other and unspecified endocrine glands	Chapter II Neoplasms	0.609 [0.592 - 0.624]	0.578 [0.562 - 0.596]	0.614 [0.599 - 0.629]
CD2_BENIGN_HEAMANGIOMA_LYMPHANGIOMA	Haemangioma and lymphangioma, any site	Chapter II Neoplasms	0.557 [0.542 - 0.573]	0.511 [0.494 - 0.527]	0.554 [0.538 - 0.571]
CD2_BENIGN_HEMANGIOMA	Haemangioma, any site	Chapter II Neoplasms	0.550 [0.533 - 0.566]	0.512 [0.495 - 0.529]	0.561 [0.544 - 0.578]
CD2_BENIGN_LEIOMYOMA_UTERI	Leiomyoma of uterus	Chapter II Neoplasms	0.657 [0.647 - 0.666]	0.576 [0.567 - 0.587]	0.665 [0.655 - 0.674]
CD2_BENIGN_LIPO_INTRATHO	Benign lipomatous neoplasm of of intra-abdominal organs	Chapter II Neoplasms	0.609 [0.579 - 0.636]	0.550 [0.520 - 0.579]	0.598 [0.568 - 0.626]
CD2_BENIGN_LIPOMATOUS	Benign lipomatous neoplasm	Chapter II Neoplasms	0.581 [0.571 - 0.591]	0.547 [0.537 - 0.556]	0.576 [0.567 - 0.586]
CD2_BENIGN_LIPO_NOS	Benign lipomatous neoplasm of other sites/unspecified	Chapter II Neoplasms	0.542 [0.513 - 0.572]	0.512 [0.485 - 0.539]	0.543 [0.514 - 0.571]
CD2_BENIGN_LIPO_SKIN_HEADFACENECK	Benign lipomatous neoplasm of skin and subcutaneous tissue of head, face and neck	Chapter II Neoplasms	0.626 [0.597 - 0.652]	0.574 [0.541 - 0.606]	0.612 [0.581 - 0.641]
CD2_BENIGN_LIPO_SKIN_LIMBS	Benign lipomatous neoplasm of skin and subcutaneous tissue of limbs	Chapter II Neoplasms	0.558 [0.534 - 0.580]	0.521 [0.497 - 0.547]	0.581 [0.557 - 0.604]
CD2_BENIGN_LIPO_SKIN_TRUNK	Benign lipomatous neoplasm of skin and subcutaneous tissue of trunk	Chapter II Neoplasms	0.535 [0.514 - 0.556]	0.508 [0.486 - 0.527]	0.539 [0.520 - 0.560]
CD2_BENIGN_LIPO_SPERMATIC	Benign lipomatous neoplasm of spermatic cord	Chapter II Neoplasms	0.580 [0.560 - 0.600]	0.512 [0.491 - 0.534]	0.587 [0.568 - 0.608]
CD2_BENIGN_MELANOCYTIC	Melanocytic naevi	Chapter II Neoplasms	0.514 [0.502 - 0.526]	0.494 [0.481 - 0.506]	0.511 [0.499 - 0.523]
CD2_BENIGN_MELANOCYTIC_FACE	Melanocytic naevi of other and unspecified parts of face	Chapter II Neoplasms	0.499 [0.476 - 0.522]	0.504 [0.479 - 0.527]	0.515 [0.491 - 0.538]
CD2_BENIGN_MELANOCYTIC_LOWERLIMB	Melanocytic naevi of lower limb, including hip	Chapter II Neoplasms	0.584 [0.554 - 0.614]	0.517 [0.484 - 0.550]	0.544 [0.511 - 0.576]
CD2_BENIGN_MELANOCYTIC_TRUNK	Melanocytic naevi of trunk	Chapter II Neoplasms	0.551 [0.532 - 0.568]	0.517 [0.498 - 0.536]	0.545 [0.527 - 0.563]
CD2_BENIGN_MENINGES	Benign neoplasm of meninges	Chapter II Neoplasms	0.647 [0.624 - 0.671]	0.556 [0.533 - 0.577]	0.655 [0.633 - 0.677]
CD2_BENIGN_MENINGES_CEREBRAL	Benign neoplasm: Cerebral meninges	Chapter II Neoplasms	0.626 [0.599 - 0.650]	0.580 [0.554 - 0.606]	0.641 [0.614 - 0.666]
CD2_BENIGN_OTHERDIGESTIVE	Benign neoplasm of other and ill-defined parts of digestive system	Chapter II Neoplasms	0.587 [0.566 - 0.607]	0.580 [0.558 - 0.601]	0.607 [0.586 - 0.627]
CD2_BENIGN_OTHER_NOS	Benign neoplasm of other and unspecified sites	Chapter II Neoplasms	0.461 [0.433 - 0.488]	0.495 [0.467 - 0.522]	0.498 [0.469 - 0.525]
CD2_BENIGN_OVARY	Benign neoplasm of ovary	Chapter II Neoplasms	0.517 [0.498 - 0.538]	0.521 [0.500 - 0.540]	0.542 [0.521 - 0.563]
CD2_BENIGN_PARATHYROID	Benign neoplasm: Parathyroid gland	Chapter II Neoplasms	0.637 [0.610 - 0.661]	0.632 [0.608 - 0.659]	0.677 [0.652 - 0.701]
CD2_BENIGN_PERIPH_AUTO_NEURO	Benign neoplasm: Peripheral nerves and autonomic nervous system	Chapter II Neoplasms	0.488 [0.458 - 0.518]	0.474 [0.446 - 0.506]	0.481 [0.451 - 0.514]
CD2_BENIGN_RECTOSIGMOID_JUNC	Benign neoplasm: Rectosigmoid junction	Chapter II Neoplasms	0.607 [0.579 - 0.634]	0.543 [0.519 - 0.570]	0.606 [0.580 - 0.630]
CD2_BENIGN_RECTUM	Benign neoplasm: Rectum	Chapter II Neoplasms	0.627 [0.619 - 0.636]	0.581 [0.572 - 0.590]	0.629 [0.621 - 0.638]
CD2_BENIGN_SALIVARY	Benign neoplasm of major salivary glands	Chapter II Neoplasms	0.546 [0.514 - 0.582]	0.520 [0.488 - 0.553]	0.541 [0.508 - 0.575]
CD2_BENIGN_SIGMOID_COLON	Benign neoplasm: Sigmoid colon	Chapter II Neoplasms	0.634 [0.627 - 0.640]	0.587 [0.581 - 0.595]	0.637 [0.630 - 0.644]
CD2_BENIGN_SKIN	Other benign neoplasms of skin	Chapter II Neoplasms	0.557 [0.542 - 0.571]	0.488 [0.474 - 0.502]	0.543 [0.527 - 0.556]
CD2_BENIGN_SKIN_EYELID	Benign neoplasm: Skin of eyelid, including canthus	Chapter II Neoplasms	0.559 [0.535 - 0.584]	0.520 [0.497 - 0.545]	0.547 [0.523 - 0.573]
CD2_BENIGN_TRANSVERSE_COLON	Benign neoplasm: Transverse colon	Chapter II Neoplasms	0.687 [0.679 - 0.694]	0.638 [0.630 - 0.645]	0.693 [0.685 - 0.700]
CD2_FOLLICULAR_LYMPHOMA	Follicular lymphoma, hilmo	Chapter II Neoplasms	0.579 [0.549 - 0.603]	0.540 [0.514 - 0.568]	0.604 [0.577 - 0.630]
CD2_INDEPENDENT_MULTIPLE_SITES_NAS_EXALLC	Malignant neoplasms of independent (primary) multiple sites	Chapter II Neoplasms	0.705 [0.691 - 0.720]	0.561 [0.544 - 0.578]	0.699 [0.684 - 0.715]
CD2_INSITU_BREAST	Carcinoma in situ of breast	Chapter II Neoplasms	0.515 [0.496 - 0.535]	0.478 [0.457 - 0.499]	0.492 [0.472 - 0.511]
CD2_INSITU_BREAST_INTRADUCTAL	Carcinoma in situ of breast, intraductal	Chapter II Neoplasms	0.501 [0.482 - 0.519]	0.512 [0.493 - 0.530]	0.517 [0.498 - 0.534]
CD2_INSITU_BREAST_NOS	Carcinoma in situ of breast, other/unspecified	Chapter II Neoplasms	0.532 [0.506 - 0.559]	0.477 [0.450 - 0.503]	0.497 [0.467 - 0.525]
CD2_INSITU_MELANOMA	Melanoma in situ	Chapter II Neoplasms	0.650 [0.633 - 0.667]	0.541 [0.523 - 0.560]	0.648 [0.630 - 0.664]
CD2_INSITU_SKIN	Carcinoma in situ of skin	Chapter II Neoplasms	0.672 [0.649 - 0.693]	0.523 [0.497 - 0.548]	0.667 [0.646 - 0.689]
CD2_LEIOMYOMA_ENDOMETRIOSIS	Benign leiomyoma with endometriosis	Chapter II Neoplasms	0.703 [0.679 - 0.727]	0.582 [0.554 - 0.609]	0.697 [0.674 - 0.722]
CD2_LYMPHOID_LEUKAEMIA	Lymphoid leukaemia	Chapter II Neoplasms	0.669 [0.649 - 0.687]	0.585 [0.564 - 0.607]	0.681 [0.662 - 0.701]
CD2_MULTIPLE_MYELOMA_PLASMA_CELL	Multiple myeloma and malignant plasma cell neoplasms	Chapter II Neoplasms	0.661 [0.643 - 0.679]	0.591 [0.571 - 0.614]	0.676 [0.658 - 0.695]
CD2_MYELOID_LEUKAEMIA	Myeloid leukaemia	Chapter II Neoplasms	0.646 [0.624 - 0.668]	0.570 [0.542 - 0.595]	0.656 [0.632 - 0.679]
CD2_NONFOLLICULAR_LYMPHOMA	Non-follicular lymphoma	Chapter II Neoplasms	0.651 [0.635 - 0.667]	0.566 [0.547 - 0.583]	0.658 [0.641 - 0.674]
CD2_NONHODGKIN_NAS	Other and unspecified types of non-Hodgkin lymphoma, hilmo	Chapter II Neoplasms	0.645 [0.628 - 0.660]	0.572 [0.554 - 0.592]	0.646 [0.630 - 0.663]
CD2_PRIMARY_LYMPHOID_HEMATOPOIETIC	Primary_lymphoid and hematopoietic malignant neoplasms	Chapter II Neoplasms	0.660 [0.651 - 0.667]	0.590 [0.580 - 0.599]	0.670 [0.661 - 0.678]
C_DIFFICILE_ENTEROCOLITIS	Enterocolitis due to Clostridium difficile	Chapter I Certain infectious and parasitic diseases	0.667 [0.646 - 0.686]	0.637 [0.616 - 0.656]	0.685 [0.663 - 0.703]
CHIRHEP_NAS	Cirrhosis of liver, NAS	Chapter XI Diseases of the digestive system	0.739 [0.723 - 0.754]	0.805 [0.791 - 0.821]	0.833 [0.820 - 0.846]
CHONDRO_OTH	Other chondrocalcinosis	Chapter XIII Diseases of the musculoskeletal system and connective tissue	0.691 [0.666 - 0.719]	0.542 [0.511 - 0.573]	0.684 [0.660 - 0.713]
CHRONLARGE	Crohn's disease of large intestine	Chapter XI Diseases of the digestive system	0.546 [0.514 - 0.580]	0.651 [0.617 - 0.683]	0.652 [0.618 - 0.683]
CHRONNAS	Crohn's disease NAS	Chapter XI Diseases of the digestive system	0.556 [0.538 - 0.575]	0.654 [0.635 - 0.673]	0.659 [0.640 - 0.680]
CIRRHOSIS_BROAD	Cirrhosis, broad definition used in the article https://doi.org/10.1101/594523	Chapter XI Diseases of the digestive system	0.713 [0.702 - 0.724]	0.787 [0.776 - 0.797]	0.812 [0.802 - 0.821]
COLITCOLLAG	Collagenous colitis	Chapter XI Diseases of the digestive system	0.613 [0.594 - 0.631]	0.555 [0.534 - 0.577]	0.620 [0.602 - 0.639]
COLITENTER	Pseudomembranous colitis	Chapter XI Diseases of the digestive system	0.613 [0.594 - 0.631]	0.555 [0.534 - 0.577]	0.620 [0.602 - 0.639]
COLITNONINFNAS	Noninfectious colitis NAS	Chapter XI Diseases of the digestive system	0.576 [0.570 - 0.583]	0.583 [0.576 - 0.589]	0.599 [0.592 - 0.606]
COLITTOX	Toxic colitis	Chapter XI Diseases of the digestive system	0.620 [0.596 - 0.642]	0.540 [0.515 - 0.564]	0.615 [0.591 - 0.637]
COPD_ASTHMA_PNEUMONIA_SEPSIS	COPD/asthma related pneumonia or pneumonia derived septicaemia	Chapter X Diseases of the respiratory system	0.721 [0.717 - 0.725]	0.681 [0.677 - 0.686]	0.741 [0.737 - 0.745]
COPD_EARLY	Early onset COPD	Chapter X Diseases of the respiratory system	0.857 [0.851 - 0.863]	0.743 [0.735 - 0.752]	0.868 [0.862 - 0.874]
COPD_HOSPITAL_MAIN	COPD, hospital admissions 1, only main diagnosis	Chapter X Diseases of the respiratory system	0.811 [0.807 - 0.814]	0.725 [0.721 - 0.730]	0.826 [0.822 - 0.829]
COPD_LATER	Later onset COPD	Chapter X Diseases of the respiratory system	0.861 [0.858 - 0.864]	0.730 [0.725 - 0.736]	0.872 [0.869 - 0.875]
D3_AGRANULOCYTOSIS	Agranulocytosis	Chapter III Diseases of the blood and blood-forming organs and certain disorders involving the immune mechanism	0.605 [0.596 - 0.614]	0.570 [0.559 - 0.579]	0.621 [0.612 - 0.630]
D3_ANAEMIA	Anaemias	Chapter III Diseases of the blood and blood-forming organs and certain disorders involving the immune mechanism	0.756 [0.752 - 0.759]	0.721 [0.717 - 0.724]	0.784 [0.781 - 0.788]
D3_ANAEMIA_B12_DEF	Vitamin B12 deficiency anaemia	Chapter III Diseases of the blood and blood-forming organs and certain disorders involving the immune mechanism	0.655 [0.638 - 0.671]	0.664 [0.646 - 0.681]	0.706 [0.690 - 0.722]
D3_ANAEMIA_FOLATEDEF	Folate deficiency anaemia	Chapter III Diseases of the blood and blood-forming organs and certain disorders involving the immune mechanism	0.724 [0.704 - 0.747]	0.670 [0.645 - 0.697]	0.756 [0.736 - 0.778]
D3_ANAEMIAINCHRONICDISEASE	Anaemia in chronic diseases classified elsewhere	Chapter III Diseases of the blood and blood-forming organs and certain disorders involving the immune mechanism	0.688 [0.672 - 0.705]	0.714 [0.696 - 0.731]	0.756 [0.739 - 0.773]
D3_ANAEMIA_IRONDEF	Iron deficiency anaemia	Chapter III Diseases of the blood and blood-forming organs and certain disorders involving the immune mechanism	0.648 [0.643 - 0.653]	0.668 [0.663 - 0.673]	0.695 [0.691 - 0.700]
D3_ANAEMIA_IRONDEF_NAS	Other and unspecified iron deficiency	Chapter III Diseases of the blood and blood-forming organs and certain disorders involving the immune mechanism	0.648 [0.643 - 0.653]	0.668 [0.663 - 0.673]	0.695 [0.691 - 0.700]
D3_ANAEMIANAS	Other and unspecified anaemias	Chapter III Diseases of the blood and blood-forming organs and certain disorders involving the immune mechanism	0.663 [0.659 - 0.668]	0.656 [0.652 - 0.661]	0.695 [0.691 - 0.700]
D3_APLASTICANDOTHANAEMIA	Aplastic and other anaemias	Chapter III Diseases of the blood and blood-forming organs and certain disorders involving the immune mechanism	0.665 [0.660 - 0.669]	0.657 [0.652 - 0.661]	0.696 [0.692 - 0.700]
D3_BLOODOTHER	Other diseases of blood and blood-forming organs, wide	Chapter III Diseases of the blood and blood-forming organs and certain disorders involving the immune mechanism	0.608 [0.601 - 0.615]	0.582 [0.574 - 0.590]	0.621 [0.614 - 0.629]
D3_COAGDEF	Chronic Coagulation defects	Chapter III Diseases of the blood and blood-forming organs and certain disorders involving the immune mechanism	0.496 [0.465 - 0.528]	0.467 [0.435 - 0.500]	0.461 [0.428 - 0.493]
D3_COAGDEF_PURPUR_HAEMORRHAGIC	Coagulation defects, purpura and other haemorrhagic conditions	Chapter III Diseases of the blood and blood-forming organs and certain disorders involving the immune mechanism	0.637 [0.629 - 0.647]	0.623 [0.613 - 0.633]	0.662 [0.653 - 0.672]
D3_COAGOTHER	Other coagulation defects	Chapter III Diseases of the blood and blood-forming organs and certain disorders involving the immune mechanism	0.549 [0.528 - 0.568]	0.574 [0.553 - 0.596]	0.585 [0.563 - 0.605]
D3_ITP	Idiopathic thrombocytopenic purpura	Chapter III Diseases of the blood and blood-forming organs and certain disorders involving the immune mechanism	0.608 [0.582 - 0.635]	0.609 [0.576 - 0.639]	0.647 [0.620 - 0.672]
D3_NUTRIANAEMIA	Nutritional anaemias	Chapter III Diseases of the blood and blood-forming organs and certain disorders involving the immune mechanism	0.650 [0.645 - 0.655]	0.667 [0.662 - 0.672]	0.695 [0.691 - 0.700]
D3_OTHERANAEMIA	Other anaemias	Chapter III Diseases of the blood and blood-forming organs and certain disorders involving the immune mechanism	0.663 [0.659 - 0.668]	0.656 [0.652 - 0.661]	0.695 [0.690 - 0.699]
D3_OTHERAPLASTICANAEMIA	Other and unspecified aplastic anaemias	Chapter III Diseases of the blood and blood-forming organs and certain disorders involving the immune mechanism	0.691 [0.673 - 0.710]	0.627 [0.608 - 0.647]	0.715 [0.698 - 0.735]
D3_OTHERBLOOD	Other diseases of blood and blood-forming organs	Chapter III Diseases of the blood and blood-forming organs and certain disorders involving the immune mechanism	0.649 [0.629 - 0.669]	0.646 [0.626 - 0.667]	0.685 [0.665 - 0.704]
D3_OTHERWHITECELL	Other disorders of white blood cells	Chapter III Diseases of the blood and blood-forming organs and certain disorders involving the immune mechanism	0.616 [0.594 - 0.638]	0.520 [0.499 - 0.544]	0.611 [0.592 - 0.633]
D3_PURPURA_AND3_OTHER_HAEMORRHAGIC	Purpura and other haemorrhagic conditions	Chapter III Diseases of the blood and blood-forming organs and certain disorders involving the immune mechanism	0.661 [0.651 - 0.671]	0.639 [0.627 - 0.650]	0.687 [0.677 - 0.697]
D3_SARCOIDOSIS	Sarcoidosis	Chapter III Diseases of the blood and blood-forming organs and certain disorders involving the immune mechanism	0.590 [0.566 - 0.614]	0.604 [0.580 - 0.626]	0.621 [0.597 - 0.645]
D3_SCNDPOLYCYTHAEMIA	Secondary polycythaemia	Chapter III Diseases of the blood and blood-forming organs and certain disorders involving the immune mechanism	0.683 [0.659 - 0.708]	0.689 [0.662 - 0.716]	0.721 [0.696 - 0.746]
D3_SPLEENDISEASE	Diseases of spleen	Chapter III Diseases of the blood and blood-forming organs and certain disorders involving the immune mechanism	0.591 [0.571 - 0.612]	0.614 [0.593 - 0.634]	0.631 [0.611 - 0.651]
D3_THROMBOCYTOPENIANAS	Thrombocytopenia, unspecified	Chapter III Diseases of the blood and blood-forming organs and certain disorders involving the immune mechanism	0.658 [0.647 - 0.669]	0.631 [0.620 - 0.643]	0.684 [0.674 - 0.695]
D3_WHITEBLOODCELLNAS	Other and unspecified disorders of white blood cells	Chapter III Diseases of the blood and blood-forming organs and certain disorders involving the immune mechanism	0.622 [0.600 - 0.645]	0.512 [0.484 - 0.538]	0.611 [0.587 - 0.633]
DIS_THYROID_OTH	Other disorders of thyroid	Chapter IV Endocrine, nutritional and metabolic diseases	0.708 [0.690 - 0.726]	0.576 [0.559 - 0.598]	0.707 [0.688 - 0.725]
DM_BCKGRND_RETINA	Background diabetic retinopathy	Chapter VII Diseases of the eye, adnexa, ear and mastoid process	0.780 [0.770 - 0.789]	0.896 [0.889 - 0.904]	0.910 [0.903 - 0.916]
DM_EYE_OPER_FOR_NON_DIAB_EXCLUSION	Exclude non-diabetic causes for injection of anti-VEGF-antibody or corticosteroid or any drug into vitreous body	Chapter VII Diseases of the eye, adnexa, ear and mastoid process	0.829 [0.818 - 0.839]	0.826 [0.813 - 0.838]	0.888 [0.878 - 0.896]
DM_HYPOGLYC	Diabetic hypoglycemia	Chapter IV Endocrine, nutritional and metabolic diseases	0.781 [0.771 - 0.791]	0.856 [0.846 - 0.866]	0.877 [0.868 - 0.885]
DM_KETOACIDOSIS	Diabetic ketoacidosis	Chapter IV Endocrine, nutritional and metabolic diseases	0.727 [0.705 - 0.748]	0.860 [0.841 - 0.876]	0.873 [0.856 - 0.888]
DM_KIDNEYFAIL	Diabetes, kidney failure	Chapter IV Endocrine, nutritional and metabolic diseases	0.804 [0.781 - 0.823]	0.919 [0.906 - 0.930]	0.930 [0.917 - 0.940]
DM_MACULOPATHY_EXMORE	Diabetic maculopathy, excluding more controls	Chapter VII Diseases of the eye, adnexa, ear and mastoid process	0.802 [0.793 - 0.812]	0.921 [0.914 - 0.928]	0.936 [0.930 - 0.941]
DM_NEPHROPATHY_EXMORE	Diabetic nephropathy, excluding more controls	Chapter IV Endocrine, nutritional and metabolic diseases	0.576 [0.550 - 0.603]	0.813 [0.791 - 0.835]	0.818 [0.795 - 0.840]
DM_NEUROPATHY	Diabetic neuropathy	Chapter IV Endocrine, nutritional and metabolic diseases	0.583 [0.563 - 0.602]	0.722 [0.706 - 0.738]	0.730 [0.714 - 0.747]
DM_OTHER_WIDE	Other diabetes, wide definition	Chapter IV Endocrine, nutritional and metabolic diseases	0.774 [0.766 - 0.783]	0.836 [0.829 - 0.845]	0.864 [0.858 - 0.872]
DM_PERIPHATHERO	Peripheral atherosclerosis	Chapter IX Diseases of the circulatory system	0.848 [0.838 - 0.858]	0.793 [0.778 - 0.808]	0.882 [0.871 - 0.891]
DM_RETINA_NOS	Unspecified diabetic retinopathy	Chapter VII Diseases of the eye, adnexa, ear and mastoid process	0.763 [0.753 - 0.773]	0.873 [0.866 - 0.881]	0.887 [0.880 - 0.894]
DM_RETINA_PROLIF	Proliferative diabetic retinopathy, operation included	Chapter VII Diseases of the eye, adnexa, ear and mastoid process	0.780 [0.770 - 0.789]	0.896 [0.889 - 0.904]	0.910 [0.903 - 0.916]
DM_VITREOUS_BLEEDING	Vitreous bleeding (caused by prolif. dmrp when together with H36.03*)	Chapter VII Diseases of the eye, adnexa, ear and mastoid process	0.577 [0.552 - 0.601]	0.597 [0.569 - 0.624]	0.610 [0.580 - 0.637]
DRY_AMD	Dry age-related macular degeneration (includes geographic atrophy)	Chapter VII Diseases of the eye, adnexa, ear and mastoid process	0.748 [0.742 - 0.754]	0.621 [0.614 - 0.628]	0.750 [0.744 - 0.755]
DUODENAL_ULCER_UNSPE_ACUTE_CHRONIC_WO_HAEMORRHAGE_PERFORATION	Duodenal ulcer - Unspecified as acute or chronic, without haemorrhage or perforation, drug-induced	Chapter XI Diseases of the digestive system	0.669 [0.657 - 0.681]	0.627 [0.613 - 0.641]	0.684 [0.671 - 0.696]
E4_ACIDOSIS	Acidosis	Chapter IV Endocrine, nutritional and metabolic diseases	0.767 [0.758 - 0.775]	0.762 [0.752 - 0.770]	0.809 [0.800 - 0.817]
E4_ADRENAL	Other disorders of adrenal gland	Chapter IV Endocrine, nutritional and metabolic diseases	0.617 [0.598 - 0.636]	0.613 [0.594 - 0.632]	0.646 [0.627 - 0.665]
E4_ALKALOSIS	Alkalosis	Chapter IV Endocrine, nutritional and metabolic diseases	0.672 [0.647 - 0.696]	0.589 [0.559 - 0.615]	0.683 [0.658 - 0.708]
E4_AMYLOIDOSIS	Amyloidosis	Chapter IV Endocrine, nutritional and metabolic diseases	0.747 [0.719 - 0.772]	0.588 [0.555 - 0.620]	0.754 [0.729 - 0.779]
E4_ANTIDIU	Syndrome of inappropriate secretion of antidiuretic hormone	Chapter IV Endocrine, nutritional and metabolic diseases	0.683 [0.658 - 0.706]	0.569 [0.542 - 0.597]	0.696 [0.672 - 0.719]
E4_CA_MET	Disorders of calcium metabolism	Chapter IV Endocrine, nutritional and metabolic diseases	0.700 [0.690 - 0.710]	0.664 [0.653 - 0.675]	0.728 [0.718 - 0.738]
E4_DM1	Type 1 diabetes	Chapter IV Endocrine, nutritional and metabolic diseases	0.700 [0.686 - 0.713]	0.886 [0.875 - 0.895]	0.889 [0.878 - 0.898]
E4_DM1NOCOMP	Type 1 diabetes without complications	Chapter IV Endocrine, nutritional and metabolic diseases	0.697 [0.683 - 0.711]	0.887 [0.877 - 0.898]	0.890 [0.880 - 0.901]
E4_DM2	Type 2 diabetes	Chapter IV Endocrine, nutritional and metabolic diseases	0.785 [0.782 - 0.788]	0.837 [0.834 - 0.840]	0.863 [0.860 - 0.866]
E4_DM2NEU	Type 2 diabetes with neurological complications	Chapter IV Endocrine, nutritional and metabolic diseases	0.611 [0.590 - 0.630]	0.735 [0.716 - 0.751]	0.744 [0.726 - 0.761]
E4_DM2NOCOMP	Type 2 diabetes without complications	Chapter IV Endocrine, nutritional and metabolic diseases	0.786 [0.783 - 0.790]	0.838 [0.835 - 0.841]	0.864 [0.861 - 0.866]
E4_DM2OPTH	Type 2 diabetes with ophthalmic complications	Chapter IV Endocrine, nutritional and metabolic diseases	0.582 [0.570 - 0.593]	0.676 [0.665 - 0.687]	0.689 [0.677 - 0.699]
E4_DM2PERIPH	Type 2 diabetes with peripheral circulatory complications	Chapter IV Endocrine, nutritional and metabolic diseases	0.880 [0.866 - 0.893]	0.913 [0.898 - 0.926]	0.940 [0.928 - 0.950]
E4_DM2REN	Type 2 diabetes with renal complications	Chapter IV Endocrine, nutritional and metabolic diseases	0.612 [0.580 - 0.641]	0.813 [0.788 - 0.835]	0.819 [0.796 - 0.842]
E4_ENDOGLAND	Disorders of other endocrine glands	Chapter IV Endocrine, nutritional and metabolic diseases	0.624 [0.614 - 0.632]	0.621 [0.611 - 0.631]	0.650 [0.640 - 0.659]
E4_ENDOMETPOSTOP	Postprocedural endocrine and metabolic disorders, not elsewhere classified	Chapter IV Endocrine, nutritional and metabolic diseases	0.679 [0.665 - 0.691]	0.619 [0.605 - 0.632]	0.688 [0.674 - 0.700]
E4_FE_DEF	Iron deficiency	Chapter IV Endocrine, nutritional and metabolic diseases	0.604 [0.581 - 0.627]	0.607 [0.584 - 0.629]	0.637 [0.614 - 0.661]
E4_FH	Familial hypercholesterolemia	Chapter IV Endocrine, nutritional and metabolic diseases	0.715 [0.713 - 0.718]	0.703 [0.700 - 0.706]	0.751 [0.748 - 0.754]
E4_FLUIDELECTRO	Other disorders of fluid, electrolyte and acid-base balance	Chapter IV Endocrine, nutritional and metabolic diseases	0.741 [0.737 - 0.745]	0.704 [0.699 - 0.708]	0.770 [0.766 - 0.774]
E4_FLUIDOVER	Fluid overload	Chapter IV Endocrine, nutritional and metabolic diseases	0.789 [0.779 - 0.799]	0.757 [0.746 - 0.768]	0.821 [0.812 - 0.830]
E4_GILBERT	Gilbert syndrome	Chapter IV Endocrine, nutritional and metabolic diseases	0.670 [0.646 - 0.694]	0.596 [0.568 - 0.623]	0.691 [0.668 - 0.716]
E4_GLUCOPANCREAS	Other disorders of glucose regulation and pancreatic internal secretion	Chapter IV Endocrine, nutritional and metabolic diseases	0.747 [0.736 - 0.758]	0.832 [0.823 - 0.842]	0.849 [0.840 - 0.858]
E4_GOITREMULTINOD	Nontoxic multinodular goitre	Chapter IV Endocrine, nutritional and metabolic diseases	0.695 [0.674 - 0.714]	0.558 [0.535 - 0.582]	0.682 [0.662 - 0.701]
E4_GOITRENAS	Other and/or unspecified nontoxic goitre	Chapter IV Endocrine, nutritional and metabolic diseases	0.669 [0.643 - 0.693]	0.536 [0.508 - 0.561]	0.664 [0.638 - 0.689]
E4_GOITRENOD	Nontoxic single thyroid nodule	Chapter IV Endocrine, nutritional and metabolic diseases	0.637 [0.616 - 0.657]	0.553 [0.530 - 0.576]	0.630 [0.608 - 0.649]
E4_GRAVES_STRICT	Graves disease, strict definition	Chapter IV Endocrine, nutritional and metabolic diseases	0.660 [0.648 - 0.672]	0.602 [0.589 - 0.616]	0.670 [0.658 - 0.681]
E4_HYPERCHOL	Pure hypercholesterolaemia	Chapter IV Endocrine, nutritional and metabolic diseases	0.715 [0.713 - 0.718]	0.703 [0.700 - 0.706]	0.751 [0.748 - 0.754]
E4_HYPERKALAEMIA	Hyperkalaemia	Chapter IV Endocrine, nutritional and metabolic diseases	0.772 [0.763 - 0.781]	0.783 [0.773 - 0.793]	0.825 [0.817 - 0.833]
E4_HYPERLIPNAS	Hyperlipidaemia, other/unspecified	Chapter IV Endocrine, nutritional and metabolic diseases	0.710 [0.704 - 0.715]	0.700 [0.694 - 0.706]	0.753 [0.747 - 0.758]
E4_HYPEROSMHNAT	Hyperosmolality and hypernatraemia	Chapter IV Endocrine, nutritional and metabolic diseases	0.762 [0.749 - 0.777]	0.695 [0.677 - 0.712]	0.781 [0.767 - 0.794]
E4_HYPERPARA	Hyperparathyroidism	Chapter IV Endocrine, nutritional and metabolic diseases	0.669 [0.656 - 0.684]	0.677 [0.663 - 0.695]	0.725 [0.711 - 0.739]
E4_HYPERPIT	Hyperfunction of pituitary gland	Chapter IV Endocrine, nutritional and metabolic diseases	0.661 [0.640 - 0.684]	0.570 [0.544 - 0.596]	0.675 [0.653 - 0.699]
E4_HYPOGLYC	Hypoglycaemia, other or unspecified	Chapter IV Endocrine, nutritional and metabolic diseases	0.749 [0.738 - 0.759]	0.834 [0.825 - 0.845]	0.851 [0.842 - 0.861]
E4_HYPOKALAEMIA	Hypokalaemia	Chapter IV Endocrine, nutritional and metabolic diseases	0.723 [0.716 - 0.730]	0.686 [0.678 - 0.694]	0.751 [0.744 - 0.758]
E4_HYPOOSMNAT	Hypo-osmolality and hyponatraemia	Chapter IV Endocrine, nutritional and metabolic diseases	0.735 [0.729 - 0.741]	0.676 [0.669 - 0.683]	0.762 [0.756 - 0.768]
E4_HYTHY_AI_STRICT	Hypothyroidism, strict autoimmune	Chapter IV Endocrine, nutritional and metabolic diseases	0.699 [0.694 - 0.703]	0.646 [0.641 - 0.651]	0.707 [0.702 - 0.711]
E4_IRON_MET	Disorders of iron metabolism	Chapter IV Endocrine, nutritional and metabolic diseases	0.585 [0.564 - 0.606]	0.666 [0.646 - 0.686]	0.678 [0.658 - 0.698]
E4_LIPOPROT	Disorders of lipoprotein metabolism and other lipidaemias	Chapter IV Endocrine, nutritional and metabolic diseases	0.712 [0.710 - 0.715]	0.699 [0.697 - 0.702]	0.747 [0.745 - 0.750]
E4_LIPOPROTNAS	Disorder of lipoprotein metabolism, unspecified	Chapter IV Endocrine, nutritional and metabolic diseases	0.708 [0.690 - 0.724]	0.675 [0.652 - 0.697]	0.741 [0.722 - 0.759]
E4_MALNUTRITION	Malnutrition	Chapter IV Endocrine, nutritional and metabolic diseases	0.727 [0.697 - 0.753]	0.608 [0.575 - 0.643]	0.742 [0.716 - 0.768]
E4_METABO	Other metabolic disorders	Chapter IV Endocrine, nutritional and metabolic diseases	0.696 [0.677 - 0.712]	0.677 [0.656 - 0.696]	0.744 [0.727 - 0.759]
E4_METABOLIA	Metabolic disorders	Chapter IV Endocrine, nutritional and metabolic diseases	0.700 [0.698 - 0.703]	0.671 [0.668 - 0.673]	0.724 [0.722 - 0.726]
E4_MG_MET	Disorders of magnesium metabolism	Chapter IV Endocrine, nutritional and metabolic diseases	0.728 [0.717 - 0.738]	0.723 [0.710 - 0.734]	0.776 [0.766 - 0.786]
E4_MINERAL_MET	Disorders of mineral metabolism	Chapter IV Endocrine, nutritional and metabolic diseases	0.692 [0.685 - 0.699]	0.674 [0.667 - 0.682]	0.726 [0.720 - 0.733]
E4_NUTRIDEF	Other nutritional deficiencies	Chapter IV Endocrine, nutritional and metabolic diseases	0.796 [0.793 - 0.799]	0.693 [0.690 - 0.696]	0.798 [0.795 - 0.801]
E4_OBESITY	Obesity	Chapter IV Endocrine, nutritional and metabolic diseases	0.851 [0.848 - 0.853]	0.717 [0.713 - 0.720]	0.851 [0.848 - 0.853]
E4_PARATHYRO	Disorders of parathyroid gland	Chapter IV Endocrine, nutritional and metabolic diseases	0.670 [0.656 - 0.685]	0.682 [0.667 - 0.697]	0.722 [0.708 - 0.736]
E4_PHOS_MET	Disorders of phosphorus metabolism and phosphatases	Chapter IV Endocrine, nutritional and metabolic diseases	0.655 [0.639 - 0.670]	0.582 [0.564 - 0.600]	0.670 [0.655 - 0.686]
E4_PLASMAPROT	Disorders of plasma-protein metabolism, not elsewhere classified	Chapter IV Endocrine, nutritional and metabolic diseases	0.703 [0.682 - 0.723]	0.672 [0.649 - 0.695]	0.749 [0.729 - 0.768]
E4_PORBILIR	Disorders of porphyrin and bilirubin metabolism	Chapter IV Endocrine, nutritional and metabolic diseases	0.653 [0.629 - 0.676]	0.598 [0.576 - 0.623]	0.665 [0.642 - 0.687]
E4_THYROID	Disorders of the thyroid gland	Chapter IV Endocrine, nutritional and metabolic diseases	0.685 [0.681 - 0.689]	0.632 [0.627 - 0.636]	0.691 [0.687 - 0.695]
E4_THYROIDNASOTH	Disorder of thyroid, unspecified	Chapter IV Endocrine, nutritional and metabolic diseases	0.719 [0.701 - 0.738]	0.582 [0.560 - 0.604]	0.720 [0.702 - 0.739]
E4_THYTOXGOITDIF	Thyrotoxicosis with diffuse goitre	Chapter IV Endocrine, nutritional and metabolic diseases	0.640 [0.612 - 0.665]	0.547 [0.522 - 0.572]	0.639 [0.612 - 0.664]
E4_THYTOXNAS	Thyrotoxicosis, other and/or unspecified	Chapter IV Endocrine, nutritional and metabolic diseases	0.677 [0.664 - 0.690]	0.621 [0.607 - 0.634]	0.691 [0.678 - 0.704]
E4_VIT_B_DEF	Deficiency of other B group vitamins	Chapter IV Endocrine, nutritional and metabolic diseases	0.689 [0.678 - 0.700]	0.672 [0.661 - 0.685]	0.720 [0.710 - 0.731]
E4_VIT_D_DEF	Vitamin D deficiency	Chapter IV Endocrine, nutritional and metabolic diseases	0.705 [0.697 - 0.713]	0.638 [0.629 - 0.647]	0.713 [0.705 - 0.721]
E4_VIT_DEF	Vitamin deficiency	Chapter IV Endocrine, nutritional and metabolic diseases	0.695 [0.688 - 0.702]	0.655 [0.647 - 0.662]	0.714 [0.707 - 0.721]
E4_VOLUME	Volume depletion	Chapter IV Endocrine, nutritional and metabolic diseases	0.743 [0.737 - 0.749]	0.702 [0.696 - 0.709]	0.771 [0.765 - 0.776]
F5_ALCOHOLAC	Acute alcohol intoxication	Chapter V Mental and behavioural disorders	0.769 [0.753 - 0.784]	0.751 [0.735 - 0.766]	0.832 [0.819 - 0.845]
F5_ALCOHOL_DEPENDENCE	Alcohol dependence	Chapter V Mental and behavioural disorders	0.797 [0.786 - 0.809]	0.816 [0.804 - 0.828]	0.878 [0.869 - 0.888]
F5_ALLANXIOUS	All anxiety disorders	Chapter V Mental and behavioural disorders	0.612 [0.608 - 0.617]	0.585 [0.581 - 0.590]	0.620 [0.615 - 0.624]
F5_ALZHDEMENT	Dementia in Alzheimer disease	Chapter V Mental and behavioural disorders	0.824 [0.815 - 0.831]	0.636 [0.624 - 0.649]	0.827 [0.819 - 0.835]
F5_ANXIETY	Other anxiety disorders	Chapter V Mental and behavioural disorders	0.612 [0.607 - 0.617]	0.582 [0.577 - 0.587]	0.617 [0.612 - 0.622]
F5_BIPO	Bipolar affective disorders	Chapter V Mental and behavioural disorders	0.638 [0.617 - 0.658]	0.611 [0.590 - 0.631]	0.668 [0.646 - 0.687]
F5_DELIRIUM	Delirium, not induced by alcohol and other psychoactive substances	Chapter V Mental and behavioural disorders	0.789 [0.784 - 0.795]	0.686 [0.678 - 0.693]	0.800 [0.794 - 0.805]
F5_DEMENTIA_INCLAVO	Dementia, including avohilmo	Chapter V Mental and behavioural disorders	0.809 [0.803 - 0.814]	0.662 [0.654 - 0.669]	0.814 [0.809 - 0.820]
F5_DEMINOTH	Dementia in other diseases classified elsewhere	Chapter V Mental and behavioural disorders	0.782 [0.767 - 0.797]	0.583 [0.559 - 0.605]	0.781 [0.767 - 0.797]
F5_DEMNAS	Unspecified dementia	Chapter V Mental and behavioural disorders	0.812 [0.805 - 0.818]	0.670 [0.660 - 0.680]	0.818 [0.811 - 0.824]
F5_DEPRESSIO	Depression	Chapter V Mental and behavioural disorders	0.637 [0.633 - 0.641]	0.611 [0.606 - 0.615]	0.648 [0.643 - 0.652]
F5_DEPRESSION_DYSTHYMIA	Depression or dysthymia	Chapter V Mental and behavioural disorders	0.655 [0.650 - 0.659]	0.624 [0.619 - 0.629]	0.667 [0.662 - 0.671]
F5_DEPRESSION_RECURRENT	Recurrent or chronic depression	Chapter V Mental and behavioural disorders	0.601 [0.569 - 0.630]	0.554 [0.521 - 0.586]	0.599 [0.570 - 0.630]
F5_INSOMNIA	Insomnia	Chapter V Mental and behavioural disorders	0.586 [0.557 - 0.612]	0.435 [0.402 - 0.462]	0.549 [0.524 - 0.578]
F5_MENTORG	Other mental disorders due to brain damage and dysfunction and to physical disease	Chapter V Mental and behavioural disorders	0.729 [0.711 - 0.746]	0.616 [0.595 - 0.637]	0.740 [0.724 - 0.757]
F5_MOOD	Mood [affective] disorders	Chapter V Mental and behavioural disorders	0.637 [0.632 - 0.641]	0.608 [0.603 - 0.613]	0.647 [0.642 - 0.651]
F5_NEUROTIC	Neurotic, stress-related and somatoform disorders	Chapter V Mental and behavioural disorders	0.610 [0.606 - 0.614]	0.584 [0.580 - 0.589]	0.618 [0.613 - 0.622]
F5_PANIC	Panic disorder	Chapter V Mental and behavioural disorders	0.624 [0.606 - 0.639]	0.575 [0.559 - 0.592]	0.627 [0.612 - 0.642]
F5_PHOBANX	Phobic anxiety disorders	Chapter V Mental and behavioural disorders	0.650 [0.634 - 0.664]	0.588 [0.573 - 0.602]	0.651 [0.637 - 0.665]
F5_PSYCHDEV	Disorders of psychological development	Chapter V Mental and behavioural disorders	0.678 [0.650 - 0.703]	0.595 [0.570 - 0.621]	0.680 [0.654 - 0.705]
F5_SCHZPHR	Schizophrenia	Chapter V Mental and behavioural disorders	0.742 [0.718 - 0.766]	0.640 [0.614 - 0.666]	0.757 [0.733 - 0.780]
F5_SEXDYS	Sexual dysfunction	Chapter V Mental and behavioural disorders	0.803 [0.787 - 0.817]	0.702 [0.680 - 0.724]	0.798 [0.785 - 0.813]
F5_SUBSTANCE	Mental and behavioural disorders due to psychoactive substance use	Chapter V Mental and behavioural disorders	0.850 [0.847 - 0.853]	0.713 [0.709 - 0.717]	0.863 [0.860 - 0.866]
F5_TOBAC	Mental and behavioural disorders due to tobacco	Chapter V Mental and behavioural disorders	0.896 [0.893 - 0.899]	0.727 [0.723 - 0.732]	0.900 [0.897 - 0.903]
F5_VASCDEM	Vascular dementia	Chapter V Mental and behavioural disorders	0.821 [0.811 - 0.831]	0.682 [0.666 - 0.697]	0.831 [0.821 - 0.841]
FALLS	Falls/tendency to fall	Chapter VI Diseases of the nervous system	0.683 [0.679 - 0.686]	0.626 [0.622 - 0.629]	0.694 [0.691 - 0.697]
FE	Focal epilepsy	Chapter VI Diseases of the nervous system	0.575 [0.549 - 0.600]	0.550 [0.521 - 0.578]	0.590 [0.563 - 0.619]
G6_ALS	Motor neuron disease	Chapter VI Diseases of the nervous system	0.658 [0.632 - 0.682]	0.509 [0.478 - 0.538]	0.629 [0.602 - 0.654]
G6_ALZHEIMER	Alzheimer disease	Chapter VI Diseases of the nervous system	0.812 [0.804 - 0.819]	0.637 [0.626 - 0.649]	0.814 [0.807 - 0.821]
G6_BELLPA	Bell's palsy	Chapter VI Diseases of the nervous system	0.620 [0.598 - 0.641]	0.588 [0.565 - 0.607]	0.625 [0.605 - 0.645]
G6_CARPTU	Carpal tunnel syndrome	Chapter VI Diseases of the nervous system	0.631 [0.624 - 0.638]	0.582 [0.575 - 0.590]	0.636 [0.629 - 0.644]
G6_CERCYST	Cerebral cysts	Chapter VI Diseases of the nervous system	0.566 [0.554 - 0.578]	0.560 [0.547 - 0.573]	0.580 [0.568 - 0.592]
G6_CEROEDEMA	Cerebral oedema	Chapter VI Diseases of the nervous system	0.528 [0.497 - 0.560]	0.524 [0.493 - 0.553]	0.543 [0.510 - 0.574]
G6_CPETAL	Cerebral palsy and other paralytic syndromes	Chapter VI Diseases of the nervous system	0.670 [0.661 - 0.680]	0.629 [0.618 - 0.639]	0.681 [0.672 - 0.690]
G6_DEGENOTH	Other and unspecified degenerative diseases of nervous system	Chapter VI Diseases of the nervous system	0.741 [0.730 - 0.752]	0.628 [0.613 - 0.642]	0.749 [0.738 - 0.760]
G6_DEMYEL	Demyelinating diseases of the central nervous system	Chapter VI Diseases of the nervous system	0.606 [0.585 - 0.626]	0.551 [0.529 - 0.571]	0.611 [0.591 - 0.630]
G6_DISBROTHUNS	Disorders of brain, other and unspecified	Chapter VI Diseases of the nervous system	0.606 [0.586 - 0.625]	0.551 [0.530 - 0.570]	0.604 [0.586 - 0.625]
G6_EPIPAROX	Episodal and paroxysmal disorders	Chapter VI Diseases of the nervous system	0.624 [0.619 - 0.629]	0.598 [0.593 - 0.603]	0.632 [0.627 - 0.637]
G6_EPLEPSY	Epilepsy	Chapter VI Diseases of the nervous system	0.611 [0.599 - 0.620]	0.619 [0.608 - 0.629]	0.655 [0.645 - 0.666]
G6_FACOTH	Other facial nerve disorders	Chapter VI Diseases of the nervous system	0.612 [0.592 - 0.632]	0.583 [0.566 - 0.604]	0.618 [0.599 - 0.638]
G6_HCOTHUNS	Other and unspecified hydrocephalus	Chapter VI Diseases of the nervous system	0.578 [0.550 - 0.602]	0.540 [0.511 - 0.567]	0.601 [0.575 - 0.627]
G6_HEADACHE	Other headache syndromes	Chapter VI Diseases of the nervous system	0.558 [0.533 - 0.583]	0.502 [0.479 - 0.526]	0.556 [0.531 - 0.579]
G6_HEMIPLE	Hemiplegia	Chapter VI Diseases of the nervous system	0.688 [0.677 - 0.698]	0.644 [0.633 - 0.655]	0.704 [0.693 - 0.714]
G6_HYDROCEPH	Hydrocephalus	Chapter VI Diseases of the nervous system	0.592 [0.570 - 0.613]	0.549 [0.525 - 0.572]	0.610 [0.589 - 0.632]
G6_MIGRAINE	Migraine	Chapter VI Diseases of the nervous system	0.611 [0.602 - 0.620]	0.581 [0.571 - 0.590]	0.623 [0.614 - 0.632]
G6_MONOOTHUNS	Other and unspecified mononeuropathies, also in other diseases	Chapter VI Diseases of the nervous system	0.633 [0.604 - 0.661]	0.629 [0.597 - 0.662]	0.653 [0.622 - 0.685]
G6_MS	MS-disease / Multiple Sclerosis	Chapter VI Diseases of the nervous system	0.617 [0.594 - 0.641]	0.562 [0.536 - 0.584]	0.618 [0.596 - 0.639]
G6_MYONEU	Diseases of the myoneural junction and muscle	Chapter VI Diseases of the nervous system	0.615 [0.588 - 0.639]	0.609 [0.583 - 0.636]	0.642 [0.619 - 0.668]
G6_NERPLEX	Nerve, nerve root and plexus disorders	Chapter VI Diseases of the nervous system	0.603 [0.598 - 0.608]	0.570 [0.565 - 0.575]	0.610 [0.605 - 0.615]
G6_NEUATR	Systemic atrophies primarily affecting the central nervous system	Chapter VI Diseases of the nervous system	0.614 [0.593 - 0.635]	0.543 [0.517 - 0.568]	0.617 [0.595 - 0.638]
G6_NEUINFL	Inflammatory diseases of the central nervous system	Chapter VI Diseases of the nervous system	0.569 [0.543 - 0.592]	0.524 [0.501 - 0.547]	0.571 [0.549 - 0.593]
G6_NEURODEGENERATIVE	Unspecific neurodegenerative disorder	Chapter VI Diseases of the nervous system	0.811 [0.804 - 0.818]	0.634 [0.622 - 0.645]	0.814 [0.807 - 0.821]
G6_NEUROOTH	Other disorders of nervous system	Chapter VI Diseases of the nervous system	0.624 [0.609 - 0.638]	0.612 [0.597 - 0.628]	0.647 [0.633 - 0.662]
G6_OTHNEU	Other neurological diseases	Chapter VI Diseases of the nervous system	0.597 [0.589 - 0.605]	0.583 [0.575 - 0.591]	0.612 [0.605 - 0.621]
G6_PARKINSON	Parkinson's disease	Chapter VI Diseases of the nervous system	0.749 [0.740 - 0.757]	0.617 [0.606 - 0.629]	0.752 [0.743 - 0.761]
G6_PLANTAR	Lesion of plantar nerve	Chapter VI Diseases of the nervous system	0.680 [0.664 - 0.696]	0.579 [0.560 - 0.597]	0.667 [0.651 - 0.683]
G6_POLYNEU	Polyneuropathies and other disorders of the peripheral nervous system	Chapter VI Diseases of the nervous system	0.677 [0.668 - 0.686]	0.681 [0.670 - 0.691]	0.719 [0.709 - 0.729]
G6_POLYOTHUNS	Other and unspecified polyneuropathies, also in other diseases	Chapter VI Diseases of the nervous system	0.690 [0.680 - 0.699]	0.700 [0.689 - 0.710]	0.736 [0.725 - 0.745]
G6_POSTVIRFAT	Postviral fatigue syndrome	Chapter VI Diseases of the nervous system	0.637 [0.616 - 0.658]	0.573 [0.550 - 0.596]	0.646 [0.625 - 0.669]
G6_RLS	Restless leg syndrome	Chapter VI Diseases of the nervous system	0.628 [0.609 - 0.649]	0.570 [0.549 - 0.591]	0.633 [0.614 - 0.652]
G6_ROOTPLEXOTHUNS	Other and unspecified nerve root and plexus disorders, also in other diseases	Chapter VI Diseases of the nervous system	0.591 [0.583 - 0.599]	0.554 [0.545 - 0.562]	0.598 [0.590 - 0.606]
G6_SLEEPAPNO	Sleep apnoea	Chapter VI Diseases of the nervous system	0.786 [0.780 - 0.793]	0.720 [0.713 - 0.727]	0.788 [0.782 - 0.795]
G6_SLEEPDISOTH	Other sleep disorders	Chapter VI Diseases of the nervous system	0.756 [0.749 - 0.763]	0.695 [0.688 - 0.702]	0.758 [0.751 - 0.764]
G6_SPINOTH	Other diseases of spinal cord	Chapter VI Diseases of the nervous system	0.609 [0.588 - 0.630]	0.557 [0.536 - 0.580]	0.608 [0.586 - 0.631]
G6_TIA	Transient ischemic attack	Chapter VI Diseases of the nervous system	0.665 [0.656 - 0.675]	0.599 [0.588 - 0.610]	0.673 [0.663 - 0.683]
G6_TRINEU	Trigeminal neuralgia	Chapter VI Diseases of the nervous system	0.625 [0.602 - 0.648]	0.509 [0.484 - 0.534]	0.617 [0.593 - 0.640]
G6_ULLNLE	Lesion of ulnar nerve	Chapter VI Diseases of the nervous system	0.659 [0.640 - 0.679]	0.583 [0.564 - 0.602]	0.652 [0.632 - 0.671]
G6_XTRAPYR	Extrapyramidal and movement disorders	Chapter VI Diseases of the nervous system	0.696 [0.687 - 0.703]	0.598 [0.589 - 0.607]	0.700 [0.692 - 0.707]
G6_XTRAPYROTH	Other extrapyramidal and movement disorders in other diseases	Chapter VI Diseases of the nervous system	0.655 [0.642 - 0.669]	0.593 [0.579 - 0.608]	0.668 [0.655 - 0.680]
GE	Generalized epilepsy	Chapter VI Diseases of the nervous system	0.564 [0.537 - 0.590]	0.586 [0.559 - 0.616]	0.601 [0.572 - 0.629]
GOUT_NOS	Gout, unspecified	Chapter XIII Diseases of the musculoskeletal system and connective tissue	0.802 [0.796 - 0.807]	0.805 [0.799 - 0.810]	0.835 [0.831 - 0.840]
H7_AMBLYANOPSIA	Amblyopia ex anopsia	Chapter VII Diseases of the eye, adnexa, ear and mastoid process	0.677 [0.662 - 0.692]	0.567 [0.550 - 0.584]	0.679 [0.663 - 0.694]
H7_AMD	Age-related macular degeneration (whether dry or wet)	Chapter VII Diseases of the eye, adnexa, ear and mastoid process	0.747 [0.741 - 0.752]	0.619 [0.613 - 0.627]	0.749 [0.744 - 0.754]
H7_ANISOMETROPIA	Anisometropia and aniseikonia	Chapter VII Diseases of the eye, adnexa, ear and mastoid process	0.630 [0.604 - 0.659]	0.461 [0.427 - 0.496]	0.618 [0.591 - 0.647]
H7_ASTIGMATISM	Astigmatism	Chapter VII Diseases of the eye, adnexa, ear and mastoid process	0.662 [0.656 - 0.668]	0.506 [0.498 - 0.513]	0.662 [0.656 - 0.668]
H7_BCKRNDRETINOPAT	Background retinopathy and retinal vascular changes	Chapter VII Diseases of the eye, adnexa, ear and mastoid process	0.663 [0.637 - 0.692]	0.615 [0.582 - 0.649]	0.688 [0.657 - 0.717]
H7_BLEPHAROCHALASIS	Blepharochalasis	Chapter VII Diseases of the eye, adnexa, ear and mastoid process	0.632 [0.612 - 0.652]	0.548 [0.522 - 0.573]	0.649 [0.629 - 0.670]
H7_BLINDANDVISIMPAIRMENT	Visual impairment including blindness (binocular or monocular)	Chapter VII Diseases of the eye, adnexa, ear and mastoid process	0.661 [0.649 - 0.674]	0.617 [0.605 - 0.631]	0.680 [0.668 - 0.693]
H7_BLINDMONOCULAR	Blindness, monocular	Chapter VII Diseases of the eye, adnexa, ear and mastoid process	0.669 [0.646 - 0.691]	0.624 [0.599 - 0.651]	0.692 [0.671 - 0.714]
H7_CATARACTOTHER	Other cataract	Chapter VII Diseases of the eye, adnexa, ear and mastoid process	0.749 [0.746 - 0.752]	0.632 [0.628 - 0.636]	0.753 [0.750 - 0.756]
H7_CATARACTSENILE	Senile cataract	Chapter VII Diseases of the eye, adnexa, ear and mastoid process	0.753 [0.750 - 0.756]	0.628 [0.624 - 0.632]	0.756 [0.753 - 0.760]
H7_CHALAZION	Chalazion	Chapter VII Diseases of the eye, adnexa, ear and mastoid process	0.477 [0.454 - 0.499]	0.451 [0.430 - 0.472]	0.456 [0.434 - 0.478]
H7_CHOROIDRETINA	Disorders of choroid and retina	Chapter VII Diseases of the eye, adnexa, ear and mastoid process	0.686 [0.682 - 0.691]	0.635 [0.629 - 0.640]	0.714 [0.710 - 0.720]
H7_CONJUNCTIVA	Disorders of conjunctiva	Chapter VII Diseases of the eye, adnexa, ear and mastoid process	0.628 [0.612 - 0.642]	0.516 [0.499 - 0.533]	0.623 [0.607 - 0.638]
H7_CONJUNCTIVITISACUNONATOPIC	Conjunctivitis (acute, non atopic)	Chapter VII Diseases of the eye, adnexa, ear and mastoid process	0.623 [0.594 - 0.648]	0.535 [0.505 - 0.565]	0.630 [0.602 - 0.657]
H7_CORNEALDYSTROPHY	Corneal degeneration	Chapter VII Diseases of the eye, adnexa, ear and mastoid process	0.695 [0.686 - 0.704]	0.483 [0.470 - 0.496]	0.689 [0.680 - 0.698]
H7_CORNEALOTH	Other disorders of cornea	Chapter VII Diseases of the eye, adnexa, ear and mastoid process	0.692 [0.684 - 0.700]	0.532 [0.523 - 0.542]	0.691 [0.683 - 0.699]
H7_DIPLOPIA	Diplopia	Chapter VII Diseases of the eye, adnexa, ear and mastoid process	0.608 [0.588 - 0.626]	0.528 [0.508 - 0.548]	0.602 [0.583 - 0.619]
H7_ECTROPION	Ectropion of eyelid	Chapter VII Diseases of the eye, adnexa, ear and mastoid process	0.759 [0.741 - 0.776]	0.596 [0.570 - 0.624]	0.764 [0.746 - 0.783]
H7_ENTROPION	Entropion and trichiasis of eyelid	Chapter VII Diseases of the eye, adnexa, ear and mastoid process	0.729 [0.712 - 0.745]	0.578 [0.558 - 0.599]	0.732 [0.716 - 0.748]
H7_EPIPHORA	Epiphora	Chapter VII Diseases of the eye, adnexa, ear and mastoid process	0.647 [0.627 - 0.667]	0.552 [0.529 - 0.573]	0.643 [0.624 - 0.661]
H7_EYELIDDIS	Other disorders of eyelid	Chapter VII Diseases of the eye, adnexa, ear and mastoid process	0.653 [0.645 - 0.662]	0.568 [0.561 - 0.577]	0.655 [0.647 - 0.663]
H7_EYELIDINFLAMMATION	Other inflammation of eyelid	Chapter VII Diseases of the eye, adnexa, ear and mastoid process	0.660 [0.644 - 0.678]	0.544 [0.525 - 0.564]	0.660 [0.644 - 0.677]
H7_EYELIDNAS	Other specified and unspecified disorders of eyelid	Chapter VII Diseases of the eye, adnexa, ear and mastoid process	0.604 [0.591 - 0.617]	0.502 [0.488 - 0.517]	0.600 [0.587 - 0.612]
H7_EYEOTH	Other disorders of eye and adnexa	Chapter VII Diseases of the eye, adnexa, ear and mastoid process	0.623 [0.609 - 0.636]	0.548 [0.532 - 0.564]	0.629 [0.615 - 0.643]
H7_EYEPOSTOP	Postprocedural disorders of eye and adnexa, not elsewhere classified	Chapter VII Diseases of the eye, adnexa, ear and mastoid process	0.589 [0.559 - 0.619]	0.493 [0.462 - 0.521]	0.586 [0.557 - 0.614]
H7_GLAUCCLOSEPRIM	Primary angle-closure glaucoma	Chapter VII Diseases of the eye, adnexa, ear and mastoid process	0.659 [0.642 - 0.676]	0.549 [0.531 - 0.567]	0.660 [0.643 - 0.676]
H7_GLAUCNAS	Other and unspecified glaucoma	Chapter VII Diseases of the eye, adnexa, ear and mastoid process	0.705 [0.699 - 0.712]	0.576 [0.569 - 0.583]	0.704 [0.698 - 0.710]
H7_GLAUCOMA	Glaucoma	Chapter VII Diseases of the eye, adnexa, ear and mastoid process	0.689 [0.683 - 0.694]	0.573 [0.566 - 0.579]	0.689 [0.683 - 0.694]
H7_GLAUCOMA_POAG	Primary open-angle glaucoma, strict	Chapter VII Diseases of the eye, adnexa, ear and mastoid process	0.712 [0.702 - 0.721]	0.554 [0.542 - 0.567]	0.710 [0.699 - 0.719]
H7_GLAUCSUSP	Glaucoma suspect	Chapter VII Diseases of the eye, adnexa, ear and mastoid process	0.669 [0.657 - 0.681]	0.562 [0.549 - 0.575]	0.672 [0.661 - 0.683]
H7_GLOBE	Disorders of globe	Chapter VII Diseases of the eye, adnexa, ear and mastoid process	0.591 [0.565 - 0.616]	0.543 [0.516 - 0.570]	0.600 [0.574 - 0.626]
H7_HYPERMETRO	Hypermetropia	Chapter VII Diseases of the eye, adnexa, ear and mastoid process	0.684 [0.657 - 0.708]	0.511 [0.485 - 0.538]	0.675 [0.648 - 0.698]
H7_IRIDOCYCLITIS	Iridocyclitis	Chapter VII Diseases of the eye, adnexa, ear and mastoid process	0.647 [0.631 - 0.663]	0.578 [0.560 - 0.597]	0.652 [0.636 - 0.669]
H7_KERATITIS	Keratitis	Chapter VII Diseases of the eye, adnexa, ear and mastoid process	0.686 [0.678 - 0.694]	0.547 [0.536 - 0.557]	0.687 [0.679 - 0.694]
H7_LACRIMALSYSTEM	Disorders of lacrimal system	Chapter VII Diseases of the eye, adnexa, ear and mastoid process	0.668 [0.657 - 0.678]	0.560 [0.548 - 0.572]	0.667 [0.656 - 0.677]
H7_LENS	Disorders of lens	Chapter VII Diseases of the eye, adnexa, ear and mastoid process	0.750 [0.748 - 0.753]	0.634 [0.632 - 0.638]	0.754 [0.751 - 0.756]
H7_LIDLACRIMALORBIT	Disorders of eyelid, lacrimal system and orbit	Chapter VII Diseases of the eye, adnexa, ear and mastoid process	0.632 [0.625 - 0.638]	0.554 [0.548 - 0.560]	0.632 [0.626 - 0.638]
H7_MACULADEGEN	Degeneration of macula and posterior pole	Chapter VII Diseases of the eye, adnexa, ear and mastoid process	0.744 [0.738 - 0.749]	0.619 [0.613 - 0.627]	0.746 [0.740 - 0.751]
H7_MYOPIA	Myopia	Chapter VII Diseases of the eye, adnexa, ear and mastoid process	0.597 [0.586 - 0.609]	0.500 [0.488 - 0.512]	0.588 [0.577 - 0.600]
H7_NYSTAGMUS	Nystagmus and other irregular eye movements	Chapter VII Diseases of the eye, adnexa, ear and mastoid process	0.586 [0.556 - 0.618]	0.532 [0.500 - 0.564]	0.597 [0.566 - 0.628]
H7_OCUMUSCLE	Disorders of ocular muscles, binocular movement, accommodation and refraction	Chapter VII Diseases of the eye, adnexa, ear and mastoid process	0.658 [0.653 - 0.664]	0.549 [0.543 - 0.555]	0.659 [0.654 - 0.664]
H7_OPTNERVE	Disorders of optic nerve and visual pathways	Chapter VII Diseases of the eye, adnexa, ear and mastoid process	0.590 [0.568 - 0.612]	0.516 [0.492 - 0.541]	0.594 [0.569 - 0.615]
H7_OPTNEUROTH	Other disorders of optic [2nd] nerve and visual pathways	Chapter VII Diseases of the eye, adnexa, ear and mastoid process	0.594 [0.570 - 0.617]	0.509 [0.484 - 0.536]	0.589 [0.564 - 0.614]
H7_ORBIT	Disorders of orbit	Chapter VII Diseases of the eye, adnexa, ear and mastoid process	0.557 [0.524 - 0.589]	0.506 [0.472 - 0.539]	0.535 [0.503 - 0.570]
H7_OTHIRISCILIARY	Other disorders of iris and ciliary body	Chapter VII Diseases of the eye, adnexa, ear and mastoid process	0.683 [0.662 - 0.704]	0.551 [0.529 - 0.571]	0.675 [0.654 - 0.694]
H7_PARASTRAB	Paralytic strabismus	Chapter VII Diseases of the eye, adnexa, ear and mastoid process	0.568 [0.540 - 0.598]	0.527 [0.496 - 0.559]	0.564 [0.533 - 0.592]
H7_PTOSIS	Ptosis of eyelid	Chapter VII Diseases of the eye, adnexa, ear and mastoid process	0.647 [0.633 - 0.661]	0.552 [0.537 - 0.569]	0.651 [0.637 - 0.665]
H7_REFRAACCOMMODIS	Disorders of refraction and accommodation	Chapter VII Diseases of the eye, adnexa, ear and mastoid process	0.667 [0.662 - 0.672]	0.552 [0.547 - 0.559]	0.667 [0.662 - 0.673]
H7_RETINALBREAK	Retinal breaks without detachment	Chapter VII Diseases of the eye, adnexa, ear and mastoid process	0.577 [0.554 - 0.601]	0.476 [0.450 - 0.499]	0.567 [0.541 - 0.592]
H7_RETINALDETACH	Retinal detachments and breaks	Chapter VII Diseases of the eye, adnexa, ear and mastoid process	0.600 [0.590 - 0.609]	0.549 [0.538 - 0.559]	0.603 [0.593 - 0.613]
H7_RETINALDETACHBREAK	Retinal detachment with retinal break	Chapter VII Diseases of the eye, adnexa, ear and mastoid process	0.569 [0.554 - 0.585]	0.517 [0.500 - 0.532]	0.559 [0.544 - 0.574]
H7_RETINALDETACHOTH	Other, unspecified and serous retinal detachments	Chapter VII Diseases of the eye, adnexa, ear and mastoid process	0.566 [0.543 - 0.587]	0.497 [0.473 - 0.518]	0.561 [0.541 - 0.583]
H7_RETINALDISOTH	Other retinal disorders	Chapter VII Diseases of the eye, adnexa, ear and mastoid process	0.717 [0.712 - 0.723]	0.662 [0.656 - 0.668]	0.752 [0.747 - 0.757]
H7_RETINANAS	Other specified and unspecified retinal disorders	Chapter VII Diseases of the eye, adnexa, ear and mastoid process	0.657 [0.645 - 0.671]	0.593 [0.576 - 0.609]	0.687 [0.674 - 0.700]
H7_RETINAVASC	Retinal vascular disorders	Chapter VII Diseases of the eye, adnexa, ear and mastoid process	0.706 [0.691 - 0.722]	0.599 [0.578 - 0.617]	0.714 [0.699 - 0.729]
H7_RETINOPATHYDIAB	Diabetic retinopathy	Chapter VII Diseases of the eye, adnexa, ear and mastoid process	0.781 [0.772 - 0.790]	0.897 [0.889 - 0.904]	0.911 [0.904 - 0.917]
H7_RETIVASCOCCLUSION	Retinal vascular occlusion	Chapter VII Diseases of the eye, adnexa, ear and mastoid process	0.706 [0.691 - 0.722]	0.599 [0.578 - 0.617]	0.714 [0.699 - 0.729]
H7_SCLERACORNEA	Disorders of sclera, cornea, iris and ciliary body	Chapter VII Diseases of the eye, adnexa, ear and mastoid process	0.678 [0.670 - 0.685]	0.566 [0.557 - 0.575]	0.680 [0.673 - 0.687]
H7_STENOLACRI	Stenosis and insufficiency of lacrimal passages	Chapter VII Diseases of the eye, adnexa, ear and mastoid process	0.622 [0.603 - 0.640]	0.540 [0.519 - 0.560]	0.622 [0.602 - 0.638]
H7_STRABISMUS	Strabismus	Chapter VII Diseases of the eye, adnexa, ear and mastoid process	0.569 [0.549 - 0.589]	0.495 [0.477 - 0.514]	0.557 [0.538 - 0.575]
H7_STRABOTH	Other strabismus	Chapter VII Diseases of the eye, adnexa, ear and mastoid process	0.571 [0.548 - 0.597]	0.523 [0.503 - 0.545]	0.572 [0.550 - 0.594]
H7_VISDISTNAS	Other and unspecified visual disturbances	Chapter VII Diseases of the eye, adnexa, ear and mastoid process	0.583 [0.568 - 0.598]	0.549 [0.533 - 0.564]	0.592 [0.577 - 0.606]
H7_VISFIELDDEF	Visual field defects	Chapter VII Diseases of the eye, adnexa, ear and mastoid process	0.658 [0.635 - 0.679]	0.547 [0.524 - 0.571]	0.665 [0.642 - 0.684]
H7_VISIMPBILATERAL	Blindness or visual impairment, binocular	Chapter VII Diseases of the eye, adnexa, ear and mastoid process	0.651 [0.625 - 0.674]	0.604 [0.577 - 0.631]	0.675 [0.650 - 0.701]
H7_VISUDISTURB	Visual disturbances	Chapter VII Diseases of the eye, adnexa, ear and mastoid process	0.626 [0.618 - 0.634]	0.570 [0.561 - 0.579]	0.632 [0.624 - 0.640]
H7_VISUDISTURBSUB	Subjective visual disturbances	Chapter VII Diseases of the eye, adnexa, ear and mastoid process	0.555 [0.527 - 0.585]	0.531 [0.502 - 0.557]	0.565 [0.536 - 0.593]
H7_VITRBODYGLOBE	Disorders of vitreous body	Chapter VII Diseases of the eye, adnexa, ear and mastoid process	0.608 [0.597 - 0.619]	0.534 [0.520 - 0.548]	0.626 [0.615 - 0.636]
H7_VITRHAEMORR	Vitreous haemorrhage	Chapter VII Diseases of the eye, adnexa, ear and mastoid process	0.576 [0.549 - 0.602]	0.591 [0.561 - 0.621]	0.600 [0.571 - 0.630]
H7_VITROTH	Other and unspecified disorders of vitreous body	Chapter VII Diseases of the eye, adnexa, ear and mastoid process	0.626 [0.612 - 0.641]	0.510 [0.494 - 0.529]	0.623 [0.607 - 0.637]
H8_BPV	Benign paroxysmal vertigo	Chapter VII Diseases of the eye, adnexa, ear and mastoid process	0.640 [0.624 - 0.658]	0.531 [0.513 - 0.548]	0.631 [0.614 - 0.648]
H8_CONSENHEARINGLOSS	Conductive and sensorineural hearing loss	Chapter VII Diseases of the eye, adnexa, ear and mastoid process	0.615 [0.601 - 0.628]	0.522 [0.507 - 0.536]	0.609 [0.596 - 0.623]
H8_EXTERNAL	Diseases of external ear	Chapter VII Diseases of the eye, adnexa, ear and mastoid process	0.596 [0.578 - 0.612]	0.532 [0.515 - 0.548]	0.599 [0.582 - 0.615]
H8_EXTOTITIS	Otitis externa	Chapter VII Diseases of the eye, adnexa, ear and mastoid process	0.579 [0.553 - 0.607]	0.568 [0.541 - 0.595]	0.595 [0.569 - 0.621]
H8_HL_CON_NAS	Conductive hearing loss, unspecified	Chapter VII Diseases of the eye, adnexa, ear and mastoid process	0.537 [0.505 - 0.569]	0.498 [0.466 - 0.533]	0.518 [0.487 - 0.553]
H8_HL_NAS	Other specified/unspecified hearing loss	Chapter VII Diseases of the eye, adnexa, ear and mastoid process	0.707 [0.701 - 0.713]	0.600 [0.593 - 0.606]	0.709 [0.704 - 0.715]
H8_HL_PRESBY	Presbycusis	Chapter VII Diseases of the eye, adnexa, ear and mastoid process	0.716 [0.702 - 0.730]	0.449 [0.427 - 0.473]	0.715 [0.702 - 0.729]
H8_HL_SEN_NAS	Sensorineural hearing loss	Chapter VII Diseases of the eye, adnexa, ear and mastoid process	0.643 [0.628 - 0.657]	0.529 [0.513 - 0.546]	0.637 [0.622 - 0.651]
H8_INNER	Diseases of inner ear	Chapter VII Diseases of the eye, adnexa, ear and mastoid process	0.609 [0.599 - 0.620]	0.532 [0.522 - 0.543]	0.606 [0.596 - 0.617]
H8_LABYRINTHITIS	Labyrinthitis	Chapter VII Diseases of the eye, adnexa, ear and mastoid process	0.580 [0.559 - 0.602]	0.504 [0.482 - 0.526]	0.563 [0.544 - 0.586]
H8_MED_SUPP	Suppurative and unspecified otitis media	Chapter VII Diseases of the eye, adnexa, ear and mastoid process	0.537 [0.509 - 0.564]	0.509 [0.480 - 0.536]	0.503 [0.475 - 0.532]
H8_MENIERE	Meniere disease	Chapter VII Diseases of the eye, adnexa, ear and mastoid process	0.598 [0.578 - 0.618]	0.523 [0.501 - 0.546]	0.592 [0.571 - 0.612]
H8_MIDDLEMASTOID	Diseases of middle ear and mastoid	Chapter VII Diseases of the eye, adnexa, ear and mastoid process	0.540 [0.526 - 0.555]	0.511 [0.496 - 0.527]	0.534 [0.519 - 0.550]
H8_NONSUPPNAS	Nonsuppurative otitis media	Chapter VII Diseases of the eye, adnexa, ear and mastoid process	0.533 [0.509 - 0.558]	0.491 [0.465 - 0.518]	0.527 [0.503 - 0.554]
H8_OTHEREAR	Other disorders of ear	Chapter VII Diseases of the eye, adnexa, ear and mastoid process	0.684 [0.679 - 0.689]	0.587 [0.582 - 0.593]	0.685 [0.681 - 0.690]
H8_OTHHEARINGLOSS	Other hearing loss	Chapter VII Diseases of the eye, adnexa, ear and mastoid process	0.710 [0.705 - 0.715]	0.599 [0.593 - 0.605]	0.712 [0.707 - 0.718]
H8_OTIMEDNAS	Otitis media, unspecified	Chapter VII Diseases of the eye, adnexa, ear and mastoid process	0.529 [0.499 - 0.562]	0.486 [0.454 - 0.516]	0.491 [0.460 - 0.523]
H8_PERFORATION	Perforation of tympanic membrane	Chapter VII Diseases of the eye, adnexa, ear and mastoid process	0.537 [0.510 - 0.566]	0.503 [0.476 - 0.532]	0.529 [0.501 - 0.557]
H8_TINNITUS	Tinnitus	Chapter VII Diseases of the eye, adnexa, ear and mastoid process	0.573 [0.557 - 0.590]	0.517 [0.499 - 0.536]	0.573 [0.556 - 0.591]
H8_VERTIGO	Disorders of vestibular function (Vertigo)	Chapter VII Diseases of the eye, adnexa, ear and mastoid process	0.624 [0.611 - 0.637]	0.552 [0.537 - 0.565]	0.626 [0.612 - 0.639]
HEPATITIS_CHRONIC_VIRAL	Chronic viral hepatitis	Chapter I Certain infectious and parasitic diseases	0.732 [0.702 - 0.762]	0.637 [0.606 - 0.668]	0.758 [0.730 - 0.786]
HERING_BILATERAL	Inguinal hernia, bilateral	Chapter XI Diseases of the digestive system	0.825 [0.815 - 0.834]	0.693 [0.679 - 0.707]	0.824 [0.815 - 0.833]
HERING_UNILATERAL	Inguinal hernia, unilateral	Chapter XI Diseases of the digestive system	0.689 [0.665 - 0.709]	0.631 [0.605 - 0.655]	0.693 [0.670 - 0.713]
HYPOTHYROIDISM	Hypothyroidism (congenital or acquired)	Chapter IV Endocrine, nutritional and metabolic diseases	0.755 [0.751 - 0.759]	0.692 [0.687 - 0.697]	0.769 [0.765 - 0.773]
I9_ABAORTANEUR	Abdominal aortic aneurysm (AAA)	Chapter IX Diseases of the circulatory system	0.860 [0.852 - 0.868]	0.769 [0.758 - 0.780]	0.868 [0.860 - 0.876]
I9_AF	Atrial fibrillation and flutter	Chapter IX Diseases of the circulatory system	0.818 [0.815 - 0.821]	0.719 [0.715 - 0.723]	0.827 [0.824 - 0.830]
I9_ANEURYSM	Cerebral aneurysm, nonruptured	Chapter IX Diseases of the circulatory system	0.642 [0.613 - 0.668]	0.527 [0.499 - 0.555]	0.634 [0.607 - 0.660]
I9_ANGINA	Angina pectoris	Chapter IX Diseases of the circulatory system	0.717 [0.713 - 0.722]	0.699 [0.694 - 0.703]	0.740 [0.736 - 0.745]
I9_AORTANEUR	Aortic aneurysm	Chapter IX Diseases of the circulatory system	0.807 [0.798 - 0.815]	0.717 [0.709 - 0.728]	0.812 [0.804 - 0.820]
I9_ARTEMBTHRLOW	Arterial embolism and thrombosis of lower extremity artery	Chapter IX Diseases of the circulatory system	0.805 [0.788 - 0.822]	0.708 [0.688 - 0.729]	0.821 [0.805 - 0.837]
I9_ARTEMBTHRNAS	Other arterial embolism and thrombosis	Chapter IX Diseases of the circulatory system	0.769 [0.755 - 0.783]	0.715 [0.700 - 0.730]	0.793 [0.779 - 0.805]
I9_ARTOTH	Other diseases of arteries and capillaries	Chapter IX Diseases of the circulatory system	0.715 [0.704 - 0.725]	0.680 [0.668 - 0.691]	0.739 [0.729 - 0.749]
I9_ATHSCLE	Atherosclerosis, excluding cerebral and coronary sclerosis	Chapter IX Diseases of the circulatory system	0.796 [0.787 - 0.805]	0.738 [0.727 - 0.750]	0.820 [0.811 - 0.829]
I9_AVBLOCK	AV-block	Chapter IX Diseases of the circulatory system	0.785 [0.778 - 0.791]	0.693 [0.685 - 0.701]	0.791 [0.784 - 0.796]
I9_CARDARR	Cardiac arrest	Chapter IX Diseases of the circulatory system	0.804 [0.793 - 0.814]	0.750 [0.737 - 0.762]	0.823 [0.813 - 0.832]
I9_CARDMYO	Cardiomyopathy	Chapter IX Diseases of the circulatory system	0.672 [0.660 - 0.685]	0.626 [0.612 - 0.640]	0.686 [0.674 - 0.700]
I9_CARDMYOOTH	Cardiomyopathy, other and unspecified	Chapter IX Diseases of the circulatory system	0.672 [0.655 - 0.689]	0.639 [0.620 - 0.656]	0.688 [0.671 - 0.704]
I9_CAVS_DX	Calcific aortic valvular stenosis, diagnosis (helper)	Chapter IX Diseases of the circulatory system	0.771 [0.763 - 0.778]	0.678 [0.669 - 0.688]	0.776 [0.768 - 0.783]
I9_CEREBATHER	Cerebral atherosclerosis	Chapter IX Diseases of the circulatory system	0.658 [0.636 - 0.677]	0.517 [0.492 - 0.540]	0.658 [0.637 - 0.677]
I9_CEREBDOTH	Other specified cerebrovascular diseases, other cerebrovascular disorders in diseases classified elsewhere	Chapter IX Diseases of the circulatory system	0.758 [0.752 - 0.763]	0.665 [0.657 - 0.672]	0.766 [0.760 - 0.772]
I9_CEREBVASC	Cerebrovascular diseases	Chapter IX Diseases of the circulatory system	0.717 [0.713 - 0.722]	0.645 [0.640 - 0.650]	0.726 [0.721 - 0.730]
I9_CHD	Major coronary heart disease event	Chapter IX Diseases of the circulatory system	0.700 [0.695 - 0.705]	0.679 [0.673 - 0.684]	0.719 [0.714 - 0.724]
I9_CONDUCTIO	Conduction disorders	Chapter IX Diseases of the circulatory system	0.758 [0.754 - 0.763]	0.676 [0.671 - 0.681]	0.766 [0.761 - 0.771]
I9_CORATHER	Coronary atherosclerosis	Chapter IX Diseases of the circulatory system	0.720 [0.717 - 0.724]	0.686 [0.682 - 0.689]	0.736 [0.732 - 0.739]
I9_DISVEINLYMPH	Diseases of veins, lymphatic vessels and lymph nodes, not elsewhere classified	Chapter IX Diseases of the circulatory system	0.636 [0.630 - 0.641]	0.597 [0.591 - 0.603]	0.648 [0.642 - 0.653]
I9_DOAAC	Diseases of arteries, arterioles and capillaries	Chapter IX Diseases of the circulatory system	0.710 [0.705 - 0.715]	0.663 [0.657 - 0.668]	0.726 [0.721 - 0.731]
I9_ENDOCARD	Endocarditis	Chapter IX Diseases of the circulatory system	0.726 [0.707 - 0.746]	0.640 [0.619 - 0.662]	0.740 [0.722 - 0.759]
I9_HEARTFAIL	Heart failure, strict	Chapter IX Diseases of the circulatory system	0.770 [0.766 - 0.774]	0.717 [0.712 - 0.722]	0.786 [0.782 - 0.790]
I9_HYPERTROCARDMYOP	Hypertrophic cardiomyopathy	Chapter IX Diseases of the circulatory system	0.608 [0.578 - 0.637]	0.593 [0.560 - 0.625]	0.607 [0.576 - 0.636]
I9_HYPOTE	Hypotension	Chapter IX Diseases of the circulatory system	0.694 [0.689 - 0.698]	0.650 [0.644 - 0.655]	0.712 [0.707 - 0.717]
I9_HYPTENS	Hypertension	Chapter IX Diseases of the circulatory system	0.726 [0.724 - 0.729]	0.680 [0.678 - 0.682]	0.742 [0.740 - 0.744]
I9_HYPTENSESS	Hypertension, essential	Chapter IX Diseases of the circulatory system	0.726 [0.724 - 0.729]	0.680 [0.678 - 0.683]	0.742 [0.740 - 0.744]
I9_HYPTENSPOR	Hypertension, portal	Chapter IX Diseases of the circulatory system	0.715 [0.699 - 0.733]	0.797 [0.779 - 0.814]	0.826 [0.810 - 0.840]
I9_HYPTENSPUL	Hypertension, Pulmonary Arterial	Chapter IX Diseases of the circulatory system	0.795 [0.771 - 0.819]	0.727 [0.695 - 0.756]	0.830 [0.806 - 0.852]
I9_HYPTENSRD	Hypertensive Renal Disease	Chapter IX Diseases of the circulatory system	0.820 [0.804 - 0.834]	0.893 [0.880 - 0.905]	0.920 [0.908 - 0.930]
I9_ICH	Intracerebral haemorrhage	Chapter IX Diseases of the circulatory system	0.694 [0.680 - 0.709]	0.572 [0.555 - 0.590]	0.695 [0.681 - 0.710]
I9_IHD	Ischaemic heart disease, wide definition	Chapter IX Diseases of the circulatory system	0.706 [0.702 - 0.709]	0.669 [0.666 - 0.673]	0.719 [0.716 - 0.722]
I9_INTRACRA	Nontraumatic intracranial haemmorrhage	Chapter IX Diseases of the circulatory system	0.657 [0.644 - 0.670]	0.557 [0.544 - 0.573]	0.660 [0.646 - 0.674]
I9_ISCHHEART	Ischemic heart diseases	Chapter IX Diseases of the circulatory system	0.706 [0.702 - 0.709]	0.669 [0.666 - 0.673]	0.719 [0.716 - 0.722]
I9_LBBB	Left bundle-branch block	Chapter IX Diseases of the circulatory system	0.747 [0.738 - 0.755]	0.676 [0.666 - 0.685]	0.761 [0.752 - 0.769]
I9_LYMPHOTH	Other noninfective disorders of lymphatic vessels and lymph nodes	Chapter IX Diseases of the circulatory system	0.721 [0.706 - 0.735]	0.638 [0.622 - 0.652]	0.725 [0.710 - 0.739]
I9_MI_STRICT	Myocardial infarction, strict	Chapter IX Diseases of the circulatory system	0.726 [0.721 - 0.731]	0.701 [0.695 - 0.707]	0.748 [0.743 - 0.753]
I9_NONISCHCARDMYOP	Non-ischemic cardiomyopathy	Chapter IX Diseases of the circulatory system	0.763 [0.756 - 0.770]	0.685 [0.677 - 0.694]	0.775 [0.769 - 0.783]
I9_NONRHEVALV	Non-rheumatic valve diseases	Chapter IX Diseases of the circulatory system	0.745 [0.740 - 0.750]	0.663 [0.657 - 0.669]	0.754 [0.749 - 0.759]
I9_NSTEMI	Myocardial infarction, without ST-elevation	Chapter IX Diseases of the circulatory system	0.690 [0.682 - 0.699]	0.667 [0.658 - 0.676]	0.704 [0.696 - 0.713]
I9_OTHANEUR	Other aneurysm	Chapter IX Diseases of the circulatory system	0.674 [0.653 - 0.691]	0.584 [0.561 - 0.605]	0.669 [0.647 - 0.688]
I9_OTHARR	Other arrhythmias	Chapter IX Diseases of the circulatory system	0.694 [0.686 - 0.702]	0.619 [0.610 - 0.628]	0.698 [0.691 - 0.706]
I9_OTHILLHEART	Other or ill-defined heart diseases	Chapter IX Diseases of the circulatory system	0.750 [0.746 - 0.755]	0.694 [0.689 - 0.700]	0.763 [0.758 - 0.767]
I9_OTHINTRACRA	Other intracranial haemorrhages	Chapter IX Diseases of the circulatory system	0.703 [0.681 - 0.724]	0.598 [0.574 - 0.621]	0.709 [0.686 - 0.730]
I9_OTHOTH	Other other unspecified disorders of the circulatory system	Chapter IX Diseases of the circulatory system	0.689 [0.669 - 0.708]	0.729 [0.708 - 0.752]	0.766 [0.746 - 0.786]
I9_OTHPER	Other peripheral vascular diseases	Chapter IX Diseases of the circulatory system	0.709 [0.700 - 0.716]	0.672 [0.664 - 0.681]	0.731 [0.723 - 0.738]
I9_PAD	Peripheral artery disease	Chapter IX Diseases of the circulatory system	0.789 [0.783 - 0.796]	0.754 [0.746 - 0.762]	0.820 [0.813 - 0.826]
I9_PAROXTAC	Paroxysmal tachycardia	Chapter IX Diseases of the circulatory system	0.727 [0.719 - 0.737]	0.668 [0.657 - 0.678]	0.742 [0.733 - 0.752]
I9_PERICAOTH	Other diseases of pericardium	Chapter IX Diseases of the circulatory system	0.678 [0.666 - 0.691]	0.622 [0.607 - 0.636]	0.684 [0.672 - 0.697]
I9_PHLETHROM	Phlebitis and thrombophlebitis (not including DVT)	Chapter IX Diseases of the circulatory system	0.642 [0.633 - 0.651]	0.592 [0.583 - 0.602]	0.651 [0.643 - 0.661]
I9_PHLETHROMBDVTLOW	DVT of lower extremities	Chapter IX Diseases of the circulatory system	0.651 [0.641 - 0.661]	0.594 [0.583 - 0.603]	0.661 [0.652 - 0.671]
I9_PULMEMB	Pulmonary embolism	Chapter IX Diseases of the circulatory system	0.667 [0.659 - 0.674]	0.623 [0.615 - 0.631]	0.676 [0.668 - 0.683]
I9_PULMHEART	Pulmonary heart disease, diseases of pulmonary circulation	Chapter IX Diseases of the circulatory system	0.688 [0.682 - 0.695]	0.644 [0.636 - 0.651]	0.699 [0.693 - 0.706]
I9_PULMOTHHD	Other pulmonary heart/vessel disease	Chapter IX Diseases of the circulatory system	0.752 [0.741 - 0.763]	0.707 [0.694 - 0.719]	0.771 [0.760 - 0.781]
I9_RBBB	Right bundle-branch block	Chapter IX Diseases of the circulatory system	0.764 [0.755 - 0.771]	0.670 [0.660 - 0.679]	0.769 [0.760 - 0.776]
I9_RHEUVALV	Rheumatic valve diseases	Chapter IX Diseases of the circulatory system	0.713 [0.706 - 0.718]	0.625 [0.618 - 0.633]	0.722 [0.716 - 0.728]
I9_SAH	Subarachnoid haemorrhage	Chapter IX Diseases of the circulatory system	0.581 [0.557 - 0.604]	0.504 [0.480 - 0.528]	0.575 [0.551 - 0.598]
I9_SECONDRIGHT	Secondary right heart disease	Chapter IX Diseases of the circulatory system	0.756 [0.746 - 0.767]	0.709 [0.696 - 0.721]	0.774 [0.764 - 0.784]
I9_SEQULAE	Sequelae of cerebrovascular disease	Chapter IX Diseases of the circulatory system	0.715 [0.703 - 0.725]	0.677 [0.664 - 0.690]	0.738 [0.727 - 0.749]
I9_STEMI	Myocardial infarction, with ST-elevation	Chapter IX Diseases of the circulatory system	0.704 [0.694 - 0.715]	0.676 [0.663 - 0.688]	0.725 [0.715 - 0.736]
I9_STR	Stroke, excluding SAH	Chapter IX Diseases of the circulatory system	0.711 [0.705 - 0.716]	0.639 [0.632 - 0.646]	0.719 [0.712 - 0.724]
I9_STR_EXH	Ischaemic Stroke, excluding all haemorrhages	Chapter IX Diseases of the circulatory system	0.715 [0.708 - 0.720]	0.648 [0.641 - 0.655]	0.723 [0.717 - 0.730]
I9_STR_SAH	Stroke, including SAH	Chapter IX Diseases of the circulatory system	0.701 [0.694 - 0.707]	0.632 [0.625 - 0.639]	0.709 [0.703 - 0.715]
I9_THAORTANEUR	Thoracic aortic aneurysm	Chapter IX Diseases of the circulatory system	0.683 [0.665 - 0.701]	0.599 [0.579 - 0.618]	0.689 [0.670 - 0.706]
I9_THROMBOTH	Other embolism and thrombosis	Chapter IX Diseases of the circulatory system	0.585 [0.562 - 0.608]	0.573 [0.547 - 0.599]	0.612 [0.590 - 0.634]
I9_TIA	Transient ischemic attack	Chapter IX Diseases of the circulatory system	0.669 [0.660 - 0.679]	0.602 [0.591 - 0.614]	0.674 [0.665 - 0.684]
I9_UAP	Unstable angina pectoris	Chapter IX Diseases of the circulatory system	0.696 [0.686 - 0.706]	0.675 [0.665 - 0.686]	0.714 [0.704 - 0.723]
I9_VARICVE	Varicose veins	Chapter IX Diseases of the circulatory system	0.617 [0.609 - 0.626]	0.562 [0.553 - 0.571]	0.629 [0.620 - 0.637]
I9_VARICVEOES	Oesophageal varices	Chapter IX Diseases of the circulatory system	0.686 [0.665 - 0.707]	0.785 [0.762 - 0.806]	0.802 [0.781 - 0.821]
I9_VASCINT	Vascular diseases of the intestine	Chapter IX Diseases of the circulatory system	0.688 [0.672 - 0.703]	0.634 [0.616 - 0.652]	0.699 [0.682 - 0.716]
I9_VEINSOTH	Other disorders of veins	Chapter IX Diseases of the circulatory system	0.683 [0.665 - 0.702]	0.609 [0.591 - 0.629]	0.692 [0.673 - 0.709]
I9_VTE	Venous thromboembolism	Chapter IX Diseases of the circulatory system	0.657 [0.651 - 0.663]	0.616 [0.610 - 0.622]	0.668 [0.663 - 0.674]
ILD	Interstitial lung disease	Chapter X Diseases of the respiratory system	0.755 [0.746 - 0.765]	0.702 [0.692 - 0.712]	0.777 [0.768 - 0.786]
INFLUENZA	All influenza (not pneumonia)	Chapter X Diseases of the respiratory system	0.658 [0.640 - 0.676]	0.616 [0.598 - 0.633]	0.674 [0.657 - 0.692]
IPF	Idiopathic pulmonary fibrosis	Chapter X Diseases of the respiratory system	0.765 [0.754 - 0.775]	0.708 [0.696 - 0.720]	0.785 [0.776 - 0.795]
J10_ACUTELOWERNAS	Unspecified acute lower respiratory infection	Chapter X Diseases of the respiratory system	0.684 [0.678 - 0.689]	0.665 [0.659 - 0.671]	0.709 [0.703 - 0.715]
J10_ACUTEUPPERINFEC	Acute upper respiratory infections of multiple and unspecified sites	Chapter X Diseases of the respiratory system	0.549 [0.527 - 0.571]	0.548 [0.525 - 0.571]	0.564 [0.543 - 0.585]
J10_ASBESTPNEUMOC	Pneumoconiosis due to asbestos and other mineral fibres	Chapter X Diseases of the respiratory system	0.896 [0.881 - 0.908]	0.723 [0.698 - 0.748]	0.890 [0.876 - 0.903]
J10_ASTHMA_EXMORE	Asthma, excluding more controls	Chapter X Diseases of the respiratory system	0.610 [0.606 - 0.615]	0.606 [0.602 - 0.611]	0.628 [0.623 - 0.632]
J10_BRONCH	Bronchitis, not specified as acute or chronic	Chapter X Diseases of the respiratory system	0.663 [0.643 - 0.683]	0.572 [0.550 - 0.595]	0.671 [0.651 - 0.691]
J10_BRONCHIECTASIS	Bronchiectasis	Chapter X Diseases of the respiratory system	0.709 [0.700 - 0.717]	0.664 [0.654 - 0.673]	0.738 [0.730 - 0.746]
J10_CHRONRHINITIS	Chronic rhinitis, nasopharyngitis and pharyngitis	Chapter X Diseases of the respiratory system	0.500 [0.477 - 0.520]	0.499 [0.478 - 0.518]	0.503 [0.483 - 0.521]
J10_CHRONSINUSITIS	Chronic sinusitis	Chapter X Diseases of the respiratory system	0.536 [0.521 - 0.550]	0.519 [0.504 - 0.533]	0.533 [0.518 - 0.547]
J10_COPDNAS_INCLAVO	Other chronic obstructive pulmonary disease, including avohilmo	Chapter X Diseases of the respiratory system	0.811 [0.807 - 0.814]	0.725 [0.721 - 0.730]	0.826 [0.822 - 0.829]
J10_EMPHYSEMA	Emphysema	Chapter X Diseases of the respiratory system	0.849 [0.843 - 0.855]	0.743 [0.734 - 0.752]	0.863 [0.857 - 0.869]
J10_EXTERLUNG	Lung diseases due to external agents	Chapter X Diseases of the respiratory system	0.756 [0.748 - 0.765]	0.681 [0.670 - 0.691]	0.767 [0.758 - 0.776]
J10_INFLUPNEU	Influenza and pneumonia	Chapter X Diseases of the respiratory system	0.714 [0.710 - 0.718]	0.676 [0.671 - 0.680]	0.733 [0.729 - 0.737]
J10_INTERSTITIUM	Other respiratory diseases principally affecting the interstitium	Chapter X Diseases of the respiratory system	0.734 [0.725 - 0.742]	0.694 [0.685 - 0.703]	0.762 [0.754 - 0.770]
J10_LOWCHRON	Chronic lower respiratory diseases	Chapter X Diseases of the respiratory system	0.644 [0.640 - 0.647]	0.622 [0.618 - 0.626]	0.658 [0.655 - 0.661]
J10_LOWERINF	Other acute lower respiratory infections	Chapter X Diseases of the respiratory system	0.683 [0.678 - 0.689]	0.665 [0.659 - 0.671]	0.708 [0.703 - 0.714]
J10_NASALPOLYP	Nasal polyp	Chapter X Diseases of the respiratory system	0.613 [0.597 - 0.626]	0.578 [0.561 - 0.594]	0.616 [0.601 - 0.630]
J10_OTHERINSTPULM	Other interstitial pulmonary diseases	Chapter X Diseases of the respiratory system	0.754 [0.744 - 0.762]	0.699 [0.688 - 0.709]	0.776 [0.766 - 0.784]
J10_PHARYNGITIS	Acute pharyngitis	Chapter X Diseases of the respiratory system	0.503 [0.483 - 0.526]	0.497 [0.478 - 0.518]	0.509 [0.489 - 0.529]
J10_PLEURA	Other diseases of pleura	Chapter X Diseases of the respiratory system	0.709 [0.705 - 0.712]	0.657 [0.653 - 0.661]	0.723 [0.719 - 0.727]
J10_PLEUREFFUSION	Pleural effusion	Chapter X Diseases of the respiratory system	0.706 [0.701 - 0.712]	0.652 [0.647 - 0.658]	0.721 [0.716 - 0.726]
J10_PLEUROTH	Other pleural conditions	Chapter X Diseases of the respiratory system	0.723 [0.698 - 0.749]	0.592 [0.563 - 0.620]	0.716 [0.692 - 0.741]
J10_PLEURPLAGUE	Pleural plaque	Chapter X Diseases of the respiratory system	0.851 [0.841 - 0.861]	0.708 [0.695 - 0.721]	0.852 [0.842 - 0.862]
J10_PNEUMOBACTEROTH	Bacterial pneumonia, not elsewhere classified	Chapter X Diseases of the respiratory system	0.731 [0.710 - 0.750]	0.669 [0.648 - 0.691]	0.746 [0.727 - 0.765]
J10_PNEUMONAS	Pneumonia, organism unspecified	Chapter X Diseases of the respiratory system	0.724 [0.720 - 0.728]	0.682 [0.677 - 0.686]	0.744 [0.740 - 0.748]
J10_PNEUMONISOLLIQ	Pneumonitis due to solids and liquids	Chapter X Diseases of the respiratory system	0.743 [0.733 - 0.753]	0.666 [0.654 - 0.678]	0.755 [0.745 - 0.765]
J10_PNEUMOTHORAX	Pneumothorax	Chapter X Diseases of the respiratory system	0.719 [0.703 - 0.733]	0.582 [0.565 - 0.600]	0.722 [0.706 - 0.736]
J10_PULMOEDEMA	Pulmonary oedema	Chapter X Diseases of the respiratory system	0.701 [0.677 - 0.725]	0.675 [0.648 - 0.699]	0.739 [0.717 - 0.760]
J10_PYOTHORAX	Pyothorax	Chapter X Diseases of the respiratory system	0.654 [0.624 - 0.683]	0.581 [0.555 - 0.611]	0.652 [0.623 - 0.680]
J10_RESPDISOTH	Other respiratory disorders and diseases	Chapter X Diseases of the respiratory system	0.707 [0.702 - 0.711]	0.663 [0.658 - 0.668]	0.722 [0.718 - 0.727]
J10_SEPTDEV	Deviated nasal septum	Chapter X Diseases of the respiratory system	0.607 [0.592 - 0.625]	0.564 [0.549 - 0.579]	0.601 [0.586 - 0.618]
J10_UPPERDIS	Other diseases of upper respiratory tract	Chapter X Diseases of the respiratory system	0.539 [0.533 - 0.545]	0.517 [0.511 - 0.523]	0.539 [0.533 - 0.545]
J10_UPPERINFEC	Acute upper respiratory infections	Chapter X Diseases of the respiratory system	0.552 [0.539 - 0.564]	0.535 [0.523 - 0.548]	0.551 [0.537 - 0.564]
J10_VASOALLERRHIN	Vasomotor and allergic rhinitis	Chapter X Diseases of the respiratory system	0.492 [0.482 - 0.503]	0.478 [0.468 - 0.488]	0.483 [0.473 - 0.494]
J10_VIRALPNEUMO	Viral pneumonia	Chapter X Diseases of the respiratory system	0.712 [0.702 - 0.723]	0.668 [0.657 - 0.678]	0.725 [0.715 - 0.735]
J10_VOCALLARYNX	Diseases of vocal cords and larynx+other diseases of upper respiratory tract, no elsewhere classified	Chapter X Diseases of the respiratory system	0.566 [0.557 - 0.574]	0.528 [0.519 - 0.537]	0.564 [0.555 - 0.573]
JOINTPAIN	Pain in joint	Chapter XIII Diseases of the musculoskeletal system and connective tissue	0.653 [0.646 - 0.659]	0.607 [0.600 - 0.613]	0.663 [0.657 - 0.670]
K11_ABSCANAL	Abscess of anal and rectal regions	Chapter XI Diseases of the digestive system	0.683 [0.658 - 0.704]	0.649 [0.626 - 0.672]	0.688 [0.665 - 0.710]
K11_ACUTGASTR	Acute gastritis	Chapter XI Diseases of the digestive system	0.634 [0.615 - 0.651]	0.591 [0.573 - 0.609]	0.652 [0.634 - 0.668]
K11_ADHE	Intestinal adhesions without obstruction	Chapter XI Diseases of the digestive system	0.647 [0.630 - 0.663]	0.589 [0.569 - 0.608]	0.668 [0.651 - 0.685]
K11_APHTA_RECUR	Recurring oral aphthae	Chapter XI Diseases of the digestive system	0.527 [0.504 - 0.552]	0.552 [0.525 - 0.580]	0.563 [0.538 - 0.591]
K11_APPENDACUT	Acute appendicitis	Chapter XI Diseases of the digestive system	0.553 [0.539 - 0.567]	0.503 [0.488 - 0.518]	0.530 [0.516 - 0.545]
K11_APPENDIX	Diseases of appendix	Chapter XI Diseases of the digestive system	0.536 [0.522 - 0.549]	0.509 [0.497 - 0.522]	0.533 [0.520 - 0.547]
K11_BARRET	Barrett oesophagus	Chapter XI Diseases of the digestive system	0.668 [0.660 - 0.675]	0.621 [0.613 - 0.631]	0.680 [0.673 - 0.688]
K11_BILIAOTH	Other diseases of biliary tract	Chapter XI Diseases of the digestive system	0.665 [0.656 - 0.674]	0.632 [0.622 - 0.643]	0.682 [0.672 - 0.691]
K11_CARIES	Dental caries	Chapter XI Diseases of the digestive system	0.597 [0.586 - 0.609]	0.554 [0.542 - 0.565]	0.604 [0.593 - 0.616]
K11_CD_NOUC	Crohn disease (strict definition, all UC cases excluded)	Chapter XI Diseases of the digestive system	0.544 [0.524 - 0.567]	0.646 [0.625 - 0.664]	0.648 [0.627 - 0.667]
K11_CHOLANGI	Cholangitis (primary sclerosing, PSC)	Chapter XI Diseases of the digestive system	0.683 [0.666 - 0.700]	0.655 [0.637 - 0.672]	0.711 [0.694 - 0.727]
K11_CHOLECYST	Cholecystitis	Chapter XI Diseases of the digestive system	0.648 [0.636 - 0.660]	0.620 [0.608 - 0.632]	0.658 [0.646 - 0.669]
K11_CHOLELITH	Cholelithiasis	Chapter XI Diseases of the digestive system	0.662 [0.657 - 0.667]	0.636 [0.631 - 0.641]	0.679 [0.674 - 0.684]
K11_CHRONGASTR	Chronic gastritis	Chapter XI Diseases of the digestive system	0.642 [0.632 - 0.651]	0.587 [0.578 - 0.598]	0.652 [0.643 - 0.661]
K11_CHRONPANC	Chronic pancreatitis	Chapter XI Diseases of the digestive system	0.695 [0.674 - 0.718]	0.679 [0.655 - 0.701]	0.734 [0.711 - 0.756]
K11_COELIAC	Coeliac disease	Chapter XI Diseases of the digestive system	0.594 [0.579 - 0.610]	0.651 [0.635 - 0.667]	0.667 [0.651 - 0.682]
K11_CONSTIPATION	Constipation	Chapter XI Diseases of the digestive system	0.655 [0.650 - 0.659]	0.595 [0.590 - 0.599]	0.661 [0.657 - 0.666]
K11_CROHN	Crohn disease	Chapter XI Diseases of the digestive system	0.551 [0.531 - 0.569]	0.665 [0.648 - 0.684]	0.668 [0.652 - 0.687]
K11_DENTOFACIAL_ANOMALIES	Dentofacial anomalies [including malocclusion]	Chapter XI Diseases of the digestive system	0.526 [0.495 - 0.557]	0.486 [0.454 - 0.515]	0.527 [0.497 - 0.558]
K11_DIAHER	Diaphragmatic hernia	Chapter XI Diseases of the digestive system	0.623 [0.619 - 0.626]	0.588 [0.584 - 0.592]	0.632 [0.629 - 0.636]
K11_DISLIVOTH	Other diseases of liver	Chapter XI Diseases of the digestive system	0.660 [0.653 - 0.666]	0.663 [0.657 - 0.670]	0.689 [0.682 - 0.695]
K11_DISORD_TEETH	Other disorders of teeth and supporting structures	Chapter XI Diseases of the digestive system	0.561 [0.548 - 0.574]	0.547 [0.535 - 0.560]	0.569 [0.557 - 0.582]
K11_DIVERTIC	Diverticular disease of intestine	Chapter XI Diseases of the digestive system	0.650 [0.647 - 0.653]	0.606 [0.603 - 0.609]	0.658 [0.656 - 0.661]
K11_DULC	Duodenal ulcer	Chapter XI Diseases of the digestive system	0.696 [0.685 - 0.707]	0.654 [0.642 - 0.665]	0.711 [0.699 - 0.722]
K11_EMBIMPACT_TEETH	Embedded and impacted teeth	Chapter XI Diseases of the digestive system	0.580 [0.556 - 0.603]	0.500 [0.477 - 0.523]	0.561 [0.537 - 0.584]
K11_ENERCOLNONINF	Noninfective enteritis and colitis	Chapter XI Diseases of the digestive system	0.575 [0.570 - 0.581]	0.585 [0.579 - 0.590]	0.602 [0.596 - 0.608]
K11_FEMHER	Femoral hernia	Chapter XI Diseases of the digestive system	0.690 [0.666 - 0.711]	0.615 [0.590 - 0.638]	0.682 [0.660 - 0.703]
K11_FIBROCHIRLIV	Fibrosis and cirrhosis of liver	Chapter XI Diseases of the digestive system	0.712 [0.697 - 0.726]	0.791 [0.778 - 0.805]	0.808 [0.795 - 0.821]
K11_FISSANAL	Fissure and fistula of anal and rectal regions	Chapter XI Diseases of the digestive system	0.628 [0.613 - 0.643]	0.591 [0.576 - 0.606]	0.625 [0.610 - 0.639]
K11_FISTULA	Colonic or urogenital fistula	Chapter XI Diseases of the digestive system	0.599 [0.586 - 0.612]	0.587 [0.573 - 0.599]	0.609 [0.596 - 0.621]
K11_FUNCDYSP	Functional dyspepsia	Chapter XI Diseases of the digestive system	0.597 [0.590 - 0.604]	0.551 [0.543 - 0.558]	0.602 [0.595 - 0.609]
K11_GALLBILPANC	Disorders of gallbladder, biliary tract and pancreas	Chapter XI Diseases of the digestive system	0.644 [0.640 - 0.649]	0.626 [0.621 - 0.630]	0.661 [0.657 - 0.665]
K11_GALLBLAOTH	Other diseases of gallbladder	Chapter XI Diseases of the digestive system	0.628 [0.615 - 0.641]	0.588 [0.575 - 0.600]	0.637 [0.625 - 0.650]
K11_GASTRODUOULC	Gastroduodenal ulcer	Chapter XI Diseases of the digestive system	0.666 [0.659 - 0.673]	0.637 [0.631 - 0.645]	0.683 [0.676 - 0.690]
K11_GIBLEEDING	GI-bleeding	Chapter XI Diseases of the digestive system	0.594 [0.589 - 0.600]	0.578 [0.573 - 0.583]	0.605 [0.600 - 0.611]
K11_GINGIVITIS_PERIODONTAL	Gingivitis and periodontal diseases	Chapter XI Diseases of the digestive system	0.569 [0.546 - 0.592]	0.487 [0.465 - 0.510]	0.540 [0.518 - 0.563]
K11_GULC	Gastric ulcer	Chapter XI Diseases of the digestive system	0.665 [0.656 - 0.673]	0.628 [0.619 - 0.637]	0.679 [0.671 - 0.687]
K11_HAEMORR	Haemorrhoids and perianal venous thrombosis	Chapter XI Diseases of the digestive system	0.561 [0.557 - 0.566]	0.537 [0.532 - 0.542]	0.566 [0.561 - 0.571]
K11_HEPFAIL	Hepatic failure, not elsewhere classified	Chapter XI Diseases of the digestive system	0.672 [0.652 - 0.693]	0.702 [0.679 - 0.727]	0.735 [0.714 - 0.756]
K11_HERING	Inguinal hernia	Chapter XI Diseases of the digestive system	0.808 [0.804 - 0.811]	0.708 [0.703 - 0.712]	0.809 [0.805 - 0.813]
K11_HERNIA	Hernia	Chapter XI Diseases of the digestive system	0.632 [0.629 - 0.635]	0.588 [0.584 - 0.591]	0.638 [0.635 - 0.641]
K11_IBD_STRICT_PSC	IBD (strict) with PSC	Chapter XI Diseases of the digestive system	0.588 [0.580 - 0.598]	0.616 [0.607 - 0.625]	0.633 [0.624 - 0.642]
K11_IBS	Irritable bowel syndrome	Chapter XI Diseases of the digestive system	0.627 [0.620 - 0.633]	0.591 [0.584 - 0.598]	0.635 [0.629 - 0.642]
K11_ILEUS	Paralytic ileus and intestinal obstruction	Chapter XI Diseases of the digestive system	0.654 [0.645 - 0.661]	0.614 [0.606 - 0.622]	0.672 [0.664 - 0.679]
K11_IMPACT	Impaction of intestines	Chapter XI Diseases of the digestive system	0.639 [0.615 - 0.662]	0.582 [0.558 - 0.606]	0.651 [0.626 - 0.675]
K11_IMPACTED_TEETH	Impacted teeth	Chapter XI Diseases of the digestive system	0.574 [0.551 - 0.598]	0.517 [0.494 - 0.541]	0.566 [0.541 - 0.589]
K11_INTESTOTH	Other diseases of intestines	Chapter XI Diseases of the digestive system	0.615 [0.612 - 0.617]	0.582 [0.579 - 0.584]	0.622 [0.619 - 0.624]
K11_LIP_ORAL_MUCOSA	Other diseases of lip and oral mucosa	Chapter XI Diseases of the digestive system	0.523 [0.511 - 0.534]	0.461 [0.447 - 0.473]	0.515 [0.503 - 0.526]
K11_LIVER	Diseases of liver	Chapter XI Diseases of the digestive system	0.655 [0.649 - 0.661]	0.666 [0.660 - 0.672]	0.690 [0.684 - 0.695]
K11_MALABSORB	Intestinal malabsorption	Chapter XI Diseases of the digestive system	0.578 [0.564 - 0.592]	0.623 [0.610 - 0.637]	0.640 [0.626 - 0.653]
K11_MAXIL_CANINE_FAILED_ERUPT_OBSTRUCTION_TOOTH	Impacted maxillary canine	Chapter XI Diseases of the digestive system	0.574 [0.551 - 0.598]	0.517 [0.494 - 0.541]	0.566 [0.541 - 0.589]
K11_MAXIL_CANINE_PALAT	Palatinal maxillary canine	Chapter XI Diseases of the digestive system	0.577 [0.556 - 0.598]	0.500 [0.478 - 0.521]	0.564 [0.542 - 0.588]
K11_OESITIS	Oesophagitis	Chapter XI Diseases of the digestive system	0.609 [0.603 - 0.616]	0.587 [0.579 - 0.594]	0.624 [0.617 - 0.631]
K11_OESOBST	Oesophageal obstruction	Chapter XI Diseases of the digestive system	0.641 [0.630 - 0.653]	0.601 [0.589 - 0.613]	0.652 [0.641 - 0.663]
K11_OESSTODUO	Diseases of oesophagus, stomach and duodenum	Chapter XI Diseases of the digestive system	0.601 [0.598 - 0.604]	0.582 [0.579 - 0.585]	0.613 [0.610 - 0.616]
K11_OESULC	Ulcer of oesophagus	Chapter XI Diseases of the digestive system	0.659 [0.650 - 0.669]	0.625 [0.615 - 0.636]	0.675 [0.666 - 0.685]
K11_ORAL	Diseases of oral cavity, salivary glands and jaws	Chapter XI Diseases of the digestive system	0.547 [0.540 - 0.555]	0.532 [0.525 - 0.540]	0.555 [0.548 - 0.563]
K11_ORAL_LICHEN_PLANUS	Oral lichen ruber planus	Chapter XI Diseases of the digestive system	0.500 [0.485 - 0.514]	0.453 [0.437 - 0.469]	0.493 [0.479 - 0.508]
K11_OTHABDHER	Other and unspecified abdominal hernia	Chapter XI Diseases of the digestive system	0.679 [0.658 - 0.699]	0.605 [0.584 - 0.627]	0.687 [0.668 - 0.706]
K11_OTHANRECT	Other diseases of anus and rectum	Chapter XI Diseases of the digestive system	0.600 [0.596 - 0.605]	0.578 [0.573 - 0.583]	0.609 [0.605 - 0.614]
K11_OTHDIG	Diseases of the digestive system	Chapter XI Diseases of the digestive system	0.584 [0.579 - 0.589]	0.580 [0.575 - 0.585]	0.601 [0.596 - 0.606]
K11_OTHDISDIG	Other diseases of the digestive system	Chapter XI Diseases of the digestive system	0.594 [0.588 - 0.599]	0.578 [0.573 - 0.584]	0.605 [0.599 - 0.610]
K11_OTHDISOES	Other diseases of oesophagus	Chapter XI Diseases of the digestive system	0.646 [0.640 - 0.652]	0.611 [0.605 - 0.617]	0.660 [0.654 - 0.666]
K11_OTHDISSTOMDUOD	Other diseases of stomach and duodenum	Chapter XI Diseases of the digestive system	0.633 [0.628 - 0.639]	0.610 [0.604 - 0.615]	0.655 [0.649 - 0.660]
K11_OTHENTERCOL	Other noninfective gastroenteritis and colitis	Chapter XI Diseases of the digestive system	0.581 [0.575 - 0.587]	0.581 [0.575 - 0.586]	0.601 [0.595 - 0.607]
K11_OTHFUNC	Other functional intestinal disorders	Chapter XI Diseases of the digestive system	0.674 [0.670 - 0.678]	0.612 [0.607 - 0.616]	0.682 [0.678 - 0.686]
K11_OTHGASTR	Other gastritis (incl. Duodenitis)	Chapter XI Diseases of the digestive system	0.610 [0.607 - 0.614]	0.592 [0.588 - 0.596]	0.628 [0.624 - 0.632]
K11_OTHILEUS	Other or unspecified ileus, impaction or obstruction	Chapter XI Diseases of the digestive system	0.661 [0.651 - 0.670]	0.617 [0.606 - 0.626]	0.678 [0.668 - 0.687]
K11_OTHINFLIV	Other inflammatory liver diseases	Chapter XI Diseases of the digestive system	0.663 [0.646 - 0.679]	0.665 [0.647 - 0.684]	0.693 [0.676 - 0.712]
K11_OTHINT	Other diseases of intestine	Chapter XI Diseases of the digestive system	0.639 [0.635 - 0.643]	0.604 [0.600 - 0.608]	0.648 [0.644 - 0.652]
K11_OTHPERITON	Other diseases of peritoneum	Chapter XI Diseases of the digestive system	0.598 [0.590 - 0.606]	0.566 [0.558 - 0.574]	0.604 [0.596 - 0.612]
K11_PANCOTH	Other diseases of pancreas	Chapter XI Diseases of the digestive system	0.648 [0.635 - 0.662]	0.611 [0.596 - 0.625]	0.672 [0.659 - 0.685]
K11_PARODON	Parodontitis	Chapter XI Diseases of the digestive system	0.560 [0.527 - 0.593]	0.459 [0.426 - 0.488]	0.519 [0.487 - 0.552]
K11_PERITON	Diseases of peritoneum	Chapter XI Diseases of the digestive system	0.600 [0.592 - 0.607]	0.575 [0.568 - 0.583]	0.608 [0.600 - 0.615]
K11_PERITONITIS	Acute peritonitis	Chapter XI Diseases of the digestive system	0.630 [0.612 - 0.646]	0.634 [0.615 - 0.652]	0.665 [0.647 - 0.681]
K11_POSTOPDIS	Postprocedural disorders of digestive system, not elsewhere classified	Chapter XI Diseases of the digestive system	0.634 [0.620 - 0.647]	0.606 [0.590 - 0.620]	0.653 [0.638 - 0.666]
K11_PULC	Peptic ulcer	Chapter XI Diseases of the digestive system	0.658 [0.628 - 0.687]	0.557 [0.523 - 0.588]	0.630 [0.597 - 0.660]
K11_PULP_PERIAPICAL	Diseases of pulp and periapical tissues	Chapter XI Diseases of the digestive system	0.521 [0.505 - 0.536]	0.505 [0.490 - 0.522]	0.524 [0.509 - 0.540]
K11_REFLUX	Gastro-oesophageal reflux disease	Chapter XI Diseases of the digestive system	0.614 [0.611 - 0.618]	0.591 [0.588 - 0.594]	0.627 [0.624 - 0.630]
K11_SALIVARY	Diseases of salivary glands	Chapter XI Diseases of the digestive system	0.525 [0.503 - 0.549]	0.513 [0.490 - 0.539]	0.524 [0.499 - 0.548]
K11_STOMATITIS	Stomatitis and related lesions	Chapter XI Diseases of the digestive system	0.524 [0.507 - 0.541]	0.530 [0.513 - 0.548]	0.536 [0.519 - 0.553]
K11_TONGUE	Diseases of tongue	Chapter XI Diseases of the digestive system	0.521 [0.504 - 0.539]	0.499 [0.482 - 0.516]	0.515 [0.498 - 0.530]
K11_ULCER	Ulcerative colitis	Chapter XI Diseases of the digestive system	0.570 [0.557 - 0.582]	0.589 [0.576 - 0.602]	0.613 [0.601 - 0.626]
K11_UMBHER	Umbilical hernia	Chapter XI Diseases of the digestive system	0.745 [0.736 - 0.753]	0.683 [0.674 - 0.692]	0.746 [0.738 - 0.755]
K11_VASCINT	Vascular disorders of the intestines	Chapter XI Diseases of the digestive system	0.715 [0.703 - 0.726]	0.655 [0.641 - 0.668]	0.732 [0.721 - 0.743]
K11_VENTHER	Ventral hernia	Chapter XI Diseases of the digestive system	0.676 [0.666 - 0.686]	0.628 [0.618 - 0.639]	0.683 [0.673 - 0.694]
K11_VOLVU	Volvulus	Chapter XI Diseases of the digestive system	0.614 [0.595 - 0.632]	0.553 [0.534 - 0.572]	0.629 [0.612 - 0.648]
KRA_PSY_ALCOH_EXMORE	Alcohol abuse, main dg, excluding more controls	Chapter V Mental and behavioural disorders	0.768 [0.753 - 0.782]	0.752 [0.737 - 0.767]	0.831 [0.819 - 0.844]
KRA_PSY_ANXIETY_EXMORE	Anxiety disorders, excluding more controls	Chapter V Mental and behavioural disorders	0.631 [0.626 - 0.635]	0.602 [0.597 - 0.607]	0.641 [0.636 - 0.645]
KRA_PSY_ANYMENTAL	Any mental disorder	Chapter V Mental and behavioural disorders	0.689 [0.686 - 0.692]	0.630 [0.627 - 0.633]	0.699 [0.697 - 0.702]
KRA_PSY_DEMENTIA	Any dementia	Chapter V Mental and behavioural disorders	0.808 [0.803 - 0.813]	0.660 [0.652 - 0.667]	0.813 [0.808 - 0.818]
KRA_PSY_MOOD_EXMORE	Mood disorders, excluding more controls	Chapter V Mental and behavioural disorders	0.655 [0.651 - 0.659]	0.626 [0.622 - 0.630]	0.668 [0.664 - 0.672]
KRA_PSY_SCHIZODEL_EXMORE	Schizophrenia or delusion, excluding more controls	Chapter V Mental and behavioural disorders	0.693 [0.674 - 0.712]	0.622 [0.602 - 0.641]	0.699 [0.680 - 0.719]
KRA_PSY_SPEELING_EXMORE	Speech and linguistic disorders, excluding more controls	Chapter V Mental and behavioural disorders	0.696 [0.669 - 0.724]	0.609 [0.582 - 0.637]	0.698 [0.670 - 0.726]
KRA_PSY_SUBSTANCE_EXMORE	Substance abuse, excluding more controls	Chapter V Mental and behavioural disorders	0.851 [0.848 - 0.855]	0.719 [0.715 - 0.723]	0.865 [0.862 - 0.868]
L12_ABSCESS_CUT	Cutaneous abscess, furuncle and carbuncle	Chapter XII Diseases of the skin and subcutaneous tissue	0.636 [0.623 - 0.650]	0.611 [0.597 - 0.625]	0.644 [0.630 - 0.658]
L12_ACTINKERA	Actinic keratosis	Chapter XII Diseases of the skin and subcutaneous tissue	0.696 [0.687 - 0.705]	0.546 [0.536 - 0.556]	0.693 [0.683 - 0.702]
L12_AGEP	Acute generalized exanthematous pustulosis	Chapter XII Diseases of the skin and subcutaneous tissue	0.566 [0.540 - 0.590]	0.550 [0.523 - 0.578]	0.591 [0.567 - 0.618]
L12_ATROPHICSKIN	Atrophic disorders of skin	Chapter XII Diseases of the skin and subcutaneous tissue	0.592 [0.579 - 0.605]	0.526 [0.512 - 0.539]	0.583 [0.570 - 0.595]
L12_CELLULITIS	Cellulitis	Chapter XII Diseases of the skin and subcutaneous tissue	0.686 [0.680 - 0.693]	0.656 [0.649 - 0.662]	0.702 [0.695 - 0.708]
L12_DECUBITANSULCERANDPRESSURE	Decubitus ulcer and pressure area	Chapter XII Diseases of the skin and subcutaneous tissue	0.776 [0.768 - 0.783]	0.720 [0.711 - 0.728]	0.798 [0.791 - 0.805]
L12_DERMATITISECZEMA	Dermatitis and eczema	Chapter XII Diseases of the skin and subcutaneous tissue	0.603 [0.595 - 0.612]	0.569 [0.561 - 0.578]	0.608 [0.600 - 0.617]
L12_DERMATITISNAS	Dermatitis	Chapter XII Diseases of the skin and subcutaneous tissue	0.587 [0.576 - 0.597]	0.545 [0.534 - 0.556]	0.587 [0.576 - 0.597]
L12_DERM_NAS	Other and unspecified dermatitis	Chapter XII Diseases of the skin and subcutaneous tissue	0.583 [0.572 - 0.593]	0.535 [0.524 - 0.546]	0.582 [0.571 - 0.592]
L12_DISORDSKINAPPENDIX	Disorders of skin appendages	Chapter XII Diseases of the skin and subcutaneous tissue	0.547 [0.539 - 0.555]	0.514 [0.506 - 0.522]	0.542 [0.534 - 0.550]
L12_EPIDERMALTHICKOTH	Other epidermal thickening	Chapter XII Diseases of the skin and subcutaneous tissue	0.641 [0.623 - 0.660]	0.497 [0.476 - 0.518]	0.627 [0.609 - 0.647]
L12_EPIDERMTHICKNAS	Other and unspecified epidermal thickening	Chapter XII Diseases of the skin and subcutaneous tissue	0.644 [0.624 - 0.663]	0.498 [0.475 - 0.519]	0.629 [0.610 - 0.650]
L12_ERYTH_NAS	Other and unspecified erythematous conditions	Chapter XII Diseases of the skin and subcutaneous tissue	0.604 [0.583 - 0.622]	0.534 [0.512 - 0.559]	0.603 [0.581 - 0.622]
L12_FOLLICULARCYST	Follicular cysts of skin and subcutaneous tissue	Chapter XII Diseases of the skin and subcutaneous tissue	0.531 [0.521 - 0.541]	0.498 [0.489 - 0.509]	0.529 [0.520 - 0.538]
L12_GRANULOMATOUSSKIN	Granulomatous disorders of skin and subcutaneous tissue	Chapter XII Diseases of the skin and subcutaneous tissue	0.522 [0.492 - 0.554]	0.564 [0.534 - 0.595]	0.560 [0.534 - 0.591]
L12_HYPERTROPHICSKIN	Hypertrophic disorders of skin	Chapter XII Diseases of the skin and subcutaneous tissue	0.550 [0.523 - 0.578]	0.516 [0.486 - 0.542]	0.538 [0.511 - 0.563]
L12_INFECT_SKIN	Infections of the skin and subcutaneous tissue	Chapter XII Diseases of the skin and subcutaneous tissue	0.667 [0.661 - 0.673]	0.643 [0.637 - 0.649]	0.680 [0.674 - 0.686]
L12_INFECT_SKIN_NAS	Other and unspecified local infections of skin and subcutaneous tissue	Chapter XII Diseases of the skin and subcutaneous tissue	0.676 [0.662 - 0.689]	0.661 [0.646 - 0.676]	0.697 [0.683 - 0.712]
L12_INTERNALSUBSTANCEDERM	Dermatitis due to substances taken internally	Chapter XII Diseases of the skin and subcutaneous tissue	0.575 [0.549 - 0.599]	0.561 [0.534 - 0.586]	0.592 [0.565 - 0.617]
L12_LICHENPLANUS_INCLAVO	Lichen planus, including avohilmo	Chapter XII Diseases of the skin and subcutaneous tissue	0.593 [0.570 - 0.618]	0.526 [0.503 - 0.548]	0.593 [0.569 - 0.616]
L12_LICHENSCLERATROPH	Lichen sclerosus et atrophicus	Chapter XII Diseases of the skin and subcutaneous tissue	0.745 [0.723 - 0.768]	0.610 [0.585 - 0.636]	0.737 [0.716 - 0.757]
L12_NAILDIS	Nail disorders	Chapter XII Diseases of the skin and subcutaneous tissue	0.600 [0.574 - 0.625]	0.555 [0.531 - 0.580]	0.585 [0.560 - 0.610]
L12_NONIONRADISKIN	Skin changes due to chronic exposure to nonionizing radiation	Chapter XII Diseases of the skin and subcutaneous tissue	0.691 [0.682 - 0.699]	0.545 [0.535 - 0.555]	0.688 [0.680 - 0.697]
L12_OTHERCONTACT	Other contact dermatitis	Chapter XII Diseases of the skin and subcutaneous tissue	0.714 [0.695 - 0.734]	0.592 [0.567 - 0.615]	0.709 [0.689 - 0.731]
L12_OTHERDISSKINANDSUBCUTIS	Other disorders of skin and subcutaneous tissue, not elsewhere classified	Chapter XII Diseases of the skin and subcutaneous tissue	0.627 [0.619 - 0.635]	0.543 [0.534 - 0.551]	0.627 [0.619 - 0.635]
L12_OTHERMELANIN	Other melanin hyperpigmentation	Chapter XII Diseases of the skin and subcutaneous tissue	0.582 [0.558 - 0.606]	0.487 [0.459 - 0.514]	0.573 [0.549 - 0.599]
L12_OTHERSKINSUBCUTIS	Other disorders of skin and subcutaneous tissue	Chapter XII Diseases of the skin and subcutaneous tissue	0.643 [0.639 - 0.648]	0.590 [0.585 - 0.595]	0.651 [0.647 - 0.656]
L12_OTHPIGMENTATION	Other disorders of pigmentation	Chapter XII Diseases of the skin and subcutaneous tissue	0.586 [0.566 - 0.605]	0.521 [0.501 - 0.541]	0.584 [0.563 - 0.604]
L12_PAPULOSQUAMOUS	Papulosquamous disorders	Chapter XII Diseases of the skin and subcutaneous tissue	0.607 [0.598 - 0.616]	0.589 [0.579 - 0.598]	0.619 [0.610 - 0.629]
L12_PRURITUS	Pruritus	Chapter XII Diseases of the skin and subcutaneous tissue	0.552 [0.530 - 0.573]	0.538 [0.516 - 0.561]	0.557 [0.534 - 0.579]
L12_PSORI_ARTHRO	Arthropathic psoriasis	Chapter XII Diseases of the skin and subcutaneous tissue	0.589 [0.566 - 0.611]	0.600 [0.579 - 0.620]	0.611 [0.591 - 0.632]
L12_PSORIASIS	Psoriasis	Chapter XII Diseases of the skin and subcutaneous tissue	0.622 [0.612 - 0.631]	0.602 [0.592 - 0.612]	0.632 [0.622 - 0.641]
L12_PSORI_NAS	Other and unspecified psoriasis	Chapter XII Diseases of the skin and subcutaneous tissue	0.641 [0.629 - 0.652]	0.610 [0.598 - 0.622]	0.649 [0.637 - 0.660]
L12_RADIATIONRELATEDSKIN	Radiation-related disorders of the skin and subcutaneous tissue	Chapter XII Diseases of the skin and subcutaneous tissue	0.687 [0.679 - 0.696]	0.542 [0.533 - 0.552]	0.684 [0.676 - 0.693]
L12_ROSACEA	Rosacea	Chapter XII Diseases of the skin and subcutaneous tissue	0.554 [0.527 - 0.580]	0.488 [0.461 - 0.515]	0.517 [0.490 - 0.545]
L12_ROSACEANAS	Other and unspecified rosacea	Chapter XII Diseases of the skin and subcutaneous tissue	0.533 [0.502 - 0.563]	0.485 [0.457 - 0.514]	0.510 [0.480 - 0.538]
L12_SCARCONDITIONS	Scar conditions and fibrosis of skin	Chapter XII Diseases of the skin and subcutaneous tissue	0.549 [0.535 - 0.563]	0.505 [0.490 - 0.521]	0.543 [0.528 - 0.558]
L12_SEBORRKERAT	Seborrhoeic keratosis	Chapter XII Diseases of the skin and subcutaneous tissue	0.610 [0.600 - 0.621]	0.511 [0.500 - 0.522]	0.609 [0.599 - 0.619]
L12_SKIN_SUBCUTAN	Diseases of the skin and subcutaneous tissue	Chapter XII Diseases of the skin and subcutaneous tissue	0.618 [0.615 - 0.622]	0.581 [0.578 - 0.584]	0.625 [0.622 - 0.628]
L12_SKINSUBCUTISNAS	Other and unspecified disorders of skin and subcutaneous tissue	Chapter XII Diseases of the skin and subcutaneous tissue	0.633 [0.625 - 0.641]	0.535 [0.527 - 0.544]	0.631 [0.623 - 0.639]
L12_ULCERLOWLIMB	Ulcer of lower limb, not elsewhere classified	Chapter XII Diseases of the skin and subcutaneous tissue	0.800 [0.790 - 0.809]	0.775 [0.764 - 0.786]	0.839 [0.831 - 0.848]
L12_URTICARIAERYTHEMA	Urticaria and erythema	Chapter XII Diseases of the skin and subcutaneous tissue	0.595 [0.578 - 0.609]	0.552 [0.536 - 0.570]	0.587 [0.570 - 0.604]
LUNG_CANCER_MESOT	Lung cancer and mesothelioma	Chapter II Neoplasms	0.838 [0.831 - 0.846]	0.715 [0.706 - 0.724]	0.845 [0.838 - 0.852]
M13_ADHCAPSULITIS	Adhesive capsulitis of shoulder	Chapter XIII Diseases of the musculoskeletal system and connective tissue	0.577 [0.560 - 0.594]	0.550 [0.534 - 0.567]	0.592 [0.577 - 0.609]
M13_ANKYLOSPON	Ankylosing spondylitis	Chapter XIII Diseases of the musculoskeletal system and connective tissue	0.597 [0.573 - 0.621]	0.561 [0.537 - 0.587]	0.613 [0.590 - 0.636]
M13_ARTHRITISNAS	Other specified/unspecified arthritis	Chapter XIII Diseases of the musculoskeletal system and connective tissue	0.715 [0.712 - 0.719]	0.639 [0.635 - 0.643]	0.722 [0.718 - 0.726]
M13_ARTHROPATHIES	Arthropathies	Chapter XIII Diseases of the musculoskeletal system and connective tissue	0.660 [0.658 - 0.663]	0.601 [0.598 - 0.603]	0.664 [0.661 - 0.666]
M13_ARTHROSIS	Arthrosis	Chapter XIII Diseases of the musculoskeletal system and connective tissue	0.688 [0.685 - 0.691]	0.612 [0.609 - 0.615]	0.691 [0.688 - 0.693]
M13_ARTHROSIS_KNEE	Gonarthrosis	Chapter XIII Diseases of the musculoskeletal system and connective tissue	0.721 [0.717 - 0.725]	0.627 [0.623 - 0.631]	0.722 [0.719 - 0.726]
M13_ARTHROSIS_OTH	Other arthrosis	Chapter XIII Diseases of the musculoskeletal system and connective tissue	0.708 [0.705 - 0.712]	0.635 [0.631 - 0.638]	0.714 [0.710 - 0.717]
M13_ARTHROSIS_POLY	Polyarthrosis	Chapter XIII Diseases of the musculoskeletal system and connective tissue	0.733 [0.727 - 0.739]	0.631 [0.625 - 0.637]	0.737 [0.730 - 0.742]
M13_ARTHTROSIS_COX	Coxarthrosis	Chapter XIII Diseases of the musculoskeletal system and connective tissue	0.711 [0.706 - 0.715]	0.616 [0.611 - 0.621]	0.712 [0.707 - 0.716]
M13_ARTHTROSIS_COX_PRIM_ICD10	Coxarthrosis, primary	Chapter XIII Diseases of the musculoskeletal system and connective tissue	0.645 [0.634 - 0.658]	0.478 [0.465 - 0.491]	0.638 [0.627 - 0.650]
M13_BAKERCYST	Synovial cyst of popliteal space [Baker]	Chapter XIII Diseases of the musculoskeletal system and connective tissue	0.646 [0.622 - 0.670]	0.563 [0.538 - 0.588]	0.647 [0.623 - 0.671]
M13_BONECONTINUITY	Disorders of continuity of bone	Chapter XIII Diseases of the musculoskeletal system and connective tissue	0.599 [0.584 - 0.616]	0.561 [0.545 - 0.578]	0.598 [0.582 - 0.615]
M13_BONEDENSOTH	Other disorders of bone density and structure	Chapter XIII Diseases of the musculoskeletal system and connective tissue	0.725 [0.717 - 0.733]	0.656 [0.649 - 0.664]	0.731 [0.723 - 0.738]
M13_BONEDISNAS	Other specified/unspecified disorders of bone/cartilage	Chapter XIII Diseases of the musculoskeletal system and connective tissue	0.541 [0.525 - 0.559]	0.513 [0.496 - 0.531]	0.538 [0.522 - 0.555]
M13_BURSOPATHY	Other bursopathies	Chapter XIII Diseases of the musculoskeletal system and connective tissue	0.613 [0.596 - 0.633]	0.544 [0.525 - 0.563]	0.616 [0.598 - 0.634]
M13_CARTILAGE	Other articular cartilage disorders	Chapter XIII Diseases of the musculoskeletal system and connective tissue	0.578 [0.558 - 0.597]	0.507 [0.487 - 0.528]	0.558 [0.537 - 0.578]
M13_CERVICALGIA	Cervicalgia	Chapter XIII Diseases of the musculoskeletal system and connective tissue	0.612 [0.597 - 0.624]	0.563 [0.550 - 0.577]	0.617 [0.604 - 0.630]
M13_CERVICDISC	Cervical disc disorders	Chapter XIII Diseases of the musculoskeletal system and connective tissue	0.579 [0.565 - 0.592]	0.547 [0.533 - 0.560]	0.584 [0.570 - 0.597]
M13_CHRONDROPATHIES	Chondropathies	Chapter XIII Diseases of the musculoskeletal system and connective tissue	0.582 [0.563 - 0.602]	0.517 [0.498 - 0.536]	0.579 [0.559 - 0.598]
M13_CRYSTALARTH	Other crystal arthropathies	Chapter XIII Diseases of the musculoskeletal system and connective tissue	0.743 [0.721 - 0.763]	0.588 [0.562 - 0.613]	0.737 [0.714 - 0.758]
M13_DEFORMDORSO	Deforming dorsopathies	Chapter XIII Diseases of the musculoskeletal system and connective tissue	0.681 [0.674 - 0.689]	0.619 [0.611 - 0.627]	0.691 [0.684 - 0.699]
M13_DISSYNOTENDNAS	Other specified/unspecified disorders of synovium and tendon +Other specified/unspecified bursopathies	Chapter XIII Diseases of the musculoskeletal system and connective tissue	0.575 [0.553 - 0.598]	0.505 [0.483 - 0.529]	0.565 [0.544 - 0.590]
M13_DORSALGIA	Dorsalgia	Chapter XIII Diseases of the musculoskeletal system and connective tissue	0.637 [0.632 - 0.642]	0.597 [0.593 - 0.603]	0.646 [0.641 - 0.651]
M13_DORSALGIANAS	Other/unspecified dorsalgia	Chapter XIII Diseases of the musculoskeletal system and connective tissue	0.658 [0.652 - 0.665]	0.617 [0.610 - 0.624]	0.667 [0.660 - 0.675]
M13_DORSOPATHY	Dorsopathies	Chapter XIII Diseases of the musculoskeletal system and connective tissue	0.632 [0.629 - 0.636]	0.588 [0.585 - 0.592]	0.639 [0.636 - 0.643]
M13_DORSOPATHYOTH	Other dorsopathies, not elsewhere classified	Chapter XIII Diseases of the musculoskeletal system and connective tissue	0.622 [0.618 - 0.626]	0.585 [0.581 - 0.590]	0.630 [0.626 - 0.634]
M13_DUPUTRYEN	Palmar fascial fibromatosis [Dupuytren]	Chapter XIII Diseases of the musculoskeletal system and connective tissue	0.718 [0.709 - 0.726]	0.629 [0.618 - 0.639]	0.725 [0.717 - 0.734]
M13_ENTESOPATHYLOW	Enthesopathies of lower limb, excluding foot	Chapter XIII Diseases of the musculoskeletal system and connective tissue	0.588 [0.561 - 0.616]	0.540 [0.513 - 0.567]	0.587 [0.560 - 0.614]
M13_ENTESOPATHYOTH	Other enthesopathies	Chapter XIII Diseases of the musculoskeletal system and connective tissue	0.577 [0.559 - 0.595]	0.488 [0.471 - 0.506]	0.563 [0.545 - 0.580]
M13_FIBROBLASTIC	Fibroblastic disorders	Chapter XIII Diseases of the musculoskeletal system and connective tissue	0.681 [0.671 - 0.690]	0.613 [0.603 - 0.622]	0.689 [0.679 - 0.698]
M13_FIBROMYALGIA	Fibromyalgia	Chapter XIII Diseases of the musculoskeletal system and connective tissue	0.762 [0.752 - 0.772]	0.680 [0.671 - 0.691]	0.770 [0.761 - 0.780]
M13_GANGLION	Ganglion	Chapter XIII Diseases of the musculoskeletal system and connective tissue	0.558 [0.543 - 0.571]	0.530 [0.514 - 0.545]	0.571 [0.557 - 0.585]
M13_GIANTCELL	Giant cell arteritis	Chapter XIII Diseases of the musculoskeletal system and connective tissue	0.722 [0.704 - 0.741]	0.569 [0.546 - 0.591]	0.720 [0.702 - 0.740]
M13_GOUT	Gout	Chapter XIII Diseases of the musculoskeletal system and connective tissue	0.819 [0.814 - 0.824]	0.813 [0.808 - 0.818]	0.851 [0.846 - 0.855]
M13_HALLUXRIGIDUS	Hallux rigidus	Chapter XIII Diseases of the musculoskeletal system and connective tissue	0.646 [0.629 - 0.665]	0.552 [0.535 - 0.571]	0.646 [0.629 - 0.664]
M13_HALLUXVALGUS	Hallux valgus (acquired)	Chapter XIII Diseases of the musculoskeletal system and connective tissue	0.721 [0.714 - 0.729]	0.654 [0.646 - 0.663]	0.726 [0.718 - 0.733]
M13_HAMMERTOE	Other hammer toe(s) (acquired)	Chapter XIII Diseases of the musculoskeletal system and connective tissue	0.727 [0.715 - 0.739]	0.648 [0.635 - 0.662]	0.730 [0.719 - 0.742]
M13_IMPINGEMENT	Impingement syndrome of shoulder	Chapter XIII Diseases of the musculoskeletal system and connective tissue	0.559 [0.550 - 0.569]	0.530 [0.520 - 0.539]	0.557 [0.547 - 0.567]
M13_INTERVERTEB	Other intervertebral disc disorders	Chapter XIII Diseases of the musculoskeletal system and connective tissue	0.612 [0.605 - 0.618]	0.580 [0.573 - 0.587]	0.624 [0.618 - 0.630]
M13_JOINTOTH	Other specific joint derangements/joint disorders	Chapter XIII Diseases of the musculoskeletal system and connective tissue	0.659 [0.653 - 0.664]	0.606 [0.601 - 0.611]	0.666 [0.662 - 0.672]
M13_KNEEDERANGEMENTS	Internal derangement of knee	Chapter XIII Diseases of the musculoskeletal system and connective tissue	0.599 [0.593 - 0.605]	0.553 [0.547 - 0.560]	0.605 [0.598 - 0.612]
M13_KYPHOSIS	Kyphosis	Chapter XIII Diseases of the musculoskeletal system and connective tissue	0.692 [0.668 - 0.714]	0.600 [0.573 - 0.625]	0.704 [0.679 - 0.725]
M13_LIMBPAIN	Pain in limb	Chapter XIII Diseases of the musculoskeletal system and connective tissue	0.645 [0.638 - 0.652]	0.600 [0.592 - 0.608]	0.651 [0.644 - 0.658]
M13_LOWBACKPAIN	Low back pain	Chapter XIII Diseases of the musculoskeletal system and connective tissue	0.636 [0.629 - 0.643]	0.598 [0.591 - 0.604]	0.645 [0.638 - 0.651]
M13_LUMBAR_PROLAPSE	Lumbar disc prolapse	Chapter XIII Diseases of the musculoskeletal system and connective tissue	0.590 [0.580 - 0.600]	0.563 [0.553 - 0.573]	0.599 [0.590 - 0.610]
M13_MENISCUSDERANGEMENTS	Meniscus derangement	Chapter XIII Diseases of the musculoskeletal system and connective tissue	0.600 [0.594 - 0.607]	0.550 [0.544 - 0.557]	0.605 [0.598 - 0.612]
M13_MUSCLE	Disorders of muscles	Chapter XIII Diseases of the musculoskeletal system and connective tissue	0.640 [0.626 - 0.655]	0.613 [0.598 - 0.628]	0.652 [0.638 - 0.667]
M13_MUSCLEDISNAS	Other specified disorders of muscle	Chapter XIII Diseases of the musculoskeletal system and connective tissue	0.638 [0.619 - 0.658]	0.591 [0.570 - 0.612]	0.644 [0.624 - 0.665]
M13_MUSCULOSKELEOTH	Other disorders of the musculoskeletal system and connective tissue	Chapter XIII Diseases of the musculoskeletal system and connective tissue	0.605 [0.587 - 0.622]	0.561 [0.544 - 0.580]	0.614 [0.598 - 0.630]
M13_MYALGIA	Myalgia	Chapter XIII Diseases of the musculoskeletal system and connective tissue	0.564 [0.543 - 0.584]	0.506 [0.485 - 0.529]	0.560 [0.538 - 0.580]
M13_NECROVASC	Other necrotizing vasculopathies	Chapter XIII Diseases of the musculoskeletal system and connective tissue	0.688 [0.669 - 0.704]	0.584 [0.563 - 0.604]	0.694 [0.676 - 0.710]
M13_NEURALGIA	Neuralgia and neuritis, unspecified	Chapter XIII Diseases of the musculoskeletal system and connective tissue	0.558 [0.534 - 0.582]	0.496 [0.471 - 0.519]	0.537 [0.512 - 0.563]
M13_OSTEOCHONDRO	Osteopathies and chondropathies	Chapter XIII Diseases of the musculoskeletal system and connective tissue	0.713 [0.709 - 0.717]	0.660 [0.656 - 0.664]	0.722 [0.718 - 0.725]
M13_OSTEOMYELITIS	Osteomyelitis	Chapter XIII Diseases of the musculoskeletal system and connective tissue	0.717 [0.696 - 0.737]	0.716 [0.694 - 0.736]	0.749 [0.729 - 0.769]
M13_OSTEONECROSIS	Osteonecrosis	Chapter XIII Diseases of the musculoskeletal system and connective tissue	0.608 [0.580 - 0.634]	0.529 [0.500 - 0.556]	0.598 [0.571 - 0.626]
M13_OSTEOPOROSIS	Osteoporosis	Chapter XIII Diseases of the musculoskeletal system and connective tissue	0.777 [0.773 - 0.782]	0.709 [0.705 - 0.714]	0.786 [0.782 - 0.790]
M13_OTHCONN	Other systemic involvement of connective tissue	Chapter XIII Diseases of the musculoskeletal system and connective tissue	0.704 [0.695 - 0.712]	0.626 [0.616 - 0.636]	0.713 [0.704 - 0.721]
M13_OTHERBONE	Other disorders of bone	Chapter XIII Diseases of the musculoskeletal system and connective tissue	0.575 [0.563 - 0.587]	0.546 [0.536 - 0.558]	0.576 [0.565 - 0.588]
M13_OTHERJOINT	Other joint disorders	Chapter XIII Diseases of the musculoskeletal system and connective tissue	0.621 [0.617 - 0.625]	0.573 [0.569 - 0.578]	0.626 [0.622 - 0.630]
M13_PATELLAOTH	Other disorders of patella	Chapter XIII Diseases of the musculoskeletal system and connective tissue	0.572 [0.543 - 0.601]	0.478 [0.446 - 0.510]	0.554 [0.525 - 0.583]
M13_PLANTARFASC	Plantar fascial fibromatosis	Chapter XIII Diseases of the musculoskeletal system and connective tissue	0.623 [0.592 - 0.653]	0.500 [0.469 - 0.534]	0.608 [0.577 - 0.638]
M13_POLYARTHRITIS	Polyarthritis, unspecified	Chapter XIII Diseases of the musculoskeletal system and connective tissue	0.707 [0.686 - 0.728]	0.575 [0.552 - 0.598]	0.701 [0.680 - 0.724]
M13_POLYARTHROPATHIES	Polyarthropathies	Chapter XIII Diseases of the musculoskeletal system and connective tissue	0.706 [0.703 - 0.710]	0.655 [0.651 - 0.658]	0.717 [0.714 - 0.721]
M13_POLYMYALGIA	Polymyalgia rheumatica	Chapter XIII Diseases of the musculoskeletal system and connective tissue	0.744 [0.735 - 0.752]	0.623 [0.611 - 0.634]	0.747 [0.738 - 0.755]
M13_POSTOPMUSCULOSKE	Postprocedural musculoskeletal disorders, not elsewhere classified	Chapter XIII Diseases of the musculoskeletal system and connective tissue	0.626 [0.606 - 0.647]	0.573 [0.551 - 0.599]	0.640 [0.619 - 0.662]
M13_PSORIARTH	Psoriatic arthropathies	Chapter XIII Diseases of the musculoskeletal system and connective tissue	0.623 [0.601 - 0.645]	0.649 [0.629 - 0.671]	0.666 [0.645 - 0.685]
M13_PYOGARTH	Pyogenic arthritis	Chapter XIII Diseases of the musculoskeletal system and connective tissue	0.671 [0.644 - 0.700]	0.619 [0.591 - 0.646]	0.678 [0.651 - 0.706]
M13_RADICULOPATHY	Radiculopathy	Chapter XIII Diseases of the musculoskeletal system and connective tissue	0.621 [0.606 - 0.636]	0.575 [0.558 - 0.592]	0.624 [0.608 - 0.640]
M13_RHEUMA	Rheumatoid arthritis	Chapter XIII Diseases of the musculoskeletal system and connective tissue	0.699 [0.691 - 0.706]	0.689 [0.681 - 0.697]	0.732 [0.724 - 0.739]
M13_RHEUMATISM	Rheumatism, unspecified	Chapter XIII Diseases of the musculoskeletal system and connective tissue	0.744 [0.720 - 0.768]	0.606 [0.578 - 0.635]	0.740 [0.715 - 0.765]
M13_ROTATORCUFF	Rotator cuff syndrome	Chapter XIII Diseases of the musculoskeletal system and connective tissue	0.612 [0.604 - 0.622]	0.556 [0.546 - 0.566]	0.615 [0.606 - 0.625]
M13_SCIATICA	Sciatica+with lumbago	Chapter XIII Diseases of the musculoskeletal system and connective tissue	0.638 [0.629 - 0.647]	0.567 [0.557 - 0.578]	0.638 [0.628 - 0.647]
M13_SCOLIOSIS	Scoliosis	Chapter XIII Diseases of the musculoskeletal system and connective tissue	0.698 [0.686 - 0.709]	0.639 [0.627 - 0.651]	0.710 [0.697 - 0.722]
M13_SHOULDER	Shoulder lesions	Chapter XIII Diseases of the musculoskeletal system and connective tissue	0.570 [0.563 - 0.577]	0.556 [0.549 - 0.563]	0.578 [0.572 - 0.586]
M13_SHOULDERBURSITIS	Bursitis of shoulder	Chapter XIII Diseases of the musculoskeletal system and connective tissue	0.549 [0.531 - 0.567]	0.526 [0.506 - 0.546]	0.545 [0.526 - 0.564]
M13_SHOULDERNAS	Other shoulder lesions	Chapter XIII Diseases of the musculoskeletal system and connective tissue	0.522 [0.501 - 0.543]	0.495 [0.474 - 0.516]	0.516 [0.496 - 0.538]
M13_SJOGREN	Sicca syndrome [Sjogren]	Chapter XIII Diseases of the musculoskeletal system and connective tissue	0.720 [0.702 - 0.737]	0.639 [0.613 - 0.661]	0.753 [0.734 - 0.770]
M13_SOFTOVERUSE	Soft tissue disorders related to use, overuse and pressure	Chapter XIII Diseases of the musculoskeletal system and connective tissue	0.581 [0.566 - 0.595]	0.550 [0.533 - 0.565]	0.590 [0.575 - 0.604]
M13_SOFTTISSUE	Soft tissue disorders	Chapter XIII Diseases of the musculoskeletal system and connective tissue	0.590 [0.587 - 0.593]	0.569 [0.565 - 0.573]	0.599 [0.595 - 0.602]
M13_SOFTTISSUENAS	Other specified/unspecified soft tissue disorders	Chapter XIII Diseases of the musculoskeletal system and connective tissue	0.682 [0.674 - 0.688]	0.620 [0.612 - 0.627]	0.687 [0.680 - 0.694]
M13_SOFTTISSUEOTH	Other soft tissue disorders, not elsewhere classified	Chapter XIII Diseases of the musculoskeletal system and connective tissue	0.646 [0.641 - 0.651]	0.608 [0.603 - 0.613]	0.655 [0.650 - 0.660]
M13_SPINSTENOSIS	Spinal stenosis	Chapter XIII Diseases of the musculoskeletal system and connective tissue	0.683 [0.676 - 0.689]	0.618 [0.611 - 0.626]	0.693 [0.686 - 0.699]
M13_SPONDYLINFLAMNAS	Other specified/unspecified inflammatory spondylopathies	Chapter XIII Diseases of the musculoskeletal system and connective tissue	0.608 [0.594 - 0.620]	0.489 [0.474 - 0.502]	0.597 [0.583 - 0.610]
M13_SPONDYLOLISTHESIS	Spondylolisthesis/Spondylolysis	Chapter XIII Diseases of the musculoskeletal system and connective tissue	0.686 [0.675 - 0.696]	0.607 [0.596 - 0.620]	0.692 [0.682 - 0.703]
M13_SPONDYLOPATHY	Spondylopathies	Chapter XIII Diseases of the musculoskeletal system and connective tissue	0.665 [0.661 - 0.669]	0.610 [0.606 - 0.615]	0.674 [0.670 - 0.678]
M13_SPONDYLOSIS	Spondylosis	Chapter XIII Diseases of the musculoskeletal system and connective tissue	0.668 [0.663 - 0.672]	0.609 [0.603 - 0.614]	0.676 [0.672 - 0.682]
M13_SPONTRUPTSYNOTEND	Spontaneous rupture of synovium and tendon	Chapter XIII Diseases of the musculoskeletal system and connective tissue	0.578 [0.550 - 0.603]	0.517 [0.489 - 0.547]	0.575 [0.546 - 0.604]
M13_SYNOTEND	Disorders of synovium and tendon	Chapter XIII Diseases of the musculoskeletal system and connective tissue	0.576 [0.569 - 0.583]	0.545 [0.538 - 0.553]	0.583 [0.576 - 0.590]
M13_TENDOSYNOVITISNAS	Other/unspecified synovitis and tenosynovitis	Chapter XIII Diseases of the musculoskeletal system and connective tissue	0.572 [0.559 - 0.585]	0.525 [0.513 - 0.538]	0.574 [0.562 - 0.587]
M13_TIETZE	Chondrocostal junction syndrome [Tietze]	Chapter XIII Diseases of the musculoskeletal system and connective tissue	0.588 [0.556 - 0.619]	0.526 [0.495 - 0.555]	0.593 [0.561 - 0.624]
M13_TOEDEFORMOTH	Other deformities of toe(s)	Chapter XIII Diseases of the musculoskeletal system and connective tissue	0.720 [0.707 - 0.733]	0.638 [0.624 - 0.652]	0.724 [0.710 - 0.736]
M13_TRIGGERFINGER	Trigger finger	Chapter XIII Diseases of the musculoskeletal system and connective tissue	0.599 [0.586 - 0.612]	0.564 [0.550 - 0.578]	0.607 [0.595 - 0.620]
M13_TROCHANTERICBURSITIS	Trochanteric bursitis	Chapter XIII Diseases of the musculoskeletal system and connective tissue	0.691 [0.675 - 0.708]	0.573 [0.553 - 0.593]	0.695 [0.679 - 0.713]
M13_VALGUS	Valgus deformity, not elsewhere classified	Chapter XIII Diseases of the musculoskeletal system and connective tissue	0.725 [0.703 - 0.748]	0.550 [0.523 - 0.576]	0.731 [0.709 - 0.753]
M13_VARUS	Varus deformity, not elsewhere classified	Chapter XIII Diseases of the musculoskeletal system and connective tissue	0.704 [0.685 - 0.724]	0.578 [0.554 - 0.603]	0.703 [0.685 - 0.722]
M13_VERTEBCOLLAPSE	Collapsed vertebra, not elsewhere classified	Chapter XIII Diseases of the musculoskeletal system and connective tissue	0.723 [0.705 - 0.739]	0.628 [0.609 - 0.645]	0.734 [0.716 - 0.748]
M13_WRISTFOOTDROP	Wrist or foot drop (acquired)	Chapter XIII Diseases of the musculoskeletal system and connective tissue	0.674 [0.650 - 0.698]	0.548 [0.521 - 0.573]	0.667 [0.642 - 0.692]
MACULA_NAS	Degenerative macular diseases	Chapter VII Diseases of the eye, adnexa, ear and mastoid process	0.744 [0.738 - 0.749]	0.619 [0.613 - 0.627]	0.746 [0.740 - 0.751]
MEMLOSS	Memory loss	Chapter VI Diseases of the nervous system	0.638 [0.620 - 0.655]	0.563 [0.545 - 0.582]	0.642 [0.626 - 0.659]
MIGRAINE_UNSPE	Migraine, unspecified, drug-induced	Chapter VI Diseases of the nervous system	0.616 [0.606 - 0.625]	0.585 [0.576 - 0.595]	0.630 [0.620 - 0.639]
N14_ABNORMALBLEED	Other abnormal uterine and vaginal bleeding	Chapter XIV Diseases of the genitourinary system	0.683 [0.664 - 0.700]	0.573 [0.553 - 0.591]	0.679 [0.661 - 0.696]
N14_ACUTERENFAIL	Acute renal failure	Chapter XIV Diseases of the genitourinary system	0.756 [0.752 - 0.760]	0.733 [0.729 - 0.738]	0.787 [0.783 - 0.791]
N14_BENIGNMAMDYSP	Benign mammary dysplasia	Chapter XIV Diseases of the genitourinary system	0.541 [0.517 - 0.565]	0.513 [0.490 - 0.535]	0.524 [0.502 - 0.547]
N14_BREAST	Disorders of breast	Chapter XIV Diseases of the genitourinary system	0.549 [0.536 - 0.563]	0.536 [0.523 - 0.550]	0.554 [0.540 - 0.568]
N14_BREASTDISOTH	Other disorders of breast	Chapter XIV Diseases of the genitourinary system	0.516 [0.495 - 0.539]	0.510 [0.488 - 0.534]	0.520 [0.498 - 0.543]
N14_CALCUKIDUR	Calculus of kidney and ureter	Chapter XIV Diseases of the genitourinary system	0.636 [0.627 - 0.645]	0.624 [0.614 - 0.634]	0.644 [0.635 - 0.653]
N14_CALCULOWER	Calculus of lower urinary tract	Chapter XIV Diseases of the genitourinary system	0.771 [0.757 - 0.786]	0.686 [0.669 - 0.702]	0.774 [0.760 - 0.790]
N14_CHRONEPHROPATH	Chronic nephritic syndrome	Chapter XIV Diseases of the genitourinary system	0.737 [0.719 - 0.757]	0.845 [0.825 - 0.861]	0.881 [0.865 - 0.895]
N14_CHRONKIDNEYDIS	Chronic kidney disease	Chapter XIV Diseases of the genitourinary system	0.764 [0.760 - 0.768]	0.795 [0.791 - 0.799]	0.841 [0.838 - 0.845]
N14_CYSTITIS	Cystitis	Chapter XIV Diseases of the genitourinary system	0.655 [0.644 - 0.666]	0.568 [0.556 - 0.579]	0.657 [0.647 - 0.669]
N14_CYSTKID	Cyst of kidney	Chapter XIV Diseases of the genitourinary system	0.699 [0.689 - 0.708]	0.647 [0.638 - 0.657]	0.706 [0.697 - 0.715]
N14_DIALYSIS	Dialysis	Chapter XIV Diseases of the genitourinary system	0.719 [0.696 - 0.740]	0.845 [0.826 - 0.864]	0.861 [0.843 - 0.877]
N14_ENDOMETRIOSIS	Endometriosis	Chapter XIV Diseases of the genitourinary system	0.694 [0.678 - 0.710]	0.577 [0.559 - 0.596]	0.695 [0.679 - 0.711]
N14_ENDOMETRIOSIS_UTERUS	Adenomyosis (Endometriosis of uterus)	Chapter XIV Diseases of the genitourinary system	0.680 [0.658 - 0.702]	0.548 [0.524 - 0.572]	0.678 [0.656 - 0.699]
N14_FEMALEGENINF	Inflammatory diseases of female pelvic organs	Chapter XIV Diseases of the genitourinary system	0.580 [0.567 - 0.592]	0.539 [0.526 - 0.551]	0.589 [0.577 - 0.601]
N14_FEMALE_GENITAL_DYSPLASIA_ALL	All dysplastic lesions of the cervix uteri, vagina or vulva	Chapter XIV Diseases of the genitourinary system	0.647 [0.618 - 0.674]	0.512 [0.482 - 0.543]	0.637 [0.608 - 0.667]
N14_FEMALEGENNONINF	Noninflammatory disorders of female genital tract	Chapter XIV Diseases of the genitourinary system	0.573 [0.568 - 0.578]	0.549 [0.544 - 0.554]	0.579 [0.574 - 0.584]
N14_FEMGENPAIN	Pain and other conditions associated with female genital organs and menstrual cycle	Chapter XIV Diseases of the genitourinary system	0.665 [0.642 - 0.687]	0.579 [0.558 - 0.600]	0.671 [0.647 - 0.691]
N14_FEMGENPROL	Female genital prolapse	Chapter XIV Diseases of the genitourinary system	0.586 [0.578 - 0.593]	0.566 [0.558 - 0.573]	0.596 [0.589 - 0.603]
N14_GENITOUROTH	Other disorders of the genitourinary system	Chapter XIV Diseases of the genitourinary system	0.608 [0.589 - 0.628]	0.557 [0.536 - 0.577]	0.608 [0.589 - 0.629]
N14_GLOMEINOTH	Glomerular disorders in diseases classified elsewhere	Chapter XIV Diseases of the genitourinary system	0.748 [0.727 - 0.770]	0.840 [0.819 - 0.860]	0.855 [0.835 - 0.874]
N14_GLOMERULAR	Glomerular diseases	Chapter XIV Diseases of the genitourinary system	0.691 [0.677 - 0.704]	0.773 [0.759 - 0.785]	0.790 [0.777 - 0.802]
N14_HYDROCELE	Hydrocele	Chapter XIV Diseases of the genitourinary system	0.612 [0.594 - 0.629]	0.534 [0.516 - 0.553]	0.598 [0.581 - 0.616]
N14_HYDRONEPHR	Hydronephrosis	Chapter XIV Diseases of the genitourinary system	0.661 [0.652 - 0.671]	0.619 [0.609 - 0.630]	0.670 [0.661 - 0.680]
N14_KIDUROTH	Other disorders of kidney and ureter	Chapter XIV Diseases of the genitourinary system	0.687 [0.680 - 0.695]	0.659 [0.650 - 0.667]	0.707 [0.699 - 0.714]
N14_LUMPNASBREAST	Unspecified lump in breast	Chapter XIV Diseases of the genitourinary system	0.514 [0.488 - 0.541]	0.513 [0.486 - 0.541]	0.512 [0.487 - 0.539]
N14_MALEGEN	Diseases of male genital organs	Chapter XIV Diseases of the genitourinary system	0.652 [0.648 - 0.656]	0.572 [0.568 - 0.577]	0.653 [0.649 - 0.657]
N14_MENORRHAGIA	Menorrhagia	Chapter XIV Diseases of the genitourinary system	0.890 [0.885 - 0.895]	0.722 [0.710 - 0.734]	0.891 [0.886 - 0.896]
N14_MENSIRREG	Irregular menses	Chapter XIV Diseases of the genitourinary system	0.858 [0.849 - 0.867]	0.672 [0.654 - 0.692]	0.857 [0.848 - 0.866]
N14_MESNRUIRREG	Excessive, frequent and irregular menstruation	Chapter XIV Diseases of the genitourinary system	0.881 [0.876 - 0.885]	0.718 [0.707 - 0.729]	0.881 [0.876 - 0.886]
N14_NEUROMUSCDYSBLADD	Neuromuscular dysfunction of bladder	Chapter XIV Diseases of the genitourinary system	0.590 [0.567 - 0.610]	0.562 [0.538 - 0.584]	0.578 [0.554 - 0.600]
N14_OBSTRUREFLUROPATH	Other obstructive and reflux uropathy	Chapter XIV Diseases of the genitourinary system	0.663 [0.655 - 0.672]	0.624 [0.615 - 0.633]	0.678 [0.669 - 0.686]
N14_ORHCEPINDIDYMITIS	Orchitis and epididymitis	Chapter XIV Diseases of the genitourinary system	0.604 [0.582 - 0.627]	0.565 [0.539 - 0.590]	0.601 [0.578 - 0.625]
N14_OTHBLADD	Other disorders of bladder	Chapter XIV Diseases of the genitourinary system	0.691 [0.684 - 0.697]	0.617 [0.611 - 0.624]	0.694 [0.687 - 0.700]
N14_OTHDISMALEGEN	Other disorders of male genital organs	Chapter XIV Diseases of the genitourinary system	0.554 [0.540 - 0.568]	0.505 [0.490 - 0.520]	0.551 [0.537 - 0.567]
N14_OTHETNASKIDUR	Other specified disorders of kidney and ureter	Chapter XIV Diseases of the genitourinary system	0.661 [0.646 - 0.675]	0.645 [0.629 - 0.659]	0.684 [0.670 - 0.697]
N14_OTHFEMPELINF	Other female pelvic inflammatory diseases	Chapter XIV Diseases of the genitourinary system	0.575 [0.558 - 0.594]	0.537 [0.521 - 0.554]	0.587 [0.570 - 0.605]
N14_OTHNONINFCERVIX	Other noninflammatory disorders of cervix uteri	Chapter XIV Diseases of the genitourinary system	0.539 [0.520 - 0.560]	0.493 [0.476 - 0.513]	0.521 [0.502 - 0.541]
N14_OTHNONINFUTER	Other noninflammatory disorders of uterus, except cervix	Chapter XIV Diseases of the genitourinary system	0.586 [0.575 - 0.599]	0.532 [0.520 - 0.544]	0.591 [0.579 - 0.602]
N14_OTHNONINFVAG	Other noninflammatory disorders of vagina	Chapter XIV Diseases of the genitourinary system	0.502 [0.479 - 0.524]	0.473 [0.450 - 0.496]	0.486 [0.464 - 0.510]
N14_OTHNONINFVULV	Other noninflammatory disorders of vulva and perineum	Chapter XIV Diseases of the genitourinary system	0.519 [0.503 - 0.537]	0.530 [0.513 - 0.546]	0.533 [0.516 - 0.549]
N14_OTHPENIS	Other disorders of penis	Chapter XIV Diseases of the genitourinary system	0.604 [0.590 - 0.618]	0.565 [0.550 - 0.579]	0.612 [0.597 - 0.626]
N14_OVARYCYST	Ovarian cyst	Chapter XIV Diseases of the genitourinary system	0.576 [0.562 - 0.590]	0.534 [0.521 - 0.549]	0.584 [0.570 - 0.598]
N14_PHIMOSIS	Redundant prepuce, phimosis and paraphimosis	Chapter XIV Diseases of the genitourinary system	0.635 [0.620 - 0.650]	0.600 [0.583 - 0.615]	0.647 [0.631 - 0.662]
N14_POLYPFEMGEN	Polyp of the female genital tract	Chapter XIV Diseases of the genitourinary system	0.617 [0.606 - 0.626]	0.562 [0.553 - 0.571]	0.622 [0.613 - 0.632]
N14_POSTMENATRVAG	Postmenopausal atrophic vaginitis	Chapter XIV Diseases of the genitourinary system	0.549 [0.532 - 0.567]	0.502 [0.482 - 0.521]	0.540 [0.523 - 0.557]
N14_POSTMENBLEED	Postmenopausal bleeding	Chapter XIV Diseases of the genitourinary system	0.607 [0.598 - 0.617]	0.547 [0.536 - 0.556]	0.614 [0.604 - 0.624]
N14_PROSTAOTH	Other disorders of prostate	Chapter XIV Diseases of the genitourinary system	0.658 [0.644 - 0.672]	0.516 [0.498 - 0.531]	0.662 [0.649 - 0.676]
N14_PROSTATITIS	Inflammatory diseases of prostate (prostatitis)	Chapter XIV Diseases of the genitourinary system	0.562 [0.549 - 0.575]	0.465 [0.447 - 0.481]	0.562 [0.549 - 0.576]
N14_PROSTHYPERPLA	Hyperplasia of prostate	Chapter XIV Diseases of the genitourinary system	0.688 [0.683 - 0.692]	0.584 [0.579 - 0.589]	0.689 [0.685 - 0.694]
N14_RECURANDPERHEAMATUR	Recurrent and persistent haematuria	Chapter XIV Diseases of the genitourinary system	0.571 [0.541 - 0.601]	0.596 [0.567 - 0.626]	0.610 [0.580 - 0.640]
N14_RENALCOLNAS	Unspecified renal colic	Chapter XIV Diseases of the genitourinary system	0.611 [0.586 - 0.634]	0.600 [0.577 - 0.624]	0.615 [0.591 - 0.638]
N14_RENALTUB	Renal tubulo-interstitial diseases	Chapter XIV Diseases of the genitourinary system	0.730 [0.727 - 0.733]	0.722 [0.718 - 0.725]	0.769 [0.766 - 0.772]
N14_RENFAIL	Renal failure	Chapter XIV Diseases of the genitourinary system	0.746 [0.743 - 0.749]	0.740 [0.737 - 0.744]	0.790 [0.787 - 0.793]
N14_RENFAILNAS	Unspecified kidney failure	Chapter XIV Diseases of the genitourinary system	0.727 [0.711 - 0.741]	0.757 [0.740 - 0.772]	0.795 [0.781 - 0.808]
N14_TUBULOINTNEPHRNAS	Tubulo-interstitial nephritis, not specified as acute or chronic	Chapter XIV Diseases of the genitourinary system	0.620 [0.604 - 0.638]	0.616 [0.601 - 0.634]	0.651 [0.634 - 0.667]
N14_URETHRALSTRICT	Urethral stricture	Chapter XIV Diseases of the genitourinary system	0.662 [0.650 - 0.674]	0.607 [0.596 - 0.619]	0.669 [0.657 - 0.681]
N14_URETHRAOTH	Other disorders of urethra and urinary system	Chapter XIV Diseases of the genitourinary system	0.674 [0.670 - 0.678]	0.628 [0.624 - 0.632]	0.686 [0.682 - 0.690]
N14_URINOTH	Other diseases of urinary system	Chapter XIV Diseases of the genitourinary system	0.660 [0.657 - 0.664]	0.610 [0.606 - 0.614]	0.669 [0.665 - 0.672]
N14_UROLITHIASIS	Urolithiasis	Chapter XIV Diseases of the genitourinary system	0.647 [0.639 - 0.655]	0.628 [0.620 - 0.637]	0.654 [0.646 - 0.662]
N14_UTER_POLYP	Uterine polyps	Chapter XIV Diseases of the genitourinary system	0.637 [0.617 - 0.656]	0.548 [0.528 - 0.570]	0.628 [0.607 - 0.647]
NAFLD	Nonalcoholic fatty liver disease	Chapter XI Diseases of the digestive system	0.719 [0.712 - 0.726]	0.719 [0.712 - 0.727]	0.752 [0.745 - 0.759]
NEURODEGOTH	Other degenerative diseases of the nervous system	Chapter VI Diseases of the nervous system	0.741 [0.733 - 0.748]	0.641 [0.634 - 0.649]	0.752 [0.744 - 0.758]
OTHER_CHRONIC_CYSTIT	Other chronic cystitis, drug-induced	Chapter XIV Diseases of the genitourinary system	0.647 [0.627 - 0.667]	0.532 [0.509 - 0.556]	0.629 [0.609 - 0.650]
OTHER_CYSTIT	Other cystitis, drug-induced	Chapter XIV Diseases of the genitourinary system	0.637 [0.617 - 0.656]	0.522 [0.498 - 0.544]	0.630 [0.609 - 0.651]
PANCREATITIS	Acute pancreatitis (for exclusion)	Chapter XI Diseases of the digestive system	0.640 [0.627 - 0.652]	0.619 [0.607 - 0.633]	0.654 [0.642 - 0.666]
PDSTRICT_EXMORE	Parkinson's disease, strict definition, excluding more controls	Chapter VI Diseases of the nervous system	0.770 [0.761 - 0.779]	0.636 [0.625 - 0.648]	0.774 [0.765 - 0.783]
PHLEB_VENAE_ILIAC_EXTER	!Phlebitis/thrombophlebitis venae iliacae [externae/internae/communis], drug-induced	Chapter IX Diseases of the circulatory system	0.642 [0.632 - 0.651]	0.581 [0.570 - 0.592]	0.651 [0.641 - 0.661]
PNEUMOBACTKNOWN	Bacterial pneumonia (organism specified)	Chapter X Diseases of the respiratory system	0.684 [0.669 - 0.699]	0.665 [0.650 - 0.680]	0.714 [0.700 - 0.729]
POLLENALLERG	Pollen allergy	Chapter X Diseases of the respiratory system	0.498 [0.486 - 0.508]	0.490 [0.478 - 0.500]	0.497 [0.487 - 0.509]
PRIM_COXARTHROSIS	Primary coxarthrosis, bilateral	Chapter XIII Diseases of the musculoskeletal system and connective tissue	0.639 [0.609 - 0.669]	0.488 [0.457 - 0.520]	0.624 [0.595 - 0.654]
PRIM_KNEEARTHROSIS	Primary gonarthrosis, bilateral	Chapter XIII Diseases of the musculoskeletal system and connective tissue	0.733 [0.713 - 0.754]	0.579 [0.555 - 0.602]	0.728 [0.707 - 0.747]
PSOR_ARTHR_OTH	Other psoriatic arthropathies	Chapter XIII Diseases of the musculoskeletal system and connective tissue	0.587 [0.563 - 0.609]	0.585 [0.563 - 0.608]	0.606 [0.583 - 0.629]
RESPIRATORYINSUFF	Respiratory insufficiency	Chapter X Diseases of the respiratory system	0.820 [0.798 - 0.843]	0.735 [0.708 - 0.763]	0.843 [0.822 - 0.866]
RHEUMA_NOS	Other/unspecified rheumatoid arthritis	Chapter XIII Diseases of the musculoskeletal system and connective tissue	0.661 [0.652 - 0.668]	0.671 [0.663 - 0.679]	0.702 [0.694 - 0.710]
RHEUMA_OTHER_WIDE	Other (seronegative) rheumatoid arthritis, wide	Chapter XIII Diseases of the musculoskeletal system and connective tissue	0.657 [0.649 - 0.665]	0.666 [0.657 - 0.674]	0.697 [0.690 - 0.705]
RHEUMA_SERONEG	Seronegative rheumatoid arthritis	Chapter XIII Diseases of the musculoskeletal system and connective tissue	0.660 [0.638 - 0.680]	0.594 [0.571 - 0.617]	0.664 [0.640 - 0.685]
RHEUMA_SEROPOS_OTH	Other/unspecified seropositive rheumatoid arthritis	Chapter XIII Diseases of the musculoskeletal system and connective tissue	0.640 [0.620 - 0.662]	0.672 [0.649 - 0.694]	0.717 [0.696 - 0.738]
RHEUMA_SEROPOS_WIDE	Seropositive rheumatoid arthritis, wide	Chapter XIII Diseases of the musculoskeletal system and connective tissue	0.643 [0.623 - 0.664]	0.699 [0.678 - 0.721]	0.728 [0.707 - 0.748]
SFN	Small fibre neuropathy	Chapter VI Diseases of the nervous system	0.653 [0.624 - 0.679]	0.542 [0.508 - 0.574]	0.632 [0.602 - 0.662]
SMOKING_DEPEND	Smoking dependency	Chapter V Mental and behavioural disorders	0.900 [0.897 - 0.903]	0.730 [0.726 - 0.735]	0.905 [0.902 - 0.908]
SPONDYLOARTHRITIS	Spondyloarthritis	Chapter XIII Diseases of the musculoskeletal system and connective tissue	0.596 [0.586 - 0.606]	0.542 [0.532 - 0.553]	0.607 [0.597 - 0.617]
ULCERNAS	Ulcerative colitis, NAS	Chapter XI Diseases of the digestive system	0.574 [0.559 - 0.589]	0.596 [0.582 - 0.610]	0.617 [0.603 - 0.631]
ULCERPROCT	Ulcerative proctitis	Chapter XI Diseases of the digestive system	0.565 [0.533 - 0.592]	0.476 [0.444 - 0.507]	0.528 [0.496 - 0.556]
VIRALPNEUMONAS	Viral pneumonia (unknown virus, not influenza)	Chapter X Diseases of the respiratory system	0.714 [0.703 - 0.724]	0.662 [0.650 - 0.674]	0.721 [0.711 - 0.731]
VOCALCORDDYS	Vocal cord dysfunction	Chapter X Diseases of the respiratory system	0.718 [0.704 - 0.734]	0.649 [0.633 - 0.665]	0.728 [0.714 - 0.742]

## Sheet: Fig6d
NMR_code	ImpSum	Total_Top1_summary	Final_name	DiseaseCode	Value
L_HDL_P	0.017278	7	L-HDL-P	Circulatory	0.00101578
L_LDL_P	0.0191282	3	L-LDL-P	Circulatory	0.0015565
L_HDL_CE	0.0219769	4	L-HDL-CE	Circulatory	0.00512217
XS_VLDL_TG_pct	0.0300749	3	XS-VLDL-TG%	Circulatory	0.00200856
IDL_C_pct	0.0420829	3	IDL-C%	Circulatory	0.0026244
L_VLDL_PL_pct	0.0520731	4	L-VLDL-PL%	Circulatory	0.00365189
S_LDL_CE_pct	0.0563037	3	S-LDL-CE%	Circulatory	0.00630538
Ala_by_Ile	0.0588731	5	Ala/Ile	Circulatory	0.00383011
Gly	0.0596686	4	Gly	Circulatory	0.00419941
Ala_by_Leu	0.0607772	3	Ala/Leu	Circulatory	0.00435236
Gln_by_Leu	0.0665912	3	Gln/Leu	Circulatory	0.00489117
XS_VLDL_CE_pct	0.0667507	13	XS-VLDL-CE%	Circulatory	0.0147681
M_LDL_C_pct	0.0679372	3	M-LDL-C%	Circulatory	0.00490731
Tyr	0.0679593	4	Tyr	Circulatory	0.00552651
Ala	0.0681872	4	Ala	Circulatory	0.00469098
Ile_by_Val	0.0687304	3	Ile/Val	Circulatory	0.00451013
Gln_by_Phe	0.0704972	3	Gln/Phe	Circulatory	0.0049345
Tyr_by_Citrate	0.070824	3	Tyr/Citrate	Circulatory	0.00501417
L_HDL_PL_pct	0.0718235	15	L-HDL-PL%	Circulatory	0.00642457
Tyr_by_Ile	0.0738195	5	Tyr/Ile	Circulatory	0.00616507
Ala_by_Pyruvate	0.0750925	5	Ala/Pyruvate	Circulatory	0.00511312
Phe_by_Val	0.0756371	6	Phe/Val	Circulatory	0.00538383
Unsaturation	0.0764195	4	Unsaturation	Circulatory	0.00479995
SFA_pct	0.0773155	4	SFA%	Circulatory	0.00519795
Gln_by_Val	0.0798737	3	Gln/Val	Circulatory	0.0046535
Glucose_by_bOHbutyrate	0.0809549	4	Glu/3-Hydroxybutyrate	Circulatory	0.00646429
Phe_by_Leu	0.0848379	3	Phe/Leu	Circulatory	0.00698658
Ile_by_Leu	0.0864966	4	Ile/Leu	Circulatory	0.00629872
Gln	0.0882337	3	Gln	Circulatory	0.00721674
His_by_Citrate	0.0907252	3	His/Citrate	Circulatory	0.00701116
L_LDL_C_pct	0.09121	11	L-LDL-C%	Circulatory	0.00724689
Gln_by_His	0.0923946	4	Gln/His	Circulatory	0.00810048
Total_C_by_bOHbutyrate	0.0963401	3	Total C/3-Hydroxybutyrate	Circulatory	0.00901252
Lactate	0.102172	8	Lactate	Circulatory	0.0068944
Lactate_by_Pyruvate	0.103633	3	Lactate/Pyruvate	Circulatory	0.00781828
Citrate_by_Glucose	0.105151	4	Citrate/Glu	Circulatory	0.0077219
Acetone	0.114425	9	Acetone	Circulatory	0.00941671
L_LDL_TG_pct	0.114992	33	L-LDL-TG%	Circulatory	0.0100792
Acetoacetate	0.117408	20	Acetoacetate	Circulatory	0.00906476
Glucose	0.121641	3	Glu	Circulatory	0.00971259
LA_pct	0.132874	27	LA%	Circulatory	0.0151168
Acetate	0.135798	61	Acetate	Circulatory	0.0101341
Glucose_by_Sphingomyelins	0.167769	35	Glu/SM	Circulatory	0.0118269
Albumin	0.207203	63	Albumin	Circulatory	0.0178923
GlycA	0.211998	103	GlycA	Circulatory	0.0133134
Creatinine	0.224483	189	Creatinine	Circulatory	0.0254097
L_HDL_P	0.017278	7	L-HDL-P	Dermatologic	0.00104886
L_LDL_P	0.0191282	3	L-LDL-P	Dermatologic	0.00153555
L_HDL_CE	0.0219769	4	L-HDL-CE	Dermatologic	0.00114369
XS_VLDL_TG_pct	0.0300749	3	XS-VLDL-TG%	Dermatologic	0.00263391
IDL_C_pct	0.0420829	3	IDL-C%	Dermatologic	0.00290718
L_VLDL_PL_pct	0.0520731	4	L-VLDL-PL%	Dermatologic	0.00422123
S_LDL_CE_pct	0.0563037	3	S-LDL-CE%	Dermatologic	0.00359897
Ala_by_Ile	0.0588731	5	Ala/Ile	Dermatologic	0.00525221
Gly	0.0596686	4	Gly	Dermatologic	0.0046351
Ala_by_Leu	0.0607772	3	Ala/Leu	Dermatologic	0.00484695
Gln_by_Leu	0.0665912	3	Gln/Leu	Dermatologic	0.00469437
XS_VLDL_CE_pct	0.0667507	13	XS-VLDL-CE%	Dermatologic	0.00259572
M_LDL_C_pct	0.0679372	3	M-LDL-C%	Dermatologic	0.0051784
Tyr	0.0679593	4	Tyr	Dermatologic	0.00546926
Ala	0.0681872	4	Ala	Dermatologic	0.00514775
Ile_by_Val	0.0687304	3	Ile/Val	Dermatologic	0.00607928
Gln_by_Phe	0.0704972	3	Gln/Phe	Dermatologic	0.00528198
Tyr_by_Citrate	0.070824	3	Tyr/Citrate	Dermatologic	0.00620128
L_HDL_PL_pct	0.0718235	15	L-HDL-PL%	Dermatologic	0.00403783
Tyr_by_Ile	0.0738195	5	Tyr/Ile	Dermatologic	0.00569323
Ala_by_Pyruvate	0.0750925	5	Ala/Pyruvate	Dermatologic	0.00630839
Phe_by_Val	0.0756371	6	Phe/Val	Dermatologic	0.0066519
Unsaturation	0.0764195	4	Unsaturation	Dermatologic	0.00433077
SFA_pct	0.0773155	4	SFA%	Dermatologic	0.00603504
Gln_by_Val	0.0798737	3	Gln/Val	Dermatologic	0.00461295
Glucose_by_bOHbutyrate	0.0809549	4	Glu/3-Hydroxybutyrate	Dermatologic	0.00676011
Phe_by_Leu	0.0848379	3	Phe/Leu	Dermatologic	0.00629434
Ile_by_Leu	0.0864966	4	Ile/Leu	Dermatologic	0.00682019
Gln	0.0882337	3	Gln	Dermatologic	0.00668936
His_by_Citrate	0.0907252	3	His/Citrate	Dermatologic	0.00677184
L_LDL_C_pct	0.09121	11	L-LDL-C%	Dermatologic	0.00715862
Gln_by_His	0.0923946	4	Gln/His	Dermatologic	0.00739197
Total_C_by_bOHbutyrate	0.0963401	3	Total C/3-Hydroxybutyrate	Dermatologic	0.00682959
Lactate	0.102172	8	Lactate	Dermatologic	0.00865267
Lactate_by_Pyruvate	0.103633	3	Lactate/Pyruvate	Dermatologic	0.00932298
Citrate_by_Glucose	0.105151	4	Citrate/Glu	Dermatologic	0.00955859
Acetone	0.114425	9	Acetone	Dermatologic	0.00897796
L_LDL_TG_pct	0.114992	33	L-LDL-TG%	Dermatologic	0.00682801
Acetoacetate	0.117408	20	Acetoacetate	Dermatologic	0.0091128
Glucose	0.121641	3	Glu	Dermatologic	0.00785222
LA_pct	0.132874	27	LA%	Dermatologic	0.00774084
Acetate	0.135798	61	Acetate	Dermatologic	0.0103655
Glucose_by_Sphingomyelins	0.167769	35	Glu/SM	Dermatologic	0.00936472
Albumin	0.207203	63	Albumin	Dermatologic	0.0126679
GlycA	0.211998	103	GlycA	Dermatologic	0.0106657
Creatinine	0.224483	189	Creatinine	Dermatologic	0.0129878
L_HDL_P	0.017278	7	L-HDL-P	Digestive	0.00199019
L_LDL_P	0.0191282	3	L-LDL-P	Digestive	0.00156404
L_HDL_CE	0.0219769	4	L-HDL-CE	Digestive	0.00120851
XS_VLDL_TG_pct	0.0300749	3	XS-VLDL-TG%	Digestive	0.00199759
IDL_C_pct	0.0420829	3	IDL-C%	Digestive	0.00297022
L_VLDL_PL_pct	0.0520731	4	L-VLDL-PL%	Digestive	0.00415011
S_LDL_CE_pct	0.0563037	3	S-LDL-CE%	Digestive	0.00416168
Ala_by_Ile	0.0588731	5	Ala/Ile	Digestive	0.00461786
Gly	0.0596686	4	Gly	Digestive	0.00514292
Ala_by_Leu	0.0607772	3	Ala/Leu	Digestive	0.00467719
Gln_by_Leu	0.0665912	3	Gln/Leu	Digestive	0.0050539
XS_VLDL_CE_pct	0.0667507	13	XS-VLDL-CE%	Digestive	0.00438648
M_LDL_C_pct	0.0679372	3	M-LDL-C%	Digestive	0.00528319
Tyr	0.0679593	4	Tyr	Digestive	0.00493037
Ala	0.0681872	4	Ala	Digestive	0.00541773
Ile_by_Val	0.0687304	3	Ile/Val	Digestive	0.00543425
Gln_by_Phe	0.0704972	3	Gln/Phe	Digestive	0.00559459
Tyr_by_Citrate	0.070824	3	Tyr/Citrate	Digestive	0.00536171
L_HDL_PL_pct	0.0718235	15	L-HDL-PL%	Digestive	0.00563825
Tyr_by_Ile	0.0738195	5	Tyr/Ile	Digestive	0.00532248
Ala_by_Pyruvate	0.0750925	5	Ala/Pyruvate	Digestive	0.005976
Phe_by_Val	0.0756371	6	Phe/Val	Digestive	0.00597428
Unsaturation	0.0764195	4	Unsaturation	Digestive	0.00503555
SFA_pct	0.0773155	4	SFA%	Digestive	0.00613172
Gln_by_Val	0.0798737	3	Gln/Val	Digestive	0.00666718
Glucose_by_bOHbutyrate	0.0809549	4	Glu/3-Hydroxybutyrate	Digestive	0.00619851
Phe_by_Leu	0.0848379	3	Phe/Leu	Digestive	0.00558661
Ile_by_Leu	0.0864966	4	Ile/Leu	Digestive	0.00661528
Gln	0.0882337	3	Gln	Digestive	0.00733725
His_by_Citrate	0.0907252	3	His/Citrate	Digestive	0.00663213
L_LDL_C_pct	0.09121	11	L-LDL-C%	Digestive	0.00631657
Gln_by_His	0.0923946	4	Gln/His	Digestive	0.00766991
Total_C_by_bOHbutyrate	0.0963401	3	Total C/3-Hydroxybutyrate	Digestive	0.00658156
Lactate	0.102172	8	Lactate	Digestive	0.0076737
Lactate_by_Pyruvate	0.103633	3	Lactate/Pyruvate	Digestive	0.00832293
Citrate_by_Glucose	0.105151	4	Citrate/Glu	Digestive	0.00733517
Acetone	0.114425	9	Acetone	Digestive	0.00883202
L_LDL_TG_pct	0.114992	33	L-LDL-TG%	Digestive	0.00619478
Acetoacetate	0.117408	20	Acetoacetate	Digestive	0.00973903
Glucose	0.121641	3	Glu	Digestive	0.00786976
LA_pct	0.132874	27	LA%	Digestive	0.0101097
Acetate	0.135798	61	Acetate	Digestive	0.0106659
Glucose_by_Sphingomyelins	0.167769	35	Glu/SM	Digestive	0.00715598
Albumin	0.207203	63	Albumin	Digestive	0.0154216
GlycA	0.211998	103	GlycA	Digestive	0.0182986
Creatinine	0.224483	189	Creatinine	Digestive	0.0156587
L_HDL_P	0.017278	7	L-HDL-P	Endocrine and metabolic	0.000953901
L_LDL_P	0.0191282	3	L-LDL-P	Endocrine and metabolic	0.00140454
L_HDL_CE	0.0219769	4	L-HDL-CE	Endocrine and metabolic	0.00125496
XS_VLDL_TG_pct	0.0300749	3	XS-VLDL-TG%	Endocrine and metabolic	0.00260322
IDL_C_pct	0.0420829	3	IDL-C%	Endocrine and metabolic	0.0029366
L_VLDL_PL_pct	0.0520731	4	L-VLDL-PL%	Endocrine and metabolic	0.00304943
S_LDL_CE_pct	0.0563037	3	S-LDL-CE%	Endocrine and metabolic	0.00515505
Ala_by_Ile	0.0588731	5	Ala/Ile	Endocrine and metabolic	0.00399374
Gly	0.0596686	4	Gly	Endocrine and metabolic	0.004203
Ala_by_Leu	0.0607772	3	Ala/Leu	Endocrine and metabolic	0.00434694
Gln_by_Leu	0.0665912	3	Gln/Leu	Endocrine and metabolic	0.00446189
XS_VLDL_CE_pct	0.0667507	13	XS-VLDL-CE%	Endocrine and metabolic	0.0217572
M_LDL_C_pct	0.0679372	3	M-LDL-C%	Endocrine and metabolic	0.0045089
Tyr	0.0679593	4	Tyr	Endocrine and metabolic	0.00545036
Ala	0.0681872	4	Ala	Endocrine and metabolic	0.00439762
Ile_by_Val	0.0687304	3	Ile/Val	Endocrine and metabolic	0.00415427
Gln_by_Phe	0.0704972	3	Gln/Phe	Endocrine and metabolic	0.00476949
Tyr_by_Citrate	0.070824	3	Tyr/Citrate	Endocrine and metabolic	0.00512581
L_HDL_PL_pct	0.0718235	15	L-HDL-PL%	Endocrine and metabolic	0.0112836
Tyr_by_Ile	0.0738195	5	Tyr/Ile	Endocrine and metabolic	0.00475626
Ala_by_Pyruvate	0.0750925	5	Ala/Pyruvate	Endocrine and metabolic	0.00520705
Phe_by_Val	0.0756371	6	Phe/Val	Endocrine and metabolic	0.0051933
Unsaturation	0.0764195	4	Unsaturation	Endocrine and metabolic	0.00523147
SFA_pct	0.0773155	4	SFA%	Endocrine and metabolic	0.0061193
Gln_by_Val	0.0798737	3	Gln/Val	Endocrine and metabolic	0.00535809
Glucose_by_bOHbutyrate	0.0809549	4	Glu/3-Hydroxybutyrate	Endocrine and metabolic	0.00542372
Phe_by_Leu	0.0848379	3	Phe/Leu	Endocrine and metabolic	0.0063031
Ile_by_Leu	0.0864966	4	Ile/Leu	Endocrine and metabolic	0.00606991
Gln	0.0882337	3	Gln	Endocrine and metabolic	0.00589374
His_by_Citrate	0.0907252	3	His/Citrate	Endocrine and metabolic	0.00727024
L_LDL_C_pct	0.09121	11	L-LDL-C%	Endocrine and metabolic	0.00616501
Gln_by_His	0.0923946	4	Gln/His	Endocrine and metabolic	0.00570741
Total_C_by_bOHbutyrate	0.0963401	3	Total C/3-Hydroxybutyrate	Endocrine and metabolic	0.00765768
Lactate	0.102172	8	Lactate	Endocrine and metabolic	0.00657868
Lactate_by_Pyruvate	0.103633	3	Lactate/Pyruvate	Endocrine and metabolic	0.00677513
Citrate_by_Glucose	0.105151	4	Citrate/Glu	Endocrine and metabolic	0.0109506
Acetone	0.114425	9	Acetone	Endocrine and metabolic	0.00723518
L_LDL_TG_pct	0.114992	33	L-LDL-TG%	Endocrine and metabolic	0.0120668
Acetoacetate	0.117408	20	Acetoacetate	Endocrine and metabolic	0.00780045
Glucose	0.121641	3	Glu	Endocrine and metabolic	0.0135067
LA_pct	0.132874	27	LA%	Endocrine and metabolic	0.0144034
Acetate	0.135798	61	Acetate	Endocrine and metabolic	0.00853723
Glucose_by_Sphingomyelins	0.167769	35	Glu/SM	Endocrine and metabolic	0.0355949
Albumin	0.207203	63	Albumin	Endocrine and metabolic	0.0167736
GlycA	0.211998	103	GlycA	Endocrine and metabolic	0.0171409
Creatinine	0.224483	189	Creatinine	Endocrine and metabolic	0.0197976
L_HDL_P	0.017278	7	L-HDL-P	Genitourinary	0.00197666
L_LDL_P	0.0191282	3	L-LDL-P	Genitourinary	0.00150873
L_HDL_CE	0.0219769	4	L-HDL-CE	Genitourinary	0.00169779
XS_VLDL_TG_pct	0.0300749	3	XS-VLDL-TG%	Genitourinary	0.0023363
IDL_C_pct	0.0420829	3	IDL-C%	Genitourinary	0.00379979
L_VLDL_PL_pct	0.0520731	4	L-VLDL-PL%	Genitourinary	0.00424239
S_LDL_CE_pct	0.0563037	3	S-LDL-CE%	Genitourinary	0.00448392
Ala_by_Ile	0.0588731	5	Ala/Ile	Genitourinary	0.00414269
Gly	0.0596686	4	Gly	Genitourinary	0.00427411
Ala_by_Leu	0.0607772	3	Ala/Leu	Genitourinary	0.00454046
Gln_by_Leu	0.0665912	3	Gln/Leu	Genitourinary	0.00504956
XS_VLDL_CE_pct	0.0667507	13	XS-VLDL-CE%	Genitourinary	0.00376018
M_LDL_C_pct	0.0679372	3	M-LDL-C%	Genitourinary	0.00529405
Tyr	0.0679593	4	Tyr	Genitourinary	0.0050882
Ala	0.0681872	4	Ala	Genitourinary	0.00567193
Ile_by_Val	0.0687304	3	Ile/Val	Genitourinary	0.00547775
Gln_by_Phe	0.0704972	3	Gln/Phe	Genitourinary	0.00536094
Tyr_by_Citrate	0.070824	3	Tyr/Citrate	Genitourinary	0.0056608
L_HDL_PL_pct	0.0718235	15	L-HDL-PL%	Genitourinary	0.00425062
Tyr_by_Ile	0.0738195	5	Tyr/Ile	Genitourinary	0.00642961
Ala_by_Pyruvate	0.0750925	5	Ala/Pyruvate	Genitourinary	0.00624428
Phe_by_Val	0.0756371	6	Phe/Val	Genitourinary	0.0052587
Unsaturation	0.0764195	4	Unsaturation	Genitourinary	0.00476579
SFA_pct	0.0773155	4	SFA%	Genitourinary	0.00579067
Gln_by_Val	0.0798737	3	Gln/Val	Genitourinary	0.00473959
Glucose_by_bOHbutyrate	0.0809549	4	Glu/3-Hydroxybutyrate	Genitourinary	0.0063255
Phe_by_Leu	0.0848379	3	Phe/Leu	Genitourinary	0.00663953
Ile_by_Leu	0.0864966	4	Ile/Leu	Genitourinary	0.00674181
Gln	0.0882337	3	Gln	Genitourinary	0.00682818
His_by_Citrate	0.0907252	3	His/Citrate	Genitourinary	0.00739448
L_LDL_C_pct	0.09121	11	L-LDL-C%	Genitourinary	0.00580011
Gln_by_His	0.0923946	4	Gln/His	Genitourinary	0.00750977
Total_C_by_bOHbutyrate	0.0963401	3	Total C/3-Hydroxybutyrate	Genitourinary	0.00711667
Lactate	0.102172	8	Lactate	Genitourinary	0.00832901
Lactate_by_Pyruvate	0.103633	3	Lactate/Pyruvate	Genitourinary	0.00836053
Citrate_by_Glucose	0.105151	4	Citrate/Glu	Genitourinary	0.00770927
Acetone	0.114425	9	Acetone	Genitourinary	0.00981701
L_LDL_TG_pct	0.114992	33	L-LDL-TG%	Genitourinary	0.0081329
Acetoacetate	0.117408	20	Acetoacetate	Genitourinary	0.00955947
Glucose	0.121641	3	Glu	Genitourinary	0.00847806
LA_pct	0.132874	27	LA%	Genitourinary	0.00648081
Acetate	0.135798	61	Acetate	Genitourinary	0.0104367
Glucose_by_Sphingomyelins	0.167769	35	Glu/SM	Genitourinary	0.0100886
Albumin	0.207203	63	Albumin	Genitourinary	0.0143243
GlycA	0.211998	103	GlycA	Genitourinary	0.0102122
Creatinine	0.224483	189	Creatinine	Genitourinary	0.0310449
L_HDL_P	0.017278	7	L-HDL-P	Hematologic and immune	0.000730627
L_LDL_P	0.0191282	3	L-LDL-P	Hematologic and immune	0.00120929
L_HDL_CE	0.0219769	4	L-HDL-CE	Hematologic and immune	0.0013764
XS_VLDL_TG_pct	0.0300749	3	XS-VLDL-TG%	Hematologic and immune	0.00226179
IDL_C_pct	0.0420829	3	IDL-C%	Hematologic and immune	0.0028373
L_VLDL_PL_pct	0.0520731	4	L-VLDL-PL%	Hematologic and immune	0.00401071
S_LDL_CE_pct	0.0563037	3	S-LDL-CE%	Hematologic and immune	0.00454462
Ala_by_Ile	0.0588731	5	Ala/Ile	Hematologic and immune	0.00597525
Gly	0.0596686	4	Gly	Hematologic and immune	0.00522501
Ala_by_Leu	0.0607772	3	Ala/Leu	Hematologic and immune	0.00592287
Gln_by_Leu	0.0665912	3	Gln/Leu	Hematologic and immune	0.00519119
XS_VLDL_CE_pct	0.0667507	13	XS-VLDL-CE%	Hematologic and immune	0.001755
M_LDL_C_pct	0.0679372	3	M-LDL-C%	Hematologic and immune	0.00484279
Tyr	0.0679593	4	Tyr	Hematologic and immune	0.00501005
Ala	0.0681872	4	Ala	Hematologic and immune	0.00590987
Ile_by_Val	0.0687304	3	Ile/Val	Hematologic and immune	0.00594306
Gln_by_Phe	0.0704972	3	Gln/Phe	Hematologic and immune	0.0070276
Tyr_by_Citrate	0.070824	3	Tyr/Citrate	Hematologic and immune	0.00470372
L_HDL_PL_pct	0.0718235	15	L-HDL-PL%	Hematologic and immune	0.00335966
Tyr_by_Ile	0.0738195	5	Tyr/Ile	Hematologic and immune	0.00592911
Ala_by_Pyruvate	0.0750925	5	Ala/Pyruvate	Hematologic and immune	0.00473813
Phe_by_Val	0.0756371	6	Phe/Val	Hematologic and immune	0.00696608
Unsaturation	0.0764195	4	Unsaturation	Hematologic and immune	0.00449451
SFA_pct	0.0773155	4	SFA%	Hematologic and immune	0.00585248
Gln_by_Val	0.0798737	3	Gln/Val	Hematologic and immune	0.00604074
Glucose_by_bOHbutyrate	0.0809549	4	Glu/3-Hydroxybutyrate	Hematologic and immune	0.00631344
Phe_by_Leu	0.0848379	3	Phe/Leu	Hematologic and immune	0.00811727
Ile_by_Leu	0.0864966	4	Ile/Leu	Hematologic and immune	0.00717253
Gln	0.0882337	3	Gln	Hematologic and immune	0.00622354
His_by_Citrate	0.0907252	3	His/Citrate	Hematologic and immune	0.00825722
L_LDL_C_pct	0.09121	11	L-LDL-C%	Hematologic and immune	0.00775541
Gln_by_His	0.0923946	4	Gln/His	Hematologic and immune	0.00562616
Total_C_by_bOHbutyrate	0.0963401	3	Total C/3-Hydroxybutyrate	Hematologic and immune	0.00757746
Lactate	0.102172	8	Lactate	Hematologic and immune	0.00870573
Lactate_by_Pyruvate	0.103633	3	Lactate/Pyruvate	Hematologic and immune	0.00767547
Citrate_by_Glucose	0.105151	4	Citrate/Glu	Hematologic and immune	0.00714752
Acetone	0.114425	9	Acetone	Hematologic and immune	0.00710033
L_LDL_TG_pct	0.114992	33	L-LDL-TG%	Hematologic and immune	0.0098983
Acetoacetate	0.117408	20	Acetoacetate	Hematologic and immune	0.00720565
Glucose	0.121641	3	Glu	Hematologic and immune	0.0110347
LA_pct	0.132874	27	LA%	Hematologic and immune	0.00573322
Acetate	0.135798	61	Acetate	Hematologic and immune	0.00980765
Glucose_by_Sphingomyelins	0.167769	35	Glu/SM	Hematologic and immune	0.0244777
Albumin	0.207203	63	Albumin	Hematologic and immune	0.0201241
GlycA	0.211998	103	GlycA	Hematologic and immune	0.0239812
Creatinine	0.224483	189	Creatinine	Hematologic and immune	0.0164384
L_HDL_P	0.017278	7	L-HDL-P	Infectious	0.00141898
L_LDL_P	0.0191282	3	L-LDL-P	Infectious	0.00134957
L_HDL_CE	0.0219769	4	L-HDL-CE	Infectious	0.00114449
XS_VLDL_TG_pct	0.0300749	3	XS-VLDL-TG%	Infectious	0.00239271
IDL_C_pct	0.0420829	3	IDL-C%	Infectious	0.00328117
L_VLDL_PL_pct	0.0520731	4	L-VLDL-PL%	Infectious	0.004496
S_LDL_CE_pct	0.0563037	3	S-LDL-CE%	Infectious	0.00482709
Ala_by_Ile	0.0588731	5	Ala/Ile	Infectious	0.00461116
Gly	0.0596686	4	Gly	Infectious	0.0039149
Ala_by_Leu	0.0607772	3	Ala/Leu	Infectious	0.00449039
Gln_by_Leu	0.0665912	3	Gln/Leu	Infectious	0.00597256
XS_VLDL_CE_pct	0.0667507	13	XS-VLDL-CE%	Infectious	0.00224812
M_LDL_C_pct	0.0679372	3	M-LDL-C%	Infectious	0.00556015
Tyr	0.0679593	4	Tyr	Infectious	0.00449888
Ala	0.0681872	4	Ala	Infectious	0.00484921
Ile_by_Val	0.0687304	3	Ile/Val	Infectious	0.00422182
Gln_by_Phe	0.0704972	3	Gln/Phe	Infectious	0.00498069
Tyr_by_Citrate	0.070824	3	Tyr/Citrate	Infectious	0.00480577
L_HDL_PL_pct	0.0718235	15	L-HDL-PL%	Infectious	0.00379741
Tyr_by_Ile	0.0738195	5	Tyr/Ile	Infectious	0.00617493
Ala_by_Pyruvate	0.0750925	5	Ala/Pyruvate	Infectious	0.00556831
Phe_by_Val	0.0756371	6	Phe/Val	Infectious	0.00563223
Unsaturation	0.0764195	4	Unsaturation	Infectious	0.00528649
SFA_pct	0.0773155	4	SFA%	Infectious	0.00528062
Gln_by_Val	0.0798737	3	Gln/Val	Infectious	0.00568876
Glucose_by_bOHbutyrate	0.0809549	4	Glu/3-Hydroxybutyrate	Infectious	0.00574075
Phe_by_Leu	0.0848379	3	Phe/Leu	Infectious	0.0090299
Ile_by_Leu	0.0864966	4	Ile/Leu	Infectious	0.00645473
Gln	0.0882337	3	Gln	Infectious	0.00647167
His_by_Citrate	0.0907252	3	His/Citrate	Infectious	0.00690402
L_LDL_C_pct	0.09121	11	L-LDL-C%	Infectious	0.0165695
Gln_by_His	0.0923946	4	Gln/His	Infectious	0.0070682
Total_C_by_bOHbutyrate	0.0963401	3	Total C/3-Hydroxybutyrate	Infectious	0.00863051
Lactate	0.102172	8	Lactate	Infectious	0.00727282
Lactate_by_Pyruvate	0.103633	3	Lactate/Pyruvate	Infectious	0.00723085
Citrate_by_Glucose	0.105151	4	Citrate/Glu	Infectious	0.0081386
Acetone	0.114425	9	Acetone	Infectious	0.00833661
L_LDL_TG_pct	0.114992	33	L-LDL-TG%	Infectious	0.0226357
Acetoacetate	0.117408	20	Acetoacetate	Infectious	0.00898141
Glucose	0.121641	3	Glu	Infectious	0.0112063
LA_pct	0.132874	27	LA%	Infectious	0.00974853
Acetate	0.135798	61	Acetate	Infectious	0.0101826
Glucose_by_Sphingomyelins	0.167769	35	Glu/SM	Infectious	0.0133095
Albumin	0.207203	63	Albumin	Infectious	0.02038
GlycA	0.211998	103	GlycA	Infectious	0.0209459
Creatinine	0.224483	189	Creatinine	Infectious	0.0206879
L_HDL_P	0.017278	7	L-HDL-P	Musculoskeletal	0.00109693
L_LDL_P	0.0191282	3	L-LDL-P	Musculoskeletal	0.00149127
L_HDL_CE	0.0219769	4	L-HDL-CE	Musculoskeletal	0.00110602
XS_VLDL_TG_pct	0.0300749	3	XS-VLDL-TG%	Musculoskeletal	0.00231832
IDL_C_pct	0.0420829	3	IDL-C%	Musculoskeletal	0.00302445
L_VLDL_PL_pct	0.0520731	4	L-VLDL-PL%	Musculoskeletal	0.00386574
S_LDL_CE_pct	0.0563037	3	S-LDL-CE%	Musculoskeletal	0.00340592
Ala_by_Ile	0.0588731	5	Ala/Ile	Musculoskeletal	0.00408188
Gly	0.0596686	4	Gly	Musculoskeletal	0.00547021
Ala_by_Leu	0.0607772	3	Ala/Leu	Musculoskeletal	0.0046605
Gln_by_Leu	0.0665912	3	Gln/Leu	Musculoskeletal	0.00501063
XS_VLDL_CE_pct	0.0667507	13	XS-VLDL-CE%	Musculoskeletal	0.00388793
M_LDL_C_pct	0.0679372	3	M-LDL-C%	Musculoskeletal	0.00567307
Tyr	0.0679593	4	Tyr	Musculoskeletal	0.0052303
Ala	0.0681872	4	Ala	Musculoskeletal	0.00602739
Ile_by_Val	0.0687304	3	Ile/Val	Musculoskeletal	0.00531287
Gln_by_Phe	0.0704972	3	Gln/Phe	Musculoskeletal	0.00523948
Tyr_by_Citrate	0.070824	3	Tyr/Citrate	Musculoskeletal	0.00573559
L_HDL_PL_pct	0.0718235	15	L-HDL-PL%	Musculoskeletal	0.00872875
Tyr_by_Ile	0.0738195	5	Tyr/Ile	Musculoskeletal	0.00609325
Ala_by_Pyruvate	0.0750925	5	Ala/Pyruvate	Musculoskeletal	0.00606433
Phe_by_Val	0.0756371	6	Phe/Val	Musculoskeletal	0.00587677
Unsaturation	0.0764195	4	Unsaturation	Musculoskeletal	0.00448351
SFA_pct	0.0773155	4	SFA%	Musculoskeletal	0.00564016
Gln_by_Val	0.0798737	3	Gln/Val	Musculoskeletal	0.00563474
Glucose_by_bOHbutyrate	0.0809549	4	Glu/3-Hydroxybutyrate	Musculoskeletal	0.00642881
Phe_by_Leu	0.0848379	3	Phe/Leu	Musculoskeletal	0.00720094
Ile_by_Leu	0.0864966	4	Ile/Leu	Musculoskeletal	0.00673668
Gln	0.0882337	3	Gln	Musculoskeletal	0.00667145
His_by_Citrate	0.0907252	3	His/Citrate	Musculoskeletal	0.0067786
L_LDL_C_pct	0.09121	11	L-LDL-C%	Musculoskeletal	0.00444107
Gln_by_His	0.0923946	4	Gln/His	Musculoskeletal	0.00761369
Total_C_by_bOHbutyrate	0.0963401	3	Total C/3-Hydroxybutyrate	Musculoskeletal	0.00567643
Lactate	0.102172	8	Lactate	Musculoskeletal	0.00815573
Lactate_by_Pyruvate	0.103633	3	Lactate/Pyruvate	Musculoskeletal	0.00835671
Citrate_by_Glucose	0.105151	4	Citrate/Glu	Musculoskeletal	0.00752056
Acetone	0.114425	9	Acetone	Musculoskeletal	0.00857737
L_LDL_TG_pct	0.114992	33	L-LDL-TG%	Musculoskeletal	0.00585177
Acetoacetate	0.117408	20	Acetoacetate	Musculoskeletal	0.00887559
Glucose	0.121641	3	Glu	Musculoskeletal	0.00845981
LA_pct	0.132874	27	LA%	Musculoskeletal	0.0157626
Acetate	0.135798	61	Acetate	Musculoskeletal	0.0100542
Glucose_by_Sphingomyelins	0.167769	35	Glu/SM	Musculoskeletal	0.00617606
Albumin	0.207203	63	Albumin	Musculoskeletal	0.0170055
GlycA	0.211998	103	GlycA	Musculoskeletal	0.019819
Creatinine	0.224483	189	Creatinine	Musculoskeletal	0.0154744
L_HDL_P	0.017278	7	L-HDL-P	Neoplasms	0.00207488
L_LDL_P	0.0191282	3	L-LDL-P	Neoplasms	0.00142367
L_HDL_CE	0.0219769	4	L-HDL-CE	Neoplasms	0.00160602
XS_VLDL_TG_pct	0.0300749	3	XS-VLDL-TG%	Neoplasms	0.00289315
IDL_C_pct	0.0420829	3	IDL-C%	Neoplasms	0.00378318
L_VLDL_PL_pct	0.0520731	4	L-VLDL-PL%	Neoplasms	0.00388662
S_LDL_CE_pct	0.0563037	3	S-LDL-CE%	Neoplasms	0.00416171
Ala_by_Ile	0.0588731	5	Ala/Ile	Neoplasms	0.00443631
Gly	0.0596686	4	Gly	Neoplasms	0.00500521
Ala_by_Leu	0.0607772	3	Ala/Leu	Neoplasms	0.00520608
Gln_by_Leu	0.0665912	3	Gln/Leu	Neoplasms	0.00479203
XS_VLDL_CE_pct	0.0667507	13	XS-VLDL-CE%	Neoplasms	0.00272071
M_LDL_C_pct	0.0679372	3	M-LDL-C%	Neoplasms	0.00489325
Tyr	0.0679593	4	Tyr	Neoplasms	0.00538885
Ala	0.0681872	4	Ala	Neoplasms	0.00552955
Ile_by_Val	0.0687304	3	Ile/Val	Neoplasms	0.00560318
Gln_by_Phe	0.0704972	3	Gln/Phe	Neoplasms	0.00559975
Tyr_by_Citrate	0.070824	3	Tyr/Citrate	Neoplasms	0.00597341
L_HDL_PL_pct	0.0718235	15	L-HDL-PL%	Neoplasms	0.0046248
Tyr_by_Ile	0.0738195	5	Tyr/Ile	Neoplasms	0.00573831
Ala_by_Pyruvate	0.0750925	5	Ala/Pyruvate	Neoplasms	0.00626874
Phe_by_Val	0.0756371	6	Phe/Val	Neoplasms	0.00575847
Unsaturation	0.0764195	4	Unsaturation	Neoplasms	0.00425064
SFA_pct	0.0773155	4	SFA%	Neoplasms	0.00612893
Gln_by_Val	0.0798737	3	Gln/Val	Neoplasms	0.00531815
Glucose_by_bOHbutyrate	0.0809549	4	Glu/3-Hydroxybutyrate	Neoplasms	0.00651431
Phe_by_Leu	0.0848379	3	Phe/Leu	Neoplasms	0.00552423
Ile_by_Leu	0.0864966	4	Ile/Leu	Neoplasms	0.00739588
Gln	0.0882337	3	Gln	Neoplasms	0.00687575
His_by_Citrate	0.0907252	3	His/Citrate	Neoplasms	0.00650064
L_LDL_C_pct	0.09121	11	L-LDL-C%	Neoplasms	0.00402139
Gln_by_His	0.0923946	4	Gln/His	Neoplasms	0.00726042
Total_C_by_bOHbutyrate	0.0963401	3	Total C/3-Hydroxybutyrate	Neoplasms	0.00636641
Lactate	0.102172	8	Lactate	Neoplasms	0.00868288
Lactate_by_Pyruvate	0.103633	3	Lactate/Pyruvate	Neoplasms	0.00788351
Citrate_by_Glucose	0.105151	4	Citrate/Glu	Neoplasms	0.00716893
Acetone	0.114425	9	Acetone	Neoplasms	0.00886169
L_LDL_TG_pct	0.114992	33	L-LDL-TG%	Neoplasms	0.00430715
Acetoacetate	0.117408	20	Acetoacetate	Neoplasms	0.0098775
Glucose	0.121641	3	Glu	Neoplasms	0.00796606
LA_pct	0.132874	27	LA%	Neoplasms	0.00913657
Acetate	0.135798	61	Acetate	Neoplasms	0.0105862
Glucose_by_Sphingomyelins	0.167769	35	Glu/SM	Neoplasms	0.00684511
Albumin	0.207203	63	Albumin	Neoplasms	0.0104501
GlycA	0.211998	103	GlycA	Neoplasms	0.00861311
Creatinine	0.224483	189	Creatinine	Neoplasms	0.0127943
L_HDL_P	0.017278	7	L-HDL-P	Nervous	0.0019921
L_LDL_P	0.0191282	3	L-LDL-P	Nervous	0.00172136
L_HDL_CE	0.0219769	4	L-HDL-CE	Nervous	0.00277725
XS_VLDL_TG_pct	0.0300749	3	XS-VLDL-TG%	Nervous	0.00187249
IDL_C_pct	0.0420829	3	IDL-C%	Nervous	0.00326762
L_VLDL_PL_pct	0.0520731	4	L-VLDL-PL%	Nervous	0.0048044
S_LDL_CE_pct	0.0563037	3	S-LDL-CE%	Nervous	0.00351651
Ala_by_Ile	0.0588731	5	Ala/Ile	Nervous	0.00478404
Gly	0.0596686	4	Gly	Nervous	0.00436795
Ala_by_Leu	0.0607772	3	Ala/Leu	Nervous	0.00433992
Gln_by_Leu	0.0665912	3	Gln/Leu	Nervous	0.00626569
XS_VLDL_CE_pct	0.0667507	13	XS-VLDL-CE%	Nervous	0.0022177
M_LDL_C_pct	0.0679372	3	M-LDL-C%	Nervous	0.0059302
Tyr	0.0679593	4	Tyr	Nervous	0.00536583
Ala	0.0681872	4	Ala	Nervous	0.00527282
Ile_by_Val	0.0687304	3	Ile/Val	Nervous	0.00598946
Gln_by_Phe	0.0704972	3	Gln/Phe	Nervous	0.00583375
Tyr_by_Citrate	0.070824	3	Tyr/Citrate	Nervous	0.00574364
L_HDL_PL_pct	0.0718235	15	L-HDL-PL%	Nervous	0.00644181
Tyr_by_Ile	0.0738195	5	Tyr/Ile	Nervous	0.00535875
Ala_by_Pyruvate	0.0750925	5	Ala/Pyruvate	Nervous	0.00642979
Phe_by_Val	0.0756371	6	Phe/Val	Nervous	0.00558381
Unsaturation	0.0764195	4	Unsaturation	Nervous	0.00460145
SFA_pct	0.0773155	4	SFA%	Nervous	0.00582219
Gln_by_Val	0.0798737	3	Gln/Val	Nervous	0.00664316
Glucose_by_bOHbutyrate	0.0809549	4	Glu/3-Hydroxybutyrate	Nervous	0.00565875
Phe_by_Leu	0.0848379	3	Phe/Leu	Nervous	0.00531237
Ile_by_Leu	0.0864966	4	Ile/Leu	Nervous	0.00760405
Gln	0.0882337	3	Gln	Nervous	0.00727173
His_by_Citrate	0.0907252	3	His/Citrate	Nervous	0.00677749
L_LDL_C_pct	0.09121	11	L-LDL-C%	Nervous	0.00451887
Gln_by_His	0.0923946	4	Gln/His	Nervous	0.00759903
Total_C_by_bOHbutyrate	0.0963401	3	Total C/3-Hydroxybutyrate	Nervous	0.00693586
Lactate	0.102172	8	Lactate	Nervous	0.0074753
Lactate_by_Pyruvate	0.103633	3	Lactate/Pyruvate	Nervous	0.00862779
Citrate_by_Glucose	0.105151	4	Citrate/Glu	Nervous	0.00867546
Acetone	0.114425	9	Acetone	Nervous	0.00941018
L_LDL_TG_pct	0.114992	33	L-LDL-TG%	Nervous	0.00502791
Acetoacetate	0.117408	20	Acetoacetate	Nervous	0.00872311
Glucose	0.121641	3	Glu	Nervous	0.00874975
LA_pct	0.132874	27	LA%	Nervous	0.00765392
Acetate	0.135798	61	Acetate	Nervous	0.0102124
Glucose_by_Sphingomyelins	0.167769	35	Glu/SM	Nervous	0.0095241
Albumin	0.207203	63	Albumin	Nervous	0.0120173
GlycA	0.211998	103	GlycA	Nervous	0.00863674
Creatinine	0.224483	189	Creatinine	Nervous	0.0124474
L_HDL_P	0.017278	7	L-HDL-P	Ophthalmic&ENT	0.00106385
L_LDL_P	0.0191282	3	L-LDL-P	Ophthalmic&ENT	0.00191229
L_HDL_CE	0.0219769	4	L-HDL-CE	Ophthalmic&ENT	0.00116096
XS_VLDL_TG_pct	0.0300749	3	XS-VLDL-TG%	Ophthalmic&ENT	0.00253396
IDL_C_pct	0.0420829	3	IDL-C%	Ophthalmic&ENT	0.00305257
L_VLDL_PL_pct	0.0520731	4	L-VLDL-PL%	Ophthalmic&ENT	0.00419118
S_LDL_CE_pct	0.0563037	3	S-LDL-CE%	Ophthalmic&ENT	0.00379912
Ala_by_Ile	0.0588731	5	Ala/Ile	Ophthalmic&ENT	0.00442199
Gly	0.0596686	4	Gly	Ophthalmic&ENT	0.00457641
Ala_by_Leu	0.0607772	3	Ala/Leu	Ophthalmic&ENT	0.00516004
Gln_by_Leu	0.0665912	3	Gln/Leu	Ophthalmic&ENT	0.00458811
XS_VLDL_CE_pct	0.0667507	13	XS-VLDL-CE%	Ophthalmic&ENT	0.00272069
M_LDL_C_pct	0.0679372	3	M-LDL-C%	Ophthalmic&ENT	0.00539444
Tyr	0.0679593	4	Tyr	Ophthalmic&ENT	0.00543868
Ala	0.0681872	4	Ala	Ophthalmic&ENT	0.00556811
Ile_by_Val	0.0687304	3	Ile/Val	Ophthalmic&ENT	0.0054545
Gln_by_Phe	0.0704972	3	Gln/Phe	Ophthalmic&ENT	0.00562662
Tyr_by_Citrate	0.070824	3	Tyr/Citrate	Ophthalmic&ENT	0.0057328
L_HDL_PL_pct	0.0718235	15	L-HDL-PL%	Ophthalmic&ENT	0.00431173
Tyr_by_Ile	0.0738195	5	Tyr/Ile	Ophthalmic&ENT	0.00582484
Ala_by_Pyruvate	0.0750925	5	Ala/Pyruvate	Ophthalmic&ENT	0.00629743
Phe_by_Val	0.0756371	6	Phe/Val	Ophthalmic&ENT	0.00618646
Unsaturation	0.0764195	4	Unsaturation	Ophthalmic&ENT	0.00405269
SFA_pct	0.0773155	4	SFA%	Ophthalmic&ENT	0.00553504
Gln_by_Val	0.0798737	3	Gln/Val	Ophthalmic&ENT	0.00553053
Glucose_by_bOHbutyrate	0.0809549	4	Glu/3-Hydroxybutyrate	Ophthalmic&ENT	0.00599377
Phe_by_Leu	0.0848379	3	Phe/Leu	Ophthalmic&ENT	0.0052731
Ile_by_Leu	0.0864966	4	Ile/Leu	Ophthalmic&ENT	0.00666067
Gln	0.0882337	3	Gln	Ophthalmic&ENT	0.00759518
His_by_Citrate	0.0907252	3	His/Citrate	Ophthalmic&ENT	0.00808895
L_LDL_C_pct	0.09121	11	L-LDL-C%	Ophthalmic&ENT	0.00408561
Gln_by_His	0.0923946	4	Gln/His	Ophthalmic&ENT	0.00711857
Total_C_by_bOHbutyrate	0.0963401	3	Total C/3-Hydroxybutyrate	Ophthalmic&ENT	0.00672129
Lactate	0.102172	8	Lactate	Ophthalmic&ENT	0.00863332
Lactate_by_Pyruvate	0.103633	3	Lactate/Pyruvate	Ophthalmic&ENT	0.00736637
Citrate_by_Glucose	0.105151	4	Citrate/Glu	Ophthalmic&ENT	0.00811608
Acetone	0.114425	9	Acetone	Ophthalmic&ENT	0.00866035
L_LDL_TG_pct	0.114992	33	L-LDL-TG%	Ophthalmic&ENT	0.00456909
Acetoacetate	0.117408	20	Acetoacetate	Ophthalmic&ENT	0.00903016
Glucose	0.121641	3	Glu	Ophthalmic&ENT	0.0106485
LA_pct	0.132874	27	LA%	Ophthalmic&ENT	0.00666951
Acetate	0.135798	61	Acetate	Ophthalmic&ENT	0.00936461
Glucose_by_Sphingomyelins	0.167769	35	Glu/SM	Ophthalmic&ENT	0.017515
Albumin	0.207203	63	Albumin	Ophthalmic&ENT	0.0144429
GlycA	0.211998	103	GlycA	Ophthalmic&ENT	0.00842945
Creatinine	0.224483	189	Creatinine	Ophthalmic&ENT	0.0112036
L_HDL_P	0.017278	7	L-HDL-P	Psychiatric	0.000872859
L_LDL_P	0.0191282	3	L-LDL-P	Psychiatric	0.00129139
L_HDL_CE	0.0219769	4	L-HDL-CE	Psychiatric	0.00139432
XS_VLDL_TG_pct	0.0300749	3	XS-VLDL-TG%	Psychiatric	0.00230919
IDL_C_pct	0.0420829	3	IDL-C%	Psychiatric	0.00453303
L_VLDL_PL_pct	0.0520731	4	L-VLDL-PL%	Psychiatric	0.00362751
S_LDL_CE_pct	0.0563037	3	S-LDL-CE%	Psychiatric	0.00337571
Ala_by_Ile	0.0588731	5	Ala/Ile	Psychiatric	0.00416674
Gly	0.0596686	4	Gly	Psychiatric	0.00427429
Ala_by_Leu	0.0607772	3	Ala/Leu	Psychiatric	0.00389744
Gln_by_Leu	0.0665912	3	Gln/Leu	Psychiatric	0.00498649
XS_VLDL_CE_pct	0.0667507	13	XS-VLDL-CE%	Psychiatric	0.00175166
M_LDL_C_pct	0.0679372	3	M-LDL-C%	Psychiatric	0.00500992
Tyr	0.0679593	4	Tyr	Psychiatric	0.00566756
Ala	0.0681872	4	Ala	Psychiatric	0.00509014
Ile_by_Val	0.0687304	3	Ile/Val	Psychiatric	0.00539944
Gln_by_Phe	0.0704972	3	Gln/Phe	Psychiatric	0.00459728
Tyr_by_Citrate	0.070824	3	Tyr/Citrate	Psychiatric	0.005466
L_HDL_PL_pct	0.0718235	15	L-HDL-PL%	Psychiatric	0.00421374
Tyr_by_Ile	0.0738195	5	Tyr/Ile	Psychiatric	0.00490597
Ala_by_Pyruvate	0.0750925	5	Ala/Pyruvate	Psychiatric	0.00532926
Phe_by_Val	0.0756371	6	Phe/Val	Psychiatric	0.00542148
Unsaturation	0.0764195	4	Unsaturation	Psychiatric	0.0194387
SFA_pct	0.0773155	4	SFA%	Psychiatric	0.00833088
Gln_by_Val	0.0798737	3	Gln/Val	Psychiatric	0.011231
Glucose_by_bOHbutyrate	0.0809549	4	Glu/3-Hydroxybutyrate	Psychiatric	0.00656544
Phe_by_Leu	0.0848379	3	Phe/Leu	Psychiatric	0.0055571
Ile_by_Leu	0.0864966	4	Ile/Leu	Psychiatric	0.00562507
Gln	0.0882337	3	Gln	Psychiatric	0.00678093
His_by_Citrate	0.0907252	3	His/Citrate	Psychiatric	0.00602714
L_LDL_C_pct	0.09121	11	L-LDL-C%	Psychiatric	0.0044242
Gln_by_His	0.0923946	4	Gln/His	Psychiatric	0.00566832
Total_C_by_bOHbutyrate	0.0963401	3	Total C/3-Hydroxybutyrate	Psychiatric	0.00764856
Lactate	0.102172	8	Lactate	Psychiatric	0.00751751
Lactate_by_Pyruvate	0.103633	3	Lactate/Pyruvate	Psychiatric	0.00784113
Citrate_by_Glucose	0.105151	4	Citrate/Glu	Psychiatric	0.00698964
Acetone	0.114425	9	Acetone	Psychiatric	0.00984833
L_LDL_TG_pct	0.114992	33	L-LDL-TG%	Psychiatric	0.00505312
Acetoacetate	0.117408	20	Acetoacetate	Psychiatric	0.00945142
Glucose	0.121641	3	Glu	Psychiatric	0.0078747
LA_pct	0.132874	27	LA%	Psychiatric	0.0122691
Acetate	0.135798	61	Acetate	Psychiatric	0.0144697
Glucose_by_Sphingomyelins	0.167769	35	Glu/SM	Psychiatric	0.00735843
Albumin	0.207203	63	Albumin	Psychiatric	0.0116859
GlycA	0.211998	103	GlycA	Psychiatric	0.0250019
Creatinine	0.224483	189	Creatinine	Psychiatric	0.0131622
L_HDL_P	0.017278	7	L-HDL-P	Respiratory	0.00104245
L_LDL_P	0.0191282	3	L-LDL-P	Respiratory	0.00116004
L_HDL_CE	0.0219769	4	L-HDL-CE	Respiratory	0.00098429
XS_VLDL_TG_pct	0.0300749	3	XS-VLDL-TG%	Respiratory	0.00191371
IDL_C_pct	0.0420829	3	IDL-C%	Respiratory	0.00306535
L_VLDL_PL_pct	0.0520731	4	L-VLDL-PL%	Respiratory	0.0038759
S_LDL_CE_pct	0.0563037	3	S-LDL-CE%	Respiratory	0.00496802
Ala_by_Ile	0.0588731	5	Ala/Ile	Respiratory	0.00455911
Gly	0.0596686	4	Gly	Respiratory	0.00438012
Ala_by_Leu	0.0607772	3	Ala/Leu	Respiratory	0.00433602
Gln_by_Leu	0.0665912	3	Gln/Leu	Respiratory	0.00563362
XS_VLDL_CE_pct	0.0667507	13	XS-VLDL-CE%	Respiratory	0.0021812
M_LDL_C_pct	0.0679372	3	M-LDL-C%	Respiratory	0.0054615
Tyr	0.0679593	4	Tyr	Respiratory	0.0048945
Ala	0.0681872	4	Ala	Respiratory	0.00461411
Ile_by_Val	0.0687304	3	Ile/Val	Respiratory	0.00515041
Gln_by_Phe	0.0704972	3	Gln/Phe	Respiratory	0.00565054
Tyr_by_Citrate	0.070824	3	Tyr/Citrate	Respiratory	0.0052993
L_HDL_PL_pct	0.0718235	15	L-HDL-PL%	Respiratory	0.00471071
Tyr_by_Ile	0.0738195	5	Tyr/Ile	Respiratory	0.00542772
Ala_by_Pyruvate	0.0750925	5	Ala/Pyruvate	Respiratory	0.00554764
Phe_by_Val	0.0756371	6	Phe/Val	Respiratory	0.00574978
Unsaturation	0.0764195	4	Unsaturation	Respiratory	0.00564795
SFA_pct	0.0773155	4	SFA%	Respiratory	0.00545052
Gln_by_Val	0.0798737	3	Gln/Val	Respiratory	0.00775529
Glucose_by_bOHbutyrate	0.0809549	4	Glu/3-Hydroxybutyrate	Respiratory	0.00656754
Phe_by_Leu	0.0848379	3	Phe/Leu	Respiratory	0.00701282
Ile_by_Leu	0.0864966	4	Ile/Leu	Respiratory	0.0063011
Gln	0.0882337	3	Gln	Respiratory	0.00637821
His_by_Citrate	0.0907252	3	His/Citrate	Respiratory	0.00631126
L_LDL_C_pct	0.09121	11	L-LDL-C%	Respiratory	0.0127068
Gln_by_His	0.0923946	4	Gln/His	Respiratory	0.00806067
Total_C_by_bOHbutyrate	0.0963401	3	Total C/3-Hydroxybutyrate	Respiratory	0.00958556
Lactate	0.102172	8	Lactate	Respiratory	0.00760071
Lactate_by_Pyruvate	0.103633	3	Lactate/Pyruvate	Respiratory	0.00805105
Citrate_by_Glucose	0.105151	4	Citrate/Glu	Respiratory	0.00811826
Acetone	0.114425	9	Acetone	Respiratory	0.00935077
L_LDL_TG_pct	0.114992	33	L-LDL-TG%	Respiratory	0.0143476
Acetoacetate	0.117408	20	Acetoacetate	Respiratory	0.00998691
Glucose	0.121641	3	Glu	Respiratory	0.0082822
LA_pct	0.132874	27	LA%	Respiratory	0.012049
Acetate	0.135798	61	Acetate	Respiratory	0.0109816
Glucose_by_Sphingomyelins	0.167769	35	Glu/SM	Respiratory	0.00853236
Albumin	0.207203	63	Albumin	Respiratory	0.0240173
GlycA	0.211998	103	GlycA	Respiratory	0.0269399
Creatinine	0.224483	189	Creatinine	Respiratory	0.0173758

## Sheet: Fig6e
target_y	y_pred_demo	y_pred_metrs	y_pred_metrs_demo	CV_code	Inner_cv_code
0	0.171243	0.125851	0.140665	0	1
0	0.0272264	0.0278389	0.0179212	0	3
0	0.0359401	0.00950833	0.0112669	0	1
0	0.0450859	0.0859693	0.0595288	0	1
1	0.0666496	0.0867209	0.070578	0	0
0	0.0610844	0.0264482	0.0376282	0	3
0	0.0839346	0.0312154	0.0486432	0	1
0	0.160951	0.201973	0.23342	0	2
0	0.0525322	0.145128	0.176404	0	2
0	0.0383717	0.049662	0.0249886	0	2
0	0.0306854	0.0175964	0.0176681	0	2
0	0.234901	0.393678	0.397906	0	3
0	0.0252919	0.0133539	0.0142001	0	3
0	0.0852885	0.0357684	0.0518464	0	2
0	0.299065	0.0357922	0.107525	0	0
0	0.00789688	0.0239628	0.0121744	0	1
0	0.103414	0.0217885	0.0442141	0	4
0	0.0375957	0.214525	0.0961547	0	3
0	0.0413416	0.031882	0.0248284	0	1
0	0.361288	0.0103934	0.0646614	0	4
0	0.010141	0.015376	0.00939935	0	4
0	0.170875	0.0654601	0.120806	0	0
0	0.0491221	0.0203343	0.0186987	0	4
0	0.0249991	0.0118944	0.00859356	0	3
0	0.0782263	0.0425863	0.0611138	0	0
1	0.144658	0.0274044	0.0704311	0	0
0	0.0920404	0.0405038	0.0559757	0	4
0	0.0272983	0.0148786	0.0109869	0	3
0	0.0231346	0.0321022	0.0149741	0	4
0	0.0269413	0.0243873	0.0138789	0	2
0	0.114348	0.0217832	0.0371626	0	4
0	0.0114031	0.00976344	0.00779727	0	4
0	0.168658	0.0134629	0.0462855	0	3
0	0.0341664	0.0582472	0.0414099	0	4
0	0.0682648	0.0315733	0.0475082	0	1
0	0.0470727	0.0362729	0.0282056	0	2
0	0.098244	0.026771	0.0299094	0	2
0	0.038442	0.0134309	0.0157332	0	3
0	0.100128	0.146947	0.180407	0	0
0	0.0920801	0.101753	0.0891022	0	3
0	0.0214479	0.0161194	0.0140249	0	4
0	0.0258341	0.00958341	0.0127315	0	3
0	0.204005	0.100705	0.215381	0	4
1	0.116961	0.343151	0.304392	0	3
0	0.098037	0.0272716	0.0423913	0	2
0	0.0184841	0.0109785	0.00945758	0	4
0	0.0151046	0.0176095	0.0102527	0	0
0	0.0443897	0.024736	0.0185403	0	2
0	0.254511	0.0133472	0.0894059	0	3
0	0.0307375	0.0209255	0.0194671	0	1
0	0.0165386	0.019445	0.0134878	0	4
0	0.0275806	0.0317874	0.0173011	0	4
0	0.123902	0.0201031	0.0349877	0	4
1	0.333243	0.244911	0.436595	0	3
0	0.20027	0.0335648	0.0771941	0	2
0	0.0108413	0.00951398	0.00710787	0	2
0	0.0323626	0.0484362	0.0410917	0	0
0	0.218196	0.153151	0.197227	0	1
0	0.00952441	0.01363	0.00697235	0	1
0	0.0333133	0.0320571	0.0229547	0	3
0	0.012333	0.00890616	0.00728969	0	1
0	0.203703	0.0588064	0.131806	0	2
0	0.0380683	0.0178457	0.0173483	0	2
0	0.0249274	0.0118242	0.0130213	0	2
0	0.0705799	0.0617264	0.0583431	0	2
0	0.0136624	0.0166848	0.0130182	0	4
0	0.0151392	0.00880709	0.00890884	0	0
0	0.0253465	0.0220219	0.0167371	0	0
0	0.011434	0.0750666	0.024128	0	3
0	0.020464	0.0279352	0.0206997	0	1
0	0.0554259	0.0576724	0.0477124	0	4
0	0.206133	0.186321	0.338009	0	4
0	0.0127265	0.008943	0.00630186	0	3
0	0.0188678	0.0155843	0.00863747	0	2
0	0.017163	0.0308317	0.0162499	0	2
0	0.0132458	0.0118982	0.0086132	0	0
0	0.0499953	0.0113607	0.0133548	0	3
0	0.0169063	0.0112171	0.00977859	0	0
0	0.0110598	0.0253369	0.0140219	0	3
0	0.0627537	0.0367612	0.0509971	0	4
0	0.124909	0.145578	0.145811	0	2
0	0.0198386	0.0159581	0.0117453	0	4
0	0.391315	0.0749309	0.224808	0	0
0	0.17345	0.0230628	0.0707699	0	0
0	0.101237	0.0150164	0.0220501	0	4
0	0.0861135	0.739229	0.73653	0	2
0	0.0106254	0.00850062	0.00695849	0	1
0	0.0626865	0.0183299	0.0165374	0	3
0	0.0117185	0.0169355	0.0105881	0	0
0	0.00805582	0.00984969	0.00639116	0	3
0	0.18906	0.0626204	0.0879192	0	3
0	0.0922275	0.0190174	0.0431974	0	3
0	0.158867	0.202392	0.246274	0	2
0	0.153212	0.231615	0.246434	0	3
0	0.0163188	0.0154334	0.012314	0	1
0	0.0154146	0.0314535	0.0141396	0	1
0	0.0544412	0.0116583	0.0177276	0	1
0	0.246429	0.0673147	0.136631	0	4
0	0.0110897	0.0101567	0.00754861	0	4
0	0.0800542	0.0452294	0.0528261	0	1
0	0.111359	0.158262	0.131292	0	2
0	0.111892	0.07534	0.108361	0	2
0	0.0717127	0.0167527	0.0214534	0	1
0	0.0770654	0.0458701	0.035227	0	4
0	0.0152611	0.0397783	0.0226494	0	3
0	0.0222389	0.0112524	0.0109237	0	2
0	0.0161743	0.0308145	0.015006	0	4
1	0.228383	0.525157	0.507575	0	4
0	0.219845	0.0192419	0.0605208	0	1
0	0.0156667	0.00858906	0.00773738	0	4
0	0.0139849	0.0230198	0.0184843	0	2
0	0.0111195	0.0120709	0.00796511	0	3
0	0.137	0.0523846	0.0871746	0	4
0	0.0784238	0.0169217	0.0324219	0	4
0	0.0262649	0.0135395	0.0130415	0	2
0	0.146136	0.0785104	0.107266	0	3
0	0.173215	0.0267556	0.0942583	0	0
0	0.0637449	0.0228736	0.0342917	0	2
0	0.135135	0.012708	0.0551046	0	1
1	0.0551305	0.0462085	0.0302399	0	2
0	0.325168	0.0485438	0.1488	0	1
0	0.125291	0.0177021	0.033814	0	3
0	0.0229258	0.0129011	0.011337	0	3
0	0.0076516	0.0185712	0.00926172	0	3
0	0.0514952	0.108132	0.0582573	0	3
0	0.0489275	0.0127085	0.0183977	0	0
0	0.0444288	0.0121266	0.0137628	0	4
0	0.043903	0.0243196	0.0306474	0	3
0	0.0206726	0.00982528	0.0104444	0	4
0	0.0186648	0.0215106	0.0140744	0	2
0	0.0386789	0.037978	0.0241544	0	3
0	0.0110713	0.0189834	0.0107469	0	1
0	0.0343143	0.0887634	0.0455379	0	2
0	0.117427	0.0672056	0.0896662	0	1
0	0.022149	0.0362757	0.0215412	0	2
0	0.0130214	0.0171324	0.00991362	0	2
0	0.0438885	0.0258704	0.0209102	0	1
0	0.236865	0.144753	0.185793	0	1
0	0.0578309	0.123885	0.159284	0	2
0	0.0182403	0.00806368	0.00795802	0	3
0	0.133225	0.0984163	0.0991224	0	1
0	0.274374	0.0555701	0.118311	0	3
0	0.0318947	0.016718	0.0210075	0	4
0	0.0432684	0.0116246	0.0132438	0	2
0	0.020221	0.0119918	0.0118113	0	2
0	0.0538456	0.0158339	0.0161111	0	3
0	0.042579	0.00982389	0.0194272	0	1
0	0.208838	0.0644289	0.187798	0	2
0	0.0118319	0.0103923	0.0069079	0	2
0	0.0182209	0.00831653	0.0092516	0	4
0	0.036833	0.0118632	0.0149916	0	2
0	0.0434334	0.0306729	0.0219715	0	3
0	0.0323378	0.0112421	0.0116772	0	4
0	0.155111	0.116389	0.127627	0	0
1	0.404935	0.0551674	0.238303	0	3
0	0.0278179	0.00994621	0.0116392	0	0
0	0.0767023	0.00893426	0.0176007	0	1
0	0.048195	0.015034	0.0177214	0	1
0	0.2734	0.0523364	0.151562	0	0
0	0.00813493	0.0123451	0.00757756	0	0
0	0.143805	0.0569202	0.0751991	0	4
0	0.0247965	0.00956022	0.00842123	0	0
0	0.0297678	0.00828876	0.00920795	0	4
0	0.0318782	0.0205649	0.0130575	0	3
0	0.0380489	0.0120602	0.0136747	0	0
0	0.0217163	0.0111992	0.00913333	0	2
0	0.165754	0.0811079	0.142481	0	4
0	0.0644908	0.0315124	0.0351405	0	1
0	0.0631236	0.0380723	0.0408355	0	3
1	0.106596	0.0467781	0.0609013	0	1
0	0.0284247	0.0220113	0.0183241	0	4
1	0.0708697	0.214833	0.173887	0	3
0	0.0322263	0.0198073	0.0191463	0	2
0	0.027522	0.0205154	0.0231215	0	3
0	0.209646	0.0190205	0.0454474	0	0
0	0.0938588	0.047355	0.0465125	0	2
0	0.0630475	0.0276024	0.030438	0	0
0	0.138736	0.148002	0.108711	0	1
0	0.0226432	0.00822336	0.011915	0	2
0	0.104537	0.12555	0.121928	0	1
1	0.243433	0.654651	0.708442	0	0
0	0.199634	0.0313077	0.10057	0	2
0	0.0471449	0.0116193	0.0166068	0	3
1	0.122981	0.202736	0.287303	0	4
0	0.0192828	0.164932	0.0723795	0	4
0	0.237687	0.0161257	0.0831522	0	1
0	0.0105354	0.0112254	0.00851857	0	0
0	0.135574	0.0318804	0.0547961	0	1
0	0.123892	0.0937272	0.116179	0	1
0	0.0386789	0.00922846	0.0121971	0	4
1	0.287458	0.365519	0.53904	0	0
0	0.0619259	0.0340128	0.0404549	0	4
1	0.0919501	0.413015	0.458008	0	3
1	0.146058	0.0906539	0.163919	0	0
0	0.0462587	0.0103783	0.0103963	0	2
0	0.16327	0.0299652	0.0510418	0	1
0	0.0217803	0.0102708	0.0113556	0	4
0	0.0183791	0.0231457	0.0148089	0	1
0	0.0590543	0.0426873	0.033132	0	1
0	0.0387274	0.0130061	0.0169582	0	0
0	0.126066	0.0698398	0.0785699	0	3
0	0.1011	0.0101288	0.0181901	0	4
0	0.0621649	0.0517922	0.0690257	0	1
0	0.100439	0.0269005	0.059136	0	0
0	0.0188322	0.0256215	0.0193692	0	2
0	0.0445554	0.0524446	0.0398451	0	2
0	0.0241518	0.0160738	0.0149485	0	3
0	0.0180616	0.0536524	0.0222414	0	0
0	0.0111412	0.148195	0.0378413	0	1
0	0.0172546	0.00929363	0.00829714	0	0
0	0.0519178	0.04603	0.0480963	0	2
0	0.0115258	0.0148098	0.0100014	0	3
0	0.0152923	0.0105607	0.00991703	0	3
0	0.0608582	0.107623	0.0745796	0	0
0	0.222388	0.113338	0.174007	0	0
0	0.0694893	0.0194827	0.0298324	0	0
0	0.0308194	0.0510836	0.0397733	0	1
0	0.0973205	0.0117539	0.0193417	0	0
0	0.316948	0.0648632	0.192694	0	4
0	0.0262094	0.0102377	0.0103641	0	1
0	0.0301128	0.0444369	0.0490667	0	1
0	0.0600994	0.0923119	0.0837256	0	3
0	0.0687751	0.033782	0.04813	0	1
0	0.0335831	0.0685129	0.0322268	0	0
0	0.0452023	0.0191538	0.0194185	0	0
0	0.0384985	0.0211936	0.0176828	0	2
0	0.014562	0.0127197	0.0114215	0	4
0	0.267186	0.145287	0.205715	0	4
0	0.0446278	0.0405578	0.0410716	0	4
0	0.050823	0.0348091	0.0243786	0	2
0	0.0294549	0.0327301	0.0200397	0	1
0	0.0950402	0.19329	0.166699	0	1
0	0.0374303	0.0208879	0.0223712	0	1
0	0.184717	0.17293	0.245221	0	2
0	0.00889815	0.00998163	0.00708261	0	2
0	0.0816407	0.131386	0.166949	0	2
0	0.0692657	0.121128	0.0759002	0	2
0	0.11703	0.139382	0.158071	0	2
0	0.0410486	0.0358576	0.0289031	0	0
0	0.204115	0.0607443	0.0801198	0	3
0	0.149738	0.0128362	0.030099	0	2
0	0.101086	0.172222	0.169381	0	3
0	0.133633	0.0608141	0.123181	0	4
0	0.0131975	0.0115883	0.00823387	0	1
0	0.0541428	0.0300755	0.0367087	0	3
0	0.151415	0.02846	0.0471187	0	4
0	0.0531374	0.088696	0.0581659	0	2
0	0.0279542	0.043157	0.0208487	0	2
0	0.0338206	0.110898	0.0515267	0	0
0	0.0254189	0.0182967	0.0166857	0	2
0	0.0465105	0.0524461	0.0345964	0	3
0	0.0167683	0.00974897	0.00820418	0	4
0	0.0961626	0.155559	0.139069	0	2
0	0.131605	0.0144052	0.0403299	0	0
0	0.0381526	0.0377195	0.0251566	0	2
0	0.0517222	0.0294422	0.0261313	0	2
0	0.117538	0.0373307	0.0683464	0	1
0	0.0148001	0.0189657	0.0109921	0	0
0	0.0239441	0.0294241	0.0199932	0	2
0	0.103602	0.121575	0.15435	0	0
0	0.0125169	0.0129861	0.00926787	0	1
0	0.0618477	0.0225712	0.0230941	0	0
0	0.0169396	0.0191938	0.0123425	0	0
0	0.130811	0.0242421	0.0647073	0	4
0	0.0212944	0.0117199	0.0123861	0	2
0	0.00800786	0.0116385	0.00683116	0	0
0	0.0131797	0.010426	0.00693161	0	0
0	0.0380812	0.0360279	0.0235152	0	3
0	0.0640892	0.0144038	0.0272872	0	0
0	0.0209132	0.010768	0.00785791	0	0
0	0.0151585	0.0157778	0.0114487	0	3
0	0.132719	0.403222	0.380891	0	0
0	0.211178	0.0184768	0.0897882	0	1
0	0.0783416	0.0352291	0.0443341	0	2
0	0.024031	0.0207074	0.0206645	0	2
0	0.0643337	0.072967	0.0765489	0	4
0	0.267736	0.067301	0.175779	0	1
0	0.0365321	0.0132331	0.0114897	0	1
0	0.0305306	0.0125288	0.0159807	0	3
0	0.0892196	0.17691	0.139813	0	3
0	0.0344776	0.0431673	0.0411232	0	4
0	0.29028	0.36343	0.441243	0	2
0	0.0262829	0.0101091	0.00935112	0	0
0	0.0398443	0.0950609	0.071247	0	3
0	0.0890881	0.0262058	0.0400439	0	1
0	0.0645598	0.0484699	0.0516829	0	2
0	0.119998	0.0542193	0.0536608	0	1
0	0.0564714	0.0383849	0.037546	0	3
0	0.0572966	0.011701	0.0218224	0	3
0	0.0360309	0.101063	0.0545481	0	1
0	0.0376381	0.0134082	0.0136193	0	2
0	0.0246702	0.0257543	0.0183158	0	3
1	0.234216	0.226014	0.28853	0	2
0	0.0529841	0.061015	0.0633834	0	1
0	0.00952696	0.00955545	0.00641642	0	2
0	0.00904146	0.032531	0.0104309	0	3
0	0.189203	0.0538231	0.116092	0	0
0	0.0209295	0.016815	0.00921427	0	4
1	0.277878	0.516594	0.674638	0	1
0	0.0469727	0.0151239	0.0176893	0	2
0	0.0111999	0.0133651	0.00853212	0	1
0	0.0631204	0.0253986	0.024407	0	0
0	0.0163481	0.0244736	0.0183965	0	4
0	0.0522094	0.171151	0.0988498	0	4
0	0.0350237	0.038688	0.0216368	0	2
0	0.0170492	0.0115279	0.0110986	0	2
0	0.0265313	0.0124306	0.0134188	0	4
0	0.0890734	0.0636832	0.0656387	0	1
0	0.0172476	0.048862	0.0473164	0	1
0	0.0277925	0.0108118	0.0123867	0	2
0	0.0738487	0.0278461	0.0286533	0	3
1	0.07911	0.0151854	0.0276512	0	3
0	0.0966332	0.0339654	0.0455859	0	0
0	0.238644	0.0583708	0.163959	0	4
0	0.104924	0.55628	0.512818	0	2
0	0.0454959	0.0262639	0.0243212	0	4
0	0.0325979	0.12428	0.0641484	0	4
0	0.0634474	0.0186687	0.0285065	0	4
0	0.0357099	0.0141218	0.0117029	0	3
0	0.0318879	0.0109138	0.0115569	0	4
1	0.227517	0.79188	0.819994	0	3
0	0.0100431	0.0122559	0.00732365	0	0
0	0.036972	0.00904467	0.0156703	0	1
0	0.0442109	0.0682792	0.0542815	0	0
1	0.0524398	0.0193159	0.019899	0	1
0	0.0576257	0.0116166	0.0150353	0	0
0	0.157405	0.0400968	0.0654383	0	4
0	0.0233486	0.00991569	0.0095013	0	4
0	0.0357248	0.0102179	0.0179303	0	1
0	0.252196	0.0746523	0.100075	0	1
0	0.0256037	0.0300193	0.0237897	0	2
0	0.147271	0.231646	0.190316	0	4
0	0.0235612	0.0145093	0.0164369	0	4
0	0.0547875	0.0426189	0.0296066	0	3
0	0.0559666	0.0475385	0.035631	0	3
0	0.0627994	0.0165551	0.0189476	0	0
0	0.0862491	0.0171528	0.0274591	0	0
0	0.169723	0.0200643	0.0758572	0	3
0	0.10376	0.0446469	0.0672612	0	3
0	0.0148252	0.0226544	0.014834	0	1
0	0.0189863	0.107944	0.0261584	0	0
0	0.0461555	0.0157273	0.0158116	0	0
0	0.0239481	0.0247757	0.0187348	0	0
0	0.0147824	0.0259113	0.0140043	0	3
0	0.0173227	0.0201425	0.0134505	0	1
0	0.115489	0.0262661	0.0395494	0	3
0	0.0286447	0.0270405	0.0264386	0	2
0	0.0301776	0.00962727	0.0134621	0	0
0	0.0387103	0.0269073	0.020929	0	2
0	0.134294	0.0713985	0.105392	0	1
0	0.0462642	0.0407493	0.0320133	0	2
0	0.0468485	0.00844845	0.0162219	0	0
0	0.0212838	0.0321286	0.0201765	0	2
0	0.142725	0.126303	0.12626	0	3
0	0.095429	0.0183669	0.0397346	0	3
0	0.121379	0.0711019	0.08073	0	0
1	0.198786	0.608181	0.683534	0	4
0	0.023581	0.0111463	0.00922333	0	2
0	0.0736795	0.0420044	0.0364232	0	0
0	0.0329436	0.00902949	0.0161593	0	0
0	0.160126	0.059349	0.0850808	0	4
0	0.0733621	0.0401307	0.034654	0	1
0	0.247473	0.0336731	0.0759417	0	4
0	0.0142198	0.0295534	0.0133119	0	0
0	0.422747	0.0476924	0.110551	0	1
0	0.0757368	0.0243492	0.0343314	0	3
0	0.271678	0.0840603	0.170751	0	0
0	0.197996	0.0426196	0.108164	0	4
0	0.0272853	0.0137246	0.0108611	0	3
0	0.0208409	0.0534042	0.0534972	0	2
0	0.0151351	0.222184	0.125406	0	0
0	0.0186023	0.0105111	0.00837748	0	1
0	0.00772049	0.01197	0.00711714	0	4
1	0.258925	0.0222914	0.109636	0	1
0	0.0405095	0.107157	0.0631215	0	2
0	0.012988	0.0192177	0.010063	0	4
0	0.0103074	0.0125427	0.00797698	0	2
1	0.208387	0.0327342	0.101742	0	0
0	0.0864348	0.0230846	0.0260544	0	2
1	0.107401	0.750551	0.718585	0	0
1	0.193161	0.595325	0.562212	0	2
0	0.0235342	0.0176606	0.0141693	0	3
0	0.0511349	0.0295972	0.031393	0	4
0	0.0372508	0.0581845	0.0403606	0	3
0	0.245786	0.0272083	0.169966	0	1
0	0.0188934	0.019059	0.015956	0	4
0	0.0283192	0.0112111	0.0120189	0	1
0	0.171859	0.0931703	0.117763	0	1
0	0.0123716	0.0116803	0.0085283	0	0
0	0.134034	0.0605887	0.0803599	0	3
0	0.0527812	0.0118124	0.0146239	0	4
0	0.0471307	0.0170323	0.0171491	0	3
0	0.232005	0.0420724	0.120601	0	1
0	0.285666	0.0269036	0.0588268	0	4
1	0.283516	0.413257	0.5558	0	1
0	0.0305318	0.104176	0.0724646	0	4
0	0.139847	0.134878	0.157522	0	3
0	0.137195	0.0472521	0.0500448	0	4
0	0.0172246	0.0120486	0.0101325	0	4
0	0.0119455	0.100911	0.0593255	0	1
0	0.0336796	0.010445	0.0134267	0	2
0	0.107645	0.0270934	0.060776	0	1
0	0.0667106	0.0804156	0.087383	0	0
0	0.249802	0.0795533	0.197778	0	3
0	0.0333658	0.0197693	0.0217371	0	4
0	0.0433869	0.0370776	0.0335922	0	2
0	0.0571244	0.0218693	0.0266261	0	1
0	0.044151	0.0162472	0.0172392	0	1
0	0.139709	0.0327184	0.0401642	0	4
0	0.0222707	0.0315244	0.0158292	0	2
0	0.118148	0.0266891	0.0556652	0	2
0	0.0646037	0.0117917	0.0179476	0	0
0	0.206172	0.0635696	0.0857382	0	0
0	0.189088	0.0297002	0.060153	0	0
0	0.0360937	0.024783	0.0190743	0	3
0	0.0200686	0.0274358	0.0164415	0	3
0	0.116092	0.0629028	0.0789112	0	3
0	0.101287	0.0911768	0.0762339	0	2
0	0.132457	0.0381069	0.0630542	0	3
0	0.0570502	0.0193351	0.0137174	0	0
0	0.184249	0.0690951	0.191803	0	2
0	0.2415	0.118703	0.140664	0	4
0	0.0648255	0.0281305	0.0273983	0	1
1	0.299428	0.221006	0.427789	0	1
0	0.03877	0.0191122	0.0264038	0	2
0	0.019632	0.0308053	0.0150957	0	2
0	0.121376	0.0228081	0.0547042	0	4
0	0.0478015	0.0149289	0.0187625	0	1
0	0.0530547	0.0215213	0.0244444	0	3
0	0.00690142	0.00875243	0.005783	0	4
0	0.0681539	0.00857398	0.0172448	0	3
0	0.0376752	0.0170216	0.0188758	0	3
0	0.0154567	0.0264922	0.0228411	0	0
0	0.00781148	0.0153415	0.0074333	0	1
0	0.0508361	0.0273638	0.0213	0	0
0	0.269936	0.055402	0.0910203	0	0
0	0.148475	0.0324757	0.101366	0	3
0	0.0439473	0.017989	0.0192462	0	1
0	0.0294579	0.0552211	0.0324551	0	1
0	0.0387479	0.0190283	0.0267552	0	2
0	0.0339136	0.0271448	0.0207681	0	4
0	0.0820507	0.0145787	0.0194277	0	3
0	0.0865633	0.0633993	0.0444803	0	0
0	0.0210394	0.00979385	0.00988059	0	4
0	0.0220611	0.0109778	0.0109253	0	2
0	0.0241554	0.0079001	0.00961484	0	0
0	0.0328643	0.0347166	0.0301701	0	2
0	0.0398193	0.0149042	0.0137039	0	0
0	0.0507048	0.0733605	0.0606464	0	1
0	0.0495739	0.0128141	0.0142934	0	3
0	0.27249	0.246702	0.380753	0	4
0	0.0290642	0.0240426	0.0161791	0	1
0	0.0219589	0.0111462	0.00954787	0	2
0	0.0833668	0.0255032	0.0541636	0	2
0	0.0293591	0.0145182	0.0157886	0	4
0	0.0183117	0.0253851	0.0173303	0	4
0	0.157544	0.0460339	0.0926018	0	0
0	0.0171512	0.0405902	0.0227468	0	1
1	0.218769	0.155991	0.314228	0	3
1	0.102554	0.690818	0.677636	0	0
0	0.0638471	0.0124721	0.0151968	0	2
0	0.0137974	0.0175134	0.00911632	0	3
0	0.0614671	0.320846	0.203221	0	4
0	0.113273	0.0332922	0.0695742	0	4
0	0.0533885	0.0109643	0.014348	0	2
0	0.0878961	0.483536	0.424252	0	4
0	0.0257941	0.0110058	0.0112313	0	0
0	0.0187299	0.0457413	0.0284789	0	1
0	0.0278967	0.0710774	0.0723686	0	0
0	0.0494743	0.0799871	0.0720166	0	4
0	0.0165906	0.0129707	0.00988241	0	0
0	0.018521	0.0464586	0.0182089	0	0
0	0.0156147	0.0267896	0.0145505	0	2
0	0.031133	0.0333798	0.0317981	0	4
0	0.0150122	0.0168725	0.0105318	0	3
0	0.0157336	0.0262845	0.015379	0	3
0	0.0464486	0.0103487	0.0140645	0	0
0	0.042385	0.0885851	0.0758597	0	4
0	0.0156258	0.00962523	0.00876792	0	1
0	0.14023	0.222185	0.18731	0	2
0	0.0104556	0.00942797	0.00736926	0	3
0	0.0127876	0.00899355	0.00807224	0	1
0	0.0178804	0.0101863	0.0106737	0	4
0	0.0421816	0.0195767	0.0171204	0	3
0	0.116212	0.0744646	0.0856822	0	4
0	0.0260695	0.0233304	0.0201057	0	1
0	0.342406	0.124986	0.259167	0	4
0	0.0651983	0.0550008	0.0694123	0	2
0	0.0371024	0.0331899	0.0332586	0	3
0	0.0235501	0.0133185	0.0149724	0	4
0	0.0100721	0.0995802	0.0466899	0	1
0	0.0760344	0.0294038	0.0340646	0	3
1	0.0977027	0.0858974	0.103291	0	3
0	0.0550738	0.03109	0.030016	0	3
1	0.0831425	0.197048	0.253977	0	2
0	0.00664985	0.0103662	0.0064157	0	1
0	0.0112452	0.0350144	0.0150212	0	1
0	0.102778	0.0840751	0.087811	0	2
0	0.0975109	0.156259	0.137684	0	3
0	0.0127915	0.0120067	0.00839664	0	1
0	0.0387067	0.0290901	0.0221638	0	3
0	0.0577499	0.106468	0.149923	0	4
0	0.0384149	0.0248218	0.0242931	0	3
0	0.0567065	0.0334234	0.0315525	0	3
0	0.0647621	0.0134376	0.0157941	0	0
0	0.0516205	0.176571	0.164307	0	2
0	0.0684293	0.0706163	0.0475493	0	3
0	0.0495817	0.028693	0.0215442	0	2
0	0.106774	0.0660645	0.0677808	0	4
0	0.190692	0.0505824	0.160705	0	0
0	0.201069	0.0232932	0.0918207	0	2
0	0.112194	0.0298437	0.0314764	0	1
0	0.0243421	0.0194355	0.0114792	0	2
0	0.0945245	0.0133446	0.0280336	0	3
0	0.0778827	0.0159545	0.0234342	0	4
0	0.0159822	0.00919893	0.00924311	0	4
0	0.0279413	0.101798	0.0504079	0	4
0	0.0483488	0.0389265	0.0281048	0	1
0	0.218337	0.0197094	0.127158	0	1
0	0.0496337	0.130614	0.0714076	0	0
0	0.0604496	0.0607612	0.044731	0	1
1	0.197626	0.0685646	0.146922	0	0
0	0.0700665	0.0121335	0.0190853	0	4
0	0.0659496	0.0653456	0.0449779	0	4
0	0.0349294	0.0134463	0.0151379	0	3
0	0.00882278	0.0239062	0.0101092	0	0
0	0.0329094	0.040276	0.0393045	0	0
0	0.0219338	0.0417358	0.0215127	0	2
0	0.0121935	0.0177465	0.0115441	0	1
0	0.0962179	0.296424	0.194216	0	1
1	0.038361	0.153445	0.0838695	0	3
0	0.100404	0.108677	0.135021	0	3
0	0.0625925	0.0195073	0.036942	0	0
0	0.237228	0.0305804	0.11002	0	3
0	0.0188843	0.0218416	0.0125354	0	3
0	0.0256862	0.0130589	0.0155919	0	3
1	0.265815	0.0704901	0.156744	0	1
0	0.166597	0.0605005	0.0857359	0	2
0	0.0436904	0.0374799	0.0475829	0	2
0	0.0229097	0.0181114	0.0202913	0	1
0	0.012864	0.00907083	0.00744929	0	4
0	0.0756961	0.0819329	0.0523254	0	1
1	0.101585	0.321205	0.310697	0	4
0	0.305616	0.170065	0.358845	0	2
1	0.058648	0.109682	0.0584803	0	2
0	0.0224002	0.0716202	0.0392444	0	1
0	0.321132	0.0219261	0.157862	0	2
0	0.0206904	0.0110362	0.00980838	0	4
0	0.0215753	0.00879279	0.0115884	0	3
0	0.0167874	0.0263438	0.0128705	0	0
0	0.0217853	0.0100703	0.0142778	0	1
0	0.0374184	0.0376778	0.02509	0	4
0	0.13972	0.0230157	0.0560184	0	2
0	0.00746692	0.0698432	0.020617	0	4
0	0.0269417	0.0189606	0.0129702	0	3
0	0.140602	0.0143063	0.0279185	0	0
0	0.0117408	0.0111185	0.007812	0	2
0	0.0299569	0.0397752	0.0337468	0	0
0	0.217685	0.0439484	0.167668	0	1
0	0.0284265	0.016231	0.0167985	0	4
1	0.262132	0.688294	0.697464	0	4
0	0.0581382	0.0277584	0.045219	0	4
0	0.316989	0.0240575	0.0971222	0	1
0	0.0281856	0.16879	0.103889	0	4
0	0.0365984	0.0153148	0.0186538	0	3
0	0.0285131	0.0214039	0.0185509	0	3
0	0.0222044	0.0088606	0.00985643	0	3
1	0.213518	0.209746	0.230493	0	4
0	0.283451	0.0227714	0.131148	0	4
0	0.0684195	0.0337573	0.03806	0	4
0	0.060514	0.0445235	0.0330403	0	3
0	0.0454657	0.029322	0.0352035	0	1
0	0.0294356	0.0132043	0.0149523	0	0
0	0.0386779	0.0332991	0.0379335	0	1
1	0.0846777	0.0793239	0.074928	0	1
0	0.0404364	0.0161655	0.0207814	0	3
1	0.0532801	0.174235	0.103624	0	0
0	0.0192914	0.0238737	0.0155309	0	1
0	0.0407575	0.124612	0.0957055	0	1
0	0.130875	0.158681	0.212988	0	2
1	0.0406363	0.0237826	0.0165197	0	1
0	0.257292	0.0128929	0.0557644	0	2
0	0.0167683	0.00929362	0.0104123	0	1
0	0.0341127	0.091107	0.0515518	0	4
0	0.0426105	0.0304208	0.0242455	0	0
0	0.079697	0.0248867	0.0455688	0	4
0	0.242377	0.0225897	0.0631143	0	4
0	0.129257	0.0173642	0.0249675	0	0
0	0.151259	0.165294	0.198099	0	1
0	0.0245719	0.0275089	0.0141326	0	3
0	0.0370392	0.0880274	0.0591702	0	1
0	0.0408464	0.0862629	0.0565078	0	4
0	0.0189826	0.0125025	0.012505	0	3
1	0.352531	0.424246	0.642208	0	2
0	0.188399	0.118852	0.177282	0	3
0	0.11518	0.033779	0.0389078	0	0
0	0.0110686	0.0164325	0.0084832	0	1
0	0.0699844	0.0347126	0.0253282	0	1
0	0.0659586	0.024963	0.0315861	0	0
0	0.0924506	0.0159595	0.0206777	0	0
0	0.0217361	0.00929938	0.00781607	0	2
0	0.0309913	0.0144402	0.0118661	0	1
0	0.126228	0.101935	0.100579	0	4
0	0.24858	0.120467	0.213181	0	3
0	0.0107108	0.00980957	0.00760732	0	4
0	0.173124	0.0511578	0.109645	0	2
1	0.0356073	0.0611286	0.0379858	0	3
1	0.226548	0.154424	0.279707	0	4
0	0.135131	0.0934525	0.134317	0	0
0	0.0590245	0.0962795	0.0594962	0	4
0	0.0801104	0.0170254	0.0259768	0	3
0	0.046125	0.0131202	0.0136417	0	0
0	0.310499	0.186624	0.374822	0	3
0	0.00898011	0.0198055	0.0086496	0	2
0	0.402749	0.139635	0.257139	0	2
0	0.0145979	0.013471	0.00915888	0	2
0	0.0476975	0.0334399	0.0272714	0	1
0	0.0556977	0.0241423	0.0231214	0	3
1	0.300265	0.0967258	0.212999	0	0
1	0.279965	0.0311612	0.103116	0	3
0	0.0731982	0.268618	0.213268	0	1
0	0.241438	0.0291284	0.0967488	0	0
0	0.0859131	0.0234514	0.0235869	0	2
0	0.335789	0.0334741	0.1249	0	2
1	0.0631859	0.347065	0.285697	0	3
0	0.227943	0.0391595	0.0993186	0	3
0	0.00720902	0.00908092	0.00567253	0	1
0	0.0151837	0.010647	0.00875869	0	3
0	0.0106572	0.0219473	0.00920517	0	3
0	0.022498	0.0280247	0.0146513	0	1
0	0.0869084	0.0230221	0.0292018	0	2
1	0.228491	0.165768	0.405229	0	0
0	0.0501198	0.0275773	0.0338254	0	4
0	0.0738637	0.0208666	0.025586	0	2
0	0.0527187	0.0609897	0.0309938	0	0
1	0.187701	0.0359751	0.105266	0	4
0	0.217075	0.038434	0.0675578	0	3
0	0.0752936	0.0220023	0.0263656	0	1
0	0.0251734	0.0467235	0.014855	0	2
0	0.0406583	0.0314984	0.0378185	0	2
0	0.284061	0.0675972	0.253827	0	2
0	0.103167	0.0130193	0.0291512	0	0
0	0.0319836	0.0350415	0.0259002	0	4
0	0.0128167	0.0127495	0.00976982	0	4
0	0.0177599	0.0107961	0.00929642	0	0
0	0.081044	0.0196954	0.0287447	0	3
0	0.154022	0.0745314	0.1498	0	3
0	0.012704	0.00959861	0.00727392	0	2
0	0.160706	0.0120729	0.032481	0	0
0	0.0859228	0.0934814	0.11499	0	1
1	0.174993	0.0752187	0.119949	0	2
0	0.0331983	0.00905709	0.0131196	0	0
0	0.0183117	0.0125622	0.0121552	0	2
0	0.094608	0.0368487	0.0481176	0	1
0	0.144215	0.0105758	0.0386384	0	2
0	0.0347589	0.0181158	0.0192093	0	3
0	0.026243	0.0133511	0.0164911	0	3
0	0.0106734	0.0211544	0.0104766	0	3
0	0.0223722	0.0106676	0.0100111	0	3
0	0.105612	0.185646	0.182009	0	2
0	0.0681337	0.0637673	0.0523195	0	2
0	0.173652	0.108437	0.230768	0	4
0	0.0203573	0.0158475	0.0100221	0	4
0	0.415575	0.159087	0.355244	0	3
0	0.0194718	0.01214	0.0090044	0	1
0	0.0677913	0.111156	0.107567	0	1
0	0.0621445	0.0252236	0.0456276	0	4
0	0.0119081	0.0103601	0.00751286	0	2
0	0.0706157	0.0960661	0.0876108	0	0
0	0.0146863	0.0261798	0.0122135	0	2
0	0.1555	0.176428	0.236726	0	0
0	0.0884844	0.0127158	0.0196631	0	4
1	0.106303	0.783524	0.768612	0	3
0	0.200739	0.0406692	0.0678863	0	1
0	0.0816516	0.0120264	0.0201154	0	4
0	0.0326003	0.0243056	0.018498	0	3
0	0.02187	0.0173247	0.0145235	0	4
0	0.136653	0.332198	0.294356	0	4
0	0.00882262	0.0148066	0.00723138	0	3
0	0.0983493	0.027232	0.0298941	0	1
0	0.110968	0.209087	0.185757	0	2
0	0.0539402	0.0191701	0.0218238	0	0
1	0.0827882	0.68246	0.670988	0	2
0	0.11253	0.0247086	0.0420467	0	3
0	0.110267	0.0787427	0.111178	0	3
0	0.0245096	0.0118876	0.0131867	0	1
0	0.0708246	0.293382	0.237914	0	3
0	0.0205231	0.0364128	0.016343	0	0
0	0.130177	0.0150704	0.0408449	0	3
0	0.0933133	0.0218938	0.029574	0	1
0	0.133888	0.159352	0.185963	0	2
0	0.0398038	0.0219997	0.0168387	0	1
0	0.109638	0.03081	0.0385422	0	1
1	0.247594	0.146048	0.225406	0	3
0	0.0113632	0.0236055	0.0135281	0	4
0	0.0645016	0.0220131	0.0393463	0	2
0	0.0499755	0.0219743	0.0302899	0	4
0	0.0836901	0.117169	0.10679	0	3
0	0.0416518	0.0339923	0.0287657	0	4
0	0.0959367	0.0804849	0.0824857	0	4
0	0.157059	0.0547049	0.141206	0	4
1	0.256862	0.369734	0.381174	0	3
0	0.01478	0.0271768	0.0138618	0	0
0	0.155767	0.0103408	0.0605132	0	1
0	0.145839	0.060603	0.0940442	0	3
0	0.0394455	0.0129553	0.0122394	0	3
0	0.00763949	0.0152772	0.00823765	0	2
1	0.200752	0.0134747	0.028503	0	1
0	0.0960948	0.0119004	0.0238185	0	2
0	0.204266	0.0539644	0.162113	0	3
0	0.0775656	0.0809549	0.0641101	0	0
0	0.0614625	0.0451287	0.0448044	0	3
0	0.0153404	0.0182692	0.0100613	0	4
0	0.0486993	0.0269023	0.022601	0	2
0	0.105085	0.0810713	0.05668	0	0
0	0.0811101	0.0177081	0.0302548	0	0
0	0.0835719	0.0570745	0.0976564	0	0
0	0.0855287	0.100247	0.113255	0	1
0	0.0213001	0.0387695	0.0449187	0	0
1	0.238961	0.523533	0.613193	0	4
0	0.171143	0.054384	0.121359	0	2
1	0.108657	0.0579206	0.0667368	0	1
0	0.123515	0.0224634	0.0583538	0	2
0	0.0290618	0.00884345	0.00873892	0	0
0	0.00866638	0.0112056	0.00645096	0	3
0	0.0516588	0.0226804	0.0254172	0	1
0	0.0484371	0.0213535	0.019008	0	1
0	0.01515	0.00932776	0.00913121	0	3
0	0.0327093	0.016069	0.0141886	0	4
0	0.0383075	0.018881	0.0202011	0	2
0	0.0945668	0.0203756	0.0311413	0	1
0	0.113521	0.0519291	0.0816504	0	0
0	0.213774	0.0267808	0.111818	0	3
1	0.0645388	0.120887	0.119491	0	3
0	0.0300612	0.0279291	0.0222283	0	1
0	0.0401167	0.0117951	0.00981061	0	3
0	0.372671	0.0804366	0.140368	0	0
0	0.251333	0.0209734	0.0669068	0	3
0	0.0883559	0.0271739	0.0302441	0	3
0	0.0367266	0.017286	0.0161708	0	2
0	0.0156147	0.0127475	0.0133559	0	0
0	0.239422	0.0133027	0.0511749	0	1
0	0.0546823	0.0465814	0.0442246	0	1
0	0.0284171	0.0297247	0.0311456	0	2
0	0.0292098	0.00963978	0.0121087	0	4
0	0.171942	0.0180341	0.0568692	0	2
0	0.280672	0.0388603	0.13316	0	3
0	0.00760603	0.0132985	0.00704621	0	1
0	0.0338229	0.0102619	0.0190103	0	0
0	0.0273329	0.0686486	0.0416733	0	4
0	0.0589826	0.0195672	0.0195765	0	0
0	0.135814	0.77907	0.756774	0	3
0	0.0425565	0.0176664	0.019177	0	3
0	0.0897515	0.0559714	0.0777189	0	4
0	0.0327739	0.0617474	0.0321929	0	1
0	0.109751	0.0468318	0.0574724	0	3
0	0.0269958	0.0389976	0.023292	0	0
0	0.0353824	0.0240536	0.0192507	0	4
0	0.00809644	0.0101362	0.00642622	0	0
0	0.0253004	0.103113	0.0477614	0	3
0	0.0331554	0.0281917	0.030749	0	4
0	0.0593862	0.237066	0.137744	0	0
0	0.013629	0.0256417	0.010205	0	3
0	0.0203963	0.00918291	0.00793421	0	3
0	0.0073886	0.00993305	0.00615902	0	0
0	0.0756128	0.0229494	0.0244738	0	1
0	0.0558362	0.0179675	0.0273748	0	2
0	0.0155374	0.00948535	0.00847979	0	0
1	0.140081	0.057583	0.0818847	0	1
0	0.118628	0.0542464	0.0664013	0	3
1	0.148409	0.114524	0.136373	0	0
0	0.0333561	0.00923357	0.0101079	0	2
0	0.0277459	0.0111861	0.00957341	0	2
0	0.0250868	0.0222463	0.0179428	0	4
0	0.25172	0.109829	0.187086	0	3
0	0.0312571	0.0109719	0.0116473	0	3
1	0.277318	0.668354	0.577447	0	2
0	0.0285599	0.0123116	0.0104648	0	0
0	0.0159822	0.0172383	0.00984233	0	0
0	0.0180491	0.0172724	0.012811	0	2
0	0.0206861	0.0373727	0.021822	0	1
0	0.0220152	0.0174783	0.0121044	0	3
0	0.034948	0.122681	0.0717962	0	1
0	0.0430105	0.102017	0.0567082	0	1
0	0.22493	0.0793631	0.116394	0	4
0	0.0784707	0.0217651	0.0388054	0	4
0	0.0100686	0.0181267	0.0097336	0	4
0	0.046898	0.0498146	0.0249427	0	1
1	0.185737	0.235011	0.270078	0	4
0	0.0635341	0.0226069	0.0338172	0	0
0	0.0277684	0.040607	0.0217261	0	2
0	0.126443	0.228932	0.242285	0	1
0	0.0223983	0.0372578	0.0172323	0	2
0	0.0709853	0.0722925	0.0645412	0	4
0	0.0142546	0.0139506	0.0091661	0	1
0	0.183532	0.0770759	0.10419	0	4
0	0.0485285	0.0382478	0.043388	0	2
0	0.0671299	0.0168137	0.0271803	0	1
0	0.0106711	0.0731025	0.0355105	0	2
0	0.0593202	0.0342112	0.033091	0	0
0	0.0535588	0.0260735	0.0213777	0	3
0	0.0577447	0.0144005	0.0203141	0	0
0	0.0691455	0.0386189	0.0399394	0	0
0	0.408066	0.0860639	0.243778	0	2
0	0.0321176	0.033977	0.0188784	0	3
0	0.064372	0.0137062	0.0158608	0	1
0	0.0311765	0.0143942	0.0128235	0	0
0	0.117043	0.113019	0.128265	0	2
0	0.0991387	0.0107634	0.0324442	0	4
0	0.0589571	0.0333553	0.0251288	0	4
0	0.113105	0.0286695	0.0773415	0	1
0	0.040321	0.0146351	0.0157871	0	0
1	0.231566	0.805245	0.805289	0	0
0	0.0541848	0.0329741	0.0317322	0	3
0	0.0622039	0.0104277	0.0191782	0	1
1	0.300409	0.24182	0.392182	0	2
0	0.0218966	0.0298326	0.0255129	0	1
0	0.0147847	0.00998893	0.00743975	0	3
0	0.0903075	0.0407752	0.0448316	0	3
0	0.03183	0.00813659	0.00790179	0	2
0	0.0723135	0.0621436	0.0483019	0	0
1	0.0960948	0.768503	0.778266	0	4
1	0.156322	0.0282131	0.065135	0	1
0	0.0866561	0.0275235	0.0391098	0	1
0	0.090808	0.0155973	0.032335	0	4
0	0.0636637	0.00935386	0.0176917	0	0
0	0.0924056	0.0155609	0.0414337	0	2
0	0.0850908	0.0363771	0.0405405	0	0
0	0.101706	0.0396151	0.0446693	0	1
0	0.142276	0.0419561	0.0624509	0	1
0	0.0250076	0.0645146	0.0243145	0	0
0	0.108041	0.0703757	0.105846	0	2
0	0.00963361	0.00985454	0.00658997	0	1
0	0.267742	0.0217589	0.10883	0	4
0	0.0123881	0.0196409	0.00909429	0	1
0	0.0590471	0.0744702	0.060971	0	3
0	0.0296238	0.0104787	0.00975538	0	2
0	0.0151994	0.010365	0.00955434	0	4
0	0.024942	0.0409355	0.0251353	0	0
0	0.318243	0.0466861	0.132036	0	0
0	0.014407	0.0321369	0.0163683	0	1
0	0.175322	0.0728348	0.10301	0	2
0	0.2343	0.033986	0.0741459	0	1
0	0.0559666	0.0123532	0.0158683	0	1
0	0.0697576	0.0482439	0.049501	0	4
0	0.0814526	0.0191768	0.0284774	0	3
0	0.0255173	0.015538	0.0142639	0	3
0	0.0354199	0.0899189	0.034516	0	1
0	0.0343636	0.0129287	0.0109841	0	1
0	0.0613023	0.0158698	0.0242059	0	1
0	0.0425034	0.0225541	0.0341747	0	3
0	0.0352463	0.0151118	0.0149917	0	4
0	0.0596248	0.0115441	0.0171019	0	1
0	0.0776435	0.0276063	0.0294482	0	0
0	0.159142	0.114612	0.169621	0	4
0	0.0104556	0.00989774	0.00749591	0	3
0	0.028203	0.0129639	0.0112904	0	2
0	0.0335458	0.0133489	0.0161379	0	3
0	0.383957	0.0879433	0.192407	0	3
0	0.0381814	0.0229976	0.0197511	0	4
0	0.0552694	0.0190239	0.0245457	0	0
0	0.0343896	0.0106444	0.0137883	0	1
0	0.0533885	0.0148922	0.0221232	0	3
0	0.0641468	0.0324871	0.0334137	0	1
0	0.027081	0.020193	0.0141679	0	3
0	0.189238	0.0662918	0.128919	0	2
0	0.0476517	0.0277562	0.036102	0	4
0	0.0463464	0.0486338	0.039692	0	0
0	0.0268998	0.0226698	0.0185512	0	3
0	0.0614948	0.0597332	0.0637818	0	0
0	0.0185662	0.0169629	0.0154175	0	2
0	0.0115827	0.0256676	0.00991549	0	0
0	0.0492858	0.0164205	0.0265571	0	2
0	0.0493458	0.0884201	0.0601557	0	1
0	0.0150802	0.0114058	0.00906107	0	1
0	0.0172179	0.0316028	0.0134153	0	3
0	0.179709	0.0804919	0.178989	0	4
0	0.0183706	0.0528743	0.0310102	0	4
0	0.0559338	0.147103	0.124504	0	0
0	0.0180192	0.0604933	0.0396809	0	0
0	0.0321698	0.0107737	0.0135262	0	4
0	0.0131875	0.0154346	0.0088825	0	0
0	0.0219718	0.0118529	0.0106541	0	3
0	0.0133577	0.0121089	0.00740424	0	4
0	0.11677	0.0360172	0.0409771	0	1
0	0.0230205	0.0676512	0.0298898	0	2
0	0.0185935	0.0526742	0.0173618	0	3
0	0.142517	0.136799	0.167086	0	4
0	0.0588251	0.0182334	0.0192561	0	3
1	0.0145587	0.0717261	0.0393109	0	1
1	0.0196244	0.384624	0.255061	0	2
0	0.0104728	0.0188967	0.0116532	0	2
0	0.220422	0.0858451	0.161479	0	0
0	0.0474929	0.190047	0.124797	0	1
0	0.177071	0.0788328	0.137017	0	1
0	0.0690184	0.0903437	0.0886098	0	3
0	0.0136904	0.0129359	0.00955986	0	0
0	0.26259	0.131897	0.308838	0	3
0	0.0147949	0.0452702	0.0293194	0	4
0	0.0114425	0.117654	0.0650895	0	0
0	0.0507579	0.0947748	0.0605345	0	1
1	0.0308522	0.179328	0.110284	0	2
1	0.106419	0.189958	0.150403	0	2
0	0.210077	0.0218948	0.0571773	0	2
0	0.186762	0.114197	0.16697	0	4
0	0.0171183	0.00956156	0.0104278	0	0
0	0.0420793	0.013811	0.0111082	0	4
1	0.188805	0.0268389	0.113421	0	2
0	0.241916	0.149557	0.283061	0	0
0	0.0146372	0.00853328	0.00771985	0	1
0	0.0256862	0.0111283	0.0153844	0	1
0	0.00840549	0.0248849	0.0123439	0	2
0	0.0244733	0.00986273	0.00989658	0	3
0	0.027407	0.0154504	0.0186083	0	2
0	0.0367147	0.0492611	0.0268609	0	2
1	0.0741106	0.0896342	0.114074	0	4
0	0.07179	0.134256	0.0954294	0	4
0	0.0596137	0.0281217	0.0334529	0	4
0	0.0199714	0.0125702	0.0138871	0	3
0	0.0617993	0.0158378	0.0198454	0	1
1	0.17518	0.266274	0.26026	0	4
0	0.0265152	0.0151281	0.0143912	0	4
0	0.0160061	0.0579936	0.0323687	0	3
0	0.045121	0.0346159	0.0312352	0	2
0	0.150147	0.0107328	0.0243525	0	3
0	0.194785	0.0841106	0.156992	0	4
0	0.199015	0.024953	0.0529728	0	3
0	0.163103	0.0512093	0.104138	0	1
0	0.0143429	0.028332	0.00967216	0	0
0	0.0309299	0.0487979	0.0356075	0	1
0	0.112907	0.0389077	0.044292	0	4
1	0.197963	0.0220621	0.0635569	0	1
0	0.059955	0.0252851	0.0233673	0	2
0	0.0246479	0.015088	0.0147354	0	2
0	0.0290693	0.0354798	0.019862	0	0
1	0.176127	0.175275	0.247739	0	3
0	0.0554771	0.0320048	0.0261067	0	2
0	0.0162312	0.0277101	0.0135394	0	4
0	0.040439	0.027127	0.0247809	0	3
1	0.358837	0.277621	0.519649	0	4
0	0.0353417	0.030457	0.0251698	0	4
0	0.0781407	0.0360258	0.0436402	0	2
0	0.307943	0.0413369	0.188094	0	2
0	0.0646004	0.0137411	0.0161085	0	1
0	0.0984423	0.0365585	0.0752893	0	1
0	0.0749921	0.0638012	0.0630938	0	2
0	0.0152287	0.0227394	0.0103444	0	3
0	0.110629	0.0370379	0.0615573	0	0
0	0.0601521	0.397731	0.265693	0	2
0	0.0826447	0.0533539	0.0664713	0	3
0	0.0213711	0.0330109	0.0181694	0	3
0	0.0129095	0.0121149	0.00880815	0	2
0	0.0740116	0.112876	0.0795042	0	0
0	0.141145	0.0180551	0.0703428	0	2
0	0.0268165	0.0124092	0.0137226	0	2
0	0.0931911	0.0559605	0.0594294	0	1
0	0.0153798	0.0298598	0.0160394	0	4
0	0.0369788	0.017262	0.0229938	0	4
0	0.0182037	0.0892596	0.0552825	0	1
0	0.0946148	0.554064	0.555767	0	1
0	0.102584	0.124432	0.0786542	0	3
0	0.03514	0.0189393	0.0195777	0	0
0	0.0471798	0.0397859	0.0328453	0	2
0	0.0072595	0.0397315	0.010305	0	0
0	0.373894	0.0384791	0.208783	0	4
0	0.102395	0.03853	0.0481758	0	1
0	0.012182	0.0107664	0.00823574	0	4
0	0.0406539	0.0469144	0.0409073	0	4
0	0.0801066	0.0156051	0.0230873	0	1
0	0.273204	0.0880364	0.180485	0	1
0	0.0213011	0.0393507	0.017994	0	4
1	0.1639	0.0709073	0.0692619	0	2
1	0.114538	0.104736	0.199521	0	2
1	0.260598	0.16132	0.291707	0	0
0	0.0125169	0.0309588	0.0179175	0	0
0	0.0439755	0.138541	0.0525072	0	4
0	0.0294469	0.0117846	0.015272	0	3
0	0.137072	0.534786	0.615314	0	0
0	0.0815834	0.0495042	0.0479629	0	0
0	0.0861269	0.0260082	0.0370912	0	1
0	0.0796683	0.0689349	0.0831416	0	4
0	0.0351024	0.0307203	0.0242361	0	1
0	0.0345322	0.0149582	0.0223353	0	2
0	0.0256037	0.00971456	0.0114893	0	1
0	0.0482339	0.00940255	0.0143045	0	4
0	0.0483592	0.0840992	0.0497153	0	4
0	0.0775499	0.0371325	0.0453897	0	1
0	0.154124	0.295662	0.219303	0	1
0	0.0143031	0.0104475	0.00887975	0	1
0	0.0111247	0.00999757	0.00788322	0	0
0	0.32698	0.42981	0.53031	0	3
0	0.131186	0.0577619	0.0858681	0	0
0	0.023563	0.155636	0.0450349	0	3
0	0.0143747	0.0106053	0.00719606	0	1
1	0.136356	0.0669097	0.101982	0	1
0	0.162053	0.120607	0.180726	0	3
0	0.0173032	0.0168138	0.0120122	0	4
0	0.0543889	0.154034	0.0796433	0	3
0	0.0529953	0.0206874	0.0226179	0	3
0	0.239319	0.115569	0.193569	0	0
0	0.0539862	0.0526567	0.0290648	0	0
0	0.0836643	0.0810869	0.0618746	0	2
1	0.154857	0.025954	0.102158	0	4
0	0.165065	0.0169588	0.047438	0	3
1	0.360002	0.273279	0.426884	0	4
0	0.154741	0.0138982	0.0314017	0	0
1	0.0246195	0.0770122	0.0372779	0	2
0	0.129174	0.0123127	0.0363429	0	3
0	0.289157	0.173986	0.307368	0	3
1	0.344593	0.272776	0.388515	0	0
0	0.0245528	0.0668115	0.0299683	0	2
0	0.0326472	0.134909	0.0575593	0	2
0	0.0384794	0.0745855	0.0552149	0	2
0	0.0533987	0.0226794	0.0289915	0	4
0	0.10676	0.0176784	0.0283436	0	1
0	0.0103749	0.037359	0.0188447	0	2
0	0.020419	0.00853365	0.00958863	0	3
0	0.0904184	0.0135204	0.0233532	0	3
0	0.0911472	0.0632884	0.0871477	0	2
0	0.0575554	0.29051	0.239646	0	0
0	0.0847741	0.0227728	0.0225596	0	4
0	0.0534236	0.0628588	0.0561	0	3
0	0.172359	0.0223891	0.042999	0	0
0	0.220362	0.023072	0.0955939	0	4
0	0.0210413	0.0128442	0.00925501	0	3
0	0.0344228	0.0454551	0.0430036	0	2
0	0.0429843	0.018578	0.0261218	0	0
0	0.0621295	0.0240981	0.0437798	0	0
0	0.0120649	0.0295793	0.0131158	0	0
0	0.0273648	0.169906	0.0701934	0	2
0	0.0471683	0.186472	0.100534	0	1
1	0.127153	0.0631479	0.0630796	0	4
0	0.00969807	0.0106553	0.00761907	0	3
0	0.0548292	0.0495071	0.0406483	0	4
0	0.0237524	0.0166521	0.0131034	0	2
0	0.0232808	0.0216231	0.0251075	0	1
0	0.120152	0.0255285	0.0402436	0	4
0	0.142666	0.346653	0.31855	0	0
0	0.0122469	0.16919	0.0367109	0	0
1	0.319742	0.0387288	0.178328	0	3
0	0.0303315	0.0297849	0.0204838	0	1
0	0.0299065	0.0106683	0.00970261	0	0
0	0.252743	0.485413	0.552695	0	3
1	0.385547	0.113231	0.265226	0	1
0	0.117989	0.081597	0.0720053	0	3
0	0.188696	0.016233	0.0294143	0	3
0	0.0943437	0.0727916	0.0909435	0	0
1	0.32137	0.457669	0.589737	0	1
0	0.0397238	0.0100604	0.0179238	0	2
0	0.187394	0.0835106	0.149569	0	1
0	0.0661441	0.128939	0.0520234	0	4
0	0.0393466	0.0591067	0.0430531	0	3
0	0.0328085	0.0360292	0.0224415	0	0
0	0.163648	0.0469351	0.0841692	0	2
0	0.0464291	0.0264191	0.0198139	0	1
0	0.0529666	0.102372	0.0802367	0	0
0	0.0265711	0.0256465	0.0199912	0	0
0	0.0479276	0.00938101	0.0180935	0	3
0	0.094456	0.0270924	0.0341446	0	1
0	0.106419	0.0361953	0.0477641	0	4
1	0.411336	0.144679	0.32258	0	4
0	0.0259779	0.0126905	0.0154249	0	1
0	0.10317	0.0125526	0.0259755	0	4
0	0.0871019	0.0220188	0.0325008	0	1
0	0.0232337	0.0101535	0.0102989	0	3
0	0.199995	0.0139312	0.0344706	0	0
0	0.0103874	0.0201443	0.0109689	0	2
0	0.0206197	0.0473926	0.0301213	0	3
0	0.0190362	0.0385919	0.0178315	0	1
0	0.0540609	0.0139164	0.0148385	0	0
0	0.12728	0.106978	0.124071	0	4
0	0.0341765	0.0717377	0.0529667	0	2
0	0.019445	0.107554	0.0298597	0	1
0	0.078425	0.173482	0.137891	0	4
0	0.0269088	0.0101501	0.009896	0	1
0	0.0608643	0.0499149	0.0408598	0	3
0	0.102933	0.173257	0.160801	0	4
0	0.0406945	0.0166468	0.018888	0	2
0	0.0404247	0.0335306	0.0232335	0	1
0	0.0475648	0.0307889	0.0324754	0	2
0	0.0603406	0.0115508	0.0279689	0	4
0	0.0314068	0.0353305	0.0268622	0	0
0	0.06092	0.0366005	0.0333902	0	3
0	0.0327119	0.029991	0.0260421	0	2
0	0.0541457	0.0152685	0.0199094	0	4
0	0.0203024	0.0391258	0.0154667	0	3
0	0.00996523	0.0182395	0.0112685	0	4
0	0.196933	0.0517795	0.081788	0	3
0	0.0439471	0.017949	0.0133173	0	2
0	0.0349321	0.0151842	0.0116765	0	1
0	0.060445	0.078217	0.0441944	0	3
0	0.0255428	0.0325987	0.0234743	0	1
0	0.0101877	0.0102271	0.00786396	0	1
0	0.0218373	0.0194531	0.0161806	0	1
0	0.0299262	0.242535	0.0962901	0	2
0	0.0425275	0.198116	0.0863836	0	1
0	0.0201494	0.0130151	0.0106198	0	1
1	0.0443021	0.0162378	0.0158047	0	2
0	0.207838	0.0233817	0.0579157	0	1
1	0.212121	0.0868611	0.124646	0	1
0	0.0549664	0.0130762	0.0207657	0	3
0	0.0206097	0.0143189	0.0101614	0	3
0	0.0197197	0.0106102	0.0118427	0	4
0	0.124731	0.158319	0.209669	0	2
0	0.104489	0.0188701	0.0266801	0	0
0	0.0597782	0.0396731	0.0488408	0	2
0	0.0198901	0.0136292	0.0104023	0	3
0	0.0285317	0.0200931	0.0169897	0	4
0	0.0297355	0.041591	0.0324094	0	3
0	0.0950126	0.0245934	0.0428557	0	4
0	0.0413532	0.0830611	0.0685921	0	2
0	0.12655	0.0946638	0.101808	0	3
1	0.0734871	0.176788	0.127889	0	2
0	0.0302521	0.00832398	0.0142777	0	4
0	0.038614	0.018367	0.016553	0	2
0	0.0725317	0.0264888	0.0344627	0	3
0	0.0399889	0.024579	0.0204237	0	4
0	0.0172761	0.029253	0.0279219	0	0
0	0.0254221	0.0267803	0.013605	0	4
0	0.0455578	0.0939602	0.0520764	0	2
0	0.0709155	0.0549333	0.0482735	0	1
0	0.101371	0.0253378	0.0351338	0	3
0	0.131433	0.116191	0.096614	0	3
0	0.010937	0.0252162	0.0141585	0	2
0	0.0258229	0.10759	0.0523941	0	4
0	0.105365	0.109773	0.131993	0	0
0	0.0104574	0.00777029	0.00667765	0	1
0	0.240994	0.0798846	0.220807	0	0
0	0.235615	0.174744	0.254665	0	4
0	0.0182615	0.0296941	0.0156179	0	4
0	0.048458	0.0222442	0.0244532	0	1
1	0.126066	0.0684276	0.0956172	0	0
0	0.0417268	0.0491144	0.0388885	0	1
0	0.0374198	0.0268976	0.0222557	0	4
0	0.0343514	0.0136042	0.0141362	0	4
0	0.0987578	0.0189409	0.0282803	0	0
0	0.0440564	0.0452733	0.0358019	0	3
0	0.0130103	0.0187872	0.00997096	0	0
0	0.0823115	0.0184794	0.0362134	0	3
0	0.274627	0.0814271	0.110112	0	3
0	0.0344522	0.015376	0.0147574	0	0
0	0.0256613	0.0182169	0.0114627	0	1
0	0.0961786	0.0367163	0.0761147	0	3
0	0.148416	0.101745	0.178886	0	4
0	0.01941	0.0194802	0.0135664	0	3
0	0.0382026	0.00999652	0.0115829	0	4
0	0.0308093	0.0465208	0.0279696	0	4
0	0.009673	0.0273221	0.011732	0	2
0	0.106589	0.0413387	0.0774922	0	1
0	0.106035	0.0250258	0.0410069	0	2
0	0.00891257	0.0171138	0.00821115	0	4
0	0.0353421	0.0209521	0.0164358	0	4
0	0.0102226	0.0161816	0.00837565	0	0
0	0.0184894	0.00800653	0.0076062	0	1
0	0.204206	0.0168183	0.0836424	0	4
0	0.0870339	0.0544233	0.0564944	0	4
0	0.00752149	0.00963873	0.00602201	0	2
0	0.259402	0.0939944	0.245498	0	1
0	0.0565379	0.0284249	0.0318532	0	3
0	0.0272404	0.00936116	0.00884491	0	2
0	0.0996695	0.0878724	0.0719677	0	4
0	0.0397662	0.0166087	0.0181403	0	3
0	0.0765916	0.0184279	0.0230581	0	3
0	0.236141	0.0381007	0.0878049	0	0
0	0.0098006	0.0427937	0.0177029	0	4
0	0.264387	0.0186787	0.0841256	0	3
0	0.0150947	0.0289822	0.0139353	0	2
0	0.0124932	0.00863334	0.00649596	0	3
0	0.233868	0.0197654	0.122397	0	1
0	0.344474	0.0660687	0.169413	0	1
0	0.0132529	0.0103327	0.00929615	0	4
0	0.0186093	0.0363714	0.020216	0	0
0	0.150028	0.0129832	0.0379394	0	0
0	0.0400088	0.0296069	0.0287226	0	0
0	0.0960063	0.0174832	0.0314839	0	3
0	0.0216707	0.0143285	0.0148322	0	1
0	0.0586163	0.0985271	0.0751738	0	4
0	0.0901249	0.0191428	0.0254926	0	3
0	0.0735907	0.0987914	0.115561	0	3
0	0.0229579	0.0149831	0.0163009	0	1
0	0.0711543	0.0221821	0.035848	0	4
0	0.0381535	0.0180036	0.0187551	0	4
0	0.0087705	0.0495617	0.0144802	0	4
0	0.0145226	0.0165249	0.00958006	0	4
1	0.389077	0.867369	0.870277	0	4
0	0.0367756	0.0209985	0.0176271	0	2
0	0.0380174	0.129837	0.0656615	0	3
0	0.0197372	0.0102763	0.0100839	0	1
0	0.0380544	0.0309055	0.0205538	0	3
0	0.0690968	0.0457332	0.0517078	0	1
0	0.0351507	0.0170489	0.0246731	0	0
0	0.0557854	0.0309691	0.0263211	0	3
0	0.188198	0.0241342	0.0669926	0	0
0	0.0162537	0.00911834	0.00663229	0	2
0	0.0129697	0.0158457	0.0115382	0	0
0	0.0653833	0.0225404	0.0240107	0	2
0	0.0122921	0.0102055	0.00752752	0	1
0	0.0125515	0.0147537	0.0091914	0	2
0	0.0249938	0.0130429	0.0155854	0	1
0	0.093626	0.044686	0.0502476	0	4
0	0.0153145	0.0304497	0.0147601	0	3
1	0.0768919	0.033184	0.0426143	0	3
0	0.320528	0.0652116	0.163292	0	4
0	0.0479741	0.0738645	0.0685378	0	2
0	0.0440738	0.017478	0.0135658	0	1
0	0.161142	0.0436495	0.076835	0	2
0	0.0997317	0.0116846	0.0225719	0	1
0	0.0517362	0.0169329	0.0160951	0	4
0	0.1033	0.0609802	0.0895036	0	3
0	0.22325	0.450332	0.527468	0	1
0	0.0616399	0.0314251	0.0418405	0	3
0	0.0311827	0.0209693	0.0203605	0	4
0	0.0798525	0.0206588	0.0197275	0	0
0	0.194342	0.0151834	0.0606554	0	4
0	0.0793629	0.0169174	0.024269	0	1
0	0.0939707	0.0102127	0.0220707	0	1
0	0.0116621	0.0205613	0.0128819	0	2
0	0.0284565	0.041473	0.0272735	0	4
0	0.0138422	0.0118786	0.00844656	0	2
0	0.012177	0.0397133	0.0248344	0	4
1	0.419801	0.089302	0.35557	0	3
0	0.072608	0.0289997	0.0406075	0	4
0	0.168363	0.0192906	0.0643865	0	0
0	0.20587	0.0884877	0.135575	0	3
0	0.106481	0.0637317	0.0684071	0	0
0	0.0689512	0.0297268	0.0272235	0	3
1	0.313165	0.814589	0.820003	0	1
0	0.0246563	0.0310924	0.0176323	0	2
0	0.0333505	0.0541265	0.0326966	0	3
0	0.0117658	0.0318007	0.0109516	0	0
0	0.0228032	0.0878412	0.0323692	0	2
0	0.208295	0.0370159	0.0666713	0	0
0	0.0168345	0.0198473	0.0163776	0	3
0	0.0364623	0.0109295	0.0116186	0	1
0	0.175538	0.0290755	0.112229	0	3
0	0.019659	0.0104324	0.0134421	0	2
0	0.164743	0.0191832	0.035045	0	1
0	0.145466	0.0397541	0.102887	0	1
0	0.0436047	0.0327259	0.0262629	0	0
0	0.041485	0.0399448	0.0420825	0	2
1	0.183269	0.174309	0.231337	0	3
0	0.341381	0.0480992	0.149472	0	4
0	0.0363219	0.128327	0.0858692	0	2
0	0.106569	0.025252	0.0285529	0	1
0	0.150857	0.108963	0.105007	0	4
0	0.0175511	0.0115966	0.00977816	0	3
0	0.0973006	0.156971	0.141994	0	3
0	0.0110958	0.0150014	0.0102725	0	3
0	0.0306064	0.00927332	0.0102098	0	4
0	0.0168578	0.00931564	0.00943481	0	2
0	0.0710276	0.165458	0.125822	0	1
0	0.0468284	0.0111701	0.0167698	0	3
0	0.0236825	0.0109166	0.00878513	0	1
0	0.0410215	0.0169102	0.0181645	0	1
0	0.0762015	0.0295952	0.0355692	0	4
1	0.250792	0.618099	0.580661	0	0
0	0.0223738	0.0234776	0.018478	0	2
0	0.05026	0.03068	0.0347191	0	0
0	0.14098	0.23851	0.208301	0	2
1	0.0656464	0.0106486	0.0261015	0	0
0	0.0898008	0.014844	0.024094	0	2
0	0.149238	0.0471575	0.107958	0	3
0	0.0560189	0.0355385	0.031393	0	4
0	0.0892971	0.0228332	0.0276782	0	0
0	0.014427	0.00880583	0.00808211	0	2
0	0.326373	0.245802	0.35527	0	0
0	0.120582	0.0662479	0.0757687	0	2
0	0.110163	0.0162523	0.0277274	0	4
0	0.0978375	0.0492939	0.0457062	0	1
0	0.0129148	0.0701136	0.0201647	0	3
0	0.0243756	0.0119765	0.00948673	0	0
0	0.0614934	0.104519	0.0631545	0	1
0	0.0175752	0.0214101	0.0140228	0	4
0	0.145667	0.0955525	0.080076	0	1
0	0.141881	0.763944	0.754021	0	4
0	0.0133272	0.0145597	0.00987586	0	0
0	0.129411	0.253791	0.255952	0	0
1	0.223505	0.496562	0.502883	0	3
0	0.103981	0.01496	0.0298496	0	4
0	0.0494792	0.0645412	0.0455533	0	0
0	0.0844365	0.0655885	0.0806344	0	4
0	0.0599605	0.0120639	0.016314	0	4
0	0.0120419	0.0141132	0.0086367	0	4
0	0.0753003	0.0253412	0.0422559	0	3
0	0.0402129	0.0181459	0.0221763	0	4
0	0.0260127	0.0176255	0.0135319	0	2
0	0.10896	0.0921179	0.09197	0	4
0	0.0488359	0.0125616	0.0147236	0	3
0	0.230905	0.0170177	0.0611205	0	4
0	0.0251586	0.020034	0.0160728	0	0
1	0.0265289	0.0487187	0.0433457	0	0
0	0.0189678	0.0111019	0.00827712	0	4
0	0.174386	0.0236995	0.0743304	0	4
0	0.0345098	0.125599	0.0897295	0	3
0	0.0122511	0.0124103	0.00956783	0	0
0	0.01577	0.0124734	0.00920104	0	1
0	0.115286	0.0625366	0.0786172	0	2
0	0.206172	0.18913	0.201175	0	0
0	0.0922326	0.0279191	0.0743922	0	4
0	0.0198706	0.0372671	0.0244248	0	4
1	0.151461	0.136079	0.130193	0	4
0	0.145454	0.0160666	0.0517003	0	4
0	0.00994123	0.010358	0.00679684	0	4
0	0.0366153	0.100727	0.0447879	0	1
0	0.182324	0.149453	0.154177	0	4
0	0.0171532	0.00903035	0.00947503	0	4
0	0.133311	0.157545	0.159289	0	0
0	0.212121	0.107623	0.185241	0	3
0	0.149816	0.033947	0.0978502	0	3
0	0.0248296	0.212599	0.0662264	0	0
0	0.0892043	0.729043	0.678586	0	3
0	0.351932	0.0878447	0.261659	0	3
0	0.0470248	0.0583063	0.0418668	0	3
0	0.0188751	0.0221474	0.0120057	0	3
0	0.0114766	0.0409885	0.0140813	0	1
0	0.419991	0.109779	0.316398	0	0
0	0.0858174	0.0135326	0.0388311	0	3
0	0.0547652	0.0134817	0.0168512	0	2
0	0.0889404	0.289869	0.201886	0	2
0	0.0487527	0.0234925	0.0261115	0	2
0	0.0908849	0.0115735	0.021971	0	0
0	0.258808	0.0318363	0.0985281	0	2
0	0.0134441	0.0094071	0.00756759	0	4
0	0.0213663	0.00927871	0.00954427	0	4
0	0.0148997	0.0169256	0.0105903	0	2
0	0.259729	0.0833492	0.160508	0	3
0	0.0616052	0.023108	0.0291089	0	2
0	0.0176799	0.0107263	0.010622	0	4
0	0.045546	0.0184691	0.0197852	0	3
0	0.017458	0.107072	0.0436406	0	3
0	0.103937	0.0490137	0.0446328	0	1
0	0.0297543	0.0461166	0.0424801	0	0
0	0.0414154	0.0370399	0.0263248	0	3
0	0.0110792	0.00985608	0.00799351	0	0
0	0.0103666	0.011183	0.00806018	0	1
0	0.091646	0.156421	0.126482	0	4
0	0.0371964	0.0136295	0.0152317	0	3
0	0.24693	0.029427	0.131388	0	0
0	0.0440117	0.00853594	0.0121162	0	2
0	0.225033	0.0458481	0.100201	0	3
0	0.0188278	0.0136104	0.0187155	0	2
0	0.0107894	0.024407	0.014034	0	2
0	0.0318756	0.0830786	0.065882	0	2
0	0.0180088	0.0106185	0.0105868	0	1
0	0.287678	0.0507819	0.192924	0	1
0	0.0303733	0.0375307	0.0234708	0	0
0	0.105354	0.0384704	0.0614652	0	0
0	0.124694	0.091702	0.0978601	0	1
1	0.156821	0.0422147	0.0925743	0	0
0	0.060514	0.0363968	0.0388592	0	4
0	0.0568668	0.109013	0.0530052	0	4
0	0.0176388	0.0200541	0.0118136	0	0
0	0.232131	0.0136668	0.0779428	0	2
0	0.0412612	0.0398865	0.0336822	0	0
0	0.0417293	0.265089	0.180879	0	1
0	0.265451	0.116468	0.126089	0	3
0	0.0379522	0.0743122	0.043317	0	3
0	0.0175752	0.00893728	0.0109152	0	3
0	0.0302066	0.0965937	0.0462746	0	4
0	0.066723	0.0520775	0.0515487	0	2
0	0.0719413	0.0286743	0.0494608	0	0
1	0.292575	0.0548735	0.171728	0	4
0	0.0706686	0.00996596	0.0138506	0	3
1	0.290111	0.0598808	0.152162	0	1
0	0.0368632	0.0680767	0.0439262	0	2
0	0.0147464	0.0085969	0.00715289	0	0
0	0.227272	0.0754571	0.116975	0	1
0	0.016755	0.0123449	0.00998519	0	4
0	0.0972417	0.0322382	0.0434259	0	1
0	0.0418922	0.0400828	0.0250247	0	4
0	0.0582584	0.0197213	0.0274119	0	2
0	0.0249938	0.012726	0.0140178	0	3
0	0.012333	0.0165641	0.0143126	0	4
0	0.072591	0.077816	0.0825333	0	0
0	0.0373533	0.0178009	0.0241685	0	4
0	0.0145161	0.0136382	0.0118193	0	1
0	0.192892	0.0246234	0.0741481	0	2
0	0.00658445	0.0198148	0.00823767	0	4
0	0.0113643	0.020042	0.00914103	0	2
0	0.0136042	0.0201679	0.00994845	0	4
0	0.0715897	0.0132843	0.020094	0	0
1	0.295746	0.0543676	0.206257	0	2
0	0.0176671	0.0143954	0.0110146	0	1
0	0.0448341	0.0284171	0.0347036	0	4
0	0.00787034	0.0135201	0.00764812	0	4
0	0.0715874	0.298206	0.241087	0	3
0	0.106282	0.0391882	0.0422306	0	1
0	0.0189963	0.0145589	0.0129074	0	3
0	0.026985	0.0168709	0.0119494	0	0
0	0.0241155	0.115592	0.0574047	0	4
0	0.117539	0.102653	0.0874728	0	2
0	0.0208392	0.0154236	0.0122022	0	3
0	0.0548929	0.0195148	0.0253907	0	2
0	0.0403662	0.0264926	0.0243905	0	4
0	0.0111861	0.0193054	0.0106192	0	1
0	0.0922324	0.0490751	0.0814932	0	0
0	0.0175999	0.0123623	0.0102206	0	1
0	0.0791732	0.0501677	0.0419475	0	2
0	0.0307127	0.0350376	0.0245953	0	2
0	0.0154057	0.0130289	0.0112587	0	3
0	0.0272708	0.00918115	0.0131482	0	1
0	0.0144893	0.0290682	0.01909	0	1
0	0.0203277	0.00986458	0.00871871	0	4
1	0.169274	0.436413	0.461326	0	4
0	0.13866	0.127418	0.130071	0	2
0	0.0329957	0.0231387	0.0170707	0	3
0	0.0143869	0.0443538	0.0200076	0	1
0	0.0180595	0.0178678	0.0160105	0	2
0	0.0310688	0.0183662	0.0227611	0	3
0	0.0122156	0.0652125	0.0296402	0	2
0	0.0422629	0.0325169	0.0304685	0	3
0	0.0314451	0.00765407	0.0111692	0	3
1	0.302048	0.210436	0.392295	0	2
0	0.0172505	0.0285909	0.0173177	0	0
0	0.146615	0.197219	0.208256	0	1
0	0.0142647	0.00858947	0.00774642	0	4
0	0.0683799	0.0233138	0.0246385	0	4
0	0.0200315	0.00811657	0.0075786	0	4
0	0.12417	0.0496408	0.0934281	0	2
0	0.128233	0.0867785	0.0982661	0	0
0	0.0151159	0.0106579	0.00843425	0	0
0	0.141972	0.0323821	0.0433899	0	4
0	0.0631955	0.0269631	0.0324155	0	4
0	0.0164549	0.0109088	0.00998135	0	3
0	0.0595218	0.128117	0.068899	0	4
0	0.0729543	0.0129494	0.034199	0	3
0	0.0844537	0.0192171	0.0279773	0	1
0	0.0155191	0.00883409	0.00877672	0	4
0	0.179214	0.030044	0.0445208	0	3
0	0.0149708	0.0100111	0.00910993	0	1
0	0.21962	0.137613	0.194683	0	0
0	0.0648945	0.0589243	0.0479695	0	3
0	0.110928	0.0207909	0.0398222	0	0
0	0.295014	0.136395	0.249714	0	4
0	0.0127495	0.0351989	0.0125323	0	0
0	0.0160061	0.0279746	0.012387	0	0
1	0.321274	0.373105	0.570203	0	0
0	0.102694	0.0446351	0.0512488	0	0
0	0.0393359	0.0181993	0.0126839	0	4
0	0.344394	0.150389	0.372234	0	2
0	0.0540221	0.0195401	0.0300706	0	3
1	0.330518	0.709651	0.716049	0	4
0	0.0515513	0.093004	0.0471993	0	1
0	0.0143632	0.019075	0.00882459	0	2
0	0.0090974	0.0207133	0.0109691	0	4
0	0.309299	0.0545891	0.213805	0	4
0	0.0420325	0.0219799	0.0189656	0	0
0	0.0311811	0.0445268	0.0337235	0	2
0	0.0853493	0.0142276	0.0530552	0	4
0	0.0847489	0.0220904	0.0261293	0	1
0	0.235243	0.136171	0.224642	0	1
0	0.0218431	0.0297461	0.0190028	0	2
0	0.222176	0.424514	0.523765	0	0
0	0.0150695	0.00911836	0.00961628	0	3
0	0.0597147	0.0165687	0.0239886	0	4
0	0.013053	0.0282795	0.0119141	0	2
0	0.120974	0.0341136	0.0531309	0	2
0	0.177753	0.0185036	0.072293	0	1
0	0.125445	0.140885	0.125609	0	1
0	0.0141241	0.00941564	0.00788851	0	4
0	0.0307421	0.0472823	0.0296753	0	2
0	0.0338733	0.0108246	0.0155537	0	2
0	0.0150802	0.0105542	0.00925521	0	4
0	0.0273956	0.00992804	0.011253	0	0
0	0.0527682	0.0469627	0.0429968	0	1
0	0.0607612	0.0308342	0.0308971	0	4
0	0.0994577	0.13693	0.10018	0	1
0	0.0279337	0.0207942	0.0177873	0	3
0	0.0158899	0.0110839	0.00878088	0	2
0	0.0665743	0.142385	0.0930613	0	4
0	0.0965895	0.0330294	0.0294869	0	0
1	0.315451	0.869125	0.868347	0	1
0	0.141999	0.0216734	0.0613886	0	3
0	0.0198759	0.0114542	0.00930475	0	1
0	0.0525965	0.0293778	0.0326401	0	2
0	0.0770217	0.0181447	0.0202749	0	4
0	0.0531788	0.00872956	0.0160244	0	3
0	0.0872603	0.0261187	0.0385028	0	4
0	0.0177967	0.0261258	0.0162397	0	0
1	0.27753	0.353332	0.517291	0	4
0	0.0226412	0.0264583	0.0198687	0	0
0	0.106589	0.0328687	0.0504696	0	0
0	0.0186144	0.143649	0.0731885	0	4
0	0.0231269	0.0356352	0.0248665	0	4
0	0.0078203	0.0142661	0.00686545	0	2
0	0.0638168	0.015066	0.0268992	0	0
0	0.0173395	0.0141901	0.0123503	0	0
0	0.00984551	0.010631	0.00647215	0	4
0	0.143392	0.136313	0.129626	0	4
0	0.042667	0.018115	0.0190696	0	0
0	0.139028	0.0382356	0.0699526	0	0
0	0.189768	0.0187064	0.0955873	0	2
1	0.193026	0.249228	0.413758	0	4
0	0.175586	0.209313	0.228159	0	4
0	0.0848276	0.0152012	0.0351757	0	4
0	0.0101939	0.0210098	0.00958547	0	2
1	0.305185	0.14549	0.270843	0	1
0	0.188034	0.0687257	0.115518	0	1
0	0.0738813	0.0122869	0.0222905	0	1
0	0.118349	0.0555643	0.0514807	0	0
0	0.0285765	0.0151374	0.0114863	0	0
1	0.120425	0.208716	0.171273	0	0
0	0.00664985	0.0799914	0.0167438	0	1
0	0.108578	0.106667	0.121833	0	0
0	0.076048	0.0604449	0.0565898	0	4
0	0.181368	0.0560754	0.139811	0	3
0	0.221997	0.277366	0.300375	0	3
0	0.231844	0.109381	0.161322	0	2
1	0.0884943	0.25345	0.179267	0	1
0	0.00878155	0.022365	0.00870926	0	4
0	0.016132	0.0115463	0.00950876	0	3
0	0.157202	0.156803	0.168185	0	2
0	0.0941117	0.0280871	0.0470167	0	0
0	0.0218888	0.0109976	0.0115984	0	4
0	0.0419665	0.0168655	0.0143435	0	4
0	0.128475	0.0382649	0.0632316	0	1
0	0.0680355	0.0238408	0.0308695	0	0
0	0.271801	0.0162653	0.0970688	0	4
0	0.049846	0.0282763	0.0224664	0	3
0	0.227131	0.061509	0.175987	0	2
0	0.0809814	0.0242895	0.0480015	0	4
0	0.0571729	0.0586997	0.0461141	0	0
0	0.015906	0.0193581	0.0110653	0	3
0	0.213723	0.0612359	0.121262	0	1
0	0.0229579	0.0114565	0.0131339	0	3
0	0.139437	0.0456635	0.0624615	0	4
0	0.0306048	0.0143126	0.015421	0	2
0	0.0148907	0.0118711	0.00966693	0	2
0	0.027979	0.0180921	0.0154224	0	1
0	0.0543621	0.118045	0.0743723	0	0
0	0.0280468	0.0170512	0.0153175	0	4
0	0.040213	0.0124219	0.0134486	0	4
0	0.0443341	0.231818	0.215748	0	3
0	0.0148332	0.0360095	0.0205644	0	1
0	0.047499	0.0894961	0.0969072	0	0
0	0.048689	0.0183762	0.031504	0	2
0	0.151599	0.162352	0.19923	0	3
0	0.0134686	0.0223663	0.0158091	0	0
1	0.264247	0.0216779	0.0542479	0	4
0	0.110937	0.0692331	0.0566815	0	2
0	0.0229579	0.00914176	0.0114159	0	2
0	0.0125527	0.0095933	0.00735534	0	3
0	0.348738	0.0775264	0.239967	0	0
0	0.0216104	0.0107144	0.0131898	0	2
0	0.122879	0.0207186	0.0397709	0	2
0	0.0489434	0.0216304	0.0269363	0	0
0	0.10293	0.0295435	0.0492188	0	3
0	0.111659	0.0565127	0.0679676	0	0
0	0.0202781	0.0160371	0.0179689	0	4
0	0.0298112	0.0718333	0.0342282	0	2
0	0.0177882	0.0272428	0.0201932	0	2
0	0.159044	0.029478	0.0713531	0	3
0	0.0491005	0.0115478	0.0147229	0	4
0	0.0790335	0.141676	0.111816	0	2
0	0.0348418	0.0209042	0.0224975	0	1
0	0.0327581	0.0556474	0.0277577	0	2
0	0.087612	0.16472	0.196339	0	2
0	0.00892706	0.0225649	0.0104595	0	1
0	0.0742619	0.114338	0.0947091	0	3
0	0.358273	0.0683864	0.226439	0	0
1	0.0693967	0.22429	0.128823	0	3
0	0.0996695	0.0139045	0.0214375	0	0
0	0.0450894	0.0293274	0.0237231	0	2
0	0.0399707	0.0268936	0.0231784	0	2
0	0.0658275	0.114649	0.100734	0	0
0	0.0722655	0.0424878	0.0508407	0	3
0	0.0672503	0.0573307	0.0449503	0	1
0	0.032301	0.016331	0.0169766	0	2
0	0.020234	0.0108958	0.0110899	0	4
0	0.0552497	0.0229576	0.0197458	0	2
0	0.0296177	0.0162644	0.0112601	0	1
0	0.0193516	0.046514	0.0198238	0	3
0	0.0128631	0.0149052	0.00891464	0	3
0	0.0334975	0.152942	0.0810309	0	2
0	0.0173205	0.00946261	0.00724103	0	0
0	0.0942806	0.024217	0.0584061	0	0
0	0.0771828	0.0448522	0.0502938	0	0
1	0.141862	0.0342438	0.0837616	0	2
0	0.121179	0.0218137	0.0369707	0	2
0	0.020068	0.0180242	0.0157853	0	3
1	0.192607	0.256936	0.272333	0	0
0	0.129404	0.0188891	0.0381336	0	0
0	0.0407892	0.0175274	0.0226793	0	2
0	0.0404108	0.0172513	0.0147622	0	0
0	0.0800704	0.152763	0.1354	0	3
0	0.0375778	0.0142688	0.0174194	0	0
0	0.110652	0.0601907	0.0666657	0	2
0	0.0269488	0.0222468	0.0127315	0	4
0	0.0462301	0.0159056	0.0193293	0	3
0	0.0833035	0.0478753	0.0397556	0	2
0	0.0857663	0.032369	0.0426481	0	0
0	0.306893	0.141741	0.180007	0	3
0	0.045262	0.104748	0.083923	0	3
0	0.0215923	0.0101845	0.0123865	0	0
0	0.0284418	0.0142421	0.0154089	0	3
0	0.195696	0.176856	0.291213	0	0
0	0.045546	0.122887	0.0623343	0	0
0	0.0290087	0.00886622	0.00922471	0	4
0	0.118915	0.0143733	0.0637376	0	2
0	0.0941567	0.0762442	0.0639409	0	0
0	0.201641	0.025595	0.0558999	0	2
0	0.0152903	0.117956	0.0533039	0	3
0	0.0330791	0.0204834	0.0192265	0	4
0	0.0530118	0.0486344	0.0344994	0	4
0	0.0612237	0.0469604	0.0414471	0	0
0	0.023888	0.0266912	0.0150314	0	4
0	0.015939	0.0159926	0.0117499	0	3
0	0.12398	0.0564479	0.0983069	0	4
0	0.283765	0.342836	0.501591	0	3
0	0.110028	0.0167857	0.0287111	0	1
0	0.263908	0.0299959	0.0720387	0	0
0	0.0659345	0.0358717	0.0310786	0	2
0	0.329171	0.0365568	0.0789595	0	0
0	0.00667503	0.0143774	0.00666696	0	4
0	0.127788	0.120898	0.105109	0	2
0	0.0939128	0.0759471	0.0685383	0	1
0	0.0227125	0.0528272	0.0234709	0	3
0	0.212647	0.109471	0.127061	0	0
0	0.0319776	0.0320411	0.0282867	0	0
0	0.129551	0.0721337	0.0864961	0	3
0	0.0240152	0.0136948	0.0116356	0	3
0	0.0156602	0.00865628	0.00743672	0	2
0	0.133978	0.0582986	0.093572	0	4
0	0.0178314	0.00973044	0.00784247	0	3
0	0.0227047	0.0143386	0.0128399	0	1
1	0.392095	0.0700578	0.34098	0	3
0	0.0506305	0.0296313	0.0365496	0	1
0	0.120779	0.0538414	0.103717	0	3
0	0.0401765	0.0109464	0.0157908	0	4
0	0.140796	0.0596951	0.135632	0	4
0	0.0119912	0.0332707	0.0113237	0	2
0	0.0149711	0.0114845	0.00831309	0	3
0	0.0367588	0.0514265	0.0275161	0	3
0	0.0928899	0.0245141	0.0262016	0	4
0	0.0328589	0.0358756	0.0320411	0	0
0	0.0980255	0.0332275	0.0454031	0	4
0	0.087037	0.0265798	0.03215	0	1
0	0.181011	0.0471448	0.106884	0	0
0	0.0459825	0.0160653	0.0179367	0	3
0	0.0493781	0.0108483	0.0159131	0	4
0	0.0815796	0.0870325	0.0945006	0	4
0	0.0443817	0.021635	0.0216401	0	2
0	0.174769	0.0222214	0.0390496	0	4
0	0.0226432	0.0087146	0.012043	0	2
0	0.103375	0.0468627	0.0480652	0	1
0	0.0122156	0.0187944	0.0116005	0	4
0	0.048924	0.0480097	0.0286721	0	1
0	0.0570261	0.0260841	0.0239133	0	3
0	0.0197886	0.030791	0.0187382	0	2
0	0.042714	0.0179447	0.0225958	0	3
0	0.0184164	0.0154189	0.0119902	0	3
0	0.121746	0.033572	0.0668405	0	4
0	0.0253245	0.0104646	0.0131922	0	2
0	0.0133016	0.0207577	0.0126378	0	3
0	0.205858	0.0479449	0.0858641	0	3
0	0.0509142	0.0316487	0.0258123	0	0
0	0.0508374	0.0110647	0.0148197	0	4
0	0.205877	0.0703128	0.0993618	0	2
0	0.0319827	0.0118907	0.0186294	0	1
0	0.0432759	0.0135056	0.0159038	0	0
0	0.42681	0.145126	0.342	0	2
0	0.0127104	0.0383142	0.0170841	0	1
0	0.0393899	0.0297363	0.0321795	0	0
0	0.133221	0.282564	0.252604	0	2
0	0.218377	0.0551873	0.0879591	0	0
0	0.0216934	0.0180824	0.0160219	0	1
0	0.0143444	0.0124136	0.0082834	0	1
0	0.181823	0.0310611	0.128927	0	1
0	0.125318	0.0184502	0.0435555	0	3
0	0.100333	0.0197581	0.0513036	0	2
0	0.0794051	0.0498174	0.0373885	0	1
0	0.0106116	0.0112876	0.00753214	0	3
0	0.0318522	0.0116734	0.0183083	0	2
0	0.0264011	0.0395352	0.0420843	0	1
0	0.203515	0.0361726	0.119642	0	1
0	0.0262376	0.0163134	0.0188725	0	0
0	0.0583184	0.0163011	0.0239027	0	4
0	0.0151802	0.00944479	0.00797059	0	4
0	0.102099	0.124759	0.122867	0	4
0	0.0107277	0.02841	0.012563	0	4
0	0.107958	0.015093	0.0258018	0	3
0	0.0155933	0.111922	0.0330862	0	1
0	0.266178	0.0915167	0.228972	0	4
0	0.0154567	0.0140244	0.0113296	0	3
0	0.0669497	0.109189	0.0686561	0	4
1	0.0995393	0.0576444	0.0880887	0	2
0	0.119393	0.0885745	0.0849045	0	1
0	0.232892	0.0803662	0.105617	0	0
0	0.0703069	0.265403	0.229291	0	1
0	0.0201092	0.0207163	0.0139818	0	2
0	0.117839	0.0145407	0.055772	0	2
1	0.134055	0.112332	0.138811	0	1
0	0.0188843	0.013554	0.00986062	0	4
0	0.0135057	0.0271573	0.0121005	0	3
0	0.0559097	0.0472981	0.0460171	0	1
0	0.027347	0.0157202	0.0135829	0	4
0	0.0314215	0.0129272	0.0159377	0	3
0	0.0182547	0.0163198	0.0106568	0	3
1	0.103799	0.246631	0.200255	0	3
0	0.0508578	0.0235248	0.0251423	0	3
0	0.0336295	0.106241	0.0573464	0	2
0	0.0622781	0.00989703	0.0221569	0	3
0	0.0999674	0.0272021	0.0404804	0	2
0	0.0231074	0.0102764	0.00953545	0	2
0	0.0290775	0.0208348	0.0302737	0	0
0	0.0773121	0.464948	0.266713	0	4
1	0.143581	0.0447507	0.0973875	0	2
0	0.0269527	0.0149789	0.0140232	0	2
0	0.0477711	0.0170737	0.0237023	0	3
0	0.0105466	0.00857484	0.00659349	0	4
0	0.0556771	0.0160964	0.0150403	0	1
0	0.12986	0.0563525	0.0645491	0	3
0	0.0108679	0.0258582	0.0150336	0	0
0	0.0264093	0.0162277	0.0202694	0	0
0	0.0293443	0.0727091	0.0333857	0	4
1	0.0806196	0.0635726	0.0637311	0	4
0	0.0508878	0.0157012	0.017753	0	1
0	0.136398	0.0833113	0.100078	0	2
0	0.0374198	0.0356108	0.0336166	0	1
0	0.0249493	0.0102998	0.00864126	0	2
0	0.00666355	0.0147028	0.00848758	0	4
0	0.0380585	0.0119993	0.0133593	0	0
0	0.0333661	0.0107511	0.0125826	0	3
0	0.00842023	0.0236834	0.0116543	0	4
1	0.0237042	0.650223	0.616384	0	0
1	0.0937669	0.0894382	0.108049	0	3
1	0.423718	0.0470184	0.201304	0	3
0	0.120588	0.030135	0.0430159	0	0
0	0.0173266	0.0310967	0.0194079	0	4
0	0.0990588	0.0806439	0.0631193	0	2
0	0.143297	0.037053	0.0777902	0	0
0	0.0160386	0.0230964	0.0125568	0	3
0	0.0158257	0.00967669	0.00873364	0	0
0	0.0499759	0.0669865	0.0990823	0	2
0	0.0274127	0.0102299	0.0101019	0	1
0	0.0612895	0.0659399	0.0410339	0	1
0	0.0577791	0.0465073	0.0255279	0	0
0	0.0207953	0.058857	0.0318937	0	1
0	0.0197357	0.012439	0.0101841	0	4
0	0.017972	0.0208069	0.00995862	0	4
0	0.0360395	0.0122005	0.0126498	0	3
0	0.0269471	0.063105	0.0595534	0	0
0	0.113324	0.034978	0.050574	0	0
0	0.0283496	0.0716088	0.0380159	0	0
0	0.226316	0.0342981	0.094563	0	1
1	0.347842	0.114275	0.393207	0	0
0	0.100447	0.0122317	0.0258795	0	0
0	0.121124	0.0181767	0.0588503	0	4
0	0.0186943	0.0133056	0.0133989	0	1
0	0.156246	0.0458004	0.131714	0	0
0	0.10637	0.0490832	0.0558998	0	2
0	0.0215578	0.0304404	0.0174879	0	4
0	0.140333	0.0204081	0.0316195	0	4
0	0.0671681	0.0704976	0.0613379	0	2
1	0.22338	0.047769	0.137014	0	3
0	0.014596	0.00801263	0.00748774	0	0
0	0.015868	0.0230158	0.0160753	0	1
1	0.160874	0.322005	0.325339	0	2
0	0.00936598	0.0104516	0.00829707	0	2
0	0.00749488	0.0143876	0.00723867	0	3
0	0.0204864	0.0153085	0.0146201	0	1
0	0.0695294	0.0281403	0.0260243	0	4
0	0.0229579	0.0278828	0.0200358	0	1
0	0.0598133	0.048868	0.0476027	0	2
1	0.105667	0.0409534	0.0804642	0	2
0	0.0735661	0.0300882	0.0369168	0	1
0	0.0246671	0.0205992	0.0129355	0	3
0	0.0367773	0.0137312	0.0169138	0	3
0	0.109453	0.0511854	0.0652738	0	4
0	0.0204917	0.0115411	0.00887117	0	2
0	0.139646	0.0264587	0.0613011	0	0
0	0.0505206	0.0384814	0.0402969	0	0
0	0.100889	0.0439755	0.0381246	0	1
0	0.020206	0.0491472	0.0206639	0	0
0	0.0932671	0.098523	0.0810677	0	4
0	0.0573022	0.0224177	0.0319719	0	0
0	0.0430519	0.0121174	0.0161375	0	3
0	0.101001	0.0794272	0.0721468	0	1
0	0.147604	0.0721086	0.149734	0	1
0	0.0214407	0.0370353	0.0182912	0	4
0	0.315782	0.353734	0.477654	0	3
0	0.0290569	0.0323175	0.0194284	0	2
0	0.0756403	0.0315307	0.0375428	0	1
0	0.0066442	0.0253304	0.0110903	0	1
0	0.0447496	0.0214053	0.022728	0	4
0	0.122692	0.020806	0.0564542	0	0
0	0.0467406	0.0864832	0.0703012	0	0
0	0.0564511	0.0109599	0.0155908	0	3
0	0.107382	0.1004	0.107493	0	2
0	0.0180242	0.075379	0.036833	0	2
0	0.263572	0.0234968	0.0867119	0	4
0	0.0237079	0.108232	0.0803497	0	4
0	0.0284027	0.0204349	0.0168807	0	1
1	0.203181	0.0610213	0.145982	0	4
0	0.260216	0.0506022	0.154788	0	3
1	0.371577	0.0758812	0.268037	0	4
0	0.176236	0.0830514	0.143826	0	2
0	0.126575	0.0178416	0.0354775	0	4
0	0.0299922	0.0191199	0.0216224	0	3
0	0.0531379	0.0131289	0.021935	0	1
0	0.0177535	0.0174293	0.0135031	0	1
0	0.255356	0.0175417	0.120086	0	4
0	0.213591	0.041542	0.103965	0	0
0	0.314296	0.0260843	0.0966104	0	3
0	0.505454	0.131265	0.298738	0	4
0	0.0442935	0.0318387	0.0252618	0	3
0	0.128015	0.0229497	0.027183	0	0
0	0.0186023	0.0120421	0.00914338	0	0
0	0.0334252	0.0398881	0.0473894	0	2
0	0.0515698	0.0154883	0.0226193	0	0
0	0.0301199	0.0434193	0.0196338	0	2
0	0.155656	0.11582	0.217159	0	0
0	0.0362128	0.0108902	0.0175633	0	3
0	0.0107413	0.0116231	0.00778854	0	0
1	0.0297797	0.00992342	0.0145697	0	3
0	0.0532982	0.0142712	0.0135589	0	0
0	0.265089	0.0316138	0.0565596	0	2
0	0.0861668	0.0194495	0.0263455	0	2
0	0.132764	0.072237	0.11987	0	0
0	0.0413532	0.0353334	0.033281	0	4
0	0.0173867	0.0320855	0.0176612	0	4
1	0.232343	0.399769	0.516883	0	0
0	0.0385336	0.0145086	0.0138744	0	0
0	0.0252621	0.0104604	0.0104432	0	4
1	0.250577	0.131123	0.263293	0	3
0	0.0771207	0.0145547	0.0251388	0	0
0	0.0520822	0.0203133	0.0385277	0	0
0	0.314427	0.116862	0.259952	0	4
0	0.101222	0.0443469	0.0663955	0	3
0	0.037525	0.0550034	0.0465807	0	1
0	0.0647459	0.0117156	0.0142543	0	0
0	0.0489915	0.0151186	0.0241582	0	2
0	0.0248719	0.0150864	0.0105339	0	3
0	0.0710431	0.0656166	0.0434313	0	1
0	0.00845293	0.012806	0.00699451	0	2
0	0.0597068	0.015988	0.0163154	0	0
0	0.0377591	0.0622689	0.041012	0	4
0	0.0974908	0.0328626	0.0629392	0	4
0	0.0167393	0.0106014	0.00940458	0	1
0	0.00734458	0.0141565	0.00740471	0	4
1	0.0112243	0.00792748	0.00657698	0	4
0	0.0425565	0.0164196	0.0244794	0	3
0	0.0127812	0.0192094	0.0101764	0	3
0	0.0228926	0.011258	0.00834561	0	0
0	0.216763	0.0169153	0.0545536	0	3
0	0.0400801	0.177646	0.109088	0	4
0	0.014622	0.00856501	0.00649529	0	3
0	0.0245926	0.0192526	0.0158392	0	1
0	0.0477482	0.0328308	0.0289003	0	3
0	0.116071	0.0608373	0.0706138	0	1
0	0.0491563	0.0159133	0.0125349	0	4
0	0.0150526	0.0173536	0.0136556	0	2
0	0.0287742	0.0798134	0.0446377	0	3
0	0.0267609	0.044899	0.0271639	0	2
0	0.325246	0.0708345	0.215386	0	4
0	0.0245205	0.0146613	0.0125965	0	1
0	0.0124859	0.0104587	0.00751312	0	0
1	0.126306	0.172708	0.182533	0	0
1	0.0927784	0.14385	0.132806	0	4
0	0.0726346	0.0230518	0.0322643	0	3
0	0.0221003	0.164342	0.0465311	0	4
0	0.0429079	0.0360779	0.0275011	0	1
0	0.13256	0.0394163	0.104689	0	3
0	0.117539	0.0252042	0.0471502	0	0
0	0.069389	0.0368803	0.034476	0	2
0	0.0468127	0.0835325	0.06666	0	1
0	0.0178579	0.133617	0.0383328	0	2
0	0.0247453	0.0190526	0.0129571	0	1
0	0.00833499	0.0148571	0.00769212	0	2
0	0.160494	0.167828	0.137555	0	2
0	0.0263857	0.0289188	0.0187355	0	4
0	0.0141351	0.0124015	0.0102912	0	0
0	0.189873	0.0142612	0.0641674	0	4
0	0.110615	0.0333655	0.0598526	0	0
0	0.158714	0.0843911	0.145798	0	2
0	0.0882658	0.0198576	0.031114	0	0
0	0.376428	0.0899884	0.262883	0	1
0	0.122244	0.227269	0.158133	0	4
0	0.249724	0.450558	0.621036	0	4
0	0.174022	0.0336114	0.0763013	0	1
0	0.260191	0.126872	0.41709	0	4
0	0.0534707	0.0589141	0.0683351	0	3
0	0.0320068	0.0334554	0.0454024	0	0
0	0.02964	0.0242422	0.0204475	0	3
0	0.0666098	0.0477735	0.0435014	0	4
0	0.0552639	0.0103701	0.019213	0	1
0	0.0493458	0.0107398	0.0201101	0	3
0	0.0507219	0.0450037	0.0515726	0	2
0	0.0139991	0.0200955	0.0104133	0	4
0	0.0456138	0.0213174	0.0288112	0	1
0	0.226667	0.0931938	0.146561	0	0
0	0.0089143	0.0139486	0.00766674	0	4
0	0.0397023	0.0340208	0.0244014	0	3
0	0.0520009	0.0369709	0.0333563	0	0
0	0.0158968	0.00821773	0.00748981	0	3
0	0.211053	0.126699	0.187693	0	0
0	0.147434	0.0190775	0.0524646	0	0
0	0.0123277	0.011337	0.00930901	0	0
0	0.0321768	0.0208994	0.0156152	0	3
0	0.0223172	0.0136749	0.0118483	0	1
1	0.0913002	0.198788	0.137389	0	3
0	0.0267257	0.00974285	0.00952157	0	4
0	0.096579	0.33919	0.344676	0	0
0	0.0103387	0.00835455	0.00662817	0	1
0	0.00666781	0.0126399	0.00603752	0	0
0	0.0384794	0.020925	0.0196117	0	0
0	0.0159311	0.0182304	0.00939757	0	4
0	0.0272641	0.0154854	0.0149597	0	2
0	0.0163094	0.0142974	0.00981181	0	0
0	0.102557	0.0208983	0.0378277	0	3
0	0.0664107	0.125926	0.120471	0	2
0	0.0253245	0.00949209	0.0122267	0	0
0	0.101195	0.0287653	0.038349	0	4
0	0.0793023	0.0308315	0.0349895	0	4
0	0.0245712	0.0147576	0.0157336	0	2
0	0.0215512	0.0622188	0.0229877	0	1
0	0.0891019	0.0857489	0.0709871	0	3
0	0.0235041	0.0144812	0.014616	0	4
0	0.0780793	0.123489	0.090743	0	3
0	0.013016	0.0106629	0.00870319	0	4
0	0.0133742	0.00941508	0.00829974	0	4
0	0.248211	0.075072	0.139486	0	1
0	0.0579021	0.0382814	0.040578	0	1
0	0.169837	0.0114185	0.0256093	0	3
0	0.0516214	0.072784	0.065631	0	2
0	0.129348	0.1655	0.243663	0	2
0	0.0249938	0.0122883	0.0134092	0	4
0	0.0759066	0.023506	0.0276114	0	1
0	0.0299262	0.0151336	0.0107635	0	1
0	0.0257342	0.0242705	0.0216763	0	0
0	0.116487	0.00886728	0.0279595	0	4
1	0.109414	0.0462348	0.0816806	0	3
0	0.0370758	0.0368129	0.0292486	0	4
0	0.0671548	0.0197962	0.0230701	0	0
0	0.0192405	0.0294702	0.0166416	0	2
0	0.076855	0.0226886	0.0417071	0	1
0	0.319709	0.0416146	0.196491	0	1
0	0.036596	0.0380274	0.028266	0	0
0	0.150936	0.0499309	0.0624289	0	4
0	0.0520044	0.0556289	0.031582	0	1
0	0.0326167	0.015433	0.0157384	0	0
0	0.024598	0.0239663	0.0179466	0	4
0	0.0581886	0.0228646	0.0203968	0	2
0	0.0091369	0.0569006	0.0190957	0	0
0	0.146311	0.029501	0.0743422	0	2
0	0.0678539	0.0423076	0.0378848	0	0
0	0.0129178	0.0105387	0.0093435	0	2
0	0.0232281	0.00822156	0.0115177	0	1
0	0.101001	0.0731642	0.0833557	0	0
0	0.0515571	0.0370964	0.0255984	0	4
0	0.0505869	0.065916	0.063026	0	4
1	0.0963922	0.630503	0.547081	0	0
0	0.0652792	0.0440798	0.0347612	0	4
0	0.0615655	0.0487409	0.0444448	0	2
0	0.116228	0.0368167	0.0594684	0	3
0	0.0352055	0.112425	0.0619314	0	0
0	0.0825277	0.158429	0.111312	0	1
0	0.0704096	0.11149	0.0817296	0	1
1	0.0896209	0.114628	0.11106	0	1
0	0.0839931	0.0174734	0.0243466	0	4
0	0.0272911	0.0188359	0.01575	0	2
0	0.105398	0.22701	0.32734	0	2
0	0.0164344	0.0625484	0.0210467	0	2
0	0.0623483	0.104349	0.0682461	0	1
0	0.137972	0.0864256	0.106136	0	0
0	0.13462	0.0429405	0.0680773	0	2
0	0.0305148	0.0217771	0.01831	0	1
0	0.0344653	0.0238296	0.0168881	0	2
0	0.0546529	0.0227784	0.0230853	0	2
0	0.135271	0.105582	0.117086	0	3
0	0.0474611	0.0100368	0.0166791	0	0
0	0.164022	0.0144022	0.0637014	0	0
0	0.0676706	0.0186376	0.025089	0	4
0	0.0418033	0.0167908	0.0151899	0	2
0	0.279318	0.0494391	0.158789	0	2
0	0.0136904	0.00861244	0.00813828	0	1
0	0.0154165	0.00944456	0.00734465	0	2
0	0.0245668	0.0129139	0.0117073	0	1
0	0.034354	0.0325452	0.0238164	0	3
0	0.0222324	0.0182156	0.0129642	0	4
0	0.0448504	0.0276036	0.0244254	0	2
0	0.0201361	0.00942189	0.0108356	0	2
0	0.308426	0.0787903	0.182865	0	0
0	0.184542	0.162528	0.168991	0	0
0	0.0184933	0.00882716	0.0103494	0	1
0	0.0855303	0.0134763	0.0228305	0	2
0	0.0095188	0.0816314	0.032906	0	0
0	0.109042	0.0165018	0.024376	0	1
0	0.0562773	0.0543971	0.05183	0	4
1	0.108762	0.103241	0.126894	0	1
0	0.0291115	0.0404936	0.032066	0	0
0	0.0138463	0.0131529	0.00766889	0	2
0	0.0294287	0.0199282	0.0180071	0	0
0	0.353979	0.0424154	0.119249	0	3
0	0.0565845	0.0421316	0.0335154	0	1
1	0.0397798	0.334515	0.121957	0	3
0	0.0239087	0.00876614	0.00916158	0	0
0	0.0283355	0.0149416	0.0124595	0	3
0	0.0103558	0.0173729	0.00862323	0	4
[truncated: 266,422+ more rows]

## Sheet: Fig6f
target_y	y_pred_demo	y_pred_metrs	y_pred_metrs_demo	CV_code	Inner_cv_code
0	0.0439744	0.0631169	0.0451398	0	1
0	0.0278419	0.0153549	0.0241306	0	3
0	0.0101306	0.0101704	0.00828989	0	1
0	0.037111	0.0501068	0.0477963	0	1
0	0.00832611	0.0281051	0.0132154	0	0
0	0.0169328	0.0204724	0.0163226	0	3
0	0.0375076	0.0133726	0.0201397	0	1
0	0.052193	0.0699935	0.0728923	0	2
0	0.0227816	0.0260631	0.0237653	0	2
0	0.0345146	0.0193751	0.0329007	0	2
0	0.0173987	0.0148857	0.0153811	0	2
0	0.0207552	0.0134659	0.0202499	0	3
0	0.0257714	0.0395435	0.0260569	0	2
0	0.0741637	0.0333215	0.0454054	0	0
0	0.0037685	0.0116591	0.0045508	0	1
0	0.0330178	0.013365	0.0240935	0	4
0	0.0282065	0.0607239	0.0247931	0	3
0	0.0533678	0.00838935	0.0187437	0	4
0	0.0061812	0.0070609	0.00494311	0	4
0	0.0333953	0.053627	0.0415128	0	0
0	0.0421922	0.0246765	0.0415653	0	4
0	0.0278419	0.0223611	0.0191646	0	3
0	0.023797	0.0196368	0.0182708	0	0
0	0.0428718	0.0270572	0.0256864	0	0
0	0.0139752	0.0304075	0.013808	0	4
0	0.0229381	0.0168404	0.010605	0	3
0	0.0243132	0.0178963	0.0125001	0	4
0	0.0285793	0.0196465	0.0184305	0	2
0	0.0885697	0.0295073	0.0543816	0	4
0	0.00850673	0.00943775	0.00787634	0	4
0	0.026807	0.013997	0.0146602	0	3
0	0.010242	0.0242275	0.0157766	0	4
0	0.012835	0.0135634	0.00855072	0	1
1	0.0743672	0.0258461	0.0970988	0	2
0	0.0459102	0.0129296	0.0222982	0	2
0	0.0154384	0.00916592	0.00956009	0	3
0	0.0381811	0.0327017	0.0297045	0	0
0	0.0122644	0.0072016	0.00737944	0	4
0	0.0206255	0.0159839	0.0180833	0	3
0	0.033262	0.079167	0.0339601	0	4
0	0.0636522	0.039188	0.0397908	0	3
0	0.0275102	0.0139725	0.01736	0	2
0	0.00513618	0.0127068	0.00613879	0	4
0	0.017136	0.0415274	0.0256356	0	0
0	0.0385044	0.0100283	0.0213489	0	2
0	0.043355	0.0153013	0.0178787	0	3
0	0.0145204	0.0124848	0.0094825	0	1
0	0.0149622	0.00922651	0.00825473	0	4
0	0.0239561	0.0204181	0.0223254	0	4
0	0.0533178	0.0198546	0.0304142	0	4
0	0.0156817	0.0361143	0.0222078	0	2
0	0.00529505	0.0077557	0.00445351	0	2
0	0.0394867	0.0204265	0.0376908	0	0
0	0.07777	0.0367605	0.0541453	0	1
0	0.00814927	0.0194147	0.0093579	0	1
0	0.00984005	0.0195024	0.00989669	0	3
0	0.00537868	0.00913078	0.00601287	0	1
0	0.0630518	0.0221677	0.0437829	0	2
0	0.013586	0.0161807	0.0134164	0	2
0	0.00975405	0.0180738	0.0131437	0	2
0	0.0286904	0.0312231	0.0479379	0	2
0	0.0900677	0.106566	0.187878	0	3
0	0.0123315	0.012495	0.0117255	0	4
0	0.0136567	0.00776392	0.0104394	0	0
0	0.0158532	0.0125635	0.00953352	0	0
0	0.017669	0.0294984	0.0214806	0	3
0	0.0156918	0.0145537	0.0155446	0	1
0	0.0420695	0.0274982	0.0383243	0	4
0	0.053114	0.0580288	0.0674867	0	4
0	0.00763284	0.0128264	0.00761414	0	3
0	0.0204913	0.0182974	0.0142637	0	2
0	0.0221454	0.0159354	0.0188525	0	2
0	0.00456088	0.0197982	0.0060733	0	0
0	0.0508517	0.0132005	0.039562	0	3
0	0.0114474	0.0091077	0.00771479	0	0
0	0.00473481	0.0119049	0.00615372	0	3
0	0.0242458	0.0173233	0.0188105	0	4
0	0.0697673	0.0575646	0.0804867	0	2
0	0.0077619	0.0114389	0.00713611	0	4
0	0.0230555	0.0198204	0.0124365	0	0
0	0.0143112	0.0180874	0.0114124	0	0
0	0.0477079	0.0122884	0.0192868	0	4
0	0.060858	0.104472	0.103933	0	2
0	0.00775929	0.00852418	0.00635392	0	1
0	0.0630809	0.0275975	0.0441099	0	3
0	0.00761357	0.0149851	0.00599024	0	0
0	0.00444486	0.0133618	0.00565983	0	3
0	0.108992	0.0547775	0.0838256	0	3
0	0.0118991	0.0126265	0.00868597	0	3
0	0.0813132	0.0509989	0.0666763	0	2
0	0.0607752	0.0441915	0.0543397	0	3
0	0.0127718	0.0143689	0.0101832	0	1
0	0.00747541	0.0120734	0.00625471	0	1
0	0.018023	0.0106128	0.0135191	0	1
0	0.0481756	0.0340663	0.0378757	0	4
0	0.00754339	0.00831101	0.0076528	0	4
0	0.0095345	0.0300797	0.0121014	0	1
0	0.0106919	0.037012	0.0186164	0	2
0	0.019665	0.00943344	0.0131713	0	1
0	0.0588748	0.0497824	0.0608887	0	4
0	0.00951526	0.0271361	0.0130478	0	3
0	0.019076	0.0111589	0.0093353	0	2
0	0.010149	0.0253286	0.00989138	0	4
0	0.0543515	0.13113	0.0733209	0	4
0	0.07026	0.0433023	0.0380476	0	1
0	0.00975797	0.00995533	0.00862612	0	4
0	0.0108332	0.0125467	0.012459	0	2
0	0.00419724	0.00891986	0.00402188	0	3
0	0.0341903	0.0567039	0.025173	0	4
0	0.0306386	0.0167418	0.0207808	0	4
0	0.0229198	0.0120904	0.0214877	0	2
0	0.0719898	0.0505807	0.0816765	0	3
0	0.0296957	0.0377514	0.0285112	0	0
0	0.0295781	0.0202864	0.0200133	0	2
0	0.0107528	0.028406	0.0116692	0	1
0	0.0424956	0.029609	0.0520885	0	2
0	0.139153	0.0423985	0.104593	0	1
0	0.103388	0.00901804	0.0408411	0	1
0	0.00845055	0.019151	0.00887596	0	3
0	0.0183753	0.0150689	0.012108	0	3
0	0.00449604	0.0109935	0.00467292	0	3
0	0.0611347	0.116576	0.154409	0	3
0	0.0279186	0.0214498	0.0266037	0	0
0	0.0282528	0.0129445	0.0181952	0	4
0	0.00887544	0.0228532	0.0134925	0	3
0	0.0196088	0.0122082	0.0150044	0	4
0	0.0188503	0.0255602	0.0220444	0	2
0	0.027452	0.0367382	0.0382616	0	3
0	0.00528711	0.00952044	0.00499519	0	1
0	0.0158767	0.0220552	0.020669	0	2
0	0.0451449	0.0567822	0.0421997	0	1
0	0.0201142	0.035277	0.0282573	0	2
0	0.00927661	0.0147198	0.0083145	0	2
0	0.0270174	0.0443478	0.0250515	0	1
0	0.0653463	0.0539578	0.0590097	0	1
0	0.0261846	0.0159731	0.0259274	0	2
0	0.011654	0.011843	0.00815519	0	3
0	0.0316721	0.0221147	0.0327962	0	4
0	0.0123102	0.0194247	0.00864177	0	2
0	0.018244	0.00766669	0.0109717	0	2
0	0.041971	0.0137101	0.0230635	0	3
0	0.00561738	0.0120516	0.00425776	0	1
0	0.0127849	0.0422767	0.0123446	0	2
0	0.00482514	0.0172136	0.0054463	0	2
0	0.014332	0.00636584	0.00874324	0	4
0	0.0173021	0.0292005	0.0142883	0	2
0	0.0395051	0.0391106	0.0500435	0	3
0	0.0195704	0.0107168	0.0154777	0	4
0	0.0655454	0.0617234	0.0710422	0	0
0	0.0272075	0.0465124	0.0241706	0	3
0	0.0173888	0.0119359	0.0143608	0	0
0	0.044427	0.0095165	0.0224846	0	1
0	0.0394465	0.0231597	0.0345099	0	1
0	0.0679673	0.055498	0.0520776	0	0
0	0.00480782	0.00915188	0.00542923	0	0
0	0.0261735	0.0197863	0.0129585	0	0
0	0.0387001	0.00953633	0.020423	0	4
0	0.0175555	0.0361275	0.0228877	0	4
0	0.0312141	0.0253681	0.0312368	0	3
0	0.0301214	0.00879177	0.0151502	0	0
0	0.00790079	0.0150119	0.00781924	0	2
0	0.0317179	0.0215978	0.0242332	0	4
0	0.0448823	0.0322777	0.0427063	0	1
0	0.0139593	0.0235918	0.014072	0	3
1	0.0331404	0.0501672	0.0293611	0	1
0	0.0277258	0.0167263	0.0237979	0	4
0	0.0242156	0.0323876	0.0343336	0	2
0	0.0244665	0.01448	0.0215535	0	3
0	0.0605929	0.01732	0.0298145	0	0
0	0.0211562	0.0408736	0.0267424	0	2
0	0.0475763	0.0174947	0.0290619	0	0
0	0.0807415	0.0448803	0.0586757	0	1
0	0.0197218	0.00648429	0.0131545	0	2
0	0.0369671	0.0158774	0.0255417	0	2
1	0.0506419	0.0114638	0.0435424	0	3
0	0.0100012	0.0425663	0.0143514	0	4
0	0.0185808	0.0381269	0.0162579	0	4
0	0.0327681	0.0158975	0.0226443	0	1
0	0.00546252	0.00840158	0.00534867	0	0
0	0.0643656	0.0578399	0.0666181	0	1
0	0.0224344	0.0552041	0.0260339	0	1
0	0.0276867	0.0164147	0.0257821	0	4
0	0.0187178	0.0163213	0.0180137	0	0
0	0.0379318	0.0213646	0.0336437	0	4
0	0.0380478	0.0579101	0.0765567	0	3
0	0.0204874	0.0384319	0.0237356	0	0
0	0.0469766	0.0214639	0.034622	0	2
0	0.0666891	0.0135647	0.034853	0	1
0	0.0142219	0.00865538	0.0103935	0	4
0	0.016016	0.0178634	0.0105182	0	1
0	0.0262451	0.0429202	0.0237528	0	1
0	0.0293426	0.0154254	0.0252674	0	0
0	0.0352369	0.0241977	0.0357104	0	3
0	0.054195	0.0170332	0.027925	0	4
0	0.0135759	0.0731925	0.0237149	0	1
0	0.029722	0.0173617	0.0176833	0	0
0	0.0117183	0.0104642	0.00857848	0	2
0	0.0197504	0.0228546	0.0194717	0	2
0	0.0340772	0.015634	0.0186301	0	3
0	0.0220886	0.0306953	0.0219543	0	0
0	0.00931149	0.0271868	0.0113225	0	1
0	0.00526068	0.0081249	0.00396472	0	0
0	0.0397967	0.0235501	0.0327183	0	2
0	0.00657427	0.0131355	0.00834244	0	3
0	0.00948956	0.00916466	0.00667557	0	3
0	0.0440667	0.0531805	0.0459592	0	0
0	0.0135913	0.0123507	0.0107376	0	0
0	0.00565737	0.0146161	0.00828303	0	1
0	0.0425423	0.0156313	0.0183984	0	0
0	0.0524289	0.0336768	0.0493835	0	4
0	0.0363602	0.00682644	0.0130063	0	1
0	0.0380453	0.0381091	0.0610701	0	1
0	0.0198579	0.0216697	0.015882	0	3
0	0.0516194	0.018098	0.0306387	0	1
0	0.0184458	0.025895	0.0171152	0	0
0	0.022656	0.0146056	0.0213631	0	0
0	0.0122723	0.0162568	0.0121876	0	2
0	0.0132032	0.0100168	0.00664189	0	4
0	0.045607	0.0474841	0.0543809	0	2
0	0.0336338	0.0430985	0.0516719	0	4
1	0.0607116	0.0201667	0.0264503	0	2
0	0.00574195	0.0343666	0.00872956	0	1
0	0.0175292	0.014836	0.0142709	0	1
0	0.0446979	0.0592151	0.0580086	0	2
0	0.00493637	0.0179479	0.00555244	0	2
0	0.04758	0.02449	0.0393478	0	2
0	0.0620672	0.0483695	0.0755346	0	2
0	0.0216629	0.0614582	0.0244931	0	2
0	0.0283978	0.0257838	0.0209042	0	0
0	0.0629045	0.0309975	0.0587455	0	3
0	0.0954301	0.0447937	0.106896	0	3
0	0.0528043	0.0192019	0.0216609	0	2
0	0.0532439	0.0525793	0.0441555	0	3
0	0.0187429	0.0131439	0.01531	0	4
0	0.00974106	0.00847832	0.00863889	0	1
0	0.0293208	0.0222081	0.0171931	0	3
0	0.00983737	0.0281195	0.00741337	0	4
0	0.0318534	0.0519284	0.0320642	0	2
0	0.0230624	0.0478683	0.0376592	0	2
0	0.0260663	0.0536672	0.0339473	0	0
0	0.0254204	0.036292	0.0195643	0	3
0	0.0099464	0.0101373	0.00948049	0	4
0	0.0253284	0.0260796	0.0273441	0	2
0	0.0203966	0.0113927	0.0134387	0	0
0	0.0131062	0.0188338	0.0103933	0	2
0	0.0342261	0.0221048	0.0264573	0	2
0	0.0134667	0.0328391	0.0148063	0	1
0	0.0145001	0.0172501	0.0134953	0	0
0	0.00568185	0.0215618	0.00609318	0	2
0	0.00849973	0.0137127	0.00884863	0	1
0	0.028312	0.013274	0.0132559	0	0
0	0.00599541	0.00934558	0.00541405	0	0
0	0.0180914	0.0453737	0.0253828	0	4
0	0.0186764	0.0123084	0.0175389	0	2
0	0.00428585	0.00729398	0.00463148	0	0
0	0.0158208	0.0122999	0.0121073	0	0
0	0.0223756	0.0123179	0.0154317	0	0
0	0.0166766	0.0129062	0.00843959	0	0
0	0.0118125	0.0123008	0.0117102	0	3
0	0.00861283	0.0187614	0.00761431	0	0
0	0.0200577	0.0137948	0.0136526	0	1
0	0.0312423	0.021083	0.0156707	0	2
0	0.0293362	0.0127891	0.0218541	0	2
0	0.0848729	0.0385898	0.0430942	0	1
0	0.0310519	0.0175545	0.016783	0	1
0	0.00704155	0.0113037	0.00728779	0	3
0	0.0464657	0.0475244	0.0448786	0	3
0	0.0161493	0.0149288	0.0120217	0	4
0	0.0149368	0.048725	0.0183683	0	3
0	0.0485146	0.0200628	0.0329921	0	1
0	0.0342416	0.0414777	0.043621	0	2
0	0.0511835	0.053238	0.0571705	0	1
0	0.0338196	0.0287842	0.0341261	0	3
0	0.00637672	0.0101054	0.00593324	0	3
0	0.00927998	0.0310526	0.0121981	0	1
0	0.0350302	0.0128649	0.0322915	0	2
0	0.0268032	0.0141345	0.0275564	0	3
0	0.117901	0.0775718	0.168797	0	2
0	0.00831266	0.0126502	0.00747406	0	2
0	0.00523547	0.0209824	0.00811923	0	3
0	0.0249518	0.0368404	0.0248895	0	0
0	0.0204868	0.0266161	0.0185604	0	4
0	0.0411386	0.082929	0.0595104	0	1
0	0.0224511	0.00824742	0.0121365	0	2
0	0.00677816	0.0154201	0.00754972	0	1
0	0.0258994	0.0239212	0.0210823	0	0
0	0.0101348	0.0147466	0.0106519	0	4
0	0.00681807	0.0167231	0.00866576	0	2
0	0.0103182	0.00683142	0.00642926	0	2
0	0.0312333	0.0133016	0.0255485	0	4
0	0.0294591	0.112137	0.0467481	0	1
0	0.0128064	0.0128382	0.00989166	0	1
0	0.0204844	0.0121034	0.0166509	0	2
0	0.0364746	0.0250255	0.0259372	0	3
0	0.0386238	0.0134619	0.0231627	0	3
0	0.0215528	0.0240608	0.0112038	0	0
0	0.0293586	0.0293211	0.022614	0	4
0	0.0288957	0.0515731	0.0253823	0	2
0	0.00798075	0.0150871	0.00594908	0	4
0	0.0540376	0.0405283	0.0455731	0	4
0	0.0397238	0.0108594	0.0200857	0	4
0	0.0331258	0.0116729	0.0141269	0	3
0	0.0278112	0.0141053	0.0246556	0	4
0	0.00606964	0.0111321	0.00657939	0	0
0	0.0564318	0.0111849	0.0315384	0	1
0	0.0881659	0.036395	0.0840677	0	0
0	0.0213436	0.0147346	0.0117608	0	1
0	0.032261	0.00900455	0.0152017	0	0
0	0.0143383	0.00830362	0.0106615	0	4
0	0.00925936	0.012709	0.00662675	0	1
0	0.089388	0.0707026	0.087854	0	1
0	0.0222233	0.0328855	0.0330047	0	2
0	0.0736383	0.0916446	0.144946	0	4
0	0.00426405	0.0126553	0.00546701	0	4
0	0.0109185	0.0184215	0.0115898	0	3
0	0.0439314	0.0519017	0.0549096	0	3
0	0.0707577	0.0101616	0.0487571	0	0
0	0.0328403	0.0142903	0.0190916	0	0
0	0.0180248	0.0152135	0.0166681	0	3
0	0.0367453	0.00911187	0.0193109	0	3
0	0.00857831	0.0150505	0.00853668	0	1
0	0.0127489	0.0401939	0.0184869	0	0
0	0.0733006	0.0272645	0.0557585	0	0
0	0.0234349	0.0129267	0.0170197	0	0
0	0.00467425	0.0194267	0.00795764	0	3
0	0.0128184	0.0146488	0.0113177	0	1
0	0.0637261	0.0163828	0.0448644	0	3
0	0.0143189	0.0162034	0.0141165	0	2
0	0.00443827	0.00861144	0.00437286	0	0
0	0.0275237	0.014104	0.0178429	0	2
0	0.0807887	0.0537062	0.081947	0	1
0	0.0303747	0.0241853	0.027852	0	2
0	0.0237761	0.0127821	0.0148903	0	0
0	0.026062	0.0349079	0.0361812	0	2
0	0.0783288	0.0490584	0.0796448	0	3
0	0.0502805	0.0262893	0.0428372	0	0
0	0.0067237	0.00799635	0.0042658	0	2
0	0.029485	0.031769	0.0383067	0	0
0	0.0103563	0.0116851	0.00892056	0	0
0	0.100899	0.0486632	0.102248	0	4
0	0.052792	0.0300389	0.0297369	0	1
0	0.0770368	0.0448216	0.0915129	0	4
0	0.0059909	0.0192207	0.00701494	0	0
0	0.0646328	0.0265974	0.0364096	0	1
0	0.0670989	0.0183202	0.0460075	0	3
0	0.0440715	0.0117322	0.0207968	0	4
0	0.0252375	0.0119688	0.012705	0	3
0	0.0142313	0.0195031	0.0159744	0	2
0	0.00604929	0.039613	0.010214	0	0
0	0.0107631	0.00998363	0.00820302	0	1
0	0.00416696	0.0117946	0.00548508	0	4
0	0.048239	0.0227966	0.026173	0	1
0	0.00523343	0.0142965	0.00546668	0	4
0	0.00410183	0.0144407	0.00475296	0	2
0	0.0192593	0.0282261	0.0253168	0	0
0	0.0428961	0.0419835	0.026929	0	2
0	0.0509798	0.0812655	0.106978	0	0
0	0.0856613	0.133572	0.123192	0	2
0	0.038223	0.0113871	0.0267187	0	4
0	0.0240832	0.0367724	0.0290773	0	3
0	0.039905	0.0248936	0.0440942	0	1
0	0.0112311	0.00975432	0.00781448	0	4
0	0.0116447	0.0111911	0.00983888	0	1
0	0.0691843	0.0578477	0.0777293	0	1
0	0.00762007	0.0120932	0.00787568	0	0
0	0.0116124	0.0230717	0.012053	0	3
0	0.0646557	0.0159991	0.0444889	0	4
0	0.0458334	0.015804	0.0360351	0	3
0	0.0708265	0.0176599	0.0318962	0	4
0	0.134677	0.0371215	0.0792383	0	1
0	0.030671	0.0208708	0.0304124	0	4
0	0.0515973	0.066685	0.0685775	0	3
0	0.0520312	0.0381985	0.0520344	0	4
0	0.00944746	0.00770247	0.00654593	0	4
1	0.0867959	0.0792777	0.140532	0	2
0	0.00553892	0.0124366	0.00654839	0	1
0	0.00817221	0.00909789	0.00427422	0	2
0	0.00927532	0.0192875	0.0089648	0	1
0	0.0310602	0.0354829	0.0445908	0	0
0	0.0229039	0.0126085	0.0190429	0	4
0	0.0273735	0.0187111	0.0196653	0	2
0	0.0193033	0.0170559	0.0156667	0	1
0	0.0606955	0.0288155	0.0353813	0	4
0	0.0215716	0.0521122	0.0281855	0	2
0	0.0111162	0.0180423	0.00798952	0	2
0	0.0387316	0.0144397	0.0201696	0	0
0	0.0928842	0.028374	0.065271	0	0
0	0.0232065	0.0184328	0.0192587	0	3
0	0.0207491	0.0368371	0.0231682	0	3
0	0.0416859	0.0258018	0.0399255	0	3
0	0.0207032	0.0225044	0.0225698	0	2
0	0.012231	0.0119426	0.00714338	0	3
0	0.0442179	0.0199958	0.0295212	0	0
0	0.01604	0.0352016	0.0275726	0	2
0	0.0653738	0.0414497	0.0653528	0	4
0	0.0439192	0.0500816	0.0576008	0	1
0	0.0279368	0.0163943	0.0191363	0	2
0	0.0191663	0.0122687	0.0176584	0	2
0	0.0393628	0.0182287	0.0223293	0	4
0	0.0155267	0.0163249	0.0106316	0	1
0	0.0207905	0.024707	0.0165511	0	3
0	0.00351398	0.00761374	0.00367915	0	4
0	0.0237635	0.00872713	0.0120387	0	3
0	0.03888	0.0171863	0.0278938	0	3
0	0.0123099	0.00873207	0.0105116	0	0
0	0.00461787	0.0122469	0.00639412	0	1
0	0.0521825	0.0215705	0.050356	0	0
0	0.124185	0.0392818	0.0738218	0	0
0	0.00863463	0.0183506	0.00780901	0	3
0	0.024729	0.0171606	0.0258461	0	1
0	0.0274801	0.0307403	0.024533	0	1
0	0.0113071	0.00873825	0.00804688	0	2
0	0.033382	0.0114007	0.0277561	0	4
0	0.0392703	0.0201168	0.0217965	0	3
0	0.0435755	0.0492877	0.0580648	0	0
0	0.0154436	0.0125918	0.0132284	0	4
0	0.0203019	0.00668537	0.0102129	0	2
0	0.0108165	0.0072001	0.00623888	0	0
0	0.0118034	0.0302851	0.0194052	0	2
0	0.0361111	0.0147076	0.0262436	0	0
0	0.0259755	0.0230384	0.0220377	0	1
0	0.0593392	0.0170928	0.0224495	0	3
0	0.0817908	0.0441433	0.0617665	0	0
0	0.0868293	0.025227	0.05322	0	4
0	0.0144572	0.0185085	0.0107652	0	1
0	0.0275735	0.0115334	0.0183806	0	2
0	0.0236502	0.0229475	0.0118973	0	2
0	0.0270622	0.0137371	0.0221806	0	4
0	0.0162973	0.0140368	0.0161741	0	4
0	0.0109191	0.018719	0.00990042	0	0
0	0.00996689	0.017247	0.0127689	0	1
0	0.075774	0.0285168	0.0372425	0	3
0	0.0432101	0.0181144	0.0301348	0	2
0	0.00952177	0.0184716	0.0102012	0	3
0	0.0238436	0.0429122	0.0264874	0	4
0	0.0235716	0.0259565	0.0140406	0	4
0	0.0258219	0.00884295	0.0158631	0	2
0	0.0568648	0.0648572	0.0694034	0	4
0	0.0157538	0.0115465	0.0125951	0	0
0	0.0281134	0.0152207	0.0248413	0	0
0	0.0133959	0.0296131	0.0196264	0	4
1	0.0781073	0.0451612	0.109173	0	4
0	0.0150729	0.0178336	0.0127194	0	0
0	0.0120171	0.0213551	0.00962471	0	0
0	0.0114724	0.0145538	0.0128276	0	2
0	0.0224822	0.0132504	0.0206409	0	4
0	0.00955284	0.0165029	0.00764275	0	3
0	0.00979496	0.025252	0.0164969	0	3
1	0.0200078	0.00838485	0.0118613	0	0
0	0.0375609	0.0357612	0.0313175	0	4
0	0.00844907	0.00932788	0.00695905	0	1
0	0.0621046	0.0497256	0.0605377	0	2
0	0.00634717	0.00875623	0.00583122	0	3
0	0.00671717	0.00704373	0.00551029	0	1
0	0.00430875	0.00880648	0.00476493	0	4
0	0.0364075	0.0193546	0.025048	0	3
0	0.0537538	0.0414452	0.0623188	0	4
0	0.0127901	0.020781	0.0154332	0	1
0	0.0250825	0.0308944	0.0299759	0	2
0	0.0127635	0.0373018	0.020614	0	3
0	0.0219084	0.0103862	0.0167691	0	4
0	0.0110704	0.0177132	0.0100817	0	1
0	0.0506906	0.0434512	0.0590725	0	3
0	0.0191285	0.0369012	0.0291566	0	3
0	0.0222707	0.0384302	0.0240255	0	3
0	0.0245713	0.0864042	0.0410564	0	2
0	0.00346731	0.00874882	0.00373763	0	1
0	0.0101102	0.0233891	0.0137094	0	1
0	0.0497666	0.0420054	0.0743848	0	2
0	0.0516213	0.0354867	0.0397672	0	3
0	0.00725105	0.00988109	0.0053598	0	1
0	0.0340582	0.0182375	0.0301781	0	3
0	0.0199467	0.011899	0.0156009	0	4
0	0.0160224	0.0425353	0.0247234	0	3
0	0.0541165	0.0263763	0.0223827	0	3
0	0.0316597	0.0141187	0.0264484	0	0
0	0.0361784	0.0311414	0.0310887	0	2
0	0.0449593	0.0382885	0.0551077	0	3
0	0.0310669	0.0301948	0.0193538	0	2
0	0.0356915	0.0284668	0.0213012	0	4
0	0.028325	0.047279	0.0298828	0	0
0	0.0269404	0.0158923	0.0261428	0	2
0	0.0256314	0.0212825	0.0239035	0	2
0	0.0583718	0.0473388	0.0577621	0	4
0	0.0135774	0.00694491	0.0094949	0	4
0	0.0704901	0.085256	0.116779	0	1
0	0.021778	0.0386597	0.0130007	0	4
0	0.0827469	0.0497523	0.103481	0	1
0	0.0188578	0.0190098	0.0151526	0	1
0	0.0566046	0.054058	0.0735256	0	0
0	0.0296914	0.0723206	0.0457404	0	1
0	0.0318446	0.0328765	0.0294465	0	0
0	0.0408745	0.00905396	0.0199733	0	4
0	0.0094764	0.0303047	0.0149645	0	4
0	0.00762892	0.0142256	0.0057859	0	3
0	0.00480812	0.0167432	0.00856955	0	0
0	0.00775652	0.0232482	0.0112856	0	2
0	0.00460846	0.0171932	0.00498291	0	1
0	0.0319672	0.0530932	0.0327452	0	1
0	0.0501115	0.0850661	0.082025	0	3
0	0.0652661	0.0354293	0.0677792	0	3
0	0.00595239	0.0135336	0.00757237	0	0
0	0.0625208	0.0194958	0.0332899	0	3
0	0.0147657	0.0230384	0.0129723	0	3
0	0.0243276	0.0086186	0.0142054	0	3
0	0.127674	0.0358663	0.143528	0	1
0	0.0185685	0.0370379	0.0254583	0	2
0	0.00641864	0.0271643	0.0101008	0	2
0	0.0197353	0.0159459	0.0214049	0	1
0	0.00905166	0.0082466	0.0062785	0	4
0	0.0420489	0.0328315	0.0414376	0	1
0	0.0261279	0.105773	0.0312222	0	4
0	0.0233864	0.0371739	0.0258824	0	2
0	0.0800222	0.0398902	0.0616809	0	2
0	0.0188449	0.0234843	0.0138033	0	1
0	0.0471466	0.0167604	0.0249897	0	2
0	0.0121301	0.00947236	0.00927298	0	4
0	0.0178161	0.0105199	0.0144371	0	3
0	0.00785626	0.0233778	0.00719574	0	0
0	0.00584982	0.00748687	0.00540069	0	1
0	0.0164172	0.0361661	0.0174364	0	4
0	0.0788535	0.0413807	0.0684131	0	2
0	0.00375091	0.0293265	0.00569751	0	4
0	0.0239617	0.0252205	0.018198	0	3
0	0.055365	0.0201034	0.0290559	0	0
0	0.00674371	0.00813905	0.00581229	0	2
0	0.0423167	0.0475742	0.0465777	0	1
0	0.0213373	0.0133571	0.0204928	0	4
0	0.0496012	0.0903512	0.0893775	0	2
0	0.0593928	0.0924461	0.0804702	0	4
0	0.018023	0.012098	0.0134134	0	4
0	0.024732	0.0231427	0.0190215	0	1
0	0.0059046	0.0421782	0.0102866	0	4
0	0.00520697	0.0150442	0.00642108	0	3
0	0.0156721	0.0173126	0.0112636	0	3
0	0.0107231	0.00958111	0.00831515	0	3
0	0.0966056	0.0279398	0.0632308	0	4
0	0.109982	0.0324547	0.0442132	0	4
0	0.0166866	0.0370893	0.0183387	0	4
0	0.029288	0.0367262	0.0312127	0	3
0	0.0122972	0.022781	0.0105814	0	1
0	0.0340026	0.0101552	0.0191829	0	0
0	0.00877957	0.0285554	0.0128036	0	1
0	0.0493781	0.0413384	0.0514046	0	1
0	0.0114468	0.00903273	0.00755332	0	3
0	0.0226238	0.0519122	0.0284275	0	0
0	0.0166888	0.0242034	0.0209111	0	1
0	0.0441538	0.0345172	0.0404617	0	1
0	0.0332469	0.0541675	0.0454849	0	2
1	0.0676962	0.0311804	0.0763472	0	1
0	0.0223514	0.0145178	0.0110645	0	2
0	0.0099464	0.0105213	0.00905447	0	1
0	0.0312399	0.0294623	0.0255262	0	4
0	0.0648535	0.028761	0.0641446	0	0
0	0.0066289	0.01962	0.00927421	0	4
0	0.0839854	0.0328194	0.0547692	0	4
0	0.064766	0.0203667	0.0489241	0	0
0	0.011547	0.0531935	0.0165611	0	1
0	0.0273684	0.0203489	0.0297679	0	3
0	0.0313408	0.0410764	0.0378635	0	1
0	0.0730433	0.050319	0.0796216	0	4
0	0.0106172	0.0125324	0.00669838	0	3
0	0.0441365	0.0622857	0.0440614	0	3
0	0.0519823	0.0358342	0.0411074	0	0
0	0.00634493	0.0194246	0.00834092	0	1
0	0.0585303	0.029145	0.0437735	0	1
1	0.0615295	0.0647094	0.113555	0	0
0	0.0491153	0.0173688	0.0272499	0	0
0	0.0179809	0.00868331	0.00864752	0	2
0	0.0330296	0.0123982	0.0200379	0	1
0	0.059308	0.0392871	0.0604286	0	4
0	0.068139	0.0557684	0.0625338	0	3
0	0.00937787	0.00785351	0.00699764	0	4
0	0.0296225	0.0386901	0.0386456	0	3
0	0.0125874	0.0533683	0.0153091	0	4
0	0.0291464	0.0266133	0.0240048	0	0
0	0.0505346	0.0390133	0.0404513	0	4
0	0.0325191	0.0188275	0.0211434	0	3
0	0.00878644	0.0108484	0.00742092	0	0
0	0.0874335	0.122143	0.118203	0	3
0	0.00523453	0.0159137	0.00662684	0	2
0	0.0446136	0.0350173	0.0398114	0	2
0	0.00516476	0.0108216	0.00504635	0	2
0	0.0121055	0.0276483	0.0135357	0	1
0	0.0326313	0.0147147	0.0253845	0	3
0	0.0846331	0.0367754	0.0666348	0	0
0	0.0834928	0.0170299	0.0356138	0	3
0	0.0650628	0.0213214	0.04437	0	0
0	0.0524016	0.0725392	0.0696921	0	2
0	0.0400165	0.0420953	0.0460899	0	3
0	0.038519	0.0247621	0.0308467	0	3
0	0.00337565	0.010211	0.00414409	0	1
0	0.0113397	0.00765712	0.00687283	0	3
0	0.00627795	0.0303694	0.0111687	0	3
0	0.0182992	0.0260624	0.0112946	0	1
0	0.0312623	0.0212065	0.024021	0	2
0	0.0375514	0.0452206	0.0720069	0	0
0	0.0171917	0.0223171	0.0200727	0	4
0	0.0623449	0.0435223	0.0570882	0	2
0	0.0297609	0.0487891	0.0293714	0	0
0	0.0405812	0.0258388	0.0234362	0	4
0	0.0973238	0.0191579	0.045388	0	3
0	0.0210927	0.0197503	0.0194794	0	1
0	0.0331387	0.0461626	0.0543607	0	2
0	0.0303084	0.0168375	0.0266639	0	2
0	0.0100588	0.0121614	0.00768017	0	0
0	0.0287985	0.0276973	0.0235472	0	4
0	0.00654805	0.0121184	0.0065137	0	4
0	0.0103352	0.0091877	0.0071381	0	0
0	0.00863463	0.0296388	0.00973709	0	3
0	0.00687215	0.00830023	0.00539881	0	2
0	0.133881	0.00999676	0.0408496	0	0
0	0.0401313	0.0322855	0.0373627	0	1
0	0.0377674	0.015332	0.0249769	0	0
0	0.0160287	0.00648516	0.0110786	0	2
1	0.0418253	0.0930175	0.131674	0	1
0	0.0324755	0.0134974	0.0232581	0	1
0	0.0304979	0.0143638	0.0205968	0	2
0	0.0214998	0.0249874	0.0145773	0	3
0	0.00549326	0.00944788	0.00507144	0	3
0	0.00454211	0.0124917	0.00727477	0	3
0	0.0170742	0.00792002	0.0112895	0	3
0	0.0468962	0.0441777	0.050255	0	2
0	0.0442135	0.0478451	0.044526	0	2
0	0.0200936	0.0330535	0.0154783	0	4
0	0.00810528	0.0146136	0.00832407	0	4
0	0.0171221	0.013409	0.0108815	0	1
0	0.0321498	0.0147253	0.0191212	0	4
0	0.013395	0.00993527	0.00843117	0	2
0	0.00734243	0.0300461	0.0110079	0	0
0	0.0216447	0.0304179	0.0316265	0	2
0	0.0761073	0.0519065	0.0998704	0	0
0	0.0457267	0.0357857	0.0367024	0	4
0	0.031345	0.0747287	0.0422081	0	3
0	0.0838077	0.0351215	0.0467424	0	1
0	0.0351855	0.0131029	0.0305204	0	4
0	0.035413	0.0156353	0.0239822	0	3
0	0.0150226	0.0116562	0.0119078	0	4
0	0.00782441	0.0216295	0.00968997	0	3
1	0.0475495	0.0507806	0.0651338	0	1
0	0.0613422	0.030342	0.0468448	0	2
1	0.0898259	0.046894	0.072344	0	0
0	0.0305672	0.0218321	0.0146682	0	0
0	0.0501392	0.0391718	0.0435491	0	2
0	0.0434187	0.013777	0.0303725	0	3
0	0.00834113	0.0218426	0.00792854	0	3
0	0.0124143	0.00934965	0.00869172	0	1
0	0.0230426	0.0326324	0.0214479	0	3
1	0.0937662	0.112736	0.107007	0	0
0	0.0131553	0.0192282	0.0152411	0	0
0	0.0260609	0.0157192	0.0180734	0	3
0	0.0416769	0.018309	0.0212927	0	1
0	0.0288928	0.0393744	0.0274757	0	1
0	0.0506748	0.0219599	0.0374589	0	1
0	0.0418868	0.0408006	0.0525155	0	3
0	0.00554567	0.0123616	0.00667471	0	4
0	0.0134014	0.0126382	0.00816327	0	2
0	0.02581	0.016675	0.0219475	0	4
0	0.0637154	0.0650799	0.07464	0	3
0	0.0169502	0.0278139	0.0160435	0	4
0	0.062861	0.0329511	0.0491187	0	4
0	0.0329211	0.0374985	0.0268627	0	4
0	0.0251425	0.0556105	0.0235385	0	3
0	0.0155947	0.0233834	0.0207588	0	0
0	0.0111241	0.00893507	0.00591481	0	1
0	0.032137	0.0520799	0.0353576	0	3
0	0.00398277	0.00802813	0.00377404	0	2
0	0.0297368	0.0172738	0.0212447	0	2
0	0.027074	0.0198541	0.0202592	0	3
0	0.00875427	0.0446458	0.0158661	0	0
0	0.0233339	0.0368285	0.0265529	0	3
0	0.00703756	0.0146267	0.00646661	0	4
0	0.00904404	0.0215654	0.00995793	0	2
0	0.100358	0.0548396	0.11275	0	0
0	0.0278793	0.0250868	0.0238347	0	0
0	0.0165066	0.0305327	0.0185479	0	0
0	0.0211659	0.0441957	0.0296344	0	1
0	0.00741093	0.0165021	0.0094281	0	0
0	0.0157295	0.0670531	0.0219253	0	4
0	0.0312326	0.021465	0.022735	0	2
0	0.0175618	0.048067	0.0233054	0	1
0	0.0104514	0.0274354	0.0110326	0	2
0	0.0262733	0.015126	0.0229271	0	0
0	0.00744488	0.0114719	0.00658616	0	3
0	0.0223558	0.018361	0.0154597	0	1
0	0.0306207	0.0117077	0.0118454	0	1
0	0.0129111	0.00913632	0.00800244	0	3
0	0.008429	0.0122876	0.00825615	0	4
0	0.0147892	0.0132779	0.0129667	0	2
0	0.0188081	0.01741	0.0156963	0	1
0	0.0723585	0.0188123	0.0483132	0	0
0	0.0188211	0.0160343	0.0111864	0	3
0	0.0158223	0.0308048	0.0249619	0	3
0	0.00790863	0.0167686	0.00767675	0	1
0	0.0360173	0.0141746	0.0210758	0	3
0	0.12445	0.0545464	0.101763	0	0
0	0.0259862	0.0164351	0.0181464	0	3
0	0.0388548	0.0261397	0.0339214	0	3
0	0.0417444	0.0134473	0.028527	0	2
0	0.0114724	0.0103359	0.010237	0	0
0	0.0229965	0.0118512	0.0115801	0	1
0	0.0398244	0.036382	0.0386971	0	1
0	0.0141332	0.0117401	0.01159	0	4
0	0.0326558	0.0147805	0.0227996	0	2
0	0.00434693	0.0130881	0.00507424	0	1
0	0.00971898	0.0079134	0.00701576	0	0
0	0.00988604	0.0140613	0.0105454	0	4
0	0.0135128	0.0178658	0.0107827	0	0
0	0.0222045	0.0470739	0.0310197	0	3
0	0.0199644	0.0341688	0.0132053	0	3
0	0.0119964	0.0403632	0.0172512	0	4
0	0.0413221	0.0440382	0.0654329	0	1
0	0.0212639	0.0301335	0.0188111	0	3
0	0.0143941	0.0130462	0.0152865	0	0
0	0.0297277	0.0321476	0.0283862	0	4
0	0.00450438	0.011418	0.00497863	0	0
1	0.0269552	0.0199519	0.0325032	0	3
0	0.00874694	0.0140823	0.00926045	0	4
0	0.0263687	0.0419263	0.0394482	0	0
0	0.0183567	0.027737	0.0127858	0	3
0	0.0173627	0.00989991	0.0119379	0	3
0	0.00437356	0.0102965	0.0045187	0	0
0	0.0528365	0.0132468	0.026711	0	1
0	0.0167625	0.0128484	0.00915847	0	2
0	0.0128772	0.00842919	0.0113197	0	0
0	0.0989419	0.0167096	0.0285527	0	1
0	0.0606929	0.03646	0.0504814	0	3
0	0.0357765	0.0205243	0.0202717	0	2
0	0.0311291	0.0119173	0.022283	0	2
0	0.0185496	0.0175763	0.0148636	0	4
0	0.0994717	0.0440432	0.0800056	0	3
0	0.0593195	0.0183137	0.0431415	0	4
0	0.0503515	0.014786	0.0300293	0	3
0	0.028674	0.0266512	0.0221125	0	0
0	0.01098	0.0311255	0.0166453	0	0
0	0.0154427	0.0158981	0.0147757	0	2
0	0.0154436	0.0288258	0.0232364	0	1
0	0.0227375	0.0102016	0.0110129	0	3
0	0.0173171	0.0486381	0.0234018	0	1
0	0.0998746	0.0307281	0.0694941	0	4
0	0.0296409	0.0265203	0.0187368	0	4
0	0.00583173	0.017474	0.00729878	0	4
0	0.0539197	0.0267549	0.0643848	0	1
0	0.0909321	0.0337734	0.080563	0	4
0	0.0193959	0.0143847	0.0167596	0	0
0	0.0176474	0.0134314	0.0151223	0	2
0	0.050574	0.0470101	0.0622921	0	1
0	0.0171276	0.0338551	0.0171251	0	2
0	0.0161459	0.015661	0.0200052	0	1
0	0.0344898	0.027901	0.0378239	0	3
0	0.0999912	0.0414664	0.0722053	0	4
0	0.02581	0.0163821	0.0226776	0	2
0	0.0162882	0.0101349	0.00849871	0	1
0	0.011536	0.0147193	0.0133875	0	2
0	0.0539799	0.0299948	0.0470879	0	0
0	0.0327118	0.0266691	0.0219691	0	3
0	0.0364721	0.010979	0.0203249	0	0
0	0.0181174	0.0159535	0.0180472	0	0
0	0.0331726	0.0235425	0.0228126	0	3
0	0.040277	0.0110292	0.0172311	0	1
0	0.0264125	0.0219804	0.0178728	0	0
0	0.0288625	0.0395371	0.0479709	0	2
0	0.0103631	0.00974734	0.00826312	0	4
0	0.0176556	0.0110914	0.0136682	0	4
0	0.00806741	0.0291347	0.0110321	0	1
0	0.0466159	0.0114205	0.0363221	0	0
0	0.059149	0.0992118	0.084565	0	0
0	0.0326983	0.0221423	0.0246339	0	3
0	0.00835782	0.0184079	0.00843124	0	1
0	0.00913955	0.022699	0.0123677	0	1
0	0.00616281	0.0109256	0.00645945	0	3
0	0.0308518	0.0226392	0.0340675	0	3
0	0.0288834	0.0106342	0.0145261	0	2
0	0.0497812	0.0380273	0.0445122	0	0
0	0.0297774	0.0551596	0.0895335	0	4
0	0.0312302	0.0213355	0.0307822	0	1
0	0.066248	0.0314797	0.0541107	0	1
0	0.0175016	0.0335995	0.0119153	0	4
0	0.0126779	0.00950351	0.00825644	0	0
0	0.00993337	0.00985823	0.00459655	0	2
0	0.0372529	0.0208931	0.0388753	0	0
0	0.0631363	0.0150501	0.0506255	0	1
0	0.0554015	0.0433898	0.0477011	0	1
0	0.00654109	0.0214401	0.00807973	0	0
0	0.0100865	0.0511872	0.0163686	0	3
0	0.0393827	0.0289303	0.0436944	0	2
0	0.00535149	0.00938448	0.00524566	0	1
0	0.0150904	0.0152139	0.00866505	0	4
0	0.00635261	0.0134876	0.00658914	0	1
0	0.0898059	0.0226537	0.0612612	0	3
0	0.0253772	0.0100921	0.0141974	0	2
0	0.0121544	0.00879844	0.00995697	0	4
1	0.0191421	0.0460908	0.035079	0	1
0	0.050603	0.0421447	0.0464054	0	2
0	0.115835	0.0307423	0.0670173	0	1
0	0.0433625	0.0262536	0.0365876	0	1
0	0.00842679	0.019655	0.0108454	0	4
0	0.0434279	0.0327294	0.0399924	0	3
0	0.0219605	0.0186435	0.0215922	0	3
0	0.0257165	0.0567207	0.0277253	0	1
0	0.0347941	0.0219814	0.039955	0	1
0	0.0187668	0.01169	0.0121915	0	1
0	0.0114161	0.0402608	0.0132506	0	3
0	0.0287551	0.0164543	0.0179751	0	4
0	0.0314748	0.0143247	0.0184565	0	1
0	0.043309	0.0458867	0.0445602	0	0
0	0.0315991	0.0371075	0.0346881	0	4
0	0.00634717	0.0106922	0.00640223	0	3
0	0.0190869	0.0118674	0.0147937	0	2
0	0.0162683	0.00955622	0.0113685	0	3
0	0.117733	0.04675	0.0826918	0	3
0	0.0307396	0.0292004	0.023649	0	4
0	0.0162016	0.0157751	0.0145481	0	0
0	0.0193415	0.0130475	0.0162642	0	1
0	0.0259332	0.016215	0.0203971	0	3
0	0.0233418	0.0204889	0.0187429	0	1
0	0.00888085	0.0116427	0.00730646	0	3
0	0.0223906	0.0196418	0.0205788	0	2
0	0.0269244	0.0343499	0.043694	0	4
0	0.0570046	0.0162966	0.0440193	0	0
0	0.0208909	0.0228604	0.0300456	0	3
0	0.00567166	0.0181262	0.00676827	0	0
0	0.0222823	0.00778999	0.0119303	0	2
0	0.00947567	0.0204933	0.0120758	0	0
0	0.058657	0.011331	0.0255515	0	2
0	0.0184834	0.0323049	0.0254173	0	1
0	0.0119934	0.00979014	0.0108257	0	1
0	0.0111876	0.0138594	0.0139061	0	3
0	0.0911161	0.0241683	0.0813897	0	4
1	0.0122544	0.0116622	0.011384	0	4
0	0.046516	0.048505	0.0420918	0	0
0	0.011654	0.021899	0.0155284	0	0
0	0.0241825	0.0080339	0.0141003	0	4
0	0.0100947	0.017294	0.00895581	0	0
0	0.0229657	0.0126797	0.0150951	0	3
0	0.0145341	0.0146868	0.0132371	0	4
0	0.0407577	0.037485	0.0469556	0	1
0	0.0166835	0.0380299	0.0265613	0	2
0	0.0195637	0.0505856	0.037688	0	3
0	0.0211729	0.0264063	0.0231737	0	4
0	0.0434138	0.0293342	0.0384908	0	3
0	0.013759	0.0204991	0.00763947	0	1
0	0.0188699	0.0258072	0.0263557	0	2
0	0.00537118	0.00970546	0.00559083	0	2
0	0.114262	0.0418709	0.0751912	0	0
0	0.0263722	0.0482199	0.0327955	0	1
0	0.0339491	0.0298171	0.0384331	0	1
0	0.0122103	0.0123052	0.0107404	0	0
0	0.0124141	0.0400692	0.013486	0	3
0	0.0107606	0.0209766	0.0124115	0	4
0	0.00630336	0.0210499	0.00796716	0	0
0	0.0480023	0.0407103	0.0585417	0	1
0	0.00701216	0.0279077	0.0125088	0	2
0	0.0409124	0.0438954	0.0523537	0	2
0	0.0483279	0.0221201	0.030243	0	2
0	0.104419	0.0400199	0.0999084	0	4
0	0.0123099	0.00791249	0.00953928	0	0
0	0.039607	0.0172446	0.0307292	0	4
0	0.0134518	0.0223417	0.0110819	0	2
0	0.0695147	0.0537843	0.0683117	0	0
0	0.00839895	0.00978123	0.00769137	0	1
0	0.0241735	0.0104545	0.0152619	0	1
0	0.00500507	0.0166017	0.00554951	0	2
0	0.010652	0.0112745	0.00746321	0	3
0	0.028656	0.0140221	0.0220503	0	2
0	0.0303961	0.047964	0.0459257	0	2
0	0.0591003	0.0327147	0.0589404	0	3
0	0.0304699	0.0122314	0.0216532	0	4
0	0.0460232	0.0297108	0.0522284	0	4
0	0.0360797	0.0222668	0.0355739	0	4
0	0.0175848	0.00877522	0.0146613	0	3
0	0.0468714	0.0139028	0.0316173	0	1
0	0.104419	0.0607779	0.109521	0	4
0	0.00687562	0.0137873	0.00627462	0	4
0	0.0193153	0.0304953	0.0279459	0	3
0	0.00830146	0.0176412	0.0080982	0	2
0	0.0720392	0.0300506	0.0445567	0	3
0	0.0590645	0.0335593	0.0486057	0	4
0	0.0419236	0.0217459	0.0239256	0	3
0	0.00823958	0.0161976	0.0127347	0	0
0	0.022511	0.0201165	0.0188337	0	1
0	0.0557758	0.0439037	0.0564284	0	4
0	0.0233788	0.018382	0.0167151	0	1
0	0.0483345	0.0119415	0.0234051	0	2
0	0.00898488	0.0174682	0.00876498	0	2
0	0.00796034	0.0327179	0.0126801	0	0
0	0.0700943	0.0617727	0.0908142	0	3
0	0.0375794	0.0393282	0.0489529	0	2
0	0.00525627	0.0322517	0.00713278	0	4
0	0.0155429	0.030033	0.0139258	0	3
0	0.00652028	0.0214737	0.00801278	0	2
0	0.0100741	0.0192725	0.0106673	0	4
0	0.0316039	0.0370409	0.025811	0	2
0	0.0453612	0.017625	0.0227035	0	2
1	0.0436977	0.0146544	0.0291091	0	1
0	0.036395	0.0130026	0.0232026	0	1
0	0.0247711	0.0353603	0.0255276	0	2
0	0.00925254	0.0161815	0.0113426	0	3
0	0.0090521	0.0165479	0.00798227	0	0
0	0.0378526	0.0567126	0.0509997	0	2
0	0.0113616	0.0493511	0.017054	0	3
0	0.0170624	0.0274588	0.0226004	0	3
0	0.00785361	0.0116712	0.00801566	0	2
0	0.0265005	0.0328315	0.020056	0	0
0	0.0288638	0.026906	0.0251185	0	2
0	0.0788043	0.0420487	0.0715702	0	1
0	0.0370231	0.0220805	0.0265023	0	4
0	0.0378889	0.0128644	0.029689	0	4
0	0.0153186	0.0284274	0.0224081	0	1
0	0.058679	0.0622886	0.0721638	0	1
0	0.0544535	0.0512053	0.0618131	0	3
0	0.0307686	0.0148734	0.0259075	0	0
0	0.00888423	0.0301997	0.0102355	0	2
0	0.0037279	0.0160817	0.00543924	0	0
0	0.0321434	0.0164274	0.0198304	0	4
0	0.0633162	0.0358596	0.0428362	0	1
0	0.0106525	0.0100147	0.00791852	0	4
0	0.0195687	0.0315063	0.0284329	0	4
0	0.0457214	0.0147182	0.029914	0	1
0	0.0655607	0.0374321	0.0532113	0	1
0	0.0211151	0.0352933	0.027324	0	4
0	0.0625828	0.0171816	0.0483097	0	2
0	0.0100595	0.0121512	0.00733235	0	2
0	0.0360516	0.0540445	0.0420025	0	0
0	0.00863913	0.0220224	0.0129406	0	0
1	0.0387977	0.0841243	0.0652757	0	4
0	0.00695076	0.00894488	0.00593512	0	3
0	0.0375831	0.0225782	0.0375862	0	0
0	0.0806849	0.0408736	0.0367434	0	0
0	0.029901	0.0221552	0.0232272	0	1
0	0.0312176	0.0341362	0.0279109	0	4
0	0.0342095	0.0394623	0.0390879	0	1
0	0.00916813	0.00653864	0.00511548	0	2
0	0.0234948	0.00994258	0.0185514	0	1
0	0.0173223	0.0118626	0.0132675	0	4
0	0.010183	0.0122258	0.00730862	0	1
0	0.0109681	0.00814553	0.00744518	0	1
0	0.00744818	0.0070833	0.00633273	0	0
0	0.043306	0.0482736	0.0571392	0	0
0	0.0237741	0.0788507	0.0334061	0	3
0	0.00864831	0.0129663	0.00777861	0	1
0	0.0448858	0.0584337	0.047564	0	3
0	0.0058331	0.0167216	0.00605265	0	4
0	0.0440667	0.0548069	0.053711	0	3
0	0.0225136	0.0206747	0.0294307	0	3
0	0.0443949	0.0384401	0.0279803	0	0
0	0.0328864	0.0437468	0.0360005	0	0
0	0.0285151	0.0503453	0.0227886	0	2
0	0.010251	0.0125598	0.00807641	0	4
0	0.0534496	0.0150376	0.0246194	0	3
0	0.0560178	0.0132974	0.0311705	0	3
0	0.0700469	0.0329958	0.0554055	0	3
0	0.0178127	0.045329	0.026908	0	2
0	0.0362354	0.0681538	0.0604665	0	2
0	0.0242763	0.0318008	0.0320836	0	2
0	0.0121828	0.016975	0.010892	0	4
0	0.014526	0.0180024	0.0148912	0	1
0	0.00429122	0.0160202	0.00698997	0	2
0	0.0196199	0.00919534	0.0144019	0	3
0	0.00755015	0.0171061	0.00854792	0	2
0	0.0446851	0.0563111	0.0550651	0	0
0	0.0861445	0.0197424	0.0683893	0	4
0	0.0346669	0.028897	0.0312082	0	3
0	0.0272566	0.0162258	0.0152047	0	0
0	0.0205368	0.023491	0.0274098	0	4
0	0.0196034	0.0165949	0.0126985	0	3
0	0.00913074	0.0329542	0.0147288	0	2
0	0.0228562	0.0195039	0.0211006	0	0
0	0.0243303	0.0145918	0.0134736	0	0
0	0.00705994	0.0139678	0.00838209	0	0
0	0.00865574	0.0345797	0.0170268	0	2
0	0.0319533	0.0575816	0.0381076	0	1
0	0.00544439	0.010384	0.00588024	0	3
0	0.0533758	0.0409506	0.0545489	0	4
0	0.00664082	0.00982487	0.0057186	0	2
0	0.0326564	0.0140378	0.0215768	0	2
0	0.021534	0.0135481	0.0160661	0	1
0	0.0520543	0.0133988	0.0234245	0	4
0	0.0176161	0.0359032	0.0196327	0	0
0	0.0530806	0.017265	0.0218834	0	1
0	0.0372925	0.00818935	0.0149659	0	0
0	0.022153	0.0484566	0.0451389	0	3
0	0.0480409	0.0465375	0.0605336	0	3
0	0.0768659	0.0179831	0.0376365	0	3
0	0.0568451	0.0261777	0.0369612	0	0
0	0.0487304	0.0836435	0.0582512	0	1
0	0.0164783	0.00904007	0.00792264	0	2
0	0.0214614	0.0502434	0.0195736	0	1
0	0.0615068	0.0631222	0.0827465	0	4
0	0.052435	0.0420739	0.0670156	0	3
0	0.0156241	0.0167446	0.0161612	0	0
0	0.0520518	0.0351803	0.035259	0	2
0	0.0633853	0.0196585	0.048199	0	1
0	0.0437496	0.0319595	0.0349564	0	0
0	0.0136475	0.0303504	0.0140424	0	0
0	0.0267501	0.0499271	0.0205976	0	1
0	0.0409124	0.0232845	0.0360571	0	4
0	0.0273536	0.0165796	0.0298076	0	1
0	0.0796948	0.0259152	0.0414201	0	4
0	0.00884497	0.0102802	0.00626803	0	1
0	0.0146697	0.00936711	0.0103132	0	3
0	0.0928897	0.0157393	0.0433715	0	0
0	0.0048606	0.012186	0.00746096	0	2
0	0.0230458	0.011068	0.0172574	0	3
0	0.00887775	0.0187348	0.0100484	0	1
0	0.0724025	0.0216736	0.0649759	0	0
0	0.0208621	0.0355982	0.0256163	0	4
0	0.0269757	0.0461395	0.0481505	0	2
0	0.0161771	0.0788708	0.0414347	0	1
0	0.0117808	0.0172195	0.00860381	0	1
0	0.0456535	0.0204925	0.0398766	0	3
0	0.0565495	0.072418	0.0855423	0	4
0	0.0404129	0.0246378	0.0295402	0	1
0	0.00996486	0.027312	0.0128539	0	2
0	0.0210873	0.0167912	0.0142192	0	4
0	0.0300559	0.0522903	0.0479271	0	0
0	0.0261714	0.0464898	0.0229322	0	3
0	0.0184326	0.0172636	0.0248968	0	2
0	0.0346767	0.0166194	0.0155869	0	4
0	0.026145	0.0396622	0.0293802	0	3
0	0.00515895	0.00845976	0.00575258	0	4
0	0.0668532	0.0383811	0.0501664	0	3
0	0.0367405	0.0160004	0.0212884	0	2
0	0.040692	0.0500435	0.0685204	0	3
0	0.0230285	0.0116447	0.0197158	0	1
0	0.00680097	0.00935953	0.0067748	0	1
0	0.0178553	0.0122886	0.0153079	0	1
0	0.022853	0.0169481	0.0264473	0	2
0	0.0139434	0.011749	0.0112621	0	1
0	0.0399098	0.0477981	0.0469973	0	2
0	0.0969617	0.0624921	0.0865215	0	1
0	0.0188854	0.00754857	0.00641908	0	3
0	0.0106491	0.0138067	0.0106041	0	3
0	0.0181763	0.0157733	0.0192534	0	4
0	0.0174766	0.0299624	0.0211422	0	2
0	0.085241	0.0141161	0.0418039	0	0
0	0.0397083	0.0160382	0.0292712	0	2
0	0.0175121	0.0111469	0.0124263	0	3
0	0.0324093	0.0459923	0.0505239	0	4
0	0.0256498	0.0129854	0.0192063	0	3
0	0.010682	0.0229859	0.00990477	0	4
0	0.082379	0.0608983	0.0889073	0	2
0	0.0946973	0.0239025	0.052115	0	3
0	0.0202628	0.0510074	0.0385784	0	3
0	0.0334587	0.0418396	0.0327715	0	2
0	0.00608017	0.00851806	0.00429305	0	4
0	0.0527294	0.0242833	0.0444835	0	2
0	0.0204077	0.027147	0.0213422	0	3
0	0.0177564	0.0175194	0.0138357	0	0
0	0.0275652	0.039132	0.0286241	0	4
0	0.0633363	0.0717035	0.0714686	0	2
0	0.056954	0.0378796	0.0590831	0	1
0	0.0797998	0.0201234	0.0347957	0	3
0	0.0451992	0.0298048	0.0402078	0	3
0	0.00559738	0.00913444	0.00459467	0	2
0	0.0333146	0.0362571	0.0383013	0	4
0	0.114282	0.0369178	0.0642622	0	0
0	0.00802639	0.00614887	0.00559617	0	1
0	0.0388808	0.028695	0.0421963	0	0
0	0.0184801	0.0250432	0.0205795	0	4
0	0.0224511	0.0195321	0.0265183	0	1
0	0.0337887	0.0169596	0.0226728	0	0
0	0.0272596	0.0488991	0.0361271	0	1
0	0.0171641	0.0200751	0.0177492	0	4
0	0.0165719	0.00923171	0.00976644	0	4
0	0.0217926	0.0143195	0.0155313	0	0
0	0.0429844	0.0580212	0.0558196	0	3
0	0.00533852	0.0104729	0.00590695	0	0
0	0.0120518	0.0202632	0.0134178	0	3
0	0.06541	0.0312792	0.040581	0	3
0	0.0518464	0.0165271	0.0214776	0	0
0	0.0458913	0.032089	0.0269517	0	1
0	0.0382927	0.0302968	0.0403249	0	4
0	0.0193913	0.0134526	0.0100144	0	3
0	0.0529587	0.0171153	0.0275024	0	4
0	0.00789033	0.0141766	0.00837641	0	4
0	0.00549922	0.0151513	0.00733817	0	2
0	0.0789596	0.0324112	0.0472727	0	1
0	0.091234	0.0370751	0.0761633	0	2
0	0.00471853	0.0110016	0.0052837	0	4
0	0.0103535	0.0157183	0.00986037	0	4
0	0.00596659	0.00835561	0.00546985	0	0
0	0.00942013	0.00719402	0.00679604	0	1
0	0.0186339	0.015243	0.0120545	0	4
0	0.0815549	0.0283727	0.0533893	0	4
0	0.00438103	0.00913558	0.003917	0	2
0	0.0426921	0.0192374	0.0255723	0	1
0	0.0324854	0.0265254	0.0450427	0	3
0	0.0222552	0.0107347	0.0153713	0	2
0	0.0115755	0.0155677	0.0119234	0	3
0	0.101961	0.0435246	0.116803	0	0
0	0.00452662	0.0263114	0.00438895	0	4
0	0.0235588	0.0159221	0.0128756	0	3
0	0.0100873	0.0263567	0.0149861	0	2
0	0.0070908	0.0088051	0.00604151	0	3
0	0.0185823	0.0136387	0.0149418	0	1
0	0.0758031	0.0552686	0.0691187	0	1
0	0.008185	0.0103289	0.00789367	0	4
0	0.00671524	0.0131291	0.00608163	0	0
0	0.0473296	0.0210215	0.0193344	0	0
0	0.034741	0.0189164	0.0227227	0	0
1	0.0216204	0.028497	0.0221673	0	3
0	0.0155704	0.00890327	0.0133812	0	1
0	0.0134475	0.0242603	0.0173054	0	4
0	0.0340349	0.0127363	0.0250792	0	3
0	0.00626418	0.0331587	0.0131372	0	3
0	0.0202786	0.0164733	0.0188343	0	1
0	0.029485	0.0140484	0.0184037	0	4
0	0.0165302	0.0145597	0.0148423	0	4
0	0.00766818	0.0220555	0.0107223	0	4
0	0.0106688	0.0392174	0.0149359	0	4
0	0.0699551	0.119776	0.134909	0	4
0	0.0265534	0.046236	0.0521649	0	2
0	0.0155095	0.00992225	0.0110131	0	1
0	0.0177316	0.0307194	0.0229656	0	3
0	0.0209241	0.0266474	0.031945	0	1
0	0.0469135	0.00876627	0.0219233	0	0
0	0.0666133	0.0442936	0.0601572	0	3
0	0.0372486	0.0103197	0.0223393	0	0
0	0.0137176	0.00918338	0.00686073	0	2
0	0.00644661	0.00966985	0.00606041	0	0
0	0.00795289	0.00806822	0.00698483	0	1
0	0.00673025	0.0140798	0.00713378	0	2
0	0.0226439	0.0236407	0.0270832	0	1
0	0.0104283	0.0315849	0.0128359	0	4
0	0.0188255	0.024821	0.0177068	0	3
0	0.0133113	0.0119858	0.00940104	0	2
0	0.0624707	0.0260193	0.0503624	0	3
0	0.0624092	0.0593916	0.0695397	0	4
1	0.0549193	0.0608604	0.103846	0	2
0	0.0213414	0.0366643	0.0188572	0	1
0	0.0997981	0.0267451	0.0661924	0	2
0	0.0560196	0.017135	0.0331119	0	1
0	0.0444219	0.0899633	0.0844802	0	4
0	0.0516115	0.0172377	0.0375305	0	4
0	0.00939223	0.0385033	0.0149196	0	3
0	0.0630431	0.0292085	0.0506547	0	1
0	0.0308158	0.00981013	0.0169366	0	3
0	0.0229039	0.0134963	0.0246501	0	4
0	0.0735587	0.0256465	0.0790549	0	0
0	0.0326734	0.0115752	0.0163998	0	4
0	0.0238583	0.0234305	0.0280048	0	1
0	0.0202628	0.00747566	0.00882831	0	1
0	0.0090781	0.0142598	0.00848303	0	2
0	0.0149345	0.0209008	0.0118157	0	4
0	0.00623005	0.00826382	0.00551555	0	2
0	0.00815315	0.00789339	0.00629193	0	4
0	0.181046	0.0611056	0.135571	0	3
0	0.0249915	0.0134858	0.0188269	0	4
0	0.0185192	0.0227442	0.00820687	0	0
1	0.107848	0.0642636	0.0811408	0	3
0	0.0350469	0.0485362	0.0410493	0	0
0	0.0707577	0.0196932	0.0575453	0	3
0	0.104056	0.127191	0.212655	0	1
0	0.00668285	0.0243186	0.00738921	0	2
0	0.0241634	0.0689972	0.0285204	0	3
0	0.00707722	0.03765	0.0164963	0	2
0	0.0749956	0.0189697	0.0484369	0	0
0	0.0141269	0.0137433	0.0132979	0	3
0	0.00695978	0.00953728	0.00537835	0	1
0	0.0230113	0.0143933	0.0225387	0	3
0	0.00528089	0.00773213	0.0053579	0	2
0	0.0761788	0.0372938	0.0566008	0	1
0	0.0152289	0.0244218	0.0119149	0	1
0	0.0153371	0.0444327	0.0236512	0	0
0	0.0235512	0.0126056	0.0205194	0	2
0	0.0268135	0.0209223	0.0177577	0	4
0	0.0639827	0.0541214	0.0816892	0	2
0	0.079559	0.0268719	0.0510464	0	1
0	0.0679641	0.0411122	0.0697499	0	4
0	0.013498	0.0146032	0.0113853	0	3
0	0.0523821	0.0462384	0.0618305	0	3
0	0.00639154	0.0117807	0.00489794	0	3
0	0.0332048	0.0130629	0.0171808	0	4
0	0.0121414	0.00666108	0.00659625	0	2
0	0.0556368	0.0513991	0.0737982	0	1
0	0.0169075	0.0202596	0.0155273	0	3
0	0.00596879	0.0102244	0.00562716	0	1
0	0.0143261	0.0162046	0.0102735	0	1
0	0.00721473	0.0166309	0.00685573	0	4
0	0.0385089	0.0709398	0.0564593	0	0
0	0.0184784	0.0181187	0.0190936	0	2
0	0.0121916	0.0246545	0.0140414	0	0
0	0.0525505	0.0651051	0.0607345	0	2
0	0.047281	0.0191507	0.0369538	0	2
0	0.010158	0.025593	0.0105832	0	3
0	0.00578737	0.0388698	0.010773	0	4
0	0.0261231	0.0157489	0.0155484	0	0
0	0.00524993	0.00786379	0.00445139	0	2
0	0.0576178	0.0350955	0.0569331	0	2
0	0.046897	0.00951528	0.0179843	0	4
1	0.0920832	0.0669586	0.135652	0	1
0	0.0191791	0.0293007	0.0267716	0	3
0	0.0232975	0.0195017	0.0110929	0	0
0	0.0664168	0.111462	0.137053	0	1
0	0.00436129	0.0275964	0.00801968	0	4
0	0.082442	0.0811936	0.102741	0	1
0	0.0778996	0.0682466	0.0935015	0	4
0	0.00800921	0.0172701	0.00992961	0	0
0	0.0872695	0.0589338	0.11152	0	3
0	0.0107066	0.0123729	0.00766446	0	4
0	0.0271358	0.0426244	0.0398584	0	4
0	0.0424806	0.0121562	0.0234112	0	4
0	0.00851792	0.0116778	0.00912134	0	4
0	0.030428	0.0224077	0.0279169	0	3
0	0.0266705	0.0103916	0.0137484	0	2
1	0.0562857	0.0215838	0.0492603	0	4
0	0.0294244	0.00957934	0.018462	0	3
0	0.132884	0.0176817	0.0433458	0	4
0	0.0238991	0.016184	0.0198423	0	0
0	0.0299505	0.0224938	0.0340013	0	0
0	0.00923562	0.0101489	0.00773643	0	4
0	0.0295948	0.0196281	0.0139174	0	4
0	0.0310519	0.0225496	0.0253008	0	3
0	0.00506949	0.0118944	0.00563489	0	0
0	0.00510506	0.0135571	0.00566097	0	1
0	0.0952892	0.048698	0.0812422	0	0
0	0.00870115	0.012935	0.00629911	0	4
0	0.0156894	0.0337726	0.0228261	0	4
0	0.063677	0.0782106	0.0868835	0	4
0	0.0489325	0.0287478	0.0243672	0	4
0	0.00488329	0.0102577	0.00510313	0	4
0	0.0262899	0.042533	0.0240921	0	1
0	0.0932919	0.0409596	0.0710496	0	4
0	0.0126733	0.0107172	0.0107039	0	4
0	0.0638434	0.0398487	0.0619298	0	0
0	0.00863463	0.027021	0.00836908	0	3
0	0.0234918	0.0780179	0.0533581	0	0
0	0.0362738	0.155232	0.087423	0	3
0	0.0630818	0.0289975	0.0544873	0	3
0	0.0378588	0.0470962	0.0402282	0	3
0	0.0163487	0.0442381	0.0212161	0	3
0	0.0100988	0.0162487	0.00783652	0	1
0	0.00667874	0.0113497	0.00586118	0	2
0	0.037489	0.0415285	0.0318014	0	0
0	0.00881398	0.0123863	0.00815244	0	3
0	0.0504483	0.0158811	0.0347109	0	2
0	0.0557585	0.0485717	0.0604379	0	2
0	0.00953502	0.0229715	0.0126408	0	2
0	0.0237209	0.0222706	0.0251972	0	0
0	0.0530429	0.0261342	0.0258095	0	0
1	0.0471538	0.0413198	0.0566792	0	2
0	0.0108332	0.00744194	0.0073117	0	4
0	0.0152282	0.00930758	0.0120152	0	4
0	0.0107606	0.0113369	0.00915418	0	2
0	0.0423028	0.0475627	0.0369122	0	3
0	0.0137848	0.0555256	0.0158574	0	2
0	0.0138231	0.00988591	0.0133947	0	4
0	0.0390057	0.0254827	0.0328552	0	3
0	0.013487	0.0383309	0.0287576	0	3
0	0.081952	0.0520379	0.084328	0	1
0	0.0139694	0.0219288	0.0147808	0	0
0	0.0292754	0.038088	0.0258923	0	3
0	0.00503662	0.00995236	0.00497572	0	0
0	0.0064168	0.00807278	0.00575131	0	1
0	0.0684535	0.0710395	0.0786842	0	4
0	0.0178155	0.0097498	0.0103575	0	3
0	0.0293833	0.0212702	0.0300471	0	0
0	0.0120997	0.009444	0.00858855	0	2
0	0.0951407	0.0706486	0.106133	0	3
0	0.00463389	0.0104136	0.00499882	0	2
0	0.0105709	0.0113821	0.00876588	0	2
0	0.0239325	0.0196201	0.0284601	0	2
0	0.0172177	0.00871261	0.0125441	0	1
0	0.0887535	0.0397797	0.0696261	0	1
0	0.0137436	0.032543	0.01595	0	0
0	0.0380001	0.0163656	0.0225336	0	0
0	0.0735394	0.0505632	0.0716339	0	1
0	0.0597829	0.0399874	0.0700097	0	0
0	0.029288	0.0496488	0.0209698	0	4
0	0.039316	0.0600305	0.0420529	0	4
0	0.0114789	0.033914	0.0202119	0	0
0	0.0368133	0.0129482	0.0215228	0	2
0	0.0491559	0.0215876	0.0423993	0	0
0	0.0107072	0.0461541	0.0254886	0	1
0	0.0736356	0.0791087	0.0864755	0	3
0	0.00930894	0.0358883	0.0130899	0	3
0	0.00360019	0.00784474	0.0039294	0	3
0	0.0149459	0.0343778	0.0157112	0	4
0	0.0385703	0.0236824	0.0241093	0	2
0	0.0148183	0.0223697	0.0131258	0	0
0	0.0900439	0.0455391	0.0816918	0	4
0	0.0725988	0.0103375	0.0348013	0	3
0	0.042733	0.0376972	0.0528058	0	1
0	0.0438679	0.0363567	0.0488631	0	2
0	0.00844018	0.0124963	0.00652617	0	0
0	0.0759153	0.0273349	0.0418383	0	1
0	0.00646574	0.00730617	0.00450572	0	4
0	0.0301579	0.0339376	0.0286882	0	1
0	0.0131345	0.0161559	0.0123388	0	4
0	0.0439192	0.0342672	0.0438559	0	2
0	0.0229615	0.00897725	0.0155884	0	3
0	0.00565842	0.00823358	0.00574314	0	4
0	0.0405932	0.0508165	0.0492449	0	0
0	0.00428292	0.0129692	0.00621541	0	4
0	0.0115502	0.00985049	0.0105952	0	1
0	0.0574323	0.0216842	0.0323017	0	2
0	0.00377772	0.0218921	0.0078389	0	4
0	0.00481095	0.0135133	0.00653496	0	2
0	0.0184119	0.0280515	0.01815	0	4
0	0.0506641	0.0224303	0.0363225	0	0
0	0.0233031	0.0311831	0.014826	0	2
0	0.017888	0.0152746	0.0138782	0	1
0	0.00863446	0.0146954	0.0111375	0	4
0	0.00485958	0.0101674	0.00573105	0	4
1	0.0426207	0.0889136	0.0705765	0	3
0	0.0691883	0.0358774	0.0640272	0	1
0	0.0228345	0.0126677	0.0124088	0	3
0	0.0332048	0.0393902	0.0351793	0	0
0	0.0393073	0.0197059	0.0285056	0	4
0	0.0566055	0.0544809	0.0682821	0	2
0	0.0175935	0.0145388	0.0158704	0	3
0	0.00973404	0.0195552	0.00787274	0	2
0	0.014616	0.0247491	0.0148871	0	4
0	0.00588054	0.0094523	0.00569772	0	1
0	0.0191411	0.0291905	0.0188123	0	0
0	0.0107231	0.0109679	0.00860286	0	1
0	0.0285898	0.0186439	0.0233275	0	2
0	0.00779167	0.0145462	0.00730969	0	2
0	0.0139011	0.00965983	0.0130684	0	3
0	0.0245735	0.00791961	0.0141458	0	1
0	0.0162039	0.0240228	0.0179478	0	1
0	0.0183552	0.00978022	0.0102102	0	4
0	0.0578142	0.035172	0.0372887	0	4
0	0.0310841	0.0219102	0.0253195	0	3
0	0.0081632	0.0254658	0.0173715	0	1
0	0.0156386	0.0106078	0.016214	0	2
0	0.0130696	0.0109298	0.0100377	0	3
0	0.00498319	0.0432039	0.00812181	0	2
0	0.0231027	0.0203487	0.0227871	0	3
0	0.0167743	0.00967962	0.0074224	0	3
0	0.00508837	0.0117396	0.00442739	0	0
0	0.0823252	0.0782427	0.0926032	0	1
0	0.0094456	0.0118699	0.00770554	0	4
0	0.0413213	0.0132949	0.0261155	0	4
0	0.0108603	0.00867065	0.00738797	0	4
0	0.082428	0.0584973	0.0773165	0	0
0	0.0893069	0.025939	0.0593635	0	3
0	0.00973934	0.00840927	0.00733342	0	0
0	0.0893364	0.0239086	0.0597227	0	4
0	0.075326	0.0384825	0.0607937	0	4
0	0.0149497	0.0114329	0.0106271	0	3
0	0.0952292	0.0339163	0.0738259	0	4
0	0.00707073	0.00947894	0.00518467	0	3
0	0.0396421	0.0252632	0.0343711	0	1
0	0.0138351	0.007659	0.00859538	0	4
0	0.0781332	0.0200926	0.0403069	0	3
0	0.0123032	0.00875177	0.0090423	0	1
0	0.0988324	0.0443311	0.0876727	0	0
0	0.0694682	0.0679671	0.104041	0	3
0	0.0404786	0.0142473	0.0273241	0	0
0	0.0992073	0.0458318	0.111267	0	4
0	0.00510675	0.0204192	0.00710273	0	0
0	0.0191791	0.0336113	0.0195723	0	0
0	0.0528902	0.0242167	0.0478309	0	0
0	0.0685371	0.0221849	0.0400284	0	0
0	0.0390143	0.0145654	0.0333312	0	4
0	0.0949201	0.0503328	0.11531	0	2
0	0.0121577	0.020988	0.00840199	0	3
0	0.0686591	0.0652328	0.101644	0	4
0	0.0187352	0.0495908	0.0254161	0	1
0	0.00738786	0.0238803	0.0171322	0	2
0	0.00589856	0.0144962	0.00811762	0	4
0	0.0475969	0.0482092	0.0516818	0	4
0	0.0289561	0.0165477	0.0176127	0	0
0	0.0349373	0.0405291	0.0451743	0	2
0	0.0940208	0.0639928	0.0878689	0	4
0	0.00734291	0.0204679	0.00533905	0	4
0	0.0466711	0.0284379	0.0396011	0	1
0	0.0450771	0.0477021	0.0419755	0	1
0	0.0100611	0.0118971	0.00986125	0	2
0	0.0262797	0.0260123	0.02808	0	1
0	0.0919133	0.0566289	0.0979323	0	0
0	0.0325778	0.0280368	0.0529738	0	1
0	0.0137931	0.0138455	0.012881	0	3
0	0.00943759	0.0131971	0.00700776	0	4
0	0.00981326	0.0257698	0.0157223	0	2
0	0.0571832	0.0623188	0.0634659	0	2
0	0.0138313	0.0227135	0.0152842	0	1
0	0.0766118	0.0599455	0.0782397	0	1
0	0.00625133	0.00784582	0.00500102	0	4
0	0.0106437	0.0321061	0.0154295	0	2
0	0.030959	0.0095436	0.0182311	0	2
0	0.0123367	0.0146283	0.0134886	0	4
0	0.0382142	0.00980886	0.0161275	0	0
0	0.0364045	0.0166127	0.0238704	0	1
0	0.0146401	0.0141369	0.0133728	0	3
0	0.00577261	0.011443	0.00628281	0	2
0	0.116348	0.189215	0.3056	0	1
0	0.0156157	0.0152342	0.0160286	0	3
0	0.0103912	0.0112263	0.00817681	0	1
0	0.0136679	0.0202308	0.0130753	0	2
0	0.0472956	0.0118982	0.024874	0	4
0	0.0128321	0.0088877	0.00785361	0	3
0	0.0788043	0.0304345	0.0678778	0	4
0	0.0151592	0.0144025	0.0163664	0	0
0	0.0789596	0.0342968	0.0499819	0	0
0	0.00626006	0.026325	0.0101717	0	4
0	0.0194132	0.0342069	0.0250497	0	4
0	0.00370143	0.0151396	0.00523942	0	2
0	0.0253729	0.0124835	0.0193801	0	0
0	0.0138975	0.0147929	0.011869	0	0
0	0.0114465	0.0223211	0.00826574	0	4
0	0.0788621	0.0687536	0.12631	0	4
0	0.0161695	0.01286	0.012231	0	0
0	0.0135695	0.0153234	0.0113266	0	0
0	0.0357467	0.026421	0.0287185	0	4
0	0.082588	0.0522809	0.0705241	0	4
0	0.0208158	0.00987144	0.011317	0	4
0	0.00546328	0.00966247	0.00497163	0	2
0	0.0702269	0.0385572	0.0636887	0	1
0	0.024231	0.0110184	0.0153742	0	1
0	0.107386	0.0273572	0.0710137	0	0
1	0.121274	0.0441312	0.0897014	0	3
0	0.0268451	0.0247311	0.0335478	0	0
0	0.0942868	0.0553141	0.106772	0	0
0	0.00392356	0.0290316	0.00715661	0	1
0	0.0232738	0.0562527	0.0253974	0	0
0	0.0599104	0.0608164	0.0575422	0	3
0	0.0937662	0.0352	0.0587357	0	2
0	0.0885708	0.0692575	0.116773	0	1
0	0.00480812	0.0170014	0.00579211	0	4
0	0.00950631	0.0127247	0.0102723	0	3
0	0.0771586	0.0495567	0.0782261	0	2
0	0.0426843	0.0303112	0.0433186	0	0
0	0.0175316	0.00857767	0.0119623	0	4
1	0.0374611	0.0197149	0.0380903	0	4
0	0.048411	0.0169893	0.0337754	0	1
0	0.048036	0.0335637	0.0299859	0	0
0	0.0546651	0.0307965	0.0637077	0	3
0	0.0119385	0.0163503	0.0123915	0	2
0	0.0244839	0.0184786	0.0170906	0	4
0	0.0540438	0.0271736	0.0536701	0	0
0	0.00914247	0.0154857	0.0105498	0	3
0	0.0282802	0.0231813	0.0203952	0	1
0	0.0201554	0.0131923	0.0162504	0	3
0	0.0943638	0.0224982	0.0534462	0	4
0	0.0313363	0.0113363	0.0210227	0	2
0	0.0128891	0.0108553	0.00876115	0	2
0	0.0664633	0.0219993	0.0346872	0	2
0	0.0158481	0.0146386	0.014353	0	1
1	0.0320376	0.0179205	0.0268859	0	0
0	0.0109049	0.0213396	0.0109023	0	4
0	0.0382255	0.0146073	0.0381931	0	4
0	0.00947776	0.0169325	0.0122628	0	1
0	0.0139667	0.043461	0.0270214	0	0
0	0.0208834	0.0143277	0.0124708	0	2
0	0.0569302	0.0333034	0.0459219	0	3
0	0.00991975	0.0138764	0.0119415	0	0
0	0.082411	0.0308771	0.0524463	0	4
0	0.0847431	0.0477463	0.0772958	0	2
0	0.0197187	0.0102219	0.0160692	0	2
0	0.00679373	0.0085251	0.00565407	0	3
0	0.137108	0.035517	0.110004	0	0
0	0.0223232	0.0086327	0.0138244	0	2
0	0.0108678	0.0189844	0.0089969	0	2
1	0.0503153	0.0274204	0.0391363	0	3
0	0.00941453	0.0201674	0.00942426	0	0
0	0.018576	0.008827	0.0146065	0	4
0	0.051178	0.0472986	0.0739196	0	2
0	0.0103203	0.0104568	0.00929055	0	2
0	0.014481	0.0316636	0.0118584	0	3
0	0.053609	0.0284403	0.0622567	0	4
1	0.0595383	0.0305281	0.0555705	0	2
0	0.0386529	0.00908356	0.0245038	0	1
0	0.00706506	0.0205302	0.0077484	0	2
0	0.024392	0.0460122	0.034965	0	2
0	0.0044606	0.0165232	0.00634745	0	1
0	0.0628606	0.0283024	0.0428146	0	0
0	0.0351738	0.0642713	0.0919441	0	3
0	0.0576441	0.0252783	0.0376888	0	0
0	0.0327093	0.0226809	0.0249002	0	2
0	0.014127	0.0131781	0.0112578	0	2
0	0.0405413	0.0251403	0.0349642	0	0
0	0.0286765	0.0155454	0.0232954	0	1
0	0.0362959	0.014021	0.0260799	0	2
0	0.0214898	0.0111405	0.0150279	0	4
0	0.0105566	0.016679	0.0113493	0	2
0	0.0287543	0.0190965	0.0174537	0	1
0	0.017242	0.0239619	0.0145052	0	3
0	0.00463449	0.00941969	0.00426877	0	3
0	0.0254653	0.0431699	0.0413019	0	2
0	0.01851	0.0179503	0.0112797	0	0
0	0.00683699	0.0199752	0.00788582	0	0
0	0.0437597	0.0495482	0.0313017	0	2
0	0.00586449	0.00743842	0.00382492	0	3
0	0.0248722	0.0343574	0.025313	0	0
0	0.0341962	0.0306233	0.0275488	0	0
0	0.0277433	0.00863224	0.0144116	0	2
0	0.00827669	0.0150775	0.00706228	0	0
0	0.0194596	0.0421443	0.0255958	0	3
0	0.0565365	0.0371463	0.0418747	0	2
0	0.02925	0.0244353	0.0251181	0	4
0	0.0251995	0.0142703	0.0169873	0	3
0	0.0264692	0.0337137	0.0326012	0	0
0	0.0419345	0.0491107	0.0631304	0	3
0	0.038754	0.0478723	0.0435503	0	3
0	0.0194037	0.0121796	0.0176738	0	0
0	0.0262267	0.0224965	0.0198441	0	3
0	0.0330758	0.0350646	0.0299203	0	0
0	0.0282653	0.0110872	0.0166322	0	4
0	0.0236642	0.00781558	0.00656911	0	2
0	0.0349564	0.0427369	0.0432685	0	0
0	0.0833374	0.0494601	0.087015	0	2
0	0.00999468	0.0199297	0.0120448	0	3
0	0.0199371	0.0142895	0.0194676	0	4
0	0.0549387	0.033934	0.0469991	0	4
0	0.0102644	0.0339162	0.0160574	0	0
0	0.0496414	0.0190377	0.0308959	0	4
0	0.012996	0.0164807	0.0129597	0	3
0	0.00831754	0.0254634	0.0135461	0	4
0	0.129326	0.0323446	0.0806773	0	3
0	0.0598774	0.0165493	0.0294737	0	1
0	0.0543324	0.0403485	0.05752	0	2
0	0.109383	0.0296733	0.0570389	0	0
0	0.00364608	0.0125909	0.00564051	0	4
0	0.0557357	0.0349423	0.0476455	0	2
1	0.0426078	0.0305637	0.0298812	0	1
0	0.0377925	0.0373308	0.0289508	0	3
0	0.0854747	0.0333712	0.0653323	0	0
0	0.025218	0.0193877	0.0322361	0	0
0	0.0112066	0.0302027	0.0125314	0	3
0	0.0212815	0.0163511	0.0130284	0	3
0	0.00955239	0.00778667	0.00763578	0	2
0	0.0212246	0.032803	0.0233613	0	4
0	0.018372	0.0120436	0.011905	0	3
0	0.0168442	0.0158404	0.0154827	0	1
0	0.0392178	0.0587955	0.0573506	0	3
0	0.0168462	0.0099173	0.0115485	0	4
0	0.0389133	0.0153781	0.0245971	0	4
0	0.00566322	0.0198042	0.00479896	0	2
0	0.0100915	0.0107123	0.00831353	0	3
0	0.0309265	0.0354829	0.0222371	0	3
0	0.0802531	0.0286734	0.058978	0	4
0	0.0329135	0.0145811	0.0273654	0	0
0	0.0354543	0.0124412	0.0180377	0	1
0	0.0221883	0.0139768	0.0119051	0	0
0	0.00793156	0.0148367	0.00733321	0	3
0	0.0199377	0.0114853	0.0122712	0	4
0	0.0792535	0.0294361	0.0589059	0	4
0	0.0284055	0.0226849	0.0210297	0	2
0	0.058579	0.0136389	0.0268543	0	4
0	0.0196619	0.0120711	0.0181288	0	2
0	0.065595	0.0753568	0.0734749	0	1
0	0.00485882	0.00845536	0.00470598	0	4
0	0.0324703	0.0208621	0.0155716	0	1
0	0.0280919	0.0179516	0.0207156	0	3
0	0.0186535	0.0306786	0.0189401	0	2
0	0.0159	0.0131138	0.00846371	0	3
0	0.0239652	0.0220685	0.0178779	0	3
0	0.0112734	0.0239919	0.0149942	0	4
0	0.0224197	0.00809384	0.0139816	0	2
0	0.00935952	0.021722	0.011033	0	3
1	0.0670018	0.0407332	0.0536576	0	3
0	0.0439016	0.0282111	0.0379205	0	0
0	0.00906611	0.00693235	0.00464111	0	4
0	0.0998838	0.094565	0.127028	0	2
0	0.00707266	0.0103035	0.00583077	0	1
0	0.0122385	0.0195115	0.0115004	0	0
1	0.0911346	0.096325	0.113921	0	2
0	0.0193942	0.0446878	0.0268999	0	1
0	0.0516089	0.0483736	0.060734	0	0
0	0.0330527	0.0343368	0.0311041	0	0
0	0.00486105	0.0114397	0.00446727	0	1
0	0.00789001	0.0140071	0.00896824	0	1
0	0.0334596	0.0301931	0.0466884	0	1
0	0.0328891	0.0201344	0.0272405	0	3
0	0.00772298	0.0138154	0.00748828	0	2
0	0.0667332	0.0282218	0.0695827	0	1
0	0.00794181	0.0103442	0.00661886	0	3
0	0.00567619	0.0105878	0.00510301	0	2
0	0.0296312	0.0111037	0.0237296	0	1
0	0.0220633	0.0214147	0.0288572	0	1
0	0.0235297	0.0116827	0.0166488	0	0
0	0.0376142	0.00836159	0.0190693	0	4
0	0.00938658	0.00891304	0.00636401	0	4
0	0.0487515	0.0556508	0.0496495	0	4
0	0.00453721	0.0244452	0.00986535	0	4
0	0.0102327	0.0898606	0.0295204	0	1
0	0.0221159	0.0222257	0.0199627	0	4
0	0.0233224	0.0814568	0.0327547	0	0
0	0.0123747	0.00896118	0.0105574	0	3
0	0.0192911	0.0326899	0.0174434	0	4
0	0.0633992	0.0755093	0.0710914	0	1
0	0.128336	0.0493937	0.0856562	0	0
0	0.00606602	0.0161332	0.00782745	0	2
0	0.00838088	0.0125423	0.00561761	0	2
0	0.0117014	0.0207307	0.012498	0	1
0	0.0149936	0.0141557	0.00900347	0	4
0	0.0534577	0.0344409	0.0580428	0	1
0	0.00708903	0.011775	0.00468944	0	4
0	0.0169535	0.0113226	0.0119827	0	3
0	0.0188978	0.0154451	0.0198267	0	3
0	0.0153661	0.0166466	0.0151266	0	3
0	0.0264579	0.0301749	0.0351124	0	2
0	0.0392412	0.00939297	0.0175807	0	3
0	0.0679022	0.0276365	0.0555299	0	2
0	0.0408601	0.0129325	0.0156763	0	2
0	0.00667411	0.0159371	0.00774396	0	0
1	0.0546268	0.0935959	0.0716577	0	4
0	0.0153525	0.0194474	0.010876	0	2
0	0.0201528	0.0134179	0.0170229	0	2
0	0.0104109	0.0165039	0.011021	0	3
0	0.00660051	0.00760459	0.00556126	0	4
0	0.0605013	0.0185618	0.0409194	0	1
0	0.05051	0.0502464	0.059837	0	3
0	0.00473494	0.018873	0.00470424	0	0
0	0.0274568	0.00842423	0.016309	0	0
0	0.0256819	0.033825	0.023677	0	4
0	0.0363239	0.0435877	0.0352421	0	4
0	0.0339181	0.0175744	0.0180352	0	1
0	0.0699388	0.0297154	0.0685827	0	2
0	0.0171822	0.0208157	0.0205408	0	1
0	0.0300541	0.0139875	0.015569	0	2
0	0.00385397	0.0133275	0.00444033	0	4
0	0.00753987	0.00769969	0.00518471	0	0
0	0.0378807	0.0172924	0.0264929	0	3
0	0.00429122	0.0140094	0.00604169	0	4
0	0.0072909	0.0518917	0.0188925	0	0
0	0.0323977	0.0314357	0.0229068	0	3
0	0.159196	0.0272682	0.088008	0	3
0	0.0485686	0.0181554	0.0307442	0	0
0	0.00513374	0.0392078	0.00954232	0	4
0	0.0505334	0.0550044	0.0325426	0	2
0	0.0227157	0.0156478	0.0185903	0	0
0	0.0166865	0.0177586	0.0114342	0	3
0	0.00626863	0.0105258	0.00603535	0	0
0	0.00573711	0.0220504	0.00814984	0	2
0	0.0481812	0.01151	0.0216567	0	1
0	0.0556901	0.0520706	0.0665942	0	1
0	0.0880643	0.0207627	0.0394911	0	0
0	0.0228667	0.0433921	0.0243919	0	1
0	0.00574756	0.0112002	0.0055437	0	4
0	0.0193614	0.0176656	0.0210245	0	4
0	0.025408	0.0128737	0.0122457	0	3
0	0.031248	0.0195282	0.0292627	0	0
0	0.0244464	0.0244593	0.0176304	0	0
0	0.0231395	0.0315658	0.0302211	0	0
0	0.0675999	0.0417112	0.0306885	0	1
0	0.0488529	0.0258981	0.0414842	0	0
0	0.0330856	0.0166862	0.0289318	0	0
0	0.0175564	0.022506	0.0176877	0	4
0	0.0184748	0.0115536	0.0182761	0	1
0	0.0165957	0.0222101	0.0158623	0	0
0	0.0559968	0.0401354	0.0622444	0	2
0	0.0297639	0.0692884	0.052878	0	4
0	0.0707348	0.0201186	0.0473012	0	4
0	0.0422966	0.0480449	0.0395409	0	2
0	0.0153751	0.0187246	0.0128954	0	3
0	0.00938587	0.0139315	0.00925386	0	0
0	0.00864636	0.0208513	0.00928671	0	1
0	0.0693883	0.0794217	0.0960728	0	2
0	0.00527262	0.00696796	0.00454345	0	2
0	0.00371916	0.0100895	0.00434701	0	3
0	0.0198119	0.0119298	0.0140822	0	1
0	0.0595495	0.0297462	0.0467838	0	4
0	0.0198003	0.0177491	0.0171843	0	1
0	0.0511052	0.0301873	0.0384078	0	2
0	0.0307556	0.0333925	0.030896	0	2
0	0.0378793	0.0483095	0.0333276	0	1
0	0.0200241	0.0181148	0.0113781	0	3
0	0.0101129	0.0156753	0.00803827	0	3
0	0.0603048	0.0271836	0.0392249	0	4
0	0.0185929	0.0124668	0.013105	0	2
0	0.025067	0.0304717	0.032404	0	0
0	0.0520917	0.0109004	0.0373308	0	0
0	0.0827131	0.024178	0.0588003	0	1
0	0.0193114	0.0313896	0.0168527	0	0
0	0.01024	0.0143253	0.00851384	0	0
0	0.0242763	0.0115942	0.0183238	0	3
0	0.0120912	0.0337746	0.0134811	0	1
0	0.0176593	0.0211348	0.0165726	0	4
0	0.0280454	0.0282884	0.0290015	0	2
0	0.0501492	0.0399639	0.0476918	0	1
0	0.00363394	0.0133347	0.0042919	0	1
0	0.0686936	0.0203663	0.0560514	0	4
0	0.010263	0.0116073	0.00867796	0	0
0	0.0130576	0.0317724	0.0188516	0	0
0	0.0176384	0.00855197	0.0119186	0	3
0	0.0200972	0.0414661	0.0316123	0	2
0	0.0158746	0.030733	0.0206099	0	2
0	0.0563817	0.0532075	0.0402782	0	4
0	0.0203813	0.0167063	0.0229239	0	4
0	0.0132143	0.0140451	0.0121488	0	1
1	0.0375336	0.0419002	0.0395821	0	4
0	0.0564726	0.0721606	0.0532868	0	3
0	0.034514	0.0238727	0.0265339	0	4
0	0.073922	0.0657553	0.0843269	0	2
0	0.0160295	0.0138674	0.0113057	0	4
0	0.0377291	0.0107382	0.0247547	0	3
0	0.0171094	0.0135239	0.0134152	0	1
0	0.0141489	0.0108251	0.0116164	0	1
0	0.0802462	0.0485477	0.0828129	0	4
0	0.0275824	0.0388366	0.0285078	0	0
0	0.147682	0.0693004	0.0968823	0	3
0	0.148181	0.0335207	0.0846738	0	4
0	0.0247906	0.037806	0.0224488	0	3
0	0.010869	0.00882183	0.00805072	0	0
0	0.0104563	0.00953188	0.00874802	0	2
0	0.0183501	0.0191764	0.0194275	0	0
0	0.0163732	0.0389671	0.0310476	0	2
0	0.020315	0.0477028	0.0287309	0	0
0	0.0649443	0.00738778	0.0297816	0	3
0	0.00650018	0.0158317	0.00824168	0	0
0	0.0399404	0.0105685	0.0218496	0	3
0	0.0906471	0.0164137	0.0417855	0	0
0	0.0864504	0.0384679	0.0643736	0	2
0	0.056556	0.0314919	0.0447594	0	2
0	0.0336422	0.0215449	0.0245653	0	0
0	0.0821459	0.0366263	0.0506803	0	4
0	0.00802087	0.0167915	0.0092231	0	4
0	0.0758599	0.0512243	0.0862233	0	0
0	0.0313404	0.02178	0.0194559	0	0
0	0.00691256	0.00816159	0.00568242	0	4
1	0.0371251	0.0444374	0.0418021	0	3
0	0.0264079	0.0325674	0.0275323	0	0
0	0.0256691	0.0411972	0.0242319	0	0
0	0.12067	0.0744625	0.0812199	0	4
0	0.0113107	0.0127939	0.0108653	0	3
0	0.0387135	0.0422106	0.053471	0	1
0	0.0519119	0.0112289	0.0313696	0	0
0	0.00759865	0.0239474	0.00702893	0	2
0	0.0227149	0.0287033	0.0195161	0	3
0	0.0318244	0.0215767	0.0216627	0	1
0	0.00543468	0.0101887	0.00629554	0	2
0	0.0336988	0.0382682	0.0287009	0	0
0	0.0310746	0.039505	0.037554	0	4
0	0.0393031	0.0144815	0.0241119	0	4
0	0.0183662	0.0121561	0.0157854	0	1
0	0.0038949	0.00822294	0.00431609	0	4
0	0.00670339	0.00690707	0.00556886	0	4
0	0.0208141	0.0226304	0.0131931	0	3
0	0.008185	0.012888	0.00832901	0	3
0	0.0293839	0.0100983	0.0154869	0	0
0	0.0189276	0.0127858	0.00920281	0	3
0	0.0101447	0.0476129	0.0132868	0	4
0	0.0189317	0.0111502	0.0102503	0	3
0	0.0216067	0.0166306	0.0168222	0	1
0	0.034233	0.0139976	0.0145353	0	3
0	0.085241	0.0293081	0.075091	0	1
0	0.0383351	0.0187818	0.0286387	0	4
0	0.0108256	0.00922435	0.00658134	0	2
0	0.0331762	0.0460262	0.0470487	0	3
0	0.0902568	0.0174553	0.0418312	0	1
0	0.0309524	0.0258164	0.0358748	0	2
0	0.00645693	0.0210764	0.00703273	0	1
0	0.00782474	0.00728645	0.00575582	0	0
0	0.069333	0.0901681	0.096083	0	0
0	0.0242953	0.0128297	0.015333	0	3
0	0.0373641	0.050885	0.0427232	0	4
0	0.0163483	0.0651055	0.0148072	0	3
0	0.0755398	0.0174357	0.0510007	0	0
0	0.0107267	0.0157686	0.0106616	0	2
0	0.0176223	0.0210151	0.0192017	0	1
0	0.0171237	0.0253424	0.0282865	0	2
0	0.0252346	0.0326779	0.0189313	0	1
0	0.00477269	0.0183376	0.00615523	0	2
0	0.063677	0.0433861	0.0553206	0	2
0	0.0117951	0.0220027	0.0137323	0	4
0	0.00911508	0.0132026	0.00833405	0	0
0	0.0399283	0.0257277	0.0197096	0	4
0	0.044796	0.0413135	0.0307763	0	0
0	0.0114326	0.033156	0.00994161	0	2
0	0.0363571	0.0115877	0.0204141	0	0
0	0.147457	0.0385963	0.0862109	0	1
0	0.0221215	0.0648936	0.0353435	0	4
1	0.0673461	0.0240072	0.0471598	0	1
0	0.011384	0.0173554	0.00797154	0	4
0	0.0093332	0.0190851	0.00964175	0	0
0	0.0227207	0.010692	0.014644	0	3
1	0.0511052	0.0218287	0.0482911	0	4
0	0.014173	0.0139368	0.0149053	0	1
0	0.0186093	0.00983959	0.010229	0	3
0	0.00911443	0.0231073	0.0181904	0	2
0	0.0153455	0.030709	0.0172222	0	4
0	0.00989494	0.0254217	0.0108057	0	1
0	0.115873	0.0570306	0.0874673	0	0
0	0.00431512	0.0180351	0.00621811	0	4
0	0.0283355	0.0172056	0.0223232	0	3
0	0.0151363	0.0167869	0.0146878	0	0
0	0.0111864	0.0139654	0.0151201	0	3
0	0.00878414	0.00670566	0.0060065	0	3
1	0.0956578	0.0696578	0.130375	0	0
0	0.0137765	0.0132479	0.00817801	0	0
0	0.00706726	0.00817608	0.00647069	0	0
0	0.0353443	0.0187163	0.0277749	0	3
0	0.00851666	0.0113634	0.00784793	0	1
0	0.0628363	0.0266849	0.0552182	0	3
0	0.0174177	0.00924125	0.0108826	0	4
0	0.0291388	0.0318829	0.0455237	0	0
0	0.0069549	0.00981378	0.0079716	0	1
0	0.00358455	0.0114676	0.00472404	0	0
0	0.0242047	0.0146251	0.0165398	0	0
0	0.00976482	0.0203847	0.0106686	0	4
0	0.0132657	0.022859	0.0136619	0	2
0	0.0176973	0.0113234	0.00897592	0	0
0	0.0487115	0.0118874	0.0284321	0	3
0	0.0229178	0.011574	0.020221	0	0
0	0.0531114	0.0270956	0.0461298	0	4
0	0.0272173	0.0281333	0.0284804	0	4
0	0.025909	0.0144729	0.0232803	0	2
0	0.026595	0.0179037	0.0205603	0	1
0	0.00631682	0.0135425	0.00642307	0	4
0	0.0345338	0.0802041	0.0668529	0	3
0	0.00814479	0.0113872	0.00712334	0	4
0	0.00984519	0.00833141	0.00797813	0	4
0	0.0614132	0.0250597	0.0400931	0	1
0	0.0405331	0.0283387	0.0333145	0	1
0	0.0988676	0.015567	0.0592473	0	3
0	0.040692	0.0478669	0.0450269	0	2
0	0.0415807	0.0216084	0.0290317	0	2
0	0.0229048	0.0115068	0.0159332	0	4
0	0.0437393	0.0142102	0.0297475	0	1
0	0.022853	0.00865285	0.0129213	0	1
0	0.0554544	0.0281625	0.0300136	0	0
0	0.00880906	0.0115948	0.00736586	0	4
0	0.0223265	0.0192231	0.0228172	0	4
0	0.0390646	0.0212651	0.0352746	0	0
0	0.0155774	0.0146485	0.0125667	0	2
0	0.0293993	0.0163871	0.0193299	0	1
0	0.0258085	0.0319898	0.0725898	0	1
0	0.0140534	0.0201876	0.0124006	0	0
0	0.0832518	0.0181208	0.0476352	0	4
0	0.0348828	0.0178032	0.037972	0	0
0	0.00564642	0.0224705	0.00643501	0	4
0	0.0607042	0.0333742	0.0566344	0	2
0	0.0110108	0.0362576	0.019212	0	0
0	0.0149145	0.0306281	0.0149272	0	2
0	0.0568118	0.0437452	0.0633083	0	0
0	0.00915369	0.00785192	0.0058789	0	2
0	0.0197811	0.00875744	0.0133045	0	1
0	0.0915736	0.0685982	0.116509	0	0
0	0.0227857	0.0259586	0.0179753	0	4
0	0.0374138	0.0444031	0.0521369	0	4
0	0.0225826	0.0262821	0.0245959	0	4
0	0.066078	0.0230403	0.0517463	0	2
0	0.00878801	0.0184759	0.00823532	0	3
0	0.0349902	0.0441598	0.0277682	0	0
0	0.0517587	0.032691	0.0484305	0	1
0	0.0479512	0.0470298	0.0385313	0	1
0	0.0697572	0.0214163	0.0400078	0	1
0	0.0564555	0.019731	0.0355221	0	4
0	0.0117324	0.0149887	0.010473	0	2
0	0.0244805	0.0495094	0.0227995	0	2
0	0.011144	0.0386764	0.0156111	0	2
0	0.0351066	0.0351444	0.0476011	0	1
0	0.0517035	0.0647277	0.0594572	0	0
0	0.0520889	0.0466096	0.045315	0	2
0	0.0276467	0.0211265	0.0161612	0	1
0	0.0374356	0.0242765	0.0372034	0	2
0	0.0255441	0.0230689	0.0163954	0	2
0	0.0556262	0.0547013	0.0837372	0	3
0	0.0168837	0.00898019	0.00897948	0	0
0	0.0188954	0.00969112	0.00707871	0	0
0	0.0326892	0.0105451	0.0195596	0	4
0	0.0560668	0.020448	0.0362092	0	2
0	0.035145	0.0287772	0.0266332	0	2
0	0.0107573	0.0103164	0.00776311	0	2
0	0.0166996	0.0266024	0.0184964	0	1
0	0.0090407	0.0254052	0.0123465	0	3
0	0.0240577	0.019669	0.0195149	0	4
0	0.0219223	0.0232546	0.0306261	0	2
0	0.00631149	0.00840015	0.00560821	0	2
0	0.101134	0.0380878	0.0589516	0	0
0	0.025035	0.0297238	0.038802	0	0
0	0.0179962	0.0144249	0.0201539	0	1
0	0.0204604	0.0137446	0.013144	0	2
0	0.00429827	0.0101537	0.00515007	0	0
0	0.0361971	0.01359	0.0235979	0	1
0	0.0334383	0.0247323	0.0207019	0	4
0	0.0191883	0.0352698	0.0264957	0	1
0	0.0538909	0.0320599	0.0405734	0	0
0	0.0185858	0.0280752	0.0140703	0	2
0	0.0384703	0.0137596	0.0212218	0	0
0	0.0135036	0.0214785	0.0162174	0	1
0	0.0420217	0.0414634	0.0540672	0	3
0	0.0222613	0.00944631	0.0120566	0	0
0	0.0214891	0.0228401	0.0209236	0	3
0	0.00459606	0.00897952	0.00507727	0	4
0	0.0200305	0.019526	0.0204806	0	0
0	0.00932549	0.0298412	0.0150381	0	1
0	0.0139149	0.0113048	0.0104986	0	0
0	0.0325154	0.0249275	0.0352934	0	0
0	0.0368255	0.0137093	0.0196198	0	3
0	0.0405559	0.0340343	0.0291561	0	0
0	0.00852965	0.0120132	0.0102258	0	3
0	0.0156555	0.0091085	0.0111582	0	3
0	0.0531585	0.033416	0.0424592	0	4
0	0.0102966	0.0122195	0.00910717	0	4
0	0.017255	0.0144892	0.0167965	0	2
0	0.00565718	0.0110535	0.00481231	0	1
0	0.0233123	0.0114529	0.0150643	0	3
0	0.0149096	0.0199383	0.0183352	0	1
0	0.0244574	0.0128848	0.0209955	0	2
0	0.0497963	0.0560042	0.0573982	0	3
0	0.0106883	0.0251355	0.0157311	0	0
0	0.0714944	0.056976	0.0526982	0	1
0	0.0114846	0.0478632	0.021323	0	1
0	0.0372141	0.0200255	0.0218343	0	1
0	0.0136498	0.034552	0.0246967	0	1
0	0.0744948	0.0340882	0.069543	0	1
0	0.00917107	0.0488726	0.0156636	0	2
0	0.0260378	0.0234759	0.0305905	0	0
0	0.0845824	0.0183359	0.0429895	0	0
0	0.0689309	0.0876939	0.079924	0	4
0	0.0610944	0.0197723	0.0301728	0	2
0	0.115958	0.0458102	0.0958444	0	1
0	0.0396832	0.0107677	0.0208575	0	4
0	0.00345278	0.00926027	0.00391774	0	3
0	0.0211086	0.0663612	0.035788	0	4
0	0.00439133	0.0221868	0.00877385	0	3
0	0.0116447	0.0161617	0.0103742	0	2
0	0.00450977	0.0124917	0.00704462	0	0
0	0.0104585	0.0138244	0.00852674	0	1
0	0.00933548	0.00935634	0.00840108	0	4
0	0.00984531	0.0198328	0.00861003	0	0
0	0.0278805	0.0244527	0.0383914	0	4
0	0.0300559	0.0553377	0.0560046	0	2
0	0.0364204	0.00928529	0.015905	0	2
0	0.0142313	0.0256803	0.0208424	0	1
0	0.0193028	0.00974083	0.0152411	0	4
0	0.0348539	0.0361835	0.031047	0	3
0	0.0122298	0.0183217	0.00783944	0	4
0	0.0402583	0.0207424	0.0197964	0	2
1	0.0868992	0.00901502	0.0354179	0	0
0	0.0405977	0.0188237	0.0295517	0	0
0	0.0162209	0.0207043	0.0193289	0	3
0	0.0487817	0.013753	0.0307248	0	2
0	0.0075002	0.00902885	0.00517879	0	1
1	0.0563023	0.0296017	0.023593	0	4
0	0.0256513	0.0356372	0.0391705	0	0
0	0.053221	0.0200331	0.0444036	0	1
0	0.0791732	0.0276027	0.0485236	0	3
0	0.0159979	0.0128609	0.0128436	0	4
0	0.0174177	0.0165825	0.0182001	0	4
0	0.0278442	0.0107541	0.0182591	0	1
0	0.0984937	0.0370613	0.0831918	0	3
0	0.0166282	0.0129648	0.0116497	0	2
0	0.0480193	0.0175577	0.0281048	0	1
0	0.00553331	0.0179066	0.00669129	0	1
0	0.0215488	0.0229386	0.0209225	0	4
0	0.0122979	0.0113262	0.00741146	0	0
0	0.0293537	0.033382	0.020496	0	0
0	0.038754	0.0357522	0.0455122	0	0
0	0.0441921	0.0202028	0.0316173	0	2
0	0.0593195	0.0465521	0.0639284	0	0
0	0.0658078	0.0192917	0.0434978	0	2
0	0.0311949	0.0113573	0.0217561	0	1
0	0.00398277	0.00608205	0.00359076	0	3
0	0.0745193	0.0248349	0.038666	0	2
0	0.0126663	0.00797343	0.00874075	0	0
0	0.0141332	0.0136846	0.0141658	0	3
0	0.0270953	0.0182248	0.0229484	0	0
0	0.0210355	0.0316983	0.0159899	0	3
0	0.0187962	0.0106794	0.00878895	0	0
0	0.0283005	0.0133378	0.0181523	0	0
0	0.0214939	0.024585	0.0214323	0	0
0	0.032062	0.041758	0.0408724	0	2
0	0.0344454	0.0572189	0.0369273	0	0
0	0.0350143	0.0377042	0.037121	0	1
0	0.0536196	0.00716359	0.0207186	0	3
0	0.031826	0.0305666	0.028849	0	1
0	0.0812625	0.0169831	0.0426479	0	1
0	0.00613025	0.012639	0.00724113	0	2
0	0.00538674	0.0173609	0.00597128	0	3
0	0.00429122	0.0117893	0.00586613	0	2
0	0.00540832	0.0215953	0.00635219	0	4
0	0.0819824	0.0228049	0.0441891	0	2
0	0.0190444	0.0205456	0.014683	0	2
0	0.0842028	0.0259208	0.0739711	0	4
0	0.0396993	0.0331079	0.0489268	0	0
0	0.0219528	0.0122063	0.0112564	0	4
0	0.00472718	0.00970128	0.00380674	0	1
0	0.00653367	0.0430281	0.00988167	0	0
0	0.00851988	0.010584	0.00845031	0	4
0	0.0655481	0.0210962	0.0355626	0	1
0	0.0362711	0.0146242	0.0250884	0	4
0	0.0342522	0.0164518	0.02978	0	2
0	0.00551397	0.0170968	0.0103726	0	3
0	0.012154	0.0253081	0.0124214	0	0
0	0.0485493	0.0616387	0.0709497	0	0
0	0.029901	0.0194988	0.023264	0	4
0	0.018865	0.0213751	0.0233148	0	0
0	0.0229047	0.0149669	0.0117227	0	3
0	0.00885613	0.0215821	0.00773983	0	2
0	0.0141486	0.0123892	0.0108868	0	1
0	0.0220848	0.00936411	0.0154606	0	0
0	0.0434211	0.0397234	0.0459877	0	0
0	0.0699495	0.0496682	0.0858585	0	4
0	0.00792695	0.0170618	0.00833143	0	4
0	0.0144754	0.0245266	0.0136871	0	4
0	0.105868	0.0447101	0.0549739	0	3
0	0.0611231	0.0159515	0.03362	0	4
0	0.0228631	0.0693188	0.0459038	0	1
0	0.0279501	0.0319869	0.0221371	0	4
0	0.0420695	0.0211694	0.0300902	0	0
0	0.0592968	0.0387234	0.0565206	0	4
0	0.0119516	0.0238338	0.0142328	0	1
0	0.00910339	0.0215888	0.0091246	0	1
[truncated: 245,019+ more rows]

## Sheet: Fig6g
nmr_value	shap_value	Metabolite_code	Top_selected	Group	plot_code
0.15226	0.153802	Glucose_by_Sphingomyelins	1	Ratio	Glu/SM
1.29675	-0.413933	Glucose_by_Sphingomyelins	1	Ratio	Glu/SM
0.43808	0.137864	Glucose_by_Sphingomyelins	1	Ratio	Glu/SM
0.8966	-0.161837	Glucose_by_Sphingomyelins	1	Ratio	Glu/SM
-0.49237	0.162572	Glucose_by_Sphingomyelins	1	Ratio	Glu/SM
1.02444	-0.190116	Glucose_by_Sphingomyelins	1	Ratio	Glu/SM
0.19725	0.176452	Glucose_by_Sphingomyelins	1	Ratio	Glu/SM
-0.05009	0.155395	Glucose_by_Sphingomyelins	1	Ratio	Glu/SM
0.08485	0.151487	Glucose_by_Sphingomyelins	1	Ratio	Glu/SM
-0.08675	0.168649	Glucose_by_Sphingomyelins	1	Ratio	Glu/SM
-0.59996	0.160097	Glucose_by_Sphingomyelins	1	Ratio	Glu/SM
0.34489	0.12473	Glucose_by_Sphingomyelins	1	Ratio	Glu/SM
-0.07584	0.159708	Glucose_by_Sphingomyelins	1	Ratio	Glu/SM
0.17025	0.14015	Glucose_by_Sphingomyelins	1	Ratio	Glu/SM
0.67829	-0.0701002	Glucose_by_Sphingomyelins	1	Ratio	Glu/SM
-0.03256	0.162073	Glucose_by_Sphingomyelins	1	Ratio	Glu/SM
1.07541	-0.211005	Glucose_by_Sphingomyelins	1	Ratio	Glu/SM
0.35917	0.161968	Glucose_by_Sphingomyelins	1	Ratio	Glu/SM
0.3559	0.141792	Glucose_by_Sphingomyelins	1	Ratio	Glu/SM
0.16094	0.127326	Glucose_by_Sphingomyelins	1	Ratio	Glu/SM
-0.05618	0.151381	Glucose_by_Sphingomyelins	1	Ratio	Glu/SM
-1.2057	0.156933	Glucose_by_Sphingomyelins	1	Ratio	Glu/SM
-0.38376	0.157048	Glucose_by_Sphingomyelins	1	Ratio	Glu/SM
0.28693	0.143508	Glucose_by_Sphingomyelins	1	Ratio	Glu/SM
-1.48399	0.155716	Glucose_by_Sphingomyelins	1	Ratio	Glu/SM
1.73178	-0.802278	Glucose_by_Sphingomyelins	1	Ratio	Glu/SM
-0.07534	0.126686	Glucose_by_Sphingomyelins	1	Ratio	Glu/SM
-0.57262	0.155742	Glucose_by_Sphingomyelins	1	Ratio	Glu/SM
-0.60157	0.162	Glucose_by_Sphingomyelins	1	Ratio	Glu/SM
-0.28743	0.173419	Glucose_by_Sphingomyelins	1	Ratio	Glu/SM
0.88406	-0.0968357	Glucose_by_Sphingomyelins	1	Ratio	Glu/SM
-0.60426	0.152315	Glucose_by_Sphingomyelins	1	Ratio	Glu/SM
-0.98493	0.173707	Glucose_by_Sphingomyelins	1	Ratio	Glu/SM
-0.48861	0.133658	Glucose_by_Sphingomyelins	1	Ratio	Glu/SM
-0.18227	0.144166	Glucose_by_Sphingomyelins	1	Ratio	Glu/SM
0.53132	0.135057	Glucose_by_Sphingomyelins	1	Ratio	Glu/SM
1.74351	-0.627261	Glucose_by_Sphingomyelins	1	Ratio	Glu/SM
0.57335	0.107829	Glucose_by_Sphingomyelins	1	Ratio	Glu/SM
-0.22169	0.17524	Glucose_by_Sphingomyelins	1	Ratio	Glu/SM
-0.02345	0.133381	Glucose_by_Sphingomyelins	1	Ratio	Glu/SM
0.24187	0.152632	Glucose_by_Sphingomyelins	1	Ratio	Glu/SM
1.01151	-0.186461	Glucose_by_Sphingomyelins	1	Ratio	Glu/SM
-1.42971	0.166175	Glucose_by_Sphingomyelins	1	Ratio	Glu/SM
	-1.68363	Glucose_by_Sphingomyelins	1	Ratio	Glu/SM
-0.49849	0.154839	Glucose_by_Sphingomyelins	1	Ratio	Glu/SM
0.43078	0.123302	Glucose_by_Sphingomyelins	1	Ratio	Glu/SM
0.0669	0.146546	Glucose_by_Sphingomyelins	1	Ratio	Glu/SM
-0.80309	0.146308	Glucose_by_Sphingomyelins	1	Ratio	Glu/SM
1.29349	-0.298289	Glucose_by_Sphingomyelins	1	Ratio	Glu/SM
-0.20603	0.145804	Glucose_by_Sphingomyelins	1	Ratio	Glu/SM
0.77773	-0.0733358	Glucose_by_Sphingomyelins	1	Ratio	Glu/SM
0.58773	0.140857	Glucose_by_Sphingomyelins	1	Ratio	Glu/SM
-0.20114	0.159065	Glucose_by_Sphingomyelins	1	Ratio	Glu/SM
0.08283	0.151102	Glucose_by_Sphingomyelins	1	Ratio	Glu/SM
2.01348	-0.829841	Glucose_by_Sphingomyelins	1	Ratio	Glu/SM
-0.70289	0.170426	Glucose_by_Sphingomyelins	1	Ratio	Glu/SM
-0.41234	0.197888	Glucose_by_Sphingomyelins	1	Ratio	Glu/SM
0.09528	0.133973	Glucose_by_Sphingomyelins	1	Ratio	Glu/SM
0.45756	0.112436	Glucose_by_Sphingomyelins	1	Ratio	Glu/SM
-1.25957	0.157201	Glucose_by_Sphingomyelins	1	Ratio	Glu/SM
-0.48861	0.203892	Glucose_by_Sphingomyelins	1	Ratio	Glu/SM
-1.28066	0.169427	Glucose_by_Sphingomyelins	1	Ratio	Glu/SM
-0.68197	0.181625	Glucose_by_Sphingomyelins	1	Ratio	Glu/SM
0.29877	0.143919	Glucose_by_Sphingomyelins	1	Ratio	Glu/SM
0.04494	0.160531	Glucose_by_Sphingomyelins	1	Ratio	Glu/SM
0.14404	0.166077	Glucose_by_Sphingomyelins	1	Ratio	Glu/SM
0.72135	-0.0771242	Glucose_by_Sphingomyelins	1	Ratio	Glu/SM
-0.86756	0.167417	Glucose_by_Sphingomyelins	1	Ratio	Glu/SM
0.93568	-0.14542	Glucose_by_Sphingomyelins	1	Ratio	Glu/SM
-1.42243	0.151199	Glucose_by_Sphingomyelins	1	Ratio	Glu/SM
1.53611	-0.430476	Glucose_by_Sphingomyelins	1	Ratio	Glu/SM
-0.27928	0.141862	Glucose_by_Sphingomyelins	1	Ratio	Glu/SM
1.35148	-0.338271	Glucose_by_Sphingomyelins	1	Ratio	Glu/SM
1.34928	-0.349192	Glucose_by_Sphingomyelins	1	Ratio	Glu/SM
0.38793	0.144183	Glucose_by_Sphingomyelins	1	Ratio	Glu/SM
-0.17121	0.148495	Glucose_by_Sphingomyelins	1	Ratio	Glu/SM
0.83932	-0.103112	Glucose_by_Sphingomyelins	1	Ratio	Glu/SM
-0.00516	0.171916	Glucose_by_Sphingomyelins	1	Ratio	Glu/SM
0.16103	0.124244	Glucose_by_Sphingomyelins	1	Ratio	Glu/SM
2.26751	-1.42563	Glucose_by_Sphingomyelins	1	Ratio	Glu/SM
-2.05354	0.148873	Glucose_by_Sphingomyelins	1	Ratio	Glu/SM
-1.76989	0.155269	Glucose_by_Sphingomyelins	1	Ratio	Glu/SM
-1.20978	0.159112	Glucose_by_Sphingomyelins	1	Ratio	Glu/SM
-0.12552	0.175513	Glucose_by_Sphingomyelins	1	Ratio	Glu/SM
0.59408	0.131225	Glucose_by_Sphingomyelins	1	Ratio	Glu/SM
0.72829	-0.0375485	Glucose_by_Sphingomyelins	1	Ratio	Glu/SM
-0.42316	0.152666	Glucose_by_Sphingomyelins	1	Ratio	Glu/SM
-1.3438	0.1659	Glucose_by_Sphingomyelins	1	Ratio	Glu/SM
-0.2979	0.169196	Glucose_by_Sphingomyelins	1	Ratio	Glu/SM
0.68959	0.122734	Glucose_by_Sphingomyelins	1	Ratio	Glu/SM
0.13668	0.149516	Glucose_by_Sphingomyelins	1	Ratio	Glu/SM
-0.56286	0.168363	Glucose_by_Sphingomyelins	1	Ratio	Glu/SM
0.29594	0.127888	Glucose_by_Sphingomyelins	1	Ratio	Glu/SM
1.66533	-0.488184	Glucose_by_Sphingomyelins	1	Ratio	Glu/SM
0.21933	0.121937	Glucose_by_Sphingomyelins	1	Ratio	Glu/SM
0.28565	0.168517	Glucose_by_Sphingomyelins	1	Ratio	Glu/SM
0.70696	-0.0133019	Glucose_by_Sphingomyelins	1	Ratio	Glu/SM
-0.80662	0.197871	Glucose_by_Sphingomyelins	1	Ratio	Glu/SM
-0.59583	0.184617	Glucose_by_Sphingomyelins	1	Ratio	Glu/SM
1.30308	-0.340107	Glucose_by_Sphingomyelins	1	Ratio	Glu/SM
-0.87521	0.171757	Glucose_by_Sphingomyelins	1	Ratio	Glu/SM
3.26575	-1.51135	Glucose_by_Sphingomyelins	1	Ratio	Glu/SM
0.12691	0.16749	Glucose_by_Sphingomyelins	1	Ratio	Glu/SM
0.05162	0.161983	Glucose_by_Sphingomyelins	1	Ratio	Glu/SM
0.51747	0.141103	Glucose_by_Sphingomyelins	1	Ratio	Glu/SM
-0.60513	0.157334	Glucose_by_Sphingomyelins	1	Ratio	Glu/SM
1.85997	-0.596845	Glucose_by_Sphingomyelins	1	Ratio	Glu/SM
0.08613	0.155092	Glucose_by_Sphingomyelins	1	Ratio	Glu/SM
0.17295	0.158019	Glucose_by_Sphingomyelins	1	Ratio	Glu/SM
-3.07902	0.162375	Glucose_by_Sphingomyelins	1	Ratio	Glu/SM
-1.20908	0.160839	Glucose_by_Sphingomyelins	1	Ratio	Glu/SM
-0.74017	0.154565	Glucose_by_Sphingomyelins	1	Ratio	Glu/SM
1.01759	-0.182036	Glucose_by_Sphingomyelins	1	Ratio	Glu/SM
-0.09674	0.165495	Glucose_by_Sphingomyelins	1	Ratio	Glu/SM
0.42348	0.159259	Glucose_by_Sphingomyelins	1	Ratio	Glu/SM
-0.64513	0.152868	Glucose_by_Sphingomyelins	1	Ratio	Glu/SM
-0.15806	0.15927	Glucose_by_Sphingomyelins	1	Ratio	Glu/SM
0.57068	0.151545	Glucose_by_Sphingomyelins	1	Ratio	Glu/SM
0.40287	0.139158	Glucose_by_Sphingomyelins	1	Ratio	Glu/SM
-0.60917	0.131972	Glucose_by_Sphingomyelins	1	Ratio	Glu/SM
-1.29283	0.150846	Glucose_by_Sphingomyelins	1	Ratio	Glu/SM
-0.47901	0.192002	Glucose_by_Sphingomyelins	1	Ratio	Glu/SM
0.07096	0.170855	Glucose_by_Sphingomyelins	1	Ratio	Glu/SM
0.26391	0.155975	Glucose_by_Sphingomyelins	1	Ratio	Glu/SM
1.80253	-0.775199	Glucose_by_Sphingomyelins	1	Ratio	Glu/SM
-0.48661	0.155286	Glucose_by_Sphingomyelins	1	Ratio	Glu/SM
-1.09425	0.16959	Glucose_by_Sphingomyelins	1	Ratio	Glu/SM
1.31787	-0.360706	Glucose_by_Sphingomyelins	1	Ratio	Glu/SM
-0.02099	0.151007	Glucose_by_Sphingomyelins	1	Ratio	Glu/SM
1.05593	-0.227906	Glucose_by_Sphingomyelins	1	Ratio	Glu/SM
-0.25476	0.162218	Glucose_by_Sphingomyelins	1	Ratio	Glu/SM
-0.77785	0.167993	Glucose_by_Sphingomyelins	1	Ratio	Glu/SM
-0.68386	0.164898	Glucose_by_Sphingomyelins	1	Ratio	Glu/SM
0.03998	0.137643	Glucose_by_Sphingomyelins	1	Ratio	Glu/SM
0.35214	0.121379	Glucose_by_Sphingomyelins	1	Ratio	Glu/SM
-0.12515	0.155681	Glucose_by_Sphingomyelins	1	Ratio	Glu/SM
1.28353	-0.439229	Glucose_by_Sphingomyelins	1	Ratio	Glu/SM
-0.44836	0.152161	Glucose_by_Sphingomyelins	1	Ratio	Glu/SM
0.74288	-0.0692068	Glucose_by_Sphingomyelins	1	Ratio	Glu/SM
-1.10374	0.166173	Glucose_by_Sphingomyelins	1	Ratio	Glu/SM
0.82624	-0.0995844	Glucose_by_Sphingomyelins	1	Ratio	Glu/SM
-0.99532	0.183972	Glucose_by_Sphingomyelins	1	Ratio	Glu/SM
-0.65851	0.181973	Glucose_by_Sphingomyelins	1	Ratio	Glu/SM
-0.22924	0.157299	Glucose_by_Sphingomyelins	1	Ratio	Glu/SM
0.66512	0.0251404	Glucose_by_Sphingomyelins	1	Ratio	Glu/SM
-1.29884	0.17736	Glucose_by_Sphingomyelins	1	Ratio	Glu/SM
-0.00865	0.144391	Glucose_by_Sphingomyelins	1	Ratio	Glu/SM
-0.05615	0.158639	Glucose_by_Sphingomyelins	1	Ratio	Glu/SM
-0.10566	0.140115	Glucose_by_Sphingomyelins	1	Ratio	Glu/SM
0.84131	-0.127468	Glucose_by_Sphingomyelins	1	Ratio	Glu/SM
2.21774	-1.0403	Glucose_by_Sphingomyelins	1	Ratio	Glu/SM
	-1.73	Glucose_by_Sphingomyelins	1	Ratio	Glu/SM
0.55763	0.149801	Glucose_by_Sphingomyelins	1	Ratio	Glu/SM
-0.09342	0.147849	Glucose_by_Sphingomyelins	1	Ratio	Glu/SM
0.50533	0.120123	Glucose_by_Sphingomyelins	1	Ratio	Glu/SM
-0.50857	0.164301	Glucose_by_Sphingomyelins	1	Ratio	Glu/SM
0.87597	-0.0545498	Glucose_by_Sphingomyelins	1	Ratio	Glu/SM
-1.20898	0.158855	Glucose_by_Sphingomyelins	1	Ratio	Glu/SM
-0.87656	0.156239	Glucose_by_Sphingomyelins	1	Ratio	Glu/SM
0.54099	0.12978	Glucose_by_Sphingomyelins	1	Ratio	Glu/SM
2.98276	-1.74036	Glucose_by_Sphingomyelins	1	Ratio	Glu/SM
0.20554	0.164694	Glucose_by_Sphingomyelins	1	Ratio	Glu/SM
-0.56017	0.160285	Glucose_by_Sphingomyelins	1	Ratio	Glu/SM
-0.43132	0.144185	Glucose_by_Sphingomyelins	1	Ratio	Glu/SM
0.40438	0.14556	Glucose_by_Sphingomyelins	1	Ratio	Glu/SM
0.66761	0.00327416	Glucose_by_Sphingomyelins	1	Ratio	Glu/SM
-0.12769	0.154469	Glucose_by_Sphingomyelins	1	Ratio	Glu/SM
-0.98547	0.195901	Glucose_by_Sphingomyelins	1	Ratio	Glu/SM
1.62529	-0.646307	Glucose_by_Sphingomyelins	1	Ratio	Glu/SM
0.59746	0.119255	Glucose_by_Sphingomyelins	1	Ratio	Glu/SM
-0.33311	0.14838	Glucose_by_Sphingomyelins	1	Ratio	Glu/SM
-0.9934	0.153633	Glucose_by_Sphingomyelins	1	Ratio	Glu/SM
-0.66028	0.166596	Glucose_by_Sphingomyelins	1	Ratio	Glu/SM
1.55876	-0.572263	Glucose_by_Sphingomyelins	1	Ratio	Glu/SM
0.86253	-0.136203	Glucose_by_Sphingomyelins	1	Ratio	Glu/SM
2.29933	-1.11738	Glucose_by_Sphingomyelins	1	Ratio	Glu/SM
-2.12933	0.167933	Glucose_by_Sphingomyelins	1	Ratio	Glu/SM
-0.0405	0.16163	Glucose_by_Sphingomyelins	1	Ratio	Glu/SM
-0.03185	0.176575	Glucose_by_Sphingomyelins	1	Ratio	Glu/SM
-0.85431	0.179089	Glucose_by_Sphingomyelins	1	Ratio	Glu/SM
0.04478	0.153394	Glucose_by_Sphingomyelins	1	Ratio	Glu/SM
0.93552	-0.0966276	Glucose_by_Sphingomyelins	1	Ratio	Glu/SM
0.0346	0.153564	Glucose_by_Sphingomyelins	1	Ratio	Glu/SM
2.01862	-0.687845	Glucose_by_Sphingomyelins	1	Ratio	Glu/SM
-1.51428	0.154561	Glucose_by_Sphingomyelins	1	Ratio	Glu/SM
0.69153	0.102048	Glucose_by_Sphingomyelins	1	Ratio	Glu/SM
-0.51471	0.166939	Glucose_by_Sphingomyelins	1	Ratio	Glu/SM
1.61572	-0.730679	Glucose_by_Sphingomyelins	1	Ratio	Glu/SM
-0.70117	0.155058	Glucose_by_Sphingomyelins	1	Ratio	Glu/SM
0.43187	0.108213	Glucose_by_Sphingomyelins	1	Ratio	Glu/SM
2.96265	-1.46296	Glucose_by_Sphingomyelins	1	Ratio	Glu/SM
0.94488	-0.116916	Glucose_by_Sphingomyelins	1	Ratio	Glu/SM
-0.65871	0.175339	Glucose_by_Sphingomyelins	1	Ratio	Glu/SM
0.44897	0.156059	Glucose_by_Sphingomyelins	1	Ratio	Glu/SM
2.23944	-1.15895	Glucose_by_Sphingomyelins	1	Ratio	Glu/SM
-0.4111	0.139306	Glucose_by_Sphingomyelins	1	Ratio	Glu/SM
0.023	0.143813	Glucose_by_Sphingomyelins	1	Ratio	Glu/SM
0.80892	-0.202163	Glucose_by_Sphingomyelins	1	Ratio	Glu/SM
-0.96392	0.162434	Glucose_by_Sphingomyelins	1	Ratio	Glu/SM
-0.52433	0.175108	Glucose_by_Sphingomyelins	1	Ratio	Glu/SM
0.06634	0.175481	Glucose_by_Sphingomyelins	1	Ratio	Glu/SM
-0.88189	0.16509	Glucose_by_Sphingomyelins	1	Ratio	Glu/SM
-0.46082	0.154074	Glucose_by_Sphingomyelins	1	Ratio	Glu/SM
0.28486	0.148237	Glucose_by_Sphingomyelins	1	Ratio	Glu/SM
0.82911	-0.122868	Glucose_by_Sphingomyelins	1	Ratio	Glu/SM
-0.10591	0.157784	Glucose_by_Sphingomyelins	1	Ratio	Glu/SM
1.3039	-0.338425	Glucose_by_Sphingomyelins	1	Ratio	Glu/SM
0.3206	0.149195	Glucose_by_Sphingomyelins	1	Ratio	Glu/SM
2.9297	-1.73271	Glucose_by_Sphingomyelins	1	Ratio	Glu/SM
0.74149	-0.042984	Glucose_by_Sphingomyelins	1	Ratio	Glu/SM
-0.30119	0.159786	Glucose_by_Sphingomyelins	1	Ratio	Glu/SM
-0.29533	0.16092	Glucose_by_Sphingomyelins	1	Ratio	Glu/SM
1.68972	-0.610581	Glucose_by_Sphingomyelins	1	Ratio	Glu/SM
-0.18488	0.16223	Glucose_by_Sphingomyelins	1	Ratio	Glu/SM
-0.58589	0.163385	Glucose_by_Sphingomyelins	1	Ratio	Glu/SM
0.0419	0.139501	Glucose_by_Sphingomyelins	1	Ratio	Glu/SM
0.77436	-0.151711	Glucose_by_Sphingomyelins	1	Ratio	Glu/SM
-1.42008	0.174993	Glucose_by_Sphingomyelins	1	Ratio	Glu/SM
1.20243	-0.327287	Glucose_by_Sphingomyelins	1	Ratio	Glu/SM
-0.04158	0.157557	Glucose_by_Sphingomyelins	1	Ratio	Glu/SM
2.66158	-1.30549	Glucose_by_Sphingomyelins	1	Ratio	Glu/SM
1.13891	-0.278407	Glucose_by_Sphingomyelins	1	Ratio	Glu/SM
0.87335	-0.143135	Glucose_by_Sphingomyelins	1	Ratio	Glu/SM
	-1.84218	Glucose_by_Sphingomyelins	1	Ratio	Glu/SM
1.12183	-0.364171	Glucose_by_Sphingomyelins	1	Ratio	Glu/SM
0.57475	0.135475	Glucose_by_Sphingomyelins	1	Ratio	Glu/SM
1.0594	-0.308212	Glucose_by_Sphingomyelins	1	Ratio	Glu/SM
0.4122	0.164328	Glucose_by_Sphingomyelins	1	Ratio	Glu/SM
-0.32778	0.15549	Glucose_by_Sphingomyelins	1	Ratio	Glu/SM
0.94094	-0.148452	Glucose_by_Sphingomyelins	1	Ratio	Glu/SM
1.12738	-0.21191	Glucose_by_Sphingomyelins	1	Ratio	Glu/SM
1.28088	-0.385591	Glucose_by_Sphingomyelins	1	Ratio	Glu/SM
-0.86646	0.120864	Glucose_by_Sphingomyelins	1	Ratio	Glu/SM
1.26143	-0.260255	Glucose_by_Sphingomyelins	1	Ratio	Glu/SM
-0.57965	0.177911	Glucose_by_Sphingomyelins	1	Ratio	Glu/SM
2.04263	-0.971514	Glucose_by_Sphingomyelins	1	Ratio	Glu/SM
-0.19904	0.150337	Glucose_by_Sphingomyelins	1	Ratio	Glu/SM
-0.02722	0.156822	Glucose_by_Sphingomyelins	1	Ratio	Glu/SM
0.54419	0.125324	Glucose_by_Sphingomyelins	1	Ratio	Glu/SM
-0.59982	0.15966	Glucose_by_Sphingomyelins	1	Ratio	Glu/SM
1.39201	-0.490291	Glucose_by_Sphingomyelins	1	Ratio	Glu/SM
0.40318	0.131133	Glucose_by_Sphingomyelins	1	Ratio	Glu/SM
-0.4311	0.144447	Glucose_by_Sphingomyelins	1	Ratio	Glu/SM
0.14997	0.150818	Glucose_by_Sphingomyelins	1	Ratio	Glu/SM
-0.59573	0.180995	Glucose_by_Sphingomyelins	1	Ratio	Glu/SM
-0.40106	0.17589	Glucose_by_Sphingomyelins	1	Ratio	Glu/SM
0.02591	0.181053	Glucose_by_Sphingomyelins	1	Ratio	Glu/SM
0.34505	0.155489	Glucose_by_Sphingomyelins	1	Ratio	Glu/SM
-0.01167	0.160544	Glucose_by_Sphingomyelins	1	Ratio	Glu/SM
-0.75886	0.157029	Glucose_by_Sphingomyelins	1	Ratio	Glu/SM
0.3083	0.133999	Glucose_by_Sphingomyelins	1	Ratio	Glu/SM
0.5455	0.138605	Glucose_by_Sphingomyelins	1	Ratio	Glu/SM
0.23587	0.152621	Glucose_by_Sphingomyelins	1	Ratio	Glu/SM
-1.77355	0.148513	Glucose_by_Sphingomyelins	1	Ratio	Glu/SM
0.13646	0.16968	Glucose_by_Sphingomyelins	1	Ratio	Glu/SM
-1.90338	0.163998	Glucose_by_Sphingomyelins	1	Ratio	Glu/SM
-0.48048	0.158833	Glucose_by_Sphingomyelins	1	Ratio	Glu/SM
0.55895	0.142742	Glucose_by_Sphingomyelins	1	Ratio	Glu/SM
1.65992	-0.854084	Glucose_by_Sphingomyelins	1	Ratio	Glu/SM
-0.01869	0.16636	Glucose_by_Sphingomyelins	1	Ratio	Glu/SM
1.53364	-0.521655	Glucose_by_Sphingomyelins	1	Ratio	Glu/SM
0.52167	0.149627	Glucose_by_Sphingomyelins	1	Ratio	Glu/SM
1.03359	-0.285204	Glucose_by_Sphingomyelins	1	Ratio	Glu/SM
-0.84561	0.16389	Glucose_by_Sphingomyelins	1	Ratio	Glu/SM
-0.20822	0.125039	Glucose_by_Sphingomyelins	1	Ratio	Glu/SM
0.99246	-0.310631	Glucose_by_Sphingomyelins	1	Ratio	Glu/SM
0.60296	0.107163	Glucose_by_Sphingomyelins	1	Ratio	Glu/SM
2.40599	-1.34447	Glucose_by_Sphingomyelins	1	Ratio	Glu/SM
-1.53949	0.202204	Glucose_by_Sphingomyelins	1	Ratio	Glu/SM
-0.00889	0.146748	Glucose_by_Sphingomyelins	1	Ratio	Glu/SM
0.07657	0.165054	Glucose_by_Sphingomyelins	1	Ratio	Glu/SM
0.34936	0.162211	Glucose_by_Sphingomyelins	1	Ratio	Glu/SM
-0.61468	0.173751	Glucose_by_Sphingomyelins	1	Ratio	Glu/SM
1.29444	-0.194322	Glucose_by_Sphingomyelins	1	Ratio	Glu/SM
0.13574	0.150073	Glucose_by_Sphingomyelins	1	Ratio	Glu/SM
-1.08086	0.1704	Glucose_by_Sphingomyelins	1	Ratio	Glu/SM
2.52485	-1.32655	Glucose_by_Sphingomyelins	1	Ratio	Glu/SM
0.35336	0.155626	Glucose_by_Sphingomyelins	1	Ratio	Glu/SM
-0.14128	0.139849	Glucose_by_Sphingomyelins	1	Ratio	Glu/SM
-0.27727	0.182381	Glucose_by_Sphingomyelins	1	Ratio	Glu/SM
-0.80262	0.183449	Glucose_by_Sphingomyelins	1	Ratio	Glu/SM
-0.23947	0.174402	Glucose_by_Sphingomyelins	1	Ratio	Glu/SM
-0.01654	0.179654	Glucose_by_Sphingomyelins	1	Ratio	Glu/SM
0.11361	0.129243	Glucose_by_Sphingomyelins	1	Ratio	Glu/SM
0.86344	-0.117881	Glucose_by_Sphingomyelins	1	Ratio	Glu/SM
-1.92917	0.176713	Glucose_by_Sphingomyelins	1	Ratio	Glu/SM
-0.36843	0.1659	Glucose_by_Sphingomyelins	1	Ratio	Glu/SM
-0.37954	0.180633	Glucose_by_Sphingomyelins	1	Ratio	Glu/SM
0.17635	0.15536	Glucose_by_Sphingomyelins	1	Ratio	Glu/SM
-0.4928	0.166008	Glucose_by_Sphingomyelins	1	Ratio	Glu/SM
	-1.36515	Glucose_by_Sphingomyelins	1	Ratio	Glu/SM
0.78542	-0.0998259	Glucose_by_Sphingomyelins	1	Ratio	Glu/SM
-1.48321	0.16608	Glucose_by_Sphingomyelins	1	Ratio	Glu/SM
-0.29336	0.171291	Glucose_by_Sphingomyelins	1	Ratio	Glu/SM
-0.63938	0.152557	Glucose_by_Sphingomyelins	1	Ratio	Glu/SM
1.01722	-0.21768	Glucose_by_Sphingomyelins	1	Ratio	Glu/SM
0.28287	0.143397	Glucose_by_Sphingomyelins	1	Ratio	Glu/SM
-0.70682	0.172744	Glucose_by_Sphingomyelins	1	Ratio	Glu/SM
0.03206	0.169661	Glucose_by_Sphingomyelins	1	Ratio	Glu/SM
-0.11195	0.133518	Glucose_by_Sphingomyelins	1	Ratio	Glu/SM
0.60402	0.131915	Glucose_by_Sphingomyelins	1	Ratio	Glu/SM
-0.50765	0.154235	Glucose_by_Sphingomyelins	1	Ratio	Glu/SM
	-1.65531	Glucose_by_Sphingomyelins	1	Ratio	Glu/SM
-2.4178	0.175556	Glucose_by_Sphingomyelins	1	Ratio	Glu/SM
-0.8029	0.153065	Glucose_by_Sphingomyelins	1	Ratio	Glu/SM
-0.7732	0.151636	Glucose_by_Sphingomyelins	1	Ratio	Glu/SM
-0.79032	0.164408	Glucose_by_Sphingomyelins	1	Ratio	Glu/SM
-1.96729	0.18049	Glucose_by_Sphingomyelins	1	Ratio	Glu/SM
-0.7017	0.164006	Glucose_by_Sphingomyelins	1	Ratio	Glu/SM
-0.84145	0.191215	Glucose_by_Sphingomyelins	1	Ratio	Glu/SM
-0.71007	0.155735	Glucose_by_Sphingomyelins	1	Ratio	Glu/SM
-1.16086	0.163167	Glucose_by_Sphingomyelins	1	Ratio	Glu/SM
-0.23733	0.148334	Glucose_by_Sphingomyelins	1	Ratio	Glu/SM
-0.40983	0.145164	Glucose_by_Sphingomyelins	1	Ratio	Glu/SM
0.38158	0.164517	Glucose_by_Sphingomyelins	1	Ratio	Glu/SM
0.42493	0.13513	Glucose_by_Sphingomyelins	1	Ratio	Glu/SM
-0.00297	0.137079	Glucose_by_Sphingomyelins	1	Ratio	Glu/SM
0.48191	0.12987	Glucose_by_Sphingomyelins	1	Ratio	Glu/SM
-0.93537	0.17313	Glucose_by_Sphingomyelins	1	Ratio	Glu/SM
-0.25929	0.174594	Glucose_by_Sphingomyelins	1	Ratio	Glu/SM
-0.03384	0.171482	Glucose_by_Sphingomyelins	1	Ratio	Glu/SM
1.0512	-0.227863	Glucose_by_Sphingomyelins	1	Ratio	Glu/SM
-0.0731	0.18558	Glucose_by_Sphingomyelins	1	Ratio	Glu/SM
-0.10356	0.144482	Glucose_by_Sphingomyelins	1	Ratio	Glu/SM
-2.94492	0.166407	Glucose_by_Sphingomyelins	1	Ratio	Glu/SM
0.29935	0.142641	Glucose_by_Sphingomyelins	1	Ratio	Glu/SM
-0.49318	0.165935	Glucose_by_Sphingomyelins	1	Ratio	Glu/SM
-2.22421	0.164634	Glucose_by_Sphingomyelins	1	Ratio	Glu/SM
0.57427	0.128438	Glucose_by_Sphingomyelins	1	Ratio	Glu/SM
-1.11608	0.155935	Glucose_by_Sphingomyelins	1	Ratio	Glu/SM
-0.27923	0.161842	Glucose_by_Sphingomyelins	1	Ratio	Glu/SM
-0.64181	0.147683	Glucose_by_Sphingomyelins	1	Ratio	Glu/SM
0.36207	0.159901	Glucose_by_Sphingomyelins	1	Ratio	Glu/SM
-1.54511	0.164624	Glucose_by_Sphingomyelins	1	Ratio	Glu/SM
-0.64741	0.138902	Glucose_by_Sphingomyelins	1	Ratio	Glu/SM
3.22051	-1.56383	Glucose_by_Sphingomyelins	1	Ratio	Glu/SM
-0.77285	0.146743	Glucose_by_Sphingomyelins	1	Ratio	Glu/SM
-1.66105	0.138331	Glucose_by_Sphingomyelins	1	Ratio	Glu/SM
2.45914	-1.3328	Glucose_by_Sphingomyelins	1	Ratio	Glu/SM
1.79799	-0.633623	Glucose_by_Sphingomyelins	1	Ratio	Glu/SM
0.24221	0.157359	Glucose_by_Sphingomyelins	1	Ratio	Glu/SM
-0.18112	0.156312	Glucose_by_Sphingomyelins	1	Ratio	Glu/SM
0.75984	-0.151202	Glucose_by_Sphingomyelins	1	Ratio	Glu/SM
0.10737	0.168165	Glucose_by_Sphingomyelins	1	Ratio	Glu/SM
0.62032	0.101566	Glucose_by_Sphingomyelins	1	Ratio	Glu/SM
0.44013	0.154537	Glucose_by_Sphingomyelins	1	Ratio	Glu/SM
-1.14609	0.159006	Glucose_by_Sphingomyelins	1	Ratio	Glu/SM
1.47738	-0.507897	Glucose_by_Sphingomyelins	1	Ratio	Glu/SM
-0.85472	0.168417	Glucose_by_Sphingomyelins	1	Ratio	Glu/SM
-1.22263	0.193967	Glucose_by_Sphingomyelins	1	Ratio	Glu/SM
-0.6944	0.180311	Glucose_by_Sphingomyelins	1	Ratio	Glu/SM
0.66611	0.0250871	Glucose_by_Sphingomyelins	1	Ratio	Glu/SM
0.83023	-0.175655	Glucose_by_Sphingomyelins	1	Ratio	Glu/SM
-0.73576	0.158174	Glucose_by_Sphingomyelins	1	Ratio	Glu/SM
-0.27108	0.165397	Glucose_by_Sphingomyelins	1	Ratio	Glu/SM
1.28956	-0.467144	Glucose_by_Sphingomyelins	1	Ratio	Glu/SM
1.19982	-0.294404	Glucose_by_Sphingomyelins	1	Ratio	Glu/SM
-0.3547	0.183148	Glucose_by_Sphingomyelins	1	Ratio	Glu/SM
-0.15381	0.143196	Glucose_by_Sphingomyelins	1	Ratio	Glu/SM
-1.01422	0.165351	Glucose_by_Sphingomyelins	1	Ratio	Glu/SM
-0.8463	0.166882	Glucose_by_Sphingomyelins	1	Ratio	Glu/SM
-0.86798	0.16156	Glucose_by_Sphingomyelins	1	Ratio	Glu/SM
0.94806	-0.132285	Glucose_by_Sphingomyelins	1	Ratio	Glu/SM
0.57185	0.148147	Glucose_by_Sphingomyelins	1	Ratio	Glu/SM
	-1.82885	Glucose_by_Sphingomyelins	1	Ratio	Glu/SM
-0.64617	0.155931	Glucose_by_Sphingomyelins	1	Ratio	Glu/SM
0.1494	0.170588	Glucose_by_Sphingomyelins	1	Ratio	Glu/SM
-0.08165	0.152698	Glucose_by_Sphingomyelins	1	Ratio	Glu/SM
0.32191	0.123033	Glucose_by_Sphingomyelins	1	Ratio	Glu/SM
-0.49346	0.149721	Glucose_by_Sphingomyelins	1	Ratio	Glu/SM
0.90176	-0.159634	Glucose_by_Sphingomyelins	1	Ratio	Glu/SM
0.89635	-0.128252	Glucose_by_Sphingomyelins	1	Ratio	Glu/SM
0.58602	0.14151	Glucose_by_Sphingomyelins	1	Ratio	Glu/SM
-1.10246	0.167575	Glucose_by_Sphingomyelins	1	Ratio	Glu/SM
-1.25815	0.172582	Glucose_by_Sphingomyelins	1	Ratio	Glu/SM
0.27892	0.137466	Glucose_by_Sphingomyelins	1	Ratio	Glu/SM
1.34176	-0.308345	Glucose_by_Sphingomyelins	1	Ratio	Glu/SM
-0.7769	0.169542	Glucose_by_Sphingomyelins	1	Ratio	Glu/SM
0.27653	0.150084	Glucose_by_Sphingomyelins	1	Ratio	Glu/SM
-0.70208	0.134061	Glucose_by_Sphingomyelins	1	Ratio	Glu/SM
-1.06588	0.170539	Glucose_by_Sphingomyelins	1	Ratio	Glu/SM
0.45688	0.138098	Glucose_by_Sphingomyelins	1	Ratio	Glu/SM
0.44593	0.1331	Glucose_by_Sphingomyelins	1	Ratio	Glu/SM
0.57904	0.110634	Glucose_by_Sphingomyelins	1	Ratio	Glu/SM
0.35936	0.159511	Glucose_by_Sphingomyelins	1	Ratio	Glu/SM
1.69749	-0.645827	Glucose_by_Sphingomyelins	1	Ratio	Glu/SM
0.86651	-0.0729282	Glucose_by_Sphingomyelins	1	Ratio	Glu/SM
0.88455	-0.166111	Glucose_by_Sphingomyelins	1	Ratio	Glu/SM
0.17681	0.165386	Glucose_by_Sphingomyelins	1	Ratio	Glu/SM
0.67153	0.020546	Glucose_by_Sphingomyelins	1	Ratio	Glu/SM
0.88677	-0.147722	Glucose_by_Sphingomyelins	1	Ratio	Glu/SM
-0.0601	0.169043	Glucose_by_Sphingomyelins	1	Ratio	Glu/SM
-0.78585	0.173966	Glucose_by_Sphingomyelins	1	Ratio	Glu/SM
-0.68526	0.179987	Glucose_by_Sphingomyelins	1	Ratio	Glu/SM
0.23722	0.126221	Glucose_by_Sphingomyelins	1	Ratio	Glu/SM
0.67554	0.0173835	Glucose_by_Sphingomyelins	1	Ratio	Glu/SM
-0.67293	0.154227	Glucose_by_Sphingomyelins	1	Ratio	Glu/SM
1.56184	-0.639489	Glucose_by_Sphingomyelins	1	Ratio	Glu/SM
-0.73762	0.172168	Glucose_by_Sphingomyelins	1	Ratio	Glu/SM
1.0174	-0.141035	Glucose_by_Sphingomyelins	1	Ratio	Glu/SM
0.86784	-0.0807617	Glucose_by_Sphingomyelins	1	Ratio	Glu/SM
-0.68063	0.186351	Glucose_by_Sphingomyelins	1	Ratio	Glu/SM
0.4981	0.140095	Glucose_by_Sphingomyelins	1	Ratio	Glu/SM
1.06943	-0.241859	Glucose_by_Sphingomyelins	1	Ratio	Glu/SM
2.86482	-1.51382	Glucose_by_Sphingomyelins	1	Ratio	Glu/SM
-2.60157	0.166443	Glucose_by_Sphingomyelins	1	Ratio	Glu/SM
0.1409	0.121208	Glucose_by_Sphingomyelins	1	Ratio	Glu/SM
-1.06604	0.152687	Glucose_by_Sphingomyelins	1	Ratio	Glu/SM
-0.86105	0.158861	Glucose_by_Sphingomyelins	1	Ratio	Glu/SM
0.97528	-0.213296	Glucose_by_Sphingomyelins	1	Ratio	Glu/SM
0.33342	0.14035	Glucose_by_Sphingomyelins	1	Ratio	Glu/SM
-0.74955	0.166761	Glucose_by_Sphingomyelins	1	Ratio	Glu/SM
-0.71997	0.187147	Glucose_by_Sphingomyelins	1	Ratio	Glu/SM
0.09727	0.18192	Glucose_by_Sphingomyelins	1	Ratio	Glu/SM
1.95626	-0.864296	Glucose_by_Sphingomyelins	1	Ratio	Glu/SM
2.33147	-1.18821	Glucose_by_Sphingomyelins	1	Ratio	Glu/SM
0.07146	0.144954	Glucose_by_Sphingomyelins	1	Ratio	Glu/SM
-0.73296	0.171025	Glucose_by_Sphingomyelins	1	Ratio	Glu/SM
0.48876	0.149007	Glucose_by_Sphingomyelins	1	Ratio	Glu/SM
-1.68108	0.152253	Glucose_by_Sphingomyelins	1	Ratio	Glu/SM
-0.33241	0.203955	Glucose_by_Sphingomyelins	1	Ratio	Glu/SM
-1.59395	0.151433	Glucose_by_Sphingomyelins	1	Ratio	Glu/SM
-0.17078	0.152639	Glucose_by_Sphingomyelins	1	Ratio	Glu/SM
	-1.01277	Glucose_by_Sphingomyelins	1	Ratio	Glu/SM
0.11758	0.148319	Glucose_by_Sphingomyelins	1	Ratio	Glu/SM
-0.77204	0.138467	Glucose_by_Sphingomyelins	1	Ratio	Glu/SM
-0.4865	0.152519	Glucose_by_Sphingomyelins	1	Ratio	Glu/SM
-1.01688	0.172234	Glucose_by_Sphingomyelins	1	Ratio	Glu/SM
-0.78357	0.177869	Glucose_by_Sphingomyelins	1	Ratio	Glu/SM
0.38279	0.122285	Glucose_by_Sphingomyelins	1	Ratio	Glu/SM
-0.19279	0.164027	Glucose_by_Sphingomyelins	1	Ratio	Glu/SM
-0.18433	0.163138	Glucose_by_Sphingomyelins	1	Ratio	Glu/SM
0.4687	0.167303	Glucose_by_Sphingomyelins	1	Ratio	Glu/SM
1.27956	-0.343278	Glucose_by_Sphingomyelins	1	Ratio	Glu/SM
-0.02038	0.190389	Glucose_by_Sphingomyelins	1	Ratio	Glu/SM
-0.73743	0.170036	Glucose_by_Sphingomyelins	1	Ratio	Glu/SM
1.77629	-0.773566	Glucose_by_Sphingomyelins	1	Ratio	Glu/SM
-1.09553	0.154161	Glucose_by_Sphingomyelins	1	Ratio	Glu/SM
1.22636	-0.324087	Glucose_by_Sphingomyelins	1	Ratio	Glu/SM
2.45114	-1.58613	Glucose_by_Sphingomyelins	1	Ratio	Glu/SM
-0.80899	0.165005	Glucose_by_Sphingomyelins	1	Ratio	Glu/SM
-0.04581	0.155347	Glucose_by_Sphingomyelins	1	Ratio	Glu/SM
0.42331	0.139703	Glucose_by_Sphingomyelins	1	Ratio	Glu/SM
-0.50939	0.151866	Glucose_by_Sphingomyelins	1	Ratio	Glu/SM
1.20346	-0.375823	Glucose_by_Sphingomyelins	1	Ratio	Glu/SM
-0.31974	0.147686	Glucose_by_Sphingomyelins	1	Ratio	Glu/SM
0.25694	0.165614	Glucose_by_Sphingomyelins	1	Ratio	Glu/SM
1.54987	-0.625129	Glucose_by_Sphingomyelins	1	Ratio	Glu/SM
1.13677	-0.313533	Glucose_by_Sphingomyelins	1	Ratio	Glu/SM
0.19933	0.132663	Glucose_by_Sphingomyelins	1	Ratio	Glu/SM
2.51526	-1.19236	Glucose_by_Sphingomyelins	1	Ratio	Glu/SM
0.82073	-0.166212	Glucose_by_Sphingomyelins	1	Ratio	Glu/SM
-1.07119	0.15969	Glucose_by_Sphingomyelins	1	Ratio	Glu/SM
-0.51687	0.166757	Glucose_by_Sphingomyelins	1	Ratio	Glu/SM
-0.92539	0.184702	Glucose_by_Sphingomyelins	1	Ratio	Glu/SM
0.498	0.137638	Glucose_by_Sphingomyelins	1	Ratio	Glu/SM
0.10772	0.159162	Glucose_by_Sphingomyelins	1	Ratio	Glu/SM
-0.44896	0.167603	Glucose_by_Sphingomyelins	1	Ratio	Glu/SM
0.13037	0.164676	Glucose_by_Sphingomyelins	1	Ratio	Glu/SM
-0.16519	0.175603	Glucose_by_Sphingomyelins	1	Ratio	Glu/SM
-0.97962	0.17435	Glucose_by_Sphingomyelins	1	Ratio	Glu/SM
0.28338	0.18667	Glucose_by_Sphingomyelins	1	Ratio	Glu/SM
0.99126	-0.137757	Glucose_by_Sphingomyelins	1	Ratio	Glu/SM
0.16407	0.148317	Glucose_by_Sphingomyelins	1	Ratio	Glu/SM
0.8019	-0.143892	Glucose_by_Sphingomyelins	1	Ratio	Glu/SM
-0.50773	0.192137	Glucose_by_Sphingomyelins	1	Ratio	Glu/SM
0.37388	0.144293	Glucose_by_Sphingomyelins	1	Ratio	Glu/SM
-0.45053	0.146733	Glucose_by_Sphingomyelins	1	Ratio	Glu/SM
-1.36421	0.15458	Glucose_by_Sphingomyelins	1	Ratio	Glu/SM
2.85274	-1.77563	Glucose_by_Sphingomyelins	1	Ratio	Glu/SM
-0.73692	0.17162	Glucose_by_Sphingomyelins	1	Ratio	Glu/SM
-0.80948	0.157363	Glucose_by_Sphingomyelins	1	Ratio	Glu/SM
	-1.32162	Glucose_by_Sphingomyelins	1	Ratio	Glu/SM
0.11596	0.179156	Glucose_by_Sphingomyelins	1	Ratio	Glu/SM
1.72936	-0.602949	Glucose_by_Sphingomyelins	1	Ratio	Glu/SM
0.15608	0.154939	Glucose_by_Sphingomyelins	1	Ratio	Glu/SM
0.82689	-0.117706	Glucose_by_Sphingomyelins	1	Ratio	Glu/SM
-0.80947	0.170833	Glucose_by_Sphingomyelins	1	Ratio	Glu/SM
-0.37058	0.168876	Glucose_by_Sphingomyelins	1	Ratio	Glu/SM
-1.98393	0.150121	Glucose_by_Sphingomyelins	1	Ratio	Glu/SM
0.01072	0.130382	Glucose_by_Sphingomyelins	1	Ratio	Glu/SM
-0.44704	0.164437	Glucose_by_Sphingomyelins	1	Ratio	Glu/SM
-0.84448	0.182831	Glucose_by_Sphingomyelins	1	Ratio	Glu/SM
-0.83532	0.158824	Glucose_by_Sphingomyelins	1	Ratio	Glu/SM
-0.35484	0.167727	Glucose_by_Sphingomyelins	1	Ratio	Glu/SM
-0.7968	0.160798	Glucose_by_Sphingomyelins	1	Ratio	Glu/SM
-0.88701	0.170533	Glucose_by_Sphingomyelins	1	Ratio	Glu/SM
0.31472	0.145474	Glucose_by_Sphingomyelins	1	Ratio	Glu/SM
1.08874	-0.226477	Glucose_by_Sphingomyelins	1	Ratio	Glu/SM
-0.35232	0.156795	Glucose_by_Sphingomyelins	1	Ratio	Glu/SM
0.37143	0.152899	Glucose_by_Sphingomyelins	1	Ratio	Glu/SM
-1.88153	0.161125	Glucose_by_Sphingomyelins	1	Ratio	Glu/SM
0.53434	0.135258	Glucose_by_Sphingomyelins	1	Ratio	Glu/SM
-0.0556	0.173527	Glucose_by_Sphingomyelins	1	Ratio	Glu/SM
0.4994	0.131574	Glucose_by_Sphingomyelins	1	Ratio	Glu/SM
0.9009	-0.182061	Glucose_by_Sphingomyelins	1	Ratio	Glu/SM
-0.5073	0.177616	Glucose_by_Sphingomyelins	1	Ratio	Glu/SM
-0.00971	0.126191	Glucose_by_Sphingomyelins	1	Ratio	Glu/SM
-0.9213	0.161231	Glucose_by_Sphingomyelins	1	Ratio	Glu/SM
2.22902	-1.02611	Glucose_by_Sphingomyelins	1	Ratio	Glu/SM
-3.42523	0.185118	Glucose_by_Sphingomyelins	1	Ratio	Glu/SM
0.42664	0.13956	Glucose_by_Sphingomyelins	1	Ratio	Glu/SM
1.19757	-0.363076	Glucose_by_Sphingomyelins	1	Ratio	Glu/SM
1.75366	-0.665162	Glucose_by_Sphingomyelins	1	Ratio	Glu/SM
-0.98968	0.18819	Glucose_by_Sphingomyelins	1	Ratio	Glu/SM
-0.71516	0.136331	Glucose_by_Sphingomyelins	1	Ratio	Glu/SM
-1.31083	0.1837	Glucose_by_Sphingomyelins	1	Ratio	Glu/SM
0.65118	0.00208766	Glucose_by_Sphingomyelins	1	Ratio	Glu/SM
1.98168	-0.619026	Glucose_by_Sphingomyelins	1	Ratio	Glu/SM
-0.2881	0.157992	Glucose_by_Sphingomyelins	1	Ratio	Glu/SM
-0.6397	0.197852	Glucose_by_Sphingomyelins	1	Ratio	Glu/SM
0.00408	0.153634	Glucose_by_Sphingomyelins	1	Ratio	Glu/SM
0.0791	0.174138	Glucose_by_Sphingomyelins	1	Ratio	Glu/SM
-0.96814	0.147474	Glucose_by_Sphingomyelins	1	Ratio	Glu/SM
-0.50806	0.172378	Glucose_by_Sphingomyelins	1	Ratio	Glu/SM
0.51614	0.139815	Glucose_by_Sphingomyelins	1	Ratio	Glu/SM
0.12209	0.173048	Glucose_by_Sphingomyelins	1	Ratio	Glu/SM
0.47292	0.144218	Glucose_by_Sphingomyelins	1	Ratio	Glu/SM
0.10462	0.151219	Glucose_by_Sphingomyelins	1	Ratio	Glu/SM
-0.82255	0.178726	Glucose_by_Sphingomyelins	1	Ratio	Glu/SM
-0.84308	0.151213	Glucose_by_Sphingomyelins	1	Ratio	Glu/SM
-0.91861	0.184059	Glucose_by_Sphingomyelins	1	Ratio	Glu/SM
0.65895	-0.00907008	Glucose_by_Sphingomyelins	1	Ratio	Glu/SM
0.9466	-0.0793546	Glucose_by_Sphingomyelins	1	Ratio	Glu/SM
-0.69712	0.155119	Glucose_by_Sphingomyelins	1	Ratio	Glu/SM
1.00934	-0.230908	Glucose_by_Sphingomyelins	1	Ratio	Glu/SM
0.35847	0.142811	Glucose_by_Sphingomyelins	1	Ratio	Glu/SM
-0.45249	0.160408	Glucose_by_Sphingomyelins	1	Ratio	Glu/SM
-0.14641	0.141998	Glucose_by_Sphingomyelins	1	Ratio	Glu/SM
-0.236	0.166978	Glucose_by_Sphingomyelins	1	Ratio	Glu/SM
-0.65737	0.162258	Glucose_by_Sphingomyelins	1	Ratio	Glu/SM
-0.52752	0.158709	Glucose_by_Sphingomyelins	1	Ratio	Glu/SM
-1.25361	0.162747	Glucose_by_Sphingomyelins	1	Ratio	Glu/SM
0.05477	0.161177	Glucose_by_Sphingomyelins	1	Ratio	Glu/SM
1.46759	-0.589759	Glucose_by_Sphingomyelins	1	Ratio	Glu/SM
-0.30246	0.194666	Glucose_by_Sphingomyelins	1	Ratio	Glu/SM
0.35025	0.166156	Glucose_by_Sphingomyelins	1	Ratio	Glu/SM
0.18548	0.181112	Glucose_by_Sphingomyelins	1	Ratio	Glu/SM
-0.13262	0.152077	Glucose_by_Sphingomyelins	1	Ratio	Glu/SM
0.50956	0.114349	Glucose_by_Sphingomyelins	1	Ratio	Glu/SM
-0.45615	0.138024	Glucose_by_Sphingomyelins	1	Ratio	Glu/SM
-0.19576	0.161609	Glucose_by_Sphingomyelins	1	Ratio	Glu/SM
2.26729	-0.95153	Glucose_by_Sphingomyelins	1	Ratio	Glu/SM
-0.06832	0.139553	Glucose_by_Sphingomyelins	1	Ratio	Glu/SM
0.80583	-0.107752	Glucose_by_Sphingomyelins	1	Ratio	Glu/SM
0.83199	-0.103559	Glucose_by_Sphingomyelins	1	Ratio	Glu/SM
0.30254	0.154143	Glucose_by_Sphingomyelins	1	Ratio	Glu/SM
-0.69216	0.142832	Glucose_by_Sphingomyelins	1	Ratio	Glu/SM
1.61868	-0.651205	Glucose_by_Sphingomyelins	1	Ratio	Glu/SM
-0.06592	0.165318	Glucose_by_Sphingomyelins	1	Ratio	Glu/SM
-2.11745	0.150117	Glucose_by_Sphingomyelins	1	Ratio	Glu/SM
0.29669	0.138784	Glucose_by_Sphingomyelins	1	Ratio	Glu/SM
0.10803	0.145244	Glucose_by_Sphingomyelins	1	Ratio	Glu/SM
-0.98224	0.183245	Glucose_by_Sphingomyelins	1	Ratio	Glu/SM
-0.37354	0.143845	Glucose_by_Sphingomyelins	1	Ratio	Glu/SM
1.97963	-0.838452	Glucose_by_Sphingomyelins	1	Ratio	Glu/SM
-1.2786	0.15105	Glucose_by_Sphingomyelins	1	Ratio	Glu/SM
-0.00627	0.165918	Glucose_by_Sphingomyelins	1	Ratio	Glu/SM
0.30502	0.123116	Glucose_by_Sphingomyelins	1	Ratio	Glu/SM
0.24127	0.141585	Glucose_by_Sphingomyelins	1	Ratio	Glu/SM
0.73151	-0.0759612	Glucose_by_Sphingomyelins	1	Ratio	Glu/SM
1.57081	-0.714866	Glucose_by_Sphingomyelins	1	Ratio	Glu/SM
0.35995	0.127398	Glucose_by_Sphingomyelins	1	Ratio	Glu/SM
0.61656	0.031826	Glucose_by_Sphingomyelins	1	Ratio	Glu/SM
0.72964	-0.0403544	Glucose_by_Sphingomyelins	1	Ratio	Glu/SM
-0.52566	0.160952	Glucose_by_Sphingomyelins	1	Ratio	Glu/SM
-0.19009	0.140382	Glucose_by_Sphingomyelins	1	Ratio	Glu/SM
0.4988	0.132659	Glucose_by_Sphingomyelins	1	Ratio	Glu/SM
0.87857	-0.118413	Glucose_by_Sphingomyelins	1	Ratio	Glu/SM
0.76341	-0.100601	Glucose_by_Sphingomyelins	1	Ratio	Glu/SM
-0.5605	0.156668	Glucose_by_Sphingomyelins	1	Ratio	Glu/SM
0.47695	0.123906	Glucose_by_Sphingomyelins	1	Ratio	Glu/SM
-0.28664	0.139611	Glucose_by_Sphingomyelins	1	Ratio	Glu/SM
-0.36042	0.144811	Glucose_by_Sphingomyelins	1	Ratio	Glu/SM
-1.23997	0.163407	Glucose_by_Sphingomyelins	1	Ratio	Glu/SM
-0.21431	0.169557	Glucose_by_Sphingomyelins	1	Ratio	Glu/SM
0.53498	0.136168	Glucose_by_Sphingomyelins	1	Ratio	Glu/SM
0.47294	0.133035	Glucose_by_Sphingomyelins	1	Ratio	Glu/SM
0.18756	0.164937	Glucose_by_Sphingomyelins	1	Ratio	Glu/SM
1.65474	-0.472752	Glucose_by_Sphingomyelins	1	Ratio	Glu/SM
0.43858	0.15634	Glucose_by_Sphingomyelins	1	Ratio	Glu/SM
0.67687	-0.00354863	Glucose_by_Sphingomyelins	1	Ratio	Glu/SM
-0.88488	0.166635	Glucose_by_Sphingomyelins	1	Ratio	Glu/SM
-0.3919	0.148386	Glucose_by_Sphingomyelins	1	Ratio	Glu/SM
0.12997	0.169042	Glucose_by_Sphingomyelins	1	Ratio	Glu/SM
0.59559	0.114081	Glucose_by_Sphingomyelins	1	Ratio	Glu/SM
1.42712	-0.384861	Glucose_by_Sphingomyelins	1	Ratio	Glu/SM
-0.37013	0.147272	Glucose_by_Sphingomyelins	1	Ratio	Glu/SM
0.20731	0.161894	Glucose_by_Sphingomyelins	1	Ratio	Glu/SM
0.60532	0.13938	Glucose_by_Sphingomyelins	1	Ratio	Glu/SM
-0.97889	0.16533	Glucose_by_Sphingomyelins	1	Ratio	Glu/SM
-0.32633	0.15726	Glucose_by_Sphingomyelins	1	Ratio	Glu/SM
-0.95981	0.160193	Glucose_by_Sphingomyelins	1	Ratio	Glu/SM
1.27143	-0.30239	Glucose_by_Sphingomyelins	1	Ratio	Glu/SM
0.47829	0.121763	Glucose_by_Sphingomyelins	1	Ratio	Glu/SM
-0.65948	0.176395	Glucose_by_Sphingomyelins	1	Ratio	Glu/SM
-1.38477	0.157273	Glucose_by_Sphingomyelins	1	Ratio	Glu/SM
2.53455	-1.48253	Glucose_by_Sphingomyelins	1	Ratio	Glu/SM
-1.41594	0.176154	Glucose_by_Sphingomyelins	1	Ratio	Glu/SM
0.34417	0.143731	Glucose_by_Sphingomyelins	1	Ratio	Glu/SM
-0.14675	0.1393	Glucose_by_Sphingomyelins	1	Ratio	Glu/SM
3.1174	-1.51888	Glucose_by_Sphingomyelins	1	Ratio	Glu/SM
-1.98124	0.149821	Glucose_by_Sphingomyelins	1	Ratio	Glu/SM
-2.11046	0.17577	Glucose_by_Sphingomyelins	1	Ratio	Glu/SM
0.51877	0.132041	Glucose_by_Sphingomyelins	1	Ratio	Glu/SM
1.88593	-0.670127	Glucose_by_Sphingomyelins	1	Ratio	Glu/SM
0.5799	0.124538	Glucose_by_Sphingomyelins	1	Ratio	Glu/SM
0.13615	0.134375	Glucose_by_Sphingomyelins	1	Ratio	Glu/SM
-1.02364	0.144921	Glucose_by_Sphingomyelins	1	Ratio	Glu/SM
-3.22964	0.159012	Glucose_by_Sphingomyelins	1	Ratio	Glu/SM
0.1709	0.14354	Glucose_by_Sphingomyelins	1	Ratio	Glu/SM
1.28759	-0.330825	Glucose_by_Sphingomyelins	1	Ratio	Glu/SM
-0.18711	0.143531	Glucose_by_Sphingomyelins	1	Ratio	Glu/SM
0.41562	0.132132	Glucose_by_Sphingomyelins	1	Ratio	Glu/SM
-0.75281	0.155079	Glucose_by_Sphingomyelins	1	Ratio	Glu/SM
1.01863	-0.170021	Glucose_by_Sphingomyelins	1	Ratio	Glu/SM
-1.82843	0.148243	Glucose_by_Sphingomyelins	1	Ratio	Glu/SM
1.77019	-0.716645	Glucose_by_Sphingomyelins	1	Ratio	Glu/SM
0.16576	0.149321	Glucose_by_Sphingomyelins	1	Ratio	Glu/SM
-0.65455	0.154831	Glucose_by_Sphingomyelins	1	Ratio	Glu/SM
1.36951	-0.390694	Glucose_by_Sphingomyelins	1	Ratio	Glu/SM
0.84226	-0.122197	Glucose_by_Sphingomyelins	1	Ratio	Glu/SM
-0.03013	0.138364	Glucose_by_Sphingomyelins	1	Ratio	Glu/SM
0.05862	0.136465	Glucose_by_Sphingomyelins	1	Ratio	Glu/SM
0.7744	-0.0623041	Glucose_by_Sphingomyelins	1	Ratio	Glu/SM
0.37479	0.143975	Glucose_by_Sphingomyelins	1	Ratio	Glu/SM
1.74927	-0.603476	Glucose_by_Sphingomyelins	1	Ratio	Glu/SM
-0.61134	0.165159	Glucose_by_Sphingomyelins	1	Ratio	Glu/SM
0.58876	0.133834	Glucose_by_Sphingomyelins	1	Ratio	Glu/SM
-0.09087	0.176712	Glucose_by_Sphingomyelins	1	Ratio	Glu/SM
-0.52084	0.175274	Glucose_by_Sphingomyelins	1	Ratio	Glu/SM
-0.272	0.147776	Glucose_by_Sphingomyelins	1	Ratio	Glu/SM
-2.22648	0.170254	Glucose_by_Sphingomyelins	1	Ratio	Glu/SM
-0.30423	0.14982	Glucose_by_Sphingomyelins	1	Ratio	Glu/SM
1.50287	-0.374561	Glucose_by_Sphingomyelins	1	Ratio	Glu/SM
-0.37448	0.184207	Glucose_by_Sphingomyelins	1	Ratio	Glu/SM
-0.67447	0.172825	Glucose_by_Sphingomyelins	1	Ratio	Glu/SM
0.10299	0.173739	Glucose_by_Sphingomyelins	1	Ratio	Glu/SM
-0.98581	0.157208	Glucose_by_Sphingomyelins	1	Ratio	Glu/SM
-2.03463	0.170545	Glucose_by_Sphingomyelins	1	Ratio	Glu/SM
-0.3012	0.172797	Glucose_by_Sphingomyelins	1	Ratio	Glu/SM
-1.09575	0.163254	Glucose_by_Sphingomyelins	1	Ratio	Glu/SM
-0.63103	0.169371	Glucose_by_Sphingomyelins	1	Ratio	Glu/SM
-1.68325	0.183455	Glucose_by_Sphingomyelins	1	Ratio	Glu/SM
-1.70406	0.174674	Glucose_by_Sphingomyelins	1	Ratio	Glu/SM
-1.78055	0.165626	Glucose_by_Sphingomyelins	1	Ratio	Glu/SM
1.39658	-0.376125	Glucose_by_Sphingomyelins	1	Ratio	Glu/SM
-0.23401	0.135522	Glucose_by_Sphingomyelins	1	Ratio	Glu/SM
-1.62454	0.161396	Glucose_by_Sphingomyelins	1	Ratio	Glu/SM
-0.21083	0.175053	Glucose_by_Sphingomyelins	1	Ratio	Glu/SM
-0.33483	0.15724	Glucose_by_Sphingomyelins	1	Ratio	Glu/SM
0.88101	-0.127493	Glucose_by_Sphingomyelins	1	Ratio	Glu/SM
-0.66346	0.158859	Glucose_by_Sphingomyelins	1	Ratio	Glu/SM
-2.05926	0.183254	Glucose_by_Sphingomyelins	1	Ratio	Glu/SM
0.39629	0.139987	Glucose_by_Sphingomyelins	1	Ratio	Glu/SM
-0.04858	0.161415	Glucose_by_Sphingomyelins	1	Ratio	Glu/SM
-0.12789	0.137494	Glucose_by_Sphingomyelins	1	Ratio	Glu/SM
1.31027	-0.299087	Glucose_by_Sphingomyelins	1	Ratio	Glu/SM
-0.47013	0.163972	Glucose_by_Sphingomyelins	1	Ratio	Glu/SM
0.54559	0.122495	Glucose_by_Sphingomyelins	1	Ratio	Glu/SM
-0.01623	0.168387	Glucose_by_Sphingomyelins	1	Ratio	Glu/SM
0.30746	0.137932	Glucose_by_Sphingomyelins	1	Ratio	Glu/SM
0.51355	0.153744	Glucose_by_Sphingomyelins	1	Ratio	Glu/SM
0.83532	-0.123914	Glucose_by_Sphingomyelins	1	Ratio	Glu/SM
-0.71993	0.163241	Glucose_by_Sphingomyelins	1	Ratio	Glu/SM
-0.03881	0.168089	Glucose_by_Sphingomyelins	1	Ratio	Glu/SM
0.67893	-0.0198486	Glucose_by_Sphingomyelins	1	Ratio	Glu/SM
0.03331	0.170008	Glucose_by_Sphingomyelins	1	Ratio	Glu/SM
-0.90524	0.179211	Glucose_by_Sphingomyelins	1	Ratio	Glu/SM
0.36836	0.135613	Glucose_by_Sphingomyelins	1	Ratio	Glu/SM
-1.28734	0.175136	Glucose_by_Sphingomyelins	1	Ratio	Glu/SM
-0.59248	0.123458	Glucose_by_Sphingomyelins	1	Ratio	Glu/SM
-1.40481	0.18249	Glucose_by_Sphingomyelins	1	Ratio	Glu/SM
0.35623	0.124668	Glucose_by_Sphingomyelins	1	Ratio	Glu/SM
-0.0487	0.147668	Glucose_by_Sphingomyelins	1	Ratio	Glu/SM
1.76427	-0.806365	Glucose_by_Sphingomyelins	1	Ratio	Glu/SM
0.38416	0.143859	Glucose_by_Sphingomyelins	1	Ratio	Glu/SM
1.41044	-0.403065	Glucose_by_Sphingomyelins	1	Ratio	Glu/SM
-0.77312	0.15217	Glucose_by_Sphingomyelins	1	Ratio	Glu/SM
0.55226	0.136492	Glucose_by_Sphingomyelins	1	Ratio	Glu/SM
-0.0864	0.16462	Glucose_by_Sphingomyelins	1	Ratio	Glu/SM
0.84129	-0.13567	Glucose_by_Sphingomyelins	1	Ratio	Glu/SM
-0.28557	0.189107	Glucose_by_Sphingomyelins	1	Ratio	Glu/SM
-0.84703	0.160645	Glucose_by_Sphingomyelins	1	Ratio	Glu/SM
0.16131	0.146352	Glucose_by_Sphingomyelins	1	Ratio	Glu/SM
-1.024	0.160989	Glucose_by_Sphingomyelins	1	Ratio	Glu/SM
-0.4695	0.147706	Glucose_by_Sphingomyelins	1	Ratio	Glu/SM
1.125	-0.304427	Glucose_by_Sphingomyelins	1	Ratio	Glu/SM
-0.1571	0.154456	Glucose_by_Sphingomyelins	1	Ratio	Glu/SM
2.07063	-0.889457	Glucose_by_Sphingomyelins	1	Ratio	Glu/SM
1.6824	-0.596696	Glucose_by_Sphingomyelins	1	Ratio	Glu/SM
0.43722	0.156293	Glucose_by_Sphingomyelins	1	Ratio	Glu/SM
0.37987	0.151387	Glucose_by_Sphingomyelins	1	Ratio	Glu/SM
-2.07736	0.186291	Glucose_by_Sphingomyelins	1	Ratio	Glu/SM
-0.21188	0.154573	Glucose_by_Sphingomyelins	1	Ratio	Glu/SM
0.3924	0.150766	Glucose_by_Sphingomyelins	1	Ratio	Glu/SM
0.3945	0.137461	Glucose_by_Sphingomyelins	1	Ratio	Glu/SM
-0.52786	0.172401	Glucose_by_Sphingomyelins	1	Ratio	Glu/SM
-0.07919	0.169502	Glucose_by_Sphingomyelins	1	Ratio	Glu/SM
2.98735	-1.52782	Glucose_by_Sphingomyelins	1	Ratio	Glu/SM
-0.21813	0.153649	Glucose_by_Sphingomyelins	1	Ratio	Glu/SM
-0.60686	0.145394	Glucose_by_Sphingomyelins	1	Ratio	Glu/SM
0.40261	0.135736	Glucose_by_Sphingomyelins	1	Ratio	Glu/SM
-0.06215	0.167434	Glucose_by_Sphingomyelins	1	Ratio	Glu/SM
0.39874	0.165009	Glucose_by_Sphingomyelins	1	Ratio	Glu/SM
-0.35161	0.169759	Glucose_by_Sphingomyelins	1	Ratio	Glu/SM
1.46083	-0.392282	Glucose_by_Sphingomyelins	1	Ratio	Glu/SM
-1.38834	0.167037	Glucose_by_Sphingomyelins	1	Ratio	Glu/SM
0.45834	0.132002	Glucose_by_Sphingomyelins	1	Ratio	Glu/SM
1.29361	-0.307778	Glucose_by_Sphingomyelins	1	Ratio	Glu/SM
-1.23348	0.151621	Glucose_by_Sphingomyelins	1	Ratio	Glu/SM
-0.54252	0.180304	Glucose_by_Sphingomyelins	1	Ratio	Glu/SM
1.41056	-0.464638	Glucose_by_Sphingomyelins	1	Ratio	Glu/SM
0.40989	0.148771	Glucose_by_Sphingomyelins	1	Ratio	Glu/SM
0.84389	-0.146798	Glucose_by_Sphingomyelins	1	Ratio	Glu/SM
-0.65713	0.152337	Glucose_by_Sphingomyelins	1	Ratio	Glu/SM
-1.2089	0.123763	Glucose_by_Sphingomyelins	1	Ratio	Glu/SM
0.98708	-0.290226	Glucose_by_Sphingomyelins	1	Ratio	Glu/SM
-0.31576	0.165863	Glucose_by_Sphingomyelins	1	Ratio	Glu/SM
	-1.63255	Glucose_by_Sphingomyelins	1	Ratio	Glu/SM
-1.42553	0.152885	Glucose_by_Sphingomyelins	1	Ratio	Glu/SM
-0.33338	0.163767	Glucose_by_Sphingomyelins	1	Ratio	Glu/SM
-0.98415	0.154753	Glucose_by_Sphingomyelins	1	Ratio	Glu/SM
-1.72488	0.174942	Glucose_by_Sphingomyelins	1	Ratio	Glu/SM
-1.43459	0.178524	Glucose_by_Sphingomyelins	1	Ratio	Glu/SM
0.06578	0.153781	Glucose_by_Sphingomyelins	1	Ratio	Glu/SM
-0.06685	0.154406	Glucose_by_Sphingomyelins	1	Ratio	Glu/SM
-0.43502	0.162699	Glucose_by_Sphingomyelins	1	Ratio	Glu/SM
0.04679	0.157922	Glucose_by_Sphingomyelins	1	Ratio	Glu/SM
0.19258	0.126522	Glucose_by_Sphingomyelins	1	Ratio	Glu/SM
-0.52386	0.170049	Glucose_by_Sphingomyelins	1	Ratio	Glu/SM
-0.45559	0.172084	Glucose_by_Sphingomyelins	1	Ratio	Glu/SM
	-1.44796	Glucose_by_Sphingomyelins	1	Ratio	Glu/SM
-1.19988	0.179589	Glucose_by_Sphingomyelins	1	Ratio	Glu/SM
0.14599	0.13209	Glucose_by_Sphingomyelins	1	Ratio	Glu/SM
1.3803	-0.47382	Glucose_by_Sphingomyelins	1	Ratio	Glu/SM
-2.02754	0.164153	Glucose_by_Sphingomyelins	1	Ratio	Glu/SM
-0.24659	0.176988	Glucose_by_Sphingomyelins	1	Ratio	Glu/SM
	-1.25725	Glucose_by_Sphingomyelins	1	Ratio	Glu/SM
-0.41093	0.178302	Glucose_by_Sphingomyelins	1	Ratio	Glu/SM
-1.92789	0.168692	Glucose_by_Sphingomyelins	1	Ratio	Glu/SM
1.26987	-0.387835	Glucose_by_Sphingomyelins	1	Ratio	Glu/SM
-0.93872	0.159755	Glucose_by_Sphingomyelins	1	Ratio	Glu/SM
-1.33211	0.14634	Glucose_by_Sphingomyelins	1	Ratio	Glu/SM
0.14246	0.139441	Glucose_by_Sphingomyelins	1	Ratio	Glu/SM
0.84475	-0.0844032	Glucose_by_Sphingomyelins	1	Ratio	Glu/SM
1.22282	-0.350851	Glucose_by_Sphingomyelins	1	Ratio	Glu/SM
-0.64341	0.172101	Glucose_by_Sphingomyelins	1	Ratio	Glu/SM
-0.04143	0.16751	Glucose_by_Sphingomyelins	1	Ratio	Glu/SM
-0.05895	0.149679	Glucose_by_Sphingomyelins	1	Ratio	Glu/SM
-0.08196	0.165522	Glucose_by_Sphingomyelins	1	Ratio	Glu/SM
2.6476	-1.35187	Glucose_by_Sphingomyelins	1	Ratio	Glu/SM
-0.86347	0.172792	Glucose_by_Sphingomyelins	1	Ratio	Glu/SM
-0.66663	0.150603	Glucose_by_Sphingomyelins	1	Ratio	Glu/SM
0.37782	0.149031	Glucose_by_Sphingomyelins	1	Ratio	Glu/SM
0.24364	0.145078	Glucose_by_Sphingomyelins	1	Ratio	Glu/SM
2.09092	-0.823822	Glucose_by_Sphingomyelins	1	Ratio	Glu/SM
-1.71345	0.154877	Glucose_by_Sphingomyelins	1	Ratio	Glu/SM
-0.2499	0.165242	Glucose_by_Sphingomyelins	1	Ratio	Glu/SM
1.0275	-0.248229	Glucose_by_Sphingomyelins	1	Ratio	Glu/SM
-0.55107	0.17527	Glucose_by_Sphingomyelins	1	Ratio	Glu/SM
1.53916	-0.766027	Glucose_by_Sphingomyelins	1	Ratio	Glu/SM
0.07863	0.143195	Glucose_by_Sphingomyelins	1	Ratio	Glu/SM
0.58754	0.110729	Glucose_by_Sphingomyelins	1	Ratio	Glu/SM
-0.80994	0.151288	Glucose_by_Sphingomyelins	1	Ratio	Glu/SM
0.72315	-0.0385568	Glucose_by_Sphingomyelins	1	Ratio	Glu/SM
0.14266	0.155489	Glucose_by_Sphingomyelins	1	Ratio	Glu/SM
0.23339	0.141217	Glucose_by_Sphingomyelins	1	Ratio	Glu/SM
-0.19736	0.164249	Glucose_by_Sphingomyelins	1	Ratio	Glu/SM
0.43113	0.170839	Glucose_by_Sphingomyelins	1	Ratio	Glu/SM
-1.51196	0.176622	Glucose_by_Sphingomyelins	1	Ratio	Glu/SM
-3.21037	0.162952	Glucose_by_Sphingomyelins	1	Ratio	Glu/SM
-0.7649	0.152871	Glucose_by_Sphingomyelins	1	Ratio	Glu/SM
	-1.2689	Glucose_by_Sphingomyelins	1	Ratio	Glu/SM
-0.13929	0.158602	Glucose_by_Sphingomyelins	1	Ratio	Glu/SM
0.66049	0.0522736	Glucose_by_Sphingomyelins	1	Ratio	Glu/SM
-0.93086	0.185188	Glucose_by_Sphingomyelins	1	Ratio	Glu/SM
-0.04876	0.146235	Glucose_by_Sphingomyelins	1	Ratio	Glu/SM
-1.8333	0.16252	Glucose_by_Sphingomyelins	1	Ratio	Glu/SM
-1.14265	0.166978	Glucose_by_Sphingomyelins	1	Ratio	Glu/SM
0.96428	-0.0999969	Glucose_by_Sphingomyelins	1	Ratio	Glu/SM
0.46894	0.132084	Glucose_by_Sphingomyelins	1	Ratio	Glu/SM
-0.22089	0.159821	Glucose_by_Sphingomyelins	1	Ratio	Glu/SM
-0.20013	0.170148	Glucose_by_Sphingomyelins	1	Ratio	Glu/SM
0.79453	-0.123006	Glucose_by_Sphingomyelins	1	Ratio	Glu/SM
1.23442	-0.312307	Glucose_by_Sphingomyelins	1	Ratio	Glu/SM
-0.52283	0.15713	Glucose_by_Sphingomyelins	1	Ratio	Glu/SM
1.16728	-0.276972	Glucose_by_Sphingomyelins	1	Ratio	Glu/SM
0.27911	0.147081	Glucose_by_Sphingomyelins	1	Ratio	Glu/SM
0.18951	0.141366	Glucose_by_Sphingomyelins	1	Ratio	Glu/SM
-1.50032	0.174541	Glucose_by_Sphingomyelins	1	Ratio	Glu/SM
-1.30518	0.149944	Glucose_by_Sphingomyelins	1	Ratio	Glu/SM
-0.12513	0.165925	Glucose_by_Sphingomyelins	1	Ratio	Glu/SM
-1.48216	0.185535	Glucose_by_Sphingomyelins	1	Ratio	Glu/SM
	-1.56046	Glucose_by_Sphingomyelins	1	Ratio	Glu/SM
-1.49303	0.166417	Glucose_by_Sphingomyelins	1	Ratio	Glu/SM
-1.41391	0.145261	Glucose_by_Sphingomyelins	1	Ratio	Glu/SM
-0.75792	0.159039	Glucose_by_Sphingomyelins	1	Ratio	Glu/SM
-0.09347	0.163689	Glucose_by_Sphingomyelins	1	Ratio	Glu/SM
-0.70338	0.175608	Glucose_by_Sphingomyelins	1	Ratio	Glu/SM
-1.21316	0.174239	Glucose_by_Sphingomyelins	1	Ratio	Glu/SM
-0.07863	0.151381	Glucose_by_Sphingomyelins	1	Ratio	Glu/SM
-0.23238	0.131577	Glucose_by_Sphingomyelins	1	Ratio	Glu/SM
-1.1821	0.168255	Glucose_by_Sphingomyelins	1	Ratio	Glu/SM
-0.06415	0.166668	Glucose_by_Sphingomyelins	1	Ratio	Glu/SM
0.77881	-0.0718349	Glucose_by_Sphingomyelins	1	Ratio	Glu/SM
0.38855	0.150908	Glucose_by_Sphingomyelins	1	Ratio	Glu/SM
0.65038	0.00399475	Glucose_by_Sphingomyelins	1	Ratio	Glu/SM
1.00749	-0.347564	Glucose_by_Sphingomyelins	1	Ratio	Glu/SM
0.64251	-0.00592502	Glucose_by_Sphingomyelins	1	Ratio	Glu/SM
0.07334	0.143312	Glucose_by_Sphingomyelins	1	Ratio	Glu/SM
1.12765	-0.337	Glucose_by_Sphingomyelins	1	Ratio	Glu/SM
0.53719	0.116015	Glucose_by_Sphingomyelins	1	Ratio	Glu/SM
0.53861	0.116462	Glucose_by_Sphingomyelins	1	Ratio	Glu/SM
0.00107	0.176047	Glucose_by_Sphingomyelins	1	Ratio	Glu/SM
-1.20351	0.16121	Glucose_by_Sphingomyelins	1	Ratio	Glu/SM
0.20055	0.149589	Glucose_by_Sphingomyelins	1	Ratio	Glu/SM
1.37439	-0.529488	Glucose_by_Sphingomyelins	1	Ratio	Glu/SM
-0.6771	0.140763	Glucose_by_Sphingomyelins	1	Ratio	Glu/SM
-1.2475	0.138516	Glucose_by_Sphingomyelins	1	Ratio	Glu/SM
0.57385	0.128447	Glucose_by_Sphingomyelins	1	Ratio	Glu/SM
0.08566	0.152578	Glucose_by_Sphingomyelins	1	Ratio	Glu/SM
-0.59853	0.16888	Glucose_by_Sphingomyelins	1	Ratio	Glu/SM
0.36482	0.143583	Glucose_by_Sphingomyelins	1	Ratio	Glu/SM
-1.00661	0.145865	Glucose_by_Sphingomyelins	1	Ratio	Glu/SM
-0.81373	0.169861	Glucose_by_Sphingomyelins	1	Ratio	Glu/SM
0.91348	-0.14878	Glucose_by_Sphingomyelins	1	Ratio	Glu/SM
0.25106	0.157584	Glucose_by_Sphingomyelins	1	Ratio	Glu/SM
-1.16349	0.173607	Glucose_by_Sphingomyelins	1	Ratio	Glu/SM
0.28354	0.144096	Glucose_by_Sphingomyelins	1	Ratio	Glu/SM
-0.60216	0.161853	Glucose_by_Sphingomyelins	1	Ratio	Glu/SM
-0.06867	0.163816	Glucose_by_Sphingomyelins	1	Ratio	Glu/SM
0.036	0.146373	Glucose_by_Sphingomyelins	1	Ratio	Glu/SM
0.02174	0.157332	Glucose_by_Sphingomyelins	1	Ratio	Glu/SM
-0.57691	0.128925	Glucose_by_Sphingomyelins	1	Ratio	Glu/SM
0.05426	0.128721	Glucose_by_Sphingomyelins	1	Ratio	Glu/SM
0.13864	0.162377	Glucose_by_Sphingomyelins	1	Ratio	Glu/SM
0.04109	0.145159	Glucose_by_Sphingomyelins	1	Ratio	Glu/SM
-0.66118	0.149165	Glucose_by_Sphingomyelins	1	Ratio	Glu/SM
-0.73632	0.171723	Glucose_by_Sphingomyelins	1	Ratio	Glu/SM
0.55673	0.137568	Glucose_by_Sphingomyelins	1	Ratio	Glu/SM
-0.2327	0.161846	Glucose_by_Sphingomyelins	1	Ratio	Glu/SM
-0.60107	0.170641	Glucose_by_Sphingomyelins	1	Ratio	Glu/SM
-0.80901	0.156591	Glucose_by_Sphingomyelins	1	Ratio	Glu/SM
-0.3977	0.176958	Glucose_by_Sphingomyelins	1	Ratio	Glu/SM
-0.63219	0.156718	Glucose_by_Sphingomyelins	1	Ratio	Glu/SM
-0.12684	0.132907	Glucose_by_Sphingomyelins	1	Ratio	Glu/SM
-0.47902	0.16369	Glucose_by_Sphingomyelins	1	Ratio	Glu/SM
-0.99764	0.159653	Glucose_by_Sphingomyelins	1	Ratio	Glu/SM
-2.68233	0.19403	Glucose_by_Sphingomyelins	1	Ratio	Glu/SM
	-1.64633	Glucose_by_Sphingomyelins	1	Ratio	Glu/SM
-0.27987	0.141831	Glucose_by_Sphingomyelins	1	Ratio	Glu/SM
-0.2484	0.138675	Glucose_by_Sphingomyelins	1	Ratio	Glu/SM
-2.33487	0.167094	Glucose_by_Sphingomyelins	1	Ratio	Glu/SM
0.20911	0.162527	Glucose_by_Sphingomyelins	1	Ratio	Glu/SM
0.32529	0.144147	Glucose_by_Sphingomyelins	1	Ratio	Glu/SM
0.5173	0.112856	Glucose_by_Sphingomyelins	1	Ratio	Glu/SM
-1.7471	0.164172	Glucose_by_Sphingomyelins	1	Ratio	Glu/SM
-0.29268	0.168032	Glucose_by_Sphingomyelins	1	Ratio	Glu/SM
	-1.64903	Glucose_by_Sphingomyelins	1	Ratio	Glu/SM
-1.5793	0.170505	Glucose_by_Sphingomyelins	1	Ratio	Glu/SM
-0.33765	0.171355	Glucose_by_Sphingomyelins	1	Ratio	Glu/SM
-0.89917	0.174059	Glucose_by_Sphingomyelins	1	Ratio	Glu/SM
0.95329	-0.103797	Glucose_by_Sphingomyelins	1	Ratio	Glu/SM
0.46439	0.127912	Glucose_by_Sphingomyelins	1	Ratio	Glu/SM
-0.69485	0.190356	Glucose_by_Sphingomyelins	1	Ratio	Glu/SM
0.39352	0.142268	Glucose_by_Sphingomyelins	1	Ratio	Glu/SM
0.02482	0.154378	Glucose_by_Sphingomyelins	1	Ratio	Glu/SM
0.22536	0.145287	Glucose_by_Sphingomyelins	1	Ratio	Glu/SM
0.20153	0.144047	Glucose_by_Sphingomyelins	1	Ratio	Glu/SM
-0.7902	0.153197	Glucose_by_Sphingomyelins	1	Ratio	Glu/SM
-0.89073	0.161138	Glucose_by_Sphingomyelins	1	Ratio	Glu/SM
-0.18991	0.179999	Glucose_by_Sphingomyelins	1	Ratio	Glu/SM
0.29503	0.148561	Glucose_by_Sphingomyelins	1	Ratio	Glu/SM
0.6358	0.0461852	Glucose_by_Sphingomyelins	1	Ratio	Glu/SM
0.74556	-0.0908525	Glucose_by_Sphingomyelins	1	Ratio	Glu/SM
-1.59444	0.166445	Glucose_by_Sphingomyelins	1	Ratio	Glu/SM
-0.05532	0.133022	Glucose_by_Sphingomyelins	1	Ratio	Glu/SM
0.18545	0.179113	Glucose_by_Sphingomyelins	1	Ratio	Glu/SM
0.73405	-0.0593228	Glucose_by_Sphingomyelins	1	Ratio	Glu/SM
	-1.81661	Glucose_by_Sphingomyelins	1	Ratio	Glu/SM
-1.06041	0.173473	Glucose_by_Sphingomyelins	1	Ratio	Glu/SM
0.99764	-0.132143	Glucose_by_Sphingomyelins	1	Ratio	Glu/SM
0.69376	0.053629	Glucose_by_Sphingomyelins	1	Ratio	Glu/SM
0.3897	0.146742	Glucose_by_Sphingomyelins	1	Ratio	Glu/SM
-0.00617	0.167245	Glucose_by_Sphingomyelins	1	Ratio	Glu/SM
-1.00386	0.179788	Glucose_by_Sphingomyelins	1	Ratio	Glu/SM
0.45148	0.173086	Glucose_by_Sphingomyelins	1	Ratio	Glu/SM
0.29485	0.136422	Glucose_by_Sphingomyelins	1	Ratio	Glu/SM
0.37931	0.183879	Glucose_by_Sphingomyelins	1	Ratio	Glu/SM
0.45203	0.129299	Glucose_by_Sphingomyelins	1	Ratio	Glu/SM
-2.00129	0.193546	Glucose_by_Sphingomyelins	1	Ratio	Glu/SM
0.5522	0.137413	Glucose_by_Sphingomyelins	1	Ratio	Glu/SM
-0.48765	0.138646	Glucose_by_Sphingomyelins	1	Ratio	Glu/SM
-1.088	0.176962	Glucose_by_Sphingomyelins	1	Ratio	Glu/SM
-0.07505	0.163863	Glucose_by_Sphingomyelins	1	Ratio	Glu/SM
-2.01372	0.155038	Glucose_by_Sphingomyelins	1	Ratio	Glu/SM
1.31845	-0.414521	Glucose_by_Sphingomyelins	1	Ratio	Glu/SM
0.79352	-0.0439521	Glucose_by_Sphingomyelins	1	Ratio	Glu/SM
0.36361	0.149728	Glucose_by_Sphingomyelins	1	Ratio	Glu/SM
-0.29	0.15499	Glucose_by_Sphingomyelins	1	Ratio	Glu/SM
-0.02063	0.182328	Glucose_by_Sphingomyelins	1	Ratio	Glu/SM
-0.71063	0.16179	Glucose_by_Sphingomyelins	1	Ratio	Glu/SM
-0.45195	0.148491	Glucose_by_Sphingomyelins	1	Ratio	Glu/SM
0.24241	0.161991	Glucose_by_Sphingomyelins	1	Ratio	Glu/SM
-0.32295	0.152559	Glucose_by_Sphingomyelins	1	Ratio	Glu/SM
-0.49409	0.152524	Glucose_by_Sphingomyelins	1	Ratio	Glu/SM
1.05801	-0.227772	Glucose_by_Sphingomyelins	1	Ratio	Glu/SM
0.73082	-0.0526943	Glucose_by_Sphingomyelins	1	Ratio	Glu/SM
-0.66275	0.157676	Glucose_by_Sphingomyelins	1	Ratio	Glu/SM
1.40506	-0.301839	Glucose_by_Sphingomyelins	1	Ratio	Glu/SM
	-1.66029	Glucose_by_Sphingomyelins	1	Ratio	Glu/SM
0.87695	-0.0989512	Glucose_by_Sphingomyelins	1	Ratio	Glu/SM
-0.27195	0.156215	Glucose_by_Sphingomyelins	1	Ratio	Glu/SM
-0.32188	0.15524	Glucose_by_Sphingomyelins	1	Ratio	Glu/SM
0.84951	-0.148361	Glucose_by_Sphingomyelins	1	Ratio	Glu/SM
-1.36336	0.173181	Glucose_by_Sphingomyelins	1	Ratio	Glu/SM
1.09467	-0.275362	Glucose_by_Sphingomyelins	1	Ratio	Glu/SM
-0.9524	0.157921	Glucose_by_Sphingomyelins	1	Ratio	Glu/SM
0.1856	0.144446	Glucose_by_Sphingomyelins	1	Ratio	Glu/SM
-0.15228	0.143245	Glucose_by_Sphingomyelins	1	Ratio	Glu/SM
-1.49204	0.144662	Glucose_by_Sphingomyelins	1	Ratio	Glu/SM
1.59601	-0.450517	Glucose_by_Sphingomyelins	1	Ratio	Glu/SM
-0.19566	0.172477	Glucose_by_Sphingomyelins	1	Ratio	Glu/SM
-1.44481	0.162805	Glucose_by_Sphingomyelins	1	Ratio	Glu/SM
-0.84494	0.176196	Glucose_by_Sphingomyelins	1	Ratio	Glu/SM
-0.09919	0.181169	Glucose_by_Sphingomyelins	1	Ratio	Glu/SM
-0.05441	0.157811	Glucose_by_Sphingomyelins	1	Ratio	Glu/SM
-0.46268	0.150271	Glucose_by_Sphingomyelins	1	Ratio	Glu/SM
0.89492	-0.100958	Glucose_by_Sphingomyelins	1	Ratio	Glu/SM
-0.66417	0.158618	Glucose_by_Sphingomyelins	1	Ratio	Glu/SM
-0.5242	0.143906	Glucose_by_Sphingomyelins	1	Ratio	Glu/SM
-0.32321	0.189227	Glucose_by_Sphingomyelins	1	Ratio	Glu/SM
-0.1556	0.151792	Glucose_by_Sphingomyelins	1	Ratio	Glu/SM
-0.27999	0.144037	Glucose_by_Sphingomyelins	1	Ratio	Glu/SM
0.53268	0.148005	Glucose_by_Sphingomyelins	1	Ratio	Glu/SM
1.14982	-0.229556	Glucose_by_Sphingomyelins	1	Ratio	Glu/SM
0.30151	0.159187	Glucose_by_Sphingomyelins	1	Ratio	Glu/SM
0.39392	0.165903	Glucose_by_Sphingomyelins	1	Ratio	Glu/SM
-0.84386	0.176971	Glucose_by_Sphingomyelins	1	Ratio	Glu/SM
-0.10485	0.142262	Glucose_by_Sphingomyelins	1	Ratio	Glu/SM
0.76208	-0.140215	Glucose_by_Sphingomyelins	1	Ratio	Glu/SM
-0.332	0.182054	Glucose_by_Sphingomyelins	1	Ratio	Glu/SM
0.68924	-0.00581695	Glucose_by_Sphingomyelins	1	Ratio	Glu/SM
0.02779	0.153835	Glucose_by_Sphingomyelins	1	Ratio	Glu/SM
-0.53202	0.146894	Glucose_by_Sphingomyelins	1	Ratio	Glu/SM
-0.07836	0.136475	Glucose_by_Sphingomyelins	1	Ratio	Glu/SM
1.90396	-0.697399	Glucose_by_Sphingomyelins	1	Ratio	Glu/SM
0.48132	0.118321	Glucose_by_Sphingomyelins	1	Ratio	Glu/SM
-0.39968	0.145089	Glucose_by_Sphingomyelins	1	Ratio	Glu/SM
0.46541	0.146422	Glucose_by_Sphingomyelins	1	Ratio	Glu/SM
-1.08472	0.15511	Glucose_by_Sphingomyelins	1	Ratio	Glu/SM
0.2505	0.148252	Glucose_by_Sphingomyelins	1	Ratio	Glu/SM
0.89693	-0.142796	Glucose_by_Sphingomyelins	1	Ratio	Glu/SM
-1.93284	0.178543	Glucose_by_Sphingomyelins	1	Ratio	Glu/SM
0.21786	0.156272	Glucose_by_Sphingomyelins	1	Ratio	Glu/SM
-1.12189	0.179618	Glucose_by_Sphingomyelins	1	Ratio	Glu/SM
-0.26349	0.145575	Glucose_by_Sphingomyelins	1	Ratio	Glu/SM
-0.43041	0.177878	Glucose_by_Sphingomyelins	1	Ratio	Glu/SM
0.09045	0.142737	Glucose_by_Sphingomyelins	1	Ratio	Glu/SM
0.20569	0.146097	Glucose_by_Sphingomyelins	1	Ratio	Glu/SM
-0.23631	0.176568	Glucose_by_Sphingomyelins	1	Ratio	Glu/SM
-0.40558	0.15516	Glucose_by_Sphingomyelins	1	Ratio	Glu/SM
1.45519	-0.607975	Glucose_by_Sphingomyelins	1	Ratio	Glu/SM
-0.12923	0.143279	Glucose_by_Sphingomyelins	1	Ratio	Glu/SM
-0.60416	0.166616	Glucose_by_Sphingomyelins	1	Ratio	Glu/SM
0.14755	0.159696	Glucose_by_Sphingomyelins	1	Ratio	Glu/SM
0.76514	-0.12121	Glucose_by_Sphingomyelins	1	Ratio	Glu/SM
0.43971	0.123552	Glucose_by_Sphingomyelins	1	Ratio	Glu/SM
-0.60674	0.149954	Glucose_by_Sphingomyelins	1	Ratio	Glu/SM
1.17071	-0.308148	Glucose_by_Sphingomyelins	1	Ratio	Glu/SM
-0.78475	0.164093	Glucose_by_Sphingomyelins	1	Ratio	Glu/SM
0.6342	0.0565497	Glucose_by_Sphingomyelins	1	Ratio	Glu/SM
-0.82118	0.15375	Glucose_by_Sphingomyelins	1	Ratio	Glu/SM
1.31202	-0.330994	Glucose_by_Sphingomyelins	1	Ratio	Glu/SM
-0.71669	0.181541	Glucose_by_Sphingomyelins	1	Ratio	Glu/SM
1.08827	-0.315686	Glucose_by_Sphingomyelins	1	Ratio	Glu/SM
-1.68133	0.164911	Glucose_by_Sphingomyelins	1	Ratio	Glu/SM
-0.71843	0.176638	Glucose_by_Sphingomyelins	1	Ratio	Glu/SM
-0.1528	0.15885	Glucose_by_Sphingomyelins	1	Ratio	Glu/SM
-0.69884	0.156011	Glucose_by_Sphingomyelins	1	Ratio	Glu/SM
0.84672	-0.10054	Glucose_by_Sphingomyelins	1	Ratio	Glu/SM
-0.5189	0.170899	Glucose_by_Sphingomyelins	1	Ratio	Glu/SM
-0.88105	0.175123	Glucose_by_Sphingomyelins	1	Ratio	Glu/SM
-0.3434	0.142814	Glucose_by_Sphingomyelins	1	Ratio	Glu/SM
-1.09197	0.170797	Glucose_by_Sphingomyelins	1	Ratio	Glu/SM
-0.10225	0.158321	Glucose_by_Sphingomyelins	1	Ratio	Glu/SM
-0.66299	0.178664	Glucose_by_Sphingomyelins	1	Ratio	Glu/SM
0.03444	0.136855	Glucose_by_Sphingomyelins	1	Ratio	Glu/SM
-0.17616	0.160993	Glucose_by_Sphingomyelins	1	Ratio	Glu/SM
0.39543	0.150833	Glucose_by_Sphingomyelins	1	Ratio	Glu/SM
0.59366	0.122256	Glucose_by_Sphingomyelins	1	Ratio	Glu/SM
1.57157	-0.62058	Glucose_by_Sphingomyelins	1	Ratio	Glu/SM
0.71734	-0.0539647	Glucose_by_Sphingomyelins	1	Ratio	Glu/SM
-1.37485	0.174832	Glucose_by_Sphingomyelins	1	Ratio	Glu/SM
-0.44212	0.15328	Glucose_by_Sphingomyelins	1	Ratio	Glu/SM
-0.31702	0.149596	Glucose_by_Sphingomyelins	1	Ratio	Glu/SM
0.65933	0.0508457	Glucose_by_Sphingomyelins	1	Ratio	Glu/SM
0.15415	0.161446	Glucose_by_Sphingomyelins	1	Ratio	Glu/SM
0.18289	0.164112	Glucose_by_Sphingomyelins	1	Ratio	Glu/SM
0.06931	-0.00726394	XS_VLDL_CE_pct	1	Lipoprotein and lipid	XS-VLDL-CE%
-3.19139	-0.317626	XS_VLDL_CE_pct	1	Lipoprotein and lipid	XS-VLDL-CE%
0.57194	0.148774	XS_VLDL_CE_pct	1	Lipoprotein and lipid	XS-VLDL-CE%
-0.40468	-0.157975	XS_VLDL_CE_pct	1	Lipoprotein and lipid	XS-VLDL-CE%
0.60737	0.18295	XS_VLDL_CE_pct	1	Lipoprotein and lipid	XS-VLDL-CE%
-0.39861	-0.13486	XS_VLDL_CE_pct	1	Lipoprotein and lipid	XS-VLDL-CE%
1.21502	0.17421	XS_VLDL_CE_pct	1	Lipoprotein and lipid	XS-VLDL-CE%
-0.08909	0.0339868	XS_VLDL_CE_pct	1	Lipoprotein and lipid	XS-VLDL-CE%
0.44435	0.20515	XS_VLDL_CE_pct	1	Lipoprotein and lipid	XS-VLDL-CE%
0.45169	0.159315	XS_VLDL_CE_pct	1	Lipoprotein and lipid	XS-VLDL-CE%
1.12347	0.192802	XS_VLDL_CE_pct	1	Lipoprotein and lipid	XS-VLDL-CE%
-2.20187	-0.321727	XS_VLDL_CE_pct	1	Lipoprotein and lipid	XS-VLDL-CE%
0.29547	0.154256	XS_VLDL_CE_pct	1	Lipoprotein and lipid	XS-VLDL-CE%
0.13262	-0.00890774	XS_VLDL_CE_pct	1	Lipoprotein and lipid	XS-VLDL-CE%
-0.2276	-0.166731	XS_VLDL_CE_pct	1	Lipoprotein and lipid	XS-VLDL-CE%
-1.85652	-0.430883	XS_VLDL_CE_pct	1	Lipoprotein and lipid	XS-VLDL-CE%
-0.45668	-0.123439	XS_VLDL_CE_pct	1	Lipoprotein and lipid	XS-VLDL-CE%
0.78603	0.202076	XS_VLDL_CE_pct	1	Lipoprotein and lipid	XS-VLDL-CE%
-0.38975	-0.130991	XS_VLDL_CE_pct	1	Lipoprotein and lipid	XS-VLDL-CE%
0.22956	0.0231153	XS_VLDL_CE_pct	1	Lipoprotein and lipid	XS-VLDL-CE%
-0.84382	-0.269087	XS_VLDL_CE_pct	1	Lipoprotein and lipid	XS-VLDL-CE%
0.24765	0.0443028	XS_VLDL_CE_pct	1	Lipoprotein and lipid	XS-VLDL-CE%
1.14501	0.181338	XS_VLDL_CE_pct	1	Lipoprotein and lipid	XS-VLDL-CE%
1.25301	0.180363	XS_VLDL_CE_pct	1	Lipoprotein and lipid	XS-VLDL-CE%
0.72713	0.18048	XS_VLDL_CE_pct	1	Lipoprotein and lipid	XS-VLDL-CE%
0.42818	0.159173	XS_VLDL_CE_pct	1	Lipoprotein and lipid	XS-VLDL-CE%
-1.27732	-0.377325	XS_VLDL_CE_pct	1	Lipoprotein and lipid	XS-VLDL-CE%
1.1477	0.21132	XS_VLDL_CE_pct	1	Lipoprotein and lipid	XS-VLDL-CE%
0.4008	0.170183	XS_VLDL_CE_pct	1	Lipoprotein and lipid	XS-VLDL-CE%
0.24356	0.0360695	XS_VLDL_CE_pct	1	Lipoprotein and lipid	XS-VLDL-CE%
0.3102	0.105057	XS_VLDL_CE_pct	1	Lipoprotein and lipid	XS-VLDL-CE%
0.55271	0.187867	XS_VLDL_CE_pct	1	Lipoprotein and lipid	XS-VLDL-CE%
0.35362	0.192994	XS_VLDL_CE_pct	1	Lipoprotein and lipid	XS-VLDL-CE%
-0.54149	-0.20447	XS_VLDL_CE_pct	1	Lipoprotein and lipid	XS-VLDL-CE%
0.85129	0.14064	XS_VLDL_CE_pct	1	Lipoprotein and lipid	XS-VLDL-CE%
-1.27237	-0.270839	XS_VLDL_CE_pct	1	Lipoprotein and lipid	XS-VLDL-CE%
-0.62842	-0.225479	XS_VLDL_CE_pct	1	Lipoprotein and lipid	XS-VLDL-CE%
-0.40001	-0.161022	XS_VLDL_CE_pct	1	Lipoprotein and lipid	XS-VLDL-CE%
1.34384	0.209764	XS_VLDL_CE_pct	1	Lipoprotein and lipid	XS-VLDL-CE%
-0.25138	-0.0891786	XS_VLDL_CE_pct	1	Lipoprotein and lipid	XS-VLDL-CE%
0.5905	0.175914	XS_VLDL_CE_pct	1	Lipoprotein and lipid	XS-VLDL-CE%
-2.90141	-0.322964	XS_VLDL_CE_pct	1	Lipoprotein and lipid	XS-VLDL-CE%
-0.07541	-0.000330393	XS_VLDL_CE_pct	1	Lipoprotein and lipid	XS-VLDL-CE%
-2.50646	-0.360838	XS_VLDL_CE_pct	1	Lipoprotein and lipid	XS-VLDL-CE%
0.90988	0.185047	XS_VLDL_CE_pct	1	Lipoprotein and lipid	XS-VLDL-CE%
-0.02673	0.0114633	XS_VLDL_CE_pct	1	Lipoprotein and lipid	XS-VLDL-CE%
0.26977	0.0331511	XS_VLDL_CE_pct	1	Lipoprotein and lipid	XS-VLDL-CE%
0.10705	-0.000688098	XS_VLDL_CE_pct	1	Lipoprotein and lipid	XS-VLDL-CE%
-0.43509	-0.0988058	XS_VLDL_CE_pct	1	Lipoprotein and lipid	XS-VLDL-CE%
0.51163	0.188963	XS_VLDL_CE_pct	1	Lipoprotein and lipid	XS-VLDL-CE%
-0.62218	-0.313818	XS_VLDL_CE_pct	1	Lipoprotein and lipid	XS-VLDL-CE%
0.47409	0.159992	XS_VLDL_CE_pct	1	Lipoprotein and lipid	XS-VLDL-CE%
0.86861	0.184127	XS_VLDL_CE_pct	1	Lipoprotein and lipid	XS-VLDL-CE%
-1.00205	-0.357162	XS_VLDL_CE_pct	1	Lipoprotein and lipid	XS-VLDL-CE%
-2.22297	-0.289691	XS_VLDL_CE_pct	1	Lipoprotein and lipid	XS-VLDL-CE%
0.12105	0.0155314	XS_VLDL_CE_pct	1	Lipoprotein and lipid	XS-VLDL-CE%
0.72369	0.210732	XS_VLDL_CE_pct	1	Lipoprotein and lipid	XS-VLDL-CE%
0.29247	0.12403	XS_VLDL_CE_pct	1	Lipoprotein and lipid	XS-VLDL-CE%
-0.39815	-0.152995	XS_VLDL_CE_pct	1	Lipoprotein and lipid	XS-VLDL-CE%
0.98531	0.205186	XS_VLDL_CE_pct	1	Lipoprotein and lipid	XS-VLDL-CE%
0.30166	0.164168	XS_VLDL_CE_pct	1	Lipoprotein and lipid	XS-VLDL-CE%
-0.51115	-0.117463	XS_VLDL_CE_pct	1	Lipoprotein and lipid	XS-VLDL-CE%
0.6197	0.207936	XS_VLDL_CE_pct	1	Lipoprotein and lipid	XS-VLDL-CE%
0.87736	0.172512	XS_VLDL_CE_pct	1	Lipoprotein and lipid	XS-VLDL-CE%
-0.10616	-0.075445	XS_VLDL_CE_pct	1	Lipoprotein and lipid	XS-VLDL-CE%
-0.91818	-0.35916	XS_VLDL_CE_pct	1	Lipoprotein and lipid	XS-VLDL-CE%
-0.74915	-0.223297	XS_VLDL_CE_pct	1	Lipoprotein and lipid	XS-VLDL-CE%
0.4145	0.187601	XS_VLDL_CE_pct	1	Lipoprotein and lipid	XS-VLDL-CE%
-0.81476	-0.246856	XS_VLDL_CE_pct	1	Lipoprotein and lipid	XS-VLDL-CE%
0.74654	0.210154	XS_VLDL_CE_pct	1	Lipoprotein and lipid	XS-VLDL-CE%
-3.36564	-0.318828	XS_VLDL_CE_pct	1	Lipoprotein and lipid	XS-VLDL-CE%
0.99687	0.184646	XS_VLDL_CE_pct	1	Lipoprotein and lipid	XS-VLDL-CE%
-1.45809	-0.309559	XS_VLDL_CE_pct	1	Lipoprotein and lipid	XS-VLDL-CE%
-1.29793	-0.350034	XS_VLDL_CE_pct	1	Lipoprotein and lipid	XS-VLDL-CE%
-1.25416	-0.387636	XS_VLDL_CE_pct	1	Lipoprotein and lipid	XS-VLDL-CE%
0.07524	0.0265488	XS_VLDL_CE_pct	1	Lipoprotein and lipid	XS-VLDL-CE%
-2.136	-0.426757	XS_VLDL_CE_pct	1	Lipoprotein and lipid	XS-VLDL-CE%
1.16094	0.187696	XS_VLDL_CE_pct	1	Lipoprotein and lipid	XS-VLDL-CE%
0.16984	0.0219293	XS_VLDL_CE_pct	1	Lipoprotein and lipid	XS-VLDL-CE%
0.85727	0.249398	XS_VLDL_CE_pct	1	Lipoprotein and lipid	XS-VLDL-CE%
0.45232	0.156216	XS_VLDL_CE_pct	1	Lipoprotein and lipid	XS-VLDL-CE%
0.26119	0.0351051	XS_VLDL_CE_pct	1	Lipoprotein and lipid	XS-VLDL-CE%
-0.00872	0.00589956	XS_VLDL_CE_pct	1	Lipoprotein and lipid	XS-VLDL-CE%
0.02851	0.0160549	XS_VLDL_CE_pct	1	Lipoprotein and lipid	XS-VLDL-CE%
-1.09954	-0.351203	XS_VLDL_CE_pct	1	Lipoprotein and lipid	XS-VLDL-CE%
-2.65099	-0.44555	XS_VLDL_CE_pct	1	Lipoprotein and lipid	XS-VLDL-CE%
1.4292	0.183483	XS_VLDL_CE_pct	1	Lipoprotein and lipid	XS-VLDL-CE%
0.43469	0.166783	XS_VLDL_CE_pct	1	Lipoprotein and lipid	XS-VLDL-CE%
1.48554	0.18711	XS_VLDL_CE_pct	1	Lipoprotein and lipid	XS-VLDL-CE%
0.97295	0.236285	XS_VLDL_CE_pct	1	Lipoprotein and lipid	XS-VLDL-CE%
-0.11673	-0.054612	XS_VLDL_CE_pct	1	Lipoprotein and lipid	XS-VLDL-CE%
1.21673	0.176463	XS_VLDL_CE_pct	1	Lipoprotein and lipid	XS-VLDL-CE%
-0.16665	-0.0712823	XS_VLDL_CE_pct	1	Lipoprotein and lipid	XS-VLDL-CE%
-2.05715	-0.363402	XS_VLDL_CE_pct	1	Lipoprotein and lipid	XS-VLDL-CE%
0.08666	-0.0112324	XS_VLDL_CE_pct	1	Lipoprotein and lipid	XS-VLDL-CE%
0.35913	0.131801	XS_VLDL_CE_pct	1	Lipoprotein and lipid	XS-VLDL-CE%
-0.54505	-0.213094	XS_VLDL_CE_pct	1	Lipoprotein and lipid	XS-VLDL-CE%
0.29995	0.164858	XS_VLDL_CE_pct	1	Lipoprotein and lipid	XS-VLDL-CE%
0.74654	0.219723	XS_VLDL_CE_pct	1	Lipoprotein and lipid	XS-VLDL-CE%
0.02984	-0.068719	XS_VLDL_CE_pct	1	Lipoprotein and lipid	XS-VLDL-CE%
0.61723	0.163492	XS_VLDL_CE_pct	1	Lipoprotein and lipid	XS-VLDL-CE%
-2.22239	-0.320683	XS_VLDL_CE_pct	1	Lipoprotein and lipid	XS-VLDL-CE%
0.36274	0.168422	XS_VLDL_CE_pct	1	Lipoprotein and lipid	XS-VLDL-CE%
0.01524	-0.0129816	XS_VLDL_CE_pct	1	Lipoprotein and lipid	XS-VLDL-CE%
-0.36788	-0.124939	XS_VLDL_CE_pct	1	Lipoprotein and lipid	XS-VLDL-CE%
0.76248	0.16613	XS_VLDL_CE_pct	1	Lipoprotein and lipid	XS-VLDL-CE%
-0.38882	-0.132367	XS_VLDL_CE_pct	1	Lipoprotein and lipid	XS-VLDL-CE%
0.81913	0.207629	XS_VLDL_CE_pct	1	Lipoprotein and lipid	XS-VLDL-CE%
1.33391	0.182892	XS_VLDL_CE_pct	1	Lipoprotein and lipid	XS-VLDL-CE%
-0.53556	-0.294626	XS_VLDL_CE_pct	1	Lipoprotein and lipid	XS-VLDL-CE%
0.36888	0.18446	XS_VLDL_CE_pct	1	Lipoprotein and lipid	XS-VLDL-CE%
0.66064	0.173765	XS_VLDL_CE_pct	1	Lipoprotein and lipid	XS-VLDL-CE%
-0.63923	-0.219743	XS_VLDL_CE_pct	1	Lipoprotein and lipid	XS-VLDL-CE%
0.57256	0.19082	XS_VLDL_CE_pct	1	Lipoprotein and lipid	XS-VLDL-CE%
-0.05394	-0.0263145	XS_VLDL_CE_pct	1	Lipoprotein and lipid	XS-VLDL-CE%
0.35998	0.12953	XS_VLDL_CE_pct	1	Lipoprotein and lipid	XS-VLDL-CE%
0.75502	0.170153	XS_VLDL_CE_pct	1	Lipoprotein and lipid	XS-VLDL-CE%
0.45777	0.163878	XS_VLDL_CE_pct	1	Lipoprotein and lipid	XS-VLDL-CE%
0.08096	0.0181215	XS_VLDL_CE_pct	1	Lipoprotein and lipid	XS-VLDL-CE%
0.04552	0.0258629	XS_VLDL_CE_pct	1	Lipoprotein and lipid	XS-VLDL-CE%
0.58122	0.182028	XS_VLDL_CE_pct	1	Lipoprotein and lipid	XS-VLDL-CE%
0.67105	0.220738	XS_VLDL_CE_pct	1	Lipoprotein and lipid	XS-VLDL-CE%
0.78724	0.190036	XS_VLDL_CE_pct	1	Lipoprotein and lipid	XS-VLDL-CE%
0.62503	0.265949	XS_VLDL_CE_pct	1	Lipoprotein and lipid	XS-VLDL-CE%
-1.79399	-0.337093	XS_VLDL_CE_pct	1	Lipoprotein and lipid	XS-VLDL-CE%
0.03757	-0.012891	XS_VLDL_CE_pct	1	Lipoprotein and lipid	XS-VLDL-CE%
1.10379	0.193678	XS_VLDL_CE_pct	1	Lipoprotein and lipid	XS-VLDL-CE%
0.75522	0.209499	XS_VLDL_CE_pct	1	Lipoprotein and lipid	XS-VLDL-CE%
1.31606	0.216109	XS_VLDL_CE_pct	1	Lipoprotein and lipid	XS-VLDL-CE%
-1.14913	-0.300297	XS_VLDL_CE_pct	1	Lipoprotein and lipid	XS-VLDL-CE%
0.48307	0.210787	XS_VLDL_CE_pct	1	Lipoprotein and lipid	XS-VLDL-CE%
1.07846	0.220369	XS_VLDL_CE_pct	1	Lipoprotein and lipid	XS-VLDL-CE%
1.11171	0.199891	XS_VLDL_CE_pct	1	Lipoprotein and lipid	XS-VLDL-CE%
-1.73582	-0.359753	XS_VLDL_CE_pct	1	Lipoprotein and lipid	XS-VLDL-CE%
-0.0846	-0.0426974	XS_VLDL_CE_pct	1	Lipoprotein and lipid	XS-VLDL-CE%
1.26741	0.189946	XS_VLDL_CE_pct	1	Lipoprotein and lipid	XS-VLDL-CE%
-0.67055	-0.244398	XS_VLDL_CE_pct	1	Lipoprotein and lipid	XS-VLDL-CE%
0.57875	0.188518	XS_VLDL_CE_pct	1	Lipoprotein and lipid	XS-VLDL-CE%
0.45337	0.217072	XS_VLDL_CE_pct	1	Lipoprotein and lipid	XS-VLDL-CE%
1.1971	0.184834	XS_VLDL_CE_pct	1	Lipoprotein and lipid	XS-VLDL-CE%
-1.65071	-0.363107	XS_VLDL_CE_pct	1	Lipoprotein and lipid	XS-VLDL-CE%
0.01191	0.00908647	XS_VLDL_CE_pct	1	Lipoprotein and lipid	XS-VLDL-CE%
0.43637	0.185736	XS_VLDL_CE_pct	1	Lipoprotein and lipid	XS-VLDL-CE%
0.64367	0.151559	XS_VLDL_CE_pct	1	Lipoprotein and lipid	XS-VLDL-CE%
-0.26307	-0.161059	XS_VLDL_CE_pct	1	Lipoprotein and lipid	XS-VLDL-CE%
1.27667	0.229496	XS_VLDL_CE_pct	1	Lipoprotein and lipid	XS-VLDL-CE%
0.22029	0.0576824	XS_VLDL_CE_pct	1	Lipoprotein and lipid	XS-VLDL-CE%
0.85946	0.196405	XS_VLDL_CE_pct	1	Lipoprotein and lipid	XS-VLDL-CE%
0.49726	0.217256	XS_VLDL_CE_pct	1	Lipoprotein and lipid	XS-VLDL-CE%
-2.16275	-0.405303	XS_VLDL_CE_pct	1	Lipoprotein and lipid	XS-VLDL-CE%
-4.42293	-0.380993	XS_VLDL_CE_pct	1	Lipoprotein and lipid	XS-VLDL-CE%
-0.43485	-0.140033	XS_VLDL_CE_pct	1	Lipoprotein and lipid	XS-VLDL-CE%
-0.58938	-0.18867	XS_VLDL_CE_pct	1	Lipoprotein and lipid	XS-VLDL-CE%
0.58658	0.184509	XS_VLDL_CE_pct	1	Lipoprotein and lipid	XS-VLDL-CE%
-0.82239	-0.328413	XS_VLDL_CE_pct	1	Lipoprotein and lipid	XS-VLDL-CE%
0.37714	0.176353	XS_VLDL_CE_pct	1	Lipoprotein and lipid	XS-VLDL-CE%
0.04838	0.0498877	XS_VLDL_CE_pct	1	Lipoprotein and lipid	XS-VLDL-CE%
-0.42478	-0.0993118	XS_VLDL_CE_pct	1	Lipoprotein and lipid	XS-VLDL-CE%
-0.34769	-0.136231	XS_VLDL_CE_pct	1	Lipoprotein and lipid	XS-VLDL-CE%
0.49392	0.223764	XS_VLDL_CE_pct	1	Lipoprotein and lipid	XS-VLDL-CE%
-0.39488	-0.167998	XS_VLDL_CE_pct	1	Lipoprotein and lipid	XS-VLDL-CE%
-0.55457	-0.294729	XS_VLDL_CE_pct	1	Lipoprotein and lipid	XS-VLDL-CE%
1.05284	0.207103	XS_VLDL_CE_pct	1	Lipoprotein and lipid	XS-VLDL-CE%
-0.09627	-0.0216107	XS_VLDL_CE_pct	1	Lipoprotein and lipid	XS-VLDL-CE%
0.54215	0.168992	XS_VLDL_CE_pct	1	Lipoprotein and lipid	XS-VLDL-CE%
-3.19769	-0.476903	XS_VLDL_CE_pct	1	Lipoprotein and lipid	XS-VLDL-CE%
-0.20936	-0.113766	XS_VLDL_CE_pct	1	Lipoprotein and lipid	XS-VLDL-CE%
0.68266	0.16854	XS_VLDL_CE_pct	1	Lipoprotein and lipid	XS-VLDL-CE%
-0.4642	-0.117803	XS_VLDL_CE_pct	1	Lipoprotein and lipid	XS-VLDL-CE%
0.65901	0.158597	XS_VLDL_CE_pct	1	Lipoprotein and lipid	XS-VLDL-CE%
-0.07071	-0.00215631	XS_VLDL_CE_pct	1	Lipoprotein and lipid	XS-VLDL-CE%
0.44582	0.169104	XS_VLDL_CE_pct	1	Lipoprotein and lipid	XS-VLDL-CE%
0.86702	0.216028	XS_VLDL_CE_pct	1	Lipoprotein and lipid	XS-VLDL-CE%
-0.3257	-0.122421	XS_VLDL_CE_pct	1	Lipoprotein and lipid	XS-VLDL-CE%
-0.29501	-0.097396	XS_VLDL_CE_pct	1	Lipoprotein and lipid	XS-VLDL-CE%
-1.37483	-0.318604	XS_VLDL_CE_pct	1	Lipoprotein and lipid	XS-VLDL-CE%
0.35319	0.152006	XS_VLDL_CE_pct	1	Lipoprotein and lipid	XS-VLDL-CE%
0.14265	-0.000369315	XS_VLDL_CE_pct	1	Lipoprotein and lipid	XS-VLDL-CE%
1.25624	0.173471	XS_VLDL_CE_pct	1	Lipoprotein and lipid	XS-VLDL-CE%
0.43721	0.187641	XS_VLDL_CE_pct	1	Lipoprotein and lipid	XS-VLDL-CE%
0.68286	0.181933	XS_VLDL_CE_pct	1	Lipoprotein and lipid	XS-VLDL-CE%
-0.27845	-0.11329	XS_VLDL_CE_pct	1	Lipoprotein and lipid	XS-VLDL-CE%
-1.82491	-0.383176	XS_VLDL_CE_pct	1	Lipoprotein and lipid	XS-VLDL-CE%
-3.13919	-0.301253	XS_VLDL_CE_pct	1	Lipoprotein and lipid	XS-VLDL-CE%
1.70859	0.18924	XS_VLDL_CE_pct	1	Lipoprotein and lipid	XS-VLDL-CE%
-1.14836	-0.366238	XS_VLDL_CE_pct	1	Lipoprotein and lipid	XS-VLDL-CE%
0.40101	0.153895	XS_VLDL_CE_pct	1	Lipoprotein and lipid	XS-VLDL-CE%
-1.92802	-0.367421	XS_VLDL_CE_pct	1	Lipoprotein and lipid	XS-VLDL-CE%
1.01739	0.199637	XS_VLDL_CE_pct	1	Lipoprotein and lipid	XS-VLDL-CE%
-1.04293	-0.315168	XS_VLDL_CE_pct	1	Lipoprotein and lipid	XS-VLDL-CE%
-2.77521	-0.314602	XS_VLDL_CE_pct	1	Lipoprotein and lipid	XS-VLDL-CE%
0.19435	0.0423801	XS_VLDL_CE_pct	1	Lipoprotein and lipid	XS-VLDL-CE%
0.82733	0.180355	XS_VLDL_CE_pct	1	Lipoprotein and lipid	XS-VLDL-CE%
-0.2842	-0.102037	XS_VLDL_CE_pct	1	Lipoprotein and lipid	XS-VLDL-CE%
0.16898	0.017531	XS_VLDL_CE_pct	1	Lipoprotein and lipid	XS-VLDL-CE%
0.25388	0.00791293	XS_VLDL_CE_pct	1	Lipoprotein and lipid	XS-VLDL-CE%
-0.95288	-0.341795	XS_VLDL_CE_pct	1	Lipoprotein and lipid	XS-VLDL-CE%
-0.322	-0.133102	XS_VLDL_CE_pct	1	Lipoprotein and lipid	XS-VLDL-CE%
-0.40888	-0.136959	XS_VLDL_CE_pct	1	Lipoprotein and lipid	XS-VLDL-CE%
0.40186	0.176637	XS_VLDL_CE_pct	1	Lipoprotein and lipid	XS-VLDL-CE%
-0.46632	-0.100857	XS_VLDL_CE_pct	1	Lipoprotein and lipid	XS-VLDL-CE%
0.85508	0.212938	XS_VLDL_CE_pct	1	Lipoprotein and lipid	XS-VLDL-CE%
1.41993	0.20392	XS_VLDL_CE_pct	1	Lipoprotein and lipid	XS-VLDL-CE%
-0.01072	-0.00390382	XS_VLDL_CE_pct	1	Lipoprotein and lipid	XS-VLDL-CE%
0.49538	0.182895	XS_VLDL_CE_pct	1	Lipoprotein and lipid	XS-VLDL-CE%
0.74876	0.188483	XS_VLDL_CE_pct	1	Lipoprotein and lipid	XS-VLDL-CE%
-2.38454	-0.39102	XS_VLDL_CE_pct	1	Lipoprotein and lipid	XS-VLDL-CE%
-0.35418	-0.0995834	XS_VLDL_CE_pct	1	Lipoprotein and lipid	XS-VLDL-CE%
1.46157	0.261757	XS_VLDL_CE_pct	1	Lipoprotein and lipid	XS-VLDL-CE%
-0.73916	-0.224206	XS_VLDL_CE_pct	1	Lipoprotein and lipid	XS-VLDL-CE%
0.75462	0.186567	XS_VLDL_CE_pct	1	Lipoprotein and lipid	XS-VLDL-CE%
1.22872	0.197234	XS_VLDL_CE_pct	1	Lipoprotein and lipid	XS-VLDL-CE%
-0.41566	-0.155922	XS_VLDL_CE_pct	1	Lipoprotein and lipid	XS-VLDL-CE%
1.28536	0.197468	XS_VLDL_CE_pct	1	Lipoprotein and lipid	XS-VLDL-CE%
-0.43907	-0.160258	XS_VLDL_CE_pct	1	Lipoprotein and lipid	XS-VLDL-CE%
0.61251	0.201425	XS_VLDL_CE_pct	1	Lipoprotein and lipid	XS-VLDL-CE%
0.52451	0.13869	XS_VLDL_CE_pct	1	Lipoprotein and lipid	XS-VLDL-CE%
1.52135	0.177746	XS_VLDL_CE_pct	1	Lipoprotein and lipid	XS-VLDL-CE%
1.41881	0.223442	XS_VLDL_CE_pct	1	Lipoprotein and lipid	XS-VLDL-CE%
0.31148	0.146616	XS_VLDL_CE_pct	1	Lipoprotein and lipid	XS-VLDL-CE%
-2.86824	-0.359015	XS_VLDL_CE_pct	1	Lipoprotein and lipid	XS-VLDL-CE%
0.52929	0.189336	XS_VLDL_CE_pct	1	Lipoprotein and lipid	XS-VLDL-CE%
-0.91943	-0.363772	XS_VLDL_CE_pct	1	Lipoprotein and lipid	XS-VLDL-CE%
-0.42198	-0.154471	XS_VLDL_CE_pct	1	Lipoprotein and lipid	XS-VLDL-CE%
-1.10286	-0.38766	XS_VLDL_CE_pct	1	Lipoprotein and lipid	XS-VLDL-CE%
-0.2356	-0.0868459	XS_VLDL_CE_pct	1	Lipoprotein and lipid	XS-VLDL-CE%
-0.14447	-0.0581634	XS_VLDL_CE_pct	1	Lipoprotein and lipid	XS-VLDL-CE%
0.79186	0.190381	XS_VLDL_CE_pct	1	Lipoprotein and lipid	XS-VLDL-CE%
0.42019	0.169581	XS_VLDL_CE_pct	1	Lipoprotein and lipid	XS-VLDL-CE%
-1.0361	-0.291524	XS_VLDL_CE_pct	1	Lipoprotein and lipid	XS-VLDL-CE%
-1.34456	-0.32797	XS_VLDL_CE_pct	1	Lipoprotein and lipid	XS-VLDL-CE%
-0.56766	-0.240475	XS_VLDL_CE_pct	1	Lipoprotein and lipid	XS-VLDL-CE%
-0.34977	-0.125889	XS_VLDL_CE_pct	1	Lipoprotein and lipid	XS-VLDL-CE%
-2.22914	-0.402618	XS_VLDL_CE_pct	1	Lipoprotein and lipid	XS-VLDL-CE%
0.75139	0.201054	XS_VLDL_CE_pct	1	Lipoprotein and lipid	XS-VLDL-CE%
-2.57855	-0.333398	XS_VLDL_CE_pct	1	Lipoprotein and lipid	XS-VLDL-CE%
0.08249	0.0374805	XS_VLDL_CE_pct	1	Lipoprotein and lipid	XS-VLDL-CE%
0.63262	0.208744	XS_VLDL_CE_pct	1	Lipoprotein and lipid	XS-VLDL-CE%
1.20053	0.202708	XS_VLDL_CE_pct	1	Lipoprotein and lipid	XS-VLDL-CE%
1.13175	0.165437	XS_VLDL_CE_pct	1	Lipoprotein and lipid	XS-VLDL-CE%
0.31447	0.135897	XS_VLDL_CE_pct	1	Lipoprotein and lipid	XS-VLDL-CE%
-0.74428	-0.235473	XS_VLDL_CE_pct	1	Lipoprotein and lipid	XS-VLDL-CE%
0.05147	-0.0080997	XS_VLDL_CE_pct	1	Lipoprotein and lipid	XS-VLDL-CE%
1.17531	0.19325	XS_VLDL_CE_pct	1	Lipoprotein and lipid	XS-VLDL-CE%
1.83589	0.204478	XS_VLDL_CE_pct	1	Lipoprotein and lipid	XS-VLDL-CE%
0.85428	0.177874	XS_VLDL_CE_pct	1	Lipoprotein and lipid	XS-VLDL-CE%
[truncated: 311,754+ more rows]

## Sheet: Fig6h
nmr_value	shap_value	Metabolite_code	Top_selected	Group	plot_code
[truncated: 313,000+ more rows]
