# Supplementary material for: Mapping the plasma metabolome to human health and disease in 274,241 adults
Source: Nat Metab. 2025 Sep 19;7(11):2366–84. doi: 10.1038/s42255-025-01371-1 (PMC12638258; doi:10.1038/s42255-025-01371-1)
Supplement: Supplementary file 9 — Statistical source data. [file 42255_2025_1371_MOESM9_ESM.xlsx]

## Sheet: Fig7a
Final_name	Root	Chapter_Number	number
Albumin	Hematologic and immune	3	1
Omega-3%	Hematologic and immune	3	1
Albumin	Endocrine and metabolic	4	5
ApoB	Endocrine and metabolic	4	4
ApoB/ApoA1	Endocrine and metabolic	4	5
Gly	Endocrine and metabolic	4	1
L-LDL-C	Endocrine and metabolic	4	5
L-LDL-FC%	Endocrine and metabolic	4	5
L-LDL-PL%	Endocrine and metabolic	4	5
L-VLDL-PL%	Endocrine and metabolic	4	5
M-HDL-CE%	Endocrine and metabolic	4	5
M-HDL-TG	Endocrine and metabolic	4	5
M-LDL-CE%	Endocrine and metabolic	4	5
M-LDL-FC%	Endocrine and metabolic	4	6
M-LDL-TG	Endocrine and metabolic	4	4
MUFA	Endocrine and metabolic	4	5
Omega-3	Endocrine and metabolic	4	5
Omega-6	Endocrine and metabolic	4	5
PUFA	Endocrine and metabolic	4	5
Remnant-C	Endocrine and metabolic	4	5
S-HDL-CE%	Endocrine and metabolic	4	3
S-HDL-FC%	Endocrine and metabolic	4	5
S-HDL-PL%	Endocrine and metabolic	4	4
S-LDL-FC%	Endocrine and metabolic	4	5
S-LDL-PL	Endocrine and metabolic	4	5
S-VLDL-C	Endocrine and metabolic	4	4
S-VLDL-CE	Endocrine and metabolic	4	4
S-VLDL-FC	Endocrine and metabolic	4	5
S-VLDL-PL	Endocrine and metabolic	4	5
SFA	Endocrine and metabolic	4	5
SM	Endocrine and metabolic	4	5
TG/PG	Endocrine and metabolic	4	4
Total FA	Endocrine and metabolic	4	5
VLDL-C	Endocrine and metabolic	4	4
XL-VLDL-PL%	Endocrine and metabolic	4	5
XS-VLDL-FC	Endocrine and metabolic	4	3
XS-VLDL-L	Endocrine and metabolic	4	4
XS-VLDL-P	Endocrine and metabolic	4	4
XS-VLDL-PL	Endocrine and metabolic	4	4
XS-VLDL-TG	Endocrine and metabolic	4	5
XXL-VLDL-FC	Endocrine and metabolic	4	3
Unsaturation	Psychiatric	5	1
Unsaturation	Nervous	6	2
Albumin	Circulatory	9	1
ApoB	Circulatory	9	2
ApoB/ApoA1	Circulatory	9	1
Gly	Circulatory	9	6
M-LDL-FC%	Circulatory	9	3
M-LDL-TG	Circulatory	9	2
MUFA	Circulatory	9	2
Omega-3	Circulatory	9	2
Omega-3%	Circulatory	9	2
S-HDL-PL%	Circulatory	9	2
S-LDL-PL	Circulatory	9	4
S-VLDL-C	Circulatory	9	3
S-VLDL-CE	Circulatory	9	2
TG/PG	Circulatory	9	7
Total FA	Circulatory	9	4
VLDL-C	Circulatory	9	2
XS-VLDL-FC	Circulatory	9	5
XS-VLDL-L	Circulatory	9	5
XS-VLDL-P	Circulatory	9	3
XS-VLDL-PL	Circulatory	9	3
XXL-VLDL-FC	Circulatory	9	3
Albumin	Respiratory	10	2
S-LDL-FC%	Respiratory	10	1
Albumin	Digestive	11	2
Omega-3%	Digestive	11	3
PUFA%	Digestive	11	3
Unsaturation	Digestive	11	2
Albumin	Musculoskeletal	13	2
S-HDL-CE%	Musculoskeletal	13	2
Albumin	Genitourinary	14	2
Omega-3%	Genitourinary	14	1
PUFA%	Genitourinary	14	3
Unsaturation	Genitourinary	14	2

## Sheet: Fig7b
ID	NAME	p_fdr	p	nsnp	Egger_p	Weightedmedian_p	IVW_p	Simplemode_p	Weightedmode_p	Egger_b	Weightedmedian_b	IVW_b	Simplemode_b	Weightedmode_b	hetero_Egger_p	hetero_IVW_p	pleio_p	wald_b	wald_p	LONGNAME	Root	Final_name	Group
Ala_by_Gly	I9_ISCHHEART	0.0207857	0.000201269	55	0.116876	0.00782508	0.000201269	0.0701243	0.0024153	0.0566926	0.071745	0.121115	0.250393	0.0825463	0.0021185	3.38E-05	0.00153148	NA	NA	Ischemic heart diseases	Circulatory	Ala/Gly	Ratio
Ala_by_Gly	I9_MI_STRICT	0.0257036	0.000274563	55	0.0392198	0.000899363	0.000274563	0.0313576	0.00114874	0.0637687	0.0747679	0.0950862	0.191304	0.0762546	0.00325033	0.00112553	0.0574461	NA	NA	Myocardial infarction, strict	Circulatory	Ala/Gly	Ratio
Ala_by_His	D3_NUTRIANAEMIA	0.0289507	0.000322805	26	0.105054	0.0103228	0.000322805	0.0326037	0.0270631	0.87776	0.519501	0.508612	0.857483	0.813695	0.390098	0.414963	0.468513	NA	NA	Nutritional anaemias	Hematologic and immune	Ala/His	Ratio
Ala_by_His	DM_BCKGRND_RETINA	0.033366	0.000400353	26	0.334893	0.00121199	0.000400353	0.035367	0.0624531	1.4433	1.63641	1.39374	2.1889	1.79099	0.0981371	0.123978	0.972263	NA	NA	Background diabetic retinopathy	Ophthalmic&ENT	Ala/His	Ratio
Ala_by_His	DM_MACULOPATHY_EXMORE	0.0320998	0.000374311	26	0.422004	0.00230439	0.000374311	0.0572987	0.0704347	1.23936	1.62965	1.44966	2.14622	1.70672	0.0607777	0.0783605	0.8866	NA	NA	Diabetic maculopathy, excluding more controls	Ophthalmic&ENT	Ala/His	Ratio
Ala_by_His	DM_RETINA_NOS	0.0482175	0.000703398	26	0.202425	0.00496185	0.000703398	0.0858889	0.075102	1.89401	1.39937	1.319	1.7372	1.40052	0.0548013	0.0676916	0.682776	NA	NA	Unspecified diabetic retinopathy	Ophthalmic&ENT	Ala/His	Ratio
Ala_by_His	DM_RETINA_PROLIF	0.033366	0.000400353	26	0.334893	0.00157234	0.000400353	0.0355263	0.0517463	1.4433	1.63641	1.39374	2.1889	1.79099	0.0981371	0.123978	0.972263	NA	NA	Proliferative diabetic retinopathy, operation included	Ophthalmic&ENT	Ala/His	Ratio
Ala_by_His	H7_RETINOPATHYDIAB	0.033175	0.000395148	26	0.331063	0.00111274	0.000395148	0.0424582	0.0683769	1.44446	1.65798	1.3849	2.14918	1.75101	0.108903	0.136717	0.966426	NA	NA	Diabetic retinopathy	Ophthalmic&ENT	Ala/His	Ratio
ApoA1_by_Total_TG	KRA_PSY_MOOD_EXMORE	0.0117965	9.60E-05	17	0.534216	0.0843022	9.60E-05	0.359415	0.333707	-0.36052	-0.43314	-0.704869	-0.393911	-0.37355	0.442056	0.485097	0.530889	NA	NA	Mood disorders, excluding more controls	Psychiatric	ApoA1/Total TG	Ratio
ApoB_by_ApoA1	E4_FH	0.00178496	8.15E-06	46	0.0569254	2.82E-06	8.15E-06	0.237304	0.000431688	0.676085	0.896202	0.677034	0.598609	0.82287	0.000736283	0.00102194	0.99757	NA	NA	Familial hypercholesterolemia	Endocrine and metabolic	ApoB/ApoA1	Apolipoproteins
ApoB_by_ApoA1	E4_HYPERCHOL	2.14E-05	4.70E-08	46	0.0243143	8.97E-20	4.70E-08	0.0715842	1.18E-11	0.597612	0.805912	0.6133	0.395969	0.817113	2.16E-25	4.84E-25	0.945854	NA	NA	Pure hypercholesterolaemia	Endocrine and metabolic	ApoB/ApoA1	Apolipoproteins
ApoB_by_ApoA1	E4_HYPERLIPNAS	0.00111498	4.24E-06	46	0.0108003	2.51E-06	4.24E-06	0.451757	3.89E-05	0.614894	0.562563	0.468542	0.21364	0.646257	0.000115611	0.000128537	0.483305	NA	NA	Hyperlipidaemia, other/unspecified	Endocrine and metabolic	ApoB/ApoA1	Apolipoproteins
ApoB_by_ApoA1	E4_LIPOPROT	1.60E-05	3.32E-08	46	0.0162289	1.13E-17	3.32E-08	0.0523499	3.04E-10	0.579286	0.681035	0.560919	0.433224	0.717009	9.49E-30	2.22E-29	0.929952	NA	NA	Disorders of lipoprotein metabolism and other lipidaemias	Endocrine and metabolic	ApoB/ApoA1	Apolipoproteins
ApoB_by_ApoA1	E4_METABOLIA	0.000204759	6.00E-07	46	0.0313359	3.89E-17	6.00E-07	0.0542293	9.17E-09	0.397695	0.544042	0.391242	0.349675	0.539876	2.88E-21	6.15E-21	0.968074	NA	NA	Metabolic disorders	Endocrine and metabolic	ApoB/ApoA1	Apolipoproteins
ApoB_by_Total_TG	E4_DM2	0.0305531	0.000346036	16	0.864413	0.0119214	0.000346036	0.103608	0.135849	0.205412	-0.678016	-1.06114	-0.650694	-0.650694	0.000204949	0.000103609	0.286802	NA	NA	Type 2 diabetes	Endocrine and metabolic	ApoB/Total TG	Ratio
ApoB_by_Total_TG	E4_DM2NOCOMP	0.0215359	0.000212397	16	0.872218	0.00755086	0.000212397	0.148951	0.150173	0.190591	-0.71014	-1.08394	-0.62075	-0.579903	0.000377618	0.000191033	0.276989	NA	NA	Type 2 diabetes without complications	Endocrine and metabolic	ApoB/Total TG	Ratio
ApoB_by_Total_TG	E4_HYPERCHOL	0.00756091	5.05E-05	18	0.297949	0.000151722	5.05E-05	0.0784857	0.0895362	-1.07975	-0.619951	-0.694489	-0.57178	-0.590034	9.13E-05	0.0001392	0.701756	NA	NA	Pure hypercholesterolaemia	Endocrine and metabolic	ApoB/Total TG	Ratio
ApoB_by_Total_TG	E4_LIPOPROT	0.00711347	4.60E-05	18	0.428789	5.79E-05	4.60E-05	0.069436	0.03065	-0.730941	-0.582251	-0.624272	-0.501296	-0.524522	1.84E-05	3.36E-05	0.905712	NA	NA	Disorders of lipoprotein metabolism and other lipidaemias	Endocrine and metabolic	ApoB/Total TG	Ratio
ApoB_by_Total_TG	E4_METABOLIA	0.00245414	1.21E-05	18	0.654085	0.00345726	1.21E-05	0.131345	0.11348	-0.274924	-0.367542	-0.450771	-0.357332	-0.357332	0.0144971	0.0204524	0.770522	NA	NA	Metabolic disorders	Endocrine and metabolic	ApoB/Total TG	Ratio
ApoB_by_Total_TG	I9_HYPTENSESS	0.0336728	0.000406004	18	0.44013	0.0246094	0.000406004	0.333553	0.306648	0.460832	-0.236798	-0.375246	-0.178921	-0.151138	0.00349038	0.00124327	0.163853	NA	NA	Hypertension, essential	Circulatory	ApoB/Total TG	Ratio
ApoB_by_Total_TG	K11_DIAHER	0.0358027	0.000456004	18	0.421702	0.065447	0.000456004	0.792775	0.871732	-0.758584	-0.397948	-0.555442	-0.103709	-0.0712538	0.282819	0.340677	0.825299	NA	NA	Diaphragmatic hernia	Gastrointestinal	ApoB/Total TG	Ratio
Citrate	M13_ARTHROSIS	0.0482175	0.000702095	50	0.565414	0.0219063	0.000702095	0.829134	0.0813324	-0.0375544	-0.0977655	-0.138689	0.0172712	-0.0674254	1.59E-05	2.39E-06	0.0542855	NA	NA	Arthrosis	Musculoskeletal	Citrate	Glycolysis related metabolites
Citrate_by_Glucose	DM_BCKGRND_RETINA	0.0102696	8.02E-05	49	0.119774	0.0737799	8.02E-05	0.560313	0.102812	-1.05605	-0.606322	-1.18194	-0.375334	-0.641568	0.000325679	0.000446413	0.833002	NA	NA	Background diabetic retinopathy	Ophthalmic&ENT	Citrate/Glu	Ratio
Citrate_by_Glucose	DM_MACULOPATHY_EXMORE	0.00930454	6.86E-05	49	0.140375	0.016158	6.86E-05	0.482247	0.0933546	-1.05036	-0.835391	-1.25555	-0.456529	-0.665593	3.02E-05	4.17E-05	0.74368	NA	NA	Diabetic maculopathy, excluding more controls	Ophthalmic&ENT	Citrate/Glu	Ratio
Citrate_by_Glucose	DM_RETINA_PROLIF	0.0102696	8.02E-05	49	0.119774	0.0884763	8.02E-05	0.562803	0.127837	-1.05605	-0.606322	-1.18194	-0.375334	-0.641568	0.000325679	0.000446413	0.833002	NA	NA	Proliferative diabetic retinopathy, operation included	Ophthalmic&ENT	Citrate/Glu	Ratio
Citrate_by_Glucose	E4_DM2	0.00924442	6.79E-05	49	0.79173	0.0233149	6.79E-05	0.106098	0.115102	-0.133595	-0.29992	-0.930653	-0.444963	-0.209601	5.15E-66	2.30E-71	0.0817743	NA	NA	Type 2 diabetes	Endocrine and metabolic	Citrate/Glu	Ratio
Citrate_by_Glucose	E4_DM2NOCOMP	0.0102696	8.01E-05	49	0.822493	0.0621127	8.01E-05	0.165722	0.187847	-0.113667	-0.26656	-0.923755	-0.375069	-0.186363	3.59E-65	1.24E-70	0.0775187	NA	NA	Type 2 diabetes without complications	Endocrine and metabolic	Citrate/Glu	Ratio
Citrate_by_Glucose	H7_RETINOPATHYDIAB	0.00979159	7.48E-05	49	0.114003	0.0996021	7.48E-05	0.699075	0.111145	-1.06899	-0.566311	-1.18195	-0.244915	-0.644613	0.000398613	0.000546339	0.849342	NA	NA	Diabetic retinopathy	Ophthalmic&ENT	Citrate/Glu	Ratio
Clinical_LDL_C	E4_HYPERCHOL	9.14E-06	1.74E-08	3	0.47856	2.81E-06	1.74E-08	0.069794	0.0629449	0.952058	1.14889	1.20048	1.4599	1.02736	0.164964	0.350632	0.817313	NA	NA	Pure hypercholesterolaemia	Endocrine and metabolic	Clinical LDL-C	Cholesterol
Clinical_LDL_C	E4_LIPOPROT	1.78E-05	3.86E-08	3	0.27884	6.48E-06	3.86E-08	0.0844893	0.0625098	1.17391	0.951804	0.982527	0.909465	0.93854	0.602114	0.815742	0.775462	NA	NA	Disorders of lipoprotein metabolism and other lipidaemias	Endocrine and metabolic	Clinical LDL-C	Cholesterol
Clinical_LDL_C	E4_METABOLIA	0.00142773	5.93E-06	3	0.246599	2.28E-05	5.93E-06	0.0847318	0.0651246	1.16328	0.775118	0.699408	0.775511	0.779358	0.942356	0.584572	0.489454	NA	NA	Metabolic disorders	Endocrine and metabolic	Clinical LDL-C	Cholesterol
Clinical_LDL_C	J10_PNEUMONISOLLIQ	0.0224299	0.000231716	3	0.460051	0.000702113	0.000231716	0.124657	0.0928724	2.31911	2.55286	2.43439	2.54816	2.58275	0.63069	0.889285	0.962119	NA	NA	Pneumonitis due to solids and liquids	Respiratory	Clinical LDL-C	Cholesterol
Creatinine	I9_HYPTENSRD	0.0142937	0.000123402	85	0.0226443	0.164887	0.000123402	0.635318	0.796531	1.33187	0.403272	0.846401	-0.341461	-0.174124	0.00792404	0.00792164	0.361662	NA	NA	Hypertensive Renal Disease	Circulatory	Creatinine	Fluid balance
Creatinine	N14_CHRONKIDNEYDIS	5.76E-06	1.04E-08	85	2.75E-05	3.62E-06	1.04E-08	0.0829101	0.115818	1.18583	0.44895	0.604034	0.410562	0.396897	1.20E-14	1.60E-16	0.0206249	NA	NA	Chronic kidney disease	Genitourinary	Creatinine	Fluid balance
Creatinine	N14_RENFAIL	5.98E-08	8.22E-11	85	3.26E-06	1.23E-06	8.22E-11	0.0488732	0.0809989	0.935063	0.384961	0.483719	0.394389	0.375099	2.35E-07	9.19E-09	0.0107438	NA	NA	Renal failure	Genitourinary	Creatinine	Fluid balance
Creatinine	N14_RENFAILNAS	0.00288176	1.53E-05	85	0.00285852	0.00637116	1.53E-05	0.312129	0.303173	1.08002	0.511803	0.587992	0.477822	0.498972	0.0201081	0.0148684	0.133146	NA	NA	Unspecified kidney failure	Genitourinary	Creatinine	Fluid balance
DHA	K11_REFLUX	0.0188207	0.000171297	43	0.39076	0.0134743	0.000171297	0.833317	0.018484	-0.118025	-0.185637	-0.191612	-0.0322636	-0.25092	0.888501	0.901277	0.562868	NA	NA	Gastro-oesophageal reflux disease	Gastrointestinal	DHA	Fatty acids
Gln_by_Leu	D3_ANAEMIANAS	0.040061	0.000538133	38	0.700935	0.0141681	0.000538133	0.666912	0.110572	0.112429	0.316694	0.345363	0.11303	0.341944	0.0448117	0.0461685	0.398479	NA	NA	Other and unspecified anaemias	Hematologic and immune	Gln/Leu	Ratio
Glucose	E4_DM2	0.000232273	7.21E-07	30	0.271952	2.04E-05	7.21E-07	0.0461526	0.00568589	0.713549	0.840381	1.16069	0.760866	0.743724	5.21E-18	3.55E-18	0.455906	NA	NA	Type 2 diabetes	Endocrine and metabolic	Glu	Glycolysis related metabolites
Glucose	E4_DM2NOCOMP	0.000390791	1.29E-06	30	0.295987	6.79E-05	1.29E-06	0.0884527	0.0183444	0.683201	0.813318	1.14278	0.698086	0.680451	4.57E-18	2.96E-18	0.446988	NA	NA	Type 2 diabetes without complications	Endocrine and metabolic	Glu	Glycolysis related metabolites
Gly_by_Tyr	I9_ISCHHEART	0.0341356	0.000419578	40	0.748146	0.0644041	0.000419578	0.26988	0.210513	-0.0572911	-0.19471	-0.335206	-0.198676	-0.138315	0.000390844	9.38E-05	0.0739109	NA	NA	Ischemic heart diseases	Circulatory	Gly/Tyr	Ratio
HDL_C	E4_DM2	0.00146572	6.16E-06	25	0.0113178	1.93E-06	6.16E-06	0.0388142	0.00863297	-1.4307	-0.946993	-0.739952	-0.929983	-0.996941	0.0644959	0.0443903	0.175547	NA	NA	Type 2 diabetes	Endocrine and metabolic	HDL-C	Cholesterol
HDL_C	E4_DM2NOCOMP	0.00267344	1.36E-05	25	0.0138465	2.30E-05	1.36E-05	0.0489865	0.00739603	-1.42714	-0.879115	-0.732516	-0.939785	-1.03368	0.0441218	0.0300667	0.185893	NA	NA	Type 2 diabetes without complications	Endocrine and metabolic	HDL-C	Cholesterol
HDL_CE	E4_DM2	0.00317309	1.69E-05	29	0.0600366	1.94E-05	1.69E-05	0.0920497	0.0108343	-1.14915	-0.865653	-0.723328	-0.881214	-1.16752	0.00318401	0.00342344	0.453917	NA	NA	Type 2 diabetes	Endocrine and metabolic	HDL-CE	Cholesterol
HDL_CE	E4_DM2NOCOMP	0.00471595	2.79E-05	29	0.0790405	6.62E-05	2.79E-05	0.071935	0.00874177	-1.09083	-0.828824	-0.71718	-0.93194	-1.21716	0.00212084	0.00246534	0.51917	NA	NA	Type 2 diabetes without complications	Endocrine and metabolic	HDL-CE	Cholesterol
HDL_CE	I9_ABAORTANEUR	0.0021854	1.07E-05	30	0.186281	0.000169944	1.07E-05	0.0147608	0.00712219	-0.918011	-1.11028	-0.931263	-1.66643	-1.25335	0.19673	0.23463	0.983689	NA	NA	Abdominal aortic aneurysm (AAA)	Circulatory	HDL-CE	Cholesterol
HDL_CE	I9_IHD	0.0441297	0.000616034	30	0.342912	0.0179175	0.000616034	0.650508	0.695262	-0.233142	-0.214196	-0.25797	-0.0977676	-0.0977676	0.00396008	0.00559054	0.914501	NA	NA	Ischaemic heart disease, wide definition	Circulatory	HDL-CE	Cholesterol
HDL_CE	I9_MI_STRICT	0.0123531	0.00010231	30	0.057551	0.00682971	0.00010231	0.460321	0.698421	-0.635263	-0.373881	-0.39337	-0.238993	-0.158045	0.0587443	0.0623737	0.433117	NA	NA	Myocardial infarction, strict	Circulatory	HDL-CE	Cholesterol
HDL_CE	N14_RENALTUB	0.00427265	2.44E-05	30	0.13094	3.76E-05	2.44E-05	0.0345328	0.00869294	-0.309669	-0.364837	-0.262242	-0.419726	-0.451276	0.381335	0.429475	0.803414	NA	NA	Renal tubulo-interstitial diseases	Genitourinary	HDL-CE	Cholesterol
HDL_CE	N14_RENFAIL	0.0201251	0.000192594	30	0.374988	0.00418595	0.000192594	0.69395	0.0486344	-0.296521	-0.430292	-0.383023	-0.130155	-0.661948	0.28221	0.324287	0.783553	NA	NA	Renal failure	Genitourinary	HDL-CE	Cholesterol
HDL_FC	D3_ANAEMIA_IRONDEF	0.0498676	0.000732618	18	0.0553979	0.0475139	0.000732618	0.919816	0.715578	1.02168	0.396547	0.508365	0.0423399	0.13898	0.203304	0.188658	0.292194	NA	NA	Iron deficiency anaemia	Hematologic and immune	HDL-FC	Cholesterol
HDL_FC	I9_HYPTENSESS	0.0345122	0.000428246	18	0.0200753	0.00404045	0.000428246	0.187491	0.138795	0.89292	0.308806	0.382906	0.301297	0.275645	0.000786934	0.000175839	0.14144	NA	NA	Hypertension, essential	Circulatory	HDL-FC	Cholesterol
HDL_FC	I9_HYPTENSRD	0.0268584	0.000291609	18	0.108577	0.00362138	0.000291609	0.0861772	0.0800862	2.72519	1.95095	1.75315	1.92005	2.07214	0.495025	0.537219	0.533868	NA	NA	Hypertensive Renal Disease	Circulatory	HDL-FC	Cholesterol
IDL_C	I9_SECONDRIGHT	0.042075	0.000578731	10	0.592512	0.000253039	0.000578731	0.0268115	0.0166571	1.44785	2.98043	2.12802	3.28286	3.36221	0.354006	0.442478	0.79364	NA	NA	Secondary right heart disease	Circulatory	IDL-C	Lipoprotein and lipid
IDL_CE	J10_LOWCHRON	0.0221613	0.000227645	11	0.621009	0.0118577	0.000227645	0.160194	0.047854	-0.180468	-0.272904	-0.293718	-0.258125	-0.316165	0.42045	0.504328	0.748963	NA	NA	Chronic lower respiratory diseases	Respiratory	IDL-CE	Lipoprotein and lipid
IDL_C_pct	E4_FH	0.0416426	0.000569703	28	0.554478	0.000964457	0.000569703	0.069017	0.0232541	-0.330483	-0.857857	-0.719082	-0.81164	-0.81164	0.0404491	0.0437288	0.453153	NA	NA	Familial hypercholesterolemia	Endocrine and metabolic	IDL-C%	Lipoprotein and lipid
IDL_C_pct	E4_HYPERCHOL	0.0163423	0.000146004	28	0.900655	1.89E-05	0.000146004	0.0518383	0.0596081	0.0475038	-0.60282	-0.568613	-0.626732	-0.512886	8.92E-10	2.30E-11	0.0885363	NA	NA	Pure hypercholesterolaemia	Endocrine and metabolic	IDL-C%	Lipoprotein and lipid
IDL_C_pct	E4_HYPERLIPNAS	0.000990602	3.71E-06	28	0.535764	0.000105847	3.71E-06	0.00470614	0.027612	-0.228642	-0.648349	-0.650613	-0.995146	-0.637595	0.0204443	0.0149381	0.221285	NA	NA	Hyperlipidaemia, other/unspecified	Endocrine and metabolic	IDL-C%	Lipoprotein and lipid
IDL_C_pct	E4_LIPOPROT	0.00803268	5.43E-05	28	0.8343	1.63E-07	5.43E-05	0.00271323	0.00870715	0.0751418	-0.652279	-0.578653	-0.813367	-0.610189	3.63E-13	6.96E-16	0.0572047	NA	NA	Disorders of lipoprotein metabolism and other lipidaemias	Endocrine and metabolic	IDL-C%	Lipoprotein and lipid
IDL_C_pct	E4_METABOLIA	0.00412092	2.32E-05	28	0.559877	4.94E-05	2.32E-05	0.0947342	0.0603648	0.138613	-0.388386	-0.416758	-0.355503	-0.297953	1.63E-05	8.39E-08	0.0165968	NA	NA	Metabolic disorders	Endocrine and metabolic	IDL-C%	Lipoprotein and lipid
IDL_C_pct	I9_ATHSCLE	0.0311152	0.000355134	28	0.467602	0.00271596	0.000355134	0.331218	0.139609	0.299327	-0.505616	-0.599233	-0.338795	-0.516974	0.000141276	3.07E-06	0.0241828	NA	NA	Atherosclerosis, excluding cerebral and coronary sclerosis	Circulatory	IDL-C%	Lipoprotein and lipid
IDL_FC	K11_OTHDISDIG	0.0330387	0.000392558	16	0.0575739	0.0297301	0.000392558	0.182357	0.518007	0.960495	0.465192	0.522041	0.566745	0.269595	0.438638	0.44056	0.33628	NA	NA	Other diseases of the digestive system	Gastrointestinal	IDL-FC	Lipoprotein and lipid
IDL_L	I9_HYPTENS	0.0452604	0.000640122	9	0.0566177	0.0263524	0.000640122	0.168901	0.167626	-0.921891	-0.30086	-0.34634	-0.301045	-0.298363	0.764746	0.614532	0.184859	NA	NA	Hypertension	Circulatory	IDL-L	Lipoprotein and lipid
IDL_P	E4_HYPERCHOL	0.0195507	0.000182774	17	0.670259	0.00391437	0.000182774	0.0149818	0.150703	0.290199	0.485514	0.724188	1.21228	0.317883	3.30E-08	3.21E-08	0.507081	NA	NA	Pure hypercholesterolaemia	Endocrine and metabolic	IDL-P	Lipoprotein and lipid
IDL_P	E4_LIPOPROT	0.0416426	0.000570346	17	0.885833	0.00355288	0.000570346	0.0080602	0.338616	0.0914896	0.455528	0.633455	1.04667	0.236521	1.57E-10	6.28E-11	0.379534	NA	NA	Disorders of lipoprotein metabolism and other lipidaemias	Endocrine and metabolic	IDL-P	Lipoprotein and lipid
IDL_TG	E4_FH	0.0357112	0.00045256	27	0.204904	0.00282516	0.00045256	0.0202229	0.00124303	0.479002	0.68878	0.648821	1.27035	0.983431	0.0330426	0.0396965	0.596438	NA	NA	Familial hypercholesterolemia	Endocrine and metabolic	IDL-TG	Lipoprotein and lipid
IDL_TG	E4_HYPERCHOL	0.0221613	0.000225872	27	0.0886368	0.000899861	0.000225872	0.194796	0.00119058	0.388518	0.392097	0.40448	0.319733	0.494359	2.75E-06	4.74E-06	0.93324	NA	NA	Pure hypercholesterolaemia	Endocrine and metabolic	IDL-TG	Lipoprotein and lipid
IDL_TG	E4_LIPOPROT	0.0130342	0.000109858	27	0.026969	0.00134588	0.000109858	0.474452	0.000188429	0.506389	0.36962	0.418708	0.161882	0.507205	8.40E-10	1.21E-09	0.64026	NA	NA	Disorders of lipoprotein metabolism and other lipidaemias	Endocrine and metabolic	IDL-TG	Lipoprotein and lipid
IDL_TG	I9_ABAORTANEUR	0.0385248	0.00051186	27	0.0650906	0.00186463	0.00051186	0.202562	0.0124573	0.8269	0.894997	0.744713	0.644128	0.759516	0.0464055	0.0597679	0.825438	NA	NA	Abdominal aortic aneurysm (AAA)	Circulatory	IDL-TG	Lipoprotein and lipid
IDL_TG_pct	E4_IRON_MET	0.0363841	0.000466381	24	0.553944	0.0416604	0.000466381	0.232525	0.16232	1.1107	1.96892	2.39864	2.35004	2.35004	0.464563	0.491152	0.460899	NA	NA	Disorders of iron metabolism	Endocrine and metabolic	IDL-TG%	Lipoprotein and lipid
IDL_TG_pct	K11_CHOLELITH	0.0195507	0.000181301	24	0.12702	0.000362552	0.000181301	0.0386235	0.0282332	0.421138	0.392259	0.362302	0.445298	0.399679	0.00341862	0.00491629	0.813535	NA	NA	Cholelithiasis	Gastrointestinal	IDL-TG%	Lipoprotein and lipid
Ile_by_Leu	E4_LIPOPROT	0.00535522	3.26E-05	6	0.107548	0.00123736	3.26E-05	0.0600846	0.0248695	0.489186	0.41903	0.463828	0.49282	0.411317	0.477068	0.620347	0.90912	NA	NA	Disorders of lipoprotein metabolism and other lipidaemias	Endocrine and metabolic	Ile/Leu	Ratio
LA	E4_FH	0.0232001	0.000243806	24	0.392069	0.0166067	0.000243806	0.220299	0.027553	0.330997	0.539196	0.699998	0.567417	0.511902	0.079921	0.0698725	0.273063	NA	NA	Familial hypercholesterolemia	Endocrine and metabolic	LA	Fatty acids
LA	E4_HYPERCHOL	0.00580294	3.64E-05	24	0.172889	2.58E-05	3.64E-05	0.0302688	0.000214653	0.381034	0.441607	0.551448	0.419333	0.437784	1.17E-08	1.11E-08	0.474902	NA	NA	Pure hypercholesterolaemia	Endocrine and metabolic	LA	Fatty acids
LA	E4_LIPOPROT	0.00209225	9.98E-06	24	0.0753329	3.51E-07	9.98E-06	0.0234133	7.32E-05	0.446819	0.47231	0.517338	0.378136	0.456012	1.54E-09	2.63E-09	0.737126	NA	NA	Disorders of lipoprotein metabolism and other lipidaemias	Endocrine and metabolic	LA	Fatty acids
LA	E4_METABOLIA	0.00550646	3.40E-05	24	0.0640645	1.16E-05	3.40E-05	0.680852	0.000202409	0.364452	0.336102	0.378164	0.0737944	0.341575	4.77E-07	8.75E-07	0.933302	NA	NA	Metabolic disorders	Endocrine and metabolic	LA	Fatty acids
LA_by_Total_TG	DM_EYE_OPER_FOR_NON_DIAB_EXCLUSION	0.0321564	0.000378229	21	0.833639	0.0335695	0.000378229	0.68194	0.294431	0.435944	-1.91642	-2.2196	-0.71531	-1.6219	0.602093	0.543054	0.189117	NA	NA	Exclude non-diabetic causes for injection of anti-VEGF-antibody or corticosteroid or any drug into vitreous body	Ophthalmic&ENT	LA/Total TG	Ratio
LA_by_Total_TG	E4_DM2	0.00945364	7.03E-05	21	0.259744	0.0176002	7.03E-05	0.777643	0.731823	-1.04194	-0.611012	-1.05754	-0.142316	-0.174665	1.38E-06	2.60E-06	0.985624	NA	NA	Type 2 diabetes	Endocrine and metabolic	LA/Total TG	Ratio
LA_by_Total_TG	E4_DM2NOCOMP	0.00675381	4.35E-05	21	0.252585	0.0220882	4.35E-05	0.750562	0.688631	-1.05033	-0.576615	-1.07948	-0.166331	-0.198262	2.60E-06	4.82E-06	0.972937	NA	NA	Type 2 diabetes without complications	Endocrine and metabolic	LA/Total TG	Ratio
LA_by_Total_TG	E4_HYPERCHOL	0.0232001	0.000245046	25	0.0665154	0.000185678	0.000245046	0.0861185	0.0181757	-1.10594	-0.545722	-0.541235	-0.495745	-0.595247	2.29E-05	1.54E-05	0.319393	NA	NA	Pure hypercholesterolaemia	Endocrine and metabolic	LA/Total TG	Ratio
LA_by_Total_TG	E4_LIPOPROT	0.00127305	5.07E-06	25	0.06126	0.000506568	5.07E-06	0.210183	0.144357	-0.915903	-0.426057	-0.542344	-0.278821	-0.329051	0.000189791	0.000181789	0.414789	NA	NA	Disorders of lipoprotein metabolism and other lipidaemias	Endocrine and metabolic	LA/Total TG	Ratio
LA_by_Total_TG	E4_METABOLIA	0.0135021	0.000114197	25	0.234517	3.72E-05	0.000114197	0.0207506	0.00138067	-0.470897	-0.418535	-0.374893	-0.388552	-0.441838	0.000690696	0.00102499	0.799047	NA	NA	Metabolic disorders	Endocrine and metabolic	LA/Total TG	Ratio
LA_by_Total_TG	G6_POLYNEU	0.00636539	4.06E-05	21	0.953752	0.0089064	4.06E-05	0.129457	0.0699604	0.0709616	-1.31857	-1.54631	-1.54008	-1.64958	0.434525	0.375934	0.175817	NA	NA	Polyneuropathies and other disorders of the peripheral nervous system	Nervous	LA/Total TG	Ratio
LA_by_Total_TG	I9_ANGINA	0.0117401	9.44E-05	25	0.0758689	2.74E-05	9.44E-05	0.034623	0.00437848	-0.816163	-0.573365	-0.439269	-0.571223	-0.624185	0.0341438	0.0341912	0.383525	NA	NA	Angina pectoris	Circulatory	LA/Total TG	Ratio
LA_by_Total_TG	I9_HYPTENS	8.96E-11	7.60E-14	25	0.05446	2.70E-10	7.60E-14	0.000872782	6.21E-05	-0.522214	-0.546497	-0.484325	-0.605175	-0.595934	0.117396	0.146562	0.88041	NA	NA	Hypertension	Circulatory	LA/Total TG	Ratio
LA_by_Total_TG	I9_HYPTENSESS	5.77E-10	5.74E-13	25	0.11007	1.35E-08	5.74E-13	0.00762954	0.000619898	-0.443947	-0.529158	-0.483798	-0.538537	-0.552701	0.156147	0.191473	0.87867	NA	NA	Hypertension, essential	Circulatory	LA/Total TG	Ratio
LA_by_Total_TG	I9_IHD	0.0320998	0.000374026	25	0.0820104	0.000688399	0.000374026	0.0744995	0.00522632	-0.648996	-0.361515	-0.325783	-0.369469	-0.45043	0.0150046	0.0142123	0.358357	NA	NA	Ischaemic heart disease, wide definition	Circulatory	LA/Total TG	Ratio
LA_pct	COPD_EARLY	0.00962338	7.31E-05	36	0.528132	0.14938	7.31E-05	0.49398	0.426622	-0.276226	-0.262995	-0.503152	-0.27691	-0.266873	0.4558	0.489626	0.587392	NA	NA	Early onset COPD	Respiratory	LA%	Fatty acids
LA_pct	E4_DM2	0.000182064	5.27E-07	30	0.335628	0.000477472	5.27E-07	0.211262	0.25273	0.518237	-0.683617	-0.84839	-0.583865	-0.50631	0.0437524	0.00434452	0.0116451	NA	NA	Type 2 diabetes	Endocrine and metabolic	LA%	Fatty acids
LA_pct	E4_DM2NOCOMP	0.000122973	3.38E-07	30	0.311377	0.000121145	3.38E-07	0.135438	0.149726	0.532116	-0.758733	-0.84806	-0.68471	-0.597245	0.0740274	0.0080886	0.00928675	NA	NA	Type 2 diabetes without complications	Endocrine and metabolic	LA%	Fatty acids
LA_pct	G6_NERPLEX	0.00897851	6.37E-05	36	0.593492	0.00204248	6.37E-05	0.0718093	0.113277	-0.13611	-0.24673	-0.29364	-0.303522	-0.238153	0.000383524	0.000445258	0.518576	NA	NA	Nerve, nerve root and plexus disorders	Nervous	LA%	Fatty acids
LA_pct	I9_ATHSCLE	0.000415169	1.40E-06	36	0.17552	6.37E-05	1.40E-06	0.044559	0.0515912	-0.532231	-0.541825	-0.537907	-0.643117	-0.58928	0.0235431	0.0305628	0.987773	NA	NA	Atherosclerosis, excluding cerebral and coronary sclerosis	Circulatory	LA%	Fatty acids
LA_pct	I9_HYPTENS	0.0341221	0.000418412	36	0.707485	0.000315062	0.000418412	0.044314	0.0307974	0.110817	-0.268416	-0.308589	-0.34825	-0.299703	2.23E-14	1.38E-15	0.143336	NA	NA	Hypertension	Circulatory	LA%	Fatty acids
LA_pct	I9_HYPTENSESS	0.0126706	0.000106052	36	0.59015	0.000282526	0.000106052	0.0182415	0.0344059	0.15575	-0.289744	-0.336205	-0.382419	-0.307865	5.24E-11	1.67E-12	0.0812661	NA	NA	Hypertension, essential	Circulatory	LA%	Fatty acids
LA_pct	M13_SOFTTISSUE	0.00747487	4.92E-05	36	0.484925	0.0188686	4.92E-05	0.138211	0.160118	0.120335	-0.135694	-0.211678	-0.182226	-0.15617	0.00958201	0.00247705	0.0494201	NA	NA	Soft tissue disorders	Musculoskeletal	LA%	Fatty acids
LDL_C	COPD_LATER	0.0364735	0.000468594	3	0.639294	0.00273458	0.000468594	0.172459	0.119484	-0.650668	-1.1281	-1.17292	-1.03079	-1.08448	0.830327	0.844491	0.684549	NA	NA	Later onset COPD	Respiratory	LDL-C	Cholesterol
LDL_C	E4_HYPERCHOL	7.21E-07	1.06E-09	3	0.400286	4.97E-10	1.06E-09	0.13721	0.0198318	1.95799	1.87009	2.02936	1.38467	2.3657	0.0224923	0.0734621	0.966232	NA	NA	Pure hypercholesterolaemia	Endocrine and metabolic	LDL-C	Cholesterol
LDL_C	E4_LIPOPROT	0.0195507	0.000182901	3	0.59511	1.05E-07	0.000182901	0.161736	0.0854058	1.73807	1.70315	2.07023	1.11222	2.25822	1.18E-05	5.48E-05	0.905583	NA	NA	Disorders of lipoprotein metabolism and other lipidaemias	Endocrine and metabolic	LDL-C	Cholesterol
LDL_C	I9_CHD	5.12E-08	6.89E-11	3	0.399103	2.82E-08	6.89E-11	0.139036	0.0301868	1.18407	1.27387	1.30492	0.958058	1.44142	0.127311	0.304732	0.905809	NA	NA	Major coronary heart disease event	Circulatory	LDL-C	Cholesterol
LDL_C	I9_IHD	0.0365738	0.000470953	3	0.655387	1.02E-06	0.000470953	0.303721	0.0316285	0.831682	1.10384	1.15292	0.702066	1.33075	0.00473817	0.014563	0.846584	NA	NA	Ischaemic heart disease, wide definition	Circulatory	LDL-C	Cholesterol
LDL_C	I9_MI_STRICT	3.89E-06	6.72E-09	3	0.295323	1.45E-06	6.72E-09	0.0744584	0.0465548	1.46587	1.38601	1.39654	1.27928	1.46186	0.719547	0.932887	0.936499	NA	NA	Myocardial infarction, strict	Circulatory	LDL-C	Cholesterol
LDL_P	AB1_OTHER_BACTERIAL	3.60E-05	8.64E-08	11	0.0125969	1.51E-08	8.64E-08	0.00350675	0.000346303	-0.237672	-0.25248	-0.268536	-0.698352	-0.250147	0.117419	0.14672	0.59574	NA	NA	Other bacterial diseases	Infectious	LDL-P	Lipoprotein and lipid
LDL_P	AB1_OTHER_SEPSIS	0.0101931	7.85E-05	11	0.0640007	0.000707443	7.85E-05	0.390277	0.00863805	-0.231614	-0.27022	-0.29453	-0.206757	-0.266413	0.586443	0.619169	0.454506	NA	NA	Other septicaemia	Infectious	LDL-P	Lipoprotein and lipid
LDL_P	AB1_SEPSIS_CONDITION	0.0248362	0.000263942	10	0.0510124	0.00012518	0.000263942	0.109818	0.00373667	0.320639	0.326547	0.305313	0.426493	0.346161	0.170816	0.23609	0.890796	NA	NA	Condition for Implicit Sepsis (Organ dysfunction codes)	Infectious	LDL-P	Lipoprotein and lipid
LDL_P	COPD_HOSPITAL_MAIN	0.0219446	0.000219638	10	0.0176042	8.65E-05	0.000219638	0.436364	0.00471685	-0.542009	-0.489663	-0.426162	-0.244975	-0.495583	0.970127	0.964876	0.434023	NA	NA	COPD, hospital admissions 1, only main diagnosis	Respiratory	LDL-P	Lipoprotein and lipid
LDL_P	E4_FH	0.000119605	3.26E-07	11	0.0179943	2.55E-08	3.26E-07	0.057016	0.000259361	0.591215	0.705584	0.689848	0.813897	0.702496	0.167073	0.196082	0.528337	NA	NA	Familial hypercholesterolemia	Endocrine and metabolic	LDL-P	Lipoprotein and lipid
LDL_P	E4_HYPERCHOL	7.93E-13	4.18E-16	11	0.000240991	2.31E-37	4.18E-16	0.340053	1.62E-07	0.792659	0.765381	0.726182	0.293262	0.763618	0.000786997	0.000883769	0.520091	NA	NA	Pure hypercholesterolaemia	Endocrine and metabolic	LDL-P	Lipoprotein and lipid
LDL_P	E4_HYPERLIPNAS	1.20E-18	3.51E-22	11	4.96E-05	2.73E-19	3.51E-22	0.0275643	4.30E-06	0.790322	0.748334	0.719273	0.649607	0.746355	0.503005	0.523182	0.399552	NA	NA	Hyperlipidaemia, other/unspecified	Endocrine and metabolic	LDL-P	Lipoprotein and lipid
LDL_P	E4_LIPOPROT	1.87E-21	4.37E-25	11	3.57E-05	4.08E-44	4.37E-25	0.0805718	3.87E-08	0.769539	0.721389	0.706712	0.435001	0.742127	0.00871864	0.00823791	0.424074	NA	NA	Disorders of lipoprotein metabolism and other lipidaemias	Endocrine and metabolic	LDL-P	Lipoprotein and lipid
LDL_P	E4_METABOLIA	9.74E-17	3.70E-20	11	0.000127217	1.94E-33	3.70E-20	0.091678	1.97E-07	0.559178	0.540657	0.526252	0.34184	0.550433	0.00980589	0.0133959	0.620734	NA	NA	Metabolic disorders	Endocrine and metabolic	LDL-P	Lipoprotein and lipid
LDL_P	E4_VOLUME	0.00166599	7.36E-06	11	0.011518	1.47E-05	7.36E-06	0.274642	0.00134075	0.721325	0.728384	0.694461	0.615194	0.726924	0.653013	0.737374	0.876111	NA	NA	Volume depletion	Endocrine and metabolic	LDL-P	Lipoprotein and lipid
LDL_P	I9_ANGINA	1.29E-08	1.50E-11	11	6.87E-05	2.24E-12	1.50E-11	0.202199	1.95E-05	0.52604	0.408307	0.386025	0.238605	0.413547	0.741928	0.266113	0.0332016	NA	NA	Angina pectoris	Circulatory	LDL-P	Lipoprotein and lipid
LDL_P	I9_CHD	9.73E-06	1.88E-08	11	0.000269657	7.01E-15	1.88E-08	0.0304007	1.59E-05	0.468384	0.394704	0.35156	0.383561	0.394042	0.164592	0.0471816	0.0814759	NA	NA	Major coronary heart disease event	Circulatory	LDL-P	Lipoprotein and lipid
LDL_P	I9_CORATHER	1.45E-06	2.29E-09	11	4.67E-05	6.56E-15	2.29E-09	0.0366848	2.50E-05	0.486982	0.377631	0.348916	0.396029	0.378279	0.476721	0.0862765	0.0202688	NA	NA	Coronary atherosclerosis	Circulatory	LDL-P	Lipoprotein and lipid
LDL_P	I9_IHD	1.98E-10	1.81E-13	11	6.96E-05	1.65E-13	1.81E-13	0.0321016	2.82E-05	0.40895	0.330419	0.306561	0.36377	0.332732	0.819311	0.378514	0.0426549	NA	NA	Ischaemic heart disease, wide definition	Circulatory	LDL-P	Lipoprotein and lipid
LDL_P	I9_MI_STRICT	0.000107329	2.89E-07	11	0.00220805	6.61E-07	2.89E-07	0.0608224	0.000541458	0.376526	0.329013	0.310383	0.38497	0.331185	0.45525	0.455261	0.33761	NA	NA	Myocardial infarction, strict	Circulatory	LDL-P	Lipoprotein and lipid
LDL_P	J10_COPDNAS_INCLAVO	0.0219446	0.000219638	10	0.0176042	0.000150584	0.000219638	0.428908	0.00395517	-0.542009	-0.489663	-0.426162	-0.244975	-0.495583	0.970127	0.964876	0.434023	NA	NA	Other chronic obstructive pulmonary disease, including avohilmo	Respiratory	LDL-P	Lipoprotein and lipid
LDL_P	J10_LOWERINF	0.00167867	7.52E-06	11	0.00248359	8.99E-07	7.52E-06	0.311812	0.000718609	-0.384498	-0.308173	-0.293137	-0.237551	-0.304363	0.288987	0.22479	0.211757	NA	NA	Other acute lower respiratory infections	Respiratory	LDL-P	Lipoprotein and lipid
LDL_PL	AB1_OTHER_BACTERIAL	0.00139905	5.69E-06	10	0.00692266	5.77E-09	5.69E-06	0.59675	0.0005934	-0.300623	-0.248802	-0.23243	-0.100499	-0.241979	0.107121	0.0937976	0.331238	NA	NA	Other bacterial diseases	Infectious	LDL-PL	Lipoprotein and lipid
LDL_PL	COPD_HOSPITAL_MAIN	0.0396272	0.000529986	11	0.0115217	0.000112045	0.000529986	0.745874	0.00237941	-0.543581	-0.451004	-0.362645	-0.103835	-0.476265	0.752472	0.664624	0.21739	NA	NA	COPD, hospital admissions 1, only main diagnosis	Respiratory	LDL-PL	Lipoprotein and lipid
LDL_PL	E4_DM2	0.0054252	3.32E-05	11	0.000332388	1.34E-08	3.32E-05	0.419117	7.21E-05	-0.78093	-0.574167	-0.462759	-0.27577	-0.611886	0.35721	0.0397087	0.0182409	NA	NA	Type 2 diabetes	Endocrine and metabolic	LDL-PL	Lipoprotein and lipid
LDL_PL	E4_DM2NOCOMP	0.0077931	5.22E-05	11	0.000434123	4.19E-09	5.22E-05	0.389148	0.000210705	-0.769647	-0.577465	-0.45451	-0.280052	-0.606685	0.330358	0.039078	0.0212013	NA	NA	Type 2 diabetes without complications	Endocrine and metabolic	LDL-PL	Lipoprotein and lipid
LDL_PL	E4_HYPERCHOL	7.80E-07	1.19E-09	10	0.0246323	3.34E-40	1.19E-09	0.0314316	1.23E-07	0.537381	0.73616	0.783411	0.563692	0.73583	2.21E-07	9.01E-10	0.148879	NA	NA	Pure hypercholesterolaemia	Endocrine and metabolic	LDL-PL	Lipoprotein and lipid
LDL_PL	E4_HYPERLIPNAS	0.00471595	2.80E-05	10	0.140529	1.02E-19	2.80E-05	0.151002	5.24E-06	0.480688	0.7017	0.781627	0.404543	0.696493	2.63E-08	6.33E-10	0.231355	NA	NA	Hyperlipidaemia, other/unspecified	Endocrine and metabolic	LDL-PL	Lipoprotein and lipid
LDL_PL	E4_LIPOPROT	7.99E-05	2.06E-07	10	0.060344	3.59E-53	2.06E-07	0.00823836	1.39E-07	0.492865	0.714656	0.770289	0.615036	0.701205	7.09E-15	1.79E-19	0.158698	NA	NA	Disorders of lipoprotein metabolism and other lipidaemias	Endocrine and metabolic	LDL-PL	Lipoprotein and lipid
LDL_PL	E4_METABOLIA	0.000212959	6.42E-07	10	0.0646596	3.01E-40	6.42E-07	0.0167035	4.27E-07	0.374002	0.530099	0.549792	0.473192	0.519463	1.39E-11	8.40E-14	0.23908	NA	NA	Metabolic disorders	Endocrine and metabolic	LDL-PL	Lipoprotein and lipid
LDL_PL	F5_DELIRIUM	0.00952934	7.14E-05	10	0.000725212	1.18E-23	7.14E-05	0.189559	2.53E-06	2.33491	1.76655	1.39066	-1.45722	1.77733	0.000163819	2.44E-09	0.0268376	NA	NA	Delirium, not induced by alcohol and other psychoactive substances	Psychiatric	LDL-PL	Lipoprotein and lipid
LDL_PL	I9_CHD	0.00165195	7.20E-06	10	0.128888	6.62E-15	7.20E-06	0.0726969	2.30E-05	0.230577	0.373593	0.407501	0.365586	0.373161	0.000386718	1.66E-05	0.139194	NA	NA	Major coronary heart disease event	Circulatory	LDL-PL	Lipoprotein and lipid
LDL_PL	I9_CORATHER	0.00225188	1.11E-05	10	0.173323	2.95E-14	1.11E-05	0.0063125	4.09E-05	0.20125	0.36244	0.426398	0.736506	0.361225	0.000383802	1.15E-06	0.0673665	NA	NA	Coronary atherosclerosis	Circulatory	LDL-PL	Lipoprotein and lipid
LDL_PL	I9_IHD	0.00210031	1.01E-05	10	0.20012	5.71E-14	1.01E-05	0.0107501	3.20E-05	0.146932	0.317753	0.366036	0.465138	0.317848	0.0043953	3.87E-06	0.0300577	NA	NA	Ischaemic heart disease, wide definition	Circulatory	LDL-PL	Lipoprotein and lipid
LDL_PL	I9_MI_STRICT	0.008356	5.73E-05	10	0.250684	2.60E-07	5.73E-05	0.102703	0.000607672	0.149431	0.31006	0.347317	0.340059	0.310726	0.113721	0.0185183	0.0718397	NA	NA	Myocardial infarction, strict	Circulatory	LDL-PL	Lipoprotein and lipid
LDL_PL	J10_COPDNAS_INCLAVO	0.0396272	0.000529986	11	0.0115217	0.000146853	0.000529986	0.763144	0.0029721	-0.543581	-0.451004	-0.362645	-0.103835	-0.476265	0.752472	0.664624	0.21739	NA	NA	Other chronic obstructive pulmonary disease, including avohilmo	Respiratory	LDL-PL	Lipoprotein and lipid
LDL_PL	JOINTPAIN	0.0358027	0.000456833	10	0.0466437	0.00026137	0.000456833	0.0960719	0.00705277	-0.191332	-0.188188	-0.174394	-0.261677	-0.186799	0.73542	0.809755	0.799258	NA	NA	Pain in joint	Musculoskeletal	LDL-PL	Lipoprotein and lipid
LDL_PL	K11_CHOLELITH	0.000915059	3.35E-06	10	0.0352599	1.48E-05	3.35E-06	0.0657828	0.00172106	-0.201383	-0.202778	-0.21411	-0.334161	-0.200355	0.278361	0.361636	0.844797	NA	NA	Cholelithiasis	Gastrointestinal	LDL-PL	Lipoprotein and lipid
LDL_PL	K11_GALLBILPANC	0.0326174	0.000385643	11	0.243378	0.00161942	0.000385643	0.154239	0.00901395	-0.167463	-0.299805	-0.289946	-0.296204	-0.303692	0.538266	0.50536	0.279351	NA	NA	Disorders of gallbladder, biliary tract and pancreas	Gastrointestinal	LDL-PL	Lipoprotein and lipid
LDL_PL	K11_LIVER	0.0321564	0.000377157	10	0.0941923	0.00160259	0.000377157	0.291333	0.0119844	-0.233375	-0.250224	-0.267445	-0.2341	-0.253493	0.825548	0.878664	0.735082	NA	NA	Diseases of liver	Gastrointestinal	LDL-PL	Lipoprotein and lipid
LDL_PL	M13_ARTHROPATHIES	0.00201085	9.36E-06	10	0.00679422	2.58E-06	9.36E-06	0.518187	0.00147314	-0.16056	-0.136527	-0.120244	-0.0618992	-0.132122	0.723744	0.675457	0.283956	NA	NA	Arthropathies	Musculoskeletal	LDL-PL	Lipoprotein and lipid
L_HDL_CE	E4_LIPOPROT	0.0278288	0.000306656	23	0.0345205	0.000529371	0.000306656	0.062209	0.0133371	-0.625982	-0.408354	-0.347473	-0.513657	-0.586487	0.0434182	0.0380028	0.295781	NA	NA	Disorders of lipoprotein metabolism and other lipidaemias	Endocrine and metabolic	L-HDL-CE	Lipoprotein and lipid
L_HDL_CE	I9_ABAORTANEUR	0.0412364	0.000562369	23	0.0378394	0.0102733	0.000562369	0.025915	0.0147349	-1.78237	-0.927891	-0.977655	-1.76944	-1.70119	0.0906627	0.0826222	0.297288	NA	NA	Abdominal aortic aneurysm (AAA)	Circulatory	L-HDL-CE	Lipoprotein and lipid
L_HDL_CE_pct	E4_DM2	0.0309376	0.000352201	23	0.241231	0.0405914	0.000352201	0.42811	0.406921	0.573253	-0.443307	-0.569792	-0.359681	-0.369527	0.36842	0.134395	0.0198339	NA	NA	Type 2 diabetes	Endocrine and metabolic	L-HDL-CE%	Lipoprotein and lipid
L_HDL_CE_pct	E4_DM2NOCOMP	0.0438909	0.000611415	23	0.252033	0.0356564	0.000611415	0.635953	0.787785	0.572532	-0.452196	-0.554039	-0.224732	-0.134696	0.329476	0.122879	0.024142	NA	NA	Type 2 diabetes without complications	Endocrine and metabolic	L-HDL-CE%	Lipoprotein and lipid
L_HDL_C_pct	E4_DM2	0.0358919	0.000459021	23	0.506302	0.0087687	0.000459021	0.214757	0.503438	0.322815	-0.531369	-0.551915	-0.565088	-0.292999	0.192425	0.0951651	0.0674793	NA	NA	Type 2 diabetes	Endocrine and metabolic	L-HDL-C%	Lipoprotein and lipid
L_HDL_C_pct	E4_DM2NOCOMP	0.0452604	0.00064109	23	0.455275	0.00151274	0.00064109	0.0877434	0.422945	0.35797	-0.611197	-0.532643	-0.739848	-0.336307	0.234687	0.116757	0.0595794	NA	NA	Type 2 diabetes without complications	Endocrine and metabolic	L-HDL-C%	Lipoprotein and lipid
L_HDL_L	E4_DM2	0.00368833	2.02E-05	18	0.918046	0.0146013	2.02E-05	0.564939	0.761276	0.0478975	-0.591558	-0.71951	-0.323045	-0.158842	0.480113	0.339411	0.0927274	NA	NA	Type 2 diabetes	Endocrine and metabolic	L-HDL-L	Lipoprotein and lipid
L_HDL_L	E4_DM2NOCOMP	0.00412092	2.33E-05	18	0.81405	0.0125573	2.33E-05	0.0163896	0.016718	0.110258	-0.600295	-0.731253	-1.3981	-1.38059	0.475169	0.301635	0.0691312	NA	NA	Type 2 diabetes without complications	Endocrine and metabolic	L-HDL-L	Lipoprotein and lipid
L_HDL_L	N14_OTHBLADD	0.0374725	0.000485816	17	0.396099	0.00272817	0.000485816	0.180863	0.0661085	0.537697	1.18082	0.964047	0.879825	1.04598	0.547816	0.57574	0.450243	NA	NA	Other disorders of bladder	Genitourinary	L-HDL-L	Lipoprotein and lipid
L_HDL_PL	E4_DM2	0.000386591	1.27E-06	17	0.926137	0.000331333	1.27E-06	0.0229049	0.0278179	-0.0595107	-0.911772	-0.876934	-1.39948	-1.39032	0.296973	0.244474	0.197417	NA	NA	Type 2 diabetes	Endocrine and metabolic	L-HDL-PL	Lipoprotein and lipid
L_HDL_PL	E4_DM2NOCOMP	0.000227257	6.96E-07	17	0.87297	2.71E-05	6.96E-07	0.0152895	0.0223894	-0.104615	-1.05248	-0.912454	-1.44933	-1.4307	0.272573	0.227226	0.210514	NA	NA	Type 2 diabetes without complications	Endocrine and metabolic	L-HDL-PL	Lipoprotein and lipid
L_HDL_PL_pct	E4_DM2	0.0264413	0.000283216	38	0.963855	0.0684424	0.000283216	0.0839202	0.569591	-0.0136387	0.286428	0.512243	0.703116	0.115182	5.70E-05	7.03E-06	0.0559179	NA	NA	Type 2 diabetes	Endocrine and metabolic	L-HDL-PL%	Lipoprotein and lipid
L_HDL_PL_pct	E4_DM2NOCOMP	0.0280268	0.000310862	38	0.894718	0.227236	0.000310862	0.0520125	0.78776	-0.0397616	0.183972	0.510351	0.790698	0.0522169	8.29E-05	8.46E-06	0.0456668	NA	NA	Type 2 diabetes without complications	Endocrine and metabolic	L-HDL-PL%	Lipoprotein and lipid
L_HDL_TG_pct	E4_FH	0.0232001	0.000245105	41	0.361328	0.146633	0.000245105	0.697915	0.882021	0.705352	0.338636	0.729312	0.204396	0.0704653	0.00242465	0.00332275	0.974216	NA	NA	Familial hypercholesterolemia	Endocrine and metabolic	L-HDL-TG%	Lipoprotein and lipid
L_HDL_TG_pct	E4_LIPOPROT	0.0278288	0.000307038	41	0.982041	0.129615	0.000307038	0.836182	0.860506	0.0107621	0.153384	0.452595	0.0369043	0.0253232	1.64E-20	6.34E-21	0.340804	NA	NA	Disorders of lipoprotein metabolism and other lipidaemias	Endocrine and metabolic	L-HDL-TG%	Lipoprotein and lipid
L_HDL_TG_pct	E4_METABOLIA	0.008356	5.75E-05	41	0.734512	0.0305103	5.75E-05	0.415019	0.606567	-0.115754	0.178155	0.36546	0.129559	0.0687052	4.96E-11	7.55E-12	0.148968	NA	NA	Metabolic disorders	Endocrine and metabolic	L-HDL-TG%	Lipoprotein and lipid
L_HDL_TG_pct	I9_ABAORTANEUR	0.0375754	0.000490449	41	0.292237	0.0156011	0.000490449	0.430392	0.41755	0.806994	0.650555	0.689198	0.486148	0.451522	0.154226	0.180882	0.872443	NA	NA	Abdominal aortic aneurysm (AAA)	Circulatory	L-HDL-TG%	Lipoprotein and lipid
L_HDL_TG_pct	I9_ANGINA	0.000257396	8.21E-07	41	0.30088	0.000192273	8.21E-07	0.0424119	0.0791353	0.377428	0.383863	0.463849	0.502172	0.373025	0.00016636	0.000235164	0.804719	NA	NA	Angina pectoris	Circulatory	L-HDL-TG%	Lipoprotein and lipid
L_HDL_TG_pct	I9_CHD	0.0228642	0.000238211	41	0.193231	0.0247141	0.000238211	0.93924	0.991381	0.484061	0.217792	0.351586	0.0166824	-0.00195992	1.31E-07	1.93E-07	0.709167	NA	NA	Major coronary heart disease event	Circulatory	L-HDL-TG%	Lipoprotein and lipid
L_HDL_TG_pct	I9_CORATHER	0.00580294	3.65E-05	41	0.411868	0.00112438	3.65E-05	0.0209	0.0905108	0.326765	0.314217	0.424968	0.432809	0.294015	1.96E-10	3.28E-10	0.797389	NA	NA	Coronary atherosclerosis	Circulatory	L-HDL-TG%	Lipoprotein and lipid
L_HDL_TG_pct	I9_IHD	0.0036801	2.00E-05	41	0.340674	0.00100903	2.00E-05	0.105582	0.0663519	0.325369	0.276444	0.375724	0.283582	0.283582	2.61E-09	4.45E-09	0.877778	NA	NA	Ischaemic heart disease, wide definition	Circulatory	L-HDL-TG%	Lipoprotein and lipid
L_HDL_TG_pct	I9_ISCHHEART	0.0200614	0.000191397	30	0.891449	0.00291618	0.000191397	0.130862	0.123946	0.050491	0.442706	0.395782	0.443756	0.443756	0.718917	0.716621	0.333588	NA	NA	Ischemic heart diseases	Circulatory	L-HDL-TG%	Lipoprotein and lipid
L_LDL_CE	AB1_CANDIDIASIS	0.0211738	0.000208206	3	0.607928	0.0120688	0.000208206	0.196444	0.190816	-1.44693	-1.28489	-1.60038	-1.26589	-1.25074	0.357409	0.652832	0.951215	NA	NA	Candidiasis	Infectious	L-LDL-CE	Lipoprotein and lipid
L_LDL_CE	E4_HYPERCHOL	0.0378468	0.000497624	3	0.928708	7.43E-05	0.000497624	0.106638	0.0592295	0.323669	1.14286	1.64201	1.10106	1.03889	0.000442645	0.000538921	0.72109	NA	NA	Pure hypercholesterolaemia	Endocrine and metabolic	L-LDL-CE	Lipoprotein and lipid
L_LDL_C_pct	I9_HYPTENS	0.0117548	9.49E-05	31	0.99187	0.00660464	9.49E-05	0.016028	0.0206528	-0.00136059	-0.179443	-0.241126	-0.319738	-0.207818	0.000107568	9.45E-06	0.0525275	NA	NA	Hypertension	Circulatory	L-LDL-C%	Lipoprotein and lipid
L_LDL_C_pct	I9_HYPTENSESS	0.033366	0.000400137	31	0.84651	0.105062	0.000400137	0.258169	0.227984	0.0257739	-0.110079	-0.218688	-0.154863	-0.103929	0.00103612	0.000130254	0.0476583	NA	NA	Hypertension, essential	Circulatory	L-LDL-C%	Lipoprotein and lipid
L_LDL_FC_pct	E4_HYPERLIPNAS	0.00962338	7.32E-05	30	0.0653721	0.00430517	7.32E-05	0.331328	0.133462	-0.673081	-0.482615	-0.51177	-0.318825	-0.410356	0.111453	0.129808	0.624239	NA	NA	Hyperlipidaemia, other/unspecified	Endocrine and metabolic	L-LDL-FC%	Lipoprotein and lipid
L_LDL_FC_pct	K11_DISLIVOTH	0.0226191	0.000234995	30	0.524465	0.0784218	0.000234995	0.385574	0.347927	0.298492	-0.450334	-0.629957	-0.465604	-0.485609	0.758342	0.564062	0.0396658	NA	NA	Other diseases of liver	Gastrointestinal	L-LDL-FC%	Lipoprotein and lipid
L_LDL_L	D3_NUTRIANAEMIA	0.0305735	0.000347161	3	0.554087	0.00943668	0.000347161	0.165482	0.147416	0.9506	1.33933	1.55279	1.33841	1.33841	0.431734	0.620957	0.666048	NA	NA	Nutritional anaemias	Hematologic and immune	L-LDL-L	Lipoprotein and lipid
L_LDL_P	AB1_INFECT_PARASIT	0.0268584	0.000290098	9	0.447142	0.000892353	0.000290098	0.0657756	0.0536736	1.14383	0.858101	0.686253	1.02417	1.03129	0.289841	0.373757	0.754377	NA	NA	Certain infectious and parasitic diseases	Infectious	L-LDL-P	Lipoprotein and lipid
L_LDL_PL	E4_HYPERCHOL	0.00962338	7.28E-05	3	0.55576	0.000166904	7.28E-05	0.0992623	0.106995	1.29001	1.06082	0.9116	1.14915	1.16596	0.16906	0.365915	0.843256	NA	NA	Pure hypercholesterolaemia	Endocrine and metabolic	L-LDL-PL	Lipoprotein and lipid
L_LDL_PL	E4_LIPOPROT	0.013647	0.000115941	3	0.50446	0.00142929	0.000115941	0.115266	0.128808	1.27537	0.84024	0.776023	0.948281	0.977928	0.178428	0.351274	0.760819	NA	NA	Disorders of lipoprotein metabolism and other lipidaemias	Endocrine and metabolic	L-LDL-PL	Lipoprotein and lipid
L_LDL_PL	E4_METABOLIA	0.0326476	0.000386955	3	0.612994	0.00283333	0.000386955	0.101429	0.115406	0.600193	0.63853	0.601859	0.745845	0.737202	0.297746	0.581507	0.998744	NA	NA	Metabolic disorders	Endocrine and metabolic	L-LDL-PL	Lipoprotein and lipid
L_LDL_PL_pct	E4_HYPERCHOL	0.0418067	0.000573818	35	0.0491968	0.0142394	0.000573818	0.622151	0.726978	-0.618806	-0.318205	-0.425569	0.145763	0.125079	2.64E-13	2.57E-13	0.489148	NA	NA	Pure hypercholesterolaemia	Endocrine and metabolic	L-LDL-PL%	Lipoprotein and lipid
L_LDL_PL_pct	E4_HYPERLIPNAS	0.019007	0.000173549	35	0.100194	0.00329837	0.000173549	0.0681411	0.055882	-0.511267	-0.446487	-0.45967	-0.819305	-0.952849	0.00148789	0.0020838	0.852629	NA	NA	Hyperlipidaemia, other/unspecified	Endocrine and metabolic	L-LDL-PL%	Lipoprotein and lipid
L_LDL_PL_pct	E4_LIPOPROT	0.0117965	9.57E-05	35	0.0248058	0.0295106	9.57E-05	0.734181	0.649357	-0.634706	-0.236973	-0.430696	0.0647889	0.10305	5.33E-15	3.61E-15	0.412974	NA	NA	Disorders of lipoprotein metabolism and other lipidaemias	Endocrine and metabolic	L-LDL-PL%	Lipoprotein and lipid
L_LDL_TG	E4_FH	0.0203719	0.000195551	23	0.101983	0.000526047	0.000195551	0.00538702	0.000623336	0.841964	0.847423	0.945523	1.35497	0.908062	8.70E-05	0.000138146	0.806935	NA	NA	Familial hypercholesterolemia	Endocrine and metabolic	L-LDL-TG	Lipoprotein and lipid
L_LDL_TG	I9_ANGINA	0.0155253	0.000136761	23	0.0145499	1.02E-06	0.000136761	0.00356933	5.33E-05	0.752947	0.542932	0.56514	0.784552	0.580898	3.61E-11	2.64E-11	0.442588	NA	NA	Angina pectoris	Circulatory	L-LDL-TG	Lipoprotein and lipid
L_LDL_TG	I9_CHD	0.00175133	7.94E-06	23	0.0140434	1.72E-07	7.94E-06	0.0160213	7.76E-05	0.684941	0.515843	0.592275	0.627175	0.534524	1.32E-11	2.08E-11	0.673735	NA	NA	Major coronary heart disease event	Circulatory	L-LDL-TG	Lipoprotein and lipid
L_LDL_TG	I9_CORATHER	0.00387962	2.15E-05	23	0.0047783	4.47E-10	2.15E-05	0.007422	3.45E-06	0.869105	0.606031	0.620611	0.715966	0.643813	7.12E-15	1.31E-15	0.300013	NA	NA	Coronary atherosclerosis	Circulatory	L-LDL-TG	Lipoprotein and lipid
L_LDL_TG	I9_IHD	0.013714	0.000117193	23	0.0118269	7.36E-09	0.000117193	0.00416432	5.88E-06	0.694837	0.486396	0.51049	0.604024	0.500707	2.03E-16	8.03E-17	0.398597	NA	NA	Ischaemic heart disease, wide definition	Circulatory	L-LDL-TG	Lipoprotein and lipid
L_LDL_TG	I9_ISCHHEART	0.00338663	1.82E-05	21	0.00606676	7.63E-06	1.82E-05	0.045994	0.000490296	0.773051	0.636602	0.58246	0.580762	0.653123	0.00309786	0.00282919	0.375306	NA	NA	Ischemic heart diseases	Circulatory	L-LDL-TG	Lipoprotein and lipid
L_LDL_TG	I9_MI_STRICT	0.0319512	0.000368399	23	0.0234888	5.31E-06	0.000368399	0.329245	0.000289118	0.831258	0.591286	0.632338	0.300216	0.586683	5.32E-12	4.83E-12	0.498705	NA	NA	Myocardial infarction, strict	Circulatory	L-LDL-TG	Lipoprotein and lipid
L_LDL_TG	I9_STEMI	0.0323813	0.000381904	21	0.204972	0.136212	0.000381904	0.174102	0.142229	0.747242	0.667972	1.10255	0.988315	0.715144	0.898324	0.907302	0.465699	NA	NA	Myocardial infarction, with ST-elevation	Circulatory	L-LDL-TG	Lipoprotein and lipid
L_VLDL_C	E4_HYPERCHOL	0.019977	0.000190006	5	0.800752	0.00378533	0.000190006	0.141038	0.0862445	0.19033	0.745527	0.7649	0.660829	0.701658	0.642899	0.656804	0.447747	NA	NA	Pure hypercholesterolaemia	Endocrine and metabolic	L-VLDL-C	Lipoprotein and lipid
L_VLDL_C	E4_LIPOPROT	0.00935349	6.93E-05	5	0.333389	0.00433905	6.93E-05	0.141935	0.0571733	0.679348	0.648768	0.698474	0.508566	0.633021	0.522563	0.690049	0.975074	NA	NA	Disorders of lipoprotein metabolism and other lipidaemias	Endocrine and metabolic	L-VLDL-C	Lipoprotein and lipid
L_VLDL_CE	E4_HYPERCHOL	0.000204759	6.05E-07	13	0.672323	0.000977142	6.05E-07	0.0472188	0.00951547	0.151479	0.493765	0.723907	0.557233	0.508283	0.0665916	0.0198459	0.103093	NA	NA	Pure hypercholesterolaemia	Endocrine and metabolic	L-VLDL-CE	Lipoprotein and lipid
L_VLDL_CE	E4_HYPERLIPNAS	0.0457656	0.000650925	13	0.825406	0.0374159	0.000650925	0.306234	0.0966884	0.0928725	0.446036	0.545714	0.350599	0.400568	0.326539	0.292668	0.258213	NA	NA	Hyperlipidaemia, other/unspecified	Endocrine and metabolic	L-VLDL-CE	Lipoprotein and lipid
L_VLDL_CE	E4_LIPOPROT	0.000212061	6.33E-07	13	0.698818	8.71E-05	6.33E-07	0.0303729	0.00195839	0.128294	0.515863	0.6751	0.621886	0.521283	0.0248186	0.00444467	0.0939565	NA	NA	Disorders of lipoprotein metabolism and other lipidaemias	Endocrine and metabolic	L-VLDL-CE	Lipoprotein and lipid
L_VLDL_CE_pct	DM_OTHER_WIDE	0.0221613	0.000226614	26	0.158806	0.0502955	0.000226614	0.317113	0.163044	-1.20061	-0.873693	-1.16781	-0.826328	-0.846972	0.259951	0.307656	0.965919	NA	NA	Other diabetes, wide definition	Endocrine and metabolic	L-VLDL-CE%	Lipoprotein and lipid
L_VLDL_CE_pct	E4_DM2	0.0268584	0.000289201	26	0.0552595	0.0164416	0.000289201	0.346974	0.14706	-1.22799	-0.510282	-0.855915	-0.449848	-0.397788	3.34E-10	3.50E-10	0.513311	NA	NA	Type 2 diabetes	Endocrine and metabolic	L-VLDL-CE%	Lipoprotein and lipid
L_VLDL_CE_pct	E4_DM2NOCOMP	0.0296153	0.000332596	26	0.0533993	0.0106432	0.000332596	0.322086	0.149241	-1.24319	-0.573405	-0.85143	-0.532253	-0.444031	4.00E-10	3.94E-10	0.493193	NA	NA	Type 2 diabetes without complications	Endocrine and metabolic	L-VLDL-CE%	Lipoprotein and lipid
L_VLDL_C_pct	E4_DM2NOCOMP	0.040327	0.000544066	22	0.0893479	0.00556264	0.000544066	0.0932868	0.0873975	-1.07863	-0.595254	-0.649037	-0.670485	-0.613425	0.0142	0.0154956	0.462566	NA	NA	Type 2 diabetes without complications	Endocrine and metabolic	L-VLDL-C%	Lipoprotein and lipid
L_VLDL_L	M13_POLYARTHROPATHIES	0.00353864	1.92E-05	7	0.117708	0.000414662	1.92E-05	0.057054	0.0586448	0.875805	0.825282	0.748255	0.822309	0.813808	0.540942	0.656763	0.778511	NA	NA	Polyarthropathies	Musculoskeletal	L-VLDL-L	Lipoprotein and lipid
L_VLDL_PL_pct	E4_FH	0.00899199	6.47E-05	26	0.193731	0.0139255	6.47E-05	0.232359	0.152742	0.987676	0.655534	0.944736	0.684702	0.649816	0.0035726	0.00520735	0.951465	NA	NA	Familial hypercholesterolemia	Endocrine and metabolic	L-VLDL-PL%	Lipoprotein and lipid
L_VLDL_PL_pct	E4_HYPERCHOL	0.000594616	2.09E-06	26	0.170405	8.60E-05	2.09E-06	0.122781	0.0852854	0.55979	0.515046	0.602459	0.415667	0.365672	4.39E-06	7.53E-06	0.910188	NA	NA	Pure hypercholesterolaemia	Endocrine and metabolic	L-VLDL-PL%	Lipoprotein and lipid
L_VLDL_PL_pct	E4_HYPERLIPNAS	4.46E-05	1.12E-07	26	0.0755933	1.72E-05	1.12E-07	0.0368591	0.0060432	0.874082	0.733616	0.799975	0.669381	0.693378	0.00379448	0.00545067	0.869074	NA	NA	Hyperlipidaemia, other/unspecified	Endocrine and metabolic	L-VLDL-PL%	Lipoprotein and lipid
L_VLDL_PL_pct	E4_LIPOPROT	3.85E-05	9.46E-08	26	0.0934643	2.51E-06	9.46E-08	0.000937155	0.00863294	0.634933	0.520508	0.622402	0.889868	0.457561	1.25E-07	2.32E-07	0.971197	NA	NA	Disorders of lipoprotein metabolism and other lipidaemias	Endocrine and metabolic	L-VLDL-PL%	Lipoprotein and lipid
L_VLDL_PL_pct	E4_METABOLIA	0.000414729	1.38E-06	26	0.129551	0.000255962	1.38E-06	0.151845	0.064071	0.430646	0.32651	0.424939	0.270806	0.270806	6.42E-05	0.000105021	0.982615	NA	NA	Metabolic disorders	Endocrine and metabolic	L-VLDL-PL%	Lipoprotein and lipid
L_VLDL_TG	I9_ANGINA	0.0219116	0.000218026	7	0.193556	0.00195168	0.000218026	0.21419	0.015434	1.09602	0.6422	0.67629	0.508793	0.822857	0.140719	0.180164	0.576925	NA	NA	Angina pectoris	Circulatory	L-VLDL-TG	Lipoprotein and lipid
L_VLDL_TG	I9_IHD	0.0337449	0.000407862	7	0.214713	0.000111025	0.000407862	0.906583	0.0113018	0.799433	0.622345	0.49674	0.0394014	0.667515	0.147179	0.192567	0.601005	NA	NA	Ischaemic heart disease, wide definition	Circulatory	L-VLDL-TG	Lipoprotein and lipid
L_VLDL_TG_pct	E4_HYPERCHOL	0.00586813	3.71E-05	27	0.0200842	1.51E-05	3.71E-05	0.371203	1.44E-06	-0.991762	-0.619111	-0.686553	-0.28581	-1.0063	9.08E-21	3.55E-21	0.407942	NA	NA	Pure hypercholesterolaemia	Endocrine and metabolic	L-VLDL-TG%	Lipoprotein and lipid
L_VLDL_TG_pct	E4_HYPERLIPNAS	0.00812005	5.51E-05	27	0.0102065	3.29E-06	5.51E-05	0.818637	0.000182879	-1.04551	-0.715843	-0.641667	-0.0813135	-0.83553	1.06E-05	5.14E-06	0.248135	NA	NA	Hyperlipidaemia, other/unspecified	Endocrine and metabolic	L-VLDL-TG%	Lipoprotein and lipid
L_VLDL_TG_pct	E4_LIPOPROT	0.00563696	3.50E-05	27	0.0120218	0.000205728	3.50E-05	0.875161	2.19E-05	-0.998125	-0.518171	-0.640949	-0.0360671	-0.959098	2.29E-25	1.76E-26	0.295952	NA	NA	Disorders of lipoprotein metabolism and other lipidaemias	Endocrine and metabolic	L-VLDL-TG%	Lipoprotein and lipid
L_VLDL_TG_pct	E4_METABOLIA	0.0148036	0.000129537	27	0.0102983	0.000995835	0.000129537	0.777074	1.63E-05	-0.719635	-0.344333	-0.42077	0.0461826	-0.749808	2.31E-14	2.27E-15	0.216057	NA	NA	Metabolic disorders	Endocrine and metabolic	L-VLDL-TG%	Lipoprotein and lipid
Leu	DM_BCKGRND_RETINA	0.0375102	0.0004885	10	0.977785	0.043962	0.0004885	0.0764715	0.224993	-0.0302335	1.33575	1.82809	2.64523	1.02529	0.557306	0.293521	0.0825317	NA	NA	Background diabetic retinopathy	Ophthalmic&ENT	Leu	Amino acids
Leu	DM_MACULOPATHY_EXMORE	0.0347799	0.000432923	10	0.987446	0.03225	0.000432923	0.0947345	0.162244	-0.0170701	1.4091	1.89434	2.38553	1.13223	0.520028	0.253925	0.0753543	NA	NA	Diabetic maculopathy, excluding more controls	Ophthalmic&ENT	Leu	Amino acids
Leu	DM_RETINA_PROLIF	0.0375102	0.0004885	10	0.977785	0.042447	0.0004885	0.0822699	0.225896	-0.0302335	1.33575	1.82809	2.64523	1.02529	0.557306	0.293521	0.0825317	NA	NA	Proliferative diabetic retinopathy, operation included	Ophthalmic&ENT	Leu	Amino acids
Leu	H7_RETINOPATHYDIAB	0.0405198	0.000547853	10	0.982846	0.0420329	0.000547853	0.0563681	0.190194	-0.0233695	1.31757	1.81575	2.67411	1.00748	0.544839	0.291753	0.08549	NA	NA	Diabetic retinopathy	Ophthalmic&ENT	Leu	Amino acids
MUFA	E4_FH	0.00917718	6.71E-05	26	0.0348798	0.000704067	6.71E-05	0.0245346	0.00376677	0.518573	0.647725	0.534681	0.802459	0.620121	0.454069	0.511335	0.932743	NA	NA	Familial hypercholesterolemia	Endocrine and metabolic	MUFA	Fatty acids
MUFA	E4_HYPERCHOL	7.33E-07	1.09E-09	26	0.00736957	3.45E-07	1.09E-09	0.00960929	3.57E-05	0.382526	0.455321	0.458454	0.555097	0.435717	0.0275597	0.0306447	0.482032	NA	NA	Pure hypercholesterolaemia	Endocrine and metabolic	MUFA	Fatty acids
MUFA	E4_HYPERLIPNAS	0.00112467	4.34E-06	26	0.00640333	2.44E-06	4.34E-06	0.118468	0.000502474	0.546075	0.601431	0.479853	0.444707	0.47531	0.0457132	0.056327	0.66038	NA	NA	Hyperlipidaemia, other/unspecified	Endocrine and metabolic	MUFA	Fatty acids
MUFA	E4_LIPOPROT	4.11E-08	5.41E-11	26	0.00204848	3.37E-10	5.41E-11	0.00381714	3.47E-06	0.427523	0.51397	0.463047	0.557717	0.461333	0.00305492	0.00419401	0.727185	NA	NA	Disorders of lipoprotein metabolism and other lipidaemias	Endocrine and metabolic	MUFA	Fatty acids
MUFA	E4_METABOLIA	8.46E-05	2.20E-07	26	0.0115245	5.20E-07	2.20E-07	0.00100913	4.36E-05	0.313128	0.337529	0.338768	0.592115	0.313905	0.000307725	0.000459183	0.785314	NA	NA	Metabolic disorders	Endocrine and metabolic	MUFA	Fatty acids
MUFA	I9_ISCHHEART	0.00962338	7.29E-05	17	0.0238353	6.17E-05	7.29E-05	0.11567	0.00111628	0.427747	0.431444	0.387403	0.407536	0.432818	0.138658	0.176074	0.772799	NA	NA	Ischemic heart diseases	Circulatory	MUFA	Fatty acids
MUFA_pct	E4_HYPERLIPNAS	0.00899199	6.47E-05	40	0.687194	0.0100523	6.47E-05	0.660023	0.826016	0.155609	0.403224	0.466867	0.170668	0.0724529	0.0772673	0.0798444	0.399299	NA	NA	Hyperlipidaemia, other/unspecified	Endocrine and metabolic	MUFA%	Fatty acids
MUFA_pct	E4_METABOLIA	0.0378468	0.000497281	40	0.774508	0.0459697	0.000497281	0.96473	0.921366	-0.067044	0.167055	0.250119	-0.00972389	-0.0167519	0.00116839	0.000623152	0.159964	NA	NA	Metabolic disorders	Endocrine and metabolic	MUFA%	Fatty acids
MUFA_pct	K11_CHOLELITH	0.00151316	6.47E-06	40	0.268822	0.000165762	6.47E-06	0.0412414	0.0545506	0.296582	0.358425	0.359449	0.465238	0.343377	0.00413207	0.0054648	0.804094	NA	NA	Cholelithiasis	Gastrointestinal	MUFA%	Fatty acids
MUFA_pct	K11_DISLIVOTH	0.00471595	2.76E-05	40	0.377043	0.00814359	2.76E-05	0.165334	0.0613057	0.466871	0.601735	0.660983	0.622765	0.684864	0.328905	0.364116	0.698534	NA	NA	Other diseases of liver	Gastrointestinal	MUFA%	Fatty acids
M_HDL_C	E4_HYPERLIPNAS	0.0295819	0.000330708	19	0.000794085	7.85E-05	0.000330708	0.141947	0.000139127	-2.53598	-0.909616	-1.19537	-0.613643	-1.20584	1.48E-13	1.14E-19	0.0257616	NA	NA	Hyperlipidaemia, other/unspecified	Endocrine and metabolic	M-HDL-C	Lipoprotein and lipid
M_HDL_C	E4_LIPOPROT	0.0470701	0.000676365	19	0.000115359	0.000324913	0.000676365	0.144112	0.0684003	-2.61236	-0.555545	-1.05764	-0.432685	-0.548948	1.64E-32	1.61E-58	0.00371393	NA	NA	Disorders of lipoprotein metabolism and other lipidaemias	Endocrine and metabolic	M-HDL-C	Lipoprotein and lipid
M_HDL_C	E4_METABOLIA	0.0296153	0.000333492	19	0.000165458	0.000357359	0.000333492	0.262377	0.229693	-1.83309	-0.465305	-0.788902	-0.266463	-0.376861	1.71E-21	8.23E-37	0.00640794	NA	NA	Metabolic disorders	Endocrine and metabolic	M-HDL-C	Lipoprotein and lipid
M_HDL_C	I9_ABAORTANEUR	2.38E-05	5.29E-08	19	0.00803752	0.00225272	5.29E-08	0.212445	0.0334223	-1.43578	-1.01856	-1.2244	-0.735369	-1.02209	0.4158	0.466136	0.621361	NA	NA	Abdominal aortic aneurysm (AAA)	Circulatory	M-HDL-C	Lipoprotein and lipid
M_HDL_C	I9_AORTANEUR	0.00580294	3.64E-05	19	0.0597246	0.000271071	3.64E-05	0.368635	0.0205609	-0.922209	-0.857262	-0.875998	-0.392381	-0.772605	0.0108262	0.0159446	0.909758	NA	NA	Aortic aneurysm	Circulatory	M-HDL-C	Lipoprotein and lipid
M_HDL_CE_pct	E4_DM2	5.56E-11	4.55E-14	18	0.137751	3.57E-09	4.55E-14	0.00180289	0.00122865	-0.657747	-1.18172	-1.18652	-1.46661	-1.35108	0.266153	0.216805	0.196095	NA	NA	Type 2 diabetes	Endocrine and metabolic	M-HDL-CE%	Lipoprotein and lipid
M_HDL_CE_pct	E4_DM2NOCOMP	1.20E-10	1.06E-13	18	0.148764	2.74E-07	1.06E-13	0.00821646	0.00451318	-0.645724	-1.14211	-1.18257	-1.21378	-1.24236	0.257305	0.207773	0.194349	NA	NA	Type 2 diabetes without complications	Endocrine and metabolic	M-HDL-CE%	Lipoprotein and lipid
M_HDL_CE_pct	F5_SUBSTANCE	0.0412057	0.000560744	18	0.667085	0.00201612	0.000560744	0.0378234	0.0316322	-0.204882	-0.636145	-0.584279	-0.819407	-0.667491	0.190573	0.197482	0.396338	NA	NA	Mental and behavioural disorders due to psychoactive substance use	Psychiatric	M-HDL-CE%	Lipoprotein and lipid
M_HDL_CE_pct	I9_HYPTENS	0.0154377	0.000135537	25	0.578519	1.33E-05	0.000135537	0.0088236	0.00570743	-0.174578	-0.383296	-0.397904	-0.485898	-0.546575	2.87E-12	2.17E-12	0.451218	NA	NA	Hypertension	Circulatory	M-HDL-CE%	Lipoprotein and lipid
M_HDL_CE_pct	I9_HYPTENSESS	0.00904175	6.54E-05	25	0.474696	2.07E-06	6.54E-05	0.00508943	0.0015299	-0.217937	-0.440459	-0.401537	-0.562194	-0.562194	2.77E-09	3.02E-09	0.521544	NA	NA	Hypertension, essential	Circulatory	M-HDL-CE%	Lipoprotein and lipid
M_HDL_CE_pct	N14_GLOMEINOTH	0.0411417	0.000558132	25	0.20535	0.00147842	0.000558132	0.109328	0.0266083	-1.16848	-1.04151	-1.02798	-0.900286	-1.11496	0.00203414	0.00300074	0.869144	NA	NA	Glomerular disorders in diseases classified elsewhere	Genitourinary	M-HDL-CE%	Lipoprotein and lipid
M_HDL_C_pct	E4_DM2	0.00861273	6.00E-05	25	0.327093	0.0118174	6.00E-05	0.115494	0.0728787	0.362932	-0.532069	-0.714851	-0.696267	-0.505479	0.126237	0.00552738	0.00337977	NA	NA	Type 2 diabetes	Endocrine and metabolic	M-HDL-C%	Lipoprotein and lipid
M_HDL_C_pct	E4_DM2NOCOMP	0.007421	4.86E-05	25	0.338515	0.00970496	4.86E-05	0.121664	0.0853841	0.356341	-0.546761	-0.72789	-0.664336	-0.485153	0.127244	0.00560878	0.00337521	NA	NA	Type 2 diabetes without complications	Endocrine and metabolic	M-HDL-C%	Lipoprotein and lipid
M_HDL_L	I9_ABAORTANEUR	0.0221613	0.000225914	21	0.0868706	0.0197958	0.000225914	0.570956	0.210466	-1.39027	-0.837854	-1.06584	-0.426957	-0.814553	0.124216	0.149757	0.653493	NA	NA	Abdominal aortic aneurysm (AAA)	Circulatory	M-HDL-L	Lipoprotein and lipid
M_HDL_L	N14_RENALTUB	0.0195507	0.000181625	21	0.0166367	0.001445	0.000181625	0.130599	0.0919357	-0.718718	-0.376205	-0.39586	-0.346851	-0.366672	0.0250401	0.0168629	0.217495	NA	NA	Renal tubulo-interstitial diseases	Genitourinary	M-HDL-L	Lipoprotein and lipid
M_HDL_PL_pct	DM_OTHER_WIDE	0.00167536	7.45E-06	41	0.565852	0.00680738	7.45E-06	0.00999646	0.0453721	0.449185	1.00003	1.1391	2.00917	1.21601	0.696331	0.698688	0.352262	NA	NA	Other diabetes, wide definition	Endocrine and metabolic	M-HDL-PL%	Lipoprotein and lipid
M_HDL_PL_pct	E4_DM1	0.00483608	2.93E-05	41	0.634599	0.0016054	2.93E-05	0.0637767	0.0513753	0.411534	1.33519	1.17786	1.74196	1.46238	0.488349	0.493359	0.350855	NA	NA	Type 1 diabetes	Endocrine and metabolic	M-HDL-PL%	Lipoprotein and lipid
M_HDL_PL_pct	E4_DM1NOCOMP	0.00456615	2.65E-05	41	0.471374	0.00086079	2.65E-05	0.047012	0.0599879	0.655211	1.45812	1.23354	1.74684	1.3942	0.432877	0.456794	0.500774	NA	NA	Type 1 diabetes without complications	Endocrine and metabolic	M-HDL-PL%	Lipoprotein and lipid
M_HDL_PL_pct	E4_DM2	2.39E-05	5.45E-08	41	0.355662	2.86E-06	5.45E-08	0.0435473	0.0539748	0.405194	0.778138	0.770026	1.03948	1.05213	0.000517864	0.000498022	0.378489	NA	NA	Type 2 diabetes	Endocrine and metabolic	M-HDL-PL%	Lipoprotein and lipid
M_HDL_PL_pct	E4_DM2NOCOMP	2.41E-05	5.58E-08	41	0.360587	2.68E-06	5.58E-08	0.0211224	0.0402126	0.399699	0.818717	0.767061	1.15258	1.18972	0.000752395	0.000721553	0.373667	NA	NA	Type 2 diabetes without complications	Endocrine and metabolic	M-HDL-PL%	Lipoprotein and lipid
M_HDL_PL_pct	N14_CHRONKIDNEYDIS	0.0230101	0.000240404	53	0.180439	0.0581462	0.000240404	0.545463	0.284294	0.45298	0.262079	0.341966	0.190026	0.291391	0.538285	0.572877	0.730322	NA	NA	Chronic kidney disease	Genitourinary	M-HDL-PL%	Lipoprotein and lipid
M_HDL_PL_pct	N14_RENALTUB	0.0441819	0.000620642	53	0.404134	0.00660178	0.000620642	0.356792	0.257206	0.162589	0.190344	0.182601	0.165209	0.202564	0.0801995	0.0951058	0.914565	NA	NA	Renal tubulo-interstitial diseases	Genitourinary	M-HDL-PL%	Lipoprotein and lipid
M_HDL_PL_pct	N14_RENFAIL	0.0347799	0.000433604	53	0.322003	0.0253609	0.000433604	0.700233	0.875093	0.302363	0.253408	0.293834	0.107172	0.0409808	0.11693	0.136783	0.976681	NA	NA	Renal failure	Genitourinary	M-HDL-PL%	Lipoprotein and lipid
M_HDL_TG_pct	M13_DORSALGIA	0.0470486	0.00067468	25	0.984592	0.0254145	0.00067468	0.104683	0.0778057	-0.00258755	0.189944	0.205669	0.255332	0.201506	0.43672	0.327006	0.0938098	NA	NA	Dorsalgia	Musculoskeletal	M-HDL-TG%	Lipoprotein and lipid
M_HDL_TG_pct	M13_DORSOPATHYOTH	0.00868002	6.07E-05	25	0.945648	0.00859962	6.07E-05	0.082436	0.104777	0.00809062	0.194739	0.2063	0.218078	0.169923	0.884981	0.763031	0.0730479	NA	NA	Other dorsopathies, not elsewhere classified	Musculoskeletal	M-HDL-TG%	Lipoprotein and lipid
M_HDL_TG_pct	M13_INTERVERTEB	0.0207857	0.000201957	25	0.489107	0.0484381	0.000201957	0.412524	0.182355	0.12176	0.216133	0.282436	0.168444	0.203183	0.256006	0.24966	0.312782	NA	NA	Other intervertebral disc disorders	Musculoskeletal	M-HDL-TG%	Lipoprotein and lipid
M_HDL_TG_pct	M13_LOWBACKPAIN	0.0378468	0.000498422	25	0.278651	0.0317852	0.000498422	0.172501	0.172399	0.195551	0.251672	0.268723	0.301274	0.231338	0.526125	0.572337	0.648545	NA	NA	Low back pain	Musculoskeletal	M-HDL-TG%	Lipoprotein and lipid
M_LDL_CE	E4_HYPERCHOL	0.0126495	0.000105505	9	0.0394445	0.000316684	0.000105505	0.043572	0.0558317	1.72632	0.778496	0.807301	0.678384	0.678384	0.0508537	0.0214701	0.203017	NA	NA	Pure hypercholesterolaemia	Endocrine and metabolic	M-LDL-CE	Lipoprotein and lipid
M_LDL_CE	E4_LIPOPROT	0.00267595	1.38E-05	9	0.0362211	2.56E-05	1.38E-05	0.0229104	0.0454694	1.7116	0.840519	0.867118	0.70747	0.692482	0.0124673	0.00418819	0.224722	NA	NA	Disorders of lipoprotein metabolism and other lipidaemias	Endocrine and metabolic	M-LDL-CE	Lipoprotein and lipid
M_LDL_CE	E4_METABOLIA	0.0277898	0.000303353	9	0.0326762	0.00904695	0.000303353	0.104641	0.206061	1.35306	0.445289	0.57793	0.409047	0.380024	0.0458303	0.0125053	0.156194	NA	NA	Metabolic disorders	Endocrine and metabolic	M-LDL-CE	Lipoprotein and lipid
M_LDL_CE	I9_CHD	0.0166694	0.000149766	9	0.0161594	0.00241498	0.000149766	0.223877	0.220682	1.81696	0.597882	0.732935	0.394519	0.415091	0.0760731	0.0107063	0.0905352	NA	NA	Major coronary heart disease event	Circulatory	M-LDL-CE	Lipoprotein and lipid
M_LDL_CE	K11_GIBLEEDING	0.0426158	0.000588664	5	0.296023	0.0111374	0.000588664	0.158329	0.245774	-2.67001	-1.27972	-1.40322	-1.38412	-1.12315	0.435531	0.541172	0.584718	NA	NA	GI-bleeding	Gastrointestinal	M-LDL-CE	Lipoprotein and lipid
M_LDL_CE_pct	E4_LIPOPROT	0.0482175	0.00070361	14	0.366372	0.0284918	0.00070361	0.33288	0.352376	0.597849	0.36551	0.653143	0.321818	0.200476	8.33E-07	1.77E-06	0.928623	NA	NA	Disorders of lipoprotein metabolism and other lipidaemias	Endocrine and metabolic	M-LDL-CE%	Lipoprotein and lipid
M_LDL_FC	E4_FH	0.000613896	2.18E-06	12	0.0348753	0.0024949	2.18E-06	0.0654629	0.023354	1.27938	0.913276	1.06634	0.971711	0.907545	0.426485	0.497681	0.661876	NA	NA	Familial hypercholesterolemia	Endocrine and metabolic	M-LDL-FC	Lipoprotein and lipid
M_LDL_FC	E4_HYPERCHOL	9.19E-15	4.04E-18	12	0.00230595	1.61E-09	4.04E-18	0.00241	0.000186414	0.940089	0.831967	0.870641	0.835756	0.822239	0.740082	0.802761	0.746553	NA	NA	Pure hypercholesterolaemia	Endocrine and metabolic	M-LDL-FC	Lipoprotein and lipid
M_LDL_FC	E4_HYPERLIPNAS	6.40E-05	1.63E-07	12	0.125035	8.23E-05	1.63E-07	0.010322	0.00445605	0.574682	0.774264	0.755892	0.99206	0.805402	0.391141	0.448055	0.571187	NA	NA	Hyperlipidaemia, other/unspecified	Endocrine and metabolic	M-LDL-FC	Lipoprotein and lipid
M_LDL_FC	E4_LIPOPROT	2.57E-19	6.77E-23	12	0.0031129	1.18E-10	6.77E-23	0.000648202	6.03E-05	0.768946	0.782462	0.847662	0.94165	0.776959	0.750041	0.804736	0.669701	NA	NA	Disorders of lipoprotein metabolism and other lipidaemias	Endocrine and metabolic	M-LDL-FC	Lipoprotein and lipid
M_LDL_FC	E4_METABOLIA	1.47E-11	9.90E-15	12	0.0593552	1.60E-06	9.90E-15	0.00673871	0.000501119	0.364677	0.501876	0.574255	0.496208	0.496208	0.938838	0.872148	0.205045	NA	NA	Metabolic disorders	Endocrine and metabolic	M-LDL-FC	Lipoprotein and lipid
M_LDL_FC	K11_CHOLELITH	0.0422202	0.000581964	12	0.00925894	0.000566914	0.000581964	0.312995	3.38E-05	-1.38497	-0.684626	-0.699931	-0.350947	-1.15415	1.99E-06	1.27E-08	0.108269	NA	NA	Cholelithiasis	Gastrointestinal	M-LDL-FC	Lipoprotein and lipid
M_LDL_FC	K11_ENERCOLNONINF	0.0224048	0.000230802	12	0.0154411	2.02E-05	0.000230802	0.0826669	0.000565205	-1.00672	-0.769263	-0.573503	-0.724445	-0.87127	0.11061	0.0674749	0.1943	NA	NA	Noninfective enteritis and colitis	Gastrointestinal	M-LDL-FC	Lipoprotein and lipid
M_LDL_FC	M13_SPONDYLOPATHY	0.00945964	7.06E-05	12	0.480645	0.0105325	7.06E-05	0.210106	0.0518209	-0.149444	-0.303141	-0.354809	-0.300844	-0.280139	0.415805	0.396961	0.290243	NA	NA	Spondylopathies	Musculoskeletal	M-LDL-FC	Lipoprotein and lipid
M_LDL_FC_pct	JOINTPAIN	0.0350481	0.000440024	13	0.107013	0.03131	0.000440024	0.357241	0.133034	-0.606536	-0.353216	-0.49772	-0.240222	-0.318697	0.0595984	0.0816695	0.734429	NA	NA	Pain in joint	Musculoskeletal	M-LDL-FC%	Lipoprotein and lipid
M_LDL_FC_pct	K11_CHOLELITH	0.0207857	0.000201383	13	0.159031	0.024925	0.000201383	0.0759654	0.0799793	-0.353807	-0.312672	-0.366124	-0.445878	-0.330724	0.47467	0.560482	0.95481	NA	NA	Cholelithiasis	Gastrointestinal	M-LDL-FC%	Lipoprotein and lipid
M_LDL_FC_pct	M13_DORSALGIA	0.00246179	1.22E-05	13	0.359531	0.0022043	1.22E-05	0.0150312	0.0485258	-0.217165	-0.363154	-0.423068	-0.506804	-0.319951	0.119815	0.111781	0.337882	NA	NA	Dorsalgia	Musculoskeletal	M-LDL-FC%	Lipoprotein and lipid
M_LDL_FC_pct	M13_DORSALGIANAS	0.0348455	0.000435442	13	0.113515	0.0270743	0.000435442	0.0373742	0.0869362	-0.641902	-0.509084	-0.537344	-0.77667	-0.523133	0.329955	0.401035	0.762734	NA	NA	Other/unspecified dorsalgia	Musculoskeletal	M-LDL-FC%	Lipoprotein and lipid
M_LDL_FC_pct	M13_DORSOPATHY	0.0207857	0.00020192	13	0.337459	0.00292102	0.00020192	0.0309247	0.0260497	-0.212796	-0.281302	-0.325483	-0.339408	-0.293588	0.0237752	0.0297555	0.569336	NA	NA	Dorsopathies	Musculoskeletal	M-LDL-FC%	Lipoprotein and lipid
M_LDL_FC_pct	M13_DORSOPATHYOTH	0.00267499	1.37E-05	13	0.31823	0.00277907	1.37E-05	0.0316729	0.0162543	-0.23984	-0.312813	-0.420024	-0.376538	-0.313354	0.0318719	0.0313591	0.403989	NA	NA	Other dorsopathies, not elsewhere classified	Musculoskeletal	M-LDL-FC%	Lipoprotein and lipid
M_LDL_FC_pct	M13_GOUT	0.00406203	2.27E-05	13	0.0297618	0.00224461	2.27E-05	0.142975	0.0422544	-1.20929	-0.866745	-0.855526	-0.737427	-0.851844	0.345618	0.371537	0.437598	NA	NA	Gout	Musculoskeletal	M-LDL-FC%	Lipoprotein and lipid
M_LDL_FC_pct	M13_LOWBACKPAIN	0.00263411	1.33E-05	13	0.245391	0.00224006	1.33E-05	0.0265603	0.0221852	-0.392121	-0.483429	-0.578891	-0.651292	-0.497458	0.073643	0.0872201	0.531409	NA	NA	Low back pain	Musculoskeletal	M-LDL-FC%	Lipoprotein and lipid
M_LDL_FC_pct	M13_POLYARTHROPATHIES	0.0219952	0.000221433	13	0.0637917	0.013813	0.000221433	0.263603	0.0655097	-0.650629	-0.377009	-0.478046	-0.34158	-0.439034	0.091165	0.110095	0.558929	NA	NA	Polyarthropathies	Musculoskeletal	M-LDL-FC%	Lipoprotein and lipid
M_LDL_FC_pct	M13_SOFTTISSUEOTH	0.0121106	9.96E-05	13	0.0669453	0.0138062	9.96E-05	0.443979	0.392115	-0.616447	-0.308176	-0.480743	-0.168298	-0.173929	0.0235493	0.0313479	0.631523	NA	NA	Other soft tissue disorders, not elsewhere classified	Musculoskeletal	M-LDL-FC%	Lipoprotein and lipid
M_LDL_L	E4_HYPERCHOL	1.07E-05	2.14E-08	7	0.188631	0.000219933	2.14E-08	0.0633083	0.0900095	1.39289	0.894507	1.10021	0.82588	0.820423	0.103474	0.155282	0.755694	NA	NA	Pure hypercholesterolaemia	Endocrine and metabolic	M-LDL-L	Lipoprotein and lipid
M_LDL_L	E4_LIPOPROT	0.00098721	3.65E-06	7	0.259947	6.63E-05	3.65E-06	0.0550231	0.069758	1.33621	0.882334	1.044	0.80355	0.784733	0.00567632	0.0103869	0.786636	NA	NA	Disorders of lipoprotein metabolism and other lipidaemias	Endocrine and metabolic	M-LDL-L	Lipoprotein and lipid
M_LDL_L	E4_METABOLIA	0.000300573	9.76E-07	7	0.162981	0.000149722	9.76E-07	0.103222	0.202241	1.1853	0.692557	0.7789	0.513714	0.494992	0.0612932	0.0812125	0.589313	NA	NA	Metabolic disorders	Endocrine and metabolic	M-LDL-L	Lipoprotein and lipid
M_LDL_L	I9_CHD	0.00823579	5.62E-05	7	0.198423	0.0024079	5.62E-05	0.243162	0.337899	1.59111	0.764718	0.953005	0.564194	0.54189	0.00627701	0.00786423	0.567803	NA	NA	Major coronary heart disease event	Circulatory	M-LDL-L	Lipoprotein and lipid
M_LDL_L	I9_MI_STRICT	0.0350481	0.000439328	7	0.161214	0.00831748	0.000439328	0.413542	0.408778	2.19338	0.830265	1.06875	0.54297	0.562633	0.0127395	0.0105581	0.425868	NA	NA	Myocardial infarction, strict	Circulatory	M-LDL-L	Lipoprotein and lipid
M_LDL_PL	AB1_OTHER_BACTERIAL	0.0155797	0.000137887	14	0.000506528	2.37E-08	0.000137887	0.321319	9.56E-05	-0.311698	-0.24411	-0.205917	-0.145596	-0.246812	0.131582	0.0229083	0.0423916	NA	NA	Other bacterial diseases	Infectious	M-LDL-PL	Lipoprotein and lipid
M_LDL_PL	AB1_SEPSIS_CONDITION	0.00471595	2.79E-05	10	0.00775304	1.92E-05	2.79E-05	0.781672	0.00242453	0.383852	0.328865	0.288485	0.0557708	0.339644	0.580923	0.546664	0.2904	NA	NA	Condition for Implicit Sepsis (Organ dysfunction codes)	Infectious	M-LDL-PL	Lipoprotein and lipid
M_LDL_PL	COPD_HOSPITAL_MAIN	0.0155797	0.000138608	10	0.0377392	3.88E-05	0.000138608	0.180102	0.00359386	-0.445815	-0.478507	-0.410724	-0.447686	-0.481937	0.353805	0.443215	0.806847	NA	NA	COPD, hospital admissions 1, only main diagnosis	Respiratory	M-LDL-PL	Lipoprotein and lipid
M_LDL_PL	E4_FH	1.89E-07	2.66E-10	14	0.00224265	4.23E-08	2.66E-10	0.0228907	9.54E-05	0.593135	0.657764	0.688934	0.927849	0.672687	0.738887	0.745128	0.392072	NA	NA	Familial hypercholesterolemia	Endocrine and metabolic	M-LDL-PL	Lipoprotein and lipid
M_LDL_PL	E4_HYPERCHOL	6.81E-28	5.98E-32	14	4.05E-06	1.96E-39	5.98E-32	0.000328455	3.07E-09	0.647892	0.740855	0.771787	0.751444	0.738181	0.143574	0.032776	0.0518684	NA	NA	Pure hypercholesterolaemia	Endocrine and metabolic	M-LDL-PL	Lipoprotein and lipid
M_LDL_PL	E4_HYPERLIPNAS	1.22E-21	2.42E-25	14	1.84E-05	1.37E-20	2.42E-25	0.0025787	2.27E-07	0.669426	0.712358	0.725193	0.841768	0.722292	0.546717	0.573523	0.434907	NA	NA	Hyperlipidaemia, other/unspecified	Endocrine and metabolic	M-LDL-PL	Lipoprotein and lipid
M_LDL_PL	E4_LIPOPROT	1.79E-24	2.61E-28	14	1.10E-05	8.10E-53	2.61E-28	5.01E-05	3.22E-09	0.63651	0.723896	0.742672	0.869392	0.721938	0.00673948	0.00118342	0.114005	NA	NA	Disorders of lipoprotein metabolism and other lipidaemias	Endocrine and metabolic	M-LDL-PL	Lipoprotein and lipid
M_LDL_PL	E4_METABOLIA	7.76E-18	2.50E-21	14	6.25E-05	6.28E-35	2.50E-21	0.000175114	4.64E-09	0.465735	0.532463	0.54411	0.64231	0.53111	0.00495908	0.00160249	0.177111	NA	NA	Metabolic disorders	Endocrine and metabolic	M-LDL-PL	Lipoprotein and lipid
M_LDL_PL	E4_VOLUME	0.00543489	3.34E-05	14	0.00377623	1.86E-05	3.34E-05	0.992779	0.000658281	0.731898	0.676771	0.603331	-0.00466873	0.673386	0.715062	0.721582	0.388318	NA	NA	Volume depletion	Endocrine and metabolic	M-LDL-PL	Lipoprotein and lipid
M_LDL_PL	F5_DELIRIUM	7.58E-06	1.40E-08	14	1.49E-05	9.59E-30	1.40E-08	0.261574	8.93E-08	2.01023	1.7698	1.44056	1.29162	1.76251	0.00542395	1.15E-05	0.0156701	NA	NA	Delirium, not induced by alcohol and other psychoactive substances	Psychiatric	M-LDL-PL	Lipoprotein and lipid
M_LDL_PL	I9_ANGINA	3.47E-05	8.23E-08	14	0.00969055	3.15E-13	8.23E-08	0.246722	6.03E-06	0.340824	0.400442	0.425775	0.255923	0.396647	0.0014876	0.000866993	0.297947	NA	NA	Angina pectoris	Circulatory	M-LDL-PL	Lipoprotein and lipid
M_LDL_PL	I9_CHD	9.77E-06	1.92E-08	14	0.0098592	6.29E-15	1.92E-08	0.058903	7.68E-06	0.299708	0.375711	0.422047	0.271823	0.375551	0.00184884	0.000173654	0.100951	NA	NA	Major coronary heart disease event	Circulatory	M-LDL-PL	Lipoprotein and lipid
M_LDL_PL	I9_CORATHER	0.000161399	4.63E-07	14	0.0176172	1.00E-15	4.63E-07	0.0136742	4.96E-06	0.311193	0.367023	0.417533	0.40155	0.365933	2.62E-05	4.51E-06	0.20647	NA	NA	Coronary atherosclerosis	Circulatory	M-LDL-PL	Lipoprotein and lipid
M_LDL_PL	I9_IHD	0.000257396	8.15E-07	14	0.0175179	8.90E-14	8.15E-07	0.213902	4.43E-06	0.266916	0.312874	0.342968	0.162724	0.311793	7.07E-05	2.85E-05	0.286818	NA	NA	Ischaemic heart disease, wide definition	Circulatory	M-LDL-PL	Lipoprotein and lipid
M_LDL_PL	I9_MI_STRICT	0.0195507	0.000183091	14	0.177755	1.15E-06	0.000183091	0.0636358	0.000263153	0.177724	0.312185	0.3833	0.355319	0.315069	0.00400249	5.81E-05	0.0364756	NA	NA	Myocardial infarction, strict	Circulatory	M-LDL-PL	Lipoprotein and lipid
M_LDL_PL	J10_COPDNAS_INCLAVO	0.0155797	0.000138608	10	0.0377392	6.31E-05	0.000138608	0.163714	0.00287894	-0.445815	-0.478507	-0.410724	-0.447686	-0.481937	0.353805	0.443215	0.806847	NA	NA	Other chronic obstructive pulmonary disease, including avohilmo	Respiratory	M-LDL-PL	Lipoprotein and lipid
M_VLDL_C	M13_RHEUMA	0.0210444	0.000206318	7	0.605111	0.0136393	0.000206318	0.166794	0.184591	1.18855	0.792345	0.924585	0.717821	0.696123	0.824133	0.901188	0.906688	NA	NA	Rheumatoid arthritis	Musculoskeletal	M-VLDL-C	Lipoprotein and lipid
M_VLDL_CE	E4_FH	0.000149555	4.16E-07	17	0.00163232	1.24E-08	4.16E-07	0.000901523	5.00E-05	1.50251	1.25024	1.15565	1.72266	1.27595	0.00189347	0.00124064	0.29498	NA	NA	Familial hypercholesterolemia	Endocrine and metabolic	M-VLDL-CE	Lipoprotein and lipid
M_VLDL_CE	E4_HYPERCHOL	1.61E-12	8.95E-16	17	1.94E-05	1.53E-26	8.95E-16	6.10E-05	1.14E-08	1.23218	1.11477	0.976999	1.14623	1.06718	3.14E-05	3.44E-06	0.140529	NA	NA	Pure hypercholesterolaemia	Endocrine and metabolic	M-VLDL-CE	Lipoprotein and lipid
M_VLDL_CE	E4_HYPERLIPNAS	7.58E-06	1.42E-08	17	7.99E-06	5.24E-14	1.42E-08	0.203418	1.38E-06	1.31781	1.04628	0.812027	0.490923	0.963637	0.0968928	0.00208349	0.00698519	NA	NA	Hyperlipidaemia, other/unspecified	Endocrine and metabolic	M-VLDL-CE	Lipoprotein and lipid
M_VLDL_CE	E4_LIPOPROT	3.21E-12	1.88E-15	17	1.21E-05	4.28E-30	1.88E-15	3.03E-05	1.52E-09	1.18225	1.02153	0.90956	1.09353	1.02955	2.21E-06	4.37E-08	0.0906586	NA	NA	Disorders of lipoprotein metabolism and other lipidaemias	Endocrine and metabolic	M-VLDL-CE	Lipoprotein and lipid
M_VLDL_CE	E4_METABOLIA	2.41E-11	1.69E-14	17	3.31E-05	1.70E-22	1.69E-14	0.00129635	1.39E-08	0.814092	0.791875	0.643466	0.770171	0.751443	0.000248015	4.81E-05	0.154801	NA	NA	Metabolic disorders	Endocrine and metabolic	M-VLDL-CE	Lipoprotein and lipid
M_VLDL_C_pct	G6_CARPTU	0.00991552	7.60E-05	19	0.964482	0.0115107	7.60E-05	0.0702825	0.56178	-0.0174629	-0.406156	-0.471292	-0.674973	-0.189182	0.134124	0.109656	0.234456	NA	NA	Carpal tunnel syndrome	Nervous	M-VLDL-C%	Lipoprotein and lipid
M_VLDL_C_pct	G6_NERPLEX	0.010584	8.33E-05	19	0.749722	0.00241535	8.33E-05	0.0955758	0.126782	0.0818048	-0.341763	-0.316042	-0.391627	-0.418025	0.292262	0.197512	0.116233	NA	NA	Nerve, nerve root and plexus disorders	Nervous	M-VLDL-C%	Lipoprotein and lipid
M_VLDL_FC	E4_FH	0.00471595	2.82E-05	5	0.335581	0.000627636	2.82E-05	0.0424799	0.0349583	1.37756	1.29726	1.31459	1.38233	1.3852	0.925529	0.976124	0.960197	NA	NA	Familial hypercholesterolemia	Endocrine and metabolic	M-VLDL-FC	Lipoprotein and lipid
M_VLDL_FC	E4_HYPERCHOL	0.000227257	6.98E-07	5	0.735155	1.45E-11	6.98E-07	0.00690493	0.00437856	0.306444	1.24384	1.04968	1.28688	1.23915	0.0685454	0.0570411	0.419871	NA	NA	Pure hypercholesterolaemia	Endocrine and metabolic	M-VLDL-FC	Lipoprotein and lipid
M_VLDL_FC	E4_HYPERLIPNAS	0.0143846	0.000125028	5	0.53896	0.00325924	0.000125028	0.1049	0.107428	0.553383	0.73586	0.769846	0.709673	0.64652	0.355109	0.503907	0.79754	NA	NA	Hyperlipidaemia, other/unspecified	Endocrine and metabolic	M-VLDL-FC	Lipoprotein and lipid
M_VLDL_FC	E4_LIPOPROT	0.00427265	2.45E-05	5	0.393131	2.51E-08	2.45E-05	0.0118896	0.00778699	0.926733	0.953049	0.887539	0.959817	0.976017	0.00639966	0.0151521	0.967976	NA	NA	Disorders of lipoprotein metabolism and other lipidaemias	Endocrine and metabolic	M-VLDL-FC	Lipoprotein and lipid
M_VLDL_FC	E4_METABOLIA	0.00756091	5.03E-05	5	0.46212	6.08E-08	5.03E-05	0.0222291	0.0095596	0.614354	0.692019	0.669244	0.698788	0.711577	0.0168579	0.0367073	0.942867	NA	NA	Metabolic disorders	Endocrine and metabolic	M-VLDL-FC	Lipoprotein and lipid
M_VLDL_L	J10_BRONCHIECTASIS	0.0482175	0.000702461	11	0.667051	0.119158	0.000702461	0.316237	0.327853	-0.729041	-0.986376	-1.53305	-1.07487	-0.977182	0.368318	0.434541	0.621041	NA	NA	Bronchiectasis	Respiratory	M-VLDL-L	Lipoprotein and lipid
M_VLDL_TG_pct	E4_DM2	0.0218057	0.000215714	16	0.597577	0.00536519	0.000215714	0.049156	0.305671	0.289224	0.679155	0.756382	0.960748	0.366638	0.0539122	0.0512722	0.360899	NA	NA	Type 2 diabetes	Endocrine and metabolic	M-VLDL-TG%	Lipoprotein and lipid
M_VLDL_TG_pct	E4_DM2NOCOMP	0.0278288	0.000306952	16	0.666967	0.00825372	0.000306952	0.0551217	0.19338	0.23648	0.64187	0.745349	0.957664	0.487829	0.0550057	0.0488163	0.323188	NA	NA	Type 2 diabetes without complications	Endocrine and metabolic	M-VLDL-TG%	Lipoprotein and lipid
M_VLDL_TG_pct	K11_OESSTODUO	0.0225505	0.000233622	20	0.717309	0.0176169	0.000233622	0.227793	0.140566	0.0804449	0.223589	0.251787	0.208949	0.224895	0.500669	0.52188	0.42028	NA	NA	Diseases of oesophagus, stomach and duodenum	Gastrointestinal	M-VLDL-TG%	Lipoprotein and lipid
Omega_3_pct	I9_VTE	0.00122868	4.82E-06	51	2.74E-06	3.00E-10	4.82E-06	0.839896	1.79E-07	0.187625	0.154591	0.144309	-0.0329211	0.153847	0.000569565	6.56E-05	0.0228177	NA	NA	Venous thromboembolism	Circulatory	Omega-3%	Fatty acids
Omega_3_pct	K11_CHOLELITH	6.38E-07	9.15E-10	51	5.17E-06	9.21E-19	9.15E-10	0.404127	4.75E-12	-0.167863	-0.170828	-0.169904	-0.103632	-0.170786	1.42E-09	2.35E-09	0.905219	NA	NA	Cholelithiasis	Gastrointestinal	Omega-3%	Fatty acids
Omega_3_pct	K11_ENERCOLNONINF	0.0121057	9.92E-05	51	0.00172101	7.85E-08	9.92E-05	0.44045	1.03E-06	-0.14475	-0.137222	-0.143637	-0.129615	-0.143252	1.09E-08	1.78E-08	0.961073	NA	NA	Noninfective enteritis and colitis	Gastrointestinal	Omega-3%	Fatty acids
Omega_3_pct	K11_GALLBILPANC	0.00899199	6.47E-05	49	0.00274737	0.000219397	6.47E-05	0.0871273	0.00051441	-0.126784	-0.127988	-0.131736	-0.285912	-0.130225	0.289206	0.323018	0.825462	NA	NA	Disorders of gallbladder, biliary tract and pancreas	Gastrointestinal	Omega-3%	Fatty acids
Omega_6_by_Omega_3	K11_CHOLELITH	0.0386973	0.000515285	43	0.222888	0.0509062	0.000515285	0.518026	0.456419	0.191382	0.143341	0.24721	0.100484	0.100484	2.48E-08	3.59E-08	0.685542	NA	NA	Cholelithiasis	Gastrointestinal	Omega-6/Omega-3	Fatty acids
Omega_6_pct	E4_HYPERCHOL	0.040327	0.000543439	22	0.0536018	0.00706325	0.000543439	0.95745	0.188489	-0.715183	-0.372384	-0.373932	0.0130693	-0.251547	0.0357308	0.0319467	0.31567	NA	NA	Pure hypercholesterolaemia	Endocrine and metabolic	Omega-6%	Fatty acids
Omega_6_pct	E4_LIPOPROT	0.0195156	0.000179336	22	0.0538573	0.00833931	0.000179336	0.387248	0.0830114	-0.644556	-0.320233	-0.363931	-0.197131	-0.284357	0.0142416	0.013313	0.359438	NA	NA	Disorders of lipoprotein metabolism and other lipidaemias	Endocrine and metabolic	Omega-6%	Fatty acids
Omega_6_pct	E4_METABOLIA	0.0163423	0.000146349	22	0.0177374	0.00682416	0.000146349	0.400184	0.0861918	-0.591015	-0.264852	-0.276017	-0.148682	-0.234497	0.169292	0.123644	0.163014	NA	NA	Metabolic disorders	Endocrine and metabolic	Omega-6%	Fatty acids
PUFA	E4_FH	0.020938	0.000204662	27	0.117048	0.00877385	0.000204662	0.0567446	0.0232686	0.536269	0.536152	0.640032	0.837775	0.518786	0.0174707	0.0226091	0.714058	NA	NA	Familial hypercholesterolemia	Endocrine and metabolic	PUFA	Fatty acids
PUFA	E4_HYPERCHOL	0.00267595	1.39E-05	27	0.0481695	1.97E-06	1.39E-05	0.750577	0.000559652	0.565714	0.448288	0.615196	0.0977271	0.405099	1.35E-18	2.94E-18	0.832092	NA	NA	Pure hypercholesterolaemia	Endocrine and metabolic	PUFA	Fatty acids
PUFA	E4_LIPOPROT	0.00210031	1.02E-05	27	0.0404192	9.09E-08	1.02E-05	0.57498	5.95E-05	0.563088	0.42288	0.597285	0.110631	0.382054	4.46E-25	1.12E-24	0.878246	NA	NA	Disorders of lipoprotein metabolism and other lipidaemias	Endocrine and metabolic	PUFA	Fatty acids
PUFA	E4_METABOLIA	0.00449627	2.59E-05	27	0.0443301	4.93E-06	2.59E-05	0.807206	0.00041577	0.404439	0.315789	0.417327	0.0422671	0.303156	4.65E-16	1.06E-15	0.937223	NA	NA	Metabolic disorders	Endocrine and metabolic	PUFA	Fatty acids
PUFA_by_MUFA	E4_METABOLIA	0.0166981	0.000150513	28	0.470334	0.0251158	0.000150513	0.0210068	0.814421	0.236008	-0.235943	-0.327952	-0.678017	0.0658535	0.0121708	0.00394661	0.0815531	NA	NA	Metabolic disorders	Endocrine and metabolic	PUFA/MUFA	Fatty acids
PUFA_pct	E4_DM2NOCOMP	0.0319512	0.000368416	8	0.623535	0.0114279	0.000368416	0.130035	0.142089	0.945589	-0.779759	-0.801957	-0.815463	-0.772186	0.479841	0.489299	0.372675	NA	NA	Type 2 diabetes without complications	Endocrine and metabolic	PUFA%	Fatty acids
PUFA_pct	E4_HYPERCHOL	0.0232001	0.000245074	13	0.0862608	3.02E-05	0.000245074	0.00813813	0.00254281	-2.51836	-0.776038	-0.693573	-1.08377	-1.10087	0.00250061	0.000755362	0.195593	NA	NA	Pure hypercholesterolaemia	Endocrine and metabolic	PUFA%	Fatty acids
PUFA_pct	E4_LIPOPROT	0.0341795	0.000421118	13	0.114721	3.88E-05	0.000421118	0.0116248	0.0186358	-2.10923	-0.703245	-0.605325	-1.04525	-1.06066	0.000501457	0.000171452	0.243306	NA	NA	Disorders of lipoprotein metabolism and other lipidaemias	Endocrine and metabolic	PUFA%	Fatty acids
PUFA_pct	E4_METABOLIA	0.0373034	0.000482532	13	0.230341	0.000823513	0.000482532	0.055168	0.0503732	-1.11481	-0.452941	-0.41206	-0.747596	-0.747596	0.0194689	0.0200316	0.436189	NA	NA	Metabolic disorders	Endocrine and metabolic	PUFA%	Fatty acids
PUFA_pct	M13_DORSOPATHY	0.0482175	0.000704142	13	0.245782	0.00294287	0.000704142	0.0576004	0.0592345	-0.638065	-0.262572	-0.236591	-0.290778	-0.2853	0.259181	0.28245	0.452574	NA	NA	Dorsopathies	Musculoskeletal	PUFA%	Fatty acids
Remnant_C	E4_FH	0.00471595	2.80E-05	8	0.0265645	0.039312	2.80E-05	0.20408	0.18756	2.5755	0.988246	1.51715	0.999403	0.952548	0.460193	0.389026	0.238124	NA	NA	Familial hypercholesterolemia	Endocrine and metabolic	Remnant-C	Cholesterol
Remnant_C	E4_HYPERCHOL	8.20E-07	1.27E-09	8	0.0213996	0.000134801	1.27E-09	0.0542051	0.0455512	1.35414	0.865306	1.03201	0.842402	0.856706	0.293857	0.325353	0.453559	NA	NA	Pure hypercholesterolaemia	Endocrine and metabolic	Remnant-C	Cholesterol
Remnant_C	E4_HYPERLIPNAS	0.00412092	2.34E-05	8	0.154512	0.0214022	2.34E-05	0.172264	0.183502	0.937714	0.691133	0.963125	0.62197	0.62197	0.436706	0.553495	0.963235	NA	NA	Hyperlipidaemia, other/unspecified	Endocrine and metabolic	Remnant-C	Cholesterol
Remnant_C	E4_LIPOPROT	9.93E-09	1.13E-11	8	0.0126759	0.000110415	1.13E-11	0.0546948	0.0349629	1.1945	0.78264	0.919802	0.68656	0.702799	0.557904	0.579378	0.412782	NA	NA	Disorders of lipoprotein metabolism and other lipidaemias	Endocrine and metabolic	Remnant-C	Cholesterol
Remnant_C	E4_METABOLIA	1.62E-05	3.40E-08	8	0.0106087	0.000416955	3.40E-08	0.0867296	0.0565052	1.0777	0.581472	0.648445	0.498205	0.560381	0.604794	0.423252	0.163498	NA	NA	Metabolic disorders	Endocrine and metabolic	Remnant-C	Cholesterol
SFA_pct	E4_HYPERCHOL	0.0352162	0.000444197	18	0.936362	0.03098	0.000444197	0.0602744	0.313643	-0.0414753	0.344153	0.546033	0.642074	0.240198	0.000180725	7.83E-05	0.245943	NA	NA	Pure hypercholesterolaemia	Endocrine and metabolic	SFA%	Fatty acids
SFA_pct	E4_LIPOPROT	0.0321564	0.000378311	18	0.996798	0.00555045	0.000378311	0.233576	0.148199	0.00195415	0.367934	0.517307	0.352534	0.28043	6.62E-06	2.61E-06	0.276205	NA	NA	Disorders of lipoprotein metabolism and other lipidaemias	Endocrine and metabolic	SFA%	Fatty acids
SFA_pct	E4_METABOLIA	0.0143846	0.000124793	18	0.940323	0.122258	0.000124793	0.523139	0.549787	-0.0259238	0.179494	0.401211	0.171453	0.119821	0.00278038	0.00128533	0.20747	NA	NA	Metabolic disorders	Endocrine and metabolic	SFA%	Fatty acids
S_HDL_C	I9_ABAORTANEUR	0.013647	0.000116221	33	0.0344557	3.48E-06	0.000116221	0.0242542	0.0014924	-1.26136	-1.16293	-0.841337	-1.12852	-1.27644	0.0011844	0.00122994	0.430844	NA	NA	Abdominal aortic aneurysm (AAA)	Circulatory	S-HDL-C	Lipoprotein and lipid
S_HDL_CE	I9_ABAORTANEUR	0.0345122	0.000428179	28	0.0058723	2.94E-05	0.000428179	0.442175	0.000340781	-1.82069	-1.11971	-0.80514	-0.417937	-1.44171	0.0193617	0.00706672	0.0841638	NA	NA	Abdominal aortic aneurysm (AAA)	Circulatory	S-HDL-CE	Lipoprotein and lipid
S_HDL_CE	I9_ISCHHEART	0.0270494	0.00029448	25	0.0142619	0.00219185	0.00029448	0.130981	0.105847	-0.925165	-0.478242	-0.458255	-0.48614	-0.470807	0.0177809	0.0100928	0.165757	NA	NA	Ischemic heart diseases	Circulatory	S-HDL-CE	Lipoprotein and lipid
S_HDL_CE_pct	E4_FH	0.000699851	2.52E-06	30	4.17E-06	1.42E-10	2.52E-06	0.125219	6.33E-07	-1.21839	-1.05922	-0.681515	-0.62279	-0.988584	0.12307	0.00998692	0.00418662	NA	NA	Familial hypercholesterolemia	Endocrine and metabolic	S-HDL-CE%	Lipoprotein and lipid
S_HDL_CE_pct	E4_HYPERCHOL	5.81E-12	3.74E-15	30	1.07E-06	3.79E-22	3.74E-15	0.000694396	6.53E-12	-0.75405	-0.730735	-0.584819	-0.759773	-0.751615	0.000527796	0.00012541	0.0953005	NA	NA	Pure hypercholesterolaemia	Endocrine and metabolic	S-HDL-CE%	Lipoprotein and lipid
S_HDL_CE_pct	E4_HYPERLIPNAS	3.11E-11	2.46E-14	30	4.44E-07	1.53E-19	2.46E-14	0.0498088	3.98E-10	-0.938587	-0.929727	-0.689222	-0.681542	-0.916365	0.0598413	0.0177806	0.0399384	NA	NA	Hyperlipidaemia, other/unspecified	Endocrine and metabolic	S-HDL-CE%	Lipoprotein and lipid
S_HDL_CE_pct	E4_LIPOPROT	1.07E-14	5.00E-18	30	1.80E-08	2.92E-34	5.00E-18	0.00257836	3.81E-13	-0.818166	-0.795645	-0.592768	-0.655806	-0.784705	0.000372351	5.13E-06	0.0128305	NA	NA	Disorders of lipoprotein metabolism and other lipidaemias	Endocrine and metabolic	S-HDL-CE%	Lipoprotein and lipid
S_HDL_CE_pct	E4_METABOLIA	3.76E-09	4.07E-12	30	3.54E-07	3.81E-24	4.07E-12	0.00299392	2.49E-11	-0.58277	-0.545769	-0.396126	-0.428787	-0.555137	0.00109414	2.57E-05	0.0138092	NA	NA	Metabolic disorders	Endocrine and metabolic	S-HDL-CE%	Lipoprotein and lipid
S_HDL_CE_pct	I9_ANGINA	8.77E-05	2.31E-07	30	0.000191062	1.32E-08	2.31E-07	0.016048	3.74E-06	-0.476654	-0.430185	-0.345829	-0.569812	-0.441629	0.00670286	0.00354284	0.155429	NA	NA	Angina pectoris	Circulatory	S-HDL-CE%	Lipoprotein and lipid
S_HDL_CE_pct	I9_CHD	0.000575802	1.99E-06	30	0.000268269	1.74E-11	1.99E-06	0.115567	3.76E-07	-0.476443	-0.427339	-0.329447	-0.277026	-0.402229	5.64E-05	1.35E-05	0.122388	NA	NA	Major coronary heart disease event	Circulatory	S-HDL-CE%	Lipoprotein and lipid
S_HDL_CE_pct	I9_CORATHER	2.39E-05	5.37E-08	30	7.34E-06	8.13E-10	5.37E-08	0.381583	1.38E-07	-0.584633	-0.41125	-0.371351	-0.147341	-0.445184	0.00053019	1.56E-05	0.019407	NA	NA	Coronary atherosclerosis	Circulatory	S-HDL-CE%	Lipoprotein and lipid
S_HDL_CE_pct	I9_HYPTENSESS	0.0248362	0.000264571	30	0.0455236	5.75E-05	0.000264571	0.0801875	0.00103246	-0.171866	-0.183383	-0.173637	-0.172822	-0.172822	0.000473101	0.000714346	0.97888	NA	NA	Hypertension, essential	Circulatory	S-HDL-CE%	Lipoprotein and lipid
S_HDL_CE_pct	I9_IHD	1.41E-05	2.85E-08	30	3.47E-05	7.68E-14	2.85E-08	0.157438	7.92E-08	-0.470615	-0.453886	-0.326661	-0.210774	-0.409952	0.000310959	4.90E-05	0.0728833	NA	NA	Ischaemic heart disease, wide definition	Circulatory	S-HDL-CE%	Lipoprotein and lipid
S_HDL_CE_pct	I9_MI_STRICT	0.00275085	1.43E-05	30	0.000943275	1.58E-07	1.43E-05	0.788854	0.000106592	-0.482879	-0.421818	-0.339423	0.0553418	-0.382895	0.0061003	0.00364728	0.18461	NA	NA	Myocardial infarction, strict	Circulatory	S-HDL-CE%	Lipoprotein and lipid
S_HDL_FC	E4_HYPERCHOL	0.0441819	0.000619373	27	0.0195044	2.90E-09	0.000619373	0.642316	0.000186625	0.869256	0.625615	0.558487	0.122881	0.556446	4.28E-25	4.90E-26	0.322125	NA	NA	Pure hypercholesterolaemia	Endocrine and metabolic	S-HDL-FC	Lipoprotein and lipid
S_HDL_FC	E4_LIPOPROT	0.0196232	0.000184344	27	0.00898003	2.78E-14	0.000184344	0.266729	9.97E-08	0.928122	0.758401	0.579063	0.305369	0.683521	4.08E-32	4.58E-34	0.239035	NA	NA	Disorders of lipoprotein metabolism and other lipidaemias	Endocrine and metabolic	S-HDL-FC	Lipoprotein and lipid
S_HDL_FC	E4_METABOLIA	0.0320998	0.000372072	27	0.0153135	1.10E-11	0.000372072	0.09936	8.23E-07	0.648006	0.568225	0.415921	0.410369	0.572644	5.22E-23	5.55E-24	0.30139	NA	NA	Metabolic disorders	Endocrine and metabolic	S-HDL-FC	Lipoprotein and lipid
S_HDL_TG_pct	E4_DM2	0.00897851	6.39E-05	17	0.133422	0.000525732	6.39E-05	0.0254976	0.0302818	1.15204	0.921565	0.854454	1.39265	1.35815	0.0705753	0.0899316	0.673326	NA	NA	Type 2 diabetes	Endocrine and metabolic	S-HDL-TG%	Lipoprotein and lipid
S_HDL_TG_pct	E4_DM2NOCOMP	0.0115032	9.16E-05	17	0.178667	0.00393183	9.16E-05	0.0222333	0.0245772	1.05833	0.765005	0.860559	1.41342	1.36629	0.0505513	0.0683884	0.785871	NA	NA	Type 2 diabetes without complications	Endocrine and metabolic	S-HDL-TG%	Lipoprotein and lipid
S_HDL_TG_pct	E4_HYPERLIPNAS	0.00912691	6.65E-05	28	0.865205	0.00523741	6.65E-05	0.1386	0.152823	0.0818871	0.52957	0.526339	0.581725	0.511332	0.269923	0.270148	0.341823	NA	NA	Hyperlipidaemia, other/unspecified	Endocrine and metabolic	S-HDL-TG%	Lipoprotein and lipid
S_HDL_TG_pct	E4_LIPOPROT	0.00874141	6.14E-05	28	0.287022	0.00788577	6.14E-05	0.25008	0.331265	0.448653	0.315879	0.446836	0.27034	0.216352	8.71E-05	0.000139232	0.99638	NA	NA	Disorders of lipoprotein metabolism and other lipidaemias	Endocrine and metabolic	S-HDL-TG%	Lipoprotein and lipid
S_HDL_TG_pct	E4_METABOLIA	0.0125983	0.000104709	28	0.679165	0.00254037	0.000104709	0.0386308	0.0556154	0.149255	0.297832	0.377037	0.383223	0.340259	7.59E-05	8.76E-05	0.512523	NA	NA	Metabolic disorders	Endocrine and metabolic	S-HDL-TG%	Lipoprotein and lipid
S_HDL_TG_pct	M13_SOFTTISSUEOTH	0.00599186	3.81E-05	28	0.483576	0.00191571	3.81E-05	0.217168	0.164151	0.216795	0.315029	0.340183	0.263754	0.29283	0.0498064	0.0611686	0.677407	NA	NA	Other soft tissue disorders, not elsewhere classified	Musculoskeletal	S-HDL-TG%	Lipoprotein and lipid
S_LDL_C	E4_HYPERCHOL	0.00675381	4.34E-05	3	0.517421	0.00221355	4.34E-05	0.100584	0.118401	2.05429	1.13925	1.15143	1.15955	1.11204	0.728004	0.861982	0.747063	NA	NA	Pure hypercholesterolaemia	Endocrine and metabolic	S-LDL-C	Lipoprotein and lipid
S_LDL_C	E4_LIPOPROT	0.00137919	5.57E-06	3	0.464519	0.00162648	5.57E-06	0.104684	0.107079	2.07984	1.04004	1.0969	1.011	1.011	0.830882	0.848035	0.688265	NA	NA	Disorders of lipoprotein metabolism and other lipidaemias	Endocrine and metabolic	S-LDL-C	Lipoprotein and lipid
S_LDL_C	E4_METABOLIA	0.0117401	9.45E-05	3	0.576984	0.00361821	9.45E-05	0.121835	0.124143	1.25018	0.786993	0.810991	0.772264	0.772264	0.907898	0.955802	0.827655	NA	NA	Metabolic disorders	Endocrine and metabolic	S-LDL-C	Lipoprotein and lipid
S_LDL_C	I9_ANGINA	0.000594616	2.07E-06	3	0.704723	0.00224721	2.07E-06	0.122653	0.133193	1.13585	1.19865	1.3234	1.13125	1.11588	0.2892	0.568037	0.947088	NA	NA	Angina pectoris	Circulatory	S-LDL-C	Lipoprotein and lipid
S_LDL_C	I9_CHD	0.000558118	1.91E-06	3	0.87256	0.000630846	1.91E-06	0.10515	0.0887634	0.752285	1.34873	1.67018	1.31061	1.29923	0.0531186	0.137151	0.844234	NA	NA	Major coronary heart disease event	Circulatory	S-LDL-C	Lipoprotein and lipid
S_LDL_C	I9_CORATHER	0.0218057	0.000216333	3	0.941301	0.00491448	0.000216333	0.153576	0.157666	-0.329548	1.00057	1.34244	0.954511	0.961766	0.0587918	0.112441	0.718648	NA	NA	Coronary atherosclerosis	Circulatory	S-LDL-C	Lipoprotein and lipid
S_LDL_C	I9_IHD	2.97E-05	6.95E-08	3	0.834955	0.00256315	6.95E-08	0.11932	0.114819	0.535492	0.978611	1.16997	0.966897	0.96534	0.225921	0.44627	0.804605	NA	NA	Ischaemic heart disease, wide definition	Circulatory	S-LDL-C	Lipoprotein and lipid
S_LDL_CE	E4_HYPERCHOL	0.0268584	0.000290112	4	0.494947	0.00402864	0.000290112	0.143165	0.135099	1.77104	0.862763	0.971559	0.816897	0.828532	0.125634	0.21727	0.741939	NA	NA	Pure hypercholesterolaemia	Endocrine and metabolic	S-LDL-CE	Lipoprotein and lipid
S_LDL_CE	E4_LIPOPROT	0.00126892	5.01E-06	4	0.458671	0.0013486	5.01E-06	0.144861	0.114131	1.6084	0.82236	1.00316	0.712486	0.726533	0.147996	0.256069	0.762069	NA	NA	Disorders of lipoprotein metabolism and other lipidaemias	Endocrine and metabolic	S-LDL-CE	Lipoprotein and lipid
S_LDL_CE	E4_METABOLIA	0.0130082	0.000109258	4	0.368419	0.00185854	0.000109258	0.136194	0.0938585	1.26533	0.624827	0.629707	0.574013	0.673687	0.595026	0.710058	0.617659	NA	NA	Metabolic disorders	Endocrine and metabolic	S-LDL-CE	Lipoprotein and lipid
S_LDL_C_pct	G6_OTHNEU	0.00785263	5.29E-05	15	0.10462	1.79E-05	5.29E-05	0.018521	0.00521658	0.565885	0.609817	0.421703	0.627159	0.652595	0.427272	0.488027	0.646122	NA	NA	Other neurological diseases	Nervous	S-LDL-C%	Lipoprotein and lipid
S_LDL_FC	E4_HYPERCHOL	0.0336728	0.000406005	16	0.0612795	0.000443732	0.000406005	0.202901	0.00834414	0.870887	0.579738	0.542589	0.432609	0.806215	0.00725278	0.0072509	0.424332	NA	NA	Pure hypercholesterolaemia	Endocrine and metabolic	S-LDL-FC	Lipoprotein and lipid
S_LDL_FC	E4_HYPERLIPNAS	0.0221613	0.000225917	16	0.0877067	0.000573415	0.000225917	0.0490719	0.0212769	0.834984	0.74111	0.590595	0.722253	0.80013	0.301115	0.344126	0.573764	NA	NA	Hyperlipidaemia, other/unspecified	Endocrine and metabolic	S-LDL-FC	Lipoprotein and lipid
S_LDL_FC	E4_LIPOPROT	0.000830997	3.02E-06	16	0.0529091	1.16E-06	3.02E-06	0.0230087	0.00374899	0.701728	0.638197	0.548334	0.619339	0.673004	0.0368691	0.0472059	0.627571	NA	NA	Disorders of lipoprotein metabolism and other lipidaemias	Endocrine and metabolic	S-LDL-FC	Lipoprotein and lipid
S_LDL_FC	E4_METABOLIA	0.0104348	8.18E-05	16	0.219335	0.000928129	8.18E-05	0.0734413	0.0325062	0.365055	0.394346	0.390567	0.410009	0.419582	0.0442454	0.0627253	0.924584	NA	NA	Metabolic disorders	Endocrine and metabolic	S-LDL-FC	Lipoprotein and lipid
S_LDL_FC_pct	G6_EPIPAROX	0.0139088	0.000119672	20	0.705759	0.00142065	0.000119672	0.039001	0.076996	-0.0601507	-0.280494	-0.255305	-0.354017	-0.332908	0.0674646	0.0454344	0.188392	NA	NA	Episodal and paroxysmal disorders	Nervous	S-LDL-FC%	Lipoprotein and lipid
S_LDL_FC_pct	M13_SPONDYLOPATHY	0.0337669	0.000410877	20	0.0543883	0.0452872	0.000410877	0.866507	0.606974	-0.387734	-0.218443	-0.271592	0.0349101	-0.078719	0.418026	0.453343	0.506933	NA	NA	Spondylopathies	Musculoskeletal	S-LDL-FC%	Lipoprotein and lipid
S_LDL_FC_pct	M13_SPONDYLOSIS	0.0432051	0.000600598	20	0.0429504	0.06365	0.000600598	0.144821	0.461675	-0.541571	-0.283505	-0.350099	-0.455682	-0.167596	0.433966	0.452944	0.408834	NA	NA	Spondylosis	Musculoskeletal	S-LDL-FC%	Lipoprotein and lipid
S_LDL_L	E4_HYPERCHOL	0.00186835	8.58E-06	8	0.250999	1.69E-05	8.58E-06	0.029435	0.0220554	1.87424	0.975744	0.834261	1.05241	1.01659	0.164682	0.19235	0.503719	NA	NA	Pure hypercholesterolaemia	Endocrine and metabolic	S-LDL-L	Lipoprotein and lipid
S_LDL_L	E4_LIPOPROT	1.48E-05	3.02E-08	8	0.216907	4.90E-06	3.02E-08	0.0212945	0.021131	1.59876	0.866936	0.81339	0.916905	0.866285	0.262006	0.308133	0.519681	NA	NA	Disorders of lipoprotein metabolism and other lipidaemias	Endocrine and metabolic	S-LDL-L	Lipoprotein and lipid
S_LDL_L	E4_METABOLIA	0.00168967	7.62E-06	8	0.250224	0.000674444	7.62E-06	0.0164504	0.0270503	1.16515	0.548825	0.520866	0.736236	0.629316	0.371376	0.426085	0.504384	NA	NA	Metabolic disorders	Endocrine and metabolic	S-LDL-L	Lipoprotein and lipid
S_LDL_PL	E4_HYPERCHOL	0.00261638	1.31E-05	19	0.789934	0.0165203	1.31E-05	0.400742	0.209458	0.136596	0.378444	0.631297	0.293881	0.317634	0.00459248	0.0036309	0.32063	NA	NA	Pure hypercholesterolaemia	Endocrine and metabolic	S-LDL-PL	Lipoprotein and lipid
S_LDL_PL	E4_LIPOPROT	0.00098721	3.67E-06	19	0.525103	4.46E-05	3.67E-06	0.0987842	0.0533072	0.295363	0.543355	0.594752	0.479663	0.464473	0.00137774	0.0015662	0.501676	NA	NA	Disorders of lipoprotein metabolism and other lipidaemias	Endocrine and metabolic	S-LDL-PL	Lipoprotein and lipid
S_LDL_PL	E4_METABOLIA	0.00208656	9.89E-06	19	0.646877	0.000105897	9.89E-06	0.0347996	0.0200406	0.162634	0.415395	0.437537	0.419104	0.41302	0.0173265	0.0178455	0.422024	NA	NA	Metabolic disorders	Endocrine and metabolic	S-LDL-PL	Lipoprotein and lipid
S_LDL_TG	E4_HYPERCHOL	0.00756091	5.02E-05	9	0.0968464	7.87E-07	5.02E-05	0.0389722	0.00262789	1.4579	1.07992	0.905017	0.908207	1.17025	0.0174343	0.0183904	0.470842	NA	NA	Pure hypercholesterolaemia	Endocrine and metabolic	S-LDL-TG	Lipoprotein and lipid
S_LDL_TG	E4_LIPOPROT	0.0367884	0.000474793	9	0.126007	1.18E-08	0.000474793	0.00616837	0.000806815	1.42261	1.12249	0.837957	1.12189	1.15881	0.00037596	0.000337367	0.478553	NA	NA	Disorders of lipoprotein metabolism and other lipidaemias	Endocrine and metabolic	S-LDL-TG	Lipoprotein and lipid
S_LDL_TG	K11_INTESTOTH	0.00905213	6.57E-05	9	0.0691962	0.000113327	6.57E-05	0.0451396	0.0214452	-0.674051	-0.494326	-0.378289	-0.514613	-0.500085	0.498485	0.501169	0.356618	NA	NA	Other diseases of intestines	Gastrointestinal	S-LDL-TG	Lipoprotein and lipid
S_LDL_TG_pct	D3_ANAEMIA	0.0220394	0.000222522	19	0.332952	0.047793	0.000222522	0.473697	0.514061	0.620119	0.398279	0.513614	0.277309	0.2364	0.577945	0.643049	0.86268	NA	NA	Anaemias	Hematologic and immune	S-LDL-TG%	Lipoprotein and lipid
S_LDL_TG_pct	E4_DM2	0.000613896	2.19E-06	13	0.212639	6.91E-05	2.19E-06	0.00930584	0.0106896	2.42017	1.28842	1.58209	1.56993	1.48728	0.000639541	0.00092768	0.649899	NA	NA	Type 2 diabetes	Endocrine and metabolic	S-LDL-TG%	Lipoprotein and lipid
S_LDL_TG_pct	E4_DM2NOCOMP	0.000284178	9.15E-07	13	0.185364	5.20E-06	9.15E-07	0.0114376	0.0121553	2.5616	1.42191	1.62995	1.63103	1.53984	0.000917021	0.00125067	0.611162	NA	NA	Type 2 diabetes without complications	Endocrine and metabolic	S-LDL-TG%	Lipoprotein and lipid
S_VLDL_C	E4_DM1	0.0428039	0.000592515	5	0.398623	0.0328054	0.000592515	0.248181	0.231589	-6.01117	2.51035	3.31737	2.25752	2.25752	0.487919	0.308322	0.221299	NA	NA	Type 1 diabetes	Endocrine and metabolic	S-VLDL-C	Lipoprotein and lipid
S_VLDL_C	I9_MI_STRICT	0.0381701	0.000503796	5	0.875263	0.0132605	0.000503796	0.146416	0.100045	-0.471546	0.907625	1.2881	1.01861	0.960703	0.0363094	0.0457054	0.565354	NA	NA	Myocardial infarction, strict	Circulatory	S-VLDL-C	Lipoprotein and lipid
S_VLDL_CE	E4_FH	0.0341221	0.000417432	12	0.148659	0.00870602	0.000417432	0.098963	0.021511	0.888653	0.798957	0.81177	0.955717	0.851338	0.277384	0.353002	0.884107	NA	NA	Familial hypercholesterolemia	Endocrine and metabolic	S-VLDL-CE	Lipoprotein and lipid
S_VLDL_CE	E4_HYPERCHOL	0.00121894	4.74E-06	12	0.229167	1.83E-06	4.74E-06	0.0296658	0.00088875	0.556771	0.647701	0.820858	0.473899	0.621155	0.000102606	0.000111078	0.51767	NA	NA	Pure hypercholesterolaemia	Endocrine and metabolic	S-VLDL-CE	Lipoprotein and lipid
S_VLDL_CE	E4_LIPOPROT	0.00281997	1.49E-05	12	0.151011	4.11E-09	1.49E-05	0.214465	0.000123183	0.670376	0.68057	0.755471	0.271084	0.647909	7.79E-07	1.62E-06	0.831916	NA	NA	Disorders of lipoprotein metabolism and other lipidaemias	Endocrine and metabolic	S-VLDL-CE	Lipoprotein and lipid
S_VLDL_CE	E4_METABOLIA	0.00204904	9.65E-06	12	0.0894318	1.71E-07	9.65E-06	0.0422892	0.000253389	0.570848	0.540468	0.542612	0.436456	0.521299	0.00043966	0.000824289	0.920243	NA	NA	Metabolic disorders	Endocrine and metabolic	S-VLDL-CE	Lipoprotein and lipid
S_VLDL_FC	DM_HYPOGLYC	0.00051664	1.75E-06	2	NA	NA	1.75E-06	NA	NA	NA	NA	0.309359	NA	NA	NA	0.0987181	NA	NA	NA	Diabetic hypoglycemia	Endocrine and metabolic	S-VLDL-FC	Lipoprotein and lipid
S_VLDL_FC_pct	I9_ANGINA	0.012238	0.000100998	19	0.101148	3.69E-08	0.000100998	0.02343	2.17E-05	-0.468949	-0.640287	-0.482171	-0.553486	-0.668212	0.000312791	0.000526926	0.956448	NA	NA	Angina pectoris	Circulatory	S-VLDL-FC%	Lipoprotein and lipid
S_VLDL_FC_pct	I9_CORATHER	0.019977	0.000189881	19	0.0275648	2.85E-06	0.000189881	0.949619	0.000250827	-0.574916	-0.555137	-0.414815	-0.019832	-0.66673	0.000306443	0.000313327	0.45708	NA	NA	Coronary atherosclerosis	Circulatory	S-VLDL-FC%	Lipoprotein and lipid
S_VLDL_FC_pct	I9_IHD	0.023671	0.000250772	19	0.0390075	0.000234436	0.000250772	0.57547	0.00803638	-0.508851	-0.397702	-0.385817	-0.149167	-0.45462	2.39E-05	2.90E-05	0.547879	NA	NA	Ischaemic heart disease, wide definition	Circulatory	S-VLDL-FC%	Lipoprotein and lipid
S_VLDL_P	E4_HYPERCHOL	0.0345122	0.000427534	14	0.901672	0.0168353	0.000427534	0.0595044	0.0639412	-0.0762331	0.411966	0.52965	0.563819	0.557095	0.129869	0.119321	0.320936	NA	NA	Pure hypercholesterolaemia	Endocrine and metabolic	S-VLDL-P	Lipoprotein and lipid
S_VLDL_P	E4_LIPOPROT	0.0168467	0.000152345	14	0.645187	0.0042189	0.000152345	0.12513	0.245134	-0.235669	0.456561	0.491096	0.467775	0.338422	0.179689	0.113482	0.158563	NA	NA	Disorders of lipoprotein metabolism and other lipidaemias	Endocrine and metabolic	S-VLDL-P	Lipoprotein and lipid
S_VLDL_PL	E4_FH	0.0296153	0.000333682	8	0.248913	0.01168	0.000333682	0.0862759	0.0496142	0.668208	0.731391	0.880048	1.08109	0.718231	0.353988	0.439933	0.658087	NA	NA	Familial hypercholesterolemia	Endocrine and metabolic	S-VLDL-PL	Lipoprotein and lipid
S_VLDL_PL	E4_HYPERCHOL	0.00146572	6.18E-06	8	0.242167	1.87E-05	6.18E-06	0.170023	0.00545031	0.374501	0.581085	0.654112	0.446852	0.568515	0.120086	0.0942149	0.3082	NA	NA	Pure hypercholesterolaemia	Endocrine and metabolic	S-VLDL-PL	Lipoprotein and lipid
S_VLDL_PL	E4_LIPOPROT	0.00263411	1.33E-05	8	0.162881	2.02E-06	1.33E-05	0.452616	0.00275388	0.502615	0.575001	0.641189	0.229319	0.570203	0.0114087	0.016304	0.632293	NA	NA	Disorders of lipoprotein metabolism and other lipidaemias	Endocrine and metabolic	S-VLDL-PL	Lipoprotein and lipid
S_VLDL_PL	E4_METABOLIA	0.0385248	0.000511451	8	0.118555	9.57E-07	0.000511451	0.0192465	0.00210223	0.544307	0.49584	0.476805	0.6899	0.493146	0.0028977	0.00533152	0.803947	NA	NA	Metabolic disorders	Endocrine and metabolic	S-VLDL-PL	Lipoprotein and lipid
S_VLDL_PL_pct	E4_ACIDOSIS	0.0357112	0.000453575	17	0.126563	0.0315245	0.000453575	0.263741	0.0759132	-2.02593	-1.68068	-1.99019	-1.45987	-1.61206	0.395389	0.466845	0.974706	NA	NA	Acidosis	Endocrine and metabolic	S-VLDL-PL%	Lipoprotein and lipid
S_VLDL_PL_pct	N14_FEMALEGENNONINF	0.00835996	5.77E-05	17	0.0025341	7.01E-05	5.77E-05	0.101463	0.00233381	-0.431241	-0.2891	-0.223372	-0.212336	-0.293191	0.981742	0.878862	0.0675216	NA	NA	Noninflammatory disorders of female genital tract	Genitourinary	S-VLDL-PL%	Lipoprotein and lipid
S_VLDL_TG_pct	F5_SUBSTANCE	0.0208125	0.000202826	20	0.257057	0.00432754	0.000202826	0.402076	0.0283777	0.61082	0.611552	0.600992	0.351737	0.65353	0.207371	0.256463	0.984366	NA	NA	Mental and behavioural disorders due to psychoactive substance use	Psychiatric	S-VLDL-TG%	Lipoprotein and lipid
Total_CE	COPD_HOSPITAL_MAIN	0.00141243	5.83E-06	13	0.0326662	4.16E-05	5.83E-06	0.15252	0.00146123	-0.554245	-0.665736	-0.588774	-0.490554	-0.656745	0.515808	0.598664	0.856135	NA	NA	COPD, hospital admissions 1, only main diagnosis	Respiratory	Total CE	Cholesterol
Total_CE	E4_DM2	0.00165506	7.27E-06	13	0.000891678	4.23E-09	7.27E-06	0.104656	4.18E-05	-0.913107	-0.818589	-0.581387	-0.612796	-0.869536	0.196124	0.0663012	0.0712243	NA	NA	Type 2 diabetes	Endocrine and metabolic	Total CE	Cholesterol
Total_CE	E4_DM2NOCOMP	0.00146723	6.23E-06	13	0.00100218	5.58E-08	6.23E-06	0.129496	8.15E-05	-0.887921	-0.784992	-0.572781	-0.61548	-0.857781	0.223273	0.0902341	0.0811584	NA	NA	Type 2 diabetes without complications	Endocrine and metabolic	Total CE	Cholesterol
Total_CE	E4_HYPERCHOL	1.81E-08	2.22E-11	12	2.55E-06	1.72E-33	2.22E-11	0.663687	6.84E-08	1.19703	0.983681	0.837898	-0.234069	0.99851	0.070623	1.52E-05	0.00340397	NA	NA	Pure hypercholesterolaemia	Endocrine and metabolic	Total CE	Cholesterol
Total_CE	E4_HYPERLIPNAS	1.64E-06	2.68E-09	12	2.33E-05	3.66E-16	2.68E-09	0.700012	2.40E-06	1.1418	0.903472	0.799191	-0.211643	0.966772	0.257096	0.0154641	0.0140165	NA	NA	Hyperlipidaemia, other/unspecified	Endocrine and metabolic	Total CE	Cholesterol
Total_CE	E4_LIPOPROT	4.95E-09	5.51E-12	12	1.86E-06	1.71E-31	5.51E-12	0.64221	3.57E-08	1.13974	0.92967	0.803011	-0.192522	0.971132	0.032083	7.64E-07	0.0030174	NA	NA	Disorders of lipoprotein metabolism and other lipidaemias	Endocrine and metabolic	Total CE	Cholesterol
Total_CE	E4_METABOLIA	1.52E-06	2.44E-09	12	0.000199486	1.29E-30	2.44E-09	0.175647	1.86E-07	0.78936	0.73323	0.603089	0.391165	0.704535	4.16E-05	6.25E-07	0.10213	NA	NA	Metabolic disorders	Endocrine and metabolic	Total CE	Cholesterol
Total_CE	E4_VOLUME	0.0300455	0.000339407	12	0.0124796	4.95E-05	0.000339407	0.711471	0.00156581	0.92457	0.893036	0.719755	-0.279169	0.953502	0.348006	0.361464	0.388028	NA	NA	Volume depletion	Endocrine and metabolic	Total CE	Cholesterol
Total_CE	J10_COPDNAS_INCLAVO	0.00141243	5.83E-06	13	0.0326662	4.66E-05	5.83E-06	0.156025	0.00217617	-0.554245	-0.665736	-0.588774	-0.490554	-0.656745	0.515808	0.598664	0.856135	NA	NA	Other chronic obstructive pulmonary disease, including avohilmo	Respiratory	Total CE	Cholesterol
Total_CE	J10_LOWERINF	0.0221613	0.000227188	12	0.00200884	1.13E-06	0.000227188	0.836984	0.00045336	-0.443258	-0.410987	-0.289632	-0.0623676	-0.400907	0.462806	0.265918	0.0838566	NA	NA	Other acute lower respiratory infections	Respiratory	Total CE	Cholesterol
Total_C_by_ApoA1	E4_FH	0.00210031	1.02E-05	27	0.00917156	3.19E-05	1.02E-05	0.191443	0.00152394	1.08226	0.891256	0.777032	0.7233	0.887578	0.0231628	0.022947	0.377907	NA	NA	Familial hypercholesterolemia	Endocrine and metabolic	Total C/ApoA1	Ratio
Total_C_by_ApoA1	E4_HYPERCHOL	2.57E-06	4.36E-09	27	0.00417443	1.05E-18	4.36E-09	0.138638	5.78E-08	0.920271	0.895482	0.778028	0.396651	0.85509	3.21E-14	4.02E-14	0.58798	NA	NA	Pure hypercholesterolaemia	Endocrine and metabolic	Total C/ApoA1	Ratio
Total_C_by_ApoA1	E4_HYPERLIPNAS	0.00483608	2.93E-05	27	0.00481978	3.08E-06	2.93E-05	0.157292	9.11E-05	0.888217	0.626782	0.560043	0.435264	0.681689	0.000341561	0.000171339	0.20958	NA	NA	Hyperlipidaemia, other/unspecified	Endocrine and metabolic	Total C/ApoA1	Ratio
Total_C_by_ApoA1	E4_LIPOPROT	5.12E-06	9.13E-09	27	0.00412123	5.86E-18	9.13E-09	0.0638321	1.37E-07	0.865996	0.757917	0.716614	0.436395	0.753372	1.71E-18	1.69E-18	0.545054	NA	NA	Disorders of lipoprotein metabolism and other lipidaemias	Endocrine and metabolic	Total C/ApoA1	Ratio
Total_C_by_ApoA1	E4_METABOLIA	9.51E-05	2.53E-07	27	0.00695934	5.86E-16	2.53E-07	0.178567	1.06E-06	0.627787	0.608094	0.50145	0.281536	0.595079	7.36E-14	7.07E-14	0.511055	NA	NA	Metabolic disorders	Endocrine and metabolic	Total C/ApoA1	Ratio
Total_FA	E4_FH	0.007421	4.85E-05	30	0.417147	0.000257863	4.85E-05	0.063101	0.00201427	0.343953	0.928917	0.816246	0.856827	0.935708	0.010875	0.00745017	0.209092	NA	NA	Familial hypercholesterolemia	Endocrine and metabolic	Total FA	Fatty acids
Total_FA	E4_HYPERCHOL	0.00112467	4.32E-06	30	0.103903	2.76E-07	4.32E-06	0.160336	0.000687884	0.427165	0.614888	0.550421	0.410827	0.605237	1.78E-08	2.31E-08	0.585414	NA	NA	Pure hypercholesterolaemia	Endocrine and metabolic	Total FA	Fatty acids
Total_FA	E4_HYPERLIPNAS	0.0278288	0.000305552	30	0.262228	0.000178158	0.000305552	0.139466	0.00763623	0.358954	0.635384	0.533868	0.635231	0.735995	6.03E-05	7.16E-05	0.531168	NA	NA	Hyperlipidaemia, other/unspecified	Endocrine and metabolic	Total FA	Fatty acids
Total_FA	E4_LIPOPROT	0.00161217	6.98E-06	30	0.119978	0.000115003	6.98E-06	0.215511	0.0129049	0.403035	0.433834	0.532397	0.329939	0.49863	2.68E-13	3.19E-13	0.562808	NA	NA	Disorders of lipoprotein metabolism and other lipidaemias	Endocrine and metabolic	Total FA	Fatty acids
Total_FA	E4_METABOLIA	0.0112512	8.92E-05	30	0.175373	0.000452227	8.92E-05	0.17343	0.00906605	0.272871	0.303971	0.362526	0.302017	0.344951	7.83E-10	1.06E-09	0.607212	NA	NA	Metabolic disorders	Endocrine and metabolic	Total FA	Fatty acids
Total_L	AB1_OTHER_BACT_INOTHER	0.0282861	0.000314565	15	0.0214697	0.0094303	0.000314565	0.0301385	0.0381936	7.13325	3.95174	3.90769	6.12008	5.72218	0.603652	0.54683	0.220358	NA	NA	Other bacterial agents as the cause of diseases classified to other chapters	Infectious	Total L	Lipoprotein and lipid
Total_L	E4_HYPERCHOL	0.00471595	2.83E-05	15	0.0980632	1.80E-05	2.83E-05	0.00492743	0.00832525	0.962883	0.8112	0.869546	1.18596	0.986962	6.50E-06	1.24E-05	0.853506	NA	NA	Pure hypercholesterolaemia	Endocrine and metabolic	Total L	Lipoprotein and lipid
Total_L	E4_LIPOPROT	0.0219778	0.000220614	15	0.175654	0.00948128	0.000220614	0.0477561	0.555357	0.724035	0.489325	0.715577	1.1621	0.20639	1.99E-07	4.32E-07	0.985728	NA	NA	Disorders of lipoprotein metabolism and other lipidaemias	Endocrine and metabolic	Total L	Lipoprotein and lipid
Total_L	E4_METABOLIA	0.00885926	6.25E-05	15	0.210792	0.0085087	6.25E-05	0.0359787	0.59768	0.48852	0.389137	0.570454	0.881907	0.123138	8.74E-05	0.000152942	0.813609	NA	NA	Metabolic disorders	Endocrine and metabolic	Total L	Lipoprotein and lipid
Unsaturation	AB1_STREPTSTAPHYCOCC_INOTHER	0.0385248	0.000509913	36	0.00957208	0.0135737	0.000509913	0.0566893	0.0112551	-2.90681	-2.2772	-2.0957	-3.11267	-2.42632	0.64767	0.651707	0.357762	NA	NA	Streptococcus and staphylococcus as the cause of diseases classified to other chapters	Infectious	Unsaturation	Fatty acids
VLDL_C	I9_ISCHHEART	0.0320998	0.000372602	4	0.589689	0.00701947	0.000372602	0.07408	0.266418	-2.45442	1.05883	1.12828	1.46945	0.774562	0.738464	0.688076	0.449747	NA	NA	Ischemic heart diseases	Circulatory	VLDL-C	Cholesterol
VLDL_L	E4_FH	9.96E-18	3.50E-21	15	7.29E-06	1.14E-14	3.50E-21	0.000197553	1.09E-06	0.961983	0.959826	0.971532	1.42459	0.964423	0.874467	0.91307	0.913525	NA	NA	Familial hypercholesterolemia	Endocrine and metabolic	VLDL-L	Lipoprotein and lipid
VLDL_L	E4_HYPERCHOL	6.71E-28	3.92E-32	15	8.04E-07	1.88E-30	3.92E-32	0.000872597	2.44E-09	0.696244	0.673625	0.690572	0.614931	0.674165	0.0545539	0.0771195	0.913358	NA	NA	Pure hypercholesterolaemia	Endocrine and metabolic	VLDL-L	Lipoprotein and lipid
VLDL_L	E4_HYPERLIPNAS	1.98E-10	1.86E-13	15	0.000138966	2.17E-09	1.86E-13	0.00135364	8.02E-07	0.674619	0.593317	0.688118	0.801908	0.665851	0.0107665	0.0164936	0.871376	NA	NA	Hyperlipidaemia, other/unspecified	Endocrine and metabolic	VLDL-L	Lipoprotein and lipid
VLDL_L	E4_LIPOPROT	4.57E-35	1.34E-39	15	1.68E-07	1.37E-31	1.34E-39	0.000141255	8.39E-10	0.701252	0.650569	0.681419	0.732848	0.682366	0.0403122	0.0531542	0.666066	NA	NA	Disorders of lipoprotein metabolism and other lipidaemias	Endocrine and metabolic	VLDL-L	Lipoprotein and lipid
VLDL_L	E4_METABOLIA	4.30E-26	5.04E-30	15	4.81E-07	1.06E-24	5.04E-30	0.000300169	9.92E-09	0.508926	0.480733	0.477887	0.518023	0.490133	0.112916	0.116265	0.401238	NA	NA	Metabolic disorders	Endocrine and metabolic	VLDL-L	Lipoprotein and lipid
VLDL_L	I9_AF	0.0337669	0.000411093	15	0.0134139	0.000899339	0.000411093	0.711523	0.00208221	0.217982	0.217117	0.198895	0.0637185	0.216863	0.220085	0.269584	0.705277	NA	NA	Atrial fibrillation and flutter	Circulatory	VLDL-L	Lipoprotein and lipid
VLDL_L	I9_ANGINA	2.98E-08	3.83E-11	15	6.95E-05	1.56E-08	3.83E-11	0.0414234	4.53E-05	0.351426	0.326413	0.309555	0.293875	0.318928	0.518724	0.508808	0.309812	NA	NA	Angina pectoris	Circulatory	VLDL-L	Lipoprotein and lipid
VLDL_L	I9_CHD	1.53E-08	1.83E-11	15	8.44E-05	8.27E-10	1.83E-11	0.00499441	1.69E-05	0.339273	0.312215	0.306687	0.337186	0.313116	0.254456	0.269495	0.41892	NA	NA	Major coronary heart disease event	Circulatory	VLDL-L	Lipoprotein and lipid
VLDL_L	I9_CORATHER	1.75E-14	8.73E-18	15	9.80E-06	7.99E-12	8.73E-18	0.00424284	1.96E-06	0.376898	0.357086	0.354648	0.380959	0.362242	0.829139	0.85441	0.535324	NA	NA	Coronary atherosclerosis	Circulatory	VLDL-L	Lipoprotein and lipid
VLDL_L	I9_HYPTENS	0.000151478	4.30E-07	15	0.000245718	1.35E-06	4.30E-07	0.0325283	7.92E-05	0.215385	0.183581	0.173555	0.168339	0.184425	0.267727	0.190283	0.157631	NA	NA	Hypertension	Circulatory	VLDL-L	Lipoprotein and lipid
VLDL_L	I9_HYPTENSESS	3.75E-05	9.11E-08	15	0.000342073	9.39E-07	9.11E-08	0.0454446	7.61E-05	0.209154	0.186666	0.178493	0.159216	0.187337	0.362872	0.348075	0.295608	NA	NA	Hypertension, essential	Circulatory	VLDL-L	Lipoprotein and lipid
VLDL_L	I9_IHD	2.55E-11	1.87E-14	15	1.95E-05	2.01E-10	1.87E-14	0.00832309	8.92E-06	0.312186	0.289044	0.280006	0.285734	0.291615	0.888498	0.871092	0.317558	NA	NA	Ischaemic heart disease, wide definition	Circulatory	VLDL-L	Lipoprotein and lipid
VLDL_L	I9_MI_STRICT	0.00277554	1.45E-05	15	0.00160051	6.85E-06	1.45E-05	0.0605078	0.000147446	0.356185	0.298089	0.29731	0.276807	0.302624	0.0886729	0.0811219	0.328195	NA	NA	Myocardial infarction, strict	Circulatory	VLDL-L	Lipoprotein and lipid
XL_HDL_C	AB1_GASTROENTERITIS_NOS	0.0195507	0.000181221	30	0.487311	0.00476863	0.000181221	0.0246139	0.040852	-0.138165	-0.299296	-0.310534	-0.541428	-0.417609	0.0437003	0.0420536	0.34078	NA	NA	Diarrhoea and gastroenteritis of presumed infectious origin	Infectious	XL-HDL-C	Lipoprotein and lipid
XL_HDL_C	AB1_INTESTINAL_INFECTIONS	0.00103568	3.91E-06	30	0.336121	0.00349779	3.91E-06	0.199744	0.242376	-0.152483	-0.252035	-0.30514	-0.222089	-0.156072	0.150873	0.141873	0.288786	NA	NA	Intestinal infectious diseases	Infectious	XL-HDL-C	Lipoprotein and lipid
XL_HDL_CE	AB1_INTESTINAL_INFECTIONS	0.0459951	0.000656881	31	0.340698	0.0324972	0.000656881	0.0578298	0.0428202	-0.0544938	-0.0974636	-0.152193	-0.30215	-0.0936055	0.163529	0.0433375	0.0166006	NA	NA	Intestinal infectious diseases	Infectious	XL-HDL-CE	Lipoprotein and lipid
XL_HDL_C_pct	KRA_PSY_ANXIETY_EXMORE	0.0482175	0.000703296	32	0.228835	0.00482742	0.000703296	0.263999	0.0145313	0.100554	0.160043	0.180654	0.158876	0.158876	0.0394682	0.0303528	0.210305	NA	NA	Anxiety disorders, excluding more controls	Psychiatric	XL-HDL-C%	Lipoprotein and lipid
XL_HDL_FC_pct	I9_ANGINA	0.049924	0.000734907	41	0.0778567	0.0346533	0.000734907	0.819475	0.945828	0.458367	0.23089	0.335434	0.0489316	0.0228591	1.65E-11	2.19E-11	0.599831	NA	NA	Angina pectoris	Circulatory	XL-HDL-FC%	Lipoprotein and lipid
XL_HDL_FC_pct	I9_CORATHER	0.0320998	0.000374827	41	0.0141462	0.029034	0.000374827	0.422022	0.672123	0.636441	0.206671	0.351513	0.176156	0.0878687	1.99E-16	3.49E-17	0.217869	NA	NA	Coronary atherosclerosis	Circulatory	XL-HDL-FC%	Lipoprotein and lipid
XL_HDL_FC_pct	I9_IHD	0.049171	0.000719506	41	0.0560712	0.00879555	0.000719506	0.424701	0.580236	0.431221	0.215585	0.291453	0.156908	0.0996742	1.92E-16	1.85E-16	0.491119	NA	NA	Ischaemic heart disease, wide definition	Circulatory	XL-HDL-FC%	Lipoprotein and lipid
XL_HDL_FC_pct	I9_ISCHHEART	0.00861273	6.00E-05	39	0.0260089	0.0112488	6.00E-05	0.634423	0.179422	0.545521	0.316353	0.348134	0.154646	0.45122	0.336026	0.342649	0.372279	NA	NA	Ischemic heart diseases	Circulatory	XL-HDL-FC%	Lipoprotein and lipid
XL_HDL_FC_pct	I9_MI_STRICT	0.0198329	0.000186895	41	0.0455011	0.00135272	0.000186895	0.172938	0.169064	0.567239	0.396783	0.402957	0.445468	0.392159	1.03E-08	1.19E-08	0.518492	NA	NA	Myocardial infarction, strict	Circulatory	XL-HDL-FC%	Lipoprotein and lipid
XL_HDL_L	K11_CHOLELITH	0.0493597	0.000723711	23	0.253765	0.00287257	0.000723711	0.12572	0.0594116	-0.462396	-0.350508	-0.529399	-0.302184	-0.320694	5.54E-11	1.12E-10	0.854154	NA	NA	Cholelithiasis	Gastrointestinal	XL-HDL-L	Lipoprotein and lipid
XL_HDL_P	I9_NONISCHCARDMYOP	0.0278681	0.000308286	16	0.114077	0.0215507	0.000308286	0.225738	0.180121	-0.647738	-0.518492	-0.595595	-0.494123	-0.50559	0.512324	0.586579	0.882728	NA	NA	Non-ischemic cardiomyopathy	Circulatory	XL-HDL-P	Lipoprotein and lipid
XL_HDL_TG_pct	E4_FH	0.0183467	0.000166447	32	0.246789	0.122992	0.000166447	0.676034	0.761594	-0.818605	0.388551	0.634572	0.212371	0.171629	0.657873	0.465736	0.0387374	NA	NA	Familial hypercholesterolemia	Endocrine and metabolic	XL-HDL-TG%	Lipoprotein and lipid
XL_HDL_TG_pct	E4_LIPOPROT	0.0455302	0.000646243	32	0.882795	0.0138441	0.000646243	0.383855	0.391544	-0.0692415	0.263407	0.38601	0.195725	0.195725	2.31E-08	1.38E-08	0.321616	NA	NA	Disorders of lipoprotein metabolism and other lipidaemias	Endocrine and metabolic	XL-HDL-TG%	Lipoprotein and lipid
XL_HDL_TG_pct	E4_METABOLIA	0.0378075	0.000494584	32	0.851289	0.0964044	0.000494584	0.439616	0.465395	-0.0654952	0.150308	0.293619	0.13731	0.13731	6.20E-05	4.37E-05	0.293676	NA	NA	Metabolic disorders	Endocrine and metabolic	XL-HDL-TG%	Lipoprotein and lipid
XL_VLDL_C	E4_LIPOPROT	0.0340891	0.000416013	5	0.667798	0.000699728	0.000416013	0.0763822	0.0424313	0.23862	0.72439	0.630875	0.772995	0.787993	0.335292	0.381578	0.463274	NA	NA	Disorders of lipoprotein metabolism and other lipidaemias	Endocrine and metabolic	XL-VLDL-C	Lipoprotein and lipid
XL_VLDL_FC	E4_HYPERCHOL	0.03515	0.000442333	6	0.553456	0.000813721	0.000442333	0.0936824	0.0765358	0.591715	0.82929	0.886041	0.848924	0.842379	0.0415871	0.0693802	0.75288	NA	NA	Pure hypercholesterolaemia	Endocrine and metabolic	XL-VLDL-FC	Lipoprotein and lipid
XL_VLDL_FC	E4_LIPOPROT	0.0137181	0.00011763	6	0.543383	0.000476746	0.00011763	0.0571151	0.0681485	0.463042	0.74759	0.746822	0.881792	0.850673	0.0969099	0.144727	0.691557	NA	NA	Disorders of lipoprotein metabolism and other lipidaemias	Endocrine and metabolic	XL-VLDL-FC	Lipoprotein and lipid
XL_VLDL_FC	G6_SLEEPAPNO	0.0441819	0.000619696	6	0.34342	0.0152328	0.000619696	0.105781	0.109855	0.608363	0.446236	0.527862	0.458798	0.458798	0.230074	0.342519	0.888686	NA	NA	Sleep apnoea	Nervous	XL-VLDL-FC	Lipoprotein and lipid
XL_VLDL_TG_pct	E4_DM2PERIPH	0.0468959	0.000671117	18	0.0407471	0.0153499	0.000671117	0.505056	0.064394	3.79862	2.86382	2.71398	1.2317	2.38026	0.547057	0.580195	0.482512	NA	NA	Type 2 diabetes with peripheral circulatory complications	Endocrine and metabolic	XL-VLDL-TG%	Lipoprotein and lipid
XS_VLDL_C	E4_LIPOPROT	0.031899	0.000365947	22	0.165412	0.000382341	0.000365947	0.031635	0.0319866	0.921223	0.462101	0.596524	0.567683	0.487308	4.41E-11	5.83E-11	0.604361	NA	NA	Disorders of lipoprotein metabolism and other lipidaemias	Endocrine and metabolic	XS-VLDL-C	Lipoprotein and lipid
XS_VLDL_CE	E4_LIPOPROT	0.0446858	0.000630336	19	0.0107107	0.00257888	0.000630336	0.0163038	0.0418353	1.83852	0.42479	0.608943	0.65885	0.469337	1.87E-07	1.08E-09	0.0637046	NA	NA	Disorders of lipoprotein metabolism and other lipidaemias	Endocrine and metabolic	XS-VLDL-CE	Lipoprotein and lipid
XS_VLDL_CE	E4_METABOLIA	0.0117401	9.44E-05	19	0.0154513	0.00102272	9.44E-05	0.0362595	0.0440254	1.23693	0.377466	0.485139	0.397192	0.36864	0.000286014	3.69E-05	0.108742	NA	NA	Metabolic disorders	Endocrine and metabolic	XS-VLDL-CE	Lipoprotein and lipid
XS_VLDL_C_pct	E4_HYPERLIPNAS	0.045969	0.000655163	20	0.685888	0.00421324	0.000655163	0.0147541	0.0846255	0.197521	-0.611392	-0.637668	-1.18331	-1.04814	0.0144161	0.00325247	0.0781604	NA	NA	Hyperlipidaemia, other/unspecified	Endocrine and metabolic	XS-VLDL-C%	Lipoprotein and lipid
XS_VLDL_C_pct	E4_LIPOPROT	0.0398337	0.000533914	20	0.378673	9.56E-05	0.000533914	0.0164388	0.132432	0.309444	-0.520682	-0.495333	-0.776717	-0.59693	0.000126541	4.72E-07	0.0211836	NA	NA	Disorders of lipoprotein metabolism and other lipidaemias	Endocrine and metabolic	XS-VLDL-C%	Lipoprotein and lipid
XS_VLDL_C_pct	E4_METABOLIA	0.0145016	0.00012647	20	0.449771	0.00063669	0.00012647	0.18982	0.244336	0.194095	-0.365082	-0.40327	-0.318642	-0.312393	0.00907029	0.000263794	0.0197711	NA	NA	Metabolic disorders	Endocrine and metabolic	XS-VLDL-C%	Lipoprotein and lipid
XS_VLDL_FC	E4_FH	0.00393305	2.19E-05	18	0.0458336	0.00163529	2.19E-05	0.68734	0.620315	1.89267	0.927233	1.09305	0.219985	0.269538	0.0273325	0.0252089	0.35259	NA	NA	Familial hypercholesterolemia	Endocrine and metabolic	XS-VLDL-FC	Lipoprotein and lipid
XS_VLDL_FC	E4_HYPERCHOL	0.00329474	1.76E-05	18	0.0473203	0.00157346	1.76E-05	0.389821	0.322291	1.40764	0.513835	0.826466	0.269236	0.288282	1.10E-10	4.21E-11	0.366979	NA	NA	Pure hypercholesterolaemia	Endocrine and metabolic	XS-VLDL-FC	Lipoprotein and lipid
XS_VLDL_FC	E4_HYPERLIPNAS	0.00368981	2.03E-05	18	0.0628684	0.0120085	2.03E-05	0.259121	0.307287	1.27494	0.500882	0.793485	0.426887	0.456222	0.00194668	0.00197863	0.440978	NA	NA	Hyperlipidaemia, other/unspecified	Endocrine and metabolic	XS-VLDL-FC	Lipoprotein and lipid
XS_VLDL_FC	E4_LIPOPROT	0.007421	4.86E-05	18	0.0437738	0.0201698	4.86E-05	0.275057	0.34322	1.35267	0.323592	0.742229	0.261243	0.197296	8.32E-14	1.29E-14	0.316567	NA	NA	Disorders of lipoprotein metabolism and other lipidaemias	Endocrine and metabolic	XS-VLDL-FC	Lipoprotein and lipid
XS_VLDL_L	E4_FH	0.0120596	9.85E-05	19	0.272673	0.038087	9.85E-05	0.416761	0.30246	0.788873	0.622172	0.816519	0.465971	0.504992	0.467454	0.536229	0.96725	NA	NA	Familial hypercholesterolemia	Endocrine and metabolic	XS-VLDL-L	Lipoprotein and lipid
XS_VLDL_L	E4_HYPERCHOL	0.0194726	0.000178371	19	0.159943	0.0274896	0.000178371	0.392823	0.554141	0.786167	0.381694	0.589299	0.372446	0.287332	3.26E-05	5.02E-05	0.704348	NA	NA	Pure hypercholesterolaemia	Endocrine and metabolic	XS-VLDL-L	Lipoprotein and lipid
XS_VLDL_L	E4_HYPERLIPNAS	0.0311308	0.000356223	19	0.0532145	0.00629553	0.000356223	0.183877	0.00581385	1.07572	0.557484	0.559555	0.518889	0.936095	0.142902	0.13368	0.310347	NA	NA	Hyperlipidaemia, other/unspecified	Endocrine and metabolic	XS-VLDL-L	Lipoprotein and lipid
XS_VLDL_L	E4_LIPOPROT	0.0337669	0.000410746	19	0.0540764	0.00212887	0.000410746	0.212943	0.465287	1.02144	0.459766	0.528724	0.444792	0.344943	1.34E-06	6.17E-07	0.309685	NA	NA	Disorders of lipoprotein metabolism and other lipidaemias	Endocrine and metabolic	XS-VLDL-L	Lipoprotein and lipid
XS_VLDL_P	E4_FH	0.0112193	8.87E-05	14	0.105402	0.0156735	8.87E-05	0.485742	0.639686	2.56442	0.900607	1.30414	0.45039	0.342699	0.0338452	0.033029	0.393979	NA	NA	Familial hypercholesterolemia	Endocrine and metabolic	XS-VLDL-P	Lipoprotein and lipid
XS_VLDL_PL	E4_HYPERLIPNAS	0.0411417	0.00055867	21	0.597984	0.00762319	0.00055867	0.0592468	0.0717201	0.242796	0.539598	0.553035	0.789774	0.871658	0.118762	0.13042	0.471948	NA	NA	Hyperlipidaemia, other/unspecified	Endocrine and metabolic	XS-VLDL-PL	Lipoprotein and lipid
XS_VLDL_TG	E4_HYPERCHOL	0.00128882	5.17E-06	19	0.0103768	1.18E-08	5.17E-06	0.152768	2.68E-05	0.553065	0.529899	0.512244	0.406416	0.530048	0.000324456	0.000515187	0.793395	NA	NA	Pure hypercholesterolaemia	Endocrine and metabolic	XS-VLDL-TG	Lipoprotein and lipid
XS_VLDL_TG	E4_LIPOPROT	0.000245102	7.68E-07	19	0.00460918	6.45E-14	7.68E-07	0.0663252	5.25E-07	0.613427	0.592154	0.5466	0.679556	0.597787	2.54E-06	3.79E-06	0.662313	NA	NA	Disorders of lipoprotein metabolism and other lipidaemias	Endocrine and metabolic	XS-VLDL-TG	Lipoprotein and lipid
XS_VLDL_TG	E4_METABOLIA	0.00204904	9.62E-06	19	0.0124242	7.90E-11	9.62E-06	0.169874	4.66E-06	0.454579	0.43442	0.421571	0.398731	0.438749	2.03E-06	3.58E-06	0.802456	NA	NA	Metabolic disorders	Endocrine and metabolic	XS-VLDL-TG	Lipoprotein and lipid
XXL_VLDL_C	E4_FH	4.37E-05	1.09E-07	15	0.00016581	1.19E-09	1.09E-07	0.0467288	2.00E-05	0.939841	0.821479	0.675466	0.771472	0.845196	0.337804	0.178236	0.0765498	NA	NA	Familial hypercholesterolemia	Endocrine and metabolic	XXL-VLDL-C	Lipoprotein and lipid
XXL_VLDL_C	E4_HYPERCHOL	5.81E-12	3.61E-15	15	1.46E-05	5.39E-26	3.61E-15	0.00162053	2.39E-08	0.681507	0.6116	0.550153	0.576294	0.610158	0.0419576	0.0140553	0.114352	NA	NA	Pure hypercholesterolaemia	Endocrine and metabolic	XXL-VLDL-C	Lipoprotein and lipid
XXL_VLDL_C	E4_HYPERLIPNAS	2.07E-09	2.12E-12	15	8.57E-05	7.32E-20	2.12E-12	0.0022396	1.89E-07	0.839377	0.784444	0.694784	0.820587	0.756639	0.0270737	0.0166522	0.228037	NA	NA	Hyperlipidaemia, other/unspecified	Endocrine and metabolic	XXL-VLDL-C	Lipoprotein and lipid
XXL_VLDL_C	E4_LIPOPROT	1.22E-21	2.50E-25	15	1.59E-06	2.73E-38	2.50E-25	0.000167897	2.27E-09	0.709947	0.660226	0.607275	0.631968	0.652917	0.0491716	0.0214328	0.141801	NA	NA	Disorders of lipoprotein metabolism and other lipidaemias	Endocrine and metabolic	XXL-VLDL-C	Lipoprotein and lipid
XXL_VLDL_C	E4_METABOLIA	5.23E-15	2.14E-18	15	5.62E-06	1.99E-26	2.14E-18	0.0421927	3.27E-08	0.506902	0.451054	0.41623	0.228861	0.451218	0.113968	0.0497714	0.108983	NA	NA	Metabolic disorders	Endocrine and metabolic	XXL-VLDL-C	Lipoprotein and lipid
XXL_VLDL_C	I9_ANGINA	0.000151192	4.25E-07	15	0.0083141	4.22E-09	4.25E-07	0.568079	8.01E-05	0.316904	0.356538	0.320567	0.0877506	0.361816	0.0379402	0.0551266	0.963217	NA	NA	Angina pectoris	Circulatory	XXL-VLDL-C	Lipoprotein and lipid
XXL_VLDL_C	I9_CHD	4.88E-06	8.58E-09	15	0.00119372	2.50E-12	8.58E-09	0.156334	2.41E-05	0.349696	0.351109	0.308087	0.202034	0.337017	0.088007	0.103093	0.531716	NA	NA	Major coronary heart disease event	Circulatory	XXL-VLDL-C	Lipoprotein and lipid
XXL_VLDL_C	I9_CORATHER	2.67E-08	3.36E-11	15	0.000414705	2.49E-11	3.36E-11	0.249291	1.84E-06	0.40483	0.348525	0.360966	0.163098	0.379711	0.06485	0.0753398	0.516693	NA	NA	Coronary atherosclerosis	Circulatory	XXL-VLDL-C	Lipoprotein and lipid
XXL_VLDL_C	I9_IHD	2.05E-06	3.41E-09	15	0.00258022	1.43E-11	3.41E-09	0.243926	1.66E-06	0.326795	0.317826	0.322976	0.136457	0.347775	0.0075837	0.0119977	0.955512	NA	NA	Ischaemic heart disease, wide definition	Circulatory	XXL-VLDL-C	Lipoprotein and lipid
XXL_VLDL_C	I9_MI_STRICT	0.00191834	8.87E-06	15	0.0141886	2.98E-07	8.87E-06	0.659237	0.000525903	0.318051	0.339558	0.310453	0.0748401	0.318947	0.0801741	0.110637	0.930842	NA	NA	Myocardial infarction, strict	Circulatory	XXL-VLDL-C	Lipoprotein and lipid
XXL_VLDL_CE	G6_SLEEPAPNO	0.0444421	0.000625597	13	0.165734	0.0220298	0.000625597	0.37856	0.260346	0.43701	0.322481	0.356179	0.21015	0.253594	0.466828	0.545414	0.774542	NA	NA	Sleep apnoea	Nervous	XXL-VLDL-CE	Lipoprotein and lipid
XXL_VLDL_CE	NAFLD	0.0473875	0.000682313	13	0.367189	0.00525755	0.000682313	0.0771952	0.0701917	-1.06979	1.5861	1.36606	1.80278	1.69975	0.864814	0.497801	0.0428404	NA	NA	Nonalcoholic fatty liver disease	Gastrointestinal	XXL-VLDL-CE	Lipoprotein and lipid
XXL_VLDL_FC	I9_CORATHER	0.0356606	0.000450845	8	0.685149	0.000563652	0.000450845	0.030352	0.0603207	0.275782	0.682392	0.569405	0.876741	0.843232	0.13646	0.183571	0.654825	NA	NA	Coronary atherosclerosis	Circulatory	XXL-VLDL-FC	Lipoprotein and lipid
XXL_VLDL_FC	I9_IHD	0.0476031	0.000686811	8	0.980519	0.0189269	0.000686811	0.236507	0.226737	-0.0145907	0.401374	0.514556	0.346776	0.303582	0.134757	0.127627	0.375248	NA	NA	Ischaemic heart disease, wide definition	Circulatory	XXL-VLDL-FC	Lipoprotein and lipid
XXL_VLDL_PL	I9_CORATHER	0.019977	0.000189938	11	0.403862	0.0345505	0.000189938	0.352777	0.382792	0.357165	0.338181	0.431237	0.275085	0.238505	0.417773	0.508493	0.853823	NA	NA	Coronary atherosclerosis	Circulatory	XXL-VLDL-PL	Lipoprotein and lipid
XXL_VLDL_PL	I9_IHD	0.0102696	7.95E-05	11	0.591553	0.00674041	7.95E-05	0.114022	0.10402	0.197923	0.364637	0.402986	0.359152	0.359152	0.734557	0.77923	0.562214	NA	NA	Ischaemic heart disease, wide definition	Circulatory	XXL-VLDL-PL	Lipoprotein and lipid
XXL_VLDL_TG	E4_FH	0.0268584	0.000291614	22	0.0060387	1.14E-06	0.000291614	0.634706	9.79E-06	0.943837	0.827213	0.709388	0.225095	0.953429	0.000138499	0.000100977	0.334163	NA	NA	Familial hypercholesterolemia	Endocrine and metabolic	XXL-VLDL-TG	Lipoprotein and lipid
XXL_VLDL_TG	E4_HYPERCHOL	3.56E-09	3.75E-12	22	8.95E-05	9.08E-25	3.75E-12	0.0303273	3.85E-10	0.731614	0.732199	0.653135	0.503816	0.716248	5.91E-06	6.51E-06	0.504802	NA	NA	Pure hypercholesterolaemia	Endocrine and metabolic	XXL-VLDL-TG	Lipoprotein and lipid
XXL_VLDL_TG	E4_HYPERLIPNAS	1.75E-05	3.73E-08	22	3.15E-05	8.96E-17	3.73E-08	0.095995	3.66E-09	1.01714	0.907451	0.716251	0.527843	0.86952	0.000417059	2.42E-05	0.0537739	NA	NA	Hyperlipidaemia, other/unspecified	Endocrine and metabolic	XXL-VLDL-TG	Lipoprotein and lipid
XXL_VLDL_TG	E4_LIPOPROT	3.07E-11	2.33E-14	22	9.03E-06	1.66E-34	2.33E-14	0.00194994	9.95E-12	0.812977	0.792318	0.678465	0.64659	0.76981	1.92E-07	4.57E-08	0.22033	NA	NA	Disorders of lipoprotein metabolism and other lipidaemias	Endocrine and metabolic	XXL-VLDL-TG	Lipoprotein and lipid
XXL_VLDL_TG	E4_METABOLIA	2.43E-10	2.34E-13	22	6.85E-06	9.12E-22	2.34E-13	0.099231	4.91E-10	0.574494	0.513922	0.459123	0.292308	0.533644	0.0011917	0.000336757	0.132749	NA	NA	Metabolic disorders	Endocrine and metabolic	XXL-VLDL-TG	Lipoprotein and lipid
non_HDL_C	E4_HYPERCHOL	0.0432051	0.00060033	3	0.457988	0.00258598	0.00060033	0.181314	0.135391	-1.75335	1.08737	1.28415	0.911944	1.01471	0.741752	0.126498	0.294329	NA	NA	Pure hypercholesterolaemia	Endocrine and metabolic	Non-HDL-C	Cholesterol
non_HDL_C	E4_LIPOPROT	0.00153449	6.60E-06	3	0.672551	0.000976639	6.60E-06	0.153358	0.112231	-0.744835	0.929201	1.00645	0.819034	0.88165	0.879614	0.398425	0.406292	NA	NA	Disorders of lipoprotein metabolism and other lipidaemias	Endocrine and metabolic	Non-HDL-C	Cholesterol

## Sheet: Fig7c
NMR_code	Metabolite.code	Metabolite	Group	disease	LONGNAME	Root	nsnp	IVW_b	IVW_or	IVW_or_lci95	IVW_or_uci95	IVW_p	p_fdr	Egger_b	Egger_or	Egger_or_lci95	Egger_or_uci95	Egger_p	Weightedmedian_b	Weightedmedian_or	Weightedmedian_or_lci95	Weightedmedian_or_uci95	Weightedmedian_p	Simplemode_b	Simplemode_or	Simplemode_or_lci95	Simplemode_or_uci95	Simplemode_p	Weightedmode_b	Weightedmode_or	Weightedmode_or_lci95	Weightedmode_or_uci95	Weightedmode_p	hetero_Egger_p	hetero_IVW_p	pleio_p	Fstat	Final_name	Chapter_Number	log	site	OR
Albumin	Albumin	Albumin	Fluid balance	E4_FH	Familial hypercholesterolemia	Endocrine and metabolic	45	-0.714072	0.49	0.4	0.6	2.09432e-11	3.96e-10	-0.868195	0.419708	0.328146	0.53682	1.71171e-08	-0.607915	0.544485	0.471083	0.629324	1.89784e-16	-1.27269	0.280077	0.181734	0.431636	7.40902e-07	-0.675644	0.508829	0.441689	0.586175	4.95967e-12	8.27976e-19	1.01149e-21	0.0391475	77.6086	Albumin	4	9.4023	1	0.489646
Albumin	Albumin	Albumin	Fluid balance	E4_HYPERCHOL	Pure hypercholesterolaemia	Endocrine and metabolic	45	-0.630687	0.53	0.45	0.63	1.36575e-12	2.83e-11	-0.775474	0.460486	0.375974	0.563993	2.47883e-09	-0.559168	0.571684	0.532455	0.613804	1.2591e-53	-0.760737	0.467322	0.331927	0.657946	7.75233e-05	-0.586326	0.556368	0.51829	0.597243	3.59837e-20	3.11747e-100	2.0347e-116	0.0197005	77.6086	Albumin	4	10.5482	2	0.532226
Albumin	Albumin	Albumin	Fluid balance	E4_LIPOPROT	Disorders of lipoprotein metabolism and other lipidaemias	Endocrine and metabolic	45	-0.586279	0.56	0.47	0.66	2.69031e-12	5.46e-11	-0.736093	0.478982	0.396669	0.578375	1.48576e-09	-0.517781	0.595841	0.557089	0.637289	1.85726e-51	-0.545037	0.57982	0.43672	0.769811	0.000484201	-0.545037	0.57982	0.545102	0.61675	2.99476e-21	4.38854e-120	9.61304e-144	0.0101071	77.6086	Albumin	4	10.2628	3	0.556394
Albumin	Albumin	Albumin	Fluid balance	E4_HYPERLIPNAS	Hyperlipidaemia, other/unspecified	Endocrine and metabolic	45	-0.499118	0.61	0.52	0.71	5.88917e-10	1e-08	-0.653876	0.520026	0.434749	0.622031	7.6713e-09	-0.436691	0.646171	0.584043	0.714908	2.52061e-17	-0.655761	0.519047	0.374859	0.718696	0.000279421	-0.480502	0.618473	0.565621	0.676263	1.27596e-13	4.94675e-26	1.27333e-33	0.00552959	77.6086	Albumin	4	8	4	0.607066
Albumin	Albumin	Albumin	Fluid balance	I9_PHLETHROM	Phlebitis and thrombophlebitis (not including DVT)	Circulatory	45	-0.433469	0.65	0.58	0.72	1.44544e-14	3.38e-13	-0.375868	0.686693	0.600481	0.785283	1.99824e-06	-0.349096	0.705325	0.61817	0.804769	2.12989e-07	-0.541357	0.581958	0.404592	0.837078	0.00551821	-0.330632	0.718469	0.641627	0.804515	8.43188e-07	0.00500081	0.00306355	0.155386	77.6086	Albumin	9	12.4711	5	0.648257
Albumin	Albumin	Albumin	Fluid balance	E4_METABOLIA	Metabolic disorders	Endocrine and metabolic	45	-0.397806	0.67	0.6	0.76	9.39168e-11	1.71e-09	-0.522197	0.593216	0.518187	0.679109	1.94912e-09	-0.373887	0.688055	0.650777	0.727468	1.56797e-39	-0.41896	0.657731	0.536198	0.80681	0.000224962	-0.391033	0.676358	0.645615	0.708564	1.94228e-20	7.51478e-73	2.80302e-93	0.00337085	77.6086	Albumin	4	8.767	6	0.671792
Albumin	Albumin	Albumin	Fluid balance	K11_DIAHER	Diaphragmatic hernia	Digestive	45	-0.252183	0.78	0.73	0.83	8.27505e-13	1.75e-11	-0.214071	0.807291	0.741884	0.878465	1.13164e-05	-0.157781	0.854036	0.77259	0.944069	0.00203172	-0.395042	0.673652	0.53766	0.844041	0.00130817	-0.174777	0.839644	0.768901	0.916895	0.000333116	0.490158	0.436718	0.139139	77.6086	Albumin	11	10.757	7	0.777103
Albumin	Albumin	Albumin	Fluid balance	J10_LOWCHRON	Chronic lower respiratory diseases	Respiratory	45	-0.233172	0.79	0.74	0.85	5.4385e-12	1.08e-10	-0.257637	0.772876	0.71234	0.838556	1.92744e-07	-0.186241	0.830073	0.791097	0.87097	3.19577e-14	-0.365408	0.693913	0.59571	0.808306	2.63429e-05	-0.20242	0.816752	0.784949	0.849844	6.9057e-13	3.76991e-23	1.1848e-23	0.318699	77.6086	Albumin	10	9.96658	8	0.792018
Albumin	Albumin	Albumin	Fluid balance	J10_ASTHMA_EXMORE	Asthma, excluding more controls	Respiratory	45	-0.208198	0.81	0.76	0.87	2.13651e-09	3.46e-08	-0.237301	0.788754	0.725608	0.857394	1.51804e-06	-0.156336	0.855271	0.804538	0.909205	5.41919e-07	-0.359325	0.698147	0.583113	0.835875	0.000313787	-0.189831	0.827099	0.786449	0.86985	3.153e-09	5.89185e-12	2.232e-12	0.2465	77.6086	Albumin	10	7.46092	9	0.812046
Albumin	Albumin	Albumin	Fluid balance	RHEUMA_SEROPOS_WIDE	Seropositive rheumatoid arthritis, wide	Musculoskeletal	45	-0.150686	0.86	0.8	0.93	0.000154214	0.00115398	-0.0854708	0.91808	0.835142	1.00925	0.0839344	-0.114631	0.891695	0.803616	0.989427	0.0307478	-0.140759	0.868699	0.71582	1.05423	0.161132	-0.113163	0.893005	0.812494	0.981495	0.0234649	0.597769	0.412208	0.0258305	77.6086	Albumin	13	2.9378	10	0.860117
Albumin	Albumin	Albumin	Fluid balance	M13_ARTHROSIS	Arthrosis	Musculoskeletal	45	0.111411	1.12	1.08	1.16	2.27502e-10	3.98e-09	0.106649	1.11254	1.0658	1.16134	1.5481e-05	0.0933591	1.09786	1.04752	1.15061	9.66643e-05	0.124181	1.13222	1.03806	1.23492	0.00749771	0.100287	1.10549	1.06162	1.15117	1.55825e-05	0.265285	0.295772	0.712492	77.6086	Albumin	13	8.40012	11	1.11785
Albumin	Albumin	Albumin	Fluid balance	N14_CHRONKIDNEYDIS	Chronic kidney disease	Genitourinary	45	0.231497	1.26	1.17	1.36	4.84094e-09	7.61e-08	0.242061	1.27387	1.15765	1.40177	1.15764e-05	0.202337	1.22426	1.1022	1.35984	0.000159422	0.244439	1.2769	1.04325	1.56289	0.0222053	0.201685	1.22346	1.10904	1.34969	0.000220634	0.864248	0.883929	0.713692	77.6086	Albumin	14	7.11862	12	1.26049
Albumin	Albumin	Albumin	Fluid balance	D3_ANAEMIANAS	Other and unspecified anaemias	Hematologic and immune	45	0.305101	1.36	1.27	1.45	7.18207e-20	2.15e-18	0.305312	1.35705	1.25106	1.47202	3.90678e-09	0.250715	1.28494	1.17072	1.41031	1.30189e-07	0.40923	1.50566	1.22019	1.85791	0.000420756	0.2503	1.28441	1.1746	1.40448	1.88717e-06	0.602128	0.64366	0.993192	77.6086	Albumin	3	17.6676	13	1.35676
Albumin	Albumin	Albumin	Fluid balance	ULCERNAS	Ulcerative colitis, NAS	Digestive	45	0.381845	1.46	1.24	1.73	6.03744e-06	6.29e-05	0.408143	1.50402	1.22423	1.84776	0.000346716	0.322022	1.37992	1.17555	1.61981	8.22787e-05	0.672275	1.95869	1.41927	2.70312	0.000180477	0.308953	1.362	1.18014	1.57188	0.00011827	5.80451e-07	8.05258e-07	0.670676	77.6086	Albumin	11	4.20135	14	1.46499
Albumin	Albumin	Albumin	Fluid balance	N14_KIDUROTH	Other disorders of kidney and ureter	Genitourinary	45	0.384399	1.47	1.3	1.66	8.19702e-10	1.38e-08	0.376155	1.45667	1.25082	1.69641	1.71223e-05	0.333171	1.39539	1.17384	1.65874	0.00015865	0.429707	1.53681	1.12302	2.10305	0.0101891	0.334945	1.39786	1.20497	1.62164	6.34792e-05	0.457268	0.498857	0.857906	77.6086	Albumin	14	7.86012	15	1.46873

## Sheet: Fig7d
NMR_code	Metabolite.code	Metabolite	Group	disease	LONGNAME	Root	nsnp	IVW_b	IVW_or	IVW_or_lci95	IVW_or_uci95	IVW_p	p_fdr	Egger_b	Egger_or	Egger_or_lci95	Egger_or_uci95	Egger_p	Weightedmedian_b	Weightedmedian_or	Weightedmedian_or_lci95	Weightedmedian_or_uci95	Weightedmedian_p	Simplemode_b	Simplemode_or	Simplemode_or_lci95	Simplemode_or_uci95	Simplemode_p	Weightedmode_b	Weightedmode_or	Weightedmode_or_lci95	Weightedmode_or_uci95	Weightedmode_p	hetero_Egger_p	hetero_IVW_p	pleio_p	Fstat	Final_name	Chapter_Number	log	site	OR
S_HDL_FC_pct	S-HDL-FC%	Free Cholesterol to Total Lipids in Small HDL percentage	Lipoprotein and lipid	E4_FH	Familial hypercholesterolemia	Endocrine and metabolic	138	-1.05249	0.35	0.3	0.4	7.98203e-50	4.28e-48	-1.02198	0.359883	0.292067	0.443444	5.79848e-17	-1.02828	0.357623	0.306881	0.416754	1.28627e-39	-0.955378	0.384667	0.253928	0.582718	1.388e-05	-0.974337	0.377443	0.318411	0.447418	3.78889e-21	2.0519e-41	3.22296e-41	0.700933	111.019	S-HDL-FC%	4	47.3686	1	0.349066
M_LDL_FC_pct	M-LDL-FC%	Free Cholesterol to Total Lipids in Medium LDL percentage	Lipoprotein and lipid	E4_FH	Familial hypercholesterolemia	Endocrine and metabolic	272	-1.03337	0.36	0.33	0.38	8.14838e-156	1.14e-153	-1.0084	0.364802	0.324392	0.410247	5.65159e-44	-0.94761	0.387666	0.35036	0.428945	2.96501e-75	-1.01918	0.36089	0.279199	0.466482	1.49483e-13	-0.901003	0.406162	0.357862	0.460981	1.06659e-33	3.39521e-21	4.15618e-21	0.583883	117.203	M-LDL-FC%	4	152.943	2	0.355804
S_HDL_PL_pct	S-HDL-PL%	Phospholipids to Total Lipids in Small HDL percentage	Lipoprotein and lipid	E4_FH	Familial hypercholesterolemia	Endocrine and metabolic	211	-1.01277	0.36	0.33	0.4	2.40678e-103	2.57e-101	-1.01525	0.362313	0.315393	0.416214	5.97755e-33	-0.840069	0.431681	0.385306	0.483637	1.44184e-47	-1.04139	0.352964	0.25623	0.486218	1.15706e-09	-0.842994	0.43042	0.380088	0.487417	1.22192e-29	1.99093e-27	3.12484e-27	0.962755	116.803	S-HDL-PL%	4	100.59	3	0.36321
M_LDL_PL_pct	M-LDL-PL%	Phospholipids to Total Lipids in Medium LDL percentage	Lipoprotein and lipid	E4_FH	Familial hypercholesterolemia	Endocrine and metabolic	255	-0.9963	0.37	0.34	0.4	1.54548e-139	1.97e-137	-0.963117	0.381701	0.338718	0.430139	1.3619e-39	-0.906802	0.403814	0.364013	0.447966	9.08565e-66	-1.04398	0.352049	0.261574	0.473819	4.42192e-11	-0.883481	0.413342	0.362271	0.471612	2.09045e-30	2.65501e-20	2.90716e-20	0.474125	131.379	M-LDL-PL%	4	136.706	4	0.369243
S_LDL_FC_pct	S-LDL-FC%	Free Cholesterol to Total Lipids in Small LDL percentage	Lipoprotein and lipid	E4_FH	Familial hypercholesterolemia	Endocrine and metabolic	285	-0.988008	0.37	0.35	0.4	2.07799e-151	2.83e-149	-0.953006	0.38558	0.344427	0.431651	1.69851e-43	-0.886832	0.411959	0.372349	0.455782	2.93084e-66	-0.996865	0.369035	0.286998	0.474521	1.42928e-13	-0.844237	0.429885	0.382477	0.483169	8.29989e-35	1.40085e-23	1.42532e-23	0.421817	117.757	S-LDL-FC%	4	148.548	5	0.372318
S_LDL_PL_pct	S-LDL-PL%	Phospholipids to Total Lipids in Small LDL percentage	Lipoprotein and lipid	E4_FH	Familial hypercholesterolemia	Endocrine and metabolic	263	-0.976333	0.38	0.35	0.4	3.71579e-156	5.28e-154	-0.919304	0.398796	0.357357	0.445042	4.14107e-42	-0.905689	0.404263	0.367026	0.445279	2.29603e-75	-0.990162	0.371516	0.281502	0.490314	2.21174e-11	-0.867806	0.419872	0.367951	0.479119	9.30153e-30	1.68979e-15	1.05183e-15	0.179186	136.095	S-LDL-PL%	4	153.277	6	0.37669
L_LDL_FC_pct	L-LDL-FC%	Free Cholesterol to Total Lipids in Large LDL percentage	Lipoprotein and lipid	E4_FH	Familial hypercholesterolemia	Endocrine and metabolic	237	-0.89529	0.41	0.36	0.46	1.50372e-53	8.49e-52	-0.936255	0.392094	0.324214	0.474184	8.73082e-19	-0.873608	0.417443	0.36941	0.471721	1.40637e-44	-0.93298	0.39338	0.287947	0.537416	1.53871e-08	-0.99471	0.369831	0.31342	0.436395	1.68584e-25	1.41601e-46	1.85652e-46	0.597985	87.1356	L-LDL-FC%	4	51.0711	7	0.408489
L_LDL_PL_pct	L-LDL-PL%	Phospholipids to Total Lipids in Large LDL percentage	Lipoprotein and lipid	E4_FH	Familial hypercholesterolemia	Endocrine and metabolic	292	-0.891284	0.41	0.38	0.44	7.64121e-111	8.54e-109	-0.838111	0.432527	0.383624	0.487664	2.9798e-33	-0.857642	0.424161	0.385491	0.46671	3.24969e-69	-0.953956	0.385214	0.29428	0.504247	2.49213e-11	-0.876892	0.416074	0.362089	0.478108	1.61414e-28	3.47995e-37	2.10441e-37	0.253701	134.005	L-LDL-PL%	4	108.069	8	0.410129
Albumin	Albumin	Albumin	Fluid balance	E4_FH	Familial hypercholesterolemia	Endocrine and metabolic	45	-0.714072	0.49	0.4	0.6	2.09432e-11	3.96e-10	-0.868195	0.419708	0.328146	0.53682	1.71171e-08	-0.607915	0.544485	0.471083	0.629324	1.89784e-16	-1.27269	0.280077	0.181734	0.431636	7.40902e-07	-0.675644	0.508829	0.441689	0.586175	4.95967e-12	8.27976e-19	1.01149e-21	0.0391475	77.6086	Albumin	4	9.4023	9	0.489646
M_HDL_CE_pct	M-HDL-CE%	Cholesteryl Esters to Total Lipids in Medium HDL percentage	Lipoprotein and lipid	E4_FH	Familial hypercholesterolemia	Endocrine and metabolic	228	-0.549496	0.58	0.51	0.65	3.24265e-19	9.47e-18	-0.471398	0.624129	0.510548	0.762978	7.0496e-06	-0.282995	0.753524	0.659023	0.861575	3.48423e-05	-0.176986	0.837791	0.605356	1.15947	0.286871	-0.176986	0.837791	0.722716	0.971189	0.0197446	1.52756e-66	8.98496e-67	0.342512	97.6071	M-HDL-CE%	4	17.0237	10	0.577241
Gly	Gly	Glycine	Amino acids	E4_FH	Familial hypercholesterolemia	Endocrine and metabolic	253	-0.0894623	0.91	0.87	0.96	0.000401375	0.00262102	-0.0740472	0.928628	0.861181	1.00136	0.0553919	-0.133698	0.874854	0.805568	0.9501	0.00149339	-0.233014	0.792142	0.675768	0.928558	0.00439443	-0.148066	0.862374	0.801258	0.928152	0.000102258	1.98717e-06	2.26633e-06	0.595121	125.485	Gly	4	2.58153	11	0.914423
HDL_TG	HDL-TG	Triglycerides in HDL	Lipoprotein and lipid	E4_FH	Familial hypercholesterolemia	Endocrine and metabolic	253	0.358456	1.43	1.29	1.59	2.16688e-11	4.09e-10	0.187971	1.2068	1.02598	1.41948	0.0240751	0.171458	1.18703	1.04434	1.34923	0.00869351	0.381038	1.4638	0.911811	2.34996	0.115882	0.0507659	1.05208	0.933037	1.1863	0.408087	1.96192e-68	5.34506e-72	0.0079498	109.011	HDL-TG	4	9.38828	12	1.43112
DHA	DHA	Docosahexaenoic Acid	Fatty acids	E4_FH	Familial hypercholesterolemia	Endocrine and metabolic	184	0.483378	1.62	1.43	1.84	4.61267e-14	1.05e-12	0.248647	1.28229	1.04641	1.57134	0.0175224	0.265327	1.30386	1.1345	1.4985	0.000185775	0.501056	1.65046	1.25215	2.17548	0.000479858	0.198253	1.21927	1.06522	1.39559	0.00449317	7.55026e-56	2.88372e-60	0.00493604	95.4488	DHA	4	11.9788	13	1.62154
Omega_3	Omega-3	Omega-3 Fatty Acids	Fatty acids	E4_FH	Familial hypercholesterolemia	Endocrine and metabolic	202	0.5132	1.67	1.49	1.87	2.43272e-18	6.82e-17	0.290545	1.33716	1.1173	1.60028	0.0017628	0.247644	1.281	1.12943	1.45292	0.000115987	0.48128	1.61814	1.2519	2.09153	0.000304012	0.206645	1.22955	1.09155	1.38499	0.000806686	5.19538e-62	1.94431e-67	0.00207331	103.489	Omega-3	4	16.1662	14	1.67063
M_HDL_TG	M-HDL-TG	Triglycerides in Medium HDL	Lipoprotein and lipid	E4_FH	Familial hypercholesterolemia	Endocrine and metabolic	237	0.531739	1.7	1.5	1.93	4.14726e-17	1.1e-15	0.425716	1.53069	1.22799	1.908	0.00019373	0.466564	1.59451	1.40309	1.81203	8.6373e-13	0.803593	2.23355	1.51434	3.29434	6.86813e-05	0.361216	1.43507	1.13789	1.80987	0.00254029	3.32809e-62	1.29015e-62	0.255289	93.6148	M-HDL-TG	4	14.9586	15	1.70189
M_VLDL_TG	M-VLDL-TG	Triglycerides in Medium VLDL	Lipoprotein and lipid	E4_FH	Familial hypercholesterolemia	Endocrine and metabolic	240	0.544874	1.72	1.55	1.92	1.54513e-23	5.27e-22	0.510264	1.66573	1.39158	1.99389	7.16024e-08	0.654648	1.92446	1.70463	2.17265	3.76346e-26	0.632893	1.88305	1.36806	2.59191	0.000133816	0.762261	2.14312	1.81724	2.52743	4.86449e-17	3.78756e-42	5.20927e-42	0.639257	98.7686	M-VLDL-TG	4	21.2782	16	1.72439
VLDL_TG	VLDL-TG	Triglycerides in VLDL	Lipoprotein and lipid	E4_FH	Familial hypercholesterolemia	Endocrine and metabolic	252	0.587835	1.8	1.62	2	5.19954e-27	1.94e-25	0.549431	1.73227	1.4482	2.07206	6.44478e-09	0.692133	1.99797	1.77629	2.24732	8.787e-31	0.679534	1.97296	1.46913	2.64958	9.66265e-06	0.793393	2.21088	1.88023	2.59969	8.69739e-19	1.45548e-49	1.91501e-49	0.600318	97.354	VLDL-TG	4	24.7122	17	1.80009
M_LDL_TG	M-LDL-TG	Triglycerides in Medium LDL	Lipoprotein and lipid	E4_FH	Familial hypercholesterolemia	Endocrine and metabolic	267	0.624127	1.87	1.68	2.08	4.79395e-30	1.91e-28	0.357398	1.4296	1.22033	1.67476	1.40456e-05	0.270768	1.31097	1.15949	1.48224	1.54547e-05	0.693471	2.00065	1.15238	3.47333	0.0143761	0.0440754	1.04506	0.927443	1.1776	0.469997	8.40721e-96	3.44601e-108	1.71451e-05	113.018	M-LDL-TG	4	27.719	18	1.86662
XS_VLDL_TG	XS-VLDL-TG	Triglycerides in Very Small VLDL	Lipoprotein and lipid	E4_FH	Familial hypercholesterolemia	Endocrine and metabolic	314	0.649633	1.91	1.75	2.1	3.22711e-44	1.6e-42	0.648047	1.9118	1.64406	2.22315	1.4007e-15	0.590943	1.80569	1.62545	2.00591	3.25422e-28	0.433399	1.54249	1.05447	2.25637	0.0262347	0.714114	2.04238	1.5234	2.73815	2.77378e-06	7.08681e-55	1.18915e-54	0.979353	103.84	XS-VLDL-TG	4	41.7959	19	1.91484
Phosphatidylc	PC	Phosphatidylcholines	Lipoprotein and lipid	E4_FH	Familial hypercholesterolemia	Endocrine and metabolic	217	0.662359	1.94	1.69	2.22	9.44027e-22	3.06e-20	0.614906	1.84948	1.46505	2.3348	5.28903e-07	0.361199	1.43505	1.21839	1.69024	1.52175e-05	0.431181	1.53907	0.891218	2.65788	0.123364	0.152981	1.1653	0.96379	1.40895	0.11574	1.55865e-79	2.17536e-79	0.623925	91.7221	PC	4	19.5143	20	1.93936
S_VLDL_PL	S-VLDL-PL	Phospholipids in Small VLDL	Lipoprotein and lipid	E4_FH	Familial hypercholesterolemia	Endocrine and metabolic	297	0.735569	2.09	1.89	2.3	3.61269e-49	1.92e-47	0.778268	2.1777	1.84823	2.56589	3.28917e-18	0.747473	2.11166	1.88893	2.36064	1.84008e-39	0.891863	2.43967	1.68477	3.53283	3.6194e-06	0.873	2.39408	1.99359	2.87504	2.28602e-18	3.01208e-57	3.49389e-57	0.525345	100.064	S-VLDL-PL	4	46.7167	21	2.08667
Cholines	Cholines	Total Cholines	Lipoprotein and lipid	E4_FH	Familial hypercholesterolemia	Endocrine and metabolic	206	0.77058	2.16	1.88	2.48	2.08441e-27	7.89e-26	0.77928	2.1799	1.71671	2.76807	1.07986e-09	0.474724	1.60757	1.37915	1.87382	1.26816e-09	0.447105	1.56378	0.879708	2.77979	0.129217	0.178633	1.19558	0.95627	1.49478	0.118517	9.16628e-81	1.86011e-80	0.929981	94.8351	Cholines	4	25.1029	22	2.16102
S_LDL_TG	S-LDL-TG	Triglycerides in Small LDL	Lipoprotein and lipid	E4_FH	Familial hypercholesterolemia	Endocrine and metabolic	261	0.799607	2.22	1.99	2.49	6.13116e-45	3.1e-43	0.640133	1.89673	1.58418	2.27095	2.65747e-11	0.842343	2.3218	2.04376	2.63767	2.55041e-38	0.962422	2.61803	1.87448	3.65652	4.28803e-08	1.05082	2.85999	2.33197	3.50756	2.02572e-20	1.06918e-76	3.64443e-79	0.0287066	94.0971	S-LDL-TG	4	42.5086	23	2.22467
S_VLDL_FC	S-VLDL-FC	Free Cholesterol in Small VLDL	Lipoprotein and lipid	E4_FH	Familial hypercholesterolemia	Endocrine and metabolic	302	0.834468	2.3	2.08	2.55	2.38667e-60	1.51e-58	0.818119	2.26623	1.91852	2.67696	2.7196e-19	0.779057	2.17942	1.94869	2.43746	2.13745e-42	1.10954	3.03295	2.08481	4.41229	1.66459e-08	0.945033	2.5729	2.11349	3.13217	1.26355e-18	2.56726e-60	4.19413e-60	0.810102	94.8563	S-VLDL-FC	4	57.821	24	2.30359
MUFA	MUFA	Monounsaturated Fatty Acids	Fatty acids	E4_FH	Familial hypercholesterolemia	Endocrine and metabolic	207	0.838053	2.31	2.03	2.64	1.26789e-35	5.61e-34	0.854802	2.35091	1.86691	2.96039	7.52003e-12	0.869376	2.38542	2.08422	2.73015	1.56171e-36	1.02816	2.79593	1.97787	3.95233	2.20683e-08	0.980018	2.6645	2.14323	3.31257	4.79396e-16	3.56415e-68	6.68778e-68	0.862183	91.629	MUFA	4	33.251	25	2.31186
ApoB_by_ApoA1	ApoB/ApoA1	Apolipoprotein B to Apolipoprotein A1 ratio	Ratio	E4_FH	Familial hypercholesterolemia	Endocrine and metabolic	324	0.922286	2.52	2.31	2.73	4.87752e-105	5.26e-103	0.984223	2.67573	2.33281	3.06906	2.31682e-35	0.829975	2.29326	2.03687	2.58192	7.59985e-43	0.757311	2.13253	1.37244	3.31358	0.000848757	0.814326	2.25765	1.50146	3.39469	0.000111165	7.82921e-39	5.10056e-39	0.26695	110.697	ApoB/ApoA1	4	102.279	26	2.51503
M_VLDL_CE	M-VLDL-CE	Cholesteryl Esters in Medium VLDL	Lipoprotein and lipid	E4_FH	Familial hypercholesterolemia	Endocrine and metabolic	269	0.933257	2.54	2.28	2.84	3.79312e-61	2.43e-59	0.858872	2.3605	1.9527	2.85346	1.03144e-16	0.889322	2.43348	2.15022	2.75405	4.67398e-45	1.07937	2.94283	2.09075	4.14217	2.26379e-09	0.959179	2.60955	2.144	3.17619	7.60745e-19	2.76382e-62	1.84382e-62	0.344201	91.2939	M-VLDL-CE	4	58.6144	27	2.54278
Total_FA	Total FA	Total Fatty Acids	Fatty acids	E4_FH	Familial hypercholesterolemia	Endocrine and metabolic	234	0.9486	2.58	2.3	2.9	6.9965e-58	4.24e-56	0.943737	2.56957	2.10513	3.13646	1.25548e-17	0.94818	2.58101	2.28737	2.91234	1.99763e-53	1.22203	3.39406	2.37421	4.85197	1.52857e-10	1.20171	3.32581	2.71512	4.07384	6.87566e-25	1.63543e-57	2.95857e-57	0.953135	94.7579	Total FA	4	55.3726	28	2.58209
L_LDL_C	L-LDL-C	Cholesterol in Large LDL	Lipoprotein and lipid	E4_FH	Familial hypercholesterolemia	Endocrine and metabolic	303	0.954572	2.6	2.42	2.79	1.03207e-158	1.53e-156	0.905208	2.47245	2.22453	2.748	4.13456e-45	0.874432	2.39751	2.16945	2.64956	6.77195e-66	1.00148	2.72232	2.01675	3.67473	2.57688e-10	0.851476	2.3431	2.03131	2.70275	2.76109e-26	9.74079e-21	6.68306e-21	0.224331	127.091	L-LDL-C	4	155.815	29	2.59756
S_LDL_L	S-LDL-L	Total Lipids in Small LDL	Lipoprotein and lipid	E4_FH	Familial hypercholesterolemia	Endocrine and metabolic	286	0.973894	2.65	2.46	2.85	1.48751e-155	2.07e-153	0.934712	2.54648	2.28143	2.84232	5.65718e-44	0.890508	2.43637	2.21576	2.67894	1.59837e-75	1.02168	2.77785	2.11606	3.64661	1.99103e-12	0.85989	2.3629	2.06707	2.70107	3.09101e-29	2.70672e-20	2.50922e-20	0.356575	123.706	S-LDL-L	4	152.684	30	2.64824
L_VLDL_PL_pct	L-VLDL-PL%	Phospholipids to Total Lipids in Large VLDL percentage	Lipoprotein and lipid	E4_FH	Familial hypercholesterolemia	Endocrine and metabolic	128	0.980082	2.66	2.26	3.15	5.64063e-31	2.3e-29	0.835507	2.30598	1.77582	2.99443	5.32017e-09	0.917329	2.5026	2.06332	3.0354	1.21674e-20	0.99092	2.69371	1.50376	4.8253	0.00113092	1.142	3.13303	1.70399	5.76051	0.000349163	7.31069e-59	4.596e-60	0.163653	86.1218	L-VLDL-PL%	4	28.6383	31	2.66467
SFA	SFA	Saturated Fatty Acids	Fatty acids	E4_FH	Familial hypercholesterolemia	Endocrine and metabolic	186	0.990794	2.69	2.33	3.11	6.65315e-42	3.18e-40	0.982299	2.67059	2.06749	3.44961	2.31004e-12	0.953116	2.59378	2.22401	3.02503	6.02958e-34	1.12157	3.06968	1.8689	5.04196	1.6101e-05	1.3406	3.82133	2.73907	5.33121	2.54505e-13	5.71563e-59	1.09795e-58	0.93746	87.3113	SFA	4	39.4976	32	2.69337
PUFA	PUFA	Polyunsaturated Fatty Acids	Fatty acids	E4_FH	Familial hypercholesterolemia	Endocrine and metabolic	257	0.991831	2.7	2.44	2.98	3.08497e-86	2.97e-84	1.04166	2.83391	2.3832	3.36986	6.91418e-26	0.991669	2.69573	2.39755	3.03099	9.5028e-62	0.731482	2.07816	1.42107	3.03908	0.000201054	1.00878	2.74224	2.14702	3.50248	2.56387e-14	3.83331e-39	4.23765e-39	0.492925	96.5919	PUFA	4	83.5272	33	2.69617
M_LDL_CE_pct	M-LDL-CE%	Cholesteryl Esters to Total Lipids in Medium LDL percentage	Lipoprotein and lipid	E4_FH	Familial hypercholesterolemia	Endocrine and metabolic	237	1.01422	2.76	2.55	2.98	2.16241e-143	2.79e-141	0.98641	2.68159	2.37654	3.0258	1.67273e-39	0.908287	2.48007	2.23337	2.75403	9.59725e-65	1.00075	2.72031	2.00883	3.68379	5.62337e-10	0.851369	2.34285	2.02232	2.71418	4.375e-24	5.94638e-17	7.06227e-17	0.55474	129.122	M-LDL-CE%	4	140.554	34	2.7572
Sphingomyelins	SM	Sphingomyelins	Lipoprotein and lipid	E4_FH	Familial hypercholesterolemia	Endocrine and metabolic	185	1.0287	2.8	2.47	3.17	1.0104e-59	6.28e-58	1.19473	3.30268	2.67386	4.07937	3.51354e-22	0.994545	2.70349	2.32374	3.1453	5.97306e-38	0.739364	2.0946	1.34331	3.26609	0.00131778	1.07891	2.94146	2.15833	4.00874	1.19299e-10	1.2082e-35	6.56494e-37	0.0597838	82.299	SM	4	57.202	35	2.79742
Omega_6	Omega-6	Omega-6 Fatty Acids	Fatty acids	E4_FH	Familial hypercholesterolemia	Endocrine and metabolic	259	1.03714	2.82	2.56	3.11	1.19199e-99	1.25e-97	1.09555	2.99083	2.54061	3.52084	1.37398e-30	1.03473	2.81433	2.49184	3.17856	2.3921e-62	1.09587	2.99178	2.10652	4.24908	3.41647e-09	1.15194	3.16433	2.54814	3.92953	1.82757e-21	3.08631e-37	2.73976e-37	0.386346	99.2482	Omega-6	4	96.9031	36	2.82115
Remnant_C	Remnant-C	Remnant Cholesterol (Non-HDL, Non-LDL -Cholesterol)	Cholesterol	E4_FH	Familial hypercholesterolemia	Endocrine and metabolic	300	1.08509	2.96	2.74	3.2	3.93947e-166	6.29e-164	1.1592	3.1874	2.80166	3.62625	4.37245e-48	1.11003	3.03444	2.73903	3.36172	3.94814e-100	1.10054	3.00579	2.19406	4.11782	4.14704e-11	1.14979	3.15753	2.61091	3.81859	7.79226e-27	1.45668e-20	7.85753e-21	0.160599	105.527	Remnant-C	4	163.201	37	2.95972
S_LDL_PL	S-LDL-PL	Phospholipids in Small LDL	Lipoprotein and lipid	E4_FH	Familial hypercholesterolemia	Endocrine and metabolic	255	1.0852	2.96	2.73	3.21	4.14073e-157	5.97e-155	1.11457	3.04827	2.68194	3.46464	5.79797e-44	1.02228	2.77953	2.49143	3.10095	6.75992e-75	1.15099	3.16133	2.38301	4.19387	4.97938e-14	1.06509	2.9011	2.44057	3.44853	7.73543e-27	5.06621e-15	6.00776e-15	0.565947	106.683	S-LDL-PL	4	154.224	38	2.96004
XL_VLDL_PL_pct	XL-VLDL-PL%	Phospholipids to Total Lipids in Very Large VLDL percentage	Lipoprotein and lipid	E4_FH	Familial hypercholesterolemia	Endocrine and metabolic	66	1.61532	5.03	3.97	6.38	1.69387e-40	7.93e-39	1.66715	5.29703	3.5872	7.82186	6.81334e-12	1.3713	3.94046	3.02308	5.13623	3.61096e-24	1.20772	3.34586	1.51985	7.36572	0.00382757	1.20772	3.34586	2.37277	4.71802	2.73529e-09	5.72474e-26	9.87018e-26	0.742384	65.1334	XL-VLDL-PL%	4	38.1007	39	5.02951

## Sheet: Fig7e
NMR_code	Metabolite.code	Metabolite	Group	disease	LONGNAME	Root	nsnp	IVW_b	IVW_or	IVW_or_lci95	IVW_or_uci95	IVW_p	p_fdr	Egger_b	Egger_or	Egger_or_lci95	Egger_or_uci95	Egger_p	Weightedmedian_b	Weightedmedian_or	Weightedmedian_or_lci95	Weightedmedian_or_uci95	Weightedmedian_p	Simplemode_b	Simplemode_or	Simplemode_or_lci95	Simplemode_or_uci95	Simplemode_p	Weightedmode_b	Weightedmode_or	Weightedmode_or_lci95	Weightedmode_or_uci95	Weightedmode_p	hetero_Egger_p	hetero_IVW_p	pleio_p	Fstat	Final_name	Chapter_Number	log	site	OR
S_HDL_PL_pct	S-HDL-PL%	Phospholipids to Total Lipids in Small HDL percentage	Lipoprotein and lipid	I9_MI_STRICT	Myocardial infarction, strict	Circulatory	211	-0.458849	0.63	0.59	0.67	1.31787e-49	7.03e-48	-0.464204	0.628636	0.57347	0.689107	3.27e-19	-0.341913	0.71041	0.664801	0.759147	5.5467e-24	-0.380213	0.683716	0.566701	0.824892	9.86784e-05	-0.294428	0.744958	0.690642	0.803545	8.43906e-13	2.64346e-75	5.1099e-75	0.878856	116.803	S-HDL-PL%	9	47.153	1	0.632011
Gly	Gly	Glycine	Amino acids	I9_MI_STRICT	Myocardial infarction, strict	Circulatory	253	-0.0893583	0.91	0.89	0.94	2.03326e-12	4.16e-11	-0.0538429	0.947581	0.912754	0.983737	0.00521312	-0.0729103	0.929684	0.890893	0.970165	0.000799734	-0.0688572	0.93346	0.862327	1.01046	0.0898599	-0.0688572	0.93346	0.898996	0.969246	0.000401074	9.05498e-05	3.13166e-05	0.0141746	125.485	Gly	9	10.3809	2	0.914518
XXL_VLDL_L	XXL-VLDL-L	Total Lipids in Chylomicrons and Extremely Large VLDL	Lipoprotein and lipid	I9_MI_STRICT	Myocardial infarction, strict	Circulatory	187	0.176602	1.19	1.08	1.32	0.000728217	0.00432705	0.0456173	1.04667	0.874285	1.25305	0.619908	0.291501	1.33844	1.23514	1.45037	1.13058e-12	0.195713	1.21618	0.990588	1.49314	0.0631028	0.340538	1.4057	1.27398	1.55104	1.51294e-10	1.26486e-147	8.70691e-151	0.0851687	86.6311	XXL-VLDL-L	9	2.36381	3	1.19316
M_LDL_TG	M-LDL-TG	Triglycerides in Medium LDL	Lipoprotein and lipid	I9_MI_STRICT	Myocardial infarction, strict	Circulatory	267	0.231491	1.26	1.19	1.33	2.86245e-16	7.32e-15	0.151269	1.16331	1.06964	1.26518	0.000486663	0.0934639	1.09797	1.04098	1.15809	0.000589171	0.0791456	1.08236	0.970763	1.20679	0.155172	0.0689997	1.07144	1.01655	1.12929	0.0106618	8.40727e-103	9.80748e-107	0.0138586	113.018	M-LDL-TG	9	14.1355	4	1.26048
MUFA	MUFA	Monounsaturated Fatty Acids	Fatty acids	I9_MI_STRICT	Myocardial infarction, strict	Circulatory	207	0.291948	1.34	1.24	1.45	8.46436e-14	1.9e-12	0.345578	1.41281	1.23524	1.6159	1.00706e-06	0.329693	1.39054	1.30015	1.48722	7.00115e-22	0.171752	1.18738	0.977979	1.44162	0.0842271	0.360475	1.43401	1.28539	1.59982	7.5166e-10	2.40601e-101	9.42487e-102	0.341578	91.629	MUFA	9	11.7212	5	1.33903
Total_FA	Total FA	Total Fatty Acids	Fatty acids	I9_MI_STRICT	Myocardial infarction, strict	Circulatory	234	0.355971	1.43	1.33	1.53	1.66031e-22	5.53e-21	0.395552	1.4852	1.31327	1.67965	1.46828e-09	0.363733	1.43869	1.34386	1.54021	1.38085e-25	0.397784	1.48852	1.24593	1.77835	1.77537e-05	0.383047	1.46675	1.32419	1.62465	3.48155e-12	4.79609e-109	3.45711e-109	0.439093	94.7579	Total FA	9	20.2573	6	1.42757
M_LDL_P	M-LDL-P	Concentration of Medium LDL Particles	Lipoprotein and lipid	I9_MI_STRICT	Myocardial infarction, strict	Circulatory	291	0.4106	1.51	1.43	1.58	1.75813e-58	1.08e-56	0.4643	1.5909	1.47543	1.7154	1.83274e-27	0.347912	1.41611	1.34095	1.49548	7.09998e-36	0.339512	1.40426	1.18109	1.6696	0.000148288	0.3221	1.38002	1.27375	1.49517	6.73664e-14	8.16102e-88	1.56729e-89	0.0641047	124.77	M-LDL-P	9	55.9666	7	1.50772
XS_VLDL_L	XS-VLDL-L	Total Lipids in Very Small VLDL	Lipoprotein and lipid	I9_MI_STRICT	Myocardial infarction, strict	Circulatory	311	0.439126	1.55	1.48	1.63	2.16156e-66	1.56e-64	0.464913	1.59188	1.46484	1.72993	8.08279e-24	0.402999	1.49631	1.40494	1.59362	4.73046e-36	0.42645	1.53181	1.18398	1.98182	0.0013023	0.360834	1.43452	1.09799	1.87421	0.0085777	2.62006e-75	2.45729e-75	0.447345	111.613	XS-VLDL-L	9	63.8069	8	1.55135
