# Supplementary material for: Mapping the plasma metabolome to human health and disease in 274,241 adults
Source: Nat Metab. 2025 Sep 19;7(11):2366–84. doi: 10.1038/s42255-025-01371-1 (PMC12638258; doi:10.1038/s42255-025-01371-1)
Supplement: Supplementary file 10 — Statistical source data. [file 42255_2025_1371_MOESM10_ESM.xlsx]

## Sheet: Fig8a
metabolite	Metabolite	Metabolite group	disease	Disease	Disease chapter	region	nsnps	PPH3	PPH4	snp	SNP.PPH4	Root	Chapter_Number	Final_name
Ala	Alanine	Amino acids	NAFLD	Nonalcoholic fatty liver disease	Chapter XI Diseases of the digestive system	19:18745771:19745771	1736	0.0220174	0.971416	rs58542926	0.221386	Digestive	11	Ala
Ala	Alanine	Amino acids	NAFLD	Nonalcoholic fatty liver disease	Chapter XI Diseases of the digestive system	8:126000031:127000031	1623	0.0526576	0.947052	rs2954021	0.505248	Digestive	11	Ala
Albumin	Albumin	Fluid balance	D3_ANAEMIANAS	Other and unspecified anaemias	Chapter III Diseases of the blood and blood-forming organs and certain disorders involving the immune mechanism	4:73020265:74020265	1535	0.00924409	0.848922	rs190671241	1	Hematologic and immune	3	Albumin
Albumin	Albumin	Fluid balance	E4_FH	Familial hypercholesterolemia	Chapter IV Endocrine, nutritional and metabolic diseases	4:71120809:72120809	1814	0.0164165	0.915037	rs535853514	0.997481	Endocrine and metabolic	4	Albumin
Albumin	Albumin	Fluid balance	E4_FH	Familial hypercholesterolemia	Chapter IV Endocrine, nutritional and metabolic diseases	4:73020265:74020265	1535	3.43e-05	0.999949	rs190671241	1	Endocrine and metabolic	4	Albumin
Albumin	Albumin	Fluid balance	E4_FH	Familial hypercholesterolemia	Chapter IV Endocrine, nutritional and metabolic diseases	4:74293806:75293806	1472	0.000274741	0.999698	rs185567543	1	Endocrine and metabolic	4	Albumin
Albumin	Albumin	Fluid balance	E4_HYPERCHOL	Pure hypercholesterolaemia	Chapter IV Endocrine, nutritional and metabolic diseases	17:66581278:67581278	1631	0.000418373	0.99859	rs77542162	0.999104	Endocrine and metabolic	4	Albumin
Albumin	Albumin	Fluid balance	E4_HYPERCHOL	Pure hypercholesterolaemia	Chapter IV Endocrine, nutritional and metabolic diseases	2:27230940:28230940	1210	0.160537	0.839298	rs780095	0.478062	Endocrine and metabolic	4	Albumin
Albumin	Albumin	Fluid balance	E4_HYPERCHOL	Pure hypercholesterolaemia	Chapter IV Endocrine, nutritional and metabolic diseases	4:2943931:3943931	2205	0.00368212	0.996181	rs13108218	0.998441	Endocrine and metabolic	4	Albumin
Albumin	Albumin	Fluid balance	E4_HYPERCHOL	Pure hypercholesterolaemia	Chapter IV Endocrine, nutritional and metabolic diseases	4:71120809:72120809	1814	0.00022464	0.999775	rs535853514	0.999914	Endocrine and metabolic	4	Albumin
Albumin	Albumin	Fluid balance	E4_HYPERCHOL	Pure hypercholesterolaemia	Chapter IV Endocrine, nutritional and metabolic diseases	4:73020265:74020265	1535	3.35e-15	1	rs190671241	1	Endocrine and metabolic	4	Albumin
Albumin	Albumin	Fluid balance	E4_HYPERCHOL	Pure hypercholesterolaemia	Chapter IV Endocrine, nutritional and metabolic diseases	4:74293806:75293806	1472	0.000101021	0.999899	rs185567543	1	Endocrine and metabolic	4	Albumin
Albumin	Albumin	Fluid balance	E4_HYPERCHOL	Pure hypercholesterolaemia	Chapter IV Endocrine, nutritional and metabolic diseases	8:8681611:9681611	3064	0.0226044	0.85763	rs1461729	0.257633	Endocrine and metabolic	4	Albumin
Albumin	Albumin	Fluid balance	E4_HYPERLIPNAS	Hyperlipidaemia, other/unspecified	Chapter IV Endocrine, nutritional and metabolic diseases	4:71120809:72120809	1814	0.00396977	0.971594	rs535853514	0.999828	Endocrine and metabolic	4	Albumin
Albumin	Albumin	Fluid balance	E4_HYPERLIPNAS	Hyperlipidaemia, other/unspecified	Chapter IV Endocrine, nutritional and metabolic diseases	4:73020265:74020265	1535	5.47e-06	0.999994	rs190671241	1	Endocrine and metabolic	4	Albumin
Albumin	Albumin	Fluid balance	E4_HYPERLIPNAS	Hyperlipidaemia, other/unspecified	Chapter IV Endocrine, nutritional and metabolic diseases	4:74293806:75293806	1472	0.00012679	0.999873	rs185567543	1	Endocrine and metabolic	4	Albumin
Albumin	Albumin	Fluid balance	E4_LIPOPROT	Disorders of lipoprotein metabolism and other lipidaemias	Chapter IV Endocrine, nutritional and metabolic diseases	17:66581278:67581278	1631	0.000168492	0.999632	rs77542162	0.999342	Endocrine and metabolic	4	Albumin
Albumin	Albumin	Fluid balance	E4_LIPOPROT	Disorders of lipoprotein metabolism and other lipidaemias	Chapter IV Endocrine, nutritional and metabolic diseases	4:2943931:3943931	2205	0.00144717	0.998092	rs13108218	0.999513	Endocrine and metabolic	4	Albumin
Albumin	Albumin	Fluid balance	E4_LIPOPROT	Disorders of lipoprotein metabolism and other lipidaemias	Chapter IV Endocrine, nutritional and metabolic diseases	4:71120809:72120809	1814	5.59e-05	0.999944	rs535853514	0.999977	Endocrine and metabolic	4	Albumin
Albumin	Albumin	Fluid balance	E4_LIPOPROT	Disorders of lipoprotein metabolism and other lipidaemias	Chapter IV Endocrine, nutritional and metabolic diseases	4:73020265:74020265	1535	1.14e-16	1	rs190671241	1	Endocrine and metabolic	4	Albumin
Albumin	Albumin	Fluid balance	E4_LIPOPROT	Disorders of lipoprotein metabolism and other lipidaemias	Chapter IV Endocrine, nutritional and metabolic diseases	4:74293806:75293806	1472	1.06e-07	1	rs185567543	1	Endocrine and metabolic	4	Albumin
Albumin	Albumin	Fluid balance	E4_LIPOPROT	Disorders of lipoprotein metabolism and other lipidaemias	Chapter IV Endocrine, nutritional and metabolic diseases	8:8681611:9681611	3064	0.0152634	0.902978	rs1461729	0.230787	Endocrine and metabolic	4	Albumin
Albumin	Albumin	Fluid balance	E4_METABOLIA	Metabolic disorders	Chapter IV Endocrine, nutritional and metabolic diseases	17:66581278:67581278	1631	0.000813048	0.992397	rs77542162	0.99923	Endocrine and metabolic	4	Albumin
Albumin	Albumin	Fluid balance	E4_METABOLIA	Metabolic disorders	Chapter IV Endocrine, nutritional and metabolic diseases	4:2943931:3943931	2205	0.00839962	0.984312	rs13108218	0.997254	Endocrine and metabolic	4	Albumin
Albumin	Albumin	Fluid balance	E4_METABOLIA	Metabolic disorders	Chapter IV Endocrine, nutritional and metabolic diseases	4:71120809:72120809	1814	0.000197297	0.999474	rs535853514	0.999929	Endocrine and metabolic	4	Albumin
Albumin	Albumin	Fluid balance	E4_METABOLIA	Metabolic disorders	Chapter IV Endocrine, nutritional and metabolic diseases	4:73020265:74020265	1535	6.39e-12	1	rs190671241	1	Endocrine and metabolic	4	Albumin
Albumin	Albumin	Fluid balance	E4_METABOLIA	Metabolic disorders	Chapter IV Endocrine, nutritional and metabolic diseases	4:74293806:75293806	1472	1.9e-06	0.999998	rs185567543	1	Endocrine and metabolic	4	Albumin
Albumin	Albumin	Fluid balance	I9_PHLETHROM	Phlebitis and thrombophlebitis (not including DVT)	Chapter IX Diseases of the circulatory system	4:74293806:75293806	1472	0.00350592	0.968171	rs185567543	1	Circulatory	9	Albumin
Albumin	Albumin	Fluid balance	I9_PHLETHROM	Phlebitis and thrombophlebitis (not including DVT)	Chapter IX Diseases of the circulatory system	8:8681611:9681611	3064	0.0423639	0.815251	rs9987289	0.266299	Circulatory	9	Albumin
Albumin	Albumin	Fluid balance	J10_ASTHMA_EXMORE	Asthma, excluding more controls	Chapter X Diseases of the respiratory system	4:71120809:72120809	1814	0.00831552	0.948166	rs535853514	0.999109	Respiratory	10	Albumin
Albumin	Albumin	Fluid balance	J10_ASTHMA_EXMORE	Asthma, excluding more controls	Chapter X Diseases of the respiratory system	4:73020265:74020265	1535	0.0138214	0.980878	rs190671241	1	Respiratory	10	Albumin
Albumin	Albumin	Fluid balance	J10_LOWCHRON	Chronic lower respiratory diseases	Chapter X Diseases of the respiratory system	4:71120809:72120809	1814	0.00234428	0.98684	rs535853514	0.999324	Respiratory	10	Albumin
Albumin	Albumin	Fluid balance	J10_LOWCHRON	Chronic lower respiratory diseases	Chapter X Diseases of the respiratory system	4:73020265:74020265	1535	0.000677298	0.999321	rs190671241	1	Respiratory	10	Albumin
Albumin	Albumin	Fluid balance	J10_LOWCHRON	Chronic lower respiratory diseases	Chapter X Diseases of the respiratory system	4:74293806:75293806	1472	0.023854	0.934083	rs185567543	1	Respiratory	10	Albumin
Albumin	Albumin	Fluid balance	ULCERNAS	Ulcerative colitis, NAS	Chapter XI Diseases of the digestive system	1:160978859:161978859	1650	8.06e-06	0.999991	rs1801274	1	Digestive	11	Albumin
ApoB	Apolipoprotein B	Apolipoproteins	E4_HYPERCHOL	Pure hypercholesterolaemia	Chapter IV Endocrine, nutritional and metabolic diseases	1:109318530:110318530	1650	0.00312108	0.996879	rs646776	0.65704	Endocrine and metabolic	4	ApoB
ApoB	Apolipoprotein B	Apolipoproteins	E4_HYPERCHOL	Pure hypercholesterolaemia	Chapter IV Endocrine, nutritional and metabolic diseases	1:234357676:235357676	1847	0.00618655	0.993644	rs496654	0.262656	Endocrine and metabolic	4	ApoB
ApoB	Apolipoprotein B	Apolipoproteins	E4_HYPERCHOL	Pure hypercholesterolaemia	Chapter IV Endocrine, nutritional and metabolic diseases	1:26784913:27784913	1145	0.000755629	0.999244	rs79598313	0.926123	Endocrine and metabolic	4	ApoB
ApoB	Apolipoprotein B	Apolipoproteins	E4_HYPERCHOL	Pure hypercholesterolaemia	Chapter IV Endocrine, nutritional and metabolic diseases	1:55005647:56005647	2147	0	1	rs11591147	1	Endocrine and metabolic	4	ApoB
ApoB	Apolipoprotein B	Apolipoproteins	E4_HYPERCHOL	Pure hypercholesterolaemia	Chapter IV Endocrine, nutritional and metabolic diseases	1:62436912:63436912	1715	0.0991067	0.853111	rs1305521	0.140715	Endocrine and metabolic	4	ApoB
ApoB	Apolipoprotein B	Apolipoproteins	E4_HYPERCHOL	Pure hypercholesterolaemia	Chapter IV Endocrine, nutritional and metabolic diseases	11:125734820:126734820	2157	0.0245187	0.950784	rs59379014	0.27162	Endocrine and metabolic	4	ApoB
ApoB	Apolipoprotein B	Apolipoproteins	E4_HYPERCHOL	Pure hypercholesterolaemia	Chapter IV Endocrine, nutritional and metabolic diseases	11:18132984:19132984	1991	0.0175244	0.897544	rs4369382	0.680505	Endocrine and metabolic	4	ApoB
ApoB	Apolipoprotein B	Apolipoproteins	E4_HYPERCHOL	Pure hypercholesterolaemia	Chapter IV Endocrine, nutritional and metabolic diseases	11:61089481:62089481	1454	0.0303812	0.969202	rs174566	0.104959	Endocrine and metabolic	4	ApoB
ApoB	Apolipoprotein B	Apolipoproteins	E4_HYPERCHOL	Pure hypercholesterolaemia	Chapter IV Endocrine, nutritional and metabolic diseases	12:120916988:121916988	1852	0.00448933	0.995455	rs1169288	0.847078	Endocrine and metabolic	4	ApoB
ApoB	Apolipoprotein B	Apolipoproteins	E4_HYPERCHOL	Pure hypercholesterolaemia	Chapter IV Endocrine, nutritional and metabolic diseases	16:56497233:57497233	2118	0.00603176	0.992617	rs247616	0.370791	Endocrine and metabolic	4	ApoB
ApoB	Apolipoprotein B	Apolipoproteins	E4_HYPERCHOL	Pure hypercholesterolaemia	Chapter IV Endocrine, nutritional and metabolic diseases	16:71640553:72640553	1602	0.00286029	0.997136	rs34042070	0.544365	Endocrine and metabolic	4	ApoB
ApoB	Apolipoprotein B	Apolipoproteins	E4_HYPERCHOL	Pure hypercholesterolaemia	Chapter IV Endocrine, nutritional and metabolic diseases	17:4192640:5192640	1893	0.00123047	0.991803	rs79202680	0.999985	Endocrine and metabolic	4	ApoB
ApoB	Apolipoprotein B	Apolipoproteins	E4_HYPERCHOL	Pure hypercholesterolaemia	Chapter IV Endocrine, nutritional and metabolic diseases	17:66749711:67749711	1544	0.00152328	0.996573	rs77542162	0.900804	Endocrine and metabolic	4	ApoB
ApoB	Apolipoprotein B	Apolipoproteins	E4_HYPERCHOL	Pure hypercholesterolaemia	Chapter IV Endocrine, nutritional and metabolic diseases	19:10697598:11697598	1702	0.00760962	0.99239	rs73015024	0.738791	Endocrine and metabolic	4	ApoB
ApoB	Apolipoprotein B	Apolipoproteins	E4_HYPERCHOL	Pure hypercholesterolaemia	Chapter IV Endocrine, nutritional and metabolic diseases	19:44912079:45912079	1889	0	1	rs7412	1	Endocrine and metabolic	4	ApoB
ApoB	Apolipoprotein B	Apolipoproteins	E4_HYPERCHOL	Pure hypercholesterolaemia	Chapter IV Endocrine, nutritional and metabolic diseases	2:27230940:28230940	1210	0.107766	0.89213	rs780095	0.917056	Endocrine and metabolic	4	ApoB
ApoB	Apolipoprotein B	Apolipoproteins	E4_HYPERCHOL	Pure hypercholesterolaemia	Chapter IV Endocrine, nutritional and metabolic diseases	2:43579310:44579310	2134	0.00638852	0.993611	rs3923912	0.571061	Endocrine and metabolic	4	ApoB
ApoB	Apolipoprotein B	Apolipoproteins	E4_HYPERCHOL	Pure hypercholesterolaemia	Chapter IV Endocrine, nutritional and metabolic diseases	20:38665692:39665692	1632	0.00331426	0.996436	rs74698119	1	Endocrine and metabolic	4	ApoB
ApoB	Apolipoprotein B	Apolipoproteins	E4_HYPERCHOL	Pure hypercholesterolaemia	Chapter IV Endocrine, nutritional and metabolic diseases	3:135432359:136432359	1184	0.0392342	0.802971	rs687339	0.734584	Endocrine and metabolic	4	ApoB
ApoB	Apolipoprotein B	Apolipoproteins	E4_HYPERCHOL	Pure hypercholesterolaemia	Chapter IV Endocrine, nutritional and metabolic diseases	4:2952345:3952345	2211	0.00471897	0.994797	rs13108218	0.994502	Endocrine and metabolic	4	ApoB
ApoB	Apolipoprotein B	Apolipoproteins	E4_HYPERCHOL	Pure hypercholesterolaemia	Chapter IV Endocrine, nutritional and metabolic diseases	4:73020265:74020265	1530	3.35e-15	1	rs190671241	1	Endocrine and metabolic	4	ApoB
ApoB	Apolipoprotein B	Apolipoproteins	E4_HYPERCHOL	Pure hypercholesterolaemia	Chapter IV Endocrine, nutritional and metabolic diseases	4:74293806:75293806	1472	0.000301197	0.999699	rs185567543	0.993794	Endocrine and metabolic	4	ApoB
ApoB	Apolipoprotein B	Apolipoproteins	E4_HYPERCHOL	Pure hypercholesterolaemia	Chapter IV Endocrine, nutritional and metabolic diseases	5:155897673:156897673	1906	0.00860028	0.991364	rs55776147	0.340317	Endocrine and metabolic	4	ApoB
ApoB	Apolipoprotein B	Apolipoproteins	E4_HYPERCHOL	Pure hypercholesterolaemia	Chapter IV Endocrine, nutritional and metabolic diseases	5:74156539:75156539	1500	0.0071471	0.992853	rs12654264	0.322583	Endocrine and metabolic	4	ApoB
ApoB	Apolipoprotein B	Apolipoproteins	E4_HYPERCHOL	Pure hypercholesterolaemia	Chapter IV Endocrine, nutritional and metabolic diseases	7:21111970:22111970	2583	0.0455792	0.942943	rs55649657	0.464856	Endocrine and metabolic	4	ApoB
ApoB	Apolipoprotein B	Apolipoproteins	E4_HYPERCHOL	Pure hypercholesterolaemia	Chapter IV Endocrine, nutritional and metabolic diseases	7:44080876:45080876	1534	2.68e-06	0.999997	rs41279633	1	Endocrine and metabolic	4	ApoB
ApoB	Apolipoprotein B	Apolipoproteins	E4_HYPERCHOL	Pure hypercholesterolaemia	Chapter IV Endocrine, nutritional and metabolic diseases	8:125982077:126982077	1630	0.0014977	0.998502	rs2954021	0.999986	Endocrine and metabolic	4	ApoB
ApoB	Apolipoprotein B	Apolipoproteins	E4_HYPERCHOL	Pure hypercholesterolaemia	Chapter IV Endocrine, nutritional and metabolic diseases	8:19324667:20324667	2384	0.0415533	0.958444	rs15285	0.567522	Endocrine and metabolic	4	ApoB
ApoB	Apolipoprotein B	Apolipoproteins	E4_HYPERCHOL	Pure hypercholesterolaemia	Chapter IV Endocrine, nutritional and metabolic diseases	8:58893273:59893273	1969	0.0397811	0.90288	rs10107182	0.611758	Endocrine and metabolic	4	ApoB
ApoB	Apolipoprotein B	Apolipoproteins	E4_HYPERCHOL	Pure hypercholesterolaemia	Chapter IV Endocrine, nutritional and metabolic diseases	9:107161742:108161742	2001	0.00479224	0.990934	rs2740488	0.999676	Endocrine and metabolic	4	ApoB
ApoB	Apolipoprotein B	Apolipoproteins	E4_HYPERCHOL	Pure hypercholesterolaemia	Chapter IV Endocrine, nutritional and metabolic diseases	9:135655000:136655000	2142	7.9e-06	0.999992	rs635634	0.999995	Endocrine and metabolic	4	ApoB
ApoB	Apolipoprotein B	Apolipoproteins	E4_HYPERLIPNAS	Hyperlipidaemia, other/unspecified	Chapter IV Endocrine, nutritional and metabolic diseases	1:109318530:110318530	1650	0.00385857	0.996141	rs646776	0.684762	Endocrine and metabolic	4	ApoB
ApoB	Apolipoprotein B	Apolipoproteins	E4_HYPERLIPNAS	Hyperlipidaemia, other/unspecified	Chapter IV Endocrine, nutritional and metabolic diseases	1:53746772:54746772	1628	0.0184442	0.946164	rs56144543	0.739801	Endocrine and metabolic	4	ApoB
ApoB	Apolipoprotein B	Apolipoproteins	E4_HYPERLIPNAS	Hyperlipidaemia, other/unspecified	Chapter IV Endocrine, nutritional and metabolic diseases	1:55005647:56005647	2147	1.28e-14	1	rs11591147	1	Endocrine and metabolic	4	ApoB
ApoB	Apolipoprotein B	Apolipoproteins	E4_HYPERLIPNAS	Hyperlipidaemia, other/unspecified	Chapter IV Endocrine, nutritional and metabolic diseases	11:116148917:117148917	2012	2.47e-05	0.999975	rs3741298	1	Endocrine and metabolic	4	ApoB
ApoB	Apolipoprotein B	Apolipoproteins	E4_HYPERLIPNAS	Hyperlipidaemia, other/unspecified	Chapter IV Endocrine, nutritional and metabolic diseases	16:71640553:72640553	1602	0.0220037	0.970065	rs34042070	0.423858	Endocrine and metabolic	4	ApoB
ApoB	Apolipoprotein B	Apolipoproteins	E4_HYPERLIPNAS	Hyperlipidaemia, other/unspecified	Chapter IV Endocrine, nutritional and metabolic diseases	17:4192640:5192640	1893	0.0125644	0.892235	rs79202680	0.999654	Endocrine and metabolic	4	ApoB
ApoB	Apolipoprotein B	Apolipoproteins	E4_HYPERLIPNAS	Hyperlipidaemia, other/unspecified	Chapter IV Endocrine, nutritional and metabolic diseases	19:10697598:11697598	1702	0.0114791	0.988521	rs6511720	0.405997	Endocrine and metabolic	4	ApoB
ApoB	Apolipoprotein B	Apolipoproteins	E4_HYPERLIPNAS	Hyperlipidaemia, other/unspecified	Chapter IV Endocrine, nutritional and metabolic diseases	19:44912079:45912079	1889	0	1	rs7412	1	Endocrine and metabolic	4	ApoB
ApoB	Apolipoprotein B	Apolipoproteins	E4_HYPERLIPNAS	Hyperlipidaemia, other/unspecified	Chapter IV Endocrine, nutritional and metabolic diseases	2:43579310:44579310	2134	0.0187942	0.981203	rs3923912	0.78795	Endocrine and metabolic	4	ApoB
ApoB	Apolipoprotein B	Apolipoproteins	E4_HYPERLIPNAS	Hyperlipidaemia, other/unspecified	Chapter IV Endocrine, nutritional and metabolic diseases	4:73020265:74020265	1530	5.47e-06	0.999994	rs190671241	1	Endocrine and metabolic	4	ApoB
ApoB	Apolipoprotein B	Apolipoproteins	E4_HYPERLIPNAS	Hyperlipidaemia, other/unspecified	Chapter IV Endocrine, nutritional and metabolic diseases	4:74293806:75293806	1472	0.000319497	0.99968	rs185567543	0.984726	Endocrine and metabolic	4	ApoB
ApoB	Apolipoprotein B	Apolipoproteins	E4_HYPERLIPNAS	Hyperlipidaemia, other/unspecified	Chapter IV Endocrine, nutritional and metabolic diseases	5:74156539:75156539	1500	0.012102	0.987478	rs12654264	0.268384	Endocrine and metabolic	4	ApoB
ApoB	Apolipoprotein B	Apolipoproteins	E4_HYPERLIPNAS	Hyperlipidaemia, other/unspecified	Chapter IV Endocrine, nutritional and metabolic diseases	7:44080876:45080876	1534	0.076332	0.91944	rs41279633	0.999998	Endocrine and metabolic	4	ApoB
ApoB	Apolipoprotein B	Apolipoproteins	E4_HYPERLIPNAS	Hyperlipidaemia, other/unspecified	Chapter IV Endocrine, nutritional and metabolic diseases	8:125982077:126982077	1630	0.0340338	0.965966	rs2954021	0.999987	Endocrine and metabolic	4	ApoB
ApoB	Apolipoprotein B	Apolipoproteins	E4_HYPERLIPNAS	Hyperlipidaemia, other/unspecified	Chapter IV Endocrine, nutritional and metabolic diseases	9:135655000:136655000	2142	0.000355617	0.999621	rs635634	0.999739	Endocrine and metabolic	4	ApoB
ApoB	Apolipoprotein B	Apolipoproteins	E4_LIPOPROT	Disorders of lipoprotein metabolism and other lipidaemias	Chapter IV Endocrine, nutritional and metabolic diseases	1:109318530:110318530	1650	0.00325161	0.996748	rs646776	0.630915	Endocrine and metabolic	4	ApoB
ApoB	Apolipoprotein B	Apolipoproteins	E4_LIPOPROT	Disorders of lipoprotein metabolism and other lipidaemias	Chapter IV Endocrine, nutritional and metabolic diseases	1:234357676:235357676	1847	0.00599242	0.992688	rs496654	0.33565	Endocrine and metabolic	4	ApoB
ApoB	Apolipoprotein B	Apolipoproteins	E4_LIPOPROT	Disorders of lipoprotein metabolism and other lipidaemias	Chapter IV Endocrine, nutritional and metabolic diseases	1:26784913:27784913	1145	0.000553433	0.999446	rs79598313	0.957585	Endocrine and metabolic	4	ApoB
ApoB	Apolipoprotein B	Apolipoproteins	E4_LIPOPROT	Disorders of lipoprotein metabolism and other lipidaemias	Chapter IV Endocrine, nutritional and metabolic diseases	1:53746772:54746772	1628	0.0375068	0.962453	rs56144543	0.758294	Endocrine and metabolic	4	ApoB
ApoB	Apolipoprotein B	Apolipoproteins	E4_LIPOPROT	Disorders of lipoprotein metabolism and other lipidaemias	Chapter IV Endocrine, nutritional and metabolic diseases	1:55005647:56005647	2147	0	1	rs11591147	1	Endocrine and metabolic	4	ApoB
ApoB	Apolipoprotein B	Apolipoproteins	E4_LIPOPROT	Disorders of lipoprotein metabolism and other lipidaemias	Chapter IV Endocrine, nutritional and metabolic diseases	1:62436912:63436912	1715	0.0910449	0.908177	rs1305521	0.125337	Endocrine and metabolic	4	ApoB
ApoB	Apolipoprotein B	Apolipoproteins	E4_LIPOPROT	Disorders of lipoprotein metabolism and other lipidaemias	Chapter IV Endocrine, nutritional and metabolic diseases	11:116148917:117148917	2012	8.07e-07	0.999999	rs3741298	1	Endocrine and metabolic	4	ApoB
ApoB	Apolipoprotein B	Apolipoproteins	E4_LIPOPROT	Disorders of lipoprotein metabolism and other lipidaemias	Chapter IV Endocrine, nutritional and metabolic diseases	11:125734820:126734820	2157	0.0220585	0.976209	rs59379014	0.29637	Endocrine and metabolic	4	ApoB
ApoB	Apolipoprotein B	Apolipoproteins	E4_LIPOPROT	Disorders of lipoprotein metabolism and other lipidaemias	Chapter IV Endocrine, nutritional and metabolic diseases	11:18132984:19132984	1991	0.0273442	0.900318	rs4369382	0.636525	Endocrine and metabolic	4	ApoB
ApoB	Apolipoprotein B	Apolipoproteins	E4_LIPOPROT	Disorders of lipoprotein metabolism and other lipidaemias	Chapter IV Endocrine, nutritional and metabolic diseases	11:61089481:62089481	1454	0.027663	0.972107	rs174553	0.114775	Endocrine and metabolic	4	ApoB
ApoB	Apolipoprotein B	Apolipoproteins	E4_LIPOPROT	Disorders of lipoprotein metabolism and other lipidaemias	Chapter IV Endocrine, nutritional and metabolic diseases	12:120916988:121916988	1852	0.0061091	0.993845	rs1169288	0.702026	Endocrine and metabolic	4	ApoB
ApoB	Apolipoprotein B	Apolipoproteins	E4_LIPOPROT	Disorders of lipoprotein metabolism and other lipidaemias	Chapter IV Endocrine, nutritional and metabolic diseases	15:58223675:59223675	1815	0.0106048	0.879904	rs1800588	0.855409	Endocrine and metabolic	4	ApoB
ApoB	Apolipoprotein B	Apolipoproteins	E4_LIPOPROT	Disorders of lipoprotein metabolism and other lipidaemias	Chapter IV Endocrine, nutritional and metabolic diseases	16:56497233:57497233	2118	0.00557632	0.993307	rs247616	0.385602	Endocrine and metabolic	4	ApoB
ApoB	Apolipoprotein B	Apolipoproteins	E4_LIPOPROT	Disorders of lipoprotein metabolism and other lipidaemias	Chapter IV Endocrine, nutritional and metabolic diseases	16:71640553:72640553	1602	0.00735408	0.992646	rs34042070	0.5409	Endocrine and metabolic	4	ApoB
ApoB	Apolipoprotein B	Apolipoproteins	E4_LIPOPROT	Disorders of lipoprotein metabolism and other lipidaemias	Chapter IV Endocrine, nutritional and metabolic diseases	17:4192640:5192640	1893	2.31e-05	0.999948	rs79202680	0.999996	Endocrine and metabolic	4	ApoB
ApoB	Apolipoprotein B	Apolipoproteins	E4_LIPOPROT	Disorders of lipoprotein metabolism and other lipidaemias	Chapter IV Endocrine, nutritional and metabolic diseases	17:6569412:7569412	1696	0.0222409	0.940945	rs55714927	0.605714	Endocrine and metabolic	4	ApoB
ApoB	Apolipoprotein B	Apolipoproteins	E4_LIPOPROT	Disorders of lipoprotein metabolism and other lipidaemias	Chapter IV Endocrine, nutritional and metabolic diseases	17:66749711:67749711	1544	0.00130125	0.99831	rs77542162	0.923972	Endocrine and metabolic	4	ApoB
ApoB	Apolipoprotein B	Apolipoproteins	E4_LIPOPROT	Disorders of lipoprotein metabolism and other lipidaemias	Chapter IV Endocrine, nutritional and metabolic diseases	19:10697598:11697598	1702	0.00759749	0.992403	rs73015024	0.807029	Endocrine and metabolic	4	ApoB
ApoB	Apolipoprotein B	Apolipoproteins	E4_LIPOPROT	Disorders of lipoprotein metabolism and other lipidaemias	Chapter IV Endocrine, nutritional and metabolic diseases	19:44912079:45912079	1889	0	1	rs7412	1	Endocrine and metabolic	4	ApoB
ApoB	Apolipoprotein B	Apolipoproteins	E4_LIPOPROT	Disorders of lipoprotein metabolism and other lipidaemias	Chapter IV Endocrine, nutritional and metabolic diseases	2:43579310:44579310	2134	0.0065168	0.993483	rs3923912	0.705623	Endocrine and metabolic	4	ApoB
ApoB	Apolipoprotein B	Apolipoproteins	E4_LIPOPROT	Disorders of lipoprotein metabolism and other lipidaemias	Chapter IV Endocrine, nutritional and metabolic diseases	20:17343968:18343968	2241	0.0162973	0.860409	rs2618566	0.970521	Endocrine and metabolic	4	ApoB
ApoB	Apolipoprotein B	Apolipoproteins	E4_LIPOPROT	Disorders of lipoprotein metabolism and other lipidaemias	Chapter IV Endocrine, nutritional and metabolic diseases	20:38665692:39665692	1632	0.00052175	0.999478	rs74698119	1	Endocrine and metabolic	4	ApoB
ApoB	Apolipoprotein B	Apolipoproteins	E4_LIPOPROT	Disorders of lipoprotein metabolism and other lipidaemias	Chapter IV Endocrine, nutritional and metabolic diseases	4:2952345:3952345	2211	0.00198508	0.997262	rs13108218	0.993669	Endocrine and metabolic	4	ApoB
ApoB	Apolipoprotein B	Apolipoproteins	E4_LIPOPROT	Disorders of lipoprotein metabolism and other lipidaemias	Chapter IV Endocrine, nutritional and metabolic diseases	4:73020265:74020265	1530	8.53e-17	1	rs190671241	1	Endocrine and metabolic	4	ApoB
ApoB	Apolipoprotein B	Apolipoproteins	E4_LIPOPROT	Disorders of lipoprotein metabolism and other lipidaemias	Chapter IV Endocrine, nutritional and metabolic diseases	4:74293806:75293806	1472	0.000189344	0.999811	rs185567543	0.999993	Endocrine and metabolic	4	ApoB
ApoB	Apolipoprotein B	Apolipoproteins	E4_LIPOPROT	Disorders of lipoprotein metabolism and other lipidaemias	Chapter IV Endocrine, nutritional and metabolic diseases	5:155897673:156897673	1906	0.00470499	0.995295	rs55776147	0.30533	Endocrine and metabolic	4	ApoB
ApoB	Apolipoprotein B	Apolipoproteins	E4_LIPOPROT	Disorders of lipoprotein metabolism and other lipidaemias	Chapter IV Endocrine, nutritional and metabolic diseases	5:74156539:75156539	1500	0.00795727	0.992043	rs17244834	0.304811	Endocrine and metabolic	4	ApoB
ApoB	Apolipoprotein B	Apolipoproteins	E4_LIPOPROT	Disorders of lipoprotein metabolism and other lipidaemias	Chapter IV Endocrine, nutritional and metabolic diseases	6:139334012:140334012	1939	0.022747	0.936895	rs2982521	0.483663	Endocrine and metabolic	4	ApoB
ApoB	Apolipoprotein B	Apolipoproteins	E4_LIPOPROT	Disorders of lipoprotein metabolism and other lipidaemias	Chapter IV Endocrine, nutritional and metabolic diseases	7:44080876:45080876	1534	4.13e-07	1	rs41279633	1	Endocrine and metabolic	4	ApoB
ApoB	Apolipoprotein B	Apolipoproteins	E4_LIPOPROT	Disorders of lipoprotein metabolism and other lipidaemias	Chapter IV Endocrine, nutritional and metabolic diseases	8:125982077:126982077	1630	0.000370827	0.999629	rs2954021	0.999999	Endocrine and metabolic	4	ApoB
ApoB	Apolipoprotein B	Apolipoproteins	E4_LIPOPROT	Disorders of lipoprotein metabolism and other lipidaemias	Chapter IV Endocrine, nutritional and metabolic diseases	8:19324667:20324667	2384	0.0882903	0.91171	rs15285	0.343991	Endocrine and metabolic	4	ApoB
ApoB	Apolipoprotein B	Apolipoproteins	E4_LIPOPROT	Disorders of lipoprotein metabolism and other lipidaemias	Chapter IV Endocrine, nutritional and metabolic diseases	9:107161742:108161742	2001	0.00190501	0.997215	rs2740488	0.999535	Endocrine and metabolic	4	ApoB
ApoB	Apolipoprotein B	Apolipoproteins	E4_LIPOPROT	Disorders of lipoprotein metabolism and other lipidaemias	Chapter IV Endocrine, nutritional and metabolic diseases	9:135655000:136655000	2142	5.06e-06	0.999995	rs635634	0.999997	Endocrine and metabolic	4	ApoB
ApoB	Apolipoprotein B	Apolipoproteins	E4_LIPOPROT	Disorders of lipoprotein metabolism and other lipidaemias	Chapter IV Endocrine, nutritional and metabolic diseases	9:16401228:17401228	2034	0.021677	0.851598	rs13300853	0.99536	Endocrine and metabolic	4	ApoB
ApoB	Apolipoprotein B	Apolipoproteins	E4_METABOLIA	Metabolic disorders	Chapter IV Endocrine, nutritional and metabolic diseases	1:109318530:110318530	1650	0.00291625	0.997084	rs646776	0.653418	Endocrine and metabolic	4	ApoB
ApoB	Apolipoprotein B	Apolipoproteins	E4_METABOLIA	Metabolic disorders	Chapter IV Endocrine, nutritional and metabolic diseases	1:234357676:235357676	1847	0.0208011	0.802975	rs496654	0.244468	Endocrine and metabolic	4	ApoB
ApoB	Apolipoprotein B	Apolipoproteins	E4_METABOLIA	Metabolic disorders	Chapter IV Endocrine, nutritional and metabolic diseases	1:26784913:27784913	1145	0.000641663	0.999354	rs79598313	0.947246	Endocrine and metabolic	4	ApoB
ApoB	Apolipoprotein B	Apolipoproteins	E4_METABOLIA	Metabolic disorders	Chapter IV Endocrine, nutritional and metabolic diseases	1:53746772:54746772	1628	0.017232	0.982305	rs56144543	0.846711	Endocrine and metabolic	4	ApoB
ApoB	Apolipoprotein B	Apolipoproteins	E4_METABOLIA	Metabolic disorders	Chapter IV Endocrine, nutritional and metabolic diseases	1:55005647:56005647	2147	0	1	rs11591147	1	Endocrine and metabolic	4	ApoB
ApoB	Apolipoprotein B	Apolipoproteins	E4_METABOLIA	Metabolic disorders	Chapter IV Endocrine, nutritional and metabolic diseases	1:62436912:63436912	1715	0.0929156	0.901549	rs1305521	0.107118	Endocrine and metabolic	4	ApoB
ApoB	Apolipoprotein B	Apolipoproteins	E4_METABOLIA	Metabolic disorders	Chapter IV Endocrine, nutritional and metabolic diseases	11:116148917:117148917	2012	3.12e-06	0.999997	rs3741298	1	Endocrine and metabolic	4	ApoB
ApoB	Apolipoprotein B	Apolipoproteins	E4_METABOLIA	Metabolic disorders	Chapter IV Endocrine, nutritional and metabolic diseases	11:125734820:126734820	2157	0.0542681	0.914669	rs59379014	0.153696	Endocrine and metabolic	4	ApoB
ApoB	Apolipoprotein B	Apolipoproteins	E4_METABOLIA	Metabolic disorders	Chapter IV Endocrine, nutritional and metabolic diseases	11:61089481:62089481	1454	0.0295365	0.955273	rs174553	0.104912	Endocrine and metabolic	4	ApoB
ApoB	Apolipoprotein B	Apolipoproteins	E4_METABOLIA	Metabolic disorders	Chapter IV Endocrine, nutritional and metabolic diseases	12:120916988:121916988	1852	0.0225292	0.975998	rs1169288	0.758993	Endocrine and metabolic	4	ApoB
ApoB	Apolipoprotein B	Apolipoproteins	E4_METABOLIA	Metabolic disorders	Chapter IV Endocrine, nutritional and metabolic diseases	16:56497233:57497233	2118	0.00844776	0.962997	rs183130	0.377872	Endocrine and metabolic	4	ApoB
ApoB	Apolipoprotein B	Apolipoproteins	E4_METABOLIA	Metabolic disorders	Chapter IV Endocrine, nutritional and metabolic diseases	16:71640553:72640553	1602	0.026565	0.973435	rs34042070	0.396881	Endocrine and metabolic	4	ApoB
ApoB	Apolipoprotein B	Apolipoproteins	E4_METABOLIA	Metabolic disorders	Chapter IV Endocrine, nutritional and metabolic diseases	17:4192640:5192640	1893	5.86e-05	0.999656	rs79202680	0.999994	Endocrine and metabolic	4	ApoB
ApoB	Apolipoprotein B	Apolipoproteins	E4_METABOLIA	Metabolic disorders	Chapter IV Endocrine, nutritional and metabolic diseases	17:66749711:67749711	1544	0.00253627	0.984297	rs77542162	0.912697	Endocrine and metabolic	4	ApoB
ApoB	Apolipoprotein B	Apolipoproteins	E4_METABOLIA	Metabolic disorders	Chapter IV Endocrine, nutritional and metabolic diseases	19:10697598:11697598	1702	0.00981963	0.99018	rs73015024	0.748197	Endocrine and metabolic	4	ApoB
ApoB	Apolipoprotein B	Apolipoproteins	E4_METABOLIA	Metabolic disorders	Chapter IV Endocrine, nutritional and metabolic diseases	19:44912079:45912079	1889	0	1	rs7412	1	Endocrine and metabolic	4	ApoB
ApoB	Apolipoprotein B	Apolipoproteins	E4_METABOLIA	Metabolic disorders	Chapter IV Endocrine, nutritional and metabolic diseases	20:38665692:39665692	1632	0.00397287	0.995772	rs74698119	1	Endocrine and metabolic	4	ApoB
ApoB	Apolipoprotein B	Apolipoproteins	E4_METABOLIA	Metabolic disorders	Chapter IV Endocrine, nutritional and metabolic diseases	4:2952345:3952345	2211	0.0101834	0.980051	rs13108218	0.973067	Endocrine and metabolic	4	ApoB
ApoB	Apolipoprotein B	Apolipoproteins	E4_METABOLIA	Metabolic disorders	Chapter IV Endocrine, nutritional and metabolic diseases	4:73020265:74020265	1530	6.39e-12	1	rs190671241	1	Endocrine and metabolic	4	ApoB
ApoB	Apolipoprotein B	Apolipoproteins	E4_METABOLIA	Metabolic disorders	Chapter IV Endocrine, nutritional and metabolic diseases	4:74293806:75293806	1472	0.000191344	0.999809	rs185567543	0.999882	Endocrine and metabolic	4	ApoB
ApoB	Apolipoprotein B	Apolipoproteins	E4_METABOLIA	Metabolic disorders	Chapter IV Endocrine, nutritional and metabolic diseases	5:155897673:156897673	1906	0.00660797	0.991225	rs58198139	0.32239	Endocrine and metabolic	4	ApoB
ApoB	Apolipoprotein B	Apolipoproteins	E4_METABOLIA	Metabolic disorders	Chapter IV Endocrine, nutritional and metabolic diseases	5:74156539:75156539	1500	0.00782875	0.992171	rs12654264	0.283188	Endocrine and metabolic	4	ApoB
ApoB	Apolipoprotein B	Apolipoproteins	E4_METABOLIA	Metabolic disorders	Chapter IV Endocrine, nutritional and metabolic diseases	7:21111970:22111970	2583	0.0484318	0.891269	rs55649657	0.431208	Endocrine and metabolic	4	ApoB
ApoB	Apolipoprotein B	Apolipoproteins	E4_METABOLIA	Metabolic disorders	Chapter IV Endocrine, nutritional and metabolic diseases	7:44080876:45080876	1534	0.000500427	0.999473	rs41279633	1	Endocrine and metabolic	4	ApoB
ApoB	Apolipoprotein B	Apolipoproteins	E4_METABOLIA	Metabolic disorders	Chapter IV Endocrine, nutritional and metabolic diseases	8:125982077:126982077	1630	0.000105155	0.999895	rs2954021	0.999998	Endocrine and metabolic	4	ApoB
ApoB	Apolipoprotein B	Apolipoproteins	E4_METABOLIA	Metabolic disorders	Chapter IV Endocrine, nutritional and metabolic diseases	8:19324667:20324667	2384	0.0824644	0.917533	rs15285	0.379562	Endocrine and metabolic	4	ApoB
ApoB	Apolipoprotein B	Apolipoproteins	E4_METABOLIA	Metabolic disorders	Chapter IV Endocrine, nutritional and metabolic diseases	9:107161742:108161742	2001	0.0312761	0.888323	rs2740488	0.999568	Endocrine and metabolic	4	ApoB
ApoB	Apolipoprotein B	Apolipoproteins	E4_METABOLIA	Metabolic disorders	Chapter IV Endocrine, nutritional and metabolic diseases	9:135655000:136655000	2142	0.000234211	0.999766	rs635634	0.999805	Endocrine and metabolic	4	ApoB
ApoB	Apolipoprotein B	Apolipoproteins	I9_ANGINA	Angina pectoris	Chapter IX Diseases of the circulatory system	1:109318530:110318530	1650	0.00230015	0.9977	rs646776	0.724773	Circulatory	9	ApoB
ApoB	Apolipoprotein B	Apolipoproteins	I9_ANGINA	Angina pectoris	Chapter IX Diseases of the circulatory system	1:26784913:27784913	1145	0.0039532	0.979047	rs79598313	0.949733	Circulatory	9	ApoB
ApoB	Apolipoprotein B	Apolipoproteins	I9_ANGINA	Angina pectoris	Chapter IX Diseases of the circulatory system	1:55005647:56005647	2147	1.16e-09	1	rs11591147	1	Circulatory	9	ApoB
ApoB	Apolipoprotein B	Apolipoproteins	I9_ANGINA	Angina pectoris	Chapter IX Diseases of the circulatory system	11:116148917:117148917	2012	0.000358147	0.999641	rs3741298	0.999995	Circulatory	9	ApoB
ApoB	Apolipoprotein B	Apolipoproteins	I9_ANGINA	Angina pectoris	Chapter IX Diseases of the circulatory system	16:56497233:57497233	2118	0.00431455	0.995618	rs183130	0.402222	Circulatory	9	ApoB
ApoB	Apolipoprotein B	Apolipoproteins	I9_ANGINA	Angina pectoris	Chapter IX Diseases of the circulatory system	16:71640553:72640553	1602	0.0203006	0.979088	rs3794695	0.366446	Circulatory	9	ApoB
ApoB	Apolipoprotein B	Apolipoproteins	I9_ANGINA	Angina pectoris	Chapter IX Diseases of the circulatory system	19:18879549:19879549	1707	0.0152651	0.969914	rs58542926	0.991547	Circulatory	9	ApoB
ApoB	Apolipoprotein B	Apolipoproteins	I9_ANGINA	Angina pectoris	Chapter IX Diseases of the circulatory system	19:44912079:45912079	1889	1.77e-11	1	rs7412	1	Circulatory	9	ApoB
ApoB	Apolipoprotein B	Apolipoproteins	I9_ANGINA	Angina pectoris	Chapter IX Diseases of the circulatory system	20:38665692:39665692	1632	0.0395033	0.930658	rs74698119	0.999999	Circulatory	9	ApoB
ApoB	Apolipoprotein B	Apolipoproteins	I9_ANGINA	Angina pectoris	Chapter IX Diseases of the circulatory system	8:125982077:126982077	1630	0.00729978	0.992697	rs2954021	0.999859	Circulatory	9	ApoB
ApoB	Apolipoprotein B	Apolipoproteins	I9_ANGINA	Angina pectoris	Chapter IX Diseases of the circulatory system	8:19324667:20324667	2384	0.0831357	0.916451	rs15285	0.348485	Circulatory	9	ApoB
ApoB	Apolipoprotein B	Apolipoproteins	I9_ANGINA	Angina pectoris	Chapter IX Diseases of the circulatory system	9:135655000:136655000	2142	0.0598766	0.829777	rs635634	0.999543	Circulatory	9	ApoB
ApoB	Apolipoprotein B	Apolipoproteins	I9_ANGINA	Angina pectoris	Chapter IX Diseases of the circulatory system	9:16401228:17401228	2034	0.00910514	0.966615	rs13300853	0.990434	Circulatory	9	ApoB
ApoB	Apolipoprotein B	Apolipoproteins	I9_CORATHER	Coronary atherosclerosis	Chapter IX Diseases of the circulatory system	1:109318530:110318530	1650	0.00235329	0.997647	rs646776	0.682446	Circulatory	9	ApoB
ApoB	Apolipoprotein B	Apolipoproteins	I9_CORATHER	Coronary atherosclerosis	Chapter IX Diseases of the circulatory system	1:26784913:27784913	1145	0.00194691	0.986547	rs79598313	0.921424	Circulatory	9	ApoB
ApoB	Apolipoprotein B	Apolipoproteins	I9_CORATHER	Coronary atherosclerosis	Chapter IX Diseases of the circulatory system	1:55005647:56005647	2147	5.13e-10	1	rs11591147	1	Circulatory	9	ApoB
ApoB	Apolipoprotein B	Apolipoproteins	I9_CORATHER	Coronary atherosclerosis	Chapter IX Diseases of the circulatory system	11:116148917:117148917	2012	0.000163854	0.999836	rs3741298	0.999998	Circulatory	9	ApoB
ApoB	Apolipoprotein B	Apolipoproteins	I9_CORATHER	Coronary atherosclerosis	Chapter IX Diseases of the circulatory system	11:125734820:126734820	2157	0.0277079	0.942271	rs59379014	0.308945	Circulatory	9	ApoB
ApoB	Apolipoprotein B	Apolipoproteins	I9_CORATHER	Coronary atherosclerosis	Chapter IX Diseases of the circulatory system	16:56497233:57497233	2118	0.0050749	0.994674	rs247616	0.379814	Circulatory	9	ApoB
ApoB	Apolipoprotein B	Apolipoproteins	I9_CORATHER	Coronary atherosclerosis	Chapter IX Diseases of the circulatory system	19:10697598:11697598	1702	0.0118312	0.988169	rs73015024	0.470023	Circulatory	9	ApoB
ApoB	Apolipoprotein B	Apolipoproteins	I9_CORATHER	Coronary atherosclerosis	Chapter IX Diseases of the circulatory system	19:18879549:19879549	1707	0.0354563	0.964096	rs58542926	0.9872	Circulatory	9	ApoB
ApoB	Apolipoprotein B	Apolipoproteins	I9_CORATHER	Coronary atherosclerosis	Chapter IX Diseases of the circulatory system	19:44912079:45912079	1889	0	1	rs7412	1	Circulatory	9	ApoB
ApoB	Apolipoprotein B	Apolipoproteins	I9_CORATHER	Coronary atherosclerosis	Chapter IX Diseases of the circulatory system	2:43579310:44579310	2134	0.0416901	0.952771	rs3923912	0.540473	Circulatory	9	ApoB
ApoB	Apolipoprotein B	Apolipoproteins	I9_CORATHER	Coronary atherosclerosis	Chapter IX Diseases of the circulatory system	4:2952345:3952345	2211	0.122654	0.822981	rs10007119	0.388368	Circulatory	9	ApoB
ApoB	Apolipoprotein B	Apolipoproteins	I9_CORATHER	Coronary atherosclerosis	Chapter IX Diseases of the circulatory system	8:125982077:126982077	1630	0.00947433	0.990526	rs2954021	0.999818	Circulatory	9	ApoB
ApoB	Apolipoprotein B	Apolipoproteins	I9_CORATHER	Coronary atherosclerosis	Chapter IX Diseases of the circulatory system	8:19324667:20324667	2384	0.0598665	0.940134	rs15285	0.542316	Circulatory	9	ApoB
ApoB	Apolipoprotein B	Apolipoproteins	I9_CORATHER	Coronary atherosclerosis	Chapter IX Diseases of the circulatory system	9:135655000:136655000	2142	0.000179119	0.999785	rs635634	0.999888	Circulatory	9	ApoB
ApoB_by_ApoA1	Apolipoprotein B to Apolipoprotein A1 ratio	Ratio	E4_FH	Familial hypercholesterolemia	Chapter IV Endocrine, nutritional and metabolic diseases	1:109318530:110318530	1649	0.00266516	0.997335	rs646776	0.653102	Endocrine and metabolic	4	ApoB/ApoA1
ApoB_by_ApoA1	Apolipoprotein B to Apolipoprotein A1 ratio	Ratio	E4_FH	Familial hypercholesterolemia	Chapter IV Endocrine, nutritional and metabolic diseases	1:55005647:56005647	2148	2.02e-09	1	rs11591147	1	Endocrine and metabolic	4	ApoB/ApoA1
ApoB_by_ApoA1	Apolipoprotein B to Apolipoprotein A1 ratio	Ratio	E4_FH	Familial hypercholesterolemia	Chapter IV Endocrine, nutritional and metabolic diseases	11:116148917:117148917	2012	0.0209335	0.979066	rs651821	0.802766	Endocrine and metabolic	4	ApoB/ApoA1
ApoB_by_ApoA1	Apolipoprotein B to Apolipoprotein A1 ratio	Ratio	E4_FH	Familial hypercholesterolemia	Chapter IV Endocrine, nutritional and metabolic diseases	19:10690652:11690652	1697	0.0124487	0.987551	rs115594766	0.335251	Endocrine and metabolic	4	ApoB/ApoA1
ApoB_by_ApoA1	Apolipoprotein B to Apolipoprotein A1 ratio	Ratio	E4_FH	Familial hypercholesterolemia	Chapter IV Endocrine, nutritional and metabolic diseases	19:18879549:19879549	1707	0.0277627	0.942984	rs58542926	0.994988	Endocrine and metabolic	4	ApoB/ApoA1
ApoB_by_ApoA1	Apolipoprotein B to Apolipoprotein A1 ratio	Ratio	E4_FH	Familial hypercholesterolemia	Chapter IV Endocrine, nutritional and metabolic diseases	19:44912079:45912079	1889	1.43e-11	1	rs7412	1	Endocrine and metabolic	4	ApoB/ApoA1
ApoB_by_ApoA1	Apolipoprotein B to Apolipoprotein A1 ratio	Ratio	E4_FH	Familial hypercholesterolemia	Chapter IV Endocrine, nutritional and metabolic diseases	2:43574000:44574000	2140	0.0178779	0.889907	rs3923912	0.43975	Endocrine and metabolic	4	ApoB/ApoA1
ApoB_by_ApoA1	Apolipoprotein B to Apolipoprotein A1 ratio	Ratio	E4_FH	Familial hypercholesterolemia	Chapter IV Endocrine, nutritional and metabolic diseases	4:73020265:74020265	1530	3.43e-05	0.999949	rs190671241	1	Endocrine and metabolic	4	ApoB/ApoA1
ApoB_by_ApoA1	Apolipoprotein B to Apolipoprotein A1 ratio	Ratio	E4_FH	Familial hypercholesterolemia	Chapter IV Endocrine, nutritional and metabolic diseases	4:74293806:75293806	1472	0.00059015	0.998185	rs185567543	0.994311	Endocrine and metabolic	4	ApoB/ApoA1
ApoB_by_ApoA1	Apolipoprotein B to Apolipoprotein A1 ratio	Ratio	E4_FH	Familial hypercholesterolemia	Chapter IV Endocrine, nutritional and metabolic diseases	5:74156539:75156539	1494	0.0109643	0.988478	rs12654264	0.309255	Endocrine and metabolic	4	ApoB/ApoA1
ApoB_by_ApoA1	Apolipoprotein B to Apolipoprotein A1 ratio	Ratio	E4_FH	Familial hypercholesterolemia	Chapter IV Endocrine, nutritional and metabolic diseases	8:125982077:126982077	1630	0.0365691	0.963428	rs2954021	0.873659	Endocrine and metabolic	4	ApoB/ApoA1
ApoB_by_ApoA1	Apolipoprotein B to Apolipoprotein A1 ratio	Ratio	E4_FH	Familial hypercholesterolemia	Chapter IV Endocrine, nutritional and metabolic diseases	9:135646597:136646597	2122	0.00254909	0.997325	rs635634	0.899345	Endocrine and metabolic	4	ApoB/ApoA1
ApoB_by_ApoA1	Apolipoprotein B to Apolipoprotein A1 ratio	Ratio	E4_HYPERCHOL	Pure hypercholesterolaemia	Chapter IV Endocrine, nutritional and metabolic diseases	1:109318530:110318530	1649	0.00303061	0.996969	rs646776	0.527542	Endocrine and metabolic	4	ApoB/ApoA1
ApoB_by_ApoA1	Apolipoprotein B to Apolipoprotein A1 ratio	Ratio	E4_HYPERCHOL	Pure hypercholesterolaemia	Chapter IV Endocrine, nutritional and metabolic diseases	1:234357676:235357676	1846	0.00691303	0.992679	rs496654	0.23908	Endocrine and metabolic	4	ApoB/ApoA1
ApoB_by_ApoA1	Apolipoprotein B to Apolipoprotein A1 ratio	Ratio	E4_HYPERCHOL	Pure hypercholesterolaemia	Chapter IV Endocrine, nutritional and metabolic diseases	1:26784913:27784913	1144	0.00153921	0.99846	rs79598313	0.87062	Endocrine and metabolic	4	ApoB/ApoA1
ApoB_by_ApoA1	Apolipoprotein B to Apolipoprotein A1 ratio	Ratio	E4_HYPERCHOL	Pure hypercholesterolaemia	Chapter IV Endocrine, nutritional and metabolic diseases	1:53746772:54746772	1626	0.121832	0.867597	rs56144543	0.698119	Endocrine and metabolic	4	ApoB/ApoA1
ApoB_by_ApoA1	Apolipoprotein B to Apolipoprotein A1 ratio	Ratio	E4_HYPERCHOL	Pure hypercholesterolaemia	Chapter IV Endocrine, nutritional and metabolic diseases	1:55005647:56005647	2148	0	1	rs11591147	1	Endocrine and metabolic	4	ApoB/ApoA1
ApoB_by_ApoA1	Apolipoprotein B to Apolipoprotein A1 ratio	Ratio	E4_HYPERCHOL	Pure hypercholesterolaemia	Chapter IV Endocrine, nutritional and metabolic diseases	1:62534363:63534363	1738	0.0974091	0.853787	rs1305521	0.0717352	Endocrine and metabolic	4	ApoB/ApoA1
ApoB_by_ApoA1	Apolipoprotein B to Apolipoprotein A1 ratio	Ratio	E4_HYPERCHOL	Pure hypercholesterolaemia	Chapter IV Endocrine, nutritional and metabolic diseases	11:116148917:117148917	2012	0.00111073	0.998889	rs651821	0.996324	Endocrine and metabolic	4	ApoB/ApoA1
ApoB_by_ApoA1	Apolipoprotein B to Apolipoprotein A1 ratio	Ratio	E4_HYPERCHOL	Pure hypercholesterolaemia	Chapter IV Endocrine, nutritional and metabolic diseases	11:125718773:126718773	2145	0.00876334	0.981773	rs59379014	0.400149	Endocrine and metabolic	4	ApoB/ApoA1
ApoB_by_ApoA1	Apolipoprotein B to Apolipoprotein A1 ratio	Ratio	E4_HYPERCHOL	Pure hypercholesterolaemia	Chapter IV Endocrine, nutritional and metabolic diseases	16:56491363:57491363	2121	0.00677424	0.991732	rs183130	0.967388	Endocrine and metabolic	4	ApoB/ApoA1
ApoB_by_ApoA1	Apolipoprotein B to Apolipoprotein A1 ratio	Ratio	E4_HYPERCHOL	Pure hypercholesterolaemia	Chapter IV Endocrine, nutritional and metabolic diseases	16:71640553:72640553	1600	0.00326523	0.996731	rs34042070	0.466955	Endocrine and metabolic	4	ApoB/ApoA1
ApoB_by_ApoA1	Apolipoprotein B to Apolipoprotein A1 ratio	Ratio	E4_HYPERCHOL	Pure hypercholesterolaemia	Chapter IV Endocrine, nutritional and metabolic diseases	17:66581278:67581278	1631	0.000939957	0.997713	rs77542162	0.960188	Endocrine and metabolic	4	ApoB/ApoA1
ApoB_by_ApoA1	Apolipoprotein B to Apolipoprotein A1 ratio	Ratio	E4_HYPERCHOL	Pure hypercholesterolaemia	Chapter IV Endocrine, nutritional and metabolic diseases	19:10690652:11690652	1697	0.00981805	0.990182	rs73015024	0.596902	Endocrine and metabolic	4	ApoB/ApoA1
ApoB_by_ApoA1	Apolipoprotein B to Apolipoprotein A1 ratio	Ratio	E4_HYPERCHOL	Pure hypercholesterolaemia	Chapter IV Endocrine, nutritional and metabolic diseases	19:44912079:45912079	1889	0	1	rs7412	1	Endocrine and metabolic	4	ApoB/ApoA1
ApoB_by_ApoA1	Apolipoprotein B to Apolipoprotein A1 ratio	Ratio	E4_HYPERCHOL	Pure hypercholesterolaemia	Chapter IV Endocrine, nutritional and metabolic diseases	2:120806758:121806758	1728	0.0108343	0.872456	rs35932591	0.947665	Endocrine and metabolic	4	ApoB/ApoA1
ApoB_by_ApoA1	Apolipoprotein B to Apolipoprotein A1 ratio	Ratio	E4_HYPERCHOL	Pure hypercholesterolaemia	Chapter IV Endocrine, nutritional and metabolic diseases	2:165028876:166028876	1488	0.00943745	0.934988	rs13389219	0.482915	Endocrine and metabolic	4	ApoB/ApoA1
ApoB_by_ApoA1	Apolipoprotein B to Apolipoprotein A1 ratio	Ratio	E4_HYPERCHOL	Pure hypercholesterolaemia	Chapter IV Endocrine, nutritional and metabolic diseases	2:27230940:28230940	1209	0.0865094	0.913401	rs780095	0.971291	Endocrine and metabolic	4	ApoB/ApoA1
ApoB_by_ApoA1	Apolipoprotein B to Apolipoprotein A1 ratio	Ratio	E4_HYPERCHOL	Pure hypercholesterolaemia	Chapter IV Endocrine, nutritional and metabolic diseases	2:43574000:44574000	2140	0.0048828	0.995117	rs9753033	0.412811	Endocrine and metabolic	4	ApoB/ApoA1
ApoB_by_ApoA1	Apolipoprotein B to Apolipoprotein A1 ratio	Ratio	E4_HYPERCHOL	Pure hypercholesterolaemia	Chapter IV Endocrine, nutritional and metabolic diseases	3:135432359:136432359	1184	0.0295524	0.850623	rs687339	0.903262	Endocrine and metabolic	4	ApoB/ApoA1
ApoB_by_ApoA1	Apolipoprotein B to Apolipoprotein A1 ratio	Ratio	E4_HYPERCHOL	Pure hypercholesterolaemia	Chapter IV Endocrine, nutritional and metabolic diseases	4:73020265:74020265	1530	6.83e-10	1	rs190671241	1	Endocrine and metabolic	4	ApoB/ApoA1
ApoB_by_ApoA1	Apolipoprotein B to Apolipoprotein A1 ratio	Ratio	E4_HYPERCHOL	Pure hypercholesterolaemia	Chapter IV Endocrine, nutritional and metabolic diseases	4:74293806:75293806	1472	0.000357351	0.998647	rs185567543	0.9824	Endocrine and metabolic	4	ApoB/ApoA1
ApoB_by_ApoA1	Apolipoprotein B to Apolipoprotein A1 ratio	Ratio	E4_HYPERCHOL	Pure hypercholesterolaemia	Chapter IV Endocrine, nutritional and metabolic diseases	5:155891628:156891628	1910	0.00892311	0.99104	rs55776147	0.313352	Endocrine and metabolic	4	ApoB/ApoA1
ApoB_by_ApoA1	Apolipoprotein B to Apolipoprotein A1 ratio	Ratio	E4_HYPERCHOL	Pure hypercholesterolaemia	Chapter IV Endocrine, nutritional and metabolic diseases	5:74156539:75156539	1494	0.00863862	0.991361	rs12654264	0.26125	Endocrine and metabolic	4	ApoB/ApoA1
ApoB_by_ApoA1	Apolipoprotein B to Apolipoprotein A1 ratio	Ratio	E4_HYPERCHOL	Pure hypercholesterolaemia	Chapter IV Endocrine, nutritional and metabolic diseases	7:21111187:22111187	2581	0.0492061	0.938421	rs55649657	0.308149	Endocrine and metabolic	4	ApoB/ApoA1
ApoB_by_ApoA1	Apolipoprotein B to Apolipoprotein A1 ratio	Ratio	E4_HYPERCHOL	Pure hypercholesterolaemia	Chapter IV Endocrine, nutritional and metabolic diseases	7:44080876:45080876	1533	2.93e-06	0.999997	rs41279633	1	Endocrine and metabolic	4	ApoB/ApoA1
ApoB_by_ApoA1	Apolipoprotein B to Apolipoprotein A1 ratio	Ratio	E4_HYPERCHOL	Pure hypercholesterolaemia	Chapter IV Endocrine, nutritional and metabolic diseases	8:125982077:126982077	1630	0.00157247	0.998428	rs2954021	0.996332	Endocrine and metabolic	4	ApoB/ApoA1
ApoB_by_ApoA1	Apolipoprotein B to Apolipoprotein A1 ratio	Ratio	E4_HYPERCHOL	Pure hypercholesterolaemia	Chapter IV Endocrine, nutritional and metabolic diseases	8:19324667:20324667	2384	0.0395578	0.96044	rs15285	0.964841	Endocrine and metabolic	4	ApoB/ApoA1
ApoB_by_ApoA1	Apolipoprotein B to Apolipoprotein A1 ratio	Ratio	E4_HYPERCHOL	Pure hypercholesterolaemia	Chapter IV Endocrine, nutritional and metabolic diseases	9:135646597:136646597	2122	0.00210957	0.99789	rs635634	0.993487	Endocrine and metabolic	4	ApoB/ApoA1
ApoB_by_ApoA1	Apolipoprotein B to Apolipoprotein A1 ratio	Ratio	E4_HYPERLIPNAS	Hyperlipidaemia, other/unspecified	Chapter IV Endocrine, nutritional and metabolic diseases	1:109318530:110318530	1649	0.00382856	0.996171	rs646776	0.558699	Endocrine and metabolic	4	ApoB/ApoA1
ApoB_by_ApoA1	Apolipoprotein B to Apolipoprotein A1 ratio	Ratio	E4_HYPERLIPNAS	Hyperlipidaemia, other/unspecified	Chapter IV Endocrine, nutritional and metabolic diseases	1:53746772:54746772	1626	0.00538531	0.982953	rs56144543	0.768492	Endocrine and metabolic	4	ApoB/ApoA1
ApoB_by_ApoA1	Apolipoprotein B to Apolipoprotein A1 ratio	Ratio	E4_HYPERLIPNAS	Hyperlipidaemia, other/unspecified	Chapter IV Endocrine, nutritional and metabolic diseases	1:55005647:56005647	2148	1.28e-14	1	rs11591147	1	Endocrine and metabolic	4	ApoB/ApoA1
ApoB_by_ApoA1	Apolipoprotein B to Apolipoprotein A1 ratio	Ratio	E4_HYPERLIPNAS	Hyperlipidaemia, other/unspecified	Chapter IV Endocrine, nutritional and metabolic diseases	11:116148917:117148917	2012	0.0188558	0.981144	rs3741298	1	Endocrine and metabolic	4	ApoB/ApoA1
ApoB_by_ApoA1	Apolipoprotein B to Apolipoprotein A1 ratio	Ratio	E4_HYPERLIPNAS	Hyperlipidaemia, other/unspecified	Chapter IV Endocrine, nutritional and metabolic diseases	16:71640553:72640553	1600	0.0207477	0.971753	rs12924886	0.315453	Endocrine and metabolic	4	ApoB/ApoA1
ApoB_by_ApoA1	Apolipoprotein B to Apolipoprotein A1 ratio	Ratio	E4_HYPERLIPNAS	Hyperlipidaemia, other/unspecified	Chapter IV Endocrine, nutritional and metabolic diseases	19:10690652:11690652	1697	0.0182562	0.981744	rs73015024	0.367979	Endocrine and metabolic	4	ApoB/ApoA1
ApoB_by_ApoA1	Apolipoprotein B to Apolipoprotein A1 ratio	Ratio	E4_HYPERLIPNAS	Hyperlipidaemia, other/unspecified	Chapter IV Endocrine, nutritional and metabolic diseases	19:44912079:45912079	1889	0	1	rs7412	1	Endocrine and metabolic	4	ApoB/ApoA1
ApoB_by_ApoA1	Apolipoprotein B to Apolipoprotein A1 ratio	Ratio	E4_HYPERLIPNAS	Hyperlipidaemia, other/unspecified	Chapter IV Endocrine, nutritional and metabolic diseases	2:43574000:44574000	2140	0.0214508	0.978546	rs3923912	0.719871	Endocrine and metabolic	4	ApoB/ApoA1
ApoB_by_ApoA1	Apolipoprotein B to Apolipoprotein A1 ratio	Ratio	E4_HYPERLIPNAS	Hyperlipidaemia, other/unspecified	Chapter IV Endocrine, nutritional and metabolic diseases	4:73020265:74020265	1530	5.47e-06	0.999994	rs190671241	1	Endocrine and metabolic	4	ApoB/ApoA1
ApoB_by_ApoA1	Apolipoprotein B to Apolipoprotein A1 ratio	Ratio	E4_HYPERLIPNAS	Hyperlipidaemia, other/unspecified	Chapter IV Endocrine, nutritional and metabolic diseases	4:74293806:75293806	1472	0.000410377	0.998555	rs185567543	0.997494	Endocrine and metabolic	4	ApoB/ApoA1
ApoB_by_ApoA1	Apolipoprotein B to Apolipoprotein A1 ratio	Ratio	E4_HYPERLIPNAS	Hyperlipidaemia, other/unspecified	Chapter IV Endocrine, nutritional and metabolic diseases	5:74156539:75156539	1494	0.0135335	0.986	rs3846662	0.229019	Endocrine and metabolic	4	ApoB/ApoA1
ApoB_by_ApoA1	Apolipoprotein B to Apolipoprotein A1 ratio	Ratio	E4_HYPERLIPNAS	Hyperlipidaemia, other/unspecified	Chapter IV Endocrine, nutritional and metabolic diseases	7:44080876:45080876	1533	0.0763492	0.919422	rs41279633	0.999996	Endocrine and metabolic	4	ApoB/ApoA1
ApoB_by_ApoA1	Apolipoprotein B to Apolipoprotein A1 ratio	Ratio	E4_HYPERLIPNAS	Hyperlipidaemia, other/unspecified	Chapter IV Endocrine, nutritional and metabolic diseases	8:125982077:126982077	1630	0.0350543	0.964946	rs2954021	0.996541	Endocrine and metabolic	4	ApoB/ApoA1
ApoB_by_ApoA1	Apolipoprotein B to Apolipoprotein A1 ratio	Ratio	E4_HYPERLIPNAS	Hyperlipidaemia, other/unspecified	Chapter IV Endocrine, nutritional and metabolic diseases	9:135646597:136646597	2122	0.00216836	0.997777	rs635634	0.752433	Endocrine and metabolic	4	ApoB/ApoA1
ApoB_by_ApoA1	Apolipoprotein B to Apolipoprotein A1 ratio	Ratio	E4_LIPOPROT	Disorders of lipoprotein metabolism and other lipidaemias	Chapter IV Endocrine, nutritional and metabolic diseases	1:109318530:110318530	1649	0.00309703	0.996903	rs629301	0.50092	Endocrine and metabolic	4	ApoB/ApoA1
ApoB_by_ApoA1	Apolipoprotein B to Apolipoprotein A1 ratio	Ratio	E4_LIPOPROT	Disorders of lipoprotein metabolism and other lipidaemias	Chapter IV Endocrine, nutritional and metabolic diseases	1:234357676:235357676	1846	0.0068815	0.991375	rs496654	0.312864	Endocrine and metabolic	4	ApoB/ApoA1
ApoB_by_ApoA1	Apolipoprotein B to Apolipoprotein A1 ratio	Ratio	E4_LIPOPROT	Disorders of lipoprotein metabolism and other lipidaemias	Chapter IV Endocrine, nutritional and metabolic diseases	1:26784913:27784913	1144	0.00126894	0.998731	rs79598313	0.908994	Endocrine and metabolic	4	ApoB/ApoA1
ApoB_by_ApoA1	Apolipoprotein B to Apolipoprotein A1 ratio	Ratio	E4_LIPOPROT	Disorders of lipoprotein metabolism and other lipidaemias	Chapter IV Endocrine, nutritional and metabolic diseases	1:53746772:54746772	1626	0.00838108	0.991591	rs56144543	0.58903	Endocrine and metabolic	4	ApoB/ApoA1
ApoB_by_ApoA1	Apolipoprotein B to Apolipoprotein A1 ratio	Ratio	E4_LIPOPROT	Disorders of lipoprotein metabolism and other lipidaemias	Chapter IV Endocrine, nutritional and metabolic diseases	1:55005647:56005647	2148	0	1	rs11591147	1	Endocrine and metabolic	4	ApoB/ApoA1
ApoB_by_ApoA1	Apolipoprotein B to Apolipoprotein A1 ratio	Ratio	E4_LIPOPROT	Disorders of lipoprotein metabolism and other lipidaemias	Chapter IV Endocrine, nutritional and metabolic diseases	1:62534363:63534363	1738	0.0979306	0.901233	rs7555577	0.0804693	Endocrine and metabolic	4	ApoB/ApoA1
ApoB_by_ApoA1	Apolipoprotein B to Apolipoprotein A1 ratio	Ratio	E4_LIPOPROT	Disorders of lipoprotein metabolism and other lipidaemias	Chapter IV Endocrine, nutritional and metabolic diseases	11:116148917:117148917	2012	0.0184021	0.981598	rs3741298	0.999989	Endocrine and metabolic	4	ApoB/ApoA1
ApoB_by_ApoA1	Apolipoprotein B to Apolipoprotein A1 ratio	Ratio	E4_LIPOPROT	Disorders of lipoprotein metabolism and other lipidaemias	Chapter IV Endocrine, nutritional and metabolic diseases	11:125718773:126718773	2145	0.00686593	0.992543	rs59379014	0.394788	Endocrine and metabolic	4	ApoB/ApoA1
ApoB_by_ApoA1	Apolipoprotein B to Apolipoprotein A1 ratio	Ratio	E4_LIPOPROT	Disorders of lipoprotein metabolism and other lipidaemias	Chapter IV Endocrine, nutritional and metabolic diseases	13:114051993:115051993	1707	0.0271102	0.830777	rs9577923	0.626822	Endocrine and metabolic	4	ApoB/ApoA1
ApoB_by_ApoA1	Apolipoprotein B to Apolipoprotein A1 ratio	Ratio	E4_LIPOPROT	Disorders of lipoprotein metabolism and other lipidaemias	Chapter IV Endocrine, nutritional and metabolic diseases	16:56491363:57491363	2121	0.00596591	0.992852	rs183130	0.967541	Endocrine and metabolic	4	ApoB/ApoA1
ApoB_by_ApoA1	Apolipoprotein B to Apolipoprotein A1 ratio	Ratio	E4_LIPOPROT	Disorders of lipoprotein metabolism and other lipidaemias	Chapter IV Endocrine, nutritional and metabolic diseases	16:71640553:72640553	1600	0.0078057	0.992194	rs34042070	0.442663	Endocrine and metabolic	4	ApoB/ApoA1
ApoB_by_ApoA1	Apolipoprotein B to Apolipoprotein A1 ratio	Ratio	E4_LIPOPROT	Disorders of lipoprotein metabolism and other lipidaemias	Chapter IV Endocrine, nutritional and metabolic diseases	17:66581278:67581278	1631	0.000614709	0.999115	rs77542162	0.96995	Endocrine and metabolic	4	ApoB/ApoA1
ApoB_by_ApoA1	Apolipoprotein B to Apolipoprotein A1 ratio	Ratio	E4_LIPOPROT	Disorders of lipoprotein metabolism and other lipidaemias	Chapter IV Endocrine, nutritional and metabolic diseases	19:10690652:11690652	1697	0.0112004	0.9888	rs73015024	0.737423	Endocrine and metabolic	4	ApoB/ApoA1
ApoB_by_ApoA1	Apolipoprotein B to Apolipoprotein A1 ratio	Ratio	E4_LIPOPROT	Disorders of lipoprotein metabolism and other lipidaemias	Chapter IV Endocrine, nutritional and metabolic diseases	19:44912079:45912079	1889	0	1	rs7412	1	Endocrine and metabolic	4	ApoB/ApoA1
ApoB_by_ApoA1	Apolipoprotein B to Apolipoprotein A1 ratio	Ratio	E4_LIPOPROT	Disorders of lipoprotein metabolism and other lipidaemias	Chapter IV Endocrine, nutritional and metabolic diseases	2:120806758:121806758	1728	0.00586659	0.943091	rs35932591	0.824175	Endocrine and metabolic	4	ApoB/ApoA1
ApoB_by_ApoA1	Apolipoprotein B to Apolipoprotein A1 ratio	Ratio	E4_LIPOPROT	Disorders of lipoprotein metabolism and other lipidaemias	Chapter IV Endocrine, nutritional and metabolic diseases	2:165028876:166028876	1488	0.00366672	0.995641	rs13389219	0.487174	Endocrine and metabolic	4	ApoB/ApoA1
ApoB_by_ApoA1	Apolipoprotein B to Apolipoprotein A1 ratio	Ratio	E4_LIPOPROT	Disorders of lipoprotein metabolism and other lipidaemias	Chapter IV Endocrine, nutritional and metabolic diseases	2:43574000:44574000	2140	0.00619839	0.993802	rs3923912	0.542657	Endocrine and metabolic	4	ApoB/ApoA1
ApoB_by_ApoA1	Apolipoprotein B to Apolipoprotein A1 ratio	Ratio	E4_LIPOPROT	Disorders of lipoprotein metabolism and other lipidaemias	Chapter IV Endocrine, nutritional and metabolic diseases	20:17343968:18343968	2240	0.0226554	0.808655	rs2618566	0.966349	Endocrine and metabolic	4	ApoB/ApoA1
ApoB_by_ApoA1	Apolipoprotein B to Apolipoprotein A1 ratio	Ratio	E4_LIPOPROT	Disorders of lipoprotein metabolism and other lipidaemias	Chapter IV Endocrine, nutritional and metabolic diseases	20:38665692:39665692	1632	0.0952859	0.904692	rs74698119	0.999994	Endocrine and metabolic	4	ApoB/ApoA1
ApoB_by_ApoA1	Apolipoprotein B to Apolipoprotein A1 ratio	Ratio	E4_LIPOPROT	Disorders of lipoprotein metabolism and other lipidaemias	Chapter IV Endocrine, nutritional and metabolic diseases	4:2952345:3952345	2210	0.0960501	0.819508	rs10007119	0.201741	Endocrine and metabolic	4	ApoB/ApoA1
ApoB_by_ApoA1	Apolipoprotein B to Apolipoprotein A1 ratio	Ratio	E4_LIPOPROT	Disorders of lipoprotein metabolism and other lipidaemias	Chapter IV Endocrine, nutritional and metabolic diseases	4:73020265:74020265	1530	6.83e-10	1	rs190671241	1	Endocrine and metabolic	4	ApoB/ApoA1
ApoB_by_ApoA1	Apolipoprotein B to Apolipoprotein A1 ratio	Ratio	E4_LIPOPROT	Disorders of lipoprotein metabolism and other lipidaemias	Chapter IV Endocrine, nutritional and metabolic diseases	4:74293806:75293806	1472	0.000255142	0.998824	rs185567543	0.999981	Endocrine and metabolic	4	ApoB/ApoA1
ApoB_by_ApoA1	Apolipoprotein B to Apolipoprotein A1 ratio	Ratio	E4_LIPOPROT	Disorders of lipoprotein metabolism and other lipidaemias	Chapter IV Endocrine, nutritional and metabolic diseases	5:155891628:156891628	1910	0.0047698	0.99523	rs11134475	0.378397	Endocrine and metabolic	4	ApoB/ApoA1
ApoB_by_ApoA1	Apolipoprotein B to Apolipoprotein A1 ratio	Ratio	E4_LIPOPROT	Disorders of lipoprotein metabolism and other lipidaemias	Chapter IV Endocrine, nutritional and metabolic diseases	5:74156539:75156539	1494	0.00914078	0.990859	rs17244834	0.247523	Endocrine and metabolic	4	ApoB/ApoA1
ApoB_by_ApoA1	Apolipoprotein B to Apolipoprotein A1 ratio	Ratio	E4_LIPOPROT	Disorders of lipoprotein metabolism and other lipidaemias	Chapter IV Endocrine, nutritional and metabolic diseases	6:139335329:140335329	1939	0.0275044	0.929083	rs2982521	0.571117	Endocrine and metabolic	4	ApoB/ApoA1
ApoB_by_ApoA1	Apolipoprotein B to Apolipoprotein A1 ratio	Ratio	E4_LIPOPROT	Disorders of lipoprotein metabolism and other lipidaemias	Chapter IV Endocrine, nutritional and metabolic diseases	6:43257896:44257896	1624	0.000932151	0.995353	rs11967262	0.998781	Endocrine and metabolic	4	ApoB/ApoA1
ApoB_by_ApoA1	Apolipoprotein B to Apolipoprotein A1 ratio	Ratio	E4_LIPOPROT	Disorders of lipoprotein metabolism and other lipidaemias	Chapter IV Endocrine, nutritional and metabolic diseases	7:44080876:45080876	1533	6.62e-07	0.999999	rs41279633	1	Endocrine and metabolic	4	ApoB/ApoA1
ApoB_by_ApoA1	Apolipoprotein B to Apolipoprotein A1 ratio	Ratio	E4_LIPOPROT	Disorders of lipoprotein metabolism and other lipidaemias	Chapter IV Endocrine, nutritional and metabolic diseases	8:125982077:126982077	1630	0.00041677	0.999583	rs2954021	0.999765	Endocrine and metabolic	4	ApoB/ApoA1
ApoB_by_ApoA1	Apolipoprotein B to Apolipoprotein A1 ratio	Ratio	E4_LIPOPROT	Disorders of lipoprotein metabolism and other lipidaemias	Chapter IV Endocrine, nutritional and metabolic diseases	8:19324667:20324667	2384	0.133071	0.866929	rs15285	0.970921	Endocrine and metabolic	4	ApoB/ApoA1
ApoB_by_ApoA1	Apolipoprotein B to Apolipoprotein A1 ratio	Ratio	E4_LIPOPROT	Disorders of lipoprotein metabolism and other lipidaemias	Chapter IV Endocrine, nutritional and metabolic diseases	9:135646597:136646597	2122	0.00211003	0.99789	rs635634	0.996448	Endocrine and metabolic	4	ApoB/ApoA1
ApoB_by_ApoA1	Apolipoprotein B to Apolipoprotein A1 ratio	Ratio	E4_LIPOPROT	Disorders of lipoprotein metabolism and other lipidaemias	Chapter IV Endocrine, nutritional and metabolic diseases	9:16401228:17401228	2034	0.0227169	0.844884	rs13300853	0.978774	Endocrine and metabolic	4	ApoB/ApoA1
ApoB_by_ApoA1	Apolipoprotein B to Apolipoprotein A1 ratio	Ratio	E4_METABOLIA	Metabolic disorders	Chapter IV Endocrine, nutritional and metabolic diseases	1:109318530:110318530	1649	0.00282234	0.997178	rs646776	0.523544	Endocrine and metabolic	4	ApoB/ApoA1
ApoB_by_ApoA1	Apolipoprotein B to Apolipoprotein A1 ratio	Ratio	E4_METABOLIA	Metabolic disorders	Chapter IV Endocrine, nutritional and metabolic diseases	1:26784913:27784913	1144	0.00135482	0.998639	rs79598313	0.883076	Endocrine and metabolic	4	ApoB/ApoA1
ApoB_by_ApoA1	Apolipoprotein B to Apolipoprotein A1 ratio	Ratio	E4_METABOLIA	Metabolic disorders	Chapter IV Endocrine, nutritional and metabolic diseases	1:53746772:54746772	1626	0.00355844	0.996317	rs56144543	0.685713	Endocrine and metabolic	4	ApoB/ApoA1
ApoB_by_ApoA1	Apolipoprotein B to Apolipoprotein A1 ratio	Ratio	E4_METABOLIA	Metabolic disorders	Chapter IV Endocrine, nutritional and metabolic diseases	1:55005647:56005647	2148	0	1	rs11591147	1	Endocrine and metabolic	4	ApoB/ApoA1
ApoB_by_ApoA1	Apolipoprotein B to Apolipoprotein A1 ratio	Ratio	E4_METABOLIA	Metabolic disorders	Chapter IV Endocrine, nutritional and metabolic diseases	1:62534363:63534363	1738	0.0990952	0.895003	rs7555577	0.112263	Endocrine and metabolic	4	ApoB/ApoA1
ApoB_by_ApoA1	Apolipoprotein B to Apolipoprotein A1 ratio	Ratio	E4_METABOLIA	Metabolic disorders	Chapter IV Endocrine, nutritional and metabolic diseases	11:116148917:117148917	2012	0.0184407	0.981559	rs3741298	0.99971	Endocrine and metabolic	4	ApoB/ApoA1
ApoB_by_ApoA1	Apolipoprotein B to Apolipoprotein A1 ratio	Ratio	E4_METABOLIA	Metabolic disorders	Chapter IV Endocrine, nutritional and metabolic diseases	11:125718773:126718773	2145	0.0482066	0.924132	rs59379014	0.537765	Endocrine and metabolic	4	ApoB/ApoA1
ApoB_by_ApoA1	Apolipoprotein B to Apolipoprotein A1 ratio	Ratio	E4_METABOLIA	Metabolic disorders	Chapter IV Endocrine, nutritional and metabolic diseases	16:56491363:57491363	2121	0.00760998	0.966366	rs183130	0.976356	Endocrine and metabolic	4	ApoB/ApoA1
ApoB_by_ApoA1	Apolipoprotein B to Apolipoprotein A1 ratio	Ratio	E4_METABOLIA	Metabolic disorders	Chapter IV Endocrine, nutritional and metabolic diseases	16:71640553:72640553	1600	0.0218989	0.978101	rs12924886	0.339405	Endocrine and metabolic	4	ApoB/ApoA1
ApoB_by_ApoA1	Apolipoprotein B to Apolipoprotein A1 ratio	Ratio	E4_METABOLIA	Metabolic disorders	Chapter IV Endocrine, nutritional and metabolic diseases	17:66581278:67581278	1631	0.00148661	0.989236	rs77542162	0.965237	Endocrine and metabolic	4	ApoB/ApoA1
ApoB_by_ApoA1	Apolipoprotein B to Apolipoprotein A1 ratio	Ratio	E4_METABOLIA	Metabolic disorders	Chapter IV Endocrine, nutritional and metabolic diseases	19:10690652:11690652	1697	0.012854	0.987146	rs73015024	0.616542	Endocrine and metabolic	4	ApoB/ApoA1
ApoB_by_ApoA1	Apolipoprotein B to Apolipoprotein A1 ratio	Ratio	E4_METABOLIA	Metabolic disorders	Chapter IV Endocrine, nutritional and metabolic diseases	19:44912079:45912079	1889	0	1	rs7412	1	Endocrine and metabolic	4	ApoB/ApoA1
ApoB_by_ApoA1	Apolipoprotein B to Apolipoprotein A1 ratio	Ratio	E4_METABOLIA	Metabolic disorders	Chapter IV Endocrine, nutritional and metabolic diseases	2:120806758:121806758	1728	0.0140643	0.808779	rs35932591	0.955591	Endocrine and metabolic	4	ApoB/ApoA1
ApoB_by_ApoA1	Apolipoprotein B to Apolipoprotein A1 ratio	Ratio	E4_METABOLIA	Metabolic disorders	Chapter IV Endocrine, nutritional and metabolic diseases	2:165028876:166028876	1488	0.0105324	0.888785	rs13389219	0.471597	Endocrine and metabolic	4	ApoB/ApoA1
ApoB_by_ApoA1	Apolipoprotein B to Apolipoprotein A1 ratio	Ratio	E4_METABOLIA	Metabolic disorders	Chapter IV Endocrine, nutritional and metabolic diseases	4:73020265:74020265	1530	6.89e-10	1	rs190671241	1	Endocrine and metabolic	4	ApoB/ApoA1
ApoB_by_ApoA1	Apolipoprotein B to Apolipoprotein A1 ratio	Ratio	E4_METABOLIA	Metabolic disorders	Chapter IV Endocrine, nutritional and metabolic diseases	4:74293806:75293806	1472	0.000256992	0.998821	rs185567543	0.999665	Endocrine and metabolic	4	ApoB/ApoA1
ApoB_by_ApoA1	Apolipoprotein B to Apolipoprotein A1 ratio	Ratio	E4_METABOLIA	Metabolic disorders	Chapter IV Endocrine, nutritional and metabolic diseases	5:155891628:156891628	1910	0.00679278	0.990988	rs11134475	0.352064	Endocrine and metabolic	4	ApoB/ApoA1
ApoB_by_ApoA1	Apolipoprotein B to Apolipoprotein A1 ratio	Ratio	E4_METABOLIA	Metabolic disorders	Chapter IV Endocrine, nutritional and metabolic diseases	5:74156539:75156539	1494	0.0097588	0.990241	rs12654264	0.236338	Endocrine and metabolic	4	ApoB/ApoA1
ApoB_by_ApoA1	Apolipoprotein B to Apolipoprotein A1 ratio	Ratio	E4_METABOLIA	Metabolic disorders	Chapter IV Endocrine, nutritional and metabolic diseases	6:43257896:44257896	1624	0.0131646	0.896228	rs11967262	0.997513	Endocrine and metabolic	4	ApoB/ApoA1
ApoB_by_ApoA1	Apolipoprotein B to Apolipoprotein A1 ratio	Ratio	E4_METABOLIA	Metabolic disorders	Chapter IV Endocrine, nutritional and metabolic diseases	7:21111187:22111187	2581	0.0377842	0.914906	rs4470903	0.203404	Endocrine and metabolic	4	ApoB/ApoA1
ApoB_by_ApoA1	Apolipoprotein B to Apolipoprotein A1 ratio	Ratio	E4_METABOLIA	Metabolic disorders	Chapter IV Endocrine, nutritional and metabolic diseases	7:44080876:45080876	1533	0.000500799	0.999472	rs41279633	1	Endocrine and metabolic	4	ApoB/ApoA1
ApoB_by_ApoA1	Apolipoprotein B to Apolipoprotein A1 ratio	Ratio	E4_METABOLIA	Metabolic disorders	Chapter IV Endocrine, nutritional and metabolic diseases	8:125982077:126982077	1630	0.000142322	0.999858	rs2954021	0.999862	Endocrine and metabolic	4	ApoB/ApoA1
ApoB_by_ApoA1	Apolipoprotein B to Apolipoprotein A1 ratio	Ratio	E4_METABOLIA	Metabolic disorders	Chapter IV Endocrine, nutritional and metabolic diseases	8:19324667:20324667	2384	0.113158	0.886838	rs15285	0.960064	Endocrine and metabolic	4	ApoB/ApoA1
ApoB_by_ApoA1	Apolipoprotein B to Apolipoprotein A1 ratio	Ratio	E4_METABOLIA	Metabolic disorders	Chapter IV Endocrine, nutritional and metabolic diseases	9:135646597:136646597	2122	0.00207848	0.997922	rs635634	0.802992	Endocrine and metabolic	4	ApoB/ApoA1
ApoB_by_ApoA1	Apolipoprotein B to Apolipoprotein A1 ratio	Ratio	I9_ANGINA	Angina pectoris	Chapter IX Diseases of the circulatory system	1:109318530:110318530	1649	0.00235797	0.997642	rs646776	0.605495	Circulatory	9	ApoB/ApoA1
ApoB_by_ApoA1	Apolipoprotein B to Apolipoprotein A1 ratio	Ratio	I9_ANGINA	Angina pectoris	Chapter IX Diseases of the circulatory system	1:219142109:220142109	1721	0.124001	0.840254	rs2820436	0.150142	Circulatory	9	ApoB/ApoA1
ApoB_by_ApoA1	Apolipoprotein B to Apolipoprotein A1 ratio	Ratio	I9_ANGINA	Angina pectoris	Chapter IX Diseases of the circulatory system	1:26784913:27784913	1144	0.00630376	0.968625	rs79598313	0.919649	Circulatory	9	ApoB/ApoA1
ApoB_by_ApoA1	Apolipoprotein B to Apolipoprotein A1 ratio	Ratio	I9_ANGINA	Angina pectoris	Chapter IX Diseases of the circulatory system	1:53746772:54746772	1626	0.0885277	0.85004	rs56144543	0.557879	Circulatory	9	ApoB/ApoA1
ApoB_by_ApoA1	Apolipoprotein B to Apolipoprotein A1 ratio	Ratio	I9_ANGINA	Angina pectoris	Chapter IX Diseases of the circulatory system	1:55005647:56005647	2148	1.16e-09	1	rs11591147	1	Circulatory	9	ApoB/ApoA1
ApoB_by_ApoA1	Apolipoprotein B to Apolipoprotein A1 ratio	Ratio	I9_ANGINA	Angina pectoris	Chapter IX Diseases of the circulatory system	11:116148917:117148917	2012	0.0251053	0.974885	rs3741298	0.998183	Circulatory	9	ApoB/ApoA1
ApoB_by_ApoA1	Apolipoprotein B to Apolipoprotein A1 ratio	Ratio	I9_ANGINA	Angina pectoris	Chapter IX Diseases of the circulatory system	16:56491363:57491363	2121	0.0035358	0.996407	rs183130	0.975897	Circulatory	9	ApoB/ApoA1
ApoB_by_ApoA1	Apolipoprotein B to Apolipoprotein A1 ratio	Ratio	I9_ANGINA	Angina pectoris	Chapter IX Diseases of the circulatory system	16:71640553:72640553	1600	0.0183421	0.981103	rs12924886	0.391713	Circulatory	9	ApoB/ApoA1
ApoB_by_ApoA1	Apolipoprotein B to Apolipoprotein A1 ratio	Ratio	I9_ANGINA	Angina pectoris	Chapter IX Diseases of the circulatory system	19:18879549:19879549	1707	0.0152338	0.969973	rs58542926	0.995657	Circulatory	9	ApoB/ApoA1
ApoB_by_ApoA1	Apolipoprotein B to Apolipoprotein A1 ratio	Ratio	I9_ANGINA	Angina pectoris	Chapter IX Diseases of the circulatory system	19:44912079:45912079	1889	1.77e-11	1	rs7412	1	Circulatory	9	ApoB/ApoA1
ApoB_by_ApoA1	Apolipoprotein B to Apolipoprotein A1 ratio	Ratio	I9_ANGINA	Angina pectoris	Chapter IX Diseases of the circulatory system	2:226592802:227592802	1597	0.0544007	0.927593	rs1024137	0.134381	Circulatory	9	ApoB/ApoA1
ApoB_by_ApoA1	Apolipoprotein B to Apolipoprotein A1 ratio	Ratio	I9_ANGINA	Angina pectoris	Chapter IX Diseases of the circulatory system	4:2952345:3952345	2210	0.0665637	0.800594	rs2699431	0.303497	Circulatory	9	ApoB/ApoA1
ApoB_by_ApoA1	Apolipoprotein B to Apolipoprotein A1 ratio	Ratio	I9_ANGINA	Angina pectoris	Chapter IX Diseases of the circulatory system	6:34117144:35117144	1835	0.152179	0.843062	rs2814949	0.103565	Circulatory	9	ApoB/ApoA1
ApoB_by_ApoA1	Apolipoprotein B to Apolipoprotein A1 ratio	Ratio	I9_ANGINA	Angina pectoris	Chapter IX Diseases of the circulatory system	8:125982077:126982077	1630	0.00740534	0.992591	rs2954021	0.979592	Circulatory	9	ApoB/ApoA1
ApoB_by_ApoA1	Apolipoprotein B to Apolipoprotein A1 ratio	Ratio	I9_ANGINA	Angina pectoris	Chapter IX Diseases of the circulatory system	8:19324667:20324667	2384	0.121813	0.877584	rs15285	0.949515	Circulatory	9	ApoB/ApoA1
ApoB_by_ApoA1	Apolipoprotein B to Apolipoprotein A1 ratio	Ratio	I9_ANGINA	Angina pectoris	Chapter IX Diseases of the circulatory system	9:16401228:17401228	2034	0.00945534	0.965455	rs13300853	0.95705	Circulatory	9	ApoB/ApoA1
Cholines	Total Cholines	Lipoprotein and lipid	E4_FH	Familial hypercholesterolemia	Chapter IV Endocrine, nutritional and metabolic diseases	1:109318530:110318530	1648	0.00261211	0.997388	rs646776	0.693115	Endocrine and metabolic	4	Cholines
Cholines	Total Cholines	Lipoprotein and lipid	E4_FH	Familial hypercholesterolemia	Chapter IV Endocrine, nutritional and metabolic diseases	1:55005647:56005647	2148	2.02e-09	1	rs11591147	1	Endocrine and metabolic	4	Cholines
Cholines	Total Cholines	Lipoprotein and lipid	E4_FH	Familial hypercholesterolemia	Chapter IV Endocrine, nutritional and metabolic diseases	11:116205516:117205516	1948	0.0372402	0.96276	rs3741298	0.639526	Endocrine and metabolic	4	Cholines
Cholines	Total Cholines	Lipoprotein and lipid	E4_FH	Familial hypercholesterolemia	Chapter IV Endocrine, nutritional and metabolic diseases	12:120920807:121920807	1841	0.022738	0.942578	rs2244608	0.698293	Endocrine and metabolic	4	Cholines
Cholines	Total Cholines	Lipoprotein and lipid	E4_FH	Familial hypercholesterolemia	Chapter IV Endocrine, nutritional and metabolic diseases	19:10697261:11697261	1701	0.0128713	0.987129	rs115594766	0.29447	Endocrine and metabolic	4	Cholines
Cholines	Total Cholines	Lipoprotein and lipid	E4_FH	Familial hypercholesterolemia	Chapter IV Endocrine, nutritional and metabolic diseases	19:18879549:19879549	1704	0.0306864	0.937077	rs58542926	0.614845	Endocrine and metabolic	4	Cholines
Cholines	Total Cholines	Lipoprotein and lipid	E4_FH	Familial hypercholesterolemia	Chapter IV Endocrine, nutritional and metabolic diseases	19:44912079:45912079	1889	1.43e-11	1	rs7412	1	Endocrine and metabolic	4	Cholines
Cholines	Total Cholines	Lipoprotein and lipid	E4_FH	Familial hypercholesterolemia	Chapter IV Endocrine, nutritional and metabolic diseases	2:43578853:44578853	2134	0.0242162	0.852271	rs4614977	0.402986	Endocrine and metabolic	4	Cholines
Cholines	Total Cholines	Lipoprotein and lipid	E4_FH	Familial hypercholesterolemia	Chapter IV Endocrine, nutritional and metabolic diseases	4:73020265:74020265	1531	3.43e-05	0.999949	rs190671241	1	Endocrine and metabolic	4	Cholines
Cholines	Total Cholines	Lipoprotein and lipid	E4_FH	Familial hypercholesterolemia	Chapter IV Endocrine, nutritional and metabolic diseases	4:74293806:75293806	1472	0.00401881	0.995873	rs182616603	0.980749	Endocrine and metabolic	4	Cholines
Cholines	Total Cholines	Lipoprotein and lipid	E4_FH	Familial hypercholesterolemia	Chapter IV Endocrine, nutritional and metabolic diseases	5:74126082:75126082	1470	0.00709474	0.992528	rs17244834	0.299031	Endocrine and metabolic	4	Cholines
Cholines	Total Cholines	Lipoprotein and lipid	E4_FH	Familial hypercholesterolemia	Chapter IV Endocrine, nutritional and metabolic diseases	8:126000031:127000031	1619	0.0346326	0.965365	rs2954021	0.782128	Endocrine and metabolic	4	Cholines
Cholines	Total Cholines	Lipoprotein and lipid	E4_FH	Familial hypercholesterolemia	Chapter IV Endocrine, nutritional and metabolic diseases	9:135655000:136655000	2137	0.00026955	0.999685	rs635634	0.999986	Endocrine and metabolic	4	Cholines
Cholines	Total Cholines	Lipoprotein and lipid	E4_HYPERCHOL	Pure hypercholesterolaemia	Chapter IV Endocrine, nutritional and metabolic diseases	1:109318530:110318530	1648	0.0030622	0.996938	rs646776	0.572582	Endocrine and metabolic	4	Cholines
Cholines	Total Cholines	Lipoprotein and lipid	E4_HYPERCHOL	Pure hypercholesterolaemia	Chapter IV Endocrine, nutritional and metabolic diseases	1:234354779:235354779	1847	0.00779396	0.991999	rs684818	0.260745	Endocrine and metabolic	4	Cholines
Cholines	Total Cholines	Lipoprotein and lipid	E4_HYPERCHOL	Pure hypercholesterolaemia	Chapter IV Endocrine, nutritional and metabolic diseases	1:55005647:56005647	2148	0	1	rs11591147	1	Endocrine and metabolic	4	Cholines
Cholines	Total Cholines	Lipoprotein and lipid	E4_HYPERCHOL	Pure hypercholesterolaemia	Chapter IV Endocrine, nutritional and metabolic diseases	1:62436912:63436912	1713	0.100112	0.851622	rs1183260	0.199896	Endocrine and metabolic	4	Cholines
Cholines	Total Cholines	Lipoprotein and lipid	E4_HYPERCHOL	Pure hypercholesterolaemia	Chapter IV Endocrine, nutritional and metabolic diseases	11:18143559:19143559	2018	0.0194304	0.840699	rs4369382	0.54939	Endocrine and metabolic	4	Cholines
Cholines	Total Cholines	Lipoprotein and lipid	E4_HYPERCHOL	Pure hypercholesterolaemia	Chapter IV Endocrine, nutritional and metabolic diseases	11:61100342:62100342	1460	0.0338009	0.966007	rs174574	0.999067	Endocrine and metabolic	4	Cholines
Cholines	Total Cholines	Lipoprotein and lipid	E4_HYPERCHOL	Pure hypercholesterolaemia	Chapter IV Endocrine, nutritional and metabolic diseases	12:120920807:121920807	1841	0.0116074	0.988312	rs1169288	0.35907	Endocrine and metabolic	4	Cholines
Cholines	Total Cholines	Lipoprotein and lipid	E4_HYPERCHOL	Pure hypercholesterolaemia	Chapter IV Endocrine, nutritional and metabolic diseases	16:56491363:57491363	2120	0.00567809	0.993039	rs183130	0.486627	Endocrine and metabolic	4	Cholines
Cholines	Total Cholines	Lipoprotein and lipid	E4_HYPERCHOL	Pure hypercholesterolaemia	Chapter IV Endocrine, nutritional and metabolic diseases	17:4192640:5192640	1890	0.00130837	0.991495	rs79202680	0.999153	Endocrine and metabolic	4	Cholines
Cholines	Total Cholines	Lipoprotein and lipid	E4_HYPERCHOL	Pure hypercholesterolaemia	Chapter IV Endocrine, nutritional and metabolic diseases	19:10697261:11697261	1701	0.0103331	0.989667	rs73015024	0.532375	Endocrine and metabolic	4	Cholines
Cholines	Total Cholines	Lipoprotein and lipid	E4_HYPERCHOL	Pure hypercholesterolaemia	Chapter IV Endocrine, nutritional and metabolic diseases	19:44912079:45912079	1889	0	1	rs7412	1	Endocrine and metabolic	4	Cholines
Cholines	Total Cholines	Lipoprotein and lipid	E4_HYPERCHOL	Pure hypercholesterolaemia	Chapter IV Endocrine, nutritional and metabolic diseases	2:43578853:44578853	2134	0.0063501	0.99365	rs4614977	0.419355	Endocrine and metabolic	4	Cholines
Cholines	Total Cholines	Lipoprotein and lipid	E4_HYPERCHOL	Pure hypercholesterolaemia	Chapter IV Endocrine, nutritional and metabolic diseases	20:38679822:39679822	1647	0.0033098	0.99644	rs74698119	1	Endocrine and metabolic	4	Cholines
Cholines	Total Cholines	Lipoprotein and lipid	E4_HYPERCHOL	Pure hypercholesterolaemia	Chapter IV Endocrine, nutritional and metabolic diseases	4:73020265:74020265	1531	1.57e-14	1	rs190671241	1	Endocrine and metabolic	4	Cholines
Cholines	Total Cholines	Lipoprotein and lipid	E4_HYPERCHOL	Pure hypercholesterolaemia	Chapter IV Endocrine, nutritional and metabolic diseases	4:74293806:75293806	1472	0.151285	0.848668	rs185567543	0.769088	Endocrine and metabolic	4	Cholines
Cholines	Total Cholines	Lipoprotein and lipid	E4_HYPERCHOL	Pure hypercholesterolaemia	Chapter IV Endocrine, nutritional and metabolic diseases	5:155897673:156897673	1906	0.00761279	0.992355	rs58198139	0.224078	Endocrine and metabolic	4	Cholines
Cholines	Total Cholines	Lipoprotein and lipid	E4_HYPERCHOL	Pure hypercholesterolaemia	Chapter IV Endocrine, nutritional and metabolic diseases	5:74126082:75126082	1470	0.00547253	0.994527	rs17244834	0.391684	Endocrine and metabolic	4	Cholines
Cholines	Total Cholines	Lipoprotein and lipid	E4_HYPERCHOL	Pure hypercholesterolaemia	Chapter IV Endocrine, nutritional and metabolic diseases	7:21111970:22111970	2582	0.0565508	0.929268	rs55696093	0.329889	Endocrine and metabolic	4	Cholines
Cholines	Total Cholines	Lipoprotein and lipid	E4_HYPERCHOL	Pure hypercholesterolaemia	Chapter IV Endocrine, nutritional and metabolic diseases	8:126000031:127000031	1619	0.00170672	0.998293	rs2954021	0.991601	Endocrine and metabolic	4	Cholines
Cholines	Total Cholines	Lipoprotein and lipid	E4_HYPERCHOL	Pure hypercholesterolaemia	Chapter IV Endocrine, nutritional and metabolic diseases	8:17750375:18750375	2915	0.0177155	0.979369	rs35246381	0.282455	Endocrine and metabolic	4	Cholines
Cholines	Total Cholines	Lipoprotein and lipid	E4_HYPERCHOL	Pure hypercholesterolaemia	Chapter IV Endocrine, nutritional and metabolic diseases	8:8683596:9683596	3063	0.0220244	0.86111	rs4841132	0.273823	Endocrine and metabolic	4	Cholines
Cholines	Total Cholines	Lipoprotein and lipid	E4_HYPERCHOL	Pure hypercholesterolaemia	Chapter IV Endocrine, nutritional and metabolic diseases	9:107165739:108165739	1998	0.00484108	0.990849	rs2740488	0.997279	Endocrine and metabolic	4	Cholines
Cholines	Total Cholines	Lipoprotein and lipid	E4_HYPERCHOL	Pure hypercholesterolaemia	Chapter IV Endocrine, nutritional and metabolic diseases	9:135655000:136655000	2137	6.49e-06	0.999994	rs635634	0.999999	Endocrine and metabolic	4	Cholines
Cholines	Total Cholines	Lipoprotein and lipid	E4_LIPOPROT	Disorders of lipoprotein metabolism and other lipidaemias	Chapter IV Endocrine, nutritional and metabolic diseases	1:109318530:110318530	1648	0.00315042	0.99685	rs646776	0.544487	Endocrine and metabolic	4	Cholines
Cholines	Total Cholines	Lipoprotein and lipid	E4_LIPOPROT	Disorders of lipoprotein metabolism and other lipidaemias	Chapter IV Endocrine, nutritional and metabolic diseases	1:234354779:235354779	1847	0.00860485	0.989583	rs496654	0.294442	Endocrine and metabolic	4	Cholines
Cholines	Total Cholines	Lipoprotein and lipid	E4_LIPOPROT	Disorders of lipoprotein metabolism and other lipidaemias	Chapter IV Endocrine, nutritional and metabolic diseases	1:55005647:56005647	2148	0	1	rs11591147	1	Endocrine and metabolic	4	Cholines
Cholines	Total Cholines	Lipoprotein and lipid	E4_LIPOPROT	Disorders of lipoprotein metabolism and other lipidaemias	Chapter IV Endocrine, nutritional and metabolic diseases	1:62436912:63436912	1713	0.0904586	0.908768	rs1183260	0.218849	Endocrine and metabolic	4	Cholines
Cholines	Total Cholines	Lipoprotein and lipid	E4_LIPOPROT	Disorders of lipoprotein metabolism and other lipidaemias	Chapter IV Endocrine, nutritional and metabolic diseases	11:116205516:117205516	1948	0.00542929	0.994571	rs3741298	0.995682	Endocrine and metabolic	4	Cholines
Cholines	Total Cholines	Lipoprotein and lipid	E4_LIPOPROT	Disorders of lipoprotein metabolism and other lipidaemias	Chapter IV Endocrine, nutritional and metabolic diseases	11:18143559:19143559	2018	0.0295051	0.848276	rs4369382	0.50027	Endocrine and metabolic	4	Cholines
Cholines	Total Cholines	Lipoprotein and lipid	E4_LIPOPROT	Disorders of lipoprotein metabolism and other lipidaemias	Chapter IV Endocrine, nutritional and metabolic diseases	11:61100342:62100342	1460	0.0411531	0.958834	rs174574	0.998815	Endocrine and metabolic	4	Cholines
Cholines	Total Cholines	Lipoprotein and lipid	E4_LIPOPROT	Disorders of lipoprotein metabolism and other lipidaemias	Chapter IV Endocrine, nutritional and metabolic diseases	12:120920807:121920807	1841	0.00938504	0.990587	rs1169292	0.353997	Endocrine and metabolic	4	Cholines
Cholines	Total Cholines	Lipoprotein and lipid	E4_LIPOPROT	Disorders of lipoprotein metabolism and other lipidaemias	Chapter IV Endocrine, nutritional and metabolic diseases	15:58223675:59223675	1813	0.0110287	0.875285	rs1800588	0.958272	Endocrine and metabolic	4	Cholines
Cholines	Total Cholines	Lipoprotein and lipid	E4_LIPOPROT	Disorders of lipoprotein metabolism and other lipidaemias	Chapter IV Endocrine, nutritional and metabolic diseases	16:56491363:57491363	2120	0.00508762	0.993879	rs183130	0.495292	Endocrine and metabolic	4	Cholines
Cholines	Total Cholines	Lipoprotein and lipid	E4_LIPOPROT	Disorders of lipoprotein metabolism and other lipidaemias	Chapter IV Endocrine, nutritional and metabolic diseases	17:4192640:5192640	1890	6.18e-05	0.999912	rs79202680	0.999727	Endocrine and metabolic	4	Cholines
Cholines	Total Cholines	Lipoprotein and lipid	E4_LIPOPROT	Disorders of lipoprotein metabolism and other lipidaemias	Chapter IV Endocrine, nutritional and metabolic diseases	19:10697261:11697261	1701	0.0109747	0.989025	rs73015024	0.615744	Endocrine and metabolic	4	Cholines
Cholines	Total Cholines	Lipoprotein and lipid	E4_LIPOPROT	Disorders of lipoprotein metabolism and other lipidaemias	Chapter IV Endocrine, nutritional and metabolic diseases	19:44912079:45912079	1889	0	1	rs7412	1	Endocrine and metabolic	4	Cholines
Cholines	Total Cholines	Lipoprotein and lipid	E4_LIPOPROT	Disorders of lipoprotein metabolism and other lipidaemias	Chapter IV Endocrine, nutritional and metabolic diseases	2:43578853:44578853	2134	0.00646959	0.99353	rs4299376	0.305204	Endocrine and metabolic	4	Cholines
Cholines	Total Cholines	Lipoprotein and lipid	E4_LIPOPROT	Disorders of lipoprotein metabolism and other lipidaemias	Chapter IV Endocrine, nutritional and metabolic diseases	20:38679822:39679822	1647	0.000520297	0.999479	rs74698119	1	Endocrine and metabolic	4	Cholines
Cholines	Total Cholines	Lipoprotein and lipid	E4_LIPOPROT	Disorders of lipoprotein metabolism and other lipidaemias	Chapter IV Endocrine, nutritional and metabolic diseases	4:73020265:74020265	1531	1.25e-14	1	rs190671241	1	Endocrine and metabolic	4	Cholines
Cholines	Total Cholines	Lipoprotein and lipid	E4_LIPOPROT	Disorders of lipoprotein metabolism and other lipidaemias	Chapter IV Endocrine, nutritional and metabolic diseases	4:74293806:75293806	1472	0.173971	0.825975	rs185567543	0.999562	Endocrine and metabolic	4	Cholines
Cholines	Total Cholines	Lipoprotein and lipid	E4_LIPOPROT	Disorders of lipoprotein metabolism and other lipidaemias	Chapter IV Endocrine, nutritional and metabolic diseases	5:155897673:156897673	1906	0.00570495	0.994295	rs58198139	0.269678	Endocrine and metabolic	4	Cholines
Cholines	Total Cholines	Lipoprotein and lipid	E4_LIPOPROT	Disorders of lipoprotein metabolism and other lipidaemias	Chapter IV Endocrine, nutritional and metabolic diseases	5:74126082:75126082	1470	0.00521088	0.994789	rs17244834	0.550264	Endocrine and metabolic	4	Cholines
Cholines	Total Cholines	Lipoprotein and lipid	E4_LIPOPROT	Disorders of lipoprotein metabolism and other lipidaemias	Chapter IV Endocrine, nutritional and metabolic diseases	7:21111970:22111970	2582	0.13055	0.841107	rs7809080	0.350139	Endocrine and metabolic	4	Cholines
Cholines	Total Cholines	Lipoprotein and lipid	E4_LIPOPROT	Disorders of lipoprotein metabolism and other lipidaemias	Chapter IV Endocrine, nutritional and metabolic diseases	8:126000031:127000031	1619	0.000497063	0.999503	rs2954021	0.999189	Endocrine and metabolic	4	Cholines
Cholines	Total Cholines	Lipoprotein and lipid	E4_LIPOPROT	Disorders of lipoprotein metabolism and other lipidaemias	Chapter IV Endocrine, nutritional and metabolic diseases	8:17750375:18750375	2915	0.023189	0.93672	rs13277738	0.280385	Endocrine and metabolic	4	Cholines
Cholines	Total Cholines	Lipoprotein and lipid	E4_LIPOPROT	Disorders of lipoprotein metabolism and other lipidaemias	Chapter IV Endocrine, nutritional and metabolic diseases	8:8683596:9683596	3063	0.0147563	0.905962	rs4841132	0.251768	Endocrine and metabolic	4	Cholines
Cholines	Total Cholines	Lipoprotein and lipid	E4_LIPOPROT	Disorders of lipoprotein metabolism and other lipidaemias	Chapter IV Endocrine, nutritional and metabolic diseases	9:107165739:108165739	1998	0.00192676	0.997186	rs2740488	0.9961	Endocrine and metabolic	4	Cholines
Cholines	Total Cholines	Lipoprotein and lipid	E4_LIPOPROT	Disorders of lipoprotein metabolism and other lipidaemias	Chapter IV Endocrine, nutritional and metabolic diseases	9:135655000:136655000	2137	3.65e-06	0.999996	rs635634	1	Endocrine and metabolic	4	Cholines
Cholines	Total Cholines	Lipoprotein and lipid	E4_METABOLIA	Metabolic disorders	Chapter IV Endocrine, nutritional and metabolic diseases	1:109318530:110318530	1648	0.00285514	0.997145	rs646776	0.568664	Endocrine and metabolic	4	Cholines
Cholines	Total Cholines	Lipoprotein and lipid	E4_METABOLIA	Metabolic disorders	Chapter IV Endocrine, nutritional and metabolic diseases	1:55005647:56005647	2148	0	1	rs11591147	1	Endocrine and metabolic	4	Cholines
Cholines	Total Cholines	Lipoprotein and lipid	E4_METABOLIA	Metabolic disorders	Chapter IV Endocrine, nutritional and metabolic diseases	1:62436912:63436912	1713	0.0940216	0.900378	rs1183260	0.217019	Endocrine and metabolic	4	Cholines
Cholines	Total Cholines	Lipoprotein and lipid	E4_METABOLIA	Metabolic disorders	Chapter IV Endocrine, nutritional and metabolic diseases	11:116205516:117205516	1948	0.00536515	0.994635	rs3741298	0.983414	Endocrine and metabolic	4	Cholines
Cholines	Total Cholines	Lipoprotein and lipid	E4_METABOLIA	Metabolic disorders	Chapter IV Endocrine, nutritional and metabolic diseases	11:61100342:62100342	1460	0.0440122	0.934135	rs174574	0.998763	Endocrine and metabolic	4	Cholines
Cholines	Total Cholines	Lipoprotein and lipid	E4_METABOLIA	Metabolic disorders	Chapter IV Endocrine, nutritional and metabolic diseases	12:111365049:112365049	815	0.0112304	0.838731	rs1265565	0.999391	Endocrine and metabolic	4	Cholines
Cholines	Total Cholines	Lipoprotein and lipid	E4_METABOLIA	Metabolic disorders	Chapter IV Endocrine, nutritional and metabolic diseases	12:120920807:121920807	1841	0.0240957	0.974431	rs1169292	0.481668	Endocrine and metabolic	4	Cholines
Cholines	Total Cholines	Lipoprotein and lipid	E4_METABOLIA	Metabolic disorders	Chapter IV Endocrine, nutritional and metabolic diseases	16:56491363:57491363	2120	0.00752156	0.966716	rs183130	0.566527	Endocrine and metabolic	4	Cholines
Cholines	Total Cholines	Lipoprotein and lipid	E4_METABOLIA	Metabolic disorders	Chapter IV Endocrine, nutritional and metabolic diseases	17:4192640:5192640	1890	9.85e-05	0.999609	rs79202680	0.999591	Endocrine and metabolic	4	Cholines
Cholines	Total Cholines	Lipoprotein and lipid	E4_METABOLIA	Metabolic disorders	Chapter IV Endocrine, nutritional and metabolic diseases	19:10697261:11697261	1701	0.0131115	0.986889	rs73015024	0.534521	Endocrine and metabolic	4	Cholines
Cholines	Total Cholines	Lipoprotein and lipid	E4_METABOLIA	Metabolic disorders	Chapter IV Endocrine, nutritional and metabolic diseases	19:44912079:45912079	1889	0	1	rs7412	1	Endocrine and metabolic	4	Cholines
Cholines	Total Cholines	Lipoprotein and lipid	E4_METABOLIA	Metabolic disorders	Chapter IV Endocrine, nutritional and metabolic diseases	2:43578853:44578853	2134	0.00436611	0.995634	rs4299376	0.879642	Endocrine and metabolic	4	Cholines
Cholines	Total Cholines	Lipoprotein and lipid	E4_METABOLIA	Metabolic disorders	Chapter IV Endocrine, nutritional and metabolic diseases	20:38679822:39679822	1647	0.00396662	0.995779	rs74698119	1	Endocrine and metabolic	4	Cholines
Cholines	Total Cholines	Lipoprotein and lipid	E4_METABOLIA	Metabolic disorders	Chapter IV Endocrine, nutritional and metabolic diseases	4:73020265:74020265	1531	6.4e-12	1	rs190671241	1	Endocrine and metabolic	4	Cholines
Cholines	Total Cholines	Lipoprotein and lipid	E4_METABOLIA	Metabolic disorders	Chapter IV Endocrine, nutritional and metabolic diseases	4:74293806:75293806	1472	0.173248	0.826699	rs185567543	0.992778	Endocrine and metabolic	4	Cholines
Cholines	Total Cholines	Lipoprotein and lipid	E4_METABOLIA	Metabolic disorders	Chapter IV Endocrine, nutritional and metabolic diseases	5:155897673:156897673	1906	0.00802927	0.989399	rs58198139	0.314106	Endocrine and metabolic	4	Cholines
Cholines	Total Cholines	Lipoprotein and lipid	E4_METABOLIA	Metabolic disorders	Chapter IV Endocrine, nutritional and metabolic diseases	5:74126082:75126082	1470	0.00529221	0.994708	rs17244834	0.490153	Endocrine and metabolic	4	Cholines
Cholines	Total Cholines	Lipoprotein and lipid	E4_METABOLIA	Metabolic disorders	Chapter IV Endocrine, nutritional and metabolic diseases	7:21111970:22111970	2582	0.0311984	0.92952	rs7809080	0.268291	Endocrine and metabolic	4	Cholines
Cholines	Total Cholines	Lipoprotein and lipid	E4_METABOLIA	Metabolic disorders	Chapter IV Endocrine, nutritional and metabolic diseases	8:126000031:127000031	1619	0.000206554	0.999793	rs2954021	0.998841	Endocrine and metabolic	4	Cholines
Cholines	Total Cholines	Lipoprotein and lipid	E4_METABOLIA	Metabolic disorders	Chapter IV Endocrine, nutritional and metabolic diseases	9:107165739:108165739	1998	0.0314696	0.887571	rs2740488	0.996373	Endocrine and metabolic	4	Cholines
Cholines	Total Cholines	Lipoprotein and lipid	E4_METABOLIA	Metabolic disorders	Chapter IV Endocrine, nutritional and metabolic diseases	9:135655000:136655000	2137	0.00023268	0.999767	rs635634	0.999968	Endocrine and metabolic	4	Cholines
Creatinine	Creatinine	Fluid balance	N14_CHRONKIDNEYDIS	Chronic kidney disease	Chapter XIV Diseases of the genitourinary system	18:76656537:77656537	2303	0.00382888	0.966884	rs8096658	1	Genitourinary	14	Creatinine
Creatinine	Creatinine	Fluid balance	N14_CHRONKIDNEYDIS	Chronic kidney disease	Chapter XIV Diseases of the genitourinary system	7:150914329:151914329	1826	0.00456515	0.995036	rs10254101	0.38658	Genitourinary	14	Creatinine
Creatinine	Creatinine	Fluid balance	N14_RENFAIL	Renal failure	Chapter XIV Diseases of the genitourinary system	18:76656537:77656537	2303	0.0163421	0.891871	rs8096658	1	Genitourinary	14	Creatinine
Creatinine	Creatinine	Fluid balance	N14_RENFAIL	Renal failure	Chapter XIV Diseases of the genitourinary system	7:150914329:151914329	1826	0.0053108	0.994478	rs10254101	0.380941	Genitourinary	14	Creatinine
DHA	Docosahexaenoic Acid	Fatty acids	E4_FH	Familial hypercholesterolemia	Chapter IV Endocrine, nutritional and metabolic diseases	1:109318530:110318530	1648	0.00271845	0.997282	rs646776	0.673579	Endocrine and metabolic	4	DHA
DHA	Docosahexaenoic Acid	Fatty acids	E4_FH	Familial hypercholesterolemia	Chapter IV Endocrine, nutritional and metabolic diseases	1:55005647:56005647	2148	2.02e-09	1	rs11591147	1	Endocrine and metabolic	4	DHA
DHA	Docosahexaenoic Acid	Fatty acids	E4_FH	Familial hypercholesterolemia	Chapter IV Endocrine, nutritional and metabolic diseases	11:116148917:117148917	2014	0.0449754	0.955024	rs3741298	0.538803	Endocrine and metabolic	4	DHA
DHA	Docosahexaenoic Acid	Fatty acids	E4_FH	Familial hypercholesterolemia	Chapter IV Endocrine, nutritional and metabolic diseases	12:120920263:121920263	1843	0.0383023	0.904265	rs7979478	0.454713	Endocrine and metabolic	4	DHA
DHA	Docosahexaenoic Acid	Fatty acids	E4_FH	Familial hypercholesterolemia	Chapter IV Endocrine, nutritional and metabolic diseases	19:10696886:11696886	1700	0.0137648	0.986235	rs138294113	0.114391	Endocrine and metabolic	4	DHA
DHA	Docosahexaenoic Acid	Fatty acids	E4_FH	Familial hypercholesterolemia	Chapter IV Endocrine, nutritional and metabolic diseases	19:18879549:19879549	1703	0.0304289	0.937593	rs58542926	0.646784	Endocrine and metabolic	4	DHA
DHA	Docosahexaenoic Acid	Fatty acids	E4_FH	Familial hypercholesterolemia	Chapter IV Endocrine, nutritional and metabolic diseases	4:73020265:74020265	1532	3.6e-05	0.999929	rs190671241	0.99999	Endocrine and metabolic	4	DHA
DHA	Docosahexaenoic Acid	Fatty acids	E4_FH	Familial hypercholesterolemia	Chapter IV Endocrine, nutritional and metabolic diseases	8:125982077:126982077	1629	0.0413404	0.958656	rs2954021	0.990516	Endocrine and metabolic	4	DHA
DHA	Docosahexaenoic Acid	Fatty acids	E4_HYPERCHOL	Pure hypercholesterolaemia	Chapter IV Endocrine, nutritional and metabolic diseases	1:109318530:110318530	1648	0.00319271	0.996807	rs646776	0.55791	Endocrine and metabolic	4	DHA
DHA	Docosahexaenoic Acid	Fatty acids	E4_HYPERCHOL	Pure hypercholesterolaemia	Chapter IV Endocrine, nutritional and metabolic diseases	1:55005647:56005647	2148	4.24e-14	1	rs11591147	1	Endocrine and metabolic	4	DHA
DHA	Docosahexaenoic Acid	Fatty acids	E4_HYPERCHOL	Pure hypercholesterolaemia	Chapter IV Endocrine, nutritional and metabolic diseases	1:62436912:63436912	1713	0.101913	0.848961	rs1183260	0.0754567	Endocrine and metabolic	4	DHA
DHA	Docosahexaenoic Acid	Fatty acids	E4_HYPERCHOL	Pure hypercholesterolaemia	Chapter IV Endocrine, nutritional and metabolic diseases	11:61043499:62043499	1399	0.0167715	0.98313	rs174546	0.43636	Endocrine and metabolic	4	DHA
DHA	Docosahexaenoic Acid	Fatty acids	E4_HYPERCHOL	Pure hypercholesterolaemia	Chapter IV Endocrine, nutritional and metabolic diseases	15:58223479:59223479	1816	0.0177022	0.80466	rs1077835	0.952512	Endocrine and metabolic	4	DHA
DHA	Docosahexaenoic Acid	Fatty acids	E4_HYPERCHOL	Pure hypercholesterolaemia	Chapter IV Endocrine, nutritional and metabolic diseases	16:56487015:57487015	2123	0.0045573	0.994375	rs12446515	0.375329	Endocrine and metabolic	4	DHA
DHA	Docosahexaenoic Acid	Fatty acids	E4_HYPERCHOL	Pure hypercholesterolaemia	Chapter IV Endocrine, nutritional and metabolic diseases	19:10696886:11696886	1700	0.0113629	0.988637	rs73015024	0.295653	Endocrine and metabolic	4	DHA
DHA	Docosahexaenoic Acid	Fatty acids	E4_HYPERCHOL	Pure hypercholesterolaemia	Chapter IV Endocrine, nutritional and metabolic diseases	20:38642516:39642516	1635	0.00337447	0.996371	rs74698119	0.999992	Endocrine and metabolic	4	DHA
DHA	Docosahexaenoic Acid	Fatty acids	E4_HYPERCHOL	Pure hypercholesterolaemia	Chapter IV Endocrine, nutritional and metabolic diseases	4:73020265:74020265	1532	1.69e-06	0.999981	rs190671241	1	Endocrine and metabolic	4	DHA
DHA	Docosahexaenoic Acid	Fatty acids	E4_HYPERCHOL	Pure hypercholesterolaemia	Chapter IV Endocrine, nutritional and metabolic diseases	5:155900808:156900808	1910	0.00836812	0.991597	rs55776147	0.283224	Endocrine and metabolic	4	DHA
DHA	Docosahexaenoic Acid	Fatty acids	E4_HYPERCHOL	Pure hypercholesterolaemia	Chapter IV Endocrine, nutritional and metabolic diseases	8:125982077:126982077	1629	0.00157563	0.998424	rs2954021	0.998569	Endocrine and metabolic	4	DHA
DHA	Docosahexaenoic Acid	Fatty acids	E4_HYPERCHOL	Pure hypercholesterolaemia	Chapter IV Endocrine, nutritional and metabolic diseases	9:107161742:108161742	2001	0.00621888	0.988427	rs2740488	0.9855	Endocrine and metabolic	4	DHA
DHA	Docosahexaenoic Acid	Fatty acids	E4_LIPOPROT	Disorders of lipoprotein metabolism and other lipidaemias	Chapter IV Endocrine, nutritional and metabolic diseases	1:109318530:110318530	1648	0.00329186	0.996708	rs646776	0.531543	Endocrine and metabolic	4	DHA
DHA	Docosahexaenoic Acid	Fatty acids	E4_LIPOPROT	Disorders of lipoprotein metabolism and other lipidaemias	Chapter IV Endocrine, nutritional and metabolic diseases	1:55005647:56005647	2148	4.24e-14	1	rs11591147	1	Endocrine and metabolic	4	DHA
DHA	Docosahexaenoic Acid	Fatty acids	E4_LIPOPROT	Disorders of lipoprotein metabolism and other lipidaemias	Chapter IV Endocrine, nutritional and metabolic diseases	1:62436912:63436912	1713	0.0941591	0.905036	rs1183260	0.0845324	Endocrine and metabolic	4	DHA
DHA	Docosahexaenoic Acid	Fatty acids	E4_LIPOPROT	Disorders of lipoprotein metabolism and other lipidaemias	Chapter IV Endocrine, nutritional and metabolic diseases	11:116148917:117148917	2014	0.00820308	0.991797	rs3741298	0.993457	Endocrine and metabolic	4	DHA
DHA	Docosahexaenoic Acid	Fatty acids	E4_LIPOPROT	Disorders of lipoprotein metabolism and other lipidaemias	Chapter IV Endocrine, nutritional and metabolic diseases	11:61043499:62043499	1399	0.0133618	0.986634	rs174546	0.448402	Endocrine and metabolic	4	DHA
DHA	Docosahexaenoic Acid	Fatty acids	E4_LIPOPROT	Disorders of lipoprotein metabolism and other lipidaemias	Chapter IV Endocrine, nutritional and metabolic diseases	15:58223479:59223479	1816	0.00693641	0.918327	rs1077835	0.957238	Endocrine and metabolic	4	DHA
DHA	Docosahexaenoic Acid	Fatty acids	E4_LIPOPROT	Disorders of lipoprotein metabolism and other lipidaemias	Chapter IV Endocrine, nutritional and metabolic diseases	16:56487015:57487015	2123	0.00430632	0.994793	rs12446515	0.409998	Endocrine and metabolic	4	DHA
DHA	Docosahexaenoic Acid	Fatty acids	E4_LIPOPROT	Disorders of lipoprotein metabolism and other lipidaemias	Chapter IV Endocrine, nutritional and metabolic diseases	19:10696886:11696886	1700	0.0107966	0.989203	rs17248720	0.320076	Endocrine and metabolic	4	DHA
DHA	Docosahexaenoic Acid	Fatty acids	E4_LIPOPROT	Disorders of lipoprotein metabolism and other lipidaemias	Chapter IV Endocrine, nutritional and metabolic diseases	20:38642516:39642516	1635	0.000543117	0.999456	rs74698119	0.999991	Endocrine and metabolic	4	DHA
DHA	Docosahexaenoic Acid	Fatty acids	E4_LIPOPROT	Disorders of lipoprotein metabolism and other lipidaemias	Chapter IV Endocrine, nutritional and metabolic diseases	4:73020265:74020265	1532	1.69e-06	0.999981	rs190671241	1	Endocrine and metabolic	4	DHA
DHA	Docosahexaenoic Acid	Fatty acids	E4_LIPOPROT	Disorders of lipoprotein metabolism and other lipidaemias	Chapter IV Endocrine, nutritional and metabolic diseases	5:155900808:156900808	1910	0.00571395	0.994286	rs55776147	0.306833	Endocrine and metabolic	4	DHA
DHA	Docosahexaenoic Acid	Fatty acids	E4_LIPOPROT	Disorders of lipoprotein metabolism and other lipidaemias	Chapter IV Endocrine, nutritional and metabolic diseases	8:125982077:126982077	1629	0.000414916	0.999585	rs2954021	0.999468	Endocrine and metabolic	4	DHA
DHA	Docosahexaenoic Acid	Fatty acids	E4_LIPOPROT	Disorders of lipoprotein metabolism and other lipidaemias	Chapter IV Endocrine, nutritional and metabolic diseases	9:107161742:108161742	2001	0.00260714	0.99629	rs2740488	0.980111	Endocrine and metabolic	4	DHA
DHA_pct	Docosahexaenoic Acid to Total Fatty Acids percentage	Fatty acids	E4_HYPERCHOL	Pure hypercholesterolaemia	Chapter IV Endocrine, nutritional and metabolic diseases	11:61043499:62043499	1398	0.01186	0.988069	rs174546	0.561763	Endocrine and metabolic	4	DHA%
DHA_pct	Docosahexaenoic Acid to Total Fatty Acids percentage	Fatty acids	E4_HYPERCHOL	Pure hypercholesterolaemia	Chapter IV Endocrine, nutritional and metabolic diseases	16:56487765:57487765	2120	0.0051177	0.993698	rs12446515	0.290728	Endocrine and metabolic	4	DHA%
DHA_pct	Docosahexaenoic Acid to Total Fatty Acids percentage	Fatty acids	E4_HYPERCHOL	Pure hypercholesterolaemia	Chapter IV Endocrine, nutritional and metabolic diseases	19:18958388:19958388	1710	0.00393123	0.996069	rs182611493	0.522564	Endocrine and metabolic	4	DHA%
DHA_pct	Docosahexaenoic Acid to Total Fatty Acids percentage	Fatty acids	E4_HYPERCHOL	Pure hypercholesterolaemia	Chapter IV Endocrine, nutritional and metabolic diseases	19:48746866:49746866	1810	0.0215587	0.831229	rs838147	0.426123	Endocrine and metabolic	4	DHA%
Gln	Glutamine	Amino acids	K11_DISLIVOTH	Other diseases of liver	Chapter XI Diseases of the digestive system	14:94338142:95338142	2462	0.00991617	0.943981	rs112635299	0.725621	Digestive	11	Gln
Gln	Glutamine	Amino acids	K11_LIVER	Diseases of liver	Chapter XI Diseases of the digestive system	14:94338142:95338142	2462	0.00346454	0.984809	rs112635299	0.661703	Digestive	11	Gln
Gly	Glycine	Amino acids	E4_FH	Familial hypercholesterolemia	Chapter IV Endocrine, nutritional and metabolic diseases	2:165008389:166008389	1335	0.0489459	0.822202	rs10184004	0.757823	Endocrine and metabolic	4	Gly
Gly	Glycine	Amino acids	E4_FH	Familial hypercholesterolemia	Chapter IV Endocrine, nutritional and metabolic diseases	4:73020265:74020265	1403	3.42e-05	0.999949	rs190671241	0.999999	Endocrine and metabolic	4	Gly
Gly	Glycine	Amino acids	E4_FH	Familial hypercholesterolemia	Chapter IV Endocrine, nutritional and metabolic diseases	4:74293806:75293806	1334	0.00847801	0.98916	rs185567543	0.767339	Endocrine and metabolic	4	Gly
Gly	Glycine	Amino acids	E4_FH	Familial hypercholesterolemia	Chapter IV Endocrine, nutritional and metabolic diseases	8:126000031:127000031	1479	0.0412225	0.958774	rs2954021	0.988689	Endocrine and metabolic	4	Gly
Gly	Glycine	Amino acids	E4_FH	Familial hypercholesterolemia	Chapter IV Endocrine, nutritional and metabolic diseases	9:135637106:136637106	1947	0.054685	0.943322	rs635634	0.998083	Endocrine and metabolic	4	Gly
Gly	Glycine	Amino acids	I9_CHD	Major coronary heart disease event	Chapter IX Diseases of the circulatory system	17:45224996:46224996	1515	0.114865	0.831075	rs62076542	0.11809	Circulatory	9	Gly
Gly	Glycine	Amino acids	I9_CHD	Major coronary heart disease event	Chapter IX Diseases of the circulatory system	8:126000031:127000031	1479	0.00992794	0.990072	rs2954021	0.947576	Circulatory	9	Gly
Gly	Glycine	Amino acids	I9_CORATHER	Coronary atherosclerosis	Chapter IX Diseases of the circulatory system	17:45224996:46224996	1515	0.0998044	0.830932	rs62076542	0.107815	Circulatory	9	Gly
Gly	Glycine	Amino acids	I9_CORATHER	Coronary atherosclerosis	Chapter IX Diseases of the circulatory system	8:126000031:127000031	1479	0.00879656	0.991203	rs2954021	0.905834	Circulatory	9	Gly
Gly	Glycine	Amino acids	I9_CORATHER	Coronary atherosclerosis	Chapter IX Diseases of the circulatory system	9:135637106:136637106	1947	0.0509439	0.947451	rs635634	0.999217	Circulatory	9	Gly
Gly	Glycine	Amino acids	I9_HYPTENSESS	Hypertension, essential	Chapter IX Diseases of the circulatory system	4:73020265:74020265	1403	0.00402229	0.920214	rs190671241	0.999998	Circulatory	9	Gly
Gly	Glycine	Amino acids	I9_IHD	Ischaemic heart disease, wide definition	Chapter IX Diseases of the circulatory system	8:126000031:127000031	1479	0.0115599	0.98844	rs2954021	0.940396	Circulatory	9	Gly
Gly	Glycine	Amino acids	I9_MI_STRICT	Myocardial infarction, strict	Chapter IX Diseases of the circulatory system	2:212058805:213058805	1900	0.0018023	0.992191	rs78208734	1	Circulatory	9	Gly
Gly	Glycine	Amino acids	I9_MI_STRICT	Myocardial infarction, strict	Chapter IX Diseases of the circulatory system	8:126000031:127000031	1479	0.0158936	0.934241	rs2954021	0.967291	Circulatory	9	Gly
Gly	Glycine	Amino acids	I9_MI_STRICT	Myocardial infarction, strict	Chapter IX Diseases of the circulatory system	9:135637106:136637106	1947	0.120426	0.852871	rs635634	0.778207	Circulatory	9	Gly
GlycA	Glycoprotein Acetyls	Inflammation	J10_EMPHYSEMA	Emphysema	Chapter X Diseases of the respiratory system	14:94338142:95338142	2460	0.0047319	0.995268	rs28929474	0.999876	Respiratory	10	GlycA
HDL_TG	Triglycerides in HDL	Lipoprotein and lipid	E4_FH	Familial hypercholesterolemia	Chapter IV Endocrine, nutritional and metabolic diseases	11:116148917:117148917	2013	0.00852628	0.991474	rs3741298	0.999675	Endocrine and metabolic	4	HDL-TG
HDL_TG	Triglycerides in HDL	Lipoprotein and lipid	E4_FH	Familial hypercholesterolemia	Chapter IV Endocrine, nutritional and metabolic diseases	19:18879549:19879549	1707	0.0282159	0.94207	rs58542926	0.936295	Endocrine and metabolic	4	HDL-TG
HDL_TG	Triglycerides in HDL	Lipoprotein and lipid	E4_FH	Familial hypercholesterolemia	Chapter IV Endocrine, nutritional and metabolic diseases	19:44912079:45912079	1888	1.43e-11	1	rs7412	1	Endocrine and metabolic	4	HDL-TG
HDL_TG	Triglycerides in HDL	Lipoprotein and lipid	E4_FH	Familial hypercholesterolemia	Chapter IV Endocrine, nutritional and metabolic diseases	4:73020265:74020265	1528	3.51e-05	0.999933	rs190671241	1	Endocrine and metabolic	4	HDL-TG
HDL_TG	Triglycerides in HDL	Lipoprotein and lipid	E4_FH	Familial hypercholesterolemia	Chapter IV Endocrine, nutritional and metabolic diseases	4:74916194:75916194	1514	0.00282735	0.992535	rs182616603	0.61047	Endocrine and metabolic	4	HDL-TG
HDL_TG	Triglycerides in HDL	Lipoprotein and lipid	E4_FH	Familial hypercholesterolemia	Chapter IV Endocrine, nutritional and metabolic diseases	6:160510118:161510118	1988	0.00124306	0.998752	rs10455872	0.945371	Endocrine and metabolic	4	HDL-TG
HDL_TG	Triglycerides in HDL	Lipoprotein and lipid	E4_FH	Familial hypercholesterolemia	Chapter IV Endocrine, nutritional and metabolic diseases	8:125982077:126982077	1629	0.040428	0.959569	rs2954021	0.999969	Endocrine and metabolic	4	HDL-TG
HDL_TG	Triglycerides in HDL	Lipoprotein and lipid	E4_HYPERCHOL	Pure hypercholesterolaemia	Chapter IV Endocrine, nutritional and metabolic diseases	1:62436912:63436912	1714	0.099613	0.852361	rs1183260	0.14432	Endocrine and metabolic	4	HDL-TG
HDL_TG	Triglycerides in HDL	Lipoprotein and lipid	E4_HYPERCHOL	Pure hypercholesterolaemia	Chapter IV Endocrine, nutritional and metabolic diseases	16:56489590:57489590	2126	0.00608747	0.992551	rs247616	0.464192	Endocrine and metabolic	4	HDL-TG
HDL_TG	Triglycerides in HDL	Lipoprotein and lipid	E4_HYPERCHOL	Pure hypercholesterolaemia	Chapter IV Endocrine, nutritional and metabolic diseases	17:4192640:5192640	1892	0.00122517	0.991851	rs79202680	0.999991	Endocrine and metabolic	4	HDL-TG
HDL_TG	Triglycerides in HDL	Lipoprotein and lipid	E4_HYPERCHOL	Pure hypercholesterolaemia	Chapter IV Endocrine, nutritional and metabolic diseases	19:44912079:45912079	1888	0	1	rs7412	1	Endocrine and metabolic	4	HDL-TG
HDL_TG	Triglycerides in HDL	Lipoprotein and lipid	E4_HYPERCHOL	Pure hypercholesterolaemia	Chapter IV Endocrine, nutritional and metabolic diseases	2:27230940:28230940	1211	0.13377	0.866102	rs780095	0.807379	Endocrine and metabolic	4	HDL-TG
HDL_TG	Triglycerides in HDL	Lipoprotein and lipid	E4_HYPERCHOL	Pure hypercholesterolaemia	Chapter IV Endocrine, nutritional and metabolic diseases	20:38665692:39665692	1632	0.00331054	0.996433	rs74698119	1	Endocrine and metabolic	4	HDL-TG
HDL_TG	Triglycerides in HDL	Lipoprotein and lipid	E4_HYPERCHOL	Pure hypercholesterolaemia	Chapter IV Endocrine, nutritional and metabolic diseases	3:135432359:136432359	1184	0.0316378	0.84036	rs687339	0.733766	Endocrine and metabolic	4	HDL-TG
HDL_TG	Triglycerides in HDL	Lipoprotein and lipid	E4_HYPERCHOL	Pure hypercholesterolaemia	Chapter IV Endocrine, nutritional and metabolic diseases	4:73020265:74020265	1528	8.15e-07	0.999984	rs190671241	1	Endocrine and metabolic	4	HDL-TG
HDL_TG	Triglycerides in HDL	Lipoprotein and lipid	E4_HYPERCHOL	Pure hypercholesterolaemia	Chapter IV Endocrine, nutritional and metabolic diseases	4:74916194:75916194	1514	0.00670582	0.984314	rs185567543	0.999944	Endocrine and metabolic	4	HDL-TG
HDL_TG	Triglycerides in HDL	Lipoprotein and lipid	E4_HYPERCHOL	Pure hypercholesterolaemia	Chapter IV Endocrine, nutritional and metabolic diseases	6:160510118:161510118	1988	0.00138787	0.998612	rs10455872	0.937496	Endocrine and metabolic	4	HDL-TG
HDL_TG	Triglycerides in HDL	Lipoprotein and lipid	E4_HYPERCHOL	Pure hypercholesterolaemia	Chapter IV Endocrine, nutritional and metabolic diseases	7:21088708:22088708	2567	0.0995127	0.874101	rs55649657	0.337413	Endocrine and metabolic	4	HDL-TG
HDL_TG	Triglycerides in HDL	Lipoprotein and lipid	E4_HYPERCHOL	Pure hypercholesterolaemia	Chapter IV Endocrine, nutritional and metabolic diseases	7:44080876:45080876	1533	0.000208974	0.99976	rs41279633	0.999997	Endocrine and metabolic	4	HDL-TG
HDL_TG	Triglycerides in HDL	Lipoprotein and lipid	E4_HYPERCHOL	Pure hypercholesterolaemia	Chapter IV Endocrine, nutritional and metabolic diseases	8:125982077:126982077	1629	0.00149766	0.998502	rs2954021	0.999995	Endocrine and metabolic	4	HDL-TG
HDL_TG	Triglycerides in HDL	Lipoprotein and lipid	E4_HYPERCHOL	Pure hypercholesterolaemia	Chapter IV Endocrine, nutritional and metabolic diseases	8:17755709:18755709	2921	0.0137086	0.984265	rs35246381	0.365321	Endocrine and metabolic	4	HDL-TG
HDL_TG	Triglycerides in HDL	Lipoprotein and lipid	E4_HYPERCHOL	Pure hypercholesterolaemia	Chapter IV Endocrine, nutritional and metabolic diseases	8:58893273:59893273	1967	0.0322747	0.921006	rs10107182	0.753961	Endocrine and metabolic	4	HDL-TG
HDL_TG	Triglycerides in HDL	Lipoprotein and lipid	E4_HYPERCHOL	Pure hypercholesterolaemia	Chapter IV Endocrine, nutritional and metabolic diseases	9:107161742:108161742	1999	0.00479181	0.990934	rs2740488	0.999661	Endocrine and metabolic	4	HDL-TG
HDL_TG	Triglycerides in HDL	Lipoprotein and lipid	E4_LIPOPROT	Disorders of lipoprotein metabolism and other lipidaemias	Chapter IV Endocrine, nutritional and metabolic diseases	1:62436912:63436912	1714	0.0925896	0.906619	rs1183260	0.163018	Endocrine and metabolic	4	HDL-TG
HDL_TG	Triglycerides in HDL	Lipoprotein and lipid	E4_LIPOPROT	Disorders of lipoprotein metabolism and other lipidaemias	Chapter IV Endocrine, nutritional and metabolic diseases	11:116148917:117148917	2013	3.95e-06	0.999996	rs3741298	0.999998	Endocrine and metabolic	4	HDL-TG
HDL_TG	Triglycerides in HDL	Lipoprotein and lipid	E4_LIPOPROT	Disorders of lipoprotein metabolism and other lipidaemias	Chapter IV Endocrine, nutritional and metabolic diseases	15:58171765:59171765	1883	0.011257	0.873378	rs1800588	0.999899	Endocrine and metabolic	4	HDL-TG
HDL_TG	Triglycerides in HDL	Lipoprotein and lipid	E4_LIPOPROT	Disorders of lipoprotein metabolism and other lipidaemias	Chapter IV Endocrine, nutritional and metabolic diseases	16:56489590:57489590	2126	0.00558405	0.993298	rs247616	0.479465	Endocrine and metabolic	4	HDL-TG
HDL_TG	Triglycerides in HDL	Lipoprotein and lipid	E4_LIPOPROT	Disorders of lipoprotein metabolism and other lipidaemias	Chapter IV Endocrine, nutritional and metabolic diseases	17:4192640:5192640	1892	2.09e-05	0.999954	rs79202680	0.999997	Endocrine and metabolic	4	HDL-TG
HDL_TG	Triglycerides in HDL	Lipoprotein and lipid	E4_LIPOPROT	Disorders of lipoprotein metabolism and other lipidaemias	Chapter IV Endocrine, nutritional and metabolic diseases	19:44912079:45912079	1888	0	1	rs7412	1	Endocrine and metabolic	4	HDL-TG
HDL_TG	Triglycerides in HDL	Lipoprotein and lipid	E4_LIPOPROT	Disorders of lipoprotein metabolism and other lipidaemias	Chapter IV Endocrine, nutritional and metabolic diseases	20:38665692:39665692	1632	0.000520438	0.999477	rs74698119	1	Endocrine and metabolic	4	HDL-TG
HDL_TG	Triglycerides in HDL	Lipoprotein and lipid	E4_LIPOPROT	Disorders of lipoprotein metabolism and other lipidaemias	Chapter IV Endocrine, nutritional and metabolic diseases	4:73020265:74020265	1528	8.15e-07	0.999984	rs190671241	1	Endocrine and metabolic	4	HDL-TG
HDL_TG	Triglycerides in HDL	Lipoprotein and lipid	E4_LIPOPROT	Disorders of lipoprotein metabolism and other lipidaemias	Chapter IV Endocrine, nutritional and metabolic diseases	4:74916194:75916194	1514	0.00670615	0.984313	rs185567543	0.999996	Endocrine and metabolic	4	HDL-TG
HDL_TG	Triglycerides in HDL	Lipoprotein and lipid	E4_LIPOPROT	Disorders of lipoprotein metabolism and other lipidaemias	Chapter IV Endocrine, nutritional and metabolic diseases	6:160510118:161510118	1988	0.00086841	0.999132	rs10455872	0.962766	Endocrine and metabolic	4	HDL-TG
HDL_TG	Triglycerides in HDL	Lipoprotein and lipid	E4_LIPOPROT	Disorders of lipoprotein metabolism and other lipidaemias	Chapter IV Endocrine, nutritional and metabolic diseases	7:44080876:45080876	1533	0.000206243	0.999763	rs41279633	1	Endocrine and metabolic	4	HDL-TG
HDL_TG	Triglycerides in HDL	Lipoprotein and lipid	E4_LIPOPROT	Disorders of lipoprotein metabolism and other lipidaemias	Chapter IV Endocrine, nutritional and metabolic diseases	8:125982077:126982077	1629	0.000370792	0.999629	rs2954021	0.999998	Endocrine and metabolic	4	HDL-TG
HDL_TG	Triglycerides in HDL	Lipoprotein and lipid	E4_LIPOPROT	Disorders of lipoprotein metabolism and other lipidaemias	Chapter IV Endocrine, nutritional and metabolic diseases	8:17755709:18755709	2921	0.0308769	0.917592	rs4921913	0.273516	Endocrine and metabolic	4	HDL-TG
HDL_TG	Triglycerides in HDL	Lipoprotein and lipid	E4_LIPOPROT	Disorders of lipoprotein metabolism and other lipidaemias	Chapter IV Endocrine, nutritional and metabolic diseases	9:107161742:108161742	1999	0.00190487	0.997215	rs2740488	0.999513	Endocrine and metabolic	4	HDL-TG
IDL_C	Cholesterol in IDL	Lipoprotein and lipid	E4_LIPOPROT	Disorders of lipoprotein metabolism and other lipidaemias	Chapter IV Endocrine, nutritional and metabolic diseases	1:109318530:110318530	1649	0.00332414	0.996676	rs646776	0.692783	Endocrine and metabolic	4	IDL-C
IDL_C	Cholesterol in IDL	Lipoprotein and lipid	E4_LIPOPROT	Disorders of lipoprotein metabolism and other lipidaemias	Chapter IV Endocrine, nutritional and metabolic diseases	1:234357676:235357676	1845	0.00525465	0.993565	rs496800	0.399965	Endocrine and metabolic	4	IDL-C
IDL_C	Cholesterol in IDL	Lipoprotein and lipid	E4_LIPOPROT	Disorders of lipoprotein metabolism and other lipidaemias	Chapter IV Endocrine, nutritional and metabolic diseases	1:26784913:27784913	1142	0.000438644	0.999561	rs79598313	0.977062	Endocrine and metabolic	4	IDL-C
IDL_C	Cholesterol in IDL	Lipoprotein and lipid	E4_LIPOPROT	Disorders of lipoprotein metabolism and other lipidaemias	Chapter IV Endocrine, nutritional and metabolic diseases	1:53746772:54746772	1625	0.0265737	0.973398	rs56144543	0.613244	Endocrine and metabolic	4	IDL-C
IDL_C	Cholesterol in IDL	Lipoprotein and lipid	E4_LIPOPROT	Disorders of lipoprotein metabolism and other lipidaemias	Chapter IV Endocrine, nutritional and metabolic diseases	1:55005647:56005647	2149	0	1	rs11591147	1	Endocrine and metabolic	4	IDL-C
IDL_C	Cholesterol in IDL	Lipoprotein and lipid	E4_LIPOPROT	Disorders of lipoprotein metabolism and other lipidaemias	Chapter IV Endocrine, nutritional and metabolic diseases	1:62482891:63482891	1696	0.139449	0.859363	rs1168104	0.0713266	Endocrine and metabolic	4	IDL-C
IDL_C	Cholesterol in IDL	Lipoprotein and lipid	E4_LIPOPROT	Disorders of lipoprotein metabolism and other lipidaemias	Chapter IV Endocrine, nutritional and metabolic diseases	11:125750680:126750680	2157	0.0070677	0.992326	rs7928577	0.436326	Endocrine and metabolic	4	IDL-C
IDL_C	Cholesterol in IDL	Lipoprotein and lipid	E4_LIPOPROT	Disorders of lipoprotein metabolism and other lipidaemias	Chapter IV Endocrine, nutritional and metabolic diseases	11:18143559:19143559	2015	0.0316916	0.890834	rs4369382	0.778628	Endocrine and metabolic	4	IDL-C
IDL_C	Cholesterol in IDL	Lipoprotein and lipid	E4_LIPOPROT	Disorders of lipoprotein metabolism and other lipidaemias	Chapter IV Endocrine, nutritional and metabolic diseases	11:61100342:62100342	1458	0.0411684	0.958818	rs174574	0.999715	Endocrine and metabolic	4	IDL-C
IDL_C	Cholesterol in IDL	Lipoprotein and lipid	E4_LIPOPROT	Disorders of lipoprotein metabolism and other lipidaemias	Chapter IV Endocrine, nutritional and metabolic diseases	12:120916988:121916988	1848	0.0118931	0.988072	rs2244608	0.798767	Endocrine and metabolic	4	IDL-C
IDL_C	Cholesterol in IDL	Lipoprotein and lipid	E4_LIPOPROT	Disorders of lipoprotein metabolism and other lipidaemias	Chapter IV Endocrine, nutritional and metabolic diseases	16:56497233:57497233	2118	0.072879	0.914229	rs247616	0.226803	Endocrine and metabolic	4	IDL-C
IDL_C	Cholesterol in IDL	Lipoprotein and lipid	E4_LIPOPROT	Disorders of lipoprotein metabolism and other lipidaemias	Chapter IV Endocrine, nutritional and metabolic diseases	16:71640553:72640553	1602	0.0085424	0.991458	rs34042070	0.397434	Endocrine and metabolic	4	IDL-C
IDL_C	Cholesterol in IDL	Lipoprotein and lipid	E4_LIPOPROT	Disorders of lipoprotein metabolism and other lipidaemias	Chapter IV Endocrine, nutritional and metabolic diseases	17:66581278:67581278	1631	0.000456524	0.999299	rs77542162	0.980267	Endocrine and metabolic	4	IDL-C
IDL_C	Cholesterol in IDL	Lipoprotein and lipid	E4_LIPOPROT	Disorders of lipoprotein metabolism and other lipidaemias	Chapter IV Endocrine, nutritional and metabolic diseases	19:10702306:11702306	1703	0.00557091	0.994429	rs73015024	0.583899	Endocrine and metabolic	4	IDL-C
IDL_C	Cholesterol in IDL	Lipoprotein and lipid	E4_LIPOPROT	Disorders of lipoprotein metabolism and other lipidaemias	Chapter IV Endocrine, nutritional and metabolic diseases	19:44819631:45819631	1924	0	1	rs7412	1	Endocrine and metabolic	4	IDL-C
IDL_C	Cholesterol in IDL	Lipoprotein and lipid	E4_LIPOPROT	Disorders of lipoprotein metabolism and other lipidaemias	Chapter IV Endocrine, nutritional and metabolic diseases	19:45863609:46863609	1890	0.0325134	0.967479	rs181765708	1	Endocrine and metabolic	4	IDL-C
IDL_C	Cholesterol in IDL	Lipoprotein and lipid	E4_LIPOPROT	Disorders of lipoprotein metabolism and other lipidaemias	Chapter IV Endocrine, nutritional and metabolic diseases	2:43572576:44572576	2141	0.00830099	0.991699	rs4299376	0.84592	Endocrine and metabolic	4	IDL-C
IDL_C	Cholesterol in IDL	Lipoprotein and lipid	E4_LIPOPROT	Disorders of lipoprotein metabolism and other lipidaemias	Chapter IV Endocrine, nutritional and metabolic diseases	20:17343968:18343968	2240	0.0157556	0.86475	rs2618566	0.980562	Endocrine and metabolic	4	IDL-C
IDL_C	Cholesterol in IDL	Lipoprotein and lipid	E4_LIPOPROT	Disorders of lipoprotein metabolism and other lipidaemias	Chapter IV Endocrine, nutritional and metabolic diseases	20:38665692:39665692	1632	0.000655236	0.999344	rs74698119	1	Endocrine and metabolic	4	IDL-C
IDL_C	Cholesterol in IDL	Lipoprotein and lipid	E4_LIPOPROT	Disorders of lipoprotein metabolism and other lipidaemias	Chapter IV Endocrine, nutritional and metabolic diseases	4:73020265:74020265	1532	1.11e-15	1	rs190671241	1	Endocrine and metabolic	4	IDL-C
IDL_C	Cholesterol in IDL	Lipoprotein and lipid	E4_LIPOPROT	Disorders of lipoprotein metabolism and other lipidaemias	Chapter IV Endocrine, nutritional and metabolic diseases	4:74293806:75293806	1472	0.00212739	0.997872	rs185567543	0.999982	Endocrine and metabolic	4	IDL-C
IDL_C	Cholesterol in IDL	Lipoprotein and lipid	E4_LIPOPROT	Disorders of lipoprotein metabolism and other lipidaemias	Chapter IV Endocrine, nutritional and metabolic diseases	5:155897673:156897673	1905	0.00488689	0.995113	rs58198139	0.342824	Endocrine and metabolic	4	IDL-C
IDL_C	Cholesterol in IDL	Lipoprotein and lipid	E4_LIPOPROT	Disorders of lipoprotein metabolism and other lipidaemias	Chapter IV Endocrine, nutritional and metabolic diseases	5:74156539:75156539	1498	0.00844907	0.991551	rs3846663	0.392294	Endocrine and metabolic	4	IDL-C
IDL_C	Cholesterol in IDL	Lipoprotein and lipid	E4_LIPOPROT	Disorders of lipoprotein metabolism and other lipidaemias	Chapter IV Endocrine, nutritional and metabolic diseases	7:44080876:45080876	1534	2.78e-07	1	rs41279633	1	Endocrine and metabolic	4	IDL-C
IDL_C	Cholesterol in IDL	Lipoprotein and lipid	E4_LIPOPROT	Disorders of lipoprotein metabolism and other lipidaemias	Chapter IV Endocrine, nutritional and metabolic diseases	8:125982077:126982077	1629	0.000504337	0.999496	rs2954021	0.99896	Endocrine and metabolic	4	IDL-C
IDL_C	Cholesterol in IDL	Lipoprotein and lipid	E4_LIPOPROT	Disorders of lipoprotein metabolism and other lipidaemias	Chapter IV Endocrine, nutritional and metabolic diseases	8:8685146:9685146	3073	0.0172354	0.890984	rs1461729	0.677848	Endocrine and metabolic	4	IDL-C
IDL_C	Cholesterol in IDL	Lipoprotein and lipid	E4_LIPOPROT	Disorders of lipoprotein metabolism and other lipidaemias	Chapter IV Endocrine, nutritional and metabolic diseases	9:107161742:108161742	2001	0.00191106	0.997207	rs2740488	0.998587	Endocrine and metabolic	4	IDL-C
IDL_C	Cholesterol in IDL	Lipoprotein and lipid	E4_LIPOPROT	Disorders of lipoprotein metabolism and other lipidaemias	Chapter IV Endocrine, nutritional and metabolic diseases	9:135655000:136655000	2138	3.37e-06	0.999997	rs635634	1	Endocrine and metabolic	4	IDL-C
IDL_C	Cholesterol in IDL	Lipoprotein and lipid	E4_METABOLIA	Metabolic disorders	Chapter IV Endocrine, nutritional and metabolic diseases	1:109318530:110318530	1649	0.0029595	0.997041	rs646776	0.713228	Endocrine and metabolic	4	IDL-C
IDL_C	Cholesterol in IDL	Lipoprotein and lipid	E4_METABOLIA	Metabolic disorders	Chapter IV Endocrine, nutritional and metabolic diseases	1:234357676:235357676	1845	0.0199296	0.810701	rs496800	0.313225	Endocrine and metabolic	4	IDL-C
IDL_C	Cholesterol in IDL	Lipoprotein and lipid	E4_METABOLIA	Metabolic disorders	Chapter IV Endocrine, nutritional and metabolic diseases	1:26784913:27784913	1142	0.0005281	0.999468	rs79598313	0.971433	Endocrine and metabolic	4	IDL-C
IDL_C	Cholesterol in IDL	Lipoprotein and lipid	E4_METABOLIA	Metabolic disorders	Chapter IV Endocrine, nutritional and metabolic diseases	1:53746772:54746772	1625	0.0126034	0.987051	rs56144543	0.718144	Endocrine and metabolic	4	IDL-C
IDL_C	Cholesterol in IDL	Lipoprotein and lipid	E4_METABOLIA	Metabolic disorders	Chapter IV Endocrine, nutritional and metabolic diseases	1:55005647:56005647	2149	0	1	rs11591147	1	Endocrine and metabolic	4	IDL-C
IDL_C	Cholesterol in IDL	Lipoprotein and lipid	E4_METABOLIA	Metabolic disorders	Chapter IV Endocrine, nutritional and metabolic diseases	1:62482891:63482891	1696	0.138812	0.852945	rs7555577	0.0836034	Endocrine and metabolic	4	IDL-C
IDL_C	Cholesterol in IDL	Lipoprotein and lipid	E4_METABOLIA	Metabolic disorders	Chapter IV Endocrine, nutritional and metabolic diseases	11:125750680:126750680	2157	0.0273859	0.956671	rs7928577	0.382759	Endocrine and metabolic	4	IDL-C
IDL_C	Cholesterol in IDL	Lipoprotein and lipid	E4_METABOLIA	Metabolic disorders	Chapter IV Endocrine, nutritional and metabolic diseases	11:61100342:62100342	1458	0.0440223	0.934116	rs174574	0.999704	Endocrine and metabolic	4	IDL-C
IDL_C	Cholesterol in IDL	Lipoprotein and lipid	E4_METABOLIA	Metabolic disorders	Chapter IV Endocrine, nutritional and metabolic diseases	12:120916988:121916988	1848	0.0614918	0.934839	rs2244608	0.565291	Endocrine and metabolic	4	IDL-C
IDL_C	Cholesterol in IDL	Lipoprotein and lipid	E4_METABOLIA	Metabolic disorders	Chapter IV Endocrine, nutritional and metabolic diseases	16:71640553:72640553	1602	0.0286134	0.971386	rs3794695	0.395594	Endocrine and metabolic	4	IDL-C
IDL_C	Cholesterol in IDL	Lipoprotein and lipid	E4_METABOLIA	Metabolic disorders	Chapter IV Endocrine, nutritional and metabolic diseases	17:66581278:67581278	1631	0.00124895	0.99036	rs77542162	0.977134	Endocrine and metabolic	4	IDL-C
IDL_C	Cholesterol in IDL	Lipoprotein and lipid	E4_METABOLIA	Metabolic disorders	Chapter IV Endocrine, nutritional and metabolic diseases	19:10702306:11702306	1703	0.00980671	0.990193	rs73015024	0.708854	Endocrine and metabolic	4	IDL-C
IDL_C	Cholesterol in IDL	Lipoprotein and lipid	E4_METABOLIA	Metabolic disorders	Chapter IV Endocrine, nutritional and metabolic diseases	19:44819631:45819631	1924	0	1	rs7412	1	Endocrine and metabolic	4	IDL-C
IDL_C	Cholesterol in IDL	Lipoprotein and lipid	E4_METABOLIA	Metabolic disorders	Chapter IV Endocrine, nutritional and metabolic diseases	19:45863609:46863609	1890	0.056162	0.937693	rs181765708	1	Endocrine and metabolic	4	IDL-C
IDL_C	Cholesterol in IDL	Lipoprotein and lipid	E4_METABOLIA	Metabolic disorders	Chapter IV Endocrine, nutritional and metabolic diseases	2:43572576:44572576	2141	0.000986521	0.999013	rs4299376	0.721312	Endocrine and metabolic	4	IDL-C
IDL_C	Cholesterol in IDL	Lipoprotein and lipid	E4_METABOLIA	Metabolic disorders	Chapter IV Endocrine, nutritional and metabolic diseases	20:38665692:39665692	1632	0.0044071	0.995316	rs74698119	0.999995	Endocrine and metabolic	4	IDL-C
IDL_C	Cholesterol in IDL	Lipoprotein and lipid	E4_METABOLIA	Metabolic disorders	Chapter IV Endocrine, nutritional and metabolic diseases	4:73020265:74020265	1532	6.39e-12	1	rs190671241	1	Endocrine and metabolic	4	IDL-C
IDL_C	Cholesterol in IDL	Lipoprotein and lipid	E4_METABOLIA	Metabolic disorders	Chapter IV Endocrine, nutritional and metabolic diseases	4:74293806:75293806	1472	0.00213207	0.997868	rs185567543	0.999689	Endocrine and metabolic	4	IDL-C
IDL_C	Cholesterol in IDL	Lipoprotein and lipid	E4_METABOLIA	Metabolic disorders	Chapter IV Endocrine, nutritional and metabolic diseases	5:155897673:156897673	1905	0.00662658	0.991201	rs58198139	0.383768	Endocrine and metabolic	4	IDL-C
IDL_C	Cholesterol in IDL	Lipoprotein and lipid	E4_METABOLIA	Metabolic disorders	Chapter IV Endocrine, nutritional and metabolic diseases	5:74156539:75156539	1498	0.00824341	0.991757	rs3846663	0.508759	Endocrine and metabolic	4	IDL-C
IDL_C	Cholesterol in IDL	Lipoprotein and lipid	E4_METABOLIA	Metabolic disorders	Chapter IV Endocrine, nutritional and metabolic diseases	7:21111970:22111970	2582	0.0467565	0.894982	rs55649657	0.449411	Endocrine and metabolic	4	IDL-C
IDL_C	Cholesterol in IDL	Lipoprotein and lipid	E4_METABOLIA	Metabolic disorders	Chapter IV Endocrine, nutritional and metabolic diseases	7:44080876:45080876	1534	0.000500226	0.999473	rs41279633	1	Endocrine and metabolic	4	IDL-C
IDL_C	Cholesterol in IDL	Lipoprotein and lipid	E4_METABOLIA	Metabolic disorders	Chapter IV Endocrine, nutritional and metabolic diseases	8:125982077:126982077	1629	0.000211875	0.999788	rs2954021	0.998164	Endocrine and metabolic	4	IDL-C
IDL_C	Cholesterol in IDL	Lipoprotein and lipid	E4_METABOLIA	Metabolic disorders	Chapter IV Endocrine, nutritional and metabolic diseases	9:107161742:108161742	2001	0.0313378	0.888107	rs2740488	0.998685	Endocrine and metabolic	4	IDL-C
IDL_C	Cholesterol in IDL	Lipoprotein and lipid	E4_METABOLIA	Metabolic disorders	Chapter IV Endocrine, nutritional and metabolic diseases	9:135655000:136655000	2138	0.000232382	0.999768	rs635634	1	Endocrine and metabolic	4	IDL-C
IDL_CE	Cholesteryl Esters in IDL	Lipoprotein and lipid	E4_HYPERCHOL	Pure hypercholesterolaemia	Chapter IV Endocrine, nutritional and metabolic diseases	1:109318530:110318530	1649	0.00310687	0.996893	rs646776	0.636704	Endocrine and metabolic	4	IDL-CE
IDL_CE	Cholesteryl Esters in IDL	Lipoprotein and lipid	E4_HYPERCHOL	Pure hypercholesterolaemia	Chapter IV Endocrine, nutritional and metabolic diseases	1:234357676:235357676	1845	0.00592231	0.993914	rs496800	0.323699	Endocrine and metabolic	4	IDL-CE
IDL_CE	Cholesteryl Esters in IDL	Lipoprotein and lipid	E4_HYPERCHOL	Pure hypercholesterolaemia	Chapter IV Endocrine, nutritional and metabolic diseases	1:26784913:27784913	1142	0.000647306	0.999352	rs79598313	0.961075	Endocrine and metabolic	4	IDL-CE
IDL_CE	Cholesteryl Esters in IDL	Lipoprotein and lipid	E4_HYPERCHOL	Pure hypercholesterolaemia	Chapter IV Endocrine, nutritional and metabolic diseases	1:55005647:56005647	2149	0	1	rs11591147	1	Endocrine and metabolic	4	IDL-CE
IDL_CE	Cholesteryl Esters in IDL	Lipoprotein and lipid	E4_HYPERCHOL	Pure hypercholesterolaemia	Chapter IV Endocrine, nutritional and metabolic diseases	11:125750680:126750680	2157	0.0124862	0.974516	rs7928577	0.370011	Endocrine and metabolic	4	IDL-CE
IDL_CE	Cholesteryl Esters in IDL	Lipoprotein and lipid	E4_HYPERCHOL	Pure hypercholesterolaemia	Chapter IV Endocrine, nutritional and metabolic diseases	11:18143559:19143559	2015	0.0196462	0.89169	rs4369382	0.795355	Endocrine and metabolic	4	IDL-CE
IDL_CE	Cholesteryl Esters in IDL	Lipoprotein and lipid	E4_HYPERCHOL	Pure hypercholesterolaemia	Chapter IV Endocrine, nutritional and metabolic diseases	11:61100342:62100342	1458	0.0337712	0.966037	rs174574	0.996685	Endocrine and metabolic	4	IDL-CE
IDL_CE	Cholesteryl Esters in IDL	Lipoprotein and lipid	E4_HYPERCHOL	Pure hypercholesterolaemia	Chapter IV Endocrine, nutritional and metabolic diseases	12:120916988:121916988	1848	0.0146114	0.985289	rs2244608	0.644824	Endocrine and metabolic	4	IDL-CE
IDL_CE	Cholesteryl Esters in IDL	Lipoprotein and lipid	E4_HYPERCHOL	Pure hypercholesterolaemia	Chapter IV Endocrine, nutritional and metabolic diseases	14:24381986:25381986	1820	0.0179086	0.888849	rs11626929	0.593589	Endocrine and metabolic	4	IDL-CE
IDL_CE	Cholesteryl Esters in IDL	Lipoprotein and lipid	E4_HYPERCHOL	Pure hypercholesterolaemia	Chapter IV Endocrine, nutritional and metabolic diseases	16:56497233:57497233	2118	0.00825246	0.98997	rs247616	0.258583	Endocrine and metabolic	4	IDL-CE
IDL_CE	Cholesteryl Esters in IDL	Lipoprotein and lipid	E4_HYPERCHOL	Pure hypercholesterolaemia	Chapter IV Endocrine, nutritional and metabolic diseases	16:71640553:72640553	1602	0.00364255	0.996353	rs3794695	0.383435	Endocrine and metabolic	4	IDL-CE
IDL_CE	Cholesteryl Esters in IDL	Lipoprotein and lipid	E4_HYPERCHOL	Pure hypercholesterolaemia	Chapter IV Endocrine, nutritional and metabolic diseases	17:66581278:67581278	1631	0.000807963	0.997937	rs77542162	0.969943	Endocrine and metabolic	4	IDL-CE
IDL_CE	Cholesteryl Esters in IDL	Lipoprotein and lipid	E4_HYPERCHOL	Pure hypercholesterolaemia	Chapter IV Endocrine, nutritional and metabolic diseases	19:10702306:11702306	1703	0.00937255	0.990627	rs73015024	0.74413	Endocrine and metabolic	4	IDL-CE
IDL_CE	Cholesteryl Esters in IDL	Lipoprotein and lipid	E4_HYPERCHOL	Pure hypercholesterolaemia	Chapter IV Endocrine, nutritional and metabolic diseases	19:44819631:45819631	1924	0	1	rs7412	1	Endocrine and metabolic	4	IDL-CE
IDL_CE	Cholesteryl Esters in IDL	Lipoprotein and lipid	E4_HYPERCHOL	Pure hypercholesterolaemia	Chapter IV Endocrine, nutritional and metabolic diseases	2:20788226:21788226	1762	0.00681314	0.993187	rs7575840	0.429122	Endocrine and metabolic	4	IDL-CE
IDL_CE	Cholesteryl Esters in IDL	Lipoprotein and lipid	E4_HYPERCHOL	Pure hypercholesterolaemia	Chapter IV Endocrine, nutritional and metabolic diseases	2:43572576:44572576	2140	0.0126661	0.987334	rs4299376	0.575829	Endocrine and metabolic	4	IDL-CE
IDL_CE	Cholesteryl Esters in IDL	Lipoprotein and lipid	E4_HYPERCHOL	Pure hypercholesterolaemia	Chapter IV Endocrine, nutritional and metabolic diseases	20:38665692:39665692	1632	0.00353255	0.996205	rs74698119	0.999995	Endocrine and metabolic	4	IDL-CE
IDL_CE	Cholesteryl Esters in IDL	Lipoprotein and lipid	E4_HYPERCHOL	Pure hypercholesterolaemia	Chapter IV Endocrine, nutritional and metabolic diseases	4:73020265:74020265	1532	1.72e-14	1	rs190671241	1	Endocrine and metabolic	4	IDL-CE
IDL_CE	Cholesteryl Esters in IDL	Lipoprotein and lipid	E4_HYPERCHOL	Pure hypercholesterolaemia	Chapter IV Endocrine, nutritional and metabolic diseases	4:74293806:75293806	1472	0.00200388	0.997995	rs185567543	0.976739	Endocrine and metabolic	4	IDL-CE
IDL_CE	Cholesteryl Esters in IDL	Lipoprotein and lipid	E4_HYPERCHOL	Pure hypercholesterolaemia	Chapter IV Endocrine, nutritional and metabolic diseases	5:155897673:156897673	1905	0.00864558	0.991319	rs58198139	0.353608	Endocrine and metabolic	4	IDL-CE
IDL_CE	Cholesteryl Esters in IDL	Lipoprotein and lipid	E4_HYPERCHOL	Pure hypercholesterolaemia	Chapter IV Endocrine, nutritional and metabolic diseases	5:74156539:75156539	1498	0.0071047	0.992895	rs3846663	0.512655	Endocrine and metabolic	4	IDL-CE
IDL_CE	Cholesteryl Esters in IDL	Lipoprotein and lipid	E4_HYPERCHOL	Pure hypercholesterolaemia	Chapter IV Endocrine, nutritional and metabolic diseases	7:21107352:22107352	2578	0.04665	0.941605	rs55649657	0.496379	Endocrine and metabolic	4	IDL-CE
IDL_CE	Cholesteryl Esters in IDL	Lipoprotein and lipid	E4_HYPERCHOL	Pure hypercholesterolaemia	Chapter IV Endocrine, nutritional and metabolic diseases	7:44080876:45080876	1534	2.48e-06	0.999997	rs41279633	1	Endocrine and metabolic	4	IDL-CE
IDL_CE	Cholesteryl Esters in IDL	Lipoprotein and lipid	E4_HYPERCHOL	Pure hypercholesterolaemia	Chapter IV Endocrine, nutritional and metabolic diseases	8:125982077:126982077	1629	0.00161532	0.998385	rs2954021	0.995849	Endocrine and metabolic	4	IDL-CE
IDL_CE	Cholesteryl Esters in IDL	Lipoprotein and lipid	E4_HYPERCHOL	Pure hypercholesterolaemia	Chapter IV Endocrine, nutritional and metabolic diseases	8:58893273:59893273	1968	0.0388931	0.900993	rs10107182	0.277443	Endocrine and metabolic	4	IDL-CE
IDL_CE	Cholesteryl Esters in IDL	Lipoprotein and lipid	E4_HYPERCHOL	Pure hypercholesterolaemia	Chapter IV Endocrine, nutritional and metabolic diseases	8:8685146:9685146	3073	0.0253724	0.840866	rs1461729	0.79299	Endocrine and metabolic	4	IDL-CE
IDL_CE	Cholesteryl Esters in IDL	Lipoprotein and lipid	E4_HYPERCHOL	Pure hypercholesterolaemia	Chapter IV Endocrine, nutritional and metabolic diseases	9:107161742:108161742	2001	0.00480159	0.990918	rs2740488	0.999222	Endocrine and metabolic	4	IDL-CE
IDL_CE	Cholesteryl Esters in IDL	Lipoprotein and lipid	E4_HYPERCHOL	Pure hypercholesterolaemia	Chapter IV Endocrine, nutritional and metabolic diseases	9:135655000:136655000	2139	6.21e-06	0.999994	rs635634	1	Endocrine and metabolic	4	IDL-CE
IDL_CE	Cholesteryl Esters in IDL	Lipoprotein and lipid	E4_HYPERLIPNAS	Hyperlipidaemia, other/unspecified	Chapter IV Endocrine, nutritional and metabolic diseases	1:109318530:110318530	1649	0.00385392	0.996146	rs646776	0.665232	Endocrine and metabolic	4	IDL-CE
IDL_CE	Cholesteryl Esters in IDL	Lipoprotein and lipid	E4_HYPERLIPNAS	Hyperlipidaemia, other/unspecified	Chapter IV Endocrine, nutritional and metabolic diseases	1:53746772:54746772	1625	0.0163465	0.95206	rs56144543	0.656928	Endocrine and metabolic	4	IDL-CE
IDL_CE	Cholesteryl Esters in IDL	Lipoprotein and lipid	E4_HYPERLIPNAS	Hyperlipidaemia, other/unspecified	Chapter IV Endocrine, nutritional and metabolic diseases	1:55005647:56005647	2149	1.28e-14	1	rs11591147	1	Endocrine and metabolic	4	IDL-CE
IDL_CE	Cholesteryl Esters in IDL	Lipoprotein and lipid	E4_HYPERLIPNAS	Hyperlipidaemia, other/unspecified	Chapter IV Endocrine, nutritional and metabolic diseases	16:71640553:72640553	1602	0.023983	0.967403	rs3794695	0.48433	Endocrine and metabolic	4	IDL-CE
IDL_CE	Cholesteryl Esters in IDL	Lipoprotein and lipid	E4_HYPERLIPNAS	Hyperlipidaemia, other/unspecified	Chapter IV Endocrine, nutritional and metabolic diseases	19:10702306:11702306	1703	0.00232023	0.99768	rs6511720	0.91503	Endocrine and metabolic	4	IDL-CE
IDL_CE	Cholesteryl Esters in IDL	Lipoprotein and lipid	E4_HYPERLIPNAS	Hyperlipidaemia, other/unspecified	Chapter IV Endocrine, nutritional and metabolic diseases	19:44819631:45819631	1924	0	1	rs7412	1	Endocrine and metabolic	4	IDL-CE
IDL_CE	Cholesteryl Esters in IDL	Lipoprotein and lipid	E4_HYPERLIPNAS	Hyperlipidaemia, other/unspecified	Chapter IV Endocrine, nutritional and metabolic diseases	2:20788226:21788226	1762	0.00724329	0.992757	rs7575840	0.418716	Endocrine and metabolic	4	IDL-CE
IDL_CE	Cholesteryl Esters in IDL	Lipoprotein and lipid	E4_HYPERLIPNAS	Hyperlipidaemia, other/unspecified	Chapter IV Endocrine, nutritional and metabolic diseases	2:43572576:44572576	2140	0.00224383	0.997756	rs4299376	0.684695	Endocrine and metabolic	4	IDL-CE
IDL_CE	Cholesteryl Esters in IDL	Lipoprotein and lipid	E4_HYPERLIPNAS	Hyperlipidaemia, other/unspecified	Chapter IV Endocrine, nutritional and metabolic diseases	4:73020265:74020265	1532	5.47e-06	0.999994	rs190671241	1	Endocrine and metabolic	4	IDL-CE
IDL_CE	Cholesteryl Esters in IDL	Lipoprotein and lipid	E4_HYPERLIPNAS	Hyperlipidaemia, other/unspecified	Chapter IV Endocrine, nutritional and metabolic diseases	4:74293806:75293806	1472	0.00167182	0.998327	rs185567543	0.848646	Endocrine and metabolic	4	IDL-CE
IDL_CE	Cholesteryl Esters in IDL	Lipoprotein and lipid	E4_HYPERLIPNAS	Hyperlipidaemia, other/unspecified	Chapter IV Endocrine, nutritional and metabolic diseases	5:74156539:75156539	1498	0.012758	0.986801	rs3846663	0.451455	Endocrine and metabolic	4	IDL-CE
IDL_CE	Cholesteryl Esters in IDL	Lipoprotein and lipid	E4_HYPERLIPNAS	Hyperlipidaemia, other/unspecified	Chapter IV Endocrine, nutritional and metabolic diseases	7:44080876:45080876	1534	0.076318	0.919455	rs41279633	1	Endocrine and metabolic	4	IDL-CE
IDL_CE	Cholesteryl Esters in IDL	Lipoprotein and lipid	E4_HYPERLIPNAS	Hyperlipidaemia, other/unspecified	Chapter IV Endocrine, nutritional and metabolic diseases	8:125982077:126982077	1629	0.035619	0.964381	rs2954021	0.995629	Endocrine and metabolic	4	IDL-CE
IDL_CE	Cholesteryl Esters in IDL	Lipoprotein and lipid	E4_HYPERLIPNAS	Hyperlipidaemia, other/unspecified	Chapter IV Endocrine, nutritional and metabolic diseases	9:135655000:136655000	2139	0.000353691	0.999623	rs635634	1	Endocrine and metabolic	4	IDL-CE
IDL_CE	Cholesteryl Esters in IDL	Lipoprotein and lipid	E4_LIPOPROT	Disorders of lipoprotein metabolism and other lipidaemias	Chapter IV Endocrine, nutritional and metabolic diseases	1:109318530:110318530	1649	0.00322703	0.996773	rs646776	0.609949	Endocrine and metabolic	4	IDL-CE
IDL_CE	Cholesteryl Esters in IDL	Lipoprotein and lipid	E4_LIPOPROT	Disorders of lipoprotein metabolism and other lipidaemias	Chapter IV Endocrine, nutritional and metabolic diseases	1:234357676:235357676	1845	0.00536956	0.993428	rs496800	0.385257	Endocrine and metabolic	4	IDL-CE
IDL_CE	Cholesteryl Esters in IDL	Lipoprotein and lipid	E4_LIPOPROT	Disorders of lipoprotein metabolism and other lipidaemias	Chapter IV Endocrine, nutritional and metabolic diseases	1:26784913:27784913	1142	0.000434812	0.999565	rs79598313	0.978204	Endocrine and metabolic	4	IDL-CE
IDL_CE	Cholesteryl Esters in IDL	Lipoprotein and lipid	E4_LIPOPROT	Disorders of lipoprotein metabolism and other lipidaemias	Chapter IV Endocrine, nutritional and metabolic diseases	1:53746772:54746772	1625	0.0281021	0.971868	rs56144543	0.568069	Endocrine and metabolic	4	IDL-CE
IDL_CE	Cholesteryl Esters in IDL	Lipoprotein and lipid	E4_LIPOPROT	Disorders of lipoprotein metabolism and other lipidaemias	Chapter IV Endocrine, nutritional and metabolic diseases	1:55005647:56005647	2149	0	1	rs11591147	1	Endocrine and metabolic	4	IDL-CE
IDL_CE	Cholesteryl Esters in IDL	Lipoprotein and lipid	E4_LIPOPROT	Disorders of lipoprotein metabolism and other lipidaemias	Chapter IV Endocrine, nutritional and metabolic diseases	1:62482891:63482891	1696	0.139515	0.859297	rs1168104	0.0765389	Endocrine and metabolic	4	IDL-CE
IDL_CE	Cholesteryl Esters in IDL	Lipoprotein and lipid	E4_LIPOPROT	Disorders of lipoprotein metabolism and other lipidaemias	Chapter IV Endocrine, nutritional and metabolic diseases	11:125750680:126750680	2157	0.0103969	0.988747	rs7928577	0.408736	Endocrine and metabolic	4	IDL-CE
IDL_CE	Cholesteryl Esters in IDL	Lipoprotein and lipid	E4_LIPOPROT	Disorders of lipoprotein metabolism and other lipidaemias	Chapter IV Endocrine, nutritional and metabolic diseases	11:18143559:19143559	2015	0.0312011	0.892369	rs4369382	0.761659	Endocrine and metabolic	4	IDL-CE
IDL_CE	Cholesteryl Esters in IDL	Lipoprotein and lipid	E4_LIPOPROT	Disorders of lipoprotein metabolism and other lipidaemias	Chapter IV Endocrine, nutritional and metabolic diseases	11:61100342:62100342	1458	0.0410894	0.958897	rs174574	0.995742	Endocrine and metabolic	4	IDL-CE
IDL_CE	Cholesteryl Esters in IDL	Lipoprotein and lipid	E4_LIPOPROT	Disorders of lipoprotein metabolism and other lipidaemias	Chapter IV Endocrine, nutritional and metabolic diseases	12:120916988:121916988	1848	0.0115905	0.988375	rs2244608	0.78848	Endocrine and metabolic	4	IDL-CE
IDL_CE	Cholesteryl Esters in IDL	Lipoprotein and lipid	E4_LIPOPROT	Disorders of lipoprotein metabolism and other lipidaemias	Chapter IV Endocrine, nutritional and metabolic diseases	15:58180178:59180178	1868	0.0163439	0.819592	rs1077835	0.65925	Endocrine and metabolic	4	IDL-CE
IDL_CE	Cholesteryl Esters in IDL	Lipoprotein and lipid	E4_LIPOPROT	Disorders of lipoprotein metabolism and other lipidaemias	Chapter IV Endocrine, nutritional and metabolic diseases	16:56497233:57497233	2118	0.00771142	0.99081	rs247616	0.270679	Endocrine and metabolic	4	IDL-CE
IDL_CE	Cholesteryl Esters in IDL	Lipoprotein and lipid	E4_LIPOPROT	Disorders of lipoprotein metabolism and other lipidaemias	Chapter IV Endocrine, nutritional and metabolic diseases	16:71640553:72640553	1602	0.00898812	0.991012	rs3794695	0.398657	Endocrine and metabolic	4	IDL-CE
IDL_CE	Cholesteryl Esters in IDL	Lipoprotein and lipid	E4_LIPOPROT	Disorders of lipoprotein metabolism and other lipidaemias	Chapter IV Endocrine, nutritional and metabolic diseases	17:66581278:67581278	1631	0.000500954	0.999247	rs77542162	0.977369	Endocrine and metabolic	4	IDL-CE
IDL_CE	Cholesteryl Esters in IDL	Lipoprotein and lipid	E4_LIPOPROT	Disorders of lipoprotein metabolism and other lipidaemias	Chapter IV Endocrine, nutritional and metabolic diseases	19:10702306:11702306	1703	0.00583163	0.994168	rs73015024	0.534251	Endocrine and metabolic	4	IDL-CE
IDL_CE	Cholesteryl Esters in IDL	Lipoprotein and lipid	E4_LIPOPROT	Disorders of lipoprotein metabolism and other lipidaemias	Chapter IV Endocrine, nutritional and metabolic diseases	19:44819631:45819631	1924	0	1	rs7412	1	Endocrine and metabolic	4	IDL-CE
IDL_CE	Cholesteryl Esters in IDL	Lipoprotein and lipid	E4_LIPOPROT	Disorders of lipoprotein metabolism and other lipidaemias	Chapter IV Endocrine, nutritional and metabolic diseases	2:20788226:21788226	1762	0.00685746	0.993143	rs7575840	0.440137	Endocrine and metabolic	4	IDL-CE
IDL_CE	Cholesteryl Esters in IDL	Lipoprotein and lipid	E4_LIPOPROT	Disorders of lipoprotein metabolism and other lipidaemias	Chapter IV Endocrine, nutritional and metabolic diseases	2:43572576:44572576	2140	0.0081923	0.991808	rs4299376	0.70919	Endocrine and metabolic	4	IDL-CE
IDL_CE	Cholesteryl Esters in IDL	Lipoprotein and lipid	E4_LIPOPROT	Disorders of lipoprotein metabolism and other lipidaemias	Chapter IV Endocrine, nutritional and metabolic diseases	20:17343968:18343968	2240	0.0157974	0.86441	rs2618566	0.979772	Endocrine and metabolic	4	IDL-CE
IDL_CE	Cholesteryl Esters in IDL	Lipoprotein and lipid	E4_LIPOPROT	Disorders of lipoprotein metabolism and other lipidaemias	Chapter IV Endocrine, nutritional and metabolic diseases	20:38665692:39665692	1632	0.000599031	0.999401	rs74698119	1	Endocrine and metabolic	4	IDL-CE
IDL_CE	Cholesteryl Esters in IDL	Lipoprotein and lipid	E4_LIPOPROT	Disorders of lipoprotein metabolism and other lipidaemias	Chapter IV Endocrine, nutritional and metabolic diseases	4:73020265:74020265	1532	1.4e-14	1	rs190671241	1	Endocrine and metabolic	4	IDL-CE
IDL_CE	Cholesteryl Esters in IDL	Lipoprotein and lipid	E4_LIPOPROT	Disorders of lipoprotein metabolism and other lipidaemias	Chapter IV Endocrine, nutritional and metabolic diseases	4:74293806:75293806	1472	0.00179396	0.998205	rs185567543	0.999974	Endocrine and metabolic	4	IDL-CE
IDL_CE	Cholesteryl Esters in IDL	Lipoprotein and lipid	E4_LIPOPROT	Disorders of lipoprotein metabolism and other lipidaemias	Chapter IV Endocrine, nutritional and metabolic diseases	5:155897673:156897673	1905	0.00489604	0.995104	rs58198139	0.333547	Endocrine and metabolic	4	IDL-CE
IDL_CE	Cholesteryl Esters in IDL	Lipoprotein and lipid	E4_LIPOPROT	Disorders of lipoprotein metabolism and other lipidaemias	Chapter IV Endocrine, nutritional and metabolic diseases	5:74156539:75156539	1498	0.00840561	0.991594	rs3846663	0.393845	Endocrine and metabolic	4	IDL-CE
IDL_CE	Cholesteryl Esters in IDL	Lipoprotein and lipid	E4_LIPOPROT	Disorders of lipoprotein metabolism and other lipidaemias	Chapter IV Endocrine, nutritional and metabolic diseases	7:44080876:45080876	1534	2.14e-07	1	rs41279633	1	Endocrine and metabolic	4	IDL-CE
IDL_CE	Cholesteryl Esters in IDL	Lipoprotein and lipid	E4_LIPOPROT	Disorders of lipoprotein metabolism and other lipidaemias	Chapter IV Endocrine, nutritional and metabolic diseases	8:125982077:126982077	1629	0.000440556	0.999559	rs2954021	0.999387	Endocrine and metabolic	4	IDL-CE
IDL_CE	Cholesteryl Esters in IDL	Lipoprotein and lipid	E4_LIPOPROT	Disorders of lipoprotein metabolism and other lipidaemias	Chapter IV Endocrine, nutritional and metabolic diseases	8:8685146:9685146	3073	0.017663	0.888404	rs1461729	0.72821	Endocrine and metabolic	4	IDL-CE
IDL_CE	Cholesteryl Esters in IDL	Lipoprotein and lipid	E4_LIPOPROT	Disorders of lipoprotein metabolism and other lipidaemias	Chapter IV Endocrine, nutritional and metabolic diseases	9:107161742:108161742	2001	0.00190917	0.997209	rs2740488	0.998884	Endocrine and metabolic	4	IDL-CE
IDL_CE	Cholesteryl Esters in IDL	Lipoprotein and lipid	E4_LIPOPROT	Disorders of lipoprotein metabolism and other lipidaemias	Chapter IV Endocrine, nutritional and metabolic diseases	9:135655000:136655000	2139	3.37e-06	0.999997	rs635634	1	Endocrine and metabolic	4	IDL-CE
IDL_CE	Cholesteryl Esters in IDL	Lipoprotein and lipid	E4_METABOLIA	Metabolic disorders	Chapter IV Endocrine, nutritional and metabolic diseases	1:109318530:110318530	1649	0.00290148	0.997099	rs646776	0.632987	Endocrine and metabolic	4	IDL-CE
IDL_CE	Cholesteryl Esters in IDL	Lipoprotein and lipid	E4_METABOLIA	Metabolic disorders	Chapter IV Endocrine, nutritional and metabolic diseases	1:234357676:235357676	1845	0.0200067	0.809999	rs496800	0.297574	Endocrine and metabolic	4	IDL-CE
IDL_CE	Cholesteryl Esters in IDL	Lipoprotein and lipid	E4_METABOLIA	Metabolic disorders	Chapter IV Endocrine, nutritional and metabolic diseases	1:26784913:27784913	1142	0.000524427	0.999471	rs79598313	0.972821	Endocrine and metabolic	4	IDL-CE
IDL_CE	Cholesteryl Esters in IDL	Lipoprotein and lipid	E4_METABOLIA	Metabolic disorders	Chapter IV Endocrine, nutritional and metabolic diseases	1:53746772:54746772	1625	0.0136511	0.985977	rs56144543	0.678517	Endocrine and metabolic	4	IDL-CE
IDL_CE	Cholesteryl Esters in IDL	Lipoprotein and lipid	E4_METABOLIA	Metabolic disorders	Chapter IV Endocrine, nutritional and metabolic diseases	1:55005647:56005647	2149	0	1	rs11591147	1	Endocrine and metabolic	4	IDL-CE
IDL_CE	Cholesteryl Esters in IDL	Lipoprotein and lipid	E4_METABOLIA	Metabolic disorders	Chapter IV Endocrine, nutritional and metabolic diseases	1:62482891:63482891	1696	0.138883	0.85287	rs7555577	0.0834866	Endocrine and metabolic	4	IDL-CE
IDL_CE	Cholesteryl Esters in IDL	Lipoprotein and lipid	E4_METABOLIA	Metabolic disorders	Chapter IV Endocrine, nutritional and metabolic diseases	11:125750680:126750680	2157	0.0327594	0.94828	rs7928577	0.303446	Endocrine and metabolic	4	IDL-CE
IDL_CE	Cholesteryl Esters in IDL	Lipoprotein and lipid	E4_METABOLIA	Metabolic disorders	Chapter IV Endocrine, nutritional and metabolic diseases	11:61100342:62100342	1458	0.0439312	0.934251	rs174574	0.995522	Endocrine and metabolic	4	IDL-CE
IDL_CE	Cholesteryl Esters in IDL	Lipoprotein and lipid	E4_METABOLIA	Metabolic disorders	Chapter IV Endocrine, nutritional and metabolic diseases	12:120916988:121916988	1848	0.0611272	0.935225	rs2244608	0.568027	Endocrine and metabolic	4	IDL-CE
IDL_CE	Cholesteryl Esters in IDL	Lipoprotein and lipid	E4_METABOLIA	Metabolic disorders	Chapter IV Endocrine, nutritional and metabolic diseases	16:56497233:57497233	2118	0.0112207	0.951844	rs183130	0.302258	Endocrine and metabolic	4	IDL-CE
IDL_CE	Cholesteryl Esters in IDL	Lipoprotein and lipid	E4_METABOLIA	Metabolic disorders	Chapter IV Endocrine, nutritional and metabolic diseases	16:71640553:72640553	1602	0.0292243	0.970775	rs3794695	0.432591	Endocrine and metabolic	4	IDL-CE
IDL_CE	Cholesteryl Esters in IDL	Lipoprotein and lipid	E4_METABOLIA	Metabolic disorders	Chapter IV Endocrine, nutritional and metabolic diseases	17:66581278:67581278	1631	0.00131583	0.990043	rs77542162	0.973788	Endocrine and metabolic	4	IDL-CE
IDL_CE	Cholesteryl Esters in IDL	Lipoprotein and lipid	E4_METABOLIA	Metabolic disorders	Chapter IV Endocrine, nutritional and metabolic diseases	19:10702306:11702306	1703	0.0105353	0.989465	rs73015024	0.666203	Endocrine and metabolic	4	IDL-CE
IDL_CE	Cholesteryl Esters in IDL	Lipoprotein and lipid	E4_METABOLIA	Metabolic disorders	Chapter IV Endocrine, nutritional and metabolic diseases	19:44819631:45819631	1924	0	1	rs7412	1	Endocrine and metabolic	4	IDL-CE
IDL_CE	Cholesteryl Esters in IDL	Lipoprotein and lipid	E4_METABOLIA	Metabolic disorders	Chapter IV Endocrine, nutritional and metabolic diseases	2:20788226:21788226	1762	0.00584189	0.994158	rs7575840	0.563174	Endocrine and metabolic	4	IDL-CE
IDL_CE	Cholesteryl Esters in IDL	Lipoprotein and lipid	E4_METABOLIA	Metabolic disorders	Chapter IV Endocrine, nutritional and metabolic diseases	2:27230940:28230940	1210	0.0363656	0.954075	rs62131881	0.0780898	Endocrine and metabolic	4	IDL-CE
IDL_CE	Cholesteryl Esters in IDL	Lipoprotein and lipid	E4_METABOLIA	Metabolic disorders	Chapter IV Endocrine, nutritional and metabolic diseases	2:43572576:44572576	2140	0.00128962	0.99871	rs4299376	0.705475	Endocrine and metabolic	4	IDL-CE
IDL_CE	Cholesteryl Esters in IDL	Lipoprotein and lipid	E4_METABOLIA	Metabolic disorders	Chapter IV Endocrine, nutritional and metabolic diseases	20:38665692:39665692	1632	0.0042243	0.995508	rs74698119	0.999997	Endocrine and metabolic	4	IDL-CE
IDL_CE	Cholesteryl Esters in IDL	Lipoprotein and lipid	E4_METABOLIA	Metabolic disorders	Chapter IV Endocrine, nutritional and metabolic diseases	4:73020265:74020265	1532	6.4e-12	1	rs190671241	1	Endocrine and metabolic	4	IDL-CE
IDL_CE	Cholesteryl Esters in IDL	Lipoprotein and lipid	E4_METABOLIA	Metabolic disorders	Chapter IV Endocrine, nutritional and metabolic diseases	4:74293806:75293806	1472	0.00179775	0.998201	rs185567543	0.999543	Endocrine and metabolic	4	IDL-CE
IDL_CE	Cholesteryl Esters in IDL	Lipoprotein and lipid	E4_METABOLIA	Metabolic disorders	Chapter IV Endocrine, nutritional and metabolic diseases	5:155897673:156897673	1905	0.00667562	0.991138	rs58198139	0.37522	Endocrine and metabolic	4	IDL-CE
IDL_CE	Cholesteryl Esters in IDL	Lipoprotein and lipid	E4_METABOLIA	Metabolic disorders	Chapter IV Endocrine, nutritional and metabolic diseases	5:74156539:75156539	1498	0.00811693	0.991883	rs3846663	0.506068	Endocrine and metabolic	4	IDL-CE
IDL_CE	Cholesteryl Esters in IDL	Lipoprotein and lipid	E4_METABOLIA	Metabolic disorders	Chapter IV Endocrine, nutritional and metabolic diseases	7:21107352:22107352	2578	0.0446662	0.899595	rs55649657	0.411501	Endocrine and metabolic	4	IDL-CE
IDL_CE	Cholesteryl Esters in IDL	Lipoprotein and lipid	E4_METABOLIA	Metabolic disorders	Chapter IV Endocrine, nutritional and metabolic diseases	7:44080876:45080876	1534	0.000500129	0.999473	rs41279633	1	Endocrine and metabolic	4	IDL-CE
IDL_CE	Cholesteryl Esters in IDL	Lipoprotein and lipid	E4_METABOLIA	Metabolic disorders	Chapter IV Endocrine, nutritional and metabolic diseases	8:125982077:126982077	1629	0.000160719	0.999839	rs2954021	0.998804	Endocrine and metabolic	4	IDL-CE
IDL_CE	Cholesteryl Esters in IDL	Lipoprotein and lipid	E4_METABOLIA	Metabolic disorders	Chapter IV Endocrine, nutritional and metabolic diseases	9:107161742:108161742	2001	0.0313185	0.888175	rs2740488	0.998962	Endocrine and metabolic	4	IDL-CE
IDL_CE	Cholesteryl Esters in IDL	Lipoprotein and lipid	E4_METABOLIA	Metabolic disorders	Chapter IV Endocrine, nutritional and metabolic diseases	9:135655000:136655000	2139	0.000232383	0.999768	rs635634	1	Endocrine and metabolic	4	IDL-CE
IDL_FC	Free Cholesterol in IDL	Lipoprotein and lipid	M13_DORSALGIA	Dorsalgia	Chapter XIII Diseases of the musculoskeletal system and connective tissue	14:94344947:95344947	2475	0.000842106	0.993731	rs28929474	0.991843	Musculoskeletal	13	IDL-FC
IDL_FC	Free Cholesterol in IDL	Lipoprotein and lipid	M13_DORSOPATHY	Dorsopathies	Chapter XIII Diseases of the musculoskeletal system and connective tissue	14:94344947:95344947	2475	0.000237001	0.999218	rs28929474	0.99249	Musculoskeletal	13	IDL-FC
IDL_P	Concentration of IDL Particles	Lipoprotein and lipid	E4_HYPERCHOL	Pure hypercholesterolaemia	Chapter IV Endocrine, nutritional and metabolic diseases	1:109318530:110318530	1649	0.00314262	0.996857	rs646776	0.687886	Endocrine and metabolic	4	IDL-P
IDL_P	Concentration of IDL Particles	Lipoprotein and lipid	E4_HYPERCHOL	Pure hypercholesterolaemia	Chapter IV Endocrine, nutritional and metabolic diseases	1:234357676:235357676	1845	0.00567161	0.994171	rs496800	0.330439	Endocrine and metabolic	4	IDL-P
IDL_P	Concentration of IDL Particles	Lipoprotein and lipid	E4_HYPERCHOL	Pure hypercholesterolaemia	Chapter IV Endocrine, nutritional and metabolic diseases	1:26784913:27784913	1143	0.000652693	0.999347	rs79598313	0.955409	Endocrine and metabolic	4	IDL-P
IDL_P	Concentration of IDL Particles	Lipoprotein and lipid	E4_HYPERCHOL	Pure hypercholesterolaemia	Chapter IV Endocrine, nutritional and metabolic diseases	1:55005647:56005647	2149	0	1	rs11591147	1	Endocrine and metabolic	4	IDL-P
IDL_P	Concentration of IDL Particles	Lipoprotein and lipid	E4_HYPERCHOL	Pure hypercholesterolaemia	Chapter IV Endocrine, nutritional and metabolic diseases	1:62622859:63622859	1766	0.102984	0.845285	rs1305521	0.0843266	Endocrine and metabolic	4	IDL-P
IDL_P	Concentration of IDL Particles	Lipoprotein and lipid	E4_HYPERCHOL	Pure hypercholesterolaemia	Chapter IV Endocrine, nutritional and metabolic diseases	11:125750680:126750680	2157	0.00728044	0.984739	rs7928577	0.382732	Endocrine and metabolic	4	IDL-P
IDL_P	Concentration of IDL Particles	Lipoprotein and lipid	E4_HYPERCHOL	Pure hypercholesterolaemia	Chapter IV Endocrine, nutritional and metabolic diseases	11:18143559:19143559	2015	0.0191181	0.894616	rs4369382	0.76725	Endocrine and metabolic	4	IDL-P
IDL_P	Concentration of IDL Particles	Lipoprotein and lipid	E4_HYPERCHOL	Pure hypercholesterolaemia	Chapter IV Endocrine, nutritional and metabolic diseases	11:61100342:62100342	1458	0.0337991	0.966009	rs174574	0.998983	Endocrine and metabolic	4	IDL-P
IDL_P	Concentration of IDL Particles	Lipoprotein and lipid	E4_HYPERCHOL	Pure hypercholesterolaemia	Chapter IV Endocrine, nutritional and metabolic diseases	12:120916988:121916988	1848	0.0127583	0.987154	rs2244608	0.535204	Endocrine and metabolic	4	IDL-P
IDL_P	Concentration of IDL Particles	Lipoprotein and lipid	E4_HYPERCHOL	Pure hypercholesterolaemia	Chapter IV Endocrine, nutritional and metabolic diseases	14:24381986:25381986	1819	0.0163918	0.897903	rs11626929	0.631674	Endocrine and metabolic	4	IDL-P
IDL_P	Concentration of IDL Particles	Lipoprotein and lipid	E4_HYPERCHOL	Pure hypercholesterolaemia	Chapter IV Endocrine, nutritional and metabolic diseases	16:56497233:57497233	2118	0.0977073	0.883328	rs56228609	0.249406	Endocrine and metabolic	4	IDL-P
IDL_P	Concentration of IDL Particles	Lipoprotein and lipid	E4_HYPERCHOL	Pure hypercholesterolaemia	Chapter IV Endocrine, nutritional and metabolic diseases	16:71640553:72640553	1602	0.00343236	0.996564	rs34042070	0.412401	Endocrine and metabolic	4	IDL-P
IDL_P	Concentration of IDL Particles	Lipoprotein and lipid	E4_HYPERCHOL	Pure hypercholesterolaemia	Chapter IV Endocrine, nutritional and metabolic diseases	17:4192640:5192640	1891	0.00122603	0.991825	rs79202680	0.999966	Endocrine and metabolic	4	IDL-P
IDL_P	Concentration of IDL Particles	Lipoprotein and lipid	E4_HYPERCHOL	Pure hypercholesterolaemia	Chapter IV Endocrine, nutritional and metabolic diseases	17:66581278:67581278	1631	0.000547584	0.998378	rs77542162	0.989178	Endocrine and metabolic	4	IDL-P
IDL_P	Concentration of IDL Particles	Lipoprotein and lipid	E4_HYPERCHOL	Pure hypercholesterolaemia	Chapter IV Endocrine, nutritional and metabolic diseases	19:10697598:11697598	1699	0.00567027	0.99433	rs73015024	0.899648	Endocrine and metabolic	4	IDL-P
IDL_P	Concentration of IDL Particles	Lipoprotein and lipid	E4_HYPERCHOL	Pure hypercholesterolaemia	Chapter IV Endocrine, nutritional and metabolic diseases	19:44819631:45819631	1922	0	1	rs7412	1	Endocrine and metabolic	4	IDL-P
IDL_P	Concentration of IDL Particles	Lipoprotein and lipid	E4_HYPERCHOL	Pure hypercholesterolaemia	Chapter IV Endocrine, nutritional and metabolic diseases	2:43572576:44572576	2141	0.0135822	0.986418	rs4299376	0.647641	Endocrine and metabolic	4	IDL-P
IDL_P	Concentration of IDL Particles	Lipoprotein and lipid	E4_HYPERCHOL	Pure hypercholesterolaemia	Chapter IV Endocrine, nutritional and metabolic diseases	20:38665692:39665692	1632	0.00332137	0.996428	rs74698119	1	Endocrine and metabolic	4	IDL-P
IDL_P	Concentration of IDL Particles	Lipoprotein and lipid	E4_HYPERCHOL	Pure hypercholesterolaemia	Chapter IV Endocrine, nutritional and metabolic diseases	4:73020265:74020265	1532	3.34e-15	1	rs190671241	1	Endocrine and metabolic	4	IDL-P
IDL_P	Concentration of IDL Particles	Lipoprotein and lipid	E4_HYPERCHOL	Pure hypercholesterolaemia	Chapter IV Endocrine, nutritional and metabolic diseases	4:74293806:75293806	1472	0.00431093	0.995689	rs185567543	0.993513	Endocrine and metabolic	4	IDL-P
IDL_P	Concentration of IDL Particles	Lipoprotein and lipid	E4_HYPERCHOL	Pure hypercholesterolaemia	Chapter IV Endocrine, nutritional and metabolic diseases	5:155897673:156897673	1905	0.00858645	0.991378	rs58198139	0.361818	Endocrine and metabolic	4	IDL-P
IDL_P	Concentration of IDL Particles	Lipoprotein and lipid	E4_HYPERCHOL	Pure hypercholesterolaemia	Chapter IV Endocrine, nutritional and metabolic diseases	5:74156539:75156539	1498	0.00634626	0.993654	rs3846663	0.424828	Endocrine and metabolic	4	IDL-P
IDL_P	Concentration of IDL Particles	Lipoprotein and lipid	E4_HYPERCHOL	Pure hypercholesterolaemia	Chapter IV Endocrine, nutritional and metabolic diseases	7:21111970:22111970	2582	0.045119	0.943517	rs55649657	0.555726	Endocrine and metabolic	4	IDL-P
IDL_P	Concentration of IDL Particles	Lipoprotein and lipid	E4_HYPERCHOL	Pure hypercholesterolaemia	Chapter IV Endocrine, nutritional and metabolic diseases	7:44080876:45080876	1534	2.52e-06	0.999997	rs41279633	1	Endocrine and metabolic	4	IDL-P
IDL_P	Concentration of IDL Particles	Lipoprotein and lipid	E4_HYPERCHOL	Pure hypercholesterolaemia	Chapter IV Endocrine, nutritional and metabolic diseases	8:125982077:126982077	1629	0.00152435	0.998476	rs2954021	0.9991	Endocrine and metabolic	4	IDL-P
IDL_P	Concentration of IDL Particles	Lipoprotein and lipid	E4_HYPERCHOL	Pure hypercholesterolaemia	Chapter IV Endocrine, nutritional and metabolic diseases	8:58893273:59893273	1968	0.0443659	0.8866	rs10107182	0.381401	Endocrine and metabolic	4	IDL-P
IDL_P	Concentration of IDL Particles	Lipoprotein and lipid	E4_HYPERCHOL	Pure hypercholesterolaemia	Chapter IV Endocrine, nutritional and metabolic diseases	8:8685146:9685146	3071	0.0250141	0.842867	rs1461729	0.723801	Endocrine and metabolic	4	IDL-P
IDL_P	Concentration of IDL Particles	Lipoprotein and lipid	E4_HYPERCHOL	Pure hypercholesterolaemia	Chapter IV Endocrine, nutritional and metabolic diseases	9:107161742:108161742	2001	0.00480752	0.990907	rs2740488	0.998938	Endocrine and metabolic	4	IDL-P
IDL_P	Concentration of IDL Particles	Lipoprotein and lipid	E4_HYPERCHOL	Pure hypercholesterolaemia	Chapter IV Endocrine, nutritional and metabolic diseases	9:135655000:136655000	2138	6.21e-06	0.999994	rs635634	1	Endocrine and metabolic	4	IDL-P
IDL_P	Concentration of IDL Particles	Lipoprotein and lipid	E4_LIPOPROT	Disorders of lipoprotein metabolism and other lipidaemias	Chapter IV Endocrine, nutritional and metabolic diseases	1:109318530:110318530	1649	0.00328912	0.996711	rs646776	0.662905	Endocrine and metabolic	4	IDL-P
IDL_P	Concentration of IDL Particles	Lipoprotein and lipid	E4_LIPOPROT	Disorders of lipoprotein metabolism and other lipidaemias	Chapter IV Endocrine, nutritional and metabolic diseases	1:234357676:235357676	1845	0.00500815	0.993858	rs496800	0.384839	Endocrine and metabolic	4	IDL-P
IDL_P	Concentration of IDL Particles	Lipoprotein and lipid	E4_LIPOPROT	Disorders of lipoprotein metabolism and other lipidaemias	Chapter IV Endocrine, nutritional and metabolic diseases	1:26784913:27784913	1143	0.000443596	0.999556	rs79598313	0.975203	Endocrine and metabolic	4	IDL-P
IDL_P	Concentration of IDL Particles	Lipoprotein and lipid	E4_LIPOPROT	Disorders of lipoprotein metabolism and other lipidaemias	Chapter IV Endocrine, nutritional and metabolic diseases	1:53746772:54746772	1626	0.0222749	0.977701	rs56144543	0.704254	Endocrine and metabolic	4	IDL-P
IDL_P	Concentration of IDL Particles	Lipoprotein and lipid	E4_LIPOPROT	Disorders of lipoprotein metabolism and other lipidaemias	Chapter IV Endocrine, nutritional and metabolic diseases	1:55005647:56005647	2149	0	1	rs11591147	1	Endocrine and metabolic	4	IDL-P
IDL_P	Concentration of IDL Particles	Lipoprotein and lipid	E4_LIPOPROT	Disorders of lipoprotein metabolism and other lipidaemias	Chapter IV Endocrine, nutritional and metabolic diseases	1:62622859:63622859	1766	0.0984429	0.900716	rs1168104	0.0793277	Endocrine and metabolic	4	IDL-P
IDL_P	Concentration of IDL Particles	Lipoprotein and lipid	E4_LIPOPROT	Disorders of lipoprotein metabolism and other lipidaemias	Chapter IV Endocrine, nutritional and metabolic diseases	11:116148917:117148917	2014	0.000386938	0.999613	rs3741298	0.999696	Endocrine and metabolic	4	IDL-P
IDL_P	Concentration of IDL Particles	Lipoprotein and lipid	E4_LIPOPROT	Disorders of lipoprotein metabolism and other lipidaemias	Chapter IV Endocrine, nutritional and metabolic diseases	11:125750680:126750680	2157	0.00572553	0.993769	rs7928577	0.408542	Endocrine and metabolic	4	IDL-P
IDL_P	Concentration of IDL Particles	Lipoprotein and lipid	E4_LIPOPROT	Disorders of lipoprotein metabolism and other lipidaemias	Chapter IV Endocrine, nutritional and metabolic diseases	11:18143559:19143559	2015	0.0302156	0.895823	rs4369382	0.730525	Endocrine and metabolic	4	IDL-P
IDL_P	Concentration of IDL Particles	Lipoprotein and lipid	E4_LIPOPROT	Disorders of lipoprotein metabolism and other lipidaemias	Chapter IV Endocrine, nutritional and metabolic diseases	11:61100342:62100342	1458	0.0411492	0.958838	rs174574	0.998689	Endocrine and metabolic	4	IDL-P
IDL_P	Concentration of IDL Particles	Lipoprotein and lipid	E4_LIPOPROT	Disorders of lipoprotein metabolism and other lipidaemias	Chapter IV Endocrine, nutritional and metabolic diseases	12:120916988:121916988	1848	0.0108074	0.98916	rs2244608	0.697157	Endocrine and metabolic	4	IDL-P
IDL_P	Concentration of IDL Particles	Lipoprotein and lipid	E4_LIPOPROT	Disorders of lipoprotein metabolism and other lipidaemias	Chapter IV Endocrine, nutritional and metabolic diseases	15:58223479:59223479	1814	0.00731745	0.914249	rs1077835	0.87405	Endocrine and metabolic	4	IDL-P
IDL_P	Concentration of IDL Particles	Lipoprotein and lipid	E4_LIPOPROT	Disorders of lipoprotein metabolism and other lipidaemias	Chapter IV Endocrine, nutritional and metabolic diseases	16:56497233:57497233	2118	0.0778105	0.908813	rs11076175	0.203191	Endocrine and metabolic	4	IDL-P
IDL_P	Concentration of IDL Particles	Lipoprotein and lipid	E4_LIPOPROT	Disorders of lipoprotein metabolism and other lipidaemias	Chapter IV Endocrine, nutritional and metabolic diseases	16:71640553:72640553	1602	0.00859544	0.991405	rs34042070	0.410203	Endocrine and metabolic	4	IDL-P
IDL_P	Concentration of IDL Particles	Lipoprotein and lipid	E4_LIPOPROT	Disorders of lipoprotein metabolism and other lipidaemias	Chapter IV Endocrine, nutritional and metabolic diseases	17:4192640:5192640	1891	2.28e-05	0.99995	rs79202680	0.99999	Endocrine and metabolic	4	IDL-P
IDL_P	Concentration of IDL Particles	Lipoprotein and lipid	E4_LIPOPROT	Disorders of lipoprotein metabolism and other lipidaemias	Chapter IV Endocrine, nutritional and metabolic diseases	17:66581278:67581278	1631	0.000278264	0.999507	rs77542162	0.991891	Endocrine and metabolic	4	IDL-P
IDL_P	Concentration of IDL Particles	Lipoprotein and lipid	E4_LIPOPROT	Disorders of lipoprotein metabolism and other lipidaemias	Chapter IV Endocrine, nutritional and metabolic diseases	19:10697598:11697598	1699	0.00457626	0.995424	rs73015024	0.821851	Endocrine and metabolic	4	IDL-P
IDL_P	Concentration of IDL Particles	Lipoprotein and lipid	E4_LIPOPROT	Disorders of lipoprotein metabolism and other lipidaemias	Chapter IV Endocrine, nutritional and metabolic diseases	19:44819631:45819631	1922	0	1	rs7412	1	Endocrine and metabolic	4	IDL-P
IDL_P	Concentration of IDL Particles	Lipoprotein and lipid	E4_LIPOPROT	Disorders of lipoprotein metabolism and other lipidaemias	Chapter IV Endocrine, nutritional and metabolic diseases	2:43572576:44572576	2141	0.00816407	0.991836	rs4299376	0.744523	Endocrine and metabolic	4	IDL-P
IDL_P	Concentration of IDL Particles	Lipoprotein and lipid	E4_LIPOPROT	Disorders of lipoprotein metabolism and other lipidaemias	Chapter IV Endocrine, nutritional and metabolic diseases	20:17343968:18343968	2240	0.0160567	0.862302	rs2618566	0.974859	Endocrine and metabolic	4	IDL-P
IDL_P	Concentration of IDL Particles	Lipoprotein and lipid	E4_LIPOPROT	Disorders of lipoprotein metabolism and other lipidaemias	Chapter IV Endocrine, nutritional and metabolic diseases	20:38665692:39665692	1632	0.000524266	0.999475	rs74698119	1	Endocrine and metabolic	4	IDL-P
IDL_P	Concentration of IDL Particles	Lipoprotein and lipid	E4_LIPOPROT	Disorders of lipoprotein metabolism and other lipidaemias	Chapter IV Endocrine, nutritional and metabolic diseases	4:73020265:74020265	1532	8.53e-17	1	rs190671241	1	Endocrine and metabolic	4	IDL-P
IDL_P	Concentration of IDL Particles	Lipoprotein and lipid	E4_LIPOPROT	Disorders of lipoprotein metabolism and other lipidaemias	Chapter IV Endocrine, nutritional and metabolic diseases	4:74293806:75293806	1472	0.00385768	0.996142	rs185567543	0.999991	Endocrine and metabolic	4	IDL-P
IDL_P	Concentration of IDL Particles	Lipoprotein and lipid	E4_LIPOPROT	Disorders of lipoprotein metabolism and other lipidaemias	Chapter IV Endocrine, nutritional and metabolic diseases	5:155897673:156897673	1905	0.00481835	0.995182	rs58198139	0.338866	Endocrine and metabolic	4	IDL-P
IDL_P	Concentration of IDL Particles	Lipoprotein and lipid	E4_LIPOPROT	Disorders of lipoprotein metabolism and other lipidaemias	Chapter IV Endocrine, nutritional and metabolic diseases	5:74156539:75156539	1498	0.00744733	0.992553	rs3846663	0.323317	Endocrine and metabolic	4	IDL-P
IDL_P	Concentration of IDL Particles	Lipoprotein and lipid	E4_LIPOPROT	Disorders of lipoprotein metabolism and other lipidaemias	Chapter IV Endocrine, nutritional and metabolic diseases	7:44080876:45080876	1534	2.53e-07	1	rs41279633	1	Endocrine and metabolic	4	IDL-P
IDL_P	Concentration of IDL Particles	Lipoprotein and lipid	E4_LIPOPROT	Disorders of lipoprotein metabolism and other lipidaemias	Chapter IV Endocrine, nutritional and metabolic diseases	8:125982077:126982077	1629	0.000386501	0.999613	rs2954021	0.999854	Endocrine and metabolic	4	IDL-P
IDL_P	Concentration of IDL Particles	Lipoprotein and lipid	E4_LIPOPROT	Disorders of lipoprotein metabolism and other lipidaemias	Chapter IV Endocrine, nutritional and metabolic diseases	8:8685146:9685146	3071	0.0172155	0.89101	rs1461729	0.657107	Endocrine and metabolic	4	IDL-P
IDL_P	Concentration of IDL Particles	Lipoprotein and lipid	E4_LIPOPROT	Disorders of lipoprotein metabolism and other lipidaemias	Chapter IV Endocrine, nutritional and metabolic diseases	9:107161742:108161742	2001	0.0019118	0.997206	rs2740488	0.998478	Endocrine and metabolic	4	IDL-P
IDL_P	Concentration of IDL Particles	Lipoprotein and lipid	E4_LIPOPROT	Disorders of lipoprotein metabolism and other lipidaemias	Chapter IV Endocrine, nutritional and metabolic diseases	9:135655000:136655000	2138	3.37e-06	0.999997	rs635634	1	Endocrine and metabolic	4	IDL-P
IDL_P	Concentration of IDL Particles	Lipoprotein and lipid	E4_METABOLIA	Metabolic disorders	Chapter IV Endocrine, nutritional and metabolic diseases	1:109318530:110318530	1649	0.00293868	0.997061	rs646776	0.684433	Endocrine and metabolic	4	IDL-P
IDL_P	Concentration of IDL Particles	Lipoprotein and lipid	E4_METABOLIA	Metabolic disorders	Chapter IV Endocrine, nutritional and metabolic diseases	1:234357676:235357676	1845	0.0195242	0.814387	rs496800	0.306363	Endocrine and metabolic	4	IDL-P
IDL_P	Concentration of IDL Particles	Lipoprotein and lipid	E4_METABOLIA	Metabolic disorders	Chapter IV Endocrine, nutritional and metabolic diseases	1:26784913:27784913	1143	0.000532736	0.999463	rs79598313	0.969189	Endocrine and metabolic	4	IDL-P
IDL_P	Concentration of IDL Particles	Lipoprotein and lipid	E4_METABOLIA	Metabolic disorders	Chapter IV Endocrine, nutritional and metabolic diseases	1:53746772:54746772	1626	0.0100169	0.989703	rs56144543	0.792646	Endocrine and metabolic	4	IDL-P
IDL_P	Concentration of IDL Particles	Lipoprotein and lipid	E4_METABOLIA	Metabolic disorders	Chapter IV Endocrine, nutritional and metabolic diseases	1:55005647:56005647	2149	0	1	rs11591147	1	Endocrine and metabolic	4	IDL-P
IDL_P	Concentration of IDL Particles	Lipoprotein and lipid	E4_METABOLIA	Metabolic disorders	Chapter IV Endocrine, nutritional and metabolic diseases	1:62622859:63622859	1766	0.0991021	0.894995	rs1168104	0.0847209	Endocrine and metabolic	4	IDL-P
IDL_P	Concentration of IDL Particles	Lipoprotein and lipid	E4_METABOLIA	Metabolic disorders	Chapter IV Endocrine, nutritional and metabolic diseases	11:116148917:117148917	2014	0.000388924	0.999611	rs3741298	0.99882	Endocrine and metabolic	4	IDL-P
IDL_P	Concentration of IDL Particles	Lipoprotein and lipid	E4_METABOLIA	Metabolic disorders	Chapter IV Endocrine, nutritional and metabolic diseases	11:125750680:126750680	2157	0.0251296	0.960195	rs7928577	0.394847	Endocrine and metabolic	4	IDL-P
IDL_P	Concentration of IDL Particles	Lipoprotein and lipid	E4_METABOLIA	Metabolic disorders	Chapter IV Endocrine, nutritional and metabolic diseases	11:61100342:62100342	1458	0.0440005	0.934148	rs174574	0.998633	Endocrine and metabolic	4	IDL-P
IDL_P	Concentration of IDL Particles	Lipoprotein and lipid	E4_METABOLIA	Metabolic disorders	Chapter IV Endocrine, nutritional and metabolic diseases	12:120916988:121916988	1848	0.0518343	0.945063	rs2244608	0.451056	Endocrine and metabolic	4	IDL-P
IDL_P	Concentration of IDL Particles	Lipoprotein and lipid	E4_METABOLIA	Metabolic disorders	Chapter IV Endocrine, nutritional and metabolic diseases	16:71640553:72640553	1602	0.0286349	0.971365	rs12924886	0.388042	Endocrine and metabolic	4	IDL-P
IDL_P	Concentration of IDL Particles	Lipoprotein and lipid	E4_METABOLIA	Metabolic disorders	Chapter IV Endocrine, nutritional and metabolic diseases	17:4192640:5192640	1891	5.83e-05	0.999658	rs79202680	0.999984	Endocrine and metabolic	4	IDL-P
IDL_P	Concentration of IDL Particles	Lipoprotein and lipid	E4_METABOLIA	Metabolic disorders	Chapter IV Endocrine, nutritional and metabolic diseases	17:66581278:67581278	1631	0.000979633	0.991634	rs77542162	0.990586	Endocrine and metabolic	4	IDL-P
IDL_P	Concentration of IDL Particles	Lipoprotein and lipid	E4_METABOLIA	Metabolic disorders	Chapter IV Endocrine, nutritional and metabolic diseases	19:10697598:11697598	1699	0.00704797	0.992952	rs73015024	0.874007	Endocrine and metabolic	4	IDL-P
IDL_P	Concentration of IDL Particles	Lipoprotein and lipid	E4_METABOLIA	Metabolic disorders	Chapter IV Endocrine, nutritional and metabolic diseases	19:44819631:45819631	1922	0	1	rs7412	1	Endocrine and metabolic	4	IDL-P
IDL_P	Concentration of IDL Particles	Lipoprotein and lipid	E4_METABOLIA	Metabolic disorders	Chapter IV Endocrine, nutritional and metabolic diseases	2:27230940:28230940	1209	0.089313	0.909492	rs7571558	0.0777962	Endocrine and metabolic	4	IDL-P
IDL_P	Concentration of IDL Particles	Lipoprotein and lipid	E4_METABOLIA	Metabolic disorders	Chapter IV Endocrine, nutritional and metabolic diseases	2:43572576:44572576	2141	0.00120507	0.998795	rs4299376	0.715442	Endocrine and metabolic	4	IDL-P
IDL_P	Concentration of IDL Particles	Lipoprotein and lipid	E4_METABOLIA	Metabolic disorders	Chapter IV Endocrine, nutritional and metabolic diseases	20:38665692:39665692	1632	0.00398106	0.995764	rs74698119	1	Endocrine and metabolic	4	IDL-P
IDL_P	Concentration of IDL Particles	Lipoprotein and lipid	E4_METABOLIA	Metabolic disorders	Chapter IV Endocrine, nutritional and metabolic diseases	4:73020265:74020265	1532	6.39e-12	1	rs190671241	1	Endocrine and metabolic	4	IDL-P
IDL_P	Concentration of IDL Particles	Lipoprotein and lipid	E4_METABOLIA	Metabolic disorders	Chapter IV Endocrine, nutritional and metabolic diseases	4:74293806:75293806	1472	0.00386566	0.996134	rs185567543	0.999848	Endocrine and metabolic	4	IDL-P
IDL_P	Concentration of IDL Particles	Lipoprotein and lipid	E4_METABOLIA	Metabolic disorders	Chapter IV Endocrine, nutritional and metabolic diseases	5:155897673:156897673	1905	0.00655027	0.991299	rs58198139	0.379953	Endocrine and metabolic	4	IDL-P
IDL_P	Concentration of IDL Particles	Lipoprotein and lipid	E4_METABOLIA	Metabolic disorders	Chapter IV Endocrine, nutritional and metabolic diseases	5:74156539:75156539	1498	0.00707887	0.992921	rs3846663	0.409871	Endocrine and metabolic	4	IDL-P
IDL_P	Concentration of IDL Particles	Lipoprotein and lipid	E4_METABOLIA	Metabolic disorders	Chapter IV Endocrine, nutritional and metabolic diseases	7:21111970:22111970	2582	0.0500908	0.88758	rs55649657	0.540722	Endocrine and metabolic	4	IDL-P
IDL_P	Concentration of IDL Particles	Lipoprotein and lipid	E4_METABOLIA	Metabolic disorders	Chapter IV Endocrine, nutritional and metabolic diseases	7:44080876:45080876	1534	0.000500188	0.999473	rs41279633	1	Endocrine and metabolic	4	IDL-P
IDL_P	Concentration of IDL Particles	Lipoprotein and lipid	E4_METABOLIA	Metabolic disorders	Chapter IV Endocrine, nutritional and metabolic diseases	8:125982077:126982077	1629	0.00011762	0.999882	rs2954021	0.999694	Endocrine and metabolic	4	IDL-P
IDL_P	Concentration of IDL Particles	Lipoprotein and lipid	E4_METABOLIA	Metabolic disorders	Chapter IV Endocrine, nutritional and metabolic diseases	9:107161742:108161742	2001	0.0313453	0.888081	rs2740488	0.998584	Endocrine and metabolic	4	IDL-P
IDL_P	Concentration of IDL Particles	Lipoprotein and lipid	E4_METABOLIA	Metabolic disorders	Chapter IV Endocrine, nutritional and metabolic diseases	9:135655000:136655000	2138	0.000232382	0.999768	rs635634	1	Endocrine and metabolic	4	IDL-P
IDL_PL_pct	Phospholipids to Total Lipids in IDL percentage	Lipoprotein and lipid	E4_FLUIDELECTRO	Other disorders of fluid, electrolyte and acid-base balance	Chapter IV Endocrine, nutritional and metabolic diseases	8:125982077:126982077	1626	0.00592884	0.960994	rs2954021	0.997859	Endocrine and metabolic	4	IDL-PL%
IDL_PL_pct	Phospholipids to Total Lipids in IDL percentage	Lipoprotein and lipid	E4_METABOLIA	Metabolic disorders	Chapter IV Endocrine, nutritional and metabolic diseases	1:55005647:56005647	2149	0	1	rs11591147	1	Endocrine and metabolic	4	IDL-PL%
IDL_PL_pct	Phospholipids to Total Lipids in IDL percentage	Lipoprotein and lipid	E4_METABOLIA	Metabolic disorders	Chapter IV Endocrine, nutritional and metabolic diseases	1:62480410:63480410	1697	0.0928763	0.901589	rs11207970	0.0764812	Endocrine and metabolic	4	IDL-PL%
IDL_PL_pct	Phospholipids to Total Lipids in IDL percentage	Lipoprotein and lipid	E4_METABOLIA	Metabolic disorders	Chapter IV Endocrine, nutritional and metabolic diseases	11:116148917:117148917	2015	3.12e-06	0.999997	rs3741298	1	Endocrine and metabolic	4	IDL-PL%
IDL_PL_pct	Phospholipids to Total Lipids in IDL percentage	Lipoprotein and lipid	E4_METABOLIA	Metabolic disorders	Chapter IV Endocrine, nutritional and metabolic diseases	11:61092362:62092362	1459	0.0242467	0.963486	rs174566	0.441627	Endocrine and metabolic	4	IDL-PL%
IDL_PL_pct	Phospholipids to Total Lipids in IDL percentage	Lipoprotein and lipid	E4_METABOLIA	Metabolic disorders	Chapter IV Endocrine, nutritional and metabolic diseases	16:56493324:57493324	2118	0.0078572	0.965369	rs247616	0.619939	Endocrine and metabolic	4	IDL-PL%
IDL_PL_pct	Phospholipids to Total Lipids in IDL percentage	Lipoprotein and lipid	E4_METABOLIA	Metabolic disorders	Chapter IV Endocrine, nutritional and metabolic diseases	17:4192640:5192640	1885	7.23e-05	0.999621	rs79202680	0.999915	Endocrine and metabolic	4	IDL-PL%
IDL_PL_pct	Phospholipids to Total Lipids in IDL percentage	Lipoprotein and lipid	E4_METABOLIA	Metabolic disorders	Chapter IV Endocrine, nutritional and metabolic diseases	19:10696886:11696886	1694	0.0100223	0.989978	rs17248720	0.568322	Endocrine and metabolic	4	IDL-PL%
IDL_PL_pct	Phospholipids to Total Lipids in IDL percentage	Lipoprotein and lipid	E4_METABOLIA	Metabolic disorders	Chapter IV Endocrine, nutritional and metabolic diseases	2:43575483:44575483	2140	0.0127811	0.987219	rs4299376	0.589076	Endocrine and metabolic	4	IDL-PL%
IDL_PL_pct	Phospholipids to Total Lipids in IDL percentage	Lipoprotein and lipid	E4_METABOLIA	Metabolic disorders	Chapter IV Endocrine, nutritional and metabolic diseases	20:38642516:39642516	1634	0.00420576	0.995219	rs74698119	0.99999	Endocrine and metabolic	4	IDL-PL%
IDL_PL_pct	Phospholipids to Total Lipids in IDL percentage	Lipoprotein and lipid	E4_METABOLIA	Metabolic disorders	Chapter IV Endocrine, nutritional and metabolic diseases	5:155891628:156891628	1904	0.00667969	0.991133	rs58198139	0.373842	Endocrine and metabolic	4	IDL-PL%
IDL_PL_pct	Phospholipids to Total Lipids in IDL percentage	Lipoprotein and lipid	E4_METABOLIA	Metabolic disorders	Chapter IV Endocrine, nutritional and metabolic diseases	5:74156539:75156539	1494	0.00603959	0.99396	rs17244834	0.288492	Endocrine and metabolic	4	IDL-PL%
IDL_PL_pct	Phospholipids to Total Lipids in IDL percentage	Lipoprotein and lipid	E4_METABOLIA	Metabolic disorders	Chapter IV Endocrine, nutritional and metabolic diseases	6:160510118:161510118	1986	0.0019106	0.998089	rs10455872	0.918561	Endocrine and metabolic	4	IDL-PL%
IDL_PL_pct	Phospholipids to Total Lipids in IDL percentage	Lipoprotein and lipid	E4_METABOLIA	Metabolic disorders	Chapter IV Endocrine, nutritional and metabolic diseases	8:125982077:126982077	1626	0.000109382	0.999891	rs2954021	0.999834	Endocrine and metabolic	4	IDL-PL%
IDL_PL_pct	Phospholipids to Total Lipids in IDL percentage	Lipoprotein and lipid	E4_METABOLIA	Metabolic disorders	Chapter IV Endocrine, nutritional and metabolic diseases	9:107161742:108161742	2000	0.0319222	0.886048	rs2740488	0.989094	Endocrine and metabolic	4	IDL-PL%
IDL_TG	Triglycerides in IDL	Lipoprotein and lipid	E4_HYPERCHOL	Pure hypercholesterolaemia	Chapter IV Endocrine, nutritional and metabolic diseases	1:109317838:110317838	1646	0.00297615	0.997024	rs629301	0.550736	Endocrine and metabolic	4	IDL-TG
IDL_TG	Triglycerides in IDL	Lipoprotein and lipid	E4_HYPERCHOL	Pure hypercholesterolaemia	Chapter IV Endocrine, nutritional and metabolic diseases	1:26784913:27784913	1144	0.00155098	0.998448	rs79598313	0.736992	Endocrine and metabolic	4	IDL-TG
IDL_TG	Triglycerides in IDL	Lipoprotein and lipid	E4_HYPERCHOL	Pure hypercholesterolaemia	Chapter IV Endocrine, nutritional and metabolic diseases	1:55005647:56005647	2148	0	1	rs11591147	1	Endocrine and metabolic	4	IDL-TG
IDL_TG	Triglycerides in IDL	Lipoprotein and lipid	E4_HYPERCHOL	Pure hypercholesterolaemia	Chapter IV Endocrine, nutritional and metabolic diseases	1:62436912:63436912	1712	0.0993723	0.852713	rs1305521	0.0979558	Endocrine and metabolic	4	IDL-TG
IDL_TG	Triglycerides in IDL	Lipoprotein and lipid	E4_HYPERCHOL	Pure hypercholesterolaemia	Chapter IV Endocrine, nutritional and metabolic diseases	11:116148917:117148917	2012	0.00392115	0.996079	rs651821	0.937924	Endocrine and metabolic	4	IDL-TG
IDL_TG	Triglycerides in IDL	Lipoprotein and lipid	E4_HYPERCHOL	Pure hypercholesterolaemia	Chapter IV Endocrine, nutritional and metabolic diseases	11:18132984:19132984	1990	0.0057391	0.965229	rs10832961	0.933886	Endocrine and metabolic	4	IDL-TG
IDL_TG	Triglycerides in IDL	Lipoprotein and lipid	E4_HYPERCHOL	Pure hypercholesterolaemia	Chapter IV Endocrine, nutritional and metabolic diseases	12:120915390:121915390	1843	0.147133	0.851919	rs1169288	0.664187	Endocrine and metabolic	4	IDL-TG
IDL_TG	Triglycerides in IDL	Lipoprotein and lipid	E4_HYPERCHOL	Pure hypercholesterolaemia	Chapter IV Endocrine, nutritional and metabolic diseases	15:58171721:59171721	1888	0.0173227	0.80786	rs1077835	0.993313	Endocrine and metabolic	4	IDL-TG
IDL_TG	Triglycerides in IDL	Lipoprotein and lipid	E4_HYPERCHOL	Pure hypercholesterolaemia	Chapter IV Endocrine, nutritional and metabolic diseases	16:71579657:72579657	1625	0.0237822	0.976195	rs34042070	0.508556	Endocrine and metabolic	4	IDL-TG
IDL_TG	Triglycerides in IDL	Lipoprotein and lipid	E4_HYPERCHOL	Pure hypercholesterolaemia	Chapter IV Endocrine, nutritional and metabolic diseases	17:4192640:5192640	1892	0.00122157	0.991858	rs79202680	1	Endocrine and metabolic	4	IDL-TG
IDL_TG	Triglycerides in IDL	Lipoprotein and lipid	E4_HYPERCHOL	Pure hypercholesterolaemia	Chapter IV Endocrine, nutritional and metabolic diseases	19:10690110:11690110	1695	0.0117828	0.988217	rs73015024	0.43876	Endocrine and metabolic	4	IDL-TG
IDL_TG	Triglycerides in IDL	Lipoprotein and lipid	E4_HYPERCHOL	Pure hypercholesterolaemia	Chapter IV Endocrine, nutritional and metabolic diseases	2:27230940:28230940	1210	0.089451	0.910463	rs780095	0.694702	Endocrine and metabolic	4	IDL-TG
IDL_TG	Triglycerides in IDL	Lipoprotein and lipid	E4_HYPERCHOL	Pure hypercholesterolaemia	Chapter IV Endocrine, nutritional and metabolic diseases	2:43579310:44579310	2134	0.00596286	0.99403	rs9753033	0.296462	Endocrine and metabolic	4	IDL-TG
IDL_TG	Triglycerides in IDL	Lipoprotein and lipid	E4_HYPERCHOL	Pure hypercholesterolaemia	Chapter IV Endocrine, nutritional and metabolic diseases	20:38665692:39665692	1632	0.00331008	0.99644	rs74698119	1	Endocrine and metabolic	4	IDL-TG
IDL_TG	Triglycerides in IDL	Lipoprotein and lipid	E4_HYPERCHOL	Pure hypercholesterolaemia	Chapter IV Endocrine, nutritional and metabolic diseases	22:43840904:44840904	2253	0.017288	0.915006	rs738409	0.506463	Endocrine and metabolic	4	IDL-TG
IDL_TG	Triglycerides in IDL	Lipoprotein and lipid	E4_HYPERCHOL	Pure hypercholesterolaemia	Chapter IV Endocrine, nutritional and metabolic diseases	3:135432359:136432359	1183	0.0294577	0.850966	rs687339	0.775997	Endocrine and metabolic	4	IDL-TG
IDL_TG	Triglycerides in IDL	Lipoprotein and lipid	E4_HYPERCHOL	Pure hypercholesterolaemia	Chapter IV Endocrine, nutritional and metabolic diseases	4:73020265:74020265	1531	3.34e-15	1	rs190671241	1	Endocrine and metabolic	4	IDL-TG
IDL_TG	Triglycerides in IDL	Lipoprotein and lipid	E4_HYPERCHOL	Pure hypercholesterolaemia	Chapter IV Endocrine, nutritional and metabolic diseases	4:74293806:75293806	1472	0.00759285	0.992407	rs185567543	0.993847	Endocrine and metabolic	4	IDL-TG
IDL_TG	Triglycerides in IDL	Lipoprotein and lipid	E4_HYPERCHOL	Pure hypercholesterolaemia	Chapter IV Endocrine, nutritional and metabolic diseases	5:155891628:156891628	1910	0.00867648	0.991288	rs58198139	0.323312	Endocrine and metabolic	4	IDL-TG
IDL_TG	Triglycerides in IDL	Lipoprotein and lipid	E4_HYPERCHOL	Pure hypercholesterolaemia	Chapter IV Endocrine, nutritional and metabolic diseases	5:74156539:75156539	1495	0.00552515	0.994475	rs2878419	0.313094	Endocrine and metabolic	4	IDL-TG
IDL_TG	Triglycerides in IDL	Lipoprotein and lipid	E4_HYPERCHOL	Pure hypercholesterolaemia	Chapter IV Endocrine, nutritional and metabolic diseases	7:21111970:22111970	2581	0.0452648	0.943335	rs55649657	0.491451	Endocrine and metabolic	4	IDL-TG
IDL_TG	Triglycerides in IDL	Lipoprotein and lipid	E4_HYPERCHOL	Pure hypercholesterolaemia	Chapter IV Endocrine, nutritional and metabolic diseases	7:44080876:45080876	1532	0.000195428	0.999774	rs41279633	0.999995	Endocrine and metabolic	4	IDL-TG
IDL_TG	Triglycerides in IDL	Lipoprotein and lipid	E4_HYPERCHOL	Pure hypercholesterolaemia	Chapter IV Endocrine, nutritional and metabolic diseases	8:125982077:126982077	1629	0.00150032	0.9985	rs2954021	0.999913	Endocrine and metabolic	4	IDL-TG
IDL_TG	Triglycerides in IDL	Lipoprotein and lipid	E4_HYPERCHOL	Pure hypercholesterolaemia	Chapter IV Endocrine, nutritional and metabolic diseases	8:19324667:20324667	2383	0.040861	0.959137	rs15285	0.593206	Endocrine and metabolic	4	IDL-TG
IDL_TG	Triglycerides in IDL	Lipoprotein and lipid	E4_HYPERCHOL	Pure hypercholesterolaemia	Chapter IV Endocrine, nutritional and metabolic diseases	9:107165739:108165739	1997	0.00597306	0.98832	rs2740488	0.972875	Endocrine and metabolic	4	IDL-TG
IDL_TG	Triglycerides in IDL	Lipoprotein and lipid	E4_HYPERCHOL	Pure hypercholesterolaemia	Chapter IV Endocrine, nutritional and metabolic diseases	9:135655000:136655000	2140	0.000658656	0.99933	rs635634	0.998027	Endocrine and metabolic	4	IDL-TG
IDL_TG	Triglycerides in IDL	Lipoprotein and lipid	E4_LIPOPROT	Disorders of lipoprotein metabolism and other lipidaemias	Chapter IV Endocrine, nutritional and metabolic diseases	1:109317838:110317838	1646	0.00300589	0.996994	rs629301	0.578734	Endocrine and metabolic	4	IDL-TG
IDL_TG	Triglycerides in IDL	Lipoprotein and lipid	E4_LIPOPROT	Disorders of lipoprotein metabolism and other lipidaemias	Chapter IV Endocrine, nutritional and metabolic diseases	1:26784913:27784913	1144	0.00145476	0.998545	rs79598313	0.828772	Endocrine and metabolic	4	IDL-TG
IDL_TG	Triglycerides in IDL	Lipoprotein and lipid	E4_LIPOPROT	Disorders of lipoprotein metabolism and other lipidaemias	Chapter IV Endocrine, nutritional and metabolic diseases	1:55005647:56005647	2148	0	1	rs11591147	1	Endocrine and metabolic	4	IDL-TG
IDL_TG	Triglycerides in IDL	Lipoprotein and lipid	E4_LIPOPROT	Disorders of lipoprotein metabolism and other lipidaemias	Chapter IV Endocrine, nutritional and metabolic diseases	1:62436912:63436912	1712	0.0937325	0.905467	rs1305521	0.0897767	Endocrine and metabolic	4	IDL-TG
IDL_TG	Triglycerides in IDL	Lipoprotein and lipid	E4_LIPOPROT	Disorders of lipoprotein metabolism and other lipidaemias	Chapter IV Endocrine, nutritional and metabolic diseases	11:116148917:117148917	2012	0.042099	0.957901	rs3741298	0.999819	Endocrine and metabolic	4	IDL-TG
IDL_TG	Triglycerides in IDL	Lipoprotein and lipid	E4_LIPOPROT	Disorders of lipoprotein metabolism and other lipidaemias	Chapter IV Endocrine, nutritional and metabolic diseases	11:18132984:19132984	1990	0.00819323	0.969973	rs10832961	0.944961	Endocrine and metabolic	4	IDL-TG
IDL_TG	Triglycerides in IDL	Lipoprotein and lipid	E4_LIPOPROT	Disorders of lipoprotein metabolism and other lipidaemias	Chapter IV Endocrine, nutritional and metabolic diseases	12:120915390:121915390	1843	0.184217	0.815278	rs1169288	0.554448	Endocrine and metabolic	4	IDL-TG
IDL_TG	Triglycerides in IDL	Lipoprotein and lipid	E4_LIPOPROT	Disorders of lipoprotein metabolism and other lipidaemias	Chapter IV Endocrine, nutritional and metabolic diseases	13:114051993:115051993	1706	0.0274977	0.828831	rs9577923	0.655786	Endocrine and metabolic	4	IDL-TG
IDL_TG	Triglycerides in IDL	Lipoprotein and lipid	E4_LIPOPROT	Disorders of lipoprotein metabolism and other lipidaemias	Chapter IV Endocrine, nutritional and metabolic diseases	15:58171721:59171721	1888	0.00681393	0.920098	rs1077835	0.994004	Endocrine and metabolic	4	IDL-TG
IDL_TG	Triglycerides in IDL	Lipoprotein and lipid	E4_LIPOPROT	Disorders of lipoprotein metabolism and other lipidaemias	Chapter IV Endocrine, nutritional and metabolic diseases	16:71579657:72579657	1625	0.0355089	0.964491	rs11648003	0.355966	Endocrine and metabolic	4	IDL-TG
IDL_TG	Triglycerides in IDL	Lipoprotein and lipid	E4_LIPOPROT	Disorders of lipoprotein metabolism and other lipidaemias	Chapter IV Endocrine, nutritional and metabolic diseases	17:4192640:5192640	1892	2.04e-05	0.999954	rs79202680	1	Endocrine and metabolic	4	IDL-TG
IDL_TG	Triglycerides in IDL	Lipoprotein and lipid	E4_LIPOPROT	Disorders of lipoprotein metabolism and other lipidaemias	Chapter IV Endocrine, nutritional and metabolic diseases	19:10690110:11690110	1695	0.0150513	0.984949	rs73015024	0.604683	Endocrine and metabolic	4	IDL-TG
IDL_TG	Triglycerides in IDL	Lipoprotein and lipid	E4_LIPOPROT	Disorders of lipoprotein metabolism and other lipidaemias	Chapter IV Endocrine, nutritional and metabolic diseases	2:43579310:44579310	2134	0.00673305	0.993259	rs79835740	0.227249	Endocrine and metabolic	4	IDL-TG
IDL_TG	Triglycerides in IDL	Lipoprotein and lipid	E4_LIPOPROT	Disorders of lipoprotein metabolism and other lipidaemias	Chapter IV Endocrine, nutritional and metabolic diseases	20:38665692:39665692	1632	0.000520268	0.999479	rs74698119	1	Endocrine and metabolic	4	IDL-TG
IDL_TG	Triglycerides in IDL	Lipoprotein and lipid	E4_LIPOPROT	Disorders of lipoprotein metabolism and other lipidaemias	Chapter IV Endocrine, nutritional and metabolic diseases	22:43840904:44840904	2253	0.0202529	0.975407	rs738409	0.481766	Endocrine and metabolic	4	IDL-TG
IDL_TG	Triglycerides in IDL	Lipoprotein and lipid	E4_LIPOPROT	Disorders of lipoprotein metabolism and other lipidaemias	Chapter IV Endocrine, nutritional and metabolic diseases	4:73020265:74020265	1531	1.14e-16	1	rs190671241	1	Endocrine and metabolic	4	IDL-TG
IDL_TG	Triglycerides in IDL	Lipoprotein and lipid	E4_LIPOPROT	Disorders of lipoprotein metabolism and other lipidaemias	Chapter IV Endocrine, nutritional and metabolic diseases	4:74293806:75293806	1472	0.00685916	0.993141	rs185567543	0.999989	Endocrine and metabolic	4	IDL-TG
IDL_TG	Triglycerides in IDL	Lipoprotein and lipid	E4_LIPOPROT	Disorders of lipoprotein metabolism and other lipidaemias	Chapter IV Endocrine, nutritional and metabolic diseases	5:155891628:156891628	1910	0.00465898	0.995341	rs11134475	0.320679	Endocrine and metabolic	4	IDL-TG
IDL_TG	Triglycerides in IDL	Lipoprotein and lipid	E4_LIPOPROT	Disorders of lipoprotein metabolism and other lipidaemias	Chapter IV Endocrine, nutritional and metabolic diseases	5:74156539:75156539	1495	0.0058338	0.994166	rs2878419	0.343689	Endocrine and metabolic	4	IDL-TG
IDL_TG	Triglycerides in IDL	Lipoprotein and lipid	E4_LIPOPROT	Disorders of lipoprotein metabolism and other lipidaemias	Chapter IV Endocrine, nutritional and metabolic diseases	6:139334012:140334012	1938	0.0173899	0.953801	rs668459	0.262468	Endocrine and metabolic	4	IDL-TG
IDL_TG	Triglycerides in IDL	Lipoprotein and lipid	E4_LIPOPROT	Disorders of lipoprotein metabolism and other lipidaemias	Chapter IV Endocrine, nutritional and metabolic diseases	7:44080876:45080876	1532	0.000192729	0.999777	rs41279633	0.999999	Endocrine and metabolic	4	IDL-TG
IDL_TG	Triglycerides in IDL	Lipoprotein and lipid	E4_LIPOPROT	Disorders of lipoprotein metabolism and other lipidaemias	Chapter IV Endocrine, nutritional and metabolic diseases	8:125982077:126982077	1629	0.000372349	0.999628	rs2954021	0.999987	Endocrine and metabolic	4	IDL-TG
IDL_TG	Triglycerides in IDL	Lipoprotein and lipid	E4_LIPOPROT	Disorders of lipoprotein metabolism and other lipidaemias	Chapter IV Endocrine, nutritional and metabolic diseases	8:19324667:20324667	2383	0.0791796	0.92082	rs15285	0.325198	Endocrine and metabolic	4	IDL-TG
IDL_TG	Triglycerides in IDL	Lipoprotein and lipid	E4_LIPOPROT	Disorders of lipoprotein metabolism and other lipidaemias	Chapter IV Endocrine, nutritional and metabolic diseases	9:107165739:108165739	1997	0.00246602	0.996274	rs2740488	0.962356	Endocrine and metabolic	4	IDL-TG
IDL_TG	Triglycerides in IDL	Lipoprotein and lipid	E4_LIPOPROT	Disorders of lipoprotein metabolism and other lipidaemias	Chapter IV Endocrine, nutritional and metabolic diseases	9:135655000:136655000	2140	0.000655451	0.999333	rs635634	0.998915	Endocrine and metabolic	4	IDL-TG
L_HDL_CE	Cholesteryl Esters in Large HDL	Lipoprotein and lipid	I9_HYPTENS	Hypertension	Chapter IX Diseases of the circulatory system	12:111404371:112404371	797	0.0035393	0.956509	rs1265565	1	Circulatory	9	L-HDL-CE
L_HDL_CE	Cholesteryl Esters in Large HDL	Lipoprotein and lipid	I9_HYPTENS	Hypertension	Chapter IX Diseases of the circulatory system	2:226595876:227595876	1596	0.100218	0.899762	rs1024137	0.172965	Circulatory	9	L-HDL-CE
L_HDL_CE	Cholesteryl Esters in Large HDL	Lipoprotein and lipid	I9_HYPTENS	Hypertension	Chapter IX Diseases of the circulatory system	6:34190778:35190778	1724	0.0877266	0.879109	rs112563428	0.532694	Circulatory	9	L-HDL-CE
L_HDL_CE	Cholesteryl Esters in Large HDL	Lipoprotein and lipid	I9_HYPTENS	Hypertension	Chapter IX Diseases of the circulatory system	7:129944934:130944934	1501	0.0233557	0.90517	rs3996352	0.158929	Circulatory	9	L-HDL-CE
L_HDL_CE	Cholesteryl Esters in Large HDL	Lipoprotein and lipid	I9_HYPTENSESS	Hypertension, essential	Chapter IX Diseases of the circulatory system	12:111404371:112404371	797	0.00353938	0.956508	rs1265565	1	Circulatory	9	L-HDL-CE
L_HDL_CE	Cholesteryl Esters in Large HDL	Lipoprotein and lipid	I9_HYPTENSESS	Hypertension, essential	Chapter IX Diseases of the circulatory system	18:57354694:58354694	2121	0.0460579	0.842553	rs34633411	0.191116	Circulatory	9	L-HDL-CE
L_HDL_CE	Cholesteryl Esters in Large HDL	Lipoprotein and lipid	I9_HYPTENSESS	Hypertension, essential	Chapter IX Diseases of the circulatory system	2:165028624:166028624	1484	0.098729	0.900814	rs1128249	0.603169	Circulatory	9	L-HDL-CE
L_HDL_CE	Cholesteryl Esters in Large HDL	Lipoprotein and lipid	I9_HYPTENSESS	Hypertension, essential	Chapter IX Diseases of the circulatory system	2:226595876:227595876	1596	0.0953317	0.903918	rs1024137	0.171716	Circulatory	9	L-HDL-CE
L_HDL_CE_pct	Cholesteryl Esters to Total Lipids in Large HDL percentage	Lipoprotein and lipid	E4_HYPERLIPNAS	Hyperlipidaemia, other/unspecified	Chapter IV Endocrine, nutritional and metabolic diseases	1:109317192:110317192	1646	0.00224126	0.997759	rs7528419	0.720604	Endocrine and metabolic	4	L-HDL-CE%
L_HDL_CE_pct	Cholesteryl Esters to Total Lipids in Large HDL percentage	Lipoprotein and lipid	E4_HYPERLIPNAS	Hyperlipidaemia, other/unspecified	Chapter IV Endocrine, nutritional and metabolic diseases	1:55005647:56005647	2149	1.28e-14	1	rs11591147	1	Endocrine and metabolic	4	L-HDL-CE%
L_HDL_CE_pct	Cholesteryl Esters to Total Lipids in Large HDL percentage	Lipoprotein and lipid	E4_HYPERLIPNAS	Hyperlipidaemia, other/unspecified	Chapter IV Endocrine, nutritional and metabolic diseases	16:71648419:72648419	1594	0.00861915	0.988063	rs11648003	0.665165	Endocrine and metabolic	4	L-HDL-CE%
L_HDL_CE_pct	Cholesteryl Esters to Total Lipids in Large HDL percentage	Lipoprotein and lipid	E4_HYPERLIPNAS	Hyperlipidaemia, other/unspecified	Chapter IV Endocrine, nutritional and metabolic diseases	19:10697598:11697598	1695	0.00797874	0.992021	rs6511720	0.57984	Endocrine and metabolic	4	L-HDL-CE%
L_HDL_CE_pct	Cholesteryl Esters to Total Lipids in Large HDL percentage	Lipoprotein and lipid	E4_HYPERLIPNAS	Hyperlipidaemia, other/unspecified	Chapter IV Endocrine, nutritional and metabolic diseases	19:44912079:45912079	1885	0	1	rs7412	1	Endocrine and metabolic	4	L-HDL-CE%
L_HDL_CE_pct	Cholesteryl Esters to Total Lipids in Large HDL percentage	Lipoprotein and lipid	E4_HYPERLIPNAS	Hyperlipidaemia, other/unspecified	Chapter IV Endocrine, nutritional and metabolic diseases	4:73020265:74020265	1528	5.47e-06	0.999994	rs190671241	1	Endocrine and metabolic	4	L-HDL-CE%
L_HDL_CE_pct	Cholesteryl Esters to Total Lipids in Large HDL percentage	Lipoprotein and lipid	E4_HYPERLIPNAS	Hyperlipidaemia, other/unspecified	Chapter IV Endocrine, nutritional and metabolic diseases	4:74293806:75293806	1471	0.00882334	0.991142	rs185567543	0.61793	Endocrine and metabolic	4	L-HDL-CE%
L_HDL_CE_pct	Cholesteryl Esters to Total Lipids in Large HDL percentage	Lipoprotein and lipid	E4_HYPERLIPNAS	Hyperlipidaemia, other/unspecified	Chapter IV Endocrine, nutritional and metabolic diseases	5:74156539:75156539	1493	0.0416047	0.957029	rs17244834	0.166147	Endocrine and metabolic	4	L-HDL-CE%
L_HDL_CE_pct	Cholesteryl Esters to Total Lipids in Large HDL percentage	Lipoprotein and lipid	E4_HYPERLIPNAS	Hyperlipidaemia, other/unspecified	Chapter IV Endocrine, nutritional and metabolic diseases	7:44080876:45080876	1533	0.0773918	0.918297	rs41279633	0.999938	Endocrine and metabolic	4	L-HDL-CE%
L_HDL_CE_pct	Cholesteryl Esters to Total Lipids in Large HDL percentage	Lipoprotein and lipid	E4_HYPERLIPNAS	Hyperlipidaemia, other/unspecified	Chapter IV Endocrine, nutritional and metabolic diseases	8:125982077:126982077	1628	0.0344987	0.965501	rs2954021	0.998955	Endocrine and metabolic	4	L-HDL-CE%
L_HDL_CE_pct	Cholesteryl Esters to Total Lipids in Large HDL percentage	Lipoprotein and lipid	E4_HYPERLIPNAS	Hyperlipidaemia, other/unspecified	Chapter IV Endocrine, nutritional and metabolic diseases	8:19324563:20324563	2384	0.0769127	0.88989	rs79108221	0.251555	Endocrine and metabolic	4	L-HDL-CE%
L_HDL_CE_pct	Cholesteryl Esters to Total Lipids in Large HDL percentage	Lipoprotein and lipid	E4_HYPERLIPNAS	Hyperlipidaemia, other/unspecified	Chapter IV Endocrine, nutritional and metabolic diseases	9:135655000:136655000	2137	0.000354528	0.999622	rs635634	0.999884	Endocrine and metabolic	4	L-HDL-CE%
L_HDL_CE_pct	Cholesteryl Esters to Total Lipids in Large HDL percentage	Lipoprotein and lipid	E4_LIPOPROT	Disorders of lipoprotein metabolism and other lipidaemias	Chapter IV Endocrine, nutritional and metabolic diseases	1:109317192:110317192	1646	0.00346634	0.996534	rs12740374	0.664956	Endocrine and metabolic	4	L-HDL-CE%
L_HDL_CE_pct	Cholesteryl Esters to Total Lipids in Large HDL percentage	Lipoprotein and lipid	E4_LIPOPROT	Disorders of lipoprotein metabolism and other lipidaemias	Chapter IV Endocrine, nutritional and metabolic diseases	1:55005647:56005647	2149	0	1	rs11591147	1	Endocrine and metabolic	4	L-HDL-CE%
L_HDL_CE_pct	Cholesteryl Esters to Total Lipids in Large HDL percentage	Lipoprotein and lipid	E4_LIPOPROT	Disorders of lipoprotein metabolism and other lipidaemias	Chapter IV Endocrine, nutritional and metabolic diseases	1:62428549:63428549	1709	0.0920883	0.907125	rs11207970	0.155945	Endocrine and metabolic	4	L-HDL-CE%
L_HDL_CE_pct	Cholesteryl Esters to Total Lipids in Large HDL percentage	Lipoprotein and lipid	E4_LIPOPROT	Disorders of lipoprotein metabolism and other lipidaemias	Chapter IV Endocrine, nutritional and metabolic diseases	11:125728000:126728000	2157	0.00286008	0.99685	rs59379014	0.465768	Endocrine and metabolic	4	L-HDL-CE%
L_HDL_CE_pct	Cholesteryl Esters to Total Lipids in Large HDL percentage	Lipoprotein and lipid	E4_LIPOPROT	Disorders of lipoprotein metabolism and other lipidaemias	Chapter IV Endocrine, nutritional and metabolic diseases	11:61100342:62100342	1462	0.0245958	0.97469	rs174574	0.307196	Endocrine and metabolic	4	L-HDL-CE%
L_HDL_CE_pct	Cholesteryl Esters to Total Lipids in Large HDL percentage	Lipoprotein and lipid	E4_LIPOPROT	Disorders of lipoprotein metabolism and other lipidaemias	Chapter IV Endocrine, nutritional and metabolic diseases	15:58223939:59223939	1810	0.00895062	0.896877	rs1077835	0.80691	Endocrine and metabolic	4	L-HDL-CE%
L_HDL_CE_pct	Cholesteryl Esters to Total Lipids in Large HDL percentage	Lipoprotein and lipid	E4_LIPOPROT	Disorders of lipoprotein metabolism and other lipidaemias	Chapter IV Endocrine, nutritional and metabolic diseases	16:56493324:57493324	2115	0.00535099	0.993571	rs183130	0.61106	Endocrine and metabolic	4	L-HDL-CE%
L_HDL_CE_pct	Cholesteryl Esters to Total Lipids in Large HDL percentage	Lipoprotein and lipid	E4_LIPOPROT	Disorders of lipoprotein metabolism and other lipidaemias	Chapter IV Endocrine, nutritional and metabolic diseases	16:71648419:72648419	1594	0.00511484	0.994885	rs11648003	0.435761	Endocrine and metabolic	4	L-HDL-CE%
L_HDL_CE_pct	Cholesteryl Esters to Total Lipids in Large HDL percentage	Lipoprotein and lipid	E4_LIPOPROT	Disorders of lipoprotein metabolism and other lipidaemias	Chapter IV Endocrine, nutritional and metabolic diseases	19:10697598:11697598	1695	0.00638415	0.993616	rs73015024	0.783652	Endocrine and metabolic	4	L-HDL-CE%
L_HDL_CE_pct	Cholesteryl Esters to Total Lipids in Large HDL percentage	Lipoprotein and lipid	E4_LIPOPROT	Disorders of lipoprotein metabolism and other lipidaemias	Chapter IV Endocrine, nutritional and metabolic diseases	19:44912079:45912079	1885	0	1	rs7412	1	Endocrine and metabolic	4	L-HDL-CE%
L_HDL_CE_pct	Cholesteryl Esters to Total Lipids in Large HDL percentage	Lipoprotein and lipid	E4_LIPOPROT	Disorders of lipoprotein metabolism and other lipidaemias	Chapter IV Endocrine, nutritional and metabolic diseases	20:38665692:39665692	1629	0.0320897	0.859434	rs74698119	0.996772	Endocrine and metabolic	4	L-HDL-CE%
L_HDL_CE_pct	Cholesteryl Esters to Total Lipids in Large HDL percentage	Lipoprotein and lipid	E4_LIPOPROT	Disorders of lipoprotein metabolism and other lipidaemias	Chapter IV Endocrine, nutritional and metabolic diseases	4:73020265:74020265	1528	1.14e-16	1	rs190671241	1	Endocrine and metabolic	4	L-HDL-CE%
L_HDL_CE_pct	Cholesteryl Esters to Total Lipids in Large HDL percentage	Lipoprotein and lipid	E4_LIPOPROT	Disorders of lipoprotein metabolism and other lipidaemias	Chapter IV Endocrine, nutritional and metabolic diseases	4:74293806:75293806	1471	0.0130374	0.986914	rs185567543	0.999111	Endocrine and metabolic	4	L-HDL-CE%
L_HDL_CE_pct	Cholesteryl Esters to Total Lipids in Large HDL percentage	Lipoprotein and lipid	E4_LIPOPROT	Disorders of lipoprotein metabolism and other lipidaemias	Chapter IV Endocrine, nutritional and metabolic diseases	5:74156539:75156539	1493	0.0401746	0.959825	rs17244834	0.334095	Endocrine and metabolic	4	L-HDL-CE%
L_HDL_CE_pct	Cholesteryl Esters to Total Lipids in Large HDL percentage	Lipoprotein and lipid	E4_LIPOPROT	Disorders of lipoprotein metabolism and other lipidaemias	Chapter IV Endocrine, nutritional and metabolic diseases	6:160014283:161014283	1957	0.0038778	0.996122	rs10455872	0.618732	Endocrine and metabolic	4	L-HDL-CE%
L_HDL_CE_pct	Cholesteryl Esters to Total Lipids in Large HDL percentage	Lipoprotein and lipid	E4_LIPOPROT	Disorders of lipoprotein metabolism and other lipidaemias	Chapter IV Endocrine, nutritional and metabolic diseases	7:44080876:45080876	1533	1.55e-05	0.999984	rs41279633	1	Endocrine and metabolic	4	L-HDL-CE%
L_HDL_CE_pct	Cholesteryl Esters to Total Lipids in Large HDL percentage	Lipoprotein and lipid	E4_LIPOPROT	Disorders of lipoprotein metabolism and other lipidaemias	Chapter IV Endocrine, nutritional and metabolic diseases	8:125982077:126982077	1628	0.000390787	0.999609	rs2954021	0.999769	Endocrine and metabolic	4	L-HDL-CE%
L_HDL_CE_pct	Cholesteryl Esters to Total Lipids in Large HDL percentage	Lipoprotein and lipid	E4_LIPOPROT	Disorders of lipoprotein metabolism and other lipidaemias	Chapter IV Endocrine, nutritional and metabolic diseases	9:135655000:136655000	2137	4.11e-06	0.999996	rs635634	0.999999	Endocrine and metabolic	4	L-HDL-CE%
L_HDL_CE_pct	Cholesteryl Esters to Total Lipids in Large HDL percentage	Lipoprotein and lipid	E4_METABOLIA	Metabolic disorders	Chapter IV Endocrine, nutritional and metabolic diseases	1:109317192:110317192	1646	0.00359245	0.996408	rs12740374	0.57591	Endocrine and metabolic	4	L-HDL-CE%
L_HDL_CE_pct	Cholesteryl Esters to Total Lipids in Large HDL percentage	Lipoprotein and lipid	E4_METABOLIA	Metabolic disorders	Chapter IV Endocrine, nutritional and metabolic diseases	1:55005647:56005647	2149	0	1	rs11591147	1	Endocrine and metabolic	4	L-HDL-CE%
L_HDL_CE_pct	Cholesteryl Esters to Total Lipids in Large HDL percentage	Lipoprotein and lipid	E4_METABOLIA	Metabolic disorders	Chapter IV Endocrine, nutritional and metabolic diseases	1:62428549:63428549	1709	0.0914537	0.903097	rs11207970	0.16638	Endocrine and metabolic	4	L-HDL-CE%
L_HDL_CE_pct	Cholesteryl Esters to Total Lipids in Large HDL percentage	Lipoprotein and lipid	E4_METABOLIA	Metabolic disorders	Chapter IV Endocrine, nutritional and metabolic diseases	11:125728000:126728000	2157	0.0161859	0.974153	rs7928577	0.493999	Endocrine and metabolic	4	L-HDL-CE%
L_HDL_CE_pct	Cholesteryl Esters to Total Lipids in Large HDL percentage	Lipoprotein and lipid	E4_METABOLIA	Metabolic disorders	Chapter IV Endocrine, nutritional and metabolic diseases	11:61100342:62100342	1462	0.026611	0.958854	rs174574	0.307297	Endocrine and metabolic	4	L-HDL-CE%
L_HDL_CE_pct	Cholesteryl Esters to Total Lipids in Large HDL percentage	Lipoprotein and lipid	E4_METABOLIA	Metabolic disorders	Chapter IV Endocrine, nutritional and metabolic diseases	16:56493324:57493324	2115	0.00768028	0.966035	rs183130	0.683751	Endocrine and metabolic	4	L-HDL-CE%
L_HDL_CE_pct	Cholesteryl Esters to Total Lipids in Large HDL percentage	Lipoprotein and lipid	E4_METABOLIA	Metabolic disorders	Chapter IV Endocrine, nutritional and metabolic diseases	16:71648419:72648419	1594	0.00649881	0.993501	rs11648003	0.781934	Endocrine and metabolic	4	L-HDL-CE%
L_HDL_CE_pct	Cholesteryl Esters to Total Lipids in Large HDL percentage	Lipoprotein and lipid	E4_METABOLIA	Metabolic disorders	Chapter IV Endocrine, nutritional and metabolic diseases	19:10697598:11697598	1695	0.00869448	0.991306	rs73015024	0.757996	Endocrine and metabolic	4	L-HDL-CE%
L_HDL_CE_pct	Cholesteryl Esters to Total Lipids in Large HDL percentage	Lipoprotein and lipid	E4_METABOLIA	Metabolic disorders	Chapter IV Endocrine, nutritional and metabolic diseases	19:44912079:45912079	1885	0	1	rs7412	1	Endocrine and metabolic	4	L-HDL-CE%
L_HDL_CE_pct	Cholesteryl Esters to Total Lipids in Large HDL percentage	Lipoprotein and lipid	E4_METABOLIA	Metabolic disorders	Chapter IV Endocrine, nutritional and metabolic diseases	4:73020265:74020265	1528	6.39e-12	1	rs190671241	1	Endocrine and metabolic	4	L-HDL-CE%
L_HDL_CE_pct	Cholesteryl Esters to Total Lipids in Large HDL percentage	Lipoprotein and lipid	E4_METABOLIA	Metabolic disorders	Chapter IV Endocrine, nutritional and metabolic diseases	4:74293806:75293806	1471	0.0128577	0.987094	rs185567543	0.984378	Endocrine and metabolic	4	L-HDL-CE%
L_HDL_CE_pct	Cholesteryl Esters to Total Lipids in Large HDL percentage	Lipoprotein and lipid	E4_METABOLIA	Metabolic disorders	Chapter IV Endocrine, nutritional and metabolic diseases	5:74156539:75156539	1493	0.0390427	0.960957	rs17244834	0.285318	Endocrine and metabolic	4	L-HDL-CE%
L_HDL_CE_pct	Cholesteryl Esters to Total Lipids in Large HDL percentage	Lipoprotein and lipid	E4_METABOLIA	Metabolic disorders	Chapter IV Endocrine, nutritional and metabolic diseases	6:160014283:161014283	1957	0.00411788	0.995882	rs10455872	0.675254	Endocrine and metabolic	4	L-HDL-CE%
L_HDL_CE_pct	Cholesteryl Esters to Total Lipids in Large HDL percentage	Lipoprotein and lipid	E4_METABOLIA	Metabolic disorders	Chapter IV Endocrine, nutritional and metabolic diseases	7:44080876:45080876	1533	0.000522953	0.999449	rs41279633	0.999995	Endocrine and metabolic	4	L-HDL-CE%
L_HDL_CE_pct	Cholesteryl Esters to Total Lipids in Large HDL percentage	Lipoprotein and lipid	E4_METABOLIA	Metabolic disorders	Chapter IV Endocrine, nutritional and metabolic diseases	8:125982077:126982077	1628	0.000120847	0.999879	rs2954021	0.999405	Endocrine and metabolic	4	L-HDL-CE%
L_HDL_CE_pct	Cholesteryl Esters to Total Lipids in Large HDL percentage	Lipoprotein and lipid	E4_METABOLIA	Metabolic disorders	Chapter IV Endocrine, nutritional and metabolic diseases	9:135655000:136655000	2137	0.000233189	0.999767	rs635634	0.999917	Endocrine and metabolic	4	L-HDL-CE%
L_HDL_PL	Phospholipids in Large HDL	Lipoprotein and lipid	N14_FEMALEGENNONINF	Noninflammatory disorders of female genital tract	Chapter XIV Diseases of the genitourinary system	6:32100317:33100317	4688	0.146509	0.803997	rs9271891	0.386995	Genitourinary	14	L-HDL-PL
L_LDL_C	Cholesterol in Large LDL	Lipoprotein and lipid	E4_FH	Familial hypercholesterolemia	Chapter IV Endocrine, nutritional and metabolic diseases	1:109318530:110318530	1649	0.00243328	0.997567	rs646776	0.828039	Endocrine and metabolic	4	L-LDL-C
L_LDL_C	Cholesterol in Large LDL	Lipoprotein and lipid	E4_FH	Familial hypercholesterolemia	Chapter IV Endocrine, nutritional and metabolic diseases	1:55005647:56005647	2149	2.02e-09	1	rs11591147	1	Endocrine and metabolic	4	L-LDL-C
L_LDL_C	Cholesterol in Large LDL	Lipoprotein and lipid	E4_FH	Familial hypercholesterolemia	Chapter IV Endocrine, nutritional and metabolic diseases	11:116148917:117148917	2014	0.0941077	0.905793	rs3741298	0.939251	Endocrine and metabolic	4	L-LDL-C
L_LDL_C	Cholesterol in Large LDL	Lipoprotein and lipid	E4_FH	Familial hypercholesterolemia	Chapter IV Endocrine, nutritional and metabolic diseases	12:120916988:121916988	1848	0.0118914	0.969268	rs2244608	0.961128	Endocrine and metabolic	4	L-LDL-C
L_LDL_C	Cholesterol in Large LDL	Lipoprotein and lipid	E4_FH	Familial hypercholesterolemia	Chapter IV Endocrine, nutritional and metabolic diseases	19:10702306:11702306	1702	0.0261388	0.973861	rs73015024	0.563028	Endocrine and metabolic	4	L-LDL-C
L_LDL_C	Cholesterol in Large LDL	Lipoprotein and lipid	E4_FH	Familial hypercholesterolemia	Chapter IV Endocrine, nutritional and metabolic diseases	19:18960541:19960541	1707	0.0302942	0.937878	rs58542926	0.693935	Endocrine and metabolic	4	L-LDL-C
L_LDL_C	Cholesterol in Large LDL	Lipoprotein and lipid	E4_FH	Familial hypercholesterolemia	Chapter IV Endocrine, nutritional and metabolic diseases	19:44819631:45819631	1924	1.43e-11	1	rs7412	1	Endocrine and metabolic	4	L-LDL-C
L_LDL_C	Cholesterol in Large LDL	Lipoprotein and lipid	E4_FH	Familial hypercholesterolemia	Chapter IV Endocrine, nutritional and metabolic diseases	2:27230940:28230940	1210	0.0252431	0.92155	rs62141292	0.07288	Endocrine and metabolic	4	L-LDL-C
L_LDL_C	Cholesterol in Large LDL	Lipoprotein and lipid	E4_FH	Familial hypercholesterolemia	Chapter IV Endocrine, nutritional and metabolic diseases	4:71878510:72878510	1596	0.0649375	0.837736	rs191475137	0.999998	Endocrine and metabolic	4	L-LDL-C
L_LDL_C	Cholesterol in Large LDL	Lipoprotein and lipid	E4_FH	Familial hypercholesterolemia	Chapter IV Endocrine, nutritional and metabolic diseases	4:73020265:74020265	1532	3.43e-05	0.999949	rs190671241	1	Endocrine and metabolic	4	L-LDL-C
L_LDL_C	Cholesterol in Large LDL	Lipoprotein and lipid	E4_FH	Familial hypercholesterolemia	Chapter IV Endocrine, nutritional and metabolic diseases	4:74293806:75293806	1472	0.00220487	0.997727	rs182616603	0.517665	Endocrine and metabolic	4	L-LDL-C
L_LDL_C	Cholesterol in Large LDL	Lipoprotein and lipid	E4_FH	Familial hypercholesterolemia	Chapter IV Endocrine, nutritional and metabolic diseases	5:74156539:75156539	1498	0.0192828	0.979771	rs3846662	0.453738	Endocrine and metabolic	4	L-LDL-C
L_LDL_C	Cholesterol in Large LDL	Lipoprotein and lipid	E4_FH	Familial hypercholesterolemia	Chapter IV Endocrine, nutritional and metabolic diseases	8:126000031:127000031	1622	0.0264554	0.973542	rs2954021	0.504358	Endocrine and metabolic	4	L-LDL-C
L_LDL_C	Cholesterol in Large LDL	Lipoprotein and lipid	E4_FH	Familial hypercholesterolemia	Chapter IV Endocrine, nutritional and metabolic diseases	9:135655000:136655000	2139	0.00026923	0.999686	rs635634	1	Endocrine and metabolic	4	L-LDL-C
L_LDL_C	Cholesterol in Large LDL	Lipoprotein and lipid	E4_HYPERCHOL	Pure hypercholesterolaemia	Chapter IV Endocrine, nutritional and metabolic diseases	1:109318530:110318530	1649	0.00317948	0.996821	rs646776	0.740654	Endocrine and metabolic	4	L-LDL-C
L_LDL_C	Cholesterol in Large LDL	Lipoprotein and lipid	E4_HYPERCHOL	Pure hypercholesterolaemia	Chapter IV Endocrine, nutritional and metabolic diseases	1:234357676:235357676	1845	0.00556712	0.994278	rs496800	0.363428	Endocrine and metabolic	4	L-LDL-C
L_LDL_C	Cholesterol in Large LDL	Lipoprotein and lipid	E4_HYPERCHOL	Pure hypercholesterolaemia	Chapter IV Endocrine, nutritional and metabolic diseases	1:26784913:27784913	1143	0.000713077	0.999286	rs79598313	0.933718	Endocrine and metabolic	4	L-LDL-C
L_LDL_C	Cholesterol in Large LDL	Lipoprotein and lipid	E4_HYPERCHOL	Pure hypercholesterolaemia	Chapter IV Endocrine, nutritional and metabolic diseases	1:53746772:54746772	1626	0.131016	0.857897	rs56144543	0.801415	Endocrine and metabolic	4	L-LDL-C
L_LDL_C	Cholesterol in Large LDL	Lipoprotein and lipid	E4_HYPERCHOL	Pure hypercholesterolaemia	Chapter IV Endocrine, nutritional and metabolic diseases	1:55005647:56005647	2149	0	1	rs11591147	1	Endocrine and metabolic	4	L-LDL-C
L_LDL_C	Cholesterol in Large LDL	Lipoprotein and lipid	E4_HYPERCHOL	Pure hypercholesterolaemia	Chapter IV Endocrine, nutritional and metabolic diseases	1:62482891:63482891	1695	0.118739	0.823404	rs1305521	0.0652723	Endocrine and metabolic	4	L-LDL-C
L_LDL_C	Cholesterol in Large LDL	Lipoprotein and lipid	E4_HYPERCHOL	Pure hypercholesterolaemia	Chapter IV Endocrine, nutritional and metabolic diseases	11:125750680:126750680	2157	0.0136502	0.972231	rs7928577	0.405425	Endocrine and metabolic	4	L-LDL-C
L_LDL_C	Cholesterol in Large LDL	Lipoprotein and lipid	E4_HYPERCHOL	Pure hypercholesterolaemia	Chapter IV Endocrine, nutritional and metabolic diseases	11:18143559:19143559	2015	0.021796	0.880454	rs4369382	0.920936	Endocrine and metabolic	4	L-LDL-C
L_LDL_C	Cholesterol in Large LDL	Lipoprotein and lipid	E4_HYPERCHOL	Pure hypercholesterolaemia	Chapter IV Endocrine, nutritional and metabolic diseases	11:61100342:62100342	1459	0.0338085	0.965999	rs174574	0.99983	Endocrine and metabolic	4	L-LDL-C
L_LDL_C	Cholesterol in Large LDL	Lipoprotein and lipid	E4_HYPERCHOL	Pure hypercholesterolaemia	Chapter IV Endocrine, nutritional and metabolic diseases	12:120916988:121916988	1848	0.0136435	0.986263	rs2244608	0.592318	Endocrine and metabolic	4	L-LDL-C
L_LDL_C	Cholesterol in Large LDL	Lipoprotein and lipid	E4_HYPERCHOL	Pure hypercholesterolaemia	Chapter IV Endocrine, nutritional and metabolic diseases	14:24381986:25381986	1820	0.0180841	0.888248	rs11626929	0.614708	Endocrine and metabolic	4	L-LDL-C
L_LDL_C	Cholesterol in Large LDL	Lipoprotein and lipid	E4_HYPERCHOL	Pure hypercholesterolaemia	Chapter IV Endocrine, nutritional and metabolic diseases	16:71640553:72640553	1602	0.00289021	0.997106	rs34042070	0.531978	Endocrine and metabolic	4	L-LDL-C
L_LDL_C	Cholesterol in Large LDL	Lipoprotein and lipid	E4_HYPERCHOL	Pure hypercholesterolaemia	Chapter IV Endocrine, nutritional and metabolic diseases	17:66581278:67581278	1631	0.000680835	0.998152	rs77542162	0.979337	Endocrine and metabolic	4	L-LDL-C
L_LDL_C	Cholesterol in Large LDL	Lipoprotein and lipid	E4_HYPERCHOL	Pure hypercholesterolaemia	Chapter IV Endocrine, nutritional and metabolic diseases	19:10702306:11702306	1702	0.0089363	0.991064	rs73015024	0.762614	Endocrine and metabolic	4	L-LDL-C
L_LDL_C	Cholesterol in Large LDL	Lipoprotein and lipid	E4_HYPERCHOL	Pure hypercholesterolaemia	Chapter IV Endocrine, nutritional and metabolic diseases	19:44819631:45819631	1924	0	1	rs7412	1	Endocrine and metabolic	4	L-LDL-C
L_LDL_C	Cholesterol in Large LDL	Lipoprotein and lipid	E4_HYPERCHOL	Pure hypercholesterolaemia	Chapter IV Endocrine, nutritional and metabolic diseases	19:45863609:46863609	1890	0.170267	0.829218	rs181765708	1	Endocrine and metabolic	4	L-LDL-C
L_LDL_C	Cholesterol in Large LDL	Lipoprotein and lipid	E4_HYPERCHOL	Pure hypercholesterolaemia	Chapter IV Endocrine, nutritional and metabolic diseases	2:20788226:21788226	1762	0.18092	0.81908	rs7575840	0.689178	Endocrine and metabolic	4	L-LDL-C
L_LDL_C	Cholesterol in Large LDL	Lipoprotein and lipid	E4_HYPERCHOL	Pure hypercholesterolaemia	Chapter IV Endocrine, nutritional and metabolic diseases	2:43574431:44574431	2140	0.0196977	0.980302	rs4299376	0.672316	Endocrine and metabolic	4	L-LDL-C
L_LDL_C	Cholesterol in Large LDL	Lipoprotein and lipid	E4_HYPERCHOL	Pure hypercholesterolaemia	Chapter IV Endocrine, nutritional and metabolic diseases	20:38665692:39665692	1632	0.0040058	0.995704	rs74698119	0.999996	Endocrine and metabolic	4	L-LDL-C
L_LDL_C	Cholesterol in Large LDL	Lipoprotein and lipid	E4_HYPERCHOL	Pure hypercholesterolaemia	Chapter IV Endocrine, nutritional and metabolic diseases	4:73020265:74020265	1532	3.33e-15	1	rs190671241	1	Endocrine and metabolic	4	L-LDL-C
L_LDL_C	Cholesterol in Large LDL	Lipoprotein and lipid	E4_HYPERCHOL	Pure hypercholesterolaemia	Chapter IV Endocrine, nutritional and metabolic diseases	4:74293806:75293806	1472	0.00471918	0.995281	rs185567543	0.998813	Endocrine and metabolic	4	L-LDL-C
L_LDL_C	Cholesterol in Large LDL	Lipoprotein and lipid	E4_HYPERCHOL	Pure hypercholesterolaemia	Chapter IV Endocrine, nutritional and metabolic diseases	5:155897673:156897673	1905	0.00868384	0.99128	rs58198139	0.334029	Endocrine and metabolic	4	L-LDL-C
L_LDL_C	Cholesterol in Large LDL	Lipoprotein and lipid	E4_HYPERCHOL	Pure hypercholesterolaemia	Chapter IV Endocrine, nutritional and metabolic diseases	5:74156539:75156539	1498	0.0151691	0.984831	rs3846662	0.464403	Endocrine and metabolic	4	L-LDL-C
L_LDL_C	Cholesterol in Large LDL	Lipoprotein and lipid	E4_HYPERCHOL	Pure hypercholesterolaemia	Chapter IV Endocrine, nutritional and metabolic diseases	7:21111970:22111970	2582	0.0468846	0.941316	rs55649657	0.474618	Endocrine and metabolic	4	L-LDL-C
L_LDL_C	Cholesterol in Large LDL	Lipoprotein and lipid	E4_HYPERCHOL	Pure hypercholesterolaemia	Chapter IV Endocrine, nutritional and metabolic diseases	7:44080876:45080876	1534	2.52e-06	0.999997	rs41279633	1	Endocrine and metabolic	4	L-LDL-C
L_LDL_C	Cholesterol in Large LDL	Lipoprotein and lipid	E4_HYPERCHOL	Pure hypercholesterolaemia	Chapter IV Endocrine, nutritional and metabolic diseases	8:126000031:127000031	1622	0.00214718	0.997853	rs2954021	0.973476	Endocrine and metabolic	4	L-LDL-C
L_LDL_C	Cholesterol in Large LDL	Lipoprotein and lipid	E4_HYPERCHOL	Pure hypercholesterolaemia	Chapter IV Endocrine, nutritional and metabolic diseases	8:8685146:9685146	3073	0.0256243	0.839337	rs1461729	0.835582	Endocrine and metabolic	4	L-LDL-C
L_LDL_C	Cholesterol in Large LDL	Lipoprotein and lipid	E4_HYPERCHOL	Pure hypercholesterolaemia	Chapter IV Endocrine, nutritional and metabolic diseases	9:107161742:108161742	2001	0.00480615	0.99091	rs2740488	0.999	Endocrine and metabolic	4	L-LDL-C
L_LDL_C	Cholesterol in Large LDL	Lipoprotein and lipid	E4_HYPERCHOL	Pure hypercholesterolaemia	Chapter IV Endocrine, nutritional and metabolic diseases	9:135655000:136655000	2139	6.21e-06	0.999994	rs635634	1	Endocrine and metabolic	4	L-LDL-C
L_LDL_C	Cholesterol in Large LDL	Lipoprotein and lipid	E4_HYPERLIPNAS	Hyperlipidaemia, other/unspecified	Chapter IV Endocrine, nutritional and metabolic diseases	1:109318530:110318530	1649	0.00387744	0.996123	rs646776	0.764044	Endocrine and metabolic	4	L-LDL-C
L_LDL_C	Cholesterol in Large LDL	Lipoprotein and lipid	E4_HYPERLIPNAS	Hyperlipidaemia, other/unspecified	Chapter IV Endocrine, nutritional and metabolic diseases	1:53746772:54746772	1626	0.00576094	0.981926	rs56144543	0.860387	Endocrine and metabolic	4	L-LDL-C
L_LDL_C	Cholesterol in Large LDL	Lipoprotein and lipid	E4_HYPERLIPNAS	Hyperlipidaemia, other/unspecified	Chapter IV Endocrine, nutritional and metabolic diseases	1:55005647:56005647	2149	1.28e-14	1	rs11591147	1	Endocrine and metabolic	4	L-LDL-C
L_LDL_C	Cholesterol in Large LDL	Lipoprotein and lipid	E4_HYPERLIPNAS	Hyperlipidaemia, other/unspecified	Chapter IV Endocrine, nutritional and metabolic diseases	11:116148917:117148917	2014	0.0106738	0.989314	rs3741298	0.986167	Endocrine and metabolic	4	L-LDL-C
L_LDL_C	Cholesterol in Large LDL	Lipoprotein and lipid	E4_HYPERLIPNAS	Hyperlipidaemia, other/unspecified	Chapter IV Endocrine, nutritional and metabolic diseases	16:71640553:72640553	1602	0.0220234	0.970038	rs34042070	0.411381	Endocrine and metabolic	4	L-LDL-C
L_LDL_C	Cholesterol in Large LDL	Lipoprotein and lipid	E4_HYPERLIPNAS	Hyperlipidaemia, other/unspecified	Chapter IV Endocrine, nutritional and metabolic diseases	19:10702306:11702306	1702	0.00244099	0.997559	rs6511720	0.905355	Endocrine and metabolic	4	L-LDL-C
L_LDL_C	Cholesterol in Large LDL	Lipoprotein and lipid	E4_HYPERLIPNAS	Hyperlipidaemia, other/unspecified	Chapter IV Endocrine, nutritional and metabolic diseases	19:44819631:45819631	1924	0	1	rs7412	1	Endocrine and metabolic	4	L-LDL-C
L_LDL_C	Cholesterol in Large LDL	Lipoprotein and lipid	E4_HYPERLIPNAS	Hyperlipidaemia, other/unspecified	Chapter IV Endocrine, nutritional and metabolic diseases	2:20788226:21788226	1762	0.190773	0.809225	rs7575840	0.679789	Endocrine and metabolic	4	L-LDL-C
L_LDL_C	Cholesterol in Large LDL	Lipoprotein and lipid	E4_HYPERLIPNAS	Hyperlipidaemia, other/unspecified	Chapter IV Endocrine, nutritional and metabolic diseases	2:43574431:44574431	2140	0.00234702	0.997652	rs4299376	0.540815	Endocrine and metabolic	4	L-LDL-C
L_LDL_C	Cholesterol in Large LDL	Lipoprotein and lipid	E4_HYPERLIPNAS	Hyperlipidaemia, other/unspecified	Chapter IV Endocrine, nutritional and metabolic diseases	4:73020265:74020265	1532	5.47e-06	0.999994	rs190671241	1	Endocrine and metabolic	4	L-LDL-C
L_LDL_C	Cholesterol in Large LDL	Lipoprotein and lipid	E4_HYPERLIPNAS	Hyperlipidaemia, other/unspecified	Chapter IV Endocrine, nutritional and metabolic diseases	4:74293806:75293806	1472	0.00289218	0.997107	rs185567543	0.663031	Endocrine and metabolic	4	L-LDL-C
L_LDL_C	Cholesterol in Large LDL	Lipoprotein and lipid	E4_HYPERLIPNAS	Hyperlipidaemia, other/unspecified	Chapter IV Endocrine, nutritional and metabolic diseases	5:74156539:75156539	1498	0.0186534	0.980716	rs3846662	0.629673	Endocrine and metabolic	4	L-LDL-C
L_LDL_C	Cholesterol in Large LDL	Lipoprotein and lipid	E4_HYPERLIPNAS	Hyperlipidaemia, other/unspecified	Chapter IV Endocrine, nutritional and metabolic diseases	7:44080876:45080876	1534	0.0763207	0.919452	rs41279633	1	Endocrine and metabolic	4	L-LDL-C
L_LDL_C	Cholesterol in Large LDL	Lipoprotein and lipid	E4_HYPERLIPNAS	Hyperlipidaemia, other/unspecified	Chapter IV Endocrine, nutritional and metabolic diseases	8:126000031:127000031	1622	0.0428113	0.957189	rs2954021	0.974447	Endocrine and metabolic	4	L-LDL-C
L_LDL_C	Cholesterol in Large LDL	Lipoprotein and lipid	E4_HYPERLIPNAS	Hyperlipidaemia, other/unspecified	Chapter IV Endocrine, nutritional and metabolic diseases	9:135655000:136655000	2139	0.00035369	0.999623	rs635634	1	Endocrine and metabolic	4	L-LDL-C
L_LDL_C	Cholesterol in Large LDL	Lipoprotein and lipid	E4_LIPOPROT	Disorders of lipoprotein metabolism and other lipidaemias	Chapter IV Endocrine, nutritional and metabolic diseases	1:109318530:110318530	1649	0.00335389	0.996646	rs646776	0.718166	Endocrine and metabolic	4	L-LDL-C
L_LDL_C	Cholesterol in Large LDL	Lipoprotein and lipid	E4_LIPOPROT	Disorders of lipoprotein metabolism and other lipidaemias	Chapter IV Endocrine, nutritional and metabolic diseases	1:234357676:235357676	1845	0.00483222	0.994067	rs496800	0.41736	Endocrine and metabolic	4	L-LDL-C
L_LDL_C	Cholesterol in Large LDL	Lipoprotein and lipid	E4_LIPOPROT	Disorders of lipoprotein metabolism and other lipidaemias	Chapter IV Endocrine, nutritional and metabolic diseases	1:26784913:27784913	1143	0.000511293	0.999489	rs79598313	0.962583	Endocrine and metabolic	4	L-LDL-C
L_LDL_C	Cholesterol in Large LDL	Lipoprotein and lipid	E4_LIPOPROT	Disorders of lipoprotein metabolism and other lipidaemias	Chapter IV Endocrine, nutritional and metabolic diseases	1:53746772:54746772	1626	0.0101492	0.989839	rs56144543	0.740654	Endocrine and metabolic	4	L-LDL-C
L_LDL_C	Cholesterol in Large LDL	Lipoprotein and lipid	E4_LIPOPROT	Disorders of lipoprotein metabolism and other lipidaemias	Chapter IV Endocrine, nutritional and metabolic diseases	1:55005647:56005647	2149	0	1	rs11591147	1	Endocrine and metabolic	4	L-LDL-C
L_LDL_C	Cholesterol in Large LDL	Lipoprotein and lipid	E4_LIPOPROT	Disorders of lipoprotein metabolism and other lipidaemias	Chapter IV Endocrine, nutritional and metabolic diseases	1:62482891:63482891	1695	0.111746	0.887301	rs1168104	0.0632824	Endocrine and metabolic	4	L-LDL-C
L_LDL_C	Cholesterol in Large LDL	Lipoprotein and lipid	E4_LIPOPROT	Disorders of lipoprotein metabolism and other lipidaemias	Chapter IV Endocrine, nutritional and metabolic diseases	11:116148917:117148917	2014	0.010558	0.98943	rs3741298	0.999552	Endocrine and metabolic	4	L-LDL-C
L_LDL_C	Cholesterol in Large LDL	Lipoprotein and lipid	E4_LIPOPROT	Disorders of lipoprotein metabolism and other lipidaemias	Chapter IV Endocrine, nutritional and metabolic diseases	11:125750680:126750680	2157	0.0113679	0.987703	rs7928577	0.44682	Endocrine and metabolic	4	L-LDL-C
L_LDL_C	Cholesterol in Large LDL	Lipoprotein and lipid	E4_LIPOPROT	Disorders of lipoprotein metabolism and other lipidaemias	Chapter IV Endocrine, nutritional and metabolic diseases	11:18143559:19143559	2015	0.0353899	0.878386	rs4369382	0.905466	Endocrine and metabolic	4	L-LDL-C
L_LDL_C	Cholesterol in Large LDL	Lipoprotein and lipid	E4_LIPOPROT	Disorders of lipoprotein metabolism and other lipidaemias	Chapter IV Endocrine, nutritional and metabolic diseases	11:61100342:62100342	1459	0.0411701	0.958817	rs174574	0.999773	Endocrine and metabolic	4	L-LDL-C
L_LDL_C	Cholesterol in Large LDL	Lipoprotein and lipid	E4_LIPOPROT	Disorders of lipoprotein metabolism and other lipidaemias	Chapter IV Endocrine, nutritional and metabolic diseases	12:120916988:121916988	1848	0.011274	0.988693	rs2244608	0.753234	Endocrine and metabolic	4	L-LDL-C
L_LDL_C	Cholesterol in Large LDL	Lipoprotein and lipid	E4_LIPOPROT	Disorders of lipoprotein metabolism and other lipidaemias	Chapter IV Endocrine, nutritional and metabolic diseases	16:71640553:72640553	1602	0.00741751	0.992582	rs34042070	0.528528	Endocrine and metabolic	4	L-LDL-C
L_LDL_C	Cholesterol in Large LDL	Lipoprotein and lipid	E4_LIPOPROT	Disorders of lipoprotein metabolism and other lipidaemias	Chapter IV Endocrine, nutritional and metabolic diseases	17:6520297:7520297	1728	0.0304431	0.947974	rs55714927	0.630032	Endocrine and metabolic	4	L-LDL-C
L_LDL_C	Cholesterol in Large LDL	Lipoprotein and lipid	E4_LIPOPROT	Disorders of lipoprotein metabolism and other lipidaemias	Chapter IV Endocrine, nutritional and metabolic diseases	17:66581278:67581278	1631	0.000391945	0.999375	rs77542162	0.984479	Endocrine and metabolic	4	L-LDL-C
L_LDL_C	Cholesterol in Large LDL	Lipoprotein and lipid	E4_LIPOPROT	Disorders of lipoprotein metabolism and other lipidaemias	Chapter IV Endocrine, nutritional and metabolic diseases	19:10702306:11702306	1702	0.0057136	0.994286	rs73015024	0.561865	Endocrine and metabolic	4	L-LDL-C
L_LDL_C	Cholesterol in Large LDL	Lipoprotein and lipid	E4_LIPOPROT	Disorders of lipoprotein metabolism and other lipidaemias	Chapter IV Endocrine, nutritional and metabolic diseases	19:43329420:44329420	1673	0.0545239	0.812557	rs550857950	0.706678	Endocrine and metabolic	4	L-LDL-C
L_LDL_C	Cholesterol in Large LDL	Lipoprotein and lipid	E4_LIPOPROT	Disorders of lipoprotein metabolism and other lipidaemias	Chapter IV Endocrine, nutritional and metabolic diseases	19:44819631:45819631	1924	0	1	rs7412	1	Endocrine and metabolic	4	L-LDL-C
L_LDL_C	Cholesterol in Large LDL	Lipoprotein and lipid	E4_LIPOPROT	Disorders of lipoprotein metabolism and other lipidaemias	Chapter IV Endocrine, nutritional and metabolic diseases	19:45863609:46863609	1890	0.0325134	0.967479	rs181765708	1	Endocrine and metabolic	4	L-LDL-C
L_LDL_C	Cholesterol in Large LDL	Lipoprotein and lipid	E4_LIPOPROT	Disorders of lipoprotein metabolism and other lipidaemias	Chapter IV Endocrine, nutritional and metabolic diseases	2:20788226:21788226	1762	0.179845	0.820155	rs7575840	0.697781	Endocrine and metabolic	4	L-LDL-C
L_LDL_C	Cholesterol in Large LDL	Lipoprotein and lipid	E4_LIPOPROT	Disorders of lipoprotein metabolism and other lipidaemias	Chapter IV Endocrine, nutritional and metabolic diseases	2:43574431:44574431	2140	0.0108776	0.989122	rs4299376	0.703305	Endocrine and metabolic	4	L-LDL-C
L_LDL_C	Cholesterol in Large LDL	Lipoprotein and lipid	E4_LIPOPROT	Disorders of lipoprotein metabolism and other lipidaemias	Chapter IV Endocrine, nutritional and metabolic diseases	20:17344684:18344684	2239	0.0158882	0.86363	rs2618566	0.977944	Endocrine and metabolic	4	L-LDL-C
L_LDL_C	Cholesterol in Large LDL	Lipoprotein and lipid	E4_LIPOPROT	Disorders of lipoprotein metabolism and other lipidaemias	Chapter IV Endocrine, nutritional and metabolic diseases	20:38665692:39665692	1632	0.000766648	0.999233	rs74698119	1	Endocrine and metabolic	4	L-LDL-C
L_LDL_C	Cholesterol in Large LDL	Lipoprotein and lipid	E4_LIPOPROT	Disorders of lipoprotein metabolism and other lipidaemias	Chapter IV Endocrine, nutritional and metabolic diseases	4:73020265:74020265	1532	8.53e-17	1	rs190671241	1	Endocrine and metabolic	4	L-LDL-C
L_LDL_C	Cholesterol in Large LDL	Lipoprotein and lipid	E4_LIPOPROT	Disorders of lipoprotein metabolism and other lipidaemias	Chapter IV Endocrine, nutritional and metabolic diseases	4:74293806:75293806	1472	0.00420369	0.995796	rs185567543	0.999996	Endocrine and metabolic	4	L-LDL-C
L_LDL_C	Cholesterol in Large LDL	Lipoprotein and lipid	E4_LIPOPROT	Disorders of lipoprotein metabolism and other lipidaemias	Chapter IV Endocrine, nutritional and metabolic diseases	5:155897673:156897673	1905	0.00484806	0.995152	rs58198139	0.311253	Endocrine and metabolic	4	L-LDL-C
L_LDL_C	Cholesterol in Large LDL	Lipoprotein and lipid	E4_LIPOPROT	Disorders of lipoprotein metabolism and other lipidaemias	Chapter IV Endocrine, nutritional and metabolic diseases	5:74156539:75156539	1498	0.014163	0.985837	rs3846662	0.578868	Endocrine and metabolic	4	L-LDL-C
L_LDL_C	Cholesterol in Large LDL	Lipoprotein and lipid	E4_LIPOPROT	Disorders of lipoprotein metabolism and other lipidaemias	Chapter IV Endocrine, nutritional and metabolic diseases	7:44080876:45080876	1534	2.52e-07	1	rs41279633	1	Endocrine and metabolic	4	L-LDL-C
L_LDL_C	Cholesterol in Large LDL	Lipoprotein and lipid	E4_LIPOPROT	Disorders of lipoprotein metabolism and other lipidaemias	Chapter IV Endocrine, nutritional and metabolic diseases	8:126000031:127000031	1622	0.000771216	0.999229	rs2954021	0.997916	Endocrine and metabolic	4	L-LDL-C
L_LDL_C	Cholesterol in Large LDL	Lipoprotein and lipid	E4_LIPOPROT	Disorders of lipoprotein metabolism and other lipidaemias	Chapter IV Endocrine, nutritional and metabolic diseases	8:8685146:9685146	3073	0.0184385	0.883725	rs1461729	0.794388	Endocrine and metabolic	4	L-LDL-C
L_LDL_C	Cholesterol in Large LDL	Lipoprotein and lipid	E4_LIPOPROT	Disorders of lipoprotein metabolism and other lipidaemias	Chapter IV Endocrine, nutritional and metabolic diseases	9:107161742:108161742	2001	0.00191119	0.997207	rs2740488	0.998566	Endocrine and metabolic	4	L-LDL-C
L_LDL_C	Cholesterol in Large LDL	Lipoprotein and lipid	E4_LIPOPROT	Disorders of lipoprotein metabolism and other lipidaemias	Chapter IV Endocrine, nutritional and metabolic diseases	9:135655000:136655000	2139	3.37e-06	0.999997	rs635634	1	Endocrine and metabolic	4	L-LDL-C
L_LDL_C	Cholesterol in Large LDL	Lipoprotein and lipid	E4_METABOLIA	Metabolic disorders	Chapter IV Endocrine, nutritional and metabolic diseases	1:109318530:110318530	1649	0.00297709	0.997023	rs646776	0.737562	Endocrine and metabolic	4	L-LDL-C
L_LDL_C	Cholesterol in Large LDL	Lipoprotein and lipid	E4_METABOLIA	Metabolic disorders	Chapter IV Endocrine, nutritional and metabolic diseases	1:234357676:235357676	1845	0.0191822	0.817496	rs496800	0.335361	Endocrine and metabolic	4	L-LDL-C
L_LDL_C	Cholesterol in Large LDL	Lipoprotein and lipid	E4_METABOLIA	Metabolic disorders	Chapter IV Endocrine, nutritional and metabolic diseases	1:26784913:27784913	1143	0.000599475	0.999396	rs79598313	0.953587	Endocrine and metabolic	4	L-LDL-C
L_LDL_C	Cholesterol in Large LDL	Lipoprotein and lipid	E4_METABOLIA	Metabolic disorders	Chapter IV Endocrine, nutritional and metabolic diseases	1:53746772:54746772	1626	0.00412052	0.995749	rs56144543	0.813962	Endocrine and metabolic	4	L-LDL-C
L_LDL_C	Cholesterol in Large LDL	Lipoprotein and lipid	E4_METABOLIA	Metabolic disorders	Chapter IV Endocrine, nutritional and metabolic diseases	1:55005647:56005647	2149	0	1	rs11591147	1	Endocrine and metabolic	4	L-LDL-C
L_LDL_C	Cholesterol in Large LDL	Lipoprotein and lipid	E4_METABOLIA	Metabolic disorders	Chapter IV Endocrine, nutritional and metabolic diseases	1:62482891:63482891	1695	0.111648	0.881711	rs7555577	0.0823923	Endocrine and metabolic	4	L-LDL-C
L_LDL_C	Cholesterol in Large LDL	Lipoprotein and lipid	E4_METABOLIA	Metabolic disorders	Chapter IV Endocrine, nutritional and metabolic diseases	11:116148917:117148917	2014	0.0105696	0.989418	rs3741298	0.998259	Endocrine and metabolic	4	L-LDL-C
L_LDL_C	Cholesterol in Large LDL	Lipoprotein and lipid	E4_METABOLIA	Metabolic disorders	Chapter IV Endocrine, nutritional and metabolic diseases	11:125750680:126750680	2157	0.0346046	0.945398	rs7928577	0.323028	Endocrine and metabolic	4	L-LDL-C
L_LDL_C	Cholesterol in Large LDL	Lipoprotein and lipid	E4_METABOLIA	Metabolic disorders	Chapter IV Endocrine, nutritional and metabolic diseases	11:61100342:62100342	1459	0.044026	0.934111	rs174574	0.999769	Endocrine and metabolic	4	L-LDL-C
L_LDL_C	Cholesterol in Large LDL	Lipoprotein and lipid	E4_METABOLIA	Metabolic disorders	Chapter IV Endocrine, nutritional and metabolic diseases	12:120916988:121916988	1848	0.0561021	0.940545	rs2244608	0.508878	Endocrine and metabolic	4	L-LDL-C
L_LDL_C	Cholesterol in Large LDL	Lipoprotein and lipid	E4_METABOLIA	Metabolic disorders	Chapter IV Endocrine, nutritional and metabolic diseases	16:71640553:72640553	1602	0.0269236	0.973076	rs34042070	0.390007	Endocrine and metabolic	4	L-LDL-C
L_LDL_C	Cholesterol in Large LDL	Lipoprotein and lipid	E4_METABOLIA	Metabolic disorders	Chapter IV Endocrine, nutritional and metabolic diseases	17:66581278:67581278	1631	0.00115157	0.99082	rs77542162	0.982002	Endocrine and metabolic	4	L-LDL-C
L_LDL_C	Cholesterol in Large LDL	Lipoprotein and lipid	E4_METABOLIA	Metabolic disorders	Chapter IV Endocrine, nutritional and metabolic diseases	19:10702306:11702306	1702	0.0101526	0.989847	rs73015024	0.689118	Endocrine and metabolic	4	L-LDL-C
L_LDL_C	Cholesterol in Large LDL	Lipoprotein and lipid	E4_METABOLIA	Metabolic disorders	Chapter IV Endocrine, nutritional and metabolic diseases	19:44819631:45819631	1924	0	1	rs7412	1	Endocrine and metabolic	4	L-LDL-C
L_LDL_C	Cholesterol in Large LDL	Lipoprotein and lipid	E4_METABOLIA	Metabolic disorders	Chapter IV Endocrine, nutritional and metabolic diseases	19:45863609:46863609	1890	0.056162	0.937693	rs181765708	1	Endocrine and metabolic	4	L-LDL-C
L_LDL_C	Cholesterol in Large LDL	Lipoprotein and lipid	E4_METABOLIA	Metabolic disorders	Chapter IV Endocrine, nutritional and metabolic diseases	2:20788226:21788226	1762	0.144352	0.855648	rs7575840	0.790739	Endocrine and metabolic	4	L-LDL-C
L_LDL_C	Cholesterol in Large LDL	Lipoprotein and lipid	E4_METABOLIA	Metabolic disorders	Chapter IV Endocrine, nutritional and metabolic diseases	2:27230940:28230940	1210	0.035298	0.96204	rs62131881	0.0859835	Endocrine and metabolic	4	L-LDL-C
L_LDL_C	Cholesterol in Large LDL	Lipoprotein and lipid	E4_METABOLIA	Metabolic disorders	Chapter IV Endocrine, nutritional and metabolic diseases	2:43574431:44574431	2140	0.00135165	0.998648	rs4299376	0.554655	Endocrine and metabolic	4	L-LDL-C
L_LDL_C	Cholesterol in Large LDL	Lipoprotein and lipid	E4_METABOLIA	Metabolic disorders	Chapter IV Endocrine, nutritional and metabolic diseases	20:38665692:39665692	1632	0.0047693	0.994935	rs74698119	0.999989	Endocrine and metabolic	4	L-LDL-C
L_LDL_C	Cholesterol in Large LDL	Lipoprotein and lipid	E4_METABOLIA	Metabolic disorders	Chapter IV Endocrine, nutritional and metabolic diseases	4:73020265:74020265	1532	6.39e-12	1	rs190671241	1	Endocrine and metabolic	4	L-LDL-C
L_LDL_C	Cholesterol in Large LDL	Lipoprotein and lipid	E4_METABOLIA	Metabolic disorders	Chapter IV Endocrine, nutritional and metabolic diseases	4:74293806:75293806	1472	0.0042127	0.995787	rs185567543	0.999944	Endocrine and metabolic	4	L-LDL-C
L_LDL_C	Cholesterol in Large LDL	Lipoprotein and lipid	E4_METABOLIA	Metabolic disorders	Chapter IV Endocrine, nutritional and metabolic diseases	5:155897673:156897673	1905	0.00662216	0.991207	rs58198139	0.350549	Endocrine and metabolic	4	L-LDL-C
L_LDL_C	Cholesterol in Large LDL	Lipoprotein and lipid	E4_METABOLIA	Metabolic disorders	Chapter IV Endocrine, nutritional and metabolic diseases	5:74156539:75156539	1498	0.0193566	0.980643	rs3846662	0.372731	Endocrine and metabolic	4	L-LDL-C
L_LDL_C	Cholesterol in Large LDL	Lipoprotein and lipid	E4_METABOLIA	Metabolic disorders	Chapter IV Endocrine, nutritional and metabolic diseases	7:21111970:22111970	2582	0.0426783	0.904035	rs55649657	0.372456	Endocrine and metabolic	4	L-LDL-C
L_LDL_C	Cholesterol in Large LDL	Lipoprotein and lipid	E4_METABOLIA	Metabolic disorders	Chapter IV Endocrine, nutritional and metabolic diseases	7:44080876:45080876	1534	0.000500187	0.999473	rs41279633	1	Endocrine and metabolic	4	L-LDL-C
L_LDL_C	Cholesterol in Large LDL	Lipoprotein and lipid	E4_METABOLIA	Metabolic disorders	Chapter IV Endocrine, nutritional and metabolic diseases	8:126000031:127000031	1622	0.000428391	0.999572	rs2954021	0.998109	Endocrine and metabolic	4	L-LDL-C
L_LDL_C	Cholesterol in Large LDL	Lipoprotein and lipid	E4_METABOLIA	Metabolic disorders	Chapter IV Endocrine, nutritional and metabolic diseases	9:107161742:108161742	2001	0.0313391	0.888103	rs2740488	0.998666	Endocrine and metabolic	4	L-LDL-C
L_LDL_C	Cholesterol in Large LDL	Lipoprotein and lipid	E4_METABOLIA	Metabolic disorders	Chapter IV Endocrine, nutritional and metabolic diseases	9:135655000:136655000	2139	0.000232382	0.999768	rs635634	1	Endocrine and metabolic	4	L-LDL-C
L_LDL_C_pct	Cholesterol to Total Lipids in Large LDL percentage	Lipoprotein and lipid	E4_HYPERLIPNAS	Hyperlipidaemia, other/unspecified	Chapter IV Endocrine, nutritional and metabolic diseases	1:109318530:110318530	1647	0.00387728	0.996123	rs646776	0.763389	Endocrine and metabolic	4	L-LDL-C%
L_LDL_C_pct	Cholesterol to Total Lipids in Large LDL percentage	Lipoprotein and lipid	E4_HYPERLIPNAS	Hyperlipidaemia, other/unspecified	Chapter IV Endocrine, nutritional and metabolic diseases	1:53746772:54746772	1624	0.00342363	0.988517	rs149844719	0.73735	Endocrine and metabolic	4	L-LDL-C%
L_LDL_C_pct	Cholesterol to Total Lipids in Large LDL percentage	Lipoprotein and lipid	E4_HYPERLIPNAS	Hyperlipidaemia, other/unspecified	Chapter IV Endocrine, nutritional and metabolic diseases	1:55005647:56005647	2148	1.28e-14	1	rs11591147	1	Endocrine and metabolic	4	L-LDL-C%
L_LDL_C_pct	Cholesterol to Total Lipids in Large LDL percentage	Lipoprotein and lipid	E4_HYPERLIPNAS	Hyperlipidaemia, other/unspecified	Chapter IV Endocrine, nutritional and metabolic diseases	16:71640553:72640553	1602	0.0219209	0.970176	rs34042070	0.3978	Endocrine and metabolic	4	L-LDL-C%
L_LDL_C_pct	Cholesterol to Total Lipids in Large LDL percentage	Lipoprotein and lipid	E4_HYPERLIPNAS	Hyperlipidaemia, other/unspecified	Chapter IV Endocrine, nutritional and metabolic diseases	17:4274814:5274814	1991	0.0244631	0.818253	rs181807530	0.666357	Endocrine and metabolic	4	L-LDL-C%
L_LDL_C_pct	Cholesterol to Total Lipids in Large LDL percentage	Lipoprotein and lipid	E4_HYPERLIPNAS	Hyperlipidaemia, other/unspecified	Chapter IV Endocrine, nutritional and metabolic diseases	19:10702306:11702306	1701	0.00133034	0.99867	rs6511720	0.998172	Endocrine and metabolic	4	L-LDL-C%
L_LDL_C_pct	Cholesterol to Total Lipids in Large LDL percentage	Lipoprotein and lipid	E4_HYPERLIPNAS	Hyperlipidaemia, other/unspecified	Chapter IV Endocrine, nutritional and metabolic diseases	19:44732161:45732161	1853	0	1	rs7412	1	Endocrine and metabolic	4	L-LDL-C%
L_LDL_C_pct	Cholesterol to Total Lipids in Large LDL percentage	Lipoprotein and lipid	E4_HYPERLIPNAS	Hyperlipidaemia, other/unspecified	Chapter IV Endocrine, nutritional and metabolic diseases	2:20767461:21767461	1807	0.00701825	0.992982	rs6548011	0.405872	Endocrine and metabolic	4	L-LDL-C%
L_LDL_C_pct	Cholesterol to Total Lipids in Large LDL percentage	Lipoprotein and lipid	E4_HYPERLIPNAS	Hyperlipidaemia, other/unspecified	Chapter IV Endocrine, nutritional and metabolic diseases	2:43574431:44574431	2138	0.00283694	0.997162	rs4245791	0.687059	Endocrine and metabolic	4	L-LDL-C%
L_LDL_C_pct	Cholesterol to Total Lipids in Large LDL percentage	Lipoprotein and lipid	E4_HYPERLIPNAS	Hyperlipidaemia, other/unspecified	Chapter IV Endocrine, nutritional and metabolic diseases	4:73020265:74020265	1531	5.98e-06	0.999988	rs190671241	1	Endocrine and metabolic	4	L-LDL-C%
L_LDL_C_pct	Cholesterol to Total Lipids in Large LDL percentage	Lipoprotein and lipid	E4_HYPERLIPNAS	Hyperlipidaemia, other/unspecified	Chapter IV Endocrine, nutritional and metabolic diseases	5:74156539:75156539	1497	0.02284	0.976395	rs3846662	0.999267	Endocrine and metabolic	4	L-LDL-C%
L_LDL_C_pct	Cholesterol to Total Lipids in Large LDL percentage	Lipoprotein and lipid	E4_HYPERLIPNAS	Hyperlipidaemia, other/unspecified	Chapter IV Endocrine, nutritional and metabolic diseases	7:44080876:45080876	1532	0.0845142	0.910811	rs41279633	0.999881	Endocrine and metabolic	4	L-LDL-C%
L_LDL_C_pct	Cholesterol to Total Lipids in Large LDL percentage	Lipoprotein and lipid	E4_HYPERLIPNAS	Hyperlipidaemia, other/unspecified	Chapter IV Endocrine, nutritional and metabolic diseases	8:19320433:20320433	2394	0.0570744	0.918182	rs328	0.136755	Endocrine and metabolic	4	L-LDL-C%
L_LDL_C_pct	Cholesterol to Total Lipids in Large LDL percentage	Lipoprotein and lipid	E4_HYPERLIPNAS	Hyperlipidaemia, other/unspecified	Chapter IV Endocrine, nutritional and metabolic diseases	9:135655000:136655000	2140	0.000353694	0.999623	rs635634	1	Endocrine and metabolic	4	L-LDL-C%
L_LDL_CE_pct	Cholesteryl Esters to Total Lipids in Large LDL percentage	Lipoprotein and lipid	E4_HYPERCHOL	Pure hypercholesterolaemia	Chapter IV Endocrine, nutritional and metabolic diseases	1:109318530:110318530	1648	0.00320178	0.996798	rs646776	0.772576	Endocrine and metabolic	4	L-LDL-CE%
L_LDL_CE_pct	Cholesteryl Esters to Total Lipids in Large LDL percentage	Lipoprotein and lipid	E4_HYPERCHOL	Pure hypercholesterolaemia	Chapter IV Endocrine, nutritional and metabolic diseases	1:234357676:235357676	1846	0.00566269	0.99418	rs496800	0.376436	Endocrine and metabolic	4	L-LDL-CE%
L_LDL_CE_pct	Cholesteryl Esters to Total Lipids in Large LDL percentage	Lipoprotein and lipid	E4_HYPERCHOL	Pure hypercholesterolaemia	Chapter IV Endocrine, nutritional and metabolic diseases	1:26784913:27784913	1143	0.000983724	0.999016	rs79598313	0.84492	Endocrine and metabolic	4	L-LDL-CE%
L_LDL_CE_pct	Cholesteryl Esters to Total Lipids in Large LDL percentage	Lipoprotein and lipid	E4_HYPERCHOL	Pure hypercholesterolaemia	Chapter IV Endocrine, nutritional and metabolic diseases	1:53746772:54746772	1625	0.0810307	0.91208	rs149844719	0.741085	Endocrine and metabolic	4	L-LDL-CE%
L_LDL_CE_pct	Cholesteryl Esters to Total Lipids in Large LDL percentage	Lipoprotein and lipid	E4_HYPERCHOL	Pure hypercholesterolaemia	Chapter IV Endocrine, nutritional and metabolic diseases	1:55005647:56005647	2149	0	1	rs11591147	1	Endocrine and metabolic	4	L-LDL-CE%
L_LDL_CE_pct	Cholesteryl Esters to Total Lipids in Large LDL percentage	Lipoprotein and lipid	E4_HYPERCHOL	Pure hypercholesterolaemia	Chapter IV Endocrine, nutritional and metabolic diseases	1:62482891:63482891	1695	0.132501	0.802978	rs7555577	0.0518579	Endocrine and metabolic	4	L-LDL-CE%
L_LDL_CE_pct	Cholesteryl Esters to Total Lipids in Large LDL percentage	Lipoprotein and lipid	E4_HYPERCHOL	Pure hypercholesterolaemia	Chapter IV Endocrine, nutritional and metabolic diseases	11:125734820:126734820	2156	0.0940234	0.814006	rs11220463	0.177327	Endocrine and metabolic	4	L-LDL-CE%
L_LDL_CE_pct	Cholesteryl Esters to Total Lipids in Large LDL percentage	Lipoprotein and lipid	E4_HYPERCHOL	Pure hypercholesterolaemia	Chapter IV Endocrine, nutritional and metabolic diseases	11:61100342:62100342	1460	0.0413158	0.95845	rs174574	0.889781	Endocrine and metabolic	4	L-LDL-CE%
L_LDL_CE_pct	Cholesteryl Esters to Total Lipids in Large LDL percentage	Lipoprotein and lipid	E4_HYPERCHOL	Pure hypercholesterolaemia	Chapter IV Endocrine, nutritional and metabolic diseases	14:24381986:25381986	1819	0.0276723	0.83153	rs2332328	0.612876	Endocrine and metabolic	4	L-LDL-CE%
L_LDL_CE_pct	Cholesteryl Esters to Total Lipids in Large LDL percentage	Lipoprotein and lipid	E4_HYPERCHOL	Pure hypercholesterolaemia	Chapter IV Endocrine, nutritional and metabolic diseases	16:71640553:72640553	1602	0.00361675	0.996379	rs34042070	0.375038	Endocrine and metabolic	4	L-LDL-CE%
L_LDL_CE_pct	Cholesteryl Esters to Total Lipids in Large LDL percentage	Lipoprotein and lipid	E4_HYPERCHOL	Pure hypercholesterolaemia	Chapter IV Endocrine, nutritional and metabolic diseases	17:66749711:67749711	1543	0.00521535	0.990095	rs77542162	0.601439	Endocrine and metabolic	4	L-LDL-CE%
L_LDL_CE_pct	Cholesteryl Esters to Total Lipids in Large LDL percentage	Lipoprotein and lipid	E4_HYPERCHOL	Pure hypercholesterolaemia	Chapter IV Endocrine, nutritional and metabolic diseases	19:10702306:11702306	1703	0.0173623	0.982638	rs6511720	0.54735	Endocrine and metabolic	4	L-LDL-CE%
L_LDL_CE_pct	Cholesteryl Esters to Total Lipids in Large LDL percentage	Lipoprotein and lipid	E4_HYPERCHOL	Pure hypercholesterolaemia	Chapter IV Endocrine, nutritional and metabolic diseases	19:44819631:45819631	1921	0	1	rs7412	1	Endocrine and metabolic	4	L-LDL-CE%
L_LDL_CE_pct	Cholesteryl Esters to Total Lipids in Large LDL percentage	Lipoprotein and lipid	E4_HYPERCHOL	Pure hypercholesterolaemia	Chapter IV Endocrine, nutritional and metabolic diseases	2:20767461:21767461	1807	0.00554643	0.994454	rs7575840	0.666977	Endocrine and metabolic	4	L-LDL-CE%
L_LDL_CE_pct	Cholesteryl Esters to Total Lipids in Large LDL percentage	Lipoprotein and lipid	E4_HYPERCHOL	Pure hypercholesterolaemia	Chapter IV Endocrine, nutritional and metabolic diseases	2:43569772:44569772	2140	0.00547399	0.994526	rs4614977	0.567569	Endocrine and metabolic	4	L-LDL-CE%
L_LDL_CE_pct	Cholesteryl Esters to Total Lipids in Large LDL percentage	Lipoprotein and lipid	E4_HYPERCHOL	Pure hypercholesterolaemia	Chapter IV Endocrine, nutritional and metabolic diseases	4:73020265:74020265	1532	2.72e-14	1	rs190671241	1	Endocrine and metabolic	4	L-LDL-CE%
L_LDL_CE_pct	Cholesteryl Esters to Total Lipids in Large LDL percentage	Lipoprotein and lipid	E4_HYPERCHOL	Pure hypercholesterolaemia	Chapter IV Endocrine, nutritional and metabolic diseases	4:74293806:75293806	1471	0.000387886	0.999593	rs185567543	0.997986	Endocrine and metabolic	4	L-LDL-CE%
L_LDL_CE_pct	Cholesteryl Esters to Total Lipids in Large LDL percentage	Lipoprotein and lipid	E4_HYPERCHOL	Pure hypercholesterolaemia	Chapter IV Endocrine, nutritional and metabolic diseases	5:155943066:156943066	1909	0.0141109	0.985833	rs4704834	0.512462	Endocrine and metabolic	4	L-LDL-CE%
L_LDL_CE_pct	Cholesteryl Esters to Total Lipids in Large LDL percentage	Lipoprotein and lipid	E4_HYPERCHOL	Pure hypercholesterolaemia	Chapter IV Endocrine, nutritional and metabolic diseases	5:74156539:75156539	1498	0.0253877	0.974612	rs3846662	0.997055	Endocrine and metabolic	4	L-LDL-CE%
L_LDL_CE_pct	Cholesteryl Esters to Total Lipids in Large LDL percentage	Lipoprotein and lipid	E4_HYPERCHOL	Pure hypercholesterolaemia	Chapter IV Endocrine, nutritional and metabolic diseases	7:21105482:22105482	2572	0.0824022	0.897038	rs7809080	0.662698	Endocrine and metabolic	4	L-LDL-CE%
L_LDL_CE_pct	Cholesteryl Esters to Total Lipids in Large LDL percentage	Lipoprotein and lipid	E4_HYPERCHOL	Pure hypercholesterolaemia	Chapter IV Endocrine, nutritional and metabolic diseases	7:44080876:45080876	1532	3.27e-06	0.999997	rs41279633	1	Endocrine and metabolic	4	L-LDL-CE%
L_LDL_CE_pct	Cholesteryl Esters to Total Lipids in Large LDL percentage	Lipoprotein and lipid	E4_HYPERCHOL	Pure hypercholesterolaemia	Chapter IV Endocrine, nutritional and metabolic diseases	8:126006694:127006694	1617	0.00844934	0.991551	rs2954021	0.681931	Endocrine and metabolic	4	L-LDL-CE%
L_LDL_CE_pct	Cholesteryl Esters to Total Lipids in Large LDL percentage	Lipoprotein and lipid	E4_HYPERCHOL	Pure hypercholesterolaemia	Chapter IV Endocrine, nutritional and metabolic diseases	8:8687242:9687242	3054	0.025085	0.84125	rs1461729	0.777734	Endocrine and metabolic	4	L-LDL-CE%
L_LDL_CE_pct	Cholesteryl Esters to Total Lipids in Large LDL percentage	Lipoprotein and lipid	E4_HYPERCHOL	Pure hypercholesterolaemia	Chapter IV Endocrine, nutritional and metabolic diseases	9:107161742:108161742	2001	0.00507163	0.990448	rs2740488	0.986195	Endocrine and metabolic	4	L-LDL-CE%
L_LDL_CE_pct	Cholesteryl Esters to Total Lipids in Large LDL percentage	Lipoprotein and lipid	E4_HYPERCHOL	Pure hypercholesterolaemia	Chapter IV Endocrine, nutritional and metabolic diseases	9:135655000:136655000	2140	6.21e-06	0.999994	rs635634	1	Endocrine and metabolic	4	L-LDL-CE%
L_LDL_CE_pct	Cholesteryl Esters to Total Lipids in Large LDL percentage	Lipoprotein and lipid	E4_LIPOPROT	Disorders of lipoprotein metabolism and other lipidaemias	Chapter IV Endocrine, nutritional and metabolic diseases	1:109318530:110318530	1648	0.00339346	0.996607	rs646776	0.751929	Endocrine and metabolic	4	L-LDL-CE%
L_LDL_CE_pct	Cholesteryl Esters to Total Lipids in Large LDL percentage	Lipoprotein and lipid	E4_LIPOPROT	Disorders of lipoprotein metabolism and other lipidaemias	Chapter IV Endocrine, nutritional and metabolic diseases	1:234357676:235357676	1846	0.00491522	0.993968	rs496800	0.432155	Endocrine and metabolic	4	L-LDL-CE%
L_LDL_CE_pct	Cholesteryl Esters to Total Lipids in Large LDL percentage	Lipoprotein and lipid	E4_LIPOPROT	Disorders of lipoprotein metabolism and other lipidaemias	Chapter IV Endocrine, nutritional and metabolic diseases	1:26784913:27784913	1143	0.00082354	0.999176	rs79598313	0.90762	Endocrine and metabolic	4	L-LDL-CE%
L_LDL_CE_pct	Cholesteryl Esters to Total Lipids in Large LDL percentage	Lipoprotein and lipid	E4_LIPOPROT	Disorders of lipoprotein metabolism and other lipidaemias	Chapter IV Endocrine, nutritional and metabolic diseases	1:53746772:54746772	1625	0.00334881	0.996647	rs149844719	0.849305	Endocrine and metabolic	4	L-LDL-CE%
L_LDL_CE_pct	Cholesteryl Esters to Total Lipids in Large LDL percentage	Lipoprotein and lipid	E4_LIPOPROT	Disorders of lipoprotein metabolism and other lipidaemias	Chapter IV Endocrine, nutritional and metabolic diseases	1:55005647:56005647	2149	0	1	rs11591147	1	Endocrine and metabolic	4	L-LDL-CE%
L_LDL_CE_pct	Cholesteryl Esters to Total Lipids in Large LDL percentage	Lipoprotein and lipid	E4_LIPOPROT	Disorders of lipoprotein metabolism and other lipidaemias	Chapter IV Endocrine, nutritional and metabolic diseases	1:62482891:63482891	1695	0.128355	0.870542	rs7555577	0.0615682	Endocrine and metabolic	4	L-LDL-CE%
L_LDL_CE_pct	Cholesteryl Esters to Total Lipids in Large LDL percentage	Lipoprotein and lipid	E4_LIPOPROT	Disorders of lipoprotein metabolism and other lipidaemias	Chapter IV Endocrine, nutritional and metabolic diseases	11:61100342:62100342	1460	0.0488682	0.951116	rs174574	0.86568	Endocrine and metabolic	4	L-LDL-CE%
L_LDL_CE_pct	Cholesteryl Esters to Total Lipids in Large LDL percentage	Lipoprotein and lipid	E4_LIPOPROT	Disorders of lipoprotein metabolism and other lipidaemias	Chapter IV Endocrine, nutritional and metabolic diseases	15:58230498:59230498	1812	0.0135439	0.849424	rs588136	0.99976	Endocrine and metabolic	4	L-LDL-CE%
L_LDL_CE_pct	Cholesteryl Esters to Total Lipids in Large LDL percentage	Lipoprotein and lipid	E4_LIPOPROT	Disorders of lipoprotein metabolism and other lipidaemias	Chapter IV Endocrine, nutritional and metabolic diseases	16:71640553:72640553	1602	0.00900638	0.990994	rs34042070	0.373566	Endocrine and metabolic	4	L-LDL-CE%
L_LDL_CE_pct	Cholesteryl Esters to Total Lipids in Large LDL percentage	Lipoprotein and lipid	E4_LIPOPROT	Disorders of lipoprotein metabolism and other lipidaemias	Chapter IV Endocrine, nutritional and metabolic diseases	17:66749711:67749711	1543	0.00515828	0.993802	rs77542162	0.668821	Endocrine and metabolic	4	L-LDL-CE%
L_LDL_CE_pct	Cholesteryl Esters to Total Lipids in Large LDL percentage	Lipoprotein and lipid	E4_LIPOPROT	Disorders of lipoprotein metabolism and other lipidaemias	Chapter IV Endocrine, nutritional and metabolic diseases	19:10702306:11702306	1703	0.00799736	0.992003	rs6511720	0.782162	Endocrine and metabolic	4	L-LDL-CE%
L_LDL_CE_pct	Cholesteryl Esters to Total Lipids in Large LDL percentage	Lipoprotein and lipid	E4_LIPOPROT	Disorders of lipoprotein metabolism and other lipidaemias	Chapter IV Endocrine, nutritional and metabolic diseases	19:44819631:45819631	1921	0	1	rs7412	1	Endocrine and metabolic	4	L-LDL-CE%
L_LDL_CE_pct	Cholesteryl Esters to Total Lipids in Large LDL percentage	Lipoprotein and lipid	E4_LIPOPROT	Disorders of lipoprotein metabolism and other lipidaemias	Chapter IV Endocrine, nutritional and metabolic diseases	2:20767461:21767461	1807	0.00553451	0.994465	rs7575840	0.678962	Endocrine and metabolic	4	L-LDL-CE%
L_LDL_CE_pct	Cholesteryl Esters to Total Lipids in Large LDL percentage	Lipoprotein and lipid	E4_LIPOPROT	Disorders of lipoprotein metabolism and other lipidaemias	Chapter IV Endocrine, nutritional and metabolic diseases	2:43569772:44569772	2140	0.00791023	0.99209	rs4614977	0.424721	Endocrine and metabolic	4	L-LDL-CE%
L_LDL_CE_pct	Cholesteryl Esters to Total Lipids in Large LDL percentage	Lipoprotein and lipid	E4_LIPOPROT	Disorders of lipoprotein metabolism and other lipidaemias	Chapter IV Endocrine, nutritional and metabolic diseases	20:17343968:18343968	2240	0.0154574	0.867175	rs2618566	0.98618	Endocrine and metabolic	4	L-LDL-CE%
L_LDL_CE_pct	Cholesteryl Esters to Total Lipids in Large LDL percentage	Lipoprotein and lipid	E4_LIPOPROT	Disorders of lipoprotein metabolism and other lipidaemias	Chapter IV Endocrine, nutritional and metabolic diseases	20:38665692:39665692	1632	0.135728	0.864241	rs74698119	0.99999	Endocrine and metabolic	4	L-LDL-CE%
L_LDL_CE_pct	Cholesteryl Esters to Total Lipids in Large LDL percentage	Lipoprotein and lipid	E4_LIPOPROT	Disorders of lipoprotein metabolism and other lipidaemias	Chapter IV Endocrine, nutritional and metabolic diseases	4:73020265:74020265	1532	2.39e-14	1	rs190671241	1	Endocrine and metabolic	4	L-LDL-CE%
L_LDL_CE_pct	Cholesteryl Esters to Total Lipids in Large LDL percentage	Lipoprotein and lipid	E4_LIPOPROT	Disorders of lipoprotein metabolism and other lipidaemias	Chapter IV Endocrine, nutritional and metabolic diseases	4:74293806:75293806	1471	0.000263277	0.999719	rs185567543	0.999998	Endocrine and metabolic	4	L-LDL-CE%
L_LDL_CE_pct	Cholesteryl Esters to Total Lipids in Large LDL percentage	Lipoprotein and lipid	E4_LIPOPROT	Disorders of lipoprotein metabolism and other lipidaemias	Chapter IV Endocrine, nutritional and metabolic diseases	5:155943066:156943066	1909	0.0145542	0.985446	rs58198139	0.233122	Endocrine and metabolic	4	L-LDL-CE%
L_LDL_CE_pct	Cholesteryl Esters to Total Lipids in Large LDL percentage	Lipoprotein and lipid	E4_LIPOPROT	Disorders of lipoprotein metabolism and other lipidaemias	Chapter IV Endocrine, nutritional and metabolic diseases	5:74156539:75156539	1498	0.0189809	0.981019	rs3846662	0.99798	Endocrine and metabolic	4	L-LDL-CE%
L_LDL_CE_pct	Cholesteryl Esters to Total Lipids in Large LDL percentage	Lipoprotein and lipid	E4_LIPOPROT	Disorders of lipoprotein metabolism and other lipidaemias	Chapter IV Endocrine, nutritional and metabolic diseases	7:21105482:22105482	2572	0.101824	0.87602	rs7809080	0.78806	Endocrine and metabolic	4	L-LDL-CE%
L_LDL_CE_pct	Cholesteryl Esters to Total Lipids in Large LDL percentage	Lipoprotein and lipid	E4_LIPOPROT	Disorders of lipoprotein metabolism and other lipidaemias	Chapter IV Endocrine, nutritional and metabolic diseases	7:44080876:45080876	1532	9.98e-07	0.999999	rs41279633	1	Endocrine and metabolic	4	L-LDL-CE%
L_LDL_CE_pct	Cholesteryl Esters to Total Lipids in Large LDL percentage	Lipoprotein and lipid	E4_LIPOPROT	Disorders of lipoprotein metabolism and other lipidaemias	Chapter IV Endocrine, nutritional and metabolic diseases	8:126006694:127006694	1617	0.00594848	0.994052	rs2954021	0.91214	Endocrine and metabolic	4	L-LDL-CE%
L_LDL_CE_pct	Cholesteryl Esters to Total Lipids in Large LDL percentage	Lipoprotein and lipid	E4_LIPOPROT	Disorders of lipoprotein metabolism and other lipidaemias	Chapter IV Endocrine, nutritional and metabolic diseases	8:8687242:9687242	3054	0.018269	0.883698	rs1461729	0.75023	Endocrine and metabolic	4	L-LDL-CE%
L_LDL_CE_pct	Cholesteryl Esters to Total Lipids in Large LDL percentage	Lipoprotein and lipid	E4_LIPOPROT	Disorders of lipoprotein metabolism and other lipidaemias	Chapter IV Endocrine, nutritional and metabolic diseases	9:107161742:108161742	2001	0.00202841	0.997054	rs2740488	0.980311	Endocrine and metabolic	4	L-LDL-CE%
L_LDL_CE_pct	Cholesteryl Esters to Total Lipids in Large LDL percentage	Lipoprotein and lipid	E4_LIPOPROT	Disorders of lipoprotein metabolism and other lipidaemias	Chapter IV Endocrine, nutritional and metabolic diseases	9:135655000:136655000	2140	3.37e-06	0.999997	rs635634	1	Endocrine and metabolic	4	L-LDL-CE%
L_LDL_FC	Free Cholesterol in Large LDL	Lipoprotein and lipid	E4_HYPERLIPNAS	Hyperlipidaemia, other/unspecified	Chapter IV Endocrine, nutritional and metabolic diseases	1:109318530:110318530	1649	0.00387703	0.996123	rs646776	0.762331	Endocrine and metabolic	4	L-LDL-FC
L_LDL_FC	Free Cholesterol in Large LDL	Lipoprotein and lipid	E4_HYPERLIPNAS	Hyperlipidaemia, other/unspecified	Chapter IV Endocrine, nutritional and metabolic diseases	1:53746772:54746772	1626	0.00665174	0.979413	rs56144543	0.853832	Endocrine and metabolic	4	L-LDL-FC
L_LDL_FC	Free Cholesterol in Large LDL	Lipoprotein and lipid	E4_HYPERLIPNAS	Hyperlipidaemia, other/unspecified	Chapter IV Endocrine, nutritional and metabolic diseases	1:55005647:56005647	2149	1.28e-14	1	rs11591147	1	Endocrine and metabolic	4	L-LDL-FC
L_LDL_FC	Free Cholesterol in Large LDL	Lipoprotein and lipid	E4_HYPERLIPNAS	Hyperlipidaemia, other/unspecified	Chapter IV Endocrine, nutritional and metabolic diseases	16:71648419:72648419	1594	0.0215769	0.970636	rs34042070	0.45879	Endocrine and metabolic	4	L-LDL-FC
L_LDL_FC	Free Cholesterol in Large LDL	Lipoprotein and lipid	E4_HYPERLIPNAS	Hyperlipidaemia, other/unspecified	Chapter IV Endocrine, nutritional and metabolic diseases	19:10702306:11702306	1702	0.0021907	0.997809	rs6511720	0.925272	Endocrine and metabolic	4	L-LDL-FC
L_LDL_FC	Free Cholesterol in Large LDL	Lipoprotein and lipid	E4_HYPERLIPNAS	Hyperlipidaemia, other/unspecified	Chapter IV Endocrine, nutritional and metabolic diseases	19:44819631:45819631	1924	0	1	rs7412	1	Endocrine and metabolic	4	L-LDL-FC
L_LDL_FC	Free Cholesterol in Large LDL	Lipoprotein and lipid	E4_HYPERLIPNAS	Hyperlipidaemia, other/unspecified	Chapter IV Endocrine, nutritional and metabolic diseases	2:43572576:44572576	2141	0.00171694	0.998283	rs4299376	0.760222	Endocrine and metabolic	4	L-LDL-FC
L_LDL_FC	Free Cholesterol in Large LDL	Lipoprotein and lipid	E4_HYPERLIPNAS	Hyperlipidaemia, other/unspecified	Chapter IV Endocrine, nutritional and metabolic diseases	4:73020265:74020265	1531	5.47e-06	0.999994	rs190671241	1	Endocrine and metabolic	4	L-LDL-FC
L_LDL_FC	Free Cholesterol in Large LDL	Lipoprotein and lipid	E4_HYPERLIPNAS	Hyperlipidaemia, other/unspecified	Chapter IV Endocrine, nutritional and metabolic diseases	4:74293806:75293806	1472	0.00449723	0.995502	rs182616603	0.534076	Endocrine and metabolic	4	L-LDL-FC
L_LDL_FC	Free Cholesterol in Large LDL	Lipoprotein and lipid	E4_HYPERLIPNAS	Hyperlipidaemia, other/unspecified	Chapter IV Endocrine, nutritional and metabolic diseases	5:74156539:75156539	1498	0.0166456	0.982788	rs3846662	0.464522	Endocrine and metabolic	4	L-LDL-FC
L_LDL_FC	Free Cholesterol in Large LDL	Lipoprotein and lipid	E4_HYPERLIPNAS	Hyperlipidaemia, other/unspecified	Chapter IV Endocrine, nutritional and metabolic diseases	7:44080876:45080876	1534	0.0763632	0.919407	rs41279633	0.999999	Endocrine and metabolic	4	L-LDL-FC
L_LDL_FC	Free Cholesterol in Large LDL	Lipoprotein and lipid	E4_HYPERLIPNAS	Hyperlipidaemia, other/unspecified	Chapter IV Endocrine, nutritional and metabolic diseases	8:126000031:127000031	1622	0.0644659	0.935534	rs2954021	0.932264	Endocrine and metabolic	4	L-LDL-FC
L_LDL_FC	Free Cholesterol in Large LDL	Lipoprotein and lipid	E4_HYPERLIPNAS	Hyperlipidaemia, other/unspecified	Chapter IV Endocrine, nutritional and metabolic diseases	9:135655000:136655000	2139	0.00035369	0.999623	rs635634	1	Endocrine and metabolic	4	L-LDL-FC
L_LDL_FC_pct	Free Cholesterol to Total Lipids in Large LDL percentage	Lipoprotein and lipid	E4_FH	Familial hypercholesterolemia	Chapter IV Endocrine, nutritional and metabolic diseases	1:109318306:110318306	1645	0.00302303	0.996977	rs646776	0.319665	Endocrine and metabolic	4	L-LDL-FC%
L_LDL_FC_pct	Free Cholesterol to Total Lipids in Large LDL percentage	Lipoprotein and lipid	E4_FH	Familial hypercholesterolemia	Chapter IV Endocrine, nutritional and metabolic diseases	1:55005647:56005647	2148	2.02e-09	1	rs11591147	1	Endocrine and metabolic	4	L-LDL-FC%
L_LDL_FC_pct	Free Cholesterol to Total Lipids in Large LDL percentage	Lipoprotein and lipid	E4_FH	Familial hypercholesterolemia	Chapter IV Endocrine, nutritional and metabolic diseases	11:116148917:117148917	2015	0.00849963	0.9915	rs3741298	1	Endocrine and metabolic	4	L-LDL-FC%
L_LDL_FC_pct	Free Cholesterol to Total Lipids in Large LDL percentage	Lipoprotein and lipid	E4_FH	Familial hypercholesterolemia	Chapter IV Endocrine, nutritional and metabolic diseases	19:10690652:11690652	1693	0.0116698	0.98833	rs115594766	0.231042	Endocrine and metabolic	4	L-LDL-FC%
L_LDL_FC_pct	Free Cholesterol to Total Lipids in Large LDL percentage	Lipoprotein and lipid	E4_FH	Familial hypercholesterolemia	Chapter IV Endocrine, nutritional and metabolic diseases	19:18879549:19879549	1698	0.0277068	0.94307	rs58542926	0.998932	Endocrine and metabolic	4	L-LDL-FC%
L_LDL_FC_pct	Free Cholesterol to Total Lipids in Large LDL percentage	Lipoprotein and lipid	E4_FH	Familial hypercholesterolemia	Chapter IV Endocrine, nutritional and metabolic diseases	2:165008389:166008389	1335	0.0491244	0.82158	rs10184004	0.656029	Endocrine and metabolic	4	L-LDL-FC%
L_LDL_FC_pct	Free Cholesterol to Total Lipids in Large LDL percentage	Lipoprotein and lipid	E4_FH	Familial hypercholesterolemia	Chapter IV Endocrine, nutritional and metabolic diseases	2:43557570:44557570	2141	0.0224056	0.863728	rs3923912	0.51503	Endocrine and metabolic	4	L-LDL-FC%
L_LDL_FC_pct	Free Cholesterol to Total Lipids in Large LDL percentage	Lipoprotein and lipid	E4_FH	Familial hypercholesterolemia	Chapter IV Endocrine, nutritional and metabolic diseases	4:73020265:74020265	1528	3.43e-05	0.999949	rs190671241	1	Endocrine and metabolic	4	L-LDL-FC%
L_LDL_FC_pct	Free Cholesterol to Total Lipids in Large LDL percentage	Lipoprotein and lipid	E4_FH	Familial hypercholesterolemia	Chapter IV Endocrine, nutritional and metabolic diseases	4:74293806:75293806	1471	0.000376192	0.999594	rs185567543	0.975063	Endocrine and metabolic	4	L-LDL-FC%
L_LDL_FC_pct	Free Cholesterol to Total Lipids in Large LDL percentage	Lipoprotein and lipid	E4_FH	Familial hypercholesterolemia	Chapter IV Endocrine, nutritional and metabolic diseases	5:74156539:75156539	1494	0.00822294	0.991347	rs12654264	0.284413	Endocrine and metabolic	4	L-LDL-FC%
L_LDL_FC_pct	Free Cholesterol to Total Lipids in Large LDL percentage	Lipoprotein and lipid	E4_FH	Familial hypercholesterolemia	Chapter IV Endocrine, nutritional and metabolic diseases	6:160510118:161510118	1986	0.00115882	0.998837	rs10455872	0.99734	Endocrine and metabolic	4	L-LDL-FC%
L_LDL_FC_pct	Free Cholesterol to Total Lipids in Large LDL percentage	Lipoprotein and lipid	E4_FH	Familial hypercholesterolemia	Chapter IV Endocrine, nutritional and metabolic diseases	8:125982077:126982077	1626	0.0404233	0.959573	rs2954021	0.999946	Endocrine and metabolic	4	L-LDL-FC%
L_LDL_FC_pct	Free Cholesterol to Total Lipids in Large LDL percentage	Lipoprotein and lipid	E4_HYPERCHOL	Pure hypercholesterolaemia	Chapter IV Endocrine, nutritional and metabolic diseases	1:109318306:110318306	1645	0.0030609	0.996939	rs12740374	0.376369	Endocrine and metabolic	4	L-LDL-FC%
L_LDL_FC_pct	Free Cholesterol to Total Lipids in Large LDL percentage	Lipoprotein and lipid	E4_HYPERCHOL	Pure hypercholesterolaemia	Chapter IV Endocrine, nutritional and metabolic diseases	1:26680088:27680088	1186	0.00264422	0.997355	rs75460349	0.670959	Endocrine and metabolic	4	L-LDL-FC%
L_LDL_FC_pct	Free Cholesterol to Total Lipids in Large LDL percentage	Lipoprotein and lipid	E4_HYPERCHOL	Pure hypercholesterolaemia	Chapter IV Endocrine, nutritional and metabolic diseases	1:55005647:56005647	2148	0	1	rs11591147	1	Endocrine and metabolic	4	L-LDL-FC%
L_LDL_FC_pct	Free Cholesterol to Total Lipids in Large LDL percentage	Lipoprotein and lipid	E4_HYPERCHOL	Pure hypercholesterolaemia	Chapter IV Endocrine, nutritional and metabolic diseases	1:62428549:63428549	1707	0.0992253	0.852964	rs636523	0.251081	Endocrine and metabolic	4	L-LDL-FC%
L_LDL_FC_pct	Free Cholesterol to Total Lipids in Large LDL percentage	Lipoprotein and lipid	E4_HYPERCHOL	Pure hypercholesterolaemia	Chapter IV Endocrine, nutritional and metabolic diseases	11:61043961:62043961	1397	0.0202067	0.979676	rs174530	0.206874	Endocrine and metabolic	4	L-LDL-FC%
L_LDL_FC_pct	Free Cholesterol to Total Lipids in Large LDL percentage	Lipoprotein and lipid	E4_HYPERCHOL	Pure hypercholesterolaemia	Chapter IV Endocrine, nutritional and metabolic diseases	16:56491363:57491363	2120	0.00547839	0.993277	rs247616	0.445471	Endocrine and metabolic	4	L-LDL-FC%
L_LDL_FC_pct	Free Cholesterol to Total Lipids in Large LDL percentage	Lipoprotein and lipid	E4_HYPERCHOL	Pure hypercholesterolaemia	Chapter IV Endocrine, nutritional and metabolic diseases	16:71552348:72552348	1636	0.00408587	0.995909	rs11648003	0.382138	Endocrine and metabolic	4	L-LDL-FC%
L_LDL_FC_pct	Free Cholesterol to Total Lipids in Large LDL percentage	Lipoprotein and lipid	E4_HYPERCHOL	Pure hypercholesterolaemia	Chapter IV Endocrine, nutritional and metabolic diseases	17:4192640:5192640	1886	0.00122068	0.991855	rs79202680	0.999993	Endocrine and metabolic	4	L-LDL-FC%
L_LDL_FC_pct	Free Cholesterol to Total Lipids in Large LDL percentage	Lipoprotein and lipid	E4_HYPERCHOL	Pure hypercholesterolaemia	Chapter IV Endocrine, nutritional and metabolic diseases	19:10690652:11690652	1693	0.0134624	0.986538	rs73015024	0.31779	Endocrine and metabolic	4	L-LDL-FC%
L_LDL_FC_pct	Free Cholesterol to Total Lipids in Large LDL percentage	Lipoprotein and lipid	E4_HYPERCHOL	Pure hypercholesterolaemia	Chapter IV Endocrine, nutritional and metabolic diseases	19:48746866:49746866	1809	0.0188632	0.851472	rs838147	0.34235	Endocrine and metabolic	4	L-LDL-FC%
L_LDL_FC_pct	Free Cholesterol to Total Lipids in Large LDL percentage	Lipoprotein and lipid	E4_HYPERCHOL	Pure hypercholesterolaemia	Chapter IV Endocrine, nutritional and metabolic diseases	2:165008389:166008389	1335	0.00954205	0.927289	rs13389219	0.513555	Endocrine and metabolic	4	L-LDL-FC%
L_LDL_FC_pct	Free Cholesterol to Total Lipids in Large LDL percentage	Lipoprotein and lipid	E4_HYPERCHOL	Pure hypercholesterolaemia	Chapter IV Endocrine, nutritional and metabolic diseases	2:27230940:28230940	1210	0.0817159	0.9182	rs780095	0.999726	Endocrine and metabolic	4	L-LDL-FC%
L_LDL_FC_pct	Free Cholesterol to Total Lipids in Large LDL percentage	Lipoprotein and lipid	E4_HYPERCHOL	Pure hypercholesterolaemia	Chapter IV Endocrine, nutritional and metabolic diseases	2:43557570:44557570	2141	0.00782842	0.992171	rs3923912	0.505345	Endocrine and metabolic	4	L-LDL-FC%
L_LDL_FC_pct	Free Cholesterol to Total Lipids in Large LDL percentage	Lipoprotein and lipid	E4_HYPERCHOL	Pure hypercholesterolaemia	Chapter IV Endocrine, nutritional and metabolic diseases	20:38679822:39679822	1644	0.00335452	0.996393	rs74698119	1	Endocrine and metabolic	4	L-LDL-FC%
L_LDL_FC_pct	Free Cholesterol to Total Lipids in Large LDL percentage	Lipoprotein and lipid	E4_HYPERCHOL	Pure hypercholesterolaemia	Chapter IV Endocrine, nutritional and metabolic diseases	3:135432359:136432359	1182	0.031642	0.840153	rs687339	0.611196	Endocrine and metabolic	4	L-LDL-FC%
L_LDL_FC_pct	Free Cholesterol to Total Lipids in Large LDL percentage	Lipoprotein and lipid	E4_HYPERCHOL	Pure hypercholesterolaemia	Chapter IV Endocrine, nutritional and metabolic diseases	4:2952345:3952345	2202	0.00361552	0.996247	rs13108218	0.999983	Endocrine and metabolic	4	L-LDL-FC%
L_LDL_FC_pct	Free Cholesterol to Total Lipids in Large LDL percentage	Lipoprotein and lipid	E4_HYPERCHOL	Pure hypercholesterolaemia	Chapter IV Endocrine, nutritional and metabolic diseases	4:73020265:74020265	1528	3.69e-15	1	rs190671241	1	Endocrine and metabolic	4	L-LDL-FC%
L_LDL_FC_pct	Free Cholesterol to Total Lipids in Large LDL percentage	Lipoprotein and lipid	E4_HYPERCHOL	Pure hypercholesterolaemia	Chapter IV Endocrine, nutritional and metabolic diseases	4:74293806:75293806	1471	0.000218158	0.999782	rs185567543	0.999253	Endocrine and metabolic	4	L-LDL-FC%
L_LDL_FC_pct	Free Cholesterol to Total Lipids in Large LDL percentage	Lipoprotein and lipid	E4_HYPERCHOL	Pure hypercholesterolaemia	Chapter IV Endocrine, nutritional and metabolic diseases	5:155899950:156899950	1907	0.00913356	0.990829	rs11134475	0.438771	Endocrine and metabolic	4	L-LDL-FC%
L_LDL_FC_pct	Free Cholesterol to Total Lipids in Large LDL percentage	Lipoprotein and lipid	E4_HYPERCHOL	Pure hypercholesterolaemia	Chapter IV Endocrine, nutritional and metabolic diseases	5:74156539:75156539	1494	0.00644374	0.993556	rs17244834	0.262902	Endocrine and metabolic	4	L-LDL-FC%
L_LDL_FC_pct	Free Cholesterol to Total Lipids in Large LDL percentage	Lipoprotein and lipid	E4_HYPERCHOL	Pure hypercholesterolaemia	Chapter IV Endocrine, nutritional and metabolic diseases	6:139334012:140334012	1937	0.0313861	0.85008	rs668459	0.254648	Endocrine and metabolic	4	L-LDL-FC%
L_LDL_FC_pct	Free Cholesterol to Total Lipids in Large LDL percentage	Lipoprotein and lipid	E4_HYPERCHOL	Pure hypercholesterolaemia	Chapter IV Endocrine, nutritional and metabolic diseases	6:160510118:161510118	1986	0.00131652	0.998683	rs10455872	0.996932	Endocrine and metabolic	4	L-LDL-FC%
L_LDL_FC_pct	Free Cholesterol to Total Lipids in Large LDL percentage	Lipoprotein and lipid	E4_HYPERCHOL	Pure hypercholesterolaemia	Chapter IV Endocrine, nutritional and metabolic diseases	7:21098753:22098753	2577	0.0554019	0.928607	rs55649657	0.374878	Endocrine and metabolic	4	L-LDL-FC%
L_LDL_FC_pct	Free Cholesterol to Total Lipids in Large LDL percentage	Lipoprotein and lipid	E4_HYPERCHOL	Pure hypercholesterolaemia	Chapter IV Endocrine, nutritional and metabolic diseases	7:44080876:45080876	1532	0.000331949	0.999648	rs41279633	0.999998	Endocrine and metabolic	4	L-LDL-FC%
L_LDL_FC_pct	Free Cholesterol to Total Lipids in Large LDL percentage	Lipoprotein and lipid	E4_HYPERCHOL	Pure hypercholesterolaemia	Chapter IV Endocrine, nutritional and metabolic diseases	8:125982077:126982077	1626	0.00149743	0.998503	rs2954021	0.999999	Endocrine and metabolic	4	L-LDL-FC%
L_LDL_FC_pct	Free Cholesterol to Total Lipids in Large LDL percentage	Lipoprotein and lipid	E4_HYPERCHOL	Pure hypercholesterolaemia	Chapter IV Endocrine, nutritional and metabolic diseases	8:17772881:18772881	2917	0.0110769	0.987257	rs35246381	0.385598	Endocrine and metabolic	4	L-LDL-FC%
L_LDL_FC_pct	Free Cholesterol to Total Lipids in Large LDL percentage	Lipoprotein and lipid	E4_HYPERCHOL	Pure hypercholesterolaemia	Chapter IV Endocrine, nutritional and metabolic diseases	8:19412370:20412370	2354	0.0691622	0.930834	rs15285	0.854105	Endocrine and metabolic	4	L-LDL-FC%
L_LDL_FC_pct	Free Cholesterol to Total Lipids in Large LDL percentage	Lipoprotein and lipid	E4_HYPERCHOL	Pure hypercholesterolaemia	Chapter IV Endocrine, nutritional and metabolic diseases	9:107161742:108161742	2000	0.0050243	0.990526	rs2740488	0.989501	Endocrine and metabolic	4	L-LDL-FC%
L_LDL_FC_pct	Free Cholesterol to Total Lipids in Large LDL percentage	Lipoprotein and lipid	E4_HYPERLIPNAS	Hyperlipidaemia, other/unspecified	Chapter IV Endocrine, nutritional and metabolic diseases	1:109318306:110318306	1645	0.00298164	0.997018	rs7528419	0.376833	Endocrine and metabolic	4	L-LDL-FC%
L_LDL_FC_pct	Free Cholesterol to Total Lipids in Large LDL percentage	Lipoprotein and lipid	E4_HYPERLIPNAS	Hyperlipidaemia, other/unspecified	Chapter IV Endocrine, nutritional and metabolic diseases	1:55005647:56005647	2148	1.28e-14	1	rs11591147	1	Endocrine and metabolic	4	L-LDL-FC%
L_LDL_FC_pct	Free Cholesterol to Total Lipids in Large LDL percentage	Lipoprotein and lipid	E4_HYPERLIPNAS	Hyperlipidaemia, other/unspecified	Chapter IV Endocrine, nutritional and metabolic diseases	11:116148917:117148917	2015	2.47e-05	0.999975	rs3741298	1	Endocrine and metabolic	4	L-LDL-FC%
L_LDL_FC_pct	Free Cholesterol to Total Lipids in Large LDL percentage	Lipoprotein and lipid	E4_HYPERLIPNAS	Hyperlipidaemia, other/unspecified	Chapter IV Endocrine, nutritional and metabolic diseases	16:71552348:72552348	1636	0.0021564	0.996757	rs11648003	0.936007	Endocrine and metabolic	4	L-LDL-FC%
L_LDL_FC_pct	Free Cholesterol to Total Lipids in Large LDL percentage	Lipoprotein and lipid	E4_HYPERLIPNAS	Hyperlipidaemia, other/unspecified	Chapter IV Endocrine, nutritional and metabolic diseases	17:4192640:5192640	1886	0.0124866	0.89277	rs79202680	0.999849	Endocrine and metabolic	4	L-LDL-FC%
L_LDL_FC_pct	Free Cholesterol to Total Lipids in Large LDL percentage	Lipoprotein and lipid	E4_HYPERLIPNAS	Hyperlipidaemia, other/unspecified	Chapter IV Endocrine, nutritional and metabolic diseases	19:10690652:11690652	1693	0.0221639	0.977836	rs73015024	0.176339	Endocrine and metabolic	4	L-LDL-FC%
L_LDL_FC_pct	Free Cholesterol to Total Lipids in Large LDL percentage	Lipoprotein and lipid	E4_HYPERLIPNAS	Hyperlipidaemia, other/unspecified	Chapter IV Endocrine, nutritional and metabolic diseases	2:43557570:44557570	2141	0.0165927	0.983404	rs3923912	0.516753	Endocrine and metabolic	4	L-LDL-FC%
L_LDL_FC_pct	Free Cholesterol to Total Lipids in Large LDL percentage	Lipoprotein and lipid	E4_HYPERLIPNAS	Hyperlipidaemia, other/unspecified	Chapter IV Endocrine, nutritional and metabolic diseases	4:73020265:74020265	1528	5.47e-06	0.999994	rs190671241	1	Endocrine and metabolic	4	L-LDL-FC%
L_LDL_FC_pct	Free Cholesterol to Total Lipids in Large LDL percentage	Lipoprotein and lipid	E4_HYPERLIPNAS	Hyperlipidaemia, other/unspecified	Chapter IV Endocrine, nutritional and metabolic diseases	4:74293806:75293806	1471	0.000232685	0.999767	rs185567543	0.988045	Endocrine and metabolic	4	L-LDL-FC%
L_LDL_FC_pct	Free Cholesterol to Total Lipids in Large LDL percentage	Lipoprotein and lipid	E4_HYPERLIPNAS	Hyperlipidaemia, other/unspecified	Chapter IV Endocrine, nutritional and metabolic diseases	5:74156539:75156539	1494	0.0106977	0.988927	rs17244834	0.291275	Endocrine and metabolic	4	L-LDL-FC%
L_LDL_FC_pct	Free Cholesterol to Total Lipids in Large LDL percentage	Lipoprotein and lipid	E4_HYPERLIPNAS	Hyperlipidaemia, other/unspecified	Chapter IV Endocrine, nutritional and metabolic diseases	7:44080876:45080876	1532	0.0214977	0.976916	rs2070971	0.541912	Endocrine and metabolic	4	L-LDL-FC%
L_LDL_FC_pct	Free Cholesterol to Total Lipids in Large LDL percentage	Lipoprotein and lipid	E4_HYPERLIPNAS	Hyperlipidaemia, other/unspecified	Chapter IV Endocrine, nutritional and metabolic diseases	8:125982077:126982077	1626	0.0340302	0.96597	rs2954021	0.999998	Endocrine and metabolic	4	L-LDL-FC%
L_LDL_FC_pct	Free Cholesterol to Total Lipids in Large LDL percentage	Lipoprotein and lipid	E4_HYPERLIPNAS	Hyperlipidaemia, other/unspecified	Chapter IV Endocrine, nutritional and metabolic diseases	8:19412370:20412370	2354	0.0763919	0.890673	rs1011685	0.344681	Endocrine and metabolic	4	L-LDL-FC%
L_LDL_FC_pct	Free Cholesterol to Total Lipids in Large LDL percentage	Lipoprotein and lipid	E4_LIPOPROT	Disorders of lipoprotein metabolism and other lipidaemias	Chapter IV Endocrine, nutritional and metabolic diseases	1:109318306:110318306	1645	0.00304703	0.996953	rs12740374	0.352062	Endocrine and metabolic	4	L-LDL-FC%
L_LDL_FC_pct	Free Cholesterol to Total Lipids in Large LDL percentage	Lipoprotein and lipid	E4_LIPOPROT	Disorders of lipoprotein metabolism and other lipidaemias	Chapter IV Endocrine, nutritional and metabolic diseases	1:26680088:27680088	1186	0.00353703	0.996463	rs75460349	0.512376	Endocrine and metabolic	4	L-LDL-FC%
L_LDL_FC_pct	Free Cholesterol to Total Lipids in Large LDL percentage	Lipoprotein and lipid	E4_LIPOPROT	Disorders of lipoprotein metabolism and other lipidaemias	Chapter IV Endocrine, nutritional and metabolic diseases	1:55005647:56005647	2148	0	1	rs11591147	1	Endocrine and metabolic	4	L-LDL-FC%
L_LDL_FC_pct	Free Cholesterol to Total Lipids in Large LDL percentage	Lipoprotein and lipid	E4_LIPOPROT	Disorders of lipoprotein metabolism and other lipidaemias	Chapter IV Endocrine, nutritional and metabolic diseases	1:62428549:63428549	1707	0.092096	0.907117	rs636523	0.246413	Endocrine and metabolic	4	L-LDL-FC%
L_LDL_FC_pct	Free Cholesterol to Total Lipids in Large LDL percentage	Lipoprotein and lipid	E4_LIPOPROT	Disorders of lipoprotein metabolism and other lipidaemias	Chapter IV Endocrine, nutritional and metabolic diseases	11:116148917:117148917	2015	7.92e-07	0.999999	rs3741298	1	Endocrine and metabolic	4	L-LDL-FC%
L_LDL_FC_pct	Free Cholesterol to Total Lipids in Large LDL percentage	Lipoprotein and lipid	E4_LIPOPROT	Disorders of lipoprotein metabolism and other lipidaemias	Chapter IV Endocrine, nutritional and metabolic diseases	11:61043961:62043961	1397	0.0216338	0.978359	rs174553	0.166235	Endocrine and metabolic	4	L-LDL-FC%
L_LDL_FC_pct	Free Cholesterol to Total Lipids in Large LDL percentage	Lipoprotein and lipid	E4_LIPOPROT	Disorders of lipoprotein metabolism and other lipidaemias	Chapter IV Endocrine, nutritional and metabolic diseases	15:58226744:59226744	1808	0.0113922	0.871188	rs1800588	0.82364	Endocrine and metabolic	4	L-LDL-FC%
L_LDL_FC_pct	Free Cholesterol to Total Lipids in Large LDL percentage	Lipoprotein and lipid	E4_LIPOPROT	Disorders of lipoprotein metabolism and other lipidaemias	Chapter IV Endocrine, nutritional and metabolic diseases	16:56491363:57491363	2120	0.00486771	0.994136	rs247616	0.448568	Endocrine and metabolic	4	L-LDL-FC%
L_LDL_FC_pct	Free Cholesterol to Total Lipids in Large LDL percentage	Lipoprotein and lipid	E4_LIPOPROT	Disorders of lipoprotein metabolism and other lipidaemias	Chapter IV Endocrine, nutritional and metabolic diseases	16:71552348:72552348	1636	0.00174949	0.99825	rs11648003	0.846674	Endocrine and metabolic	4	L-LDL-FC%
L_LDL_FC_pct	Free Cholesterol to Total Lipids in Large LDL percentage	Lipoprotein and lipid	E4_LIPOPROT	Disorders of lipoprotein metabolism and other lipidaemias	Chapter IV Endocrine, nutritional and metabolic diseases	17:4192640:5192640	1886	2.09e-05	0.999954	rs79202680	0.999998	Endocrine and metabolic	4	L-LDL-FC%
L_LDL_FC_pct	Free Cholesterol to Total Lipids in Large LDL percentage	Lipoprotein and lipid	E4_LIPOPROT	Disorders of lipoprotein metabolism and other lipidaemias	Chapter IV Endocrine, nutritional and metabolic diseases	19:10690652:11690652	1693	0.0179131	0.982087	rs73015024	0.456672	Endocrine and metabolic	4	L-LDL-FC%
L_LDL_FC_pct	Free Cholesterol to Total Lipids in Large LDL percentage	Lipoprotein and lipid	E4_LIPOPROT	Disorders of lipoprotein metabolism and other lipidaemias	Chapter IV Endocrine, nutritional and metabolic diseases	2:165008389:166008389	1335	0.00491428	0.994205	rs13389219	0.576197	Endocrine and metabolic	4	L-LDL-FC%
L_LDL_FC_pct	Free Cholesterol to Total Lipids in Large LDL percentage	Lipoprotein and lipid	E4_LIPOPROT	Disorders of lipoprotein metabolism and other lipidaemias	Chapter IV Endocrine, nutritional and metabolic diseases	2:43557570:44557570	2141	0.00658344	0.993416	rs3923912	0.526495	Endocrine and metabolic	4	L-LDL-FC%
L_LDL_FC_pct	Free Cholesterol to Total Lipids in Large LDL percentage	Lipoprotein and lipid	E4_LIPOPROT	Disorders of lipoprotein metabolism and other lipidaemias	Chapter IV Endocrine, nutritional and metabolic diseases	20:38679822:39679822	1644	0.000536157	0.999463	rs74698119	1	Endocrine and metabolic	4	L-LDL-FC%
L_LDL_FC_pct	Free Cholesterol to Total Lipids in Large LDL percentage	Lipoprotein and lipid	E4_LIPOPROT	Disorders of lipoprotein metabolism and other lipidaemias	Chapter IV Endocrine, nutritional and metabolic diseases	4:2952345:3952345	2202	0.00140914	0.998136	rs13108218	0.999924	Endocrine and metabolic	4	L-LDL-FC%
L_LDL_FC_pct	Free Cholesterol to Total Lipids in Large LDL percentage	Lipoprotein and lipid	E4_LIPOPROT	Disorders of lipoprotein metabolism and other lipidaemias	Chapter IV Endocrine, nutritional and metabolic diseases	4:73020265:74020265	1528	4.55e-16	1	rs190671241	1	Endocrine and metabolic	4	L-LDL-FC%
L_LDL_FC_pct	Free Cholesterol to Total Lipids in Large LDL percentage	Lipoprotein and lipid	E4_LIPOPROT	Disorders of lipoprotein metabolism and other lipidaemias	Chapter IV Endocrine, nutritional and metabolic diseases	4:74293806:75293806	1471	0.000107354	0.999892	rs185567543	0.999999	Endocrine and metabolic	4	L-LDL-FC%
L_LDL_FC_pct	Free Cholesterol to Total Lipids in Large LDL percentage	Lipoprotein and lipid	E4_LIPOPROT	Disorders of lipoprotein metabolism and other lipidaemias	Chapter IV Endocrine, nutritional and metabolic diseases	5:155899950:156899950	1907	0.00446653	0.995533	rs11134475	0.556228	Endocrine and metabolic	4	L-LDL-FC%
L_LDL_FC_pct	Free Cholesterol to Total Lipids in Large LDL percentage	Lipoprotein and lipid	E4_LIPOPROT	Disorders of lipoprotein metabolism and other lipidaemias	Chapter IV Endocrine, nutritional and metabolic diseases	5:74156539:75156539	1494	0.00664848	0.993352	rs17244834	0.39567	Endocrine and metabolic	4	L-LDL-FC%
L_LDL_FC_pct	Free Cholesterol to Total Lipids in Large LDL percentage	Lipoprotein and lipid	E4_LIPOPROT	Disorders of lipoprotein metabolism and other lipidaemias	Chapter IV Endocrine, nutritional and metabolic diseases	6:139334012:140334012	1937	0.00991226	0.973498	rs668459	0.239327	Endocrine and metabolic	4	L-LDL-FC%
L_LDL_FC_pct	Free Cholesterol to Total Lipids in Large LDL percentage	Lipoprotein and lipid	E4_LIPOPROT	Disorders of lipoprotein metabolism and other lipidaemias	Chapter IV Endocrine, nutritional and metabolic diseases	6:160510118:161510118	1986	0.000767303	0.999233	rs10455872	0.998218	Endocrine and metabolic	4	L-LDL-FC%
L_LDL_FC_pct	Free Cholesterol to Total Lipids in Large LDL percentage	Lipoprotein and lipid	E4_LIPOPROT	Disorders of lipoprotein metabolism and other lipidaemias	Chapter IV Endocrine, nutritional and metabolic diseases	6:43258873:44258873	1626	0.000926398	0.995371	rs11967262	0.999187	Endocrine and metabolic	4	L-LDL-FC%
L_LDL_FC_pct	Free Cholesterol to Total Lipids in Large LDL percentage	Lipoprotein and lipid	E4_LIPOPROT	Disorders of lipoprotein metabolism and other lipidaemias	Chapter IV Endocrine, nutritional and metabolic diseases	7:44080876:45080876	1532	0.000328939	0.999651	rs41279633	0.999999	Endocrine and metabolic	4	L-LDL-FC%
L_LDL_FC_pct	Free Cholesterol to Total Lipids in Large LDL percentage	Lipoprotein and lipid	E4_LIPOPROT	Disorders of lipoprotein metabolism and other lipidaemias	Chapter IV Endocrine, nutritional and metabolic diseases	8:125982077:126982077	1626	0.000370665	0.999629	rs2954021	1	Endocrine and metabolic	4	L-LDL-FC%
L_LDL_FC_pct	Free Cholesterol to Total Lipids in Large LDL percentage	Lipoprotein and lipid	E4_LIPOPROT	Disorders of lipoprotein metabolism and other lipidaemias	Chapter IV Endocrine, nutritional and metabolic diseases	8:17772881:18772881	2917	0.0302431	0.919185	rs35246381	0.342801	Endocrine and metabolic	4	L-LDL-FC%
L_LDL_FC_pct	Free Cholesterol to Total Lipids in Large LDL percentage	Lipoprotein and lipid	E4_LIPOPROT	Disorders of lipoprotein metabolism and other lipidaemias	Chapter IV Endocrine, nutritional and metabolic diseases	9:107161742:108161742	2000	0.00200901	0.997077	rs2740488	0.985013	Endocrine and metabolic	4	L-LDL-FC%
L_LDL_FC_pct	Free Cholesterol to Total Lipids in Large LDL percentage	Lipoprotein and lipid	E4_METABOLIA	Metabolic disorders	Chapter IV Endocrine, nutritional and metabolic diseases	1:109318306:110318306	1645	0.00301783	0.996982	rs629301	0.30973	Endocrine and metabolic	4	L-LDL-FC%
L_LDL_FC_pct	Free Cholesterol to Total Lipids in Large LDL percentage	Lipoprotein and lipid	E4_METABOLIA	Metabolic disorders	Chapter IV Endocrine, nutritional and metabolic diseases	1:26680088:27680088	1186	0.00322016	0.996768	rs75460349	0.550981	Endocrine and metabolic	4	L-LDL-FC%
L_LDL_FC_pct	Free Cholesterol to Total Lipids in Large LDL percentage	Lipoprotein and lipid	E4_METABOLIA	Metabolic disorders	Chapter IV Endocrine, nutritional and metabolic diseases	1:55005647:56005647	2148	0	1	rs11591147	1	Endocrine and metabolic	4	L-LDL-FC%
L_LDL_FC_pct	Free Cholesterol to Total Lipids in Large LDL percentage	Lipoprotein and lipid	E4_METABOLIA	Metabolic disorders	Chapter IV Endocrine, nutritional and metabolic diseases	1:62428549:63428549	1707	0.0888242	0.905881	rs636523	0.242339	Endocrine and metabolic	4	L-LDL-FC%
L_LDL_FC_pct	Free Cholesterol to Total Lipids in Large LDL percentage	Lipoprotein and lipid	E4_METABOLIA	Metabolic disorders	Chapter IV Endocrine, nutritional and metabolic diseases	11:116148917:117148917	2015	3.11e-06	0.999997	rs3741298	1	Endocrine and metabolic	4	L-LDL-FC%
L_LDL_FC_pct	Free Cholesterol to Total Lipids in Large LDL percentage	Lipoprotein and lipid	E4_METABOLIA	Metabolic disorders	Chapter IV Endocrine, nutritional and metabolic diseases	11:61043961:62043961	1397	0.0230836	0.965171	rs174530	0.159296	Endocrine and metabolic	4	L-LDL-FC%
L_LDL_FC_pct	Free Cholesterol to Total Lipids in Large LDL percentage	Lipoprotein and lipid	E4_METABOLIA	Metabolic disorders	Chapter IV Endocrine, nutritional and metabolic diseases	16:56491363:57491363	2120	0.00747328	0.96691	rs183130	0.431315	Endocrine and metabolic	4	L-LDL-FC%
L_LDL_FC_pct	Free Cholesterol to Total Lipids in Large LDL percentage	Lipoprotein and lipid	E4_METABOLIA	Metabolic disorders	Chapter IV Endocrine, nutritional and metabolic diseases	16:71552348:72552348	1636	0.00114305	0.998857	rs11648003	0.963829	Endocrine and metabolic	4	L-LDL-FC%
L_LDL_FC_pct	Free Cholesterol to Total Lipids in Large LDL percentage	Lipoprotein and lipid	E4_METABOLIA	Metabolic disorders	Chapter IV Endocrine, nutritional and metabolic diseases	17:4192640:5192640	1886	5.62e-05	0.999663	rs79202680	0.999997	Endocrine and metabolic	4	L-LDL-FC%
L_LDL_FC_pct	Free Cholesterol to Total Lipids in Large LDL percentage	Lipoprotein and lipid	E4_METABOLIA	Metabolic disorders	Chapter IV Endocrine, nutritional and metabolic diseases	19:10690652:11690652	1693	0.0168887	0.983111	rs73015024	0.317171	Endocrine and metabolic	4	L-LDL-FC%
L_LDL_FC_pct	Free Cholesterol to Total Lipids in Large LDL percentage	Lipoprotein and lipid	E4_METABOLIA	Metabolic disorders	Chapter IV Endocrine, nutritional and metabolic diseases	2:165008389:166008389	1335	0.0105034	0.87465	rs13389219	0.507222	Endocrine and metabolic	4	L-LDL-FC%
L_LDL_FC_pct	Free Cholesterol to Total Lipids in Large LDL percentage	Lipoprotein and lipid	E4_METABOLIA	Metabolic disorders	Chapter IV Endocrine, nutritional and metabolic diseases	20:38679822:39679822	1644	0.00401816	0.995724	rs74698119	1	Endocrine and metabolic	4	L-LDL-FC%
L_LDL_FC_pct	Free Cholesterol to Total Lipids in Large LDL percentage	Lipoprotein and lipid	E4_METABOLIA	Metabolic disorders	Chapter IV Endocrine, nutritional and metabolic diseases	4:2952345:3952345	2202	0.00824525	0.984552	rs13108218	0.999762	Endocrine and metabolic	4	L-LDL-FC%
L_LDL_FC_pct	Free Cholesterol to Total Lipids in Large LDL percentage	Lipoprotein and lipid	E4_METABOLIA	Metabolic disorders	Chapter IV Endocrine, nutritional and metabolic diseases	4:73020265:74020265	1528	6.39e-12	1	rs190671241	1	Endocrine and metabolic	4	L-LDL-FC%
L_LDL_FC_pct	Free Cholesterol to Total Lipids in Large LDL percentage	Lipoprotein and lipid	E4_METABOLIA	Metabolic disorders	Chapter IV Endocrine, nutritional and metabolic diseases	4:74293806:75293806	1471	0.000109324	0.999891	rs185567543	0.999985	Endocrine and metabolic	4	L-LDL-FC%
L_LDL_FC_pct	Free Cholesterol to Total Lipids in Large LDL percentage	Lipoprotein and lipid	E4_METABOLIA	Metabolic disorders	Chapter IV Endocrine, nutritional and metabolic diseases	5:155899950:156899950	1907	0.00653439	0.991319	rs11134475	0.528302	Endocrine and metabolic	4	L-LDL-FC%
L_LDL_FC_pct	Free Cholesterol to Total Lipids in Large LDL percentage	Lipoprotein and lipid	E4_METABOLIA	Metabolic disorders	Chapter IV Endocrine, nutritional and metabolic diseases	5:74156539:75156539	1494	0.0067116	0.993288	rs17244834	0.350757	Endocrine and metabolic	4	L-LDL-FC%
L_LDL_FC_pct	Free Cholesterol to Total Lipids in Large LDL percentage	Lipoprotein and lipid	E4_METABOLIA	Metabolic disorders	Chapter IV Endocrine, nutritional and metabolic diseases	6:160510118:161510118	1986	0.00070021	0.9993	rs10455872	0.998608	Endocrine and metabolic	4	L-LDL-FC%
L_LDL_FC_pct	Free Cholesterol to Total Lipids in Large LDL percentage	Lipoprotein and lipid	E4_METABOLIA	Metabolic disorders	Chapter IV Endocrine, nutritional and metabolic diseases	6:43258873:44258873	1626	0.0131548	0.896485	rs11967262	0.99834	Endocrine and metabolic	4	L-LDL-FC%
L_LDL_FC_pct	Free Cholesterol to Total Lipids in Large LDL percentage	Lipoprotein and lipid	E4_METABOLIA	Metabolic disorders	Chapter IV Endocrine, nutritional and metabolic diseases	7:21098753:22098753	2577	0.0496663	0.885185	rs55649657	0.291791	Endocrine and metabolic	4	L-LDL-FC%
L_LDL_FC_pct	Free Cholesterol to Total Lipids in Large LDL percentage	Lipoprotein and lipid	E4_METABOLIA	Metabolic disorders	Chapter IV Endocrine, nutritional and metabolic diseases	7:44080876:45080876	1532	0.000990054	0.998944	rs41279633	0.99871	Endocrine and metabolic	4	L-LDL-FC%
L_LDL_FC_pct	Free Cholesterol to Total Lipids in Large LDL percentage	Lipoprotein and lipid	E4_METABOLIA	Metabolic disorders	Chapter IV Endocrine, nutritional and metabolic diseases	8:125982077:126982077	1626	0.000105025	0.999895	rs2954021	1	Endocrine and metabolic	4	L-LDL-FC%
L_LDL_FC_pct	Free Cholesterol to Total Lipids in Large LDL percentage	Lipoprotein and lipid	E4_METABOLIA	Metabolic disorders	Chapter IV Endocrine, nutritional and metabolic diseases	8:19412370:20412370	2354	0.183623	0.816372	rs15285	0.836498	Endocrine and metabolic	4	L-LDL-FC%
L_LDL_FC_pct	Free Cholesterol to Total Lipids in Large LDL percentage	Lipoprotein and lipid	E4_METABOLIA	Metabolic disorders	Chapter IV Endocrine, nutritional and metabolic diseases	9:107161742:108161742	2000	0.0323211	0.884605	rs2740488	0.985972	Endocrine and metabolic	4	L-LDL-FC%
L_LDL_PL_pct	Phospholipids to Total Lipids in Large LDL percentage	Lipoprotein and lipid	E4_FH	Familial hypercholesterolemia	Chapter IV Endocrine, nutritional and metabolic diseases	1:109317192:110317192	1644	0.00457686	0.995423	rs7528419	0.781551	Endocrine and metabolic	4	L-LDL-PL%
L_LDL_PL_pct	Phospholipids to Total Lipids in Large LDL percentage	Lipoprotein and lipid	E4_FH	Familial hypercholesterolemia	Chapter IV Endocrine, nutritional and metabolic diseases	1:55005647:56005647	2147	2.02e-09	1	rs11591147	1	Endocrine and metabolic	4	L-LDL-PL%
L_LDL_PL_pct	Phospholipids to Total Lipids in Large LDL percentage	Lipoprotein and lipid	E4_FH	Familial hypercholesterolemia	Chapter IV Endocrine, nutritional and metabolic diseases	11:116148917:117148917	2013	0.0127465	0.987253	rs3741298	0.946537	Endocrine and metabolic	4	L-LDL-PL%
L_LDL_PL_pct	Phospholipids to Total Lipids in Large LDL percentage	Lipoprotein and lipid	E4_FH	Familial hypercholesterolemia	Chapter IV Endocrine, nutritional and metabolic diseases	12:120923285:121923285	1843	0.0498709	0.875828	rs2244608	0.69202	Endocrine and metabolic	4	L-LDL-PL%
L_LDL_PL_pct	Phospholipids to Total Lipids in Large LDL percentage	Lipoprotein and lipid	E4_FH	Familial hypercholesterolemia	Chapter IV Endocrine, nutritional and metabolic diseases	19:10689937:11689937	1694	0.0129495	0.987051	rs115594766	0.440766	Endocrine and metabolic	4	L-LDL-PL%
L_LDL_PL_pct	Phospholipids to Total Lipids in Large LDL percentage	Lipoprotein and lipid	E4_FH	Familial hypercholesterolemia	Chapter IV Endocrine, nutritional and metabolic diseases	19:18879549:19879549	1698	0.029434	0.939585	rs58542926	0.788293	Endocrine and metabolic	4	L-LDL-PL%
L_LDL_PL_pct	Phospholipids to Total Lipids in Large LDL percentage	Lipoprotein and lipid	E4_FH	Familial hypercholesterolemia	Chapter IV Endocrine, nutritional and metabolic diseases	19:44819631:45819631	1917	1.43e-11	1	rs7412	1	Endocrine and metabolic	4	L-LDL-PL%
L_LDL_PL_pct	Phospholipids to Total Lipids in Large LDL percentage	Lipoprotein and lipid	E4_FH	Familial hypercholesterolemia	Chapter IV Endocrine, nutritional and metabolic diseases	4:71878510:72878510	1592	0.0648976	0.837772	rs191475137	1	Endocrine and metabolic	4	L-LDL-PL%
L_LDL_PL_pct	Phospholipids to Total Lipids in Large LDL percentage	Lipoprotein and lipid	E4_FH	Familial hypercholesterolemia	Chapter IV Endocrine, nutritional and metabolic diseases	4:73020265:74020265	1529	3.43e-05	0.999949	rs190671241	1	Endocrine and metabolic	4	L-LDL-PL%
L_LDL_PL_pct	Phospholipids to Total Lipids in Large LDL percentage	Lipoprotein and lipid	E4_FH	Familial hypercholesterolemia	Chapter IV Endocrine, nutritional and metabolic diseases	4:74293806:75293806	1471	0.00385194	0.996045	rs182616603	0.966431	Endocrine and metabolic	4	L-LDL-PL%
L_LDL_PL_pct	Phospholipids to Total Lipids in Large LDL percentage	Lipoprotein and lipid	E4_FH	Familial hypercholesterolemia	Chapter IV Endocrine, nutritional and metabolic diseases	5:74156539:75156539	1492	0.00802477	0.991554	rs3846663	0.296285	Endocrine and metabolic	4	L-LDL-PL%
L_LDL_PL_pct	Phospholipids to Total Lipids in Large LDL percentage	Lipoprotein and lipid	E4_FH	Familial hypercholesterolemia	Chapter IV Endocrine, nutritional and metabolic diseases	8:126000031:127000031	1619	0.0117592	0.98824	rs17321515	0.357795	Endocrine and metabolic	4	L-LDL-PL%
L_LDL_PL_pct	Phospholipids to Total Lipids in Large LDL percentage	Lipoprotein and lipid	E4_FH	Familial hypercholesterolemia	Chapter IV Endocrine, nutritional and metabolic diseases	9:135655000:136655000	2141	0.000269361	0.999685	rs635634	0.999995	Endocrine and metabolic	4	L-LDL-PL%
L_LDL_PL_pct	Phospholipids to Total Lipids in Large LDL percentage	Lipoprotein and lipid	E4_HYPERCHOL	Pure hypercholesterolaemia	Chapter IV Endocrine, nutritional and metabolic diseases	1:109317192:110317192	1644	0.00666448	0.993336	rs7528419	0.600641	Endocrine and metabolic	4	L-LDL-PL%
L_LDL_PL_pct	Phospholipids to Total Lipids in Large LDL percentage	Lipoprotein and lipid	E4_HYPERCHOL	Pure hypercholesterolaemia	Chapter IV Endocrine, nutritional and metabolic diseases	1:234351165:235351165	1854	0.00490694	0.994954	rs496654	0.385472	Endocrine and metabolic	4	L-LDL-PL%
L_LDL_PL_pct	Phospholipids to Total Lipids in Large LDL percentage	Lipoprotein and lipid	E4_HYPERCHOL	Pure hypercholesterolaemia	Chapter IV Endocrine, nutritional and metabolic diseases	1:26680088:27680088	1184	0.00136895	0.99863	rs79598313	0.566566	Endocrine and metabolic	4	L-LDL-PL%
L_LDL_PL_pct	Phospholipids to Total Lipids in Large LDL percentage	Lipoprotein and lipid	E4_HYPERCHOL	Pure hypercholesterolaemia	Chapter IV Endocrine, nutritional and metabolic diseases	1:53746772:54746772	1623	0.125716	0.863642	rs56144543	0.673847	Endocrine and metabolic	4	L-LDL-PL%
L_LDL_PL_pct	Phospholipids to Total Lipids in Large LDL percentage	Lipoprotein and lipid	E4_HYPERCHOL	Pure hypercholesterolaemia	Chapter IV Endocrine, nutritional and metabolic diseases	1:55005647:56005647	2147	0	1	rs11591147	1	Endocrine and metabolic	4	L-LDL-PL%
L_LDL_PL_pct	Phospholipids to Total Lipids in Large LDL percentage	Lipoprotein and lipid	E4_HYPERCHOL	Pure hypercholesterolaemia	Chapter IV Endocrine, nutritional and metabolic diseases	1:62601123:63601123	1782	0.102787	0.845563	rs636523	0.0574999	Endocrine and metabolic	4	L-LDL-PL%
L_LDL_PL_pct	Phospholipids to Total Lipids in Large LDL percentage	Lipoprotein and lipid	E4_HYPERCHOL	Pure hypercholesterolaemia	Chapter IV Endocrine, nutritional and metabolic diseases	11:125735667:126735667	2160	0.0114979	0.976166	rs7928577	0.382026	Endocrine and metabolic	4	L-LDL-PL%
L_LDL_PL_pct	Phospholipids to Total Lipids in Large LDL percentage	Lipoprotein and lipid	E4_HYPERCHOL	Pure hypercholesterolaemia	Chapter IV Endocrine, nutritional and metabolic diseases	11:18132984:19132984	1989	0.0186947	0.877883	rs4369382	0.950639	Endocrine and metabolic	4	L-LDL-PL%
L_LDL_PL_pct	Phospholipids to Total Lipids in Large LDL percentage	Lipoprotein and lipid	E4_HYPERCHOL	Pure hypercholesterolaemia	Chapter IV Endocrine, nutritional and metabolic diseases	11:61092362:62092362	1457	0.0252011	0.974654	rs174566	0.252473	Endocrine and metabolic	4	L-LDL-PL%
L_LDL_PL_pct	Phospholipids to Total Lipids in Large LDL percentage	Lipoprotein and lipid	E4_HYPERCHOL	Pure hypercholesterolaemia	Chapter IV Endocrine, nutritional and metabolic diseases	12:120923285:121923285	1843	0.0485268	0.951156	rs2244608	0.342648	Endocrine and metabolic	4	L-LDL-PL%
L_LDL_PL_pct	Phospholipids to Total Lipids in Large LDL percentage	Lipoprotein and lipid	E4_HYPERCHOL	Pure hypercholesterolaemia	Chapter IV Endocrine, nutritional and metabolic diseases	14:24372209:25372209	1810	0.0191448	0.880664	rs11626929	0.59134	Endocrine and metabolic	4	L-LDL-PL%
L_LDL_PL_pct	Phospholipids to Total Lipids in Large LDL percentage	Lipoprotein and lipid	E4_HYPERCHOL	Pure hypercholesterolaemia	Chapter IV Endocrine, nutritional and metabolic diseases	16:71601525:72601525	1626	0.00191056	0.998087	rs34042070	0.773612	Endocrine and metabolic	4	L-LDL-PL%
L_LDL_PL_pct	Phospholipids to Total Lipids in Large LDL percentage	Lipoprotein and lipid	E4_HYPERCHOL	Pure hypercholesterolaemia	Chapter IV Endocrine, nutritional and metabolic diseases	17:4192640:5192640	1889	0.00132915	0.991279	rs79202680	0.999518	Endocrine and metabolic	4	L-LDL-PL%
L_LDL_PL_pct	Phospholipids to Total Lipids in Large LDL percentage	Lipoprotein and lipid	E4_HYPERCHOL	Pure hypercholesterolaemia	Chapter IV Endocrine, nutritional and metabolic diseases	17:66581278:67581278	1625	0.000451996	0.998539	rs77542162	0.996196	Endocrine and metabolic	4	L-LDL-PL%
L_LDL_PL_pct	Phospholipids to Total Lipids in Large LDL percentage	Lipoprotein and lipid	E4_HYPERCHOL	Pure hypercholesterolaemia	Chapter IV Endocrine, nutritional and metabolic diseases	19:10689937:11689937	1694	0.00866359	0.991336	rs73015024	0.667223	Endocrine and metabolic	4	L-LDL-PL%
L_LDL_PL_pct	Phospholipids to Total Lipids in Large LDL percentage	Lipoprotein and lipid	E4_HYPERCHOL	Pure hypercholesterolaemia	Chapter IV Endocrine, nutritional and metabolic diseases	19:44819631:45819631	1917	0	1	rs7412	1	Endocrine and metabolic	4	L-LDL-PL%
L_LDL_PL_pct	Phospholipids to Total Lipids in Large LDL percentage	Lipoprotein and lipid	E4_HYPERCHOL	Pure hypercholesterolaemia	Chapter IV Endocrine, nutritional and metabolic diseases	2:43574431:44574431	2136	0.0222268	0.977773	rs4299376	0.750634	Endocrine and metabolic	4	L-LDL-PL%
L_LDL_PL_pct	Phospholipids to Total Lipids in Large LDL percentage	Lipoprotein and lipid	E4_HYPERCHOL	Pure hypercholesterolaemia	Chapter IV Endocrine, nutritional and metabolic diseases	20:38665692:39665692	1629	0.0183342	0.980546	rs74698119	0.999938	Endocrine and metabolic	4	L-LDL-PL%
L_LDL_PL_pct	Phospholipids to Total Lipids in Large LDL percentage	Lipoprotein and lipid	E4_HYPERCHOL	Pure hypercholesterolaemia	Chapter IV Endocrine, nutritional and metabolic diseases	4:73020265:74020265	1529	3.33e-15	1	rs190671241	1	Endocrine and metabolic	4	L-LDL-PL%
L_LDL_PL_pct	Phospholipids to Total Lipids in Large LDL percentage	Lipoprotein and lipid	E4_HYPERCHOL	Pure hypercholesterolaemia	Chapter IV Endocrine, nutritional and metabolic diseases	4:74293806:75293806	1471	0.110395	0.889605	rs185567543	0.998938	Endocrine and metabolic	4	L-LDL-PL%
L_LDL_PL_pct	Phospholipids to Total Lipids in Large LDL percentage	Lipoprotein and lipid	E4_HYPERCHOL	Pure hypercholesterolaemia	Chapter IV Endocrine, nutritional and metabolic diseases	5:155897673:156897673	1902	0.00880934	0.991154	rs58198139	0.400196	Endocrine and metabolic	4	L-LDL-PL%
L_LDL_PL_pct	Phospholipids to Total Lipids in Large LDL percentage	Lipoprotein and lipid	E4_HYPERCHOL	Pure hypercholesterolaemia	Chapter IV Endocrine, nutritional and metabolic diseases	5:74156539:75156539	1492	0.00638626	0.993614	rs3846663	0.272403	Endocrine and metabolic	4	L-LDL-PL%
L_LDL_PL_pct	Phospholipids to Total Lipids in Large LDL percentage	Lipoprotein and lipid	E4_HYPERCHOL	Pure hypercholesterolaemia	Chapter IV Endocrine, nutritional and metabolic diseases	7:21111970:22111970	2582	0.0462402	0.942119	rs55649657	0.436067	Endocrine and metabolic	4	L-LDL-PL%
L_LDL_PL_pct	Phospholipids to Total Lipids in Large LDL percentage	Lipoprotein and lipid	E4_HYPERCHOL	Pure hypercholesterolaemia	Chapter IV Endocrine, nutritional and metabolic diseases	7:44080876:45080876	1532	5.55e-05	0.999944	rs41279633	0.999999	Endocrine and metabolic	4	L-LDL-PL%
L_LDL_PL_pct	Phospholipids to Total Lipids in Large LDL percentage	Lipoprotein and lipid	E4_HYPERCHOL	Pure hypercholesterolaemia	Chapter IV Endocrine, nutritional and metabolic diseases	8:126000031:127000031	1619	0.0102206	0.989779	rs2954021	0.623359	Endocrine and metabolic	4	L-LDL-PL%
L_LDL_PL_pct	Phospholipids to Total Lipids in Large LDL percentage	Lipoprotein and lipid	E4_HYPERCHOL	Pure hypercholesterolaemia	Chapter IV Endocrine, nutritional and metabolic diseases	8:19324868:20324868	2390	0.0380503	0.961947	rs15285	0.0519481	Endocrine and metabolic	4	L-LDL-PL%
L_LDL_PL_pct	Phospholipids to Total Lipids in Large LDL percentage	Lipoprotein and lipid	E4_HYPERCHOL	Pure hypercholesterolaemia	Chapter IV Endocrine, nutritional and metabolic diseases	9:107165739:108165739	1996	0.00627692	0.988353	rs2740488	0.927384	Endocrine and metabolic	4	L-LDL-PL%
L_LDL_PL_pct	Phospholipids to Total Lipids in Large LDL percentage	Lipoprotein and lipid	E4_HYPERCHOL	Pure hypercholesterolaemia	Chapter IV Endocrine, nutritional and metabolic diseases	9:135655000:136655000	2141	6.31e-06	0.999994	rs635634	1	Endocrine and metabolic	4	L-LDL-PL%
L_LDL_PL_pct	Phospholipids to Total Lipids in Large LDL percentage	Lipoprotein and lipid	E4_HYPERLIPNAS	Hyperlipidaemia, other/unspecified	Chapter IV Endocrine, nutritional and metabolic diseases	1:109317192:110317192	1644	0.00184268	0.998157	rs7528419	0.922829	Endocrine and metabolic	4	L-LDL-PL%
L_LDL_PL_pct	Phospholipids to Total Lipids in Large LDL percentage	Lipoprotein and lipid	E4_HYPERLIPNAS	Hyperlipidaemia, other/unspecified	Chapter IV Endocrine, nutritional and metabolic diseases	1:53746772:54746772	1623	0.00567791	0.982155	rs56144543	0.749535	Endocrine and metabolic	4	L-LDL-PL%
L_LDL_PL_pct	Phospholipids to Total Lipids in Large LDL percentage	Lipoprotein and lipid	E4_HYPERLIPNAS	Hyperlipidaemia, other/unspecified	Chapter IV Endocrine, nutritional and metabolic diseases	1:55005647:56005647	2147	1.28e-14	1	rs11591147	1	Endocrine and metabolic	4	L-LDL-PL%
L_LDL_PL_pct	Phospholipids to Total Lipids in Large LDL percentage	Lipoprotein and lipid	E4_HYPERLIPNAS	Hyperlipidaemia, other/unspecified	Chapter IV Endocrine, nutritional and metabolic diseases	11:116148917:117148917	2013	0.000552554	0.999447	rs3741298	0.987085	Endocrine and metabolic	4	L-LDL-PL%
L_LDL_PL_pct	Phospholipids to Total Lipids in Large LDL percentage	Lipoprotein and lipid	E4_HYPERLIPNAS	Hyperlipidaemia, other/unspecified	Chapter IV Endocrine, nutritional and metabolic diseases	16:71601525:72601525	1626	0.0188467	0.974319	rs34042070	0.685956	Endocrine and metabolic	4	L-LDL-PL%
L_LDL_PL_pct	Phospholipids to Total Lipids in Large LDL percentage	Lipoprotein and lipid	E4_HYPERLIPNAS	Hyperlipidaemia, other/unspecified	Chapter IV Endocrine, nutritional and metabolic diseases	17:4192640:5192640	1889	0.0129505	0.887604	rs79202680	0.990193	Endocrine and metabolic	4	L-LDL-PL%
L_LDL_PL_pct	Phospholipids to Total Lipids in Large LDL percentage	Lipoprotein and lipid	E4_HYPERLIPNAS	Hyperlipidaemia, other/unspecified	Chapter IV Endocrine, nutritional and metabolic diseases	19:10689937:11689937	1694	0.0123993	0.987601	rs6511720	0.401513	Endocrine and metabolic	4	L-LDL-PL%
L_LDL_PL_pct	Phospholipids to Total Lipids in Large LDL percentage	Lipoprotein and lipid	E4_HYPERLIPNAS	Hyperlipidaemia, other/unspecified	Chapter IV Endocrine, nutritional and metabolic diseases	19:44819631:45819631	1917	0	1	rs7412	1	Endocrine and metabolic	4	L-LDL-PL%
L_LDL_PL_pct	Phospholipids to Total Lipids in Large LDL percentage	Lipoprotein and lipid	E4_HYPERLIPNAS	Hyperlipidaemia, other/unspecified	Chapter IV Endocrine, nutritional and metabolic diseases	2:43574431:44574431	2136	0.0022941	0.997705	rs4299376	0.528169	Endocrine and metabolic	4	L-LDL-PL%
L_LDL_PL_pct	Phospholipids to Total Lipids in Large LDL percentage	Lipoprotein and lipid	E4_HYPERLIPNAS	Hyperlipidaemia, other/unspecified	Chapter IV Endocrine, nutritional and metabolic diseases	4:73020265:74020265	1529	5.47e-06	0.999994	rs190671241	1	Endocrine and metabolic	4	L-LDL-PL%
L_LDL_PL_pct	Phospholipids to Total Lipids in Large LDL percentage	Lipoprotein and lipid	E4_HYPERLIPNAS	Hyperlipidaemia, other/unspecified	Chapter IV Endocrine, nutritional and metabolic diseases	4:74293806:75293806	1471	0.00770015	0.992299	rs182616603	0.931648	Endocrine and metabolic	4	L-LDL-PL%
L_LDL_PL_pct	Phospholipids to Total Lipids in Large LDL percentage	Lipoprotein and lipid	E4_HYPERLIPNAS	Hyperlipidaemia, other/unspecified	Chapter IV Endocrine, nutritional and metabolic diseases	5:74156539:75156539	1492	0.0114459	0.988155	rs3846663	0.237964	Endocrine and metabolic	4	L-LDL-PL%
L_LDL_PL_pct	Phospholipids to Total Lipids in Large LDL percentage	Lipoprotein and lipid	E4_HYPERLIPNAS	Hyperlipidaemia, other/unspecified	Chapter IV Endocrine, nutritional and metabolic diseases	7:44080876:45080876	1532	0.0800516	0.915517	rs41279633	0.999948	Endocrine and metabolic	4	L-LDL-PL%
L_LDL_PL_pct	Phospholipids to Total Lipids in Large LDL percentage	Lipoprotein and lipid	E4_HYPERLIPNAS	Hyperlipidaemia, other/unspecified	Chapter IV Endocrine, nutritional and metabolic diseases	8:126000031:127000031	1619	0.138516	0.861484	rs2954021	0.614371	Endocrine and metabolic	4	L-LDL-PL%
L_LDL_PL_pct	Phospholipids to Total Lipids in Large LDL percentage	Lipoprotein and lipid	E4_HYPERLIPNAS	Hyperlipidaemia, other/unspecified	Chapter IV Endocrine, nutritional and metabolic diseases	8:19324868:20324868	2390	0.121124	0.826853	rs34327087	0.0519225	Endocrine and metabolic	4	L-LDL-PL%
L_LDL_PL_pct	Phospholipids to Total Lipids in Large LDL percentage	Lipoprotein and lipid	E4_HYPERLIPNAS	Hyperlipidaemia, other/unspecified	Chapter IV Endocrine, nutritional and metabolic diseases	9:135655000:136655000	2141	0.000353813	0.999623	rs635634	0.999984	Endocrine and metabolic	4	L-LDL-PL%
L_LDL_PL_pct	Phospholipids to Total Lipids in Large LDL percentage	Lipoprotein and lipid	E4_LIPOPROT	Disorders of lipoprotein metabolism and other lipidaemias	Chapter IV Endocrine, nutritional and metabolic diseases	1:109317192:110317192	1644	0.00554342	0.994457	rs7528419	0.680329	Endocrine and metabolic	4	L-LDL-PL%
L_LDL_PL_pct	Phospholipids to Total Lipids in Large LDL percentage	Lipoprotein and lipid	E4_LIPOPROT	Disorders of lipoprotein metabolism and other lipidaemias	Chapter IV Endocrine, nutritional and metabolic diseases	1:234351165:235351165	1854	0.00405482	0.994991	rs496654	0.432766	Endocrine and metabolic	4	L-LDL-PL%
L_LDL_PL_pct	Phospholipids to Total Lipids in Large LDL percentage	Lipoprotein and lipid	E4_LIPOPROT	Disorders of lipoprotein metabolism and other lipidaemias	Chapter IV Endocrine, nutritional and metabolic diseases	1:26680088:27680088	1184	0.00154283	0.998457	rs79598313	0.710853	Endocrine and metabolic	4	L-LDL-PL%
L_LDL_PL_pct	Phospholipids to Total Lipids in Large LDL percentage	Lipoprotein and lipid	E4_LIPOPROT	Disorders of lipoprotein metabolism and other lipidaemias	Chapter IV Endocrine, nutritional and metabolic diseases	1:53746772:54746772	1623	0.00867835	0.991312	rs56144543	0.566142	Endocrine and metabolic	4	L-LDL-PL%
L_LDL_PL_pct	Phospholipids to Total Lipids in Large LDL percentage	Lipoprotein and lipid	E4_LIPOPROT	Disorders of lipoprotein metabolism and other lipidaemias	Chapter IV Endocrine, nutritional and metabolic diseases	1:55005647:56005647	2147	0	1	rs11591147	1	Endocrine and metabolic	4	L-LDL-PL%
L_LDL_PL_pct	Phospholipids to Total Lipids in Large LDL percentage	Lipoprotein and lipid	E4_LIPOPROT	Disorders of lipoprotein metabolism and other lipidaemias	Chapter IV Endocrine, nutritional and metabolic diseases	1:62601123:63601123	1782	0.099703	0.899427	rs636523	0.0565265	Endocrine and metabolic	4	L-LDL-PL%
L_LDL_PL_pct	Phospholipids to Total Lipids in Large LDL percentage	Lipoprotein and lipid	E4_LIPOPROT	Disorders of lipoprotein metabolism and other lipidaemias	Chapter IV Endocrine, nutritional and metabolic diseases	11:116148917:117148917	2013	0.000535599	0.999464	rs3741298	0.999578	Endocrine and metabolic	4	L-LDL-PL%
L_LDL_PL_pct	Phospholipids to Total Lipids in Large LDL percentage	Lipoprotein and lipid	E4_LIPOPROT	Disorders of lipoprotein metabolism and other lipidaemias	Chapter IV Endocrine, nutritional and metabolic diseases	11:125735667:126735667	2160	0.00926359	0.989865	rs7928577	0.408268	Endocrine and metabolic	4	L-LDL-PL%
L_LDL_PL_pct	Phospholipids to Total Lipids in Large LDL percentage	Lipoprotein and lipid	E4_LIPOPROT	Disorders of lipoprotein metabolism and other lipidaemias	Chapter IV Endocrine, nutritional and metabolic diseases	11:18132984:19132984	1989	0.0255007	0.882113	rs4369382	0.9398	Endocrine and metabolic	4	L-LDL-PL%
L_LDL_PL_pct	Phospholipids to Total Lipids in Large LDL percentage	Lipoprotein and lipid	E4_LIPOPROT	Disorders of lipoprotein metabolism and other lipidaemias	Chapter IV Endocrine, nutritional and metabolic diseases	11:61092362:62092362	1457	0.0243217	0.97567	rs174567	0.212488	Endocrine and metabolic	4	L-LDL-PL%
L_LDL_PL_pct	Phospholipids to Total Lipids in Large LDL percentage	Lipoprotein and lipid	E4_LIPOPROT	Disorders of lipoprotein metabolism and other lipidaemias	Chapter IV Endocrine, nutritional and metabolic diseases	12:120923285:121923285	1843	0.0354483	0.964452	rs2244608	0.37826	Endocrine and metabolic	4	L-LDL-PL%
L_LDL_PL_pct	Phospholipids to Total Lipids in Large LDL percentage	Lipoprotein and lipid	E4_LIPOPROT	Disorders of lipoprotein metabolism and other lipidaemias	Chapter IV Endocrine, nutritional and metabolic diseases	15:58223479:59223479	1813	0.00783451	0.908547	rs1077835	0.756196	Endocrine and metabolic	4	L-LDL-PL%
L_LDL_PL_pct	Phospholipids to Total Lipids in Large LDL percentage	Lipoprotein and lipid	E4_LIPOPROT	Disorders of lipoprotein metabolism and other lipidaemias	Chapter IV Endocrine, nutritional and metabolic diseases	16:71601525:72601525	1626	0.00534568	0.994654	rs34042070	0.773551	Endocrine and metabolic	4	L-LDL-PL%
L_LDL_PL_pct	Phospholipids to Total Lipids in Large LDL percentage	Lipoprotein and lipid	E4_LIPOPROT	Disorders of lipoprotein metabolism and other lipidaemias	Chapter IV Endocrine, nutritional and metabolic diseases	17:4192640:5192640	1889	7.03e-05	0.999887	rs79202680	0.999866	Endocrine and metabolic	4	L-LDL-PL%
L_LDL_PL_pct	Phospholipids to Total Lipids in Large LDL percentage	Lipoprotein and lipid	E4_LIPOPROT	Disorders of lipoprotein metabolism and other lipidaemias	Chapter IV Endocrine, nutritional and metabolic diseases	17:66581278:67581278	1625	0.000197436	0.999602	rs77542162	0.997155	Endocrine and metabolic	4	L-LDL-PL%
L_LDL_PL_pct	Phospholipids to Total Lipids in Large LDL percentage	Lipoprotein and lipid	E4_LIPOPROT	Disorders of lipoprotein metabolism and other lipidaemias	Chapter IV Endocrine, nutritional and metabolic diseases	19:10689937:11689937	1694	0.00906128	0.990939	rs73015024	0.760227	Endocrine and metabolic	4	L-LDL-PL%
L_LDL_PL_pct	Phospholipids to Total Lipids in Large LDL percentage	Lipoprotein and lipid	E4_LIPOPROT	Disorders of lipoprotein metabolism and other lipidaemias	Chapter IV Endocrine, nutritional and metabolic diseases	19:44819631:45819631	1917	0	1	rs7412	1	Endocrine and metabolic	4	L-LDL-PL%
L_LDL_PL_pct	Phospholipids to Total Lipids in Large LDL percentage	Lipoprotein and lipid	E4_LIPOPROT	Disorders of lipoprotein metabolism and other lipidaemias	Chapter IV Endocrine, nutritional and metabolic diseases	2:43574431:44574431	2136	0.0113844	0.988616	rs4299376	0.72808	Endocrine and metabolic	4	L-LDL-PL%
L_LDL_PL_pct	Phospholipids to Total Lipids in Large LDL percentage	Lipoprotein and lipid	E4_LIPOPROT	Disorders of lipoprotein metabolism and other lipidaemias	Chapter IV Endocrine, nutritional and metabolic diseases	20:17344684:18344684	2240	0.0158313	0.864135	rs2618566	0.979132	Endocrine and metabolic	4	L-LDL-PL%
L_LDL_PL_pct	Phospholipids to Total Lipids in Large LDL percentage	Lipoprotein and lipid	E4_LIPOPROT	Disorders of lipoprotein metabolism and other lipidaemias	Chapter IV Endocrine, nutritional and metabolic diseases	20:38665692:39665692	1629	0.00589577	0.994103	rs74698119	1	Endocrine and metabolic	4	L-LDL-PL%
L_LDL_PL_pct	Phospholipids to Total Lipids in Large LDL percentage	Lipoprotein and lipid	E4_LIPOPROT	Disorders of lipoprotein metabolism and other lipidaemias	Chapter IV Endocrine, nutritional and metabolic diseases	4:73020265:74020265	1529	8.53e-17	1	rs190671241	1	Endocrine and metabolic	4	L-LDL-PL%
L_LDL_PL_pct	Phospholipids to Total Lipids in Large LDL percentage	Lipoprotein and lipid	E4_LIPOPROT	Disorders of lipoprotein metabolism and other lipidaemias	Chapter IV Endocrine, nutritional and metabolic diseases	4:74293806:75293806	1471	0.101318	0.898682	rs185567543	0.999931	Endocrine and metabolic	4	L-LDL-PL%
L_LDL_PL_pct	Phospholipids to Total Lipids in Large LDL percentage	Lipoprotein and lipid	E4_LIPOPROT	Disorders of lipoprotein metabolism and other lipidaemias	Chapter IV Endocrine, nutritional and metabolic diseases	5:155897673:156897673	1902	0.00487582	0.995124	rs58198139	0.369849	Endocrine and metabolic	4	L-LDL-PL%
L_LDL_PL_pct	Phospholipids to Total Lipids in Large LDL percentage	Lipoprotein and lipid	E4_LIPOPROT	Disorders of lipoprotein metabolism and other lipidaemias	Chapter IV Endocrine, nutritional and metabolic diseases	5:74156539:75156539	1492	0.00738794	0.992612	rs17244834	0.314508	Endocrine and metabolic	4	L-LDL-PL%
L_LDL_PL_pct	Phospholipids to Total Lipids in Large LDL percentage	Lipoprotein and lipid	E4_LIPOPROT	Disorders of lipoprotein metabolism and other lipidaemias	Chapter IV Endocrine, nutritional and metabolic diseases	7:44080876:45080876	1532	5.31e-05	0.999947	rs41279633	1	Endocrine and metabolic	4	L-LDL-PL%
L_LDL_PL_pct	Phospholipids to Total Lipids in Large LDL percentage	Lipoprotein and lipid	E4_LIPOPROT	Disorders of lipoprotein metabolism and other lipidaemias	Chapter IV Endocrine, nutritional and metabolic diseases	8:126000031:127000031	1619	0.00845232	0.991548	rs2954021	0.955882	Endocrine and metabolic	4	L-LDL-PL%
L_LDL_PL_pct	Phospholipids to Total Lipids in Large LDL percentage	Lipoprotein and lipid	E4_LIPOPROT	Disorders of lipoprotein metabolism and other lipidaemias	Chapter IV Endocrine, nutritional and metabolic diseases	8:19324868:20324868	2390	0.0416251	0.958374	rs34327087	0.0503036	Endocrine and metabolic	4	L-LDL-PL%
L_LDL_PL_pct	Phospholipids to Total Lipids in Large LDL percentage	Lipoprotein and lipid	E4_LIPOPROT	Disorders of lipoprotein metabolism and other lipidaemias	Chapter IV Endocrine, nutritional and metabolic diseases	9:107165739:108165739	1996	0.00254508	0.996381	rs2740488	0.899004	Endocrine and metabolic	4	L-LDL-PL%
L_LDL_PL_pct	Phospholipids to Total Lipids in Large LDL percentage	Lipoprotein and lipid	E4_LIPOPROT	Disorders of lipoprotein metabolism and other lipidaemias	Chapter IV Endocrine, nutritional and metabolic diseases	9:135655000:136655000	2141	3.47e-06	0.999997	rs635634	1	Endocrine and metabolic	4	L-LDL-PL%
L_LDL_PL_pct	Phospholipids to Total Lipids in Large LDL percentage	Lipoprotein and lipid	E4_METABOLIA	Metabolic disorders	Chapter IV Endocrine, nutritional and metabolic diseases	1:109317192:110317192	1644	0.00488202	0.995118	rs7528419	0.758142	Endocrine and metabolic	4	L-LDL-PL%
L_LDL_PL_pct	Phospholipids to Total Lipids in Large LDL percentage	Lipoprotein and lipid	E4_METABOLIA	Metabolic disorders	Chapter IV Endocrine, nutritional and metabolic diseases	1:234351165:235351165	1854	0.0182744	0.826866	rs496654	0.372987	Endocrine and metabolic	4	L-LDL-PL%
L_LDL_PL_pct	Phospholipids to Total Lipids in Large LDL percentage	Lipoprotein and lipid	E4_METABOLIA	Metabolic disorders	Chapter IV Endocrine, nutritional and metabolic diseases	1:26680088:27680088	1184	0.00153981	0.998453	rs79598313	0.664561	Endocrine and metabolic	4	L-LDL-PL%
L_LDL_PL_pct	Phospholipids to Total Lipids in Large LDL percentage	Lipoprotein and lipid	E4_METABOLIA	Metabolic disorders	Chapter IV Endocrine, nutritional and metabolic diseases	1:53746772:54746772	1623	0.00374807	0.996131	rs56144543	0.66534	Endocrine and metabolic	4	L-LDL-PL%
L_LDL_PL_pct	Phospholipids to Total Lipids in Large LDL percentage	Lipoprotein and lipid	E4_METABOLIA	Metabolic disorders	Chapter IV Endocrine, nutritional and metabolic diseases	1:55005647:56005647	2147	0	1	rs11591147	1	Endocrine and metabolic	4	L-LDL-PL%
L_LDL_PL_pct	Phospholipids to Total Lipids in Large LDL percentage	Lipoprotein and lipid	E4_METABOLIA	Metabolic disorders	Chapter IV Endocrine, nutritional and metabolic diseases	1:62601123:63601123	1782	0.0936599	0.90074	rs636523	0.0540229	Endocrine and metabolic	4	L-LDL-PL%
L_LDL_PL_pct	Phospholipids to Total Lipids in Large LDL percentage	Lipoprotein and lipid	E4_METABOLIA	Metabolic disorders	Chapter IV Endocrine, nutritional and metabolic diseases	11:116148917:117148917	2013	0.000537272	0.999463	rs3741298	0.99836	Endocrine and metabolic	4	L-LDL-PL%
L_LDL_PL_pct	Phospholipids to Total Lipids in Large LDL percentage	Lipoprotein and lipid	E4_METABOLIA	Metabolic disorders	Chapter IV Endocrine, nutritional and metabolic diseases	11:125735667:126735667	2160	0.0391508	0.937712	rs7928577	0.405349	Endocrine and metabolic	4	L-LDL-PL%
L_LDL_PL_pct	Phospholipids to Total Lipids in Large LDL percentage	Lipoprotein and lipid	E4_METABOLIA	Metabolic disorders	Chapter IV Endocrine, nutritional and metabolic diseases	11:61092362:62092362	1457	0.0250068	0.962355	rs174567	0.244642	Endocrine and metabolic	4	L-LDL-PL%
L_LDL_PL_pct	Phospholipids to Total Lipids in Large LDL percentage	Lipoprotein and lipid	E4_METABOLIA	Metabolic disorders	Chapter IV Endocrine, nutritional and metabolic diseases	12:120923285:121923285	1843	0.0694885	0.926372	rs11065385	0.480155	Endocrine and metabolic	4	L-LDL-PL%
L_LDL_PL_pct	Phospholipids to Total Lipids in Large LDL percentage	Lipoprotein and lipid	E4_METABOLIA	Metabolic disorders	Chapter IV Endocrine, nutritional and metabolic diseases	16:71601525:72601525	1626	0.0230561	0.976944	rs34042070	0.651057	Endocrine and metabolic	4	L-LDL-PL%
L_LDL_PL_pct	Phospholipids to Total Lipids in Large LDL percentage	Lipoprotein and lipid	E4_METABOLIA	Metabolic disorders	Chapter IV Endocrine, nutritional and metabolic diseases	17:4192640:5192640	1889	0.000107279	0.999578	rs79202680	0.999786	Endocrine and metabolic	4	L-LDL-PL%
L_LDL_PL_pct	Phospholipids to Total Lipids in Large LDL percentage	Lipoprotein and lipid	E4_METABOLIA	Metabolic disorders	Chapter IV Endocrine, nutritional and metabolic diseases	17:66581278:67581278	1625	0.00085339	0.992217	rs77542162	0.996694	Endocrine and metabolic	4	L-LDL-PL%
L_LDL_PL_pct	Phospholipids to Total Lipids in Large LDL percentage	Lipoprotein and lipid	E4_METABOLIA	Metabolic disorders	Chapter IV Endocrine, nutritional and metabolic diseases	19:10689937:11689937	1694	0.0112718	0.988728	rs73015024	0.683096	Endocrine and metabolic	4	L-LDL-PL%
L_LDL_PL_pct	Phospholipids to Total Lipids in Large LDL percentage	Lipoprotein and lipid	E4_METABOLIA	Metabolic disorders	Chapter IV Endocrine, nutritional and metabolic diseases	19:44819631:45819631	1917	0	1	rs7412	1	Endocrine and metabolic	4	L-LDL-PL%
L_LDL_PL_pct	Phospholipids to Total Lipids in Large LDL percentage	Lipoprotein and lipid	E4_METABOLIA	Metabolic disorders	Chapter IV Endocrine, nutritional and metabolic diseases	2:43574431:44574431	2136	0.00130688	0.998693	rs4299376	0.539915	Endocrine and metabolic	4	L-LDL-PL%
L_LDL_PL_pct	Phospholipids to Total Lipids in Large LDL percentage	Lipoprotein and lipid	E4_METABOLIA	Metabolic disorders	Chapter IV Endocrine, nutritional and metabolic diseases	20:38665692:39665692	1629	0.0212294	0.977631	rs74698119	0.999733	Endocrine and metabolic	4	L-LDL-PL%
L_LDL_PL_pct	Phospholipids to Total Lipids in Large LDL percentage	Lipoprotein and lipid	E4_METABOLIA	Metabolic disorders	Chapter IV Endocrine, nutritional and metabolic diseases	4:73020265:74020265	1529	6.39e-12	1	rs190671241	1	Endocrine and metabolic	4	L-LDL-PL%
L_LDL_PL_pct	Phospholipids to Total Lipids in Large LDL percentage	Lipoprotein and lipid	E4_METABOLIA	Metabolic disorders	Chapter IV Endocrine, nutritional and metabolic diseases	4:74293806:75293806	1471	0.101404	0.898596	rs185567543	0.999075	Endocrine and metabolic	4	L-LDL-PL%
L_LDL_PL_pct	Phospholipids to Total Lipids in Large LDL percentage	Lipoprotein and lipid	E4_METABOLIA	Metabolic disorders	Chapter IV Endocrine, nutritional and metabolic diseases	5:155897673:156897673	1902	0.00644842	0.99143	rs58198139	0.405049	Endocrine and metabolic	4	L-LDL-PL%
L_LDL_PL_pct	Phospholipids to Total Lipids in Large LDL percentage	Lipoprotein and lipid	E4_METABOLIA	Metabolic disorders	Chapter IV Endocrine, nutritional and metabolic diseases	5:74156539:75156539	1492	0.00688129	0.993119	rs17244834	0.259676	Endocrine and metabolic	4	L-LDL-PL%
L_LDL_PL_pct	Phospholipids to Total Lipids in Large LDL percentage	Lipoprotein and lipid	E4_METABOLIA	Metabolic disorders	Chapter IV Endocrine, nutritional and metabolic diseases	7:21111970:22111970	2582	0.0515917	0.884246	rs55649657	0.427386	Endocrine and metabolic	4	L-LDL-PL%
L_LDL_PL_pct	Phospholipids to Total Lipids in Large LDL percentage	Lipoprotein and lipid	E4_METABOLIA	Metabolic disorders	Chapter IV Endocrine, nutritional and metabolic diseases	7:44080876:45080876	1532	0.000579355	0.999392	rs41279633	0.999997	Endocrine and metabolic	4	L-LDL-PL%
L_LDL_PL_pct	Phospholipids to Total Lipids in Large LDL percentage	Lipoprotein and lipid	E4_METABOLIA	Metabolic disorders	Chapter IV Endocrine, nutritional and metabolic diseases	8:126000031:127000031	1619	0.00682817	0.993172	rs2954021	0.980445	Endocrine and metabolic	4	L-LDL-PL%
L_LDL_PL_pct	Phospholipids to Total Lipids in Large LDL percentage	Lipoprotein and lipid	E4_METABOLIA	Metabolic disorders	Chapter IV Endocrine, nutritional and metabolic diseases	8:19324868:20324868	2390	0.0407824	0.959216	rs1372344	0.044842	Endocrine and metabolic	4	L-LDL-PL%
L_LDL_PL_pct	Phospholipids to Total Lipids in Large LDL percentage	Lipoprotein and lipid	E4_METABOLIA	Metabolic disorders	Chapter IV Endocrine, nutritional and metabolic diseases	9:107165739:108165739	1996	0.0376472	0.865943	rs2740488	0.905408	Endocrine and metabolic	4	L-LDL-PL%
L_LDL_PL_pct	Phospholipids to Total Lipids in Large LDL percentage	Lipoprotein and lipid	E4_METABOLIA	Metabolic disorders	Chapter IV Endocrine, nutritional and metabolic diseases	9:135655000:136655000	2141	0.000232493	0.999768	rs635634	0.999988	Endocrine and metabolic	4	L-LDL-PL%
L_VLDL_PL	Phospholipids in Large VLDL	Lipoprotein and lipid	E4_HYPERCHOL	Pure hypercholesterolaemia	Chapter IV Endocrine, nutritional and metabolic diseases	1:26487646:27487646	1286	0.0030236	0.996968	rs79598313	0.637744	Endocrine and metabolic	4	L-VLDL-PL
L_VLDL_PL	Phospholipids in Large VLDL	Lipoprotein and lipid	E4_HYPERCHOL	Pure hypercholesterolaemia	Chapter IV Endocrine, nutritional and metabolic diseases	1:62436912:63436912	1714	0.0937425	0.861034	rs1168030	0.0755035	Endocrine and metabolic	4	L-VLDL-PL
L_VLDL_PL	Phospholipids in Large VLDL	Lipoprotein and lipid	E4_HYPERCHOL	Pure hypercholesterolaemia	Chapter IV Endocrine, nutritional and metabolic diseases	11:61043961:62043961	1396	0.0145138	0.9854	rs174553	0.18369	Endocrine and metabolic	4	L-VLDL-PL
L_VLDL_PL	Phospholipids in Large VLDL	Lipoprotein and lipid	E4_HYPERCHOL	Pure hypercholesterolaemia	Chapter IV Endocrine, nutritional and metabolic diseases	16:56489590:57489590	2124	0.00559936	0.993133	rs247616	0.376987	Endocrine and metabolic	4	L-VLDL-PL
L_VLDL_PL	Phospholipids in Large VLDL	Lipoprotein and lipid	E4_HYPERCHOL	Pure hypercholesterolaemia	Chapter IV Endocrine, nutritional and metabolic diseases	2:165028876:166028876	1487	0.00942813	0.93502	rs13389219	0.506898	Endocrine and metabolic	4	L-VLDL-PL
L_VLDL_PL	Phospholipids in Large VLDL	Lipoprotein and lipid	E4_HYPERCHOL	Pure hypercholesterolaemia	Chapter IV Endocrine, nutritional and metabolic diseases	2:27230940:28230940	1211	0.0872605	0.912656	rs780095	0.999941	Endocrine and metabolic	4	L-VLDL-PL
L_VLDL_PL	Phospholipids in Large VLDL	Lipoprotein and lipid	E4_HYPERCHOL	Pure hypercholesterolaemia	Chapter IV Endocrine, nutritional and metabolic diseases	3:135432359:136432359	1184	0.0352389	0.822595	rs687339	0.678817	Endocrine and metabolic	4	L-VLDL-PL
L_VLDL_PL	Phospholipids in Large VLDL	Lipoprotein and lipid	E4_HYPERCHOL	Pure hypercholesterolaemia	Chapter IV Endocrine, nutritional and metabolic diseases	4:2952345:3952345	2209	0.0233828	0.975901	rs13108218	0.999824	Endocrine and metabolic	4	L-VLDL-PL
L_VLDL_PL	Phospholipids in Large VLDL	Lipoprotein and lipid	E4_HYPERCHOL	Pure hypercholesterolaemia	Chapter IV Endocrine, nutritional and metabolic diseases	5:74148603:75148603	1490	0.00715121	0.992836	rs17244834	0.229102	Endocrine and metabolic	4	L-VLDL-PL
L_VLDL_PL	Phospholipids in Large VLDL	Lipoprotein and lipid	E4_HYPERCHOL	Pure hypercholesterolaemia	Chapter IV Endocrine, nutritional and metabolic diseases	6:160510118:161510118	1987	0.00131287	0.998687	rs10455872	0.999973	Endocrine and metabolic	4	L-VLDL-PL
L_VLDL_PL	Phospholipids in Large VLDL	Lipoprotein and lipid	E4_HYPERCHOL	Pure hypercholesterolaemia	Chapter IV Endocrine, nutritional and metabolic diseases	8:125982077:126982077	1630	0.00149807	0.998502	rs2954021	0.999975	Endocrine and metabolic	4	L-VLDL-PL
L_VLDL_PL	Phospholipids in Large VLDL	Lipoprotein and lipid	E4_HYPERCHOL	Pure hypercholesterolaemia	Chapter IV Endocrine, nutritional and metabolic diseases	8:58888565:59888565	1968	0.0482497	0.880524	rs10107182	0.327887	Endocrine and metabolic	4	L-VLDL-PL
L_VLDL_PL	Phospholipids in Large VLDL	Lipoprotein and lipid	E4_LIPOPROT	Disorders of lipoprotein metabolism and other lipidaemias	Chapter IV Endocrine, nutritional and metabolic diseases	1:26487646:27487646	1286	0.00304641	0.996946	rs79598313	0.749578	Endocrine and metabolic	4	L-VLDL-PL
L_VLDL_PL	Phospholipids in Large VLDL	Lipoprotein and lipid	E4_LIPOPROT	Disorders of lipoprotein metabolism and other lipidaemias	Chapter IV Endocrine, nutritional and metabolic diseases	1:62436912:63436912	1714	0.100569	0.898573	rs1183260	0.0867264	Endocrine and metabolic	4	L-VLDL-PL
L_VLDL_PL	Phospholipids in Large VLDL	Lipoprotein and lipid	E4_LIPOPROT	Disorders of lipoprotein metabolism and other lipidaemias	Chapter IV Endocrine, nutritional and metabolic diseases	11:116148917:117148917	2013	7.92e-07	0.999999	rs3741298	1	Endocrine and metabolic	4	L-VLDL-PL
L_VLDL_PL	Phospholipids in Large VLDL	Lipoprotein and lipid	E4_LIPOPROT	Disorders of lipoprotein metabolism and other lipidaemias	Chapter IV Endocrine, nutritional and metabolic diseases	11:61043961:62043961	1396	0.0118939	0.988102	rs174553	0.241915	Endocrine and metabolic	4	L-VLDL-PL
L_VLDL_PL	Phospholipids in Large VLDL	Lipoprotein and lipid	E4_LIPOPROT	Disorders of lipoprotein metabolism and other lipidaemias	Chapter IV Endocrine, nutritional and metabolic diseases	16:56489590:57489590	2124	0.0050655	0.993905	rs247616	0.385245	Endocrine and metabolic	4	L-VLDL-PL
L_VLDL_PL	Phospholipids in Large VLDL	Lipoprotein and lipid	E4_LIPOPROT	Disorders of lipoprotein metabolism and other lipidaemias	Chapter IV Endocrine, nutritional and metabolic diseases	2:165028876:166028876	1487	0.00370932	0.995593	rs13389219	0.5163	Endocrine and metabolic	4	L-VLDL-PL
L_VLDL_PL	Phospholipids in Large VLDL	Lipoprotein and lipid	E4_LIPOPROT	Disorders of lipoprotein metabolism and other lipidaemias	Chapter IV Endocrine, nutritional and metabolic diseases	4:2952345:3952345	2209	0.0118269	0.985755	rs13108218	0.999164	Endocrine and metabolic	4	L-VLDL-PL
L_VLDL_PL	Phospholipids in Large VLDL	Lipoprotein and lipid	E4_LIPOPROT	Disorders of lipoprotein metabolism and other lipidaemias	Chapter IV Endocrine, nutritional and metabolic diseases	5:74148603:75148603	1490	0.00733123	0.992655	rs17244834	0.342975	Endocrine and metabolic	4	L-VLDL-PL
L_VLDL_PL	Phospholipids in Large VLDL	Lipoprotein and lipid	E4_LIPOPROT	Disorders of lipoprotein metabolism and other lipidaemias	Chapter IV Endocrine, nutritional and metabolic diseases	6:160510118:161510118	1987	0.000762263	0.999238	rs10455872	0.999984	Endocrine and metabolic	4	L-VLDL-PL
L_VLDL_PL	Phospholipids in Large VLDL	Lipoprotein and lipid	E4_LIPOPROT	Disorders of lipoprotein metabolism and other lipidaemias	Chapter IV Endocrine, nutritional and metabolic diseases	6:43257896:44257896	1624	0.00092514	0.995373	rs11967262	0.999211	Endocrine and metabolic	4	L-VLDL-PL
L_VLDL_PL	Phospholipids in Large VLDL	Lipoprotein and lipid	E4_LIPOPROT	Disorders of lipoprotein metabolism and other lipidaemias	Chapter IV Endocrine, nutritional and metabolic diseases	8:125982077:126982077	1630	0.000371044	0.999629	rs2954021	0.999998	Endocrine and metabolic	4	L-VLDL-PL
L_VLDL_PL	Phospholipids in Large VLDL	Lipoprotein and lipid	E4_LIPOPROT	Disorders of lipoprotein metabolism and other lipidaemias	Chapter IV Endocrine, nutritional and metabolic diseases	8:17755709:18755709	2918	0.0684454	0.819232	rs1961456	0.611348	Endocrine and metabolic	4	L-VLDL-PL
L_VLDL_PL	Phospholipids in Large VLDL	Lipoprotein and lipid	K11_CHOLELITH	Cholelithiasis	Chapter XI Diseases of the digestive system	11:61043961:62043961	1396	0.0319672	0.968033	rs174546	0.245805	Digestive	11	L-VLDL-PL
L_VLDL_PL	Phospholipids in Large VLDL	Lipoprotein and lipid	K11_CHOLELITH	Cholelithiasis	Chapter XI Diseases of the digestive system	15:43527885:44527885	858	0.00641147	0.867684	rs55707100	0.958547	Digestive	11	L-VLDL-PL
L_VLDL_PL	Phospholipids in Large VLDL	Lipoprotein and lipid	K11_CHOLELITH	Cholelithiasis	Chapter XI Diseases of the digestive system	2:27230940:28230940	1211	0.00306702	0.996933	rs780095	0.999786	Digestive	11	L-VLDL-PL
L_VLDL_PL	Phospholipids in Large VLDL	Lipoprotein and lipid	K11_CHOLELITH	Cholelithiasis	Chapter XI Diseases of the digestive system	22:38077515:39077515	1515	0.141973	0.855687	rs6001193	0.195477	Digestive	11	L-VLDL-PL
L_VLDL_PL	Phospholipids in Large VLDL	Lipoprotein and lipid	K11_CHOLELITH	Cholelithiasis	Chapter XI Diseases of the digestive system	5:74148603:75148603	1490	0.0211085	0.978716	rs10038095	0.25891	Digestive	11	L-VLDL-PL
L_VLDL_PL	Phospholipids in Large VLDL	Lipoprotein and lipid	K11_CHOLELITH	Cholelithiasis	Chapter XI Diseases of the digestive system	8:58888565:59888565	1968	0.00366984	0.996246	rs2326077	0.355522	Digestive	11	L-VLDL-PL
L_VLDL_PL_pct	Phospholipids to Total Lipids in Large VLDL percentage	Lipoprotein and lipid	E4_FH	Familial hypercholesterolemia	Chapter IV Endocrine, nutritional and metabolic diseases	1:109318530:110318530	1638	0.00269642	0.997304	rs646776	0.629468	Endocrine and metabolic	4	L-VLDL-PL%
L_VLDL_PL_pct	Phospholipids to Total Lipids in Large VLDL percentage	Lipoprotein and lipid	E4_FH	Familial hypercholesterolemia	Chapter IV Endocrine, nutritional and metabolic diseases	1:55005647:56005647	2137	2.02e-09	1	rs11591147	1	Endocrine and metabolic	4	L-VLDL-PL%
L_VLDL_PL_pct	Phospholipids to Total Lipids in Large VLDL percentage	Lipoprotein and lipid	E4_FH	Familial hypercholesterolemia	Chapter IV Endocrine, nutritional and metabolic diseases	12:120920807:121920807	1834	0.0493026	0.877127	rs2243458	0.481215	Endocrine and metabolic	4	L-VLDL-PL%
L_VLDL_PL_pct	Phospholipids to Total Lipids in Large VLDL percentage	Lipoprotein and lipid	E4_FH	Familial hypercholesterolemia	Chapter IV Endocrine, nutritional and metabolic diseases	19:10702306:11702306	1689	0.0331013	0.966899	rs6511720	0.582825	Endocrine and metabolic	4	L-VLDL-PL%
L_VLDL_PL_pct	Phospholipids to Total Lipids in Large VLDL percentage	Lipoprotein and lipid	E4_FH	Familial hypercholesterolemia	Chapter IV Endocrine, nutritional and metabolic diseases	19:44912079:45912079	1878	1.43e-11	1	rs7412	1	Endocrine and metabolic	4	L-VLDL-PL%
L_VLDL_PL_pct	Phospholipids to Total Lipids in Large VLDL percentage	Lipoprotein and lipid	E4_FH	Familial hypercholesterolemia	Chapter IV Endocrine, nutritional and metabolic diseases	4:71878510:72878510	1579	0.064775	0.837885	rs191475137	0.999951	Endocrine and metabolic	4	L-VLDL-PL%
L_VLDL_PL_pct	Phospholipids to Total Lipids in Large VLDL percentage	Lipoprotein and lipid	E4_FH	Familial hypercholesterolemia	Chapter IV Endocrine, nutritional and metabolic diseases	4:73020265:74020265	1521	3.43e-05	0.999949	rs190671241	1	Endocrine and metabolic	4	L-VLDL-PL%
L_VLDL_PL_pct	Phospholipids to Total Lipids in Large VLDL percentage	Lipoprotein and lipid	E4_FH	Familial hypercholesterolemia	Chapter IV Endocrine, nutritional and metabolic diseases	4:74153273:75153273	1413	0.00213907	0.997795	rs185567543	0.555601	Endocrine and metabolic	4	L-VLDL-PL%
L_VLDL_PL_pct	Phospholipids to Total Lipids in Large VLDL percentage	Lipoprotein and lipid	E4_FH	Familial hypercholesterolemia	Chapter IV Endocrine, nutritional and metabolic diseases	5:74273420:75273420	1567	0.00926369	0.990258	rs2878419	0.210227	Endocrine and metabolic	4	L-VLDL-PL%
L_VLDL_PL_pct	Phospholipids to Total Lipids in Large VLDL percentage	Lipoprotein and lipid	E4_FH	Familial hypercholesterolemia	Chapter IV Endocrine, nutritional and metabolic diseases	8:125986409:126986409	1628	0.0130986	0.9869	rs17321515	0.40205	Endocrine and metabolic	4	L-VLDL-PL%
L_VLDL_PL_pct	Phospholipids to Total Lipids in Large VLDL percentage	Lipoprotein and lipid	E4_FH	Familial hypercholesterolemia	Chapter IV Endocrine, nutritional and metabolic diseases	9:135655000:136655000	2126	0.00026921	0.999686	rs635634	0.999998	Endocrine and metabolic	4	L-VLDL-PL%
L_VLDL_PL_pct	Phospholipids to Total Lipids in Large VLDL percentage	Lipoprotein and lipid	E4_HYPERCHOL	Pure hypercholesterolaemia	Chapter IV Endocrine, nutritional and metabolic diseases	1:109318530:110318530	1638	0.00301345	0.996987	rs646776	0.501983	Endocrine and metabolic	4	L-VLDL-PL%
L_VLDL_PL_pct	Phospholipids to Total Lipids in Large VLDL percentage	Lipoprotein and lipid	E4_HYPERCHOL	Pure hypercholesterolaemia	Chapter IV Endocrine, nutritional and metabolic diseases	1:234357676:235357676	1839	0.00732026	0.992484	rs496800	0.313487	Endocrine and metabolic	4	L-VLDL-PL%
L_VLDL_PL_pct	Phospholipids to Total Lipids in Large VLDL percentage	Lipoprotein and lipid	E4_HYPERCHOL	Pure hypercholesterolaemia	Chapter IV Endocrine, nutritional and metabolic diseases	1:53746772:54746772	1616	0.0877632	0.904332	rs56144543	0.677035	Endocrine and metabolic	4	L-VLDL-PL%
L_VLDL_PL_pct	Phospholipids to Total Lipids in Large VLDL percentage	Lipoprotein and lipid	E4_HYPERCHOL	Pure hypercholesterolaemia	Chapter IV Endocrine, nutritional and metabolic diseases	1:55005647:56005647	2137	0	1	rs11591147	1	Endocrine and metabolic	4	L-VLDL-PL%
L_VLDL_PL_pct	Phospholipids to Total Lipids in Large VLDL percentage	Lipoprotein and lipid	E4_HYPERCHOL	Pure hypercholesterolaemia	Chapter IV Endocrine, nutritional and metabolic diseases	11:18153712:19153712	2007	0.0122569	0.926892	rs10832961	0.749793	Endocrine and metabolic	4	L-VLDL-PL%
L_VLDL_PL_pct	Phospholipids to Total Lipids in Large VLDL percentage	Lipoprotein and lipid	E4_HYPERCHOL	Pure hypercholesterolaemia	Chapter IV Endocrine, nutritional and metabolic diseases	11:61100342:62100342	1450	0.0335762	0.966233	rs174574	0.98406	Endocrine and metabolic	4	L-VLDL-PL%
L_VLDL_PL_pct	Phospholipids to Total Lipids in Large VLDL percentage	Lipoprotein and lipid	E4_HYPERCHOL	Pure hypercholesterolaemia	Chapter IV Endocrine, nutritional and metabolic diseases	12:120920807:121920807	1834	0.016894	0.982991	rs1169292	0.478856	Endocrine and metabolic	4	L-VLDL-PL%
L_VLDL_PL_pct	Phospholipids to Total Lipids in Large VLDL percentage	Lipoprotein and lipid	E4_HYPERCHOL	Pure hypercholesterolaemia	Chapter IV Endocrine, nutritional and metabolic diseases	15:58223479:59223479	1799	0.0173487	0.804716	rs1077835	0.971512	Endocrine and metabolic	4	L-VLDL-PL%
L_VLDL_PL_pct	Phospholipids to Total Lipids in Large VLDL percentage	Lipoprotein and lipid	E4_HYPERCHOL	Pure hypercholesterolaemia	Chapter IV Endocrine, nutritional and metabolic diseases	19:10702306:11702306	1689	0.0138915	0.986108	rs73015024	0.544436	Endocrine and metabolic	4	L-VLDL-PL%
L_VLDL_PL_pct	Phospholipids to Total Lipids in Large VLDL percentage	Lipoprotein and lipid	E4_HYPERCHOL	Pure hypercholesterolaemia	Chapter IV Endocrine, nutritional and metabolic diseases	19:44912079:45912079	1878	0	1	rs7412	1	Endocrine and metabolic	4	L-VLDL-PL%
L_VLDL_PL_pct	Phospholipids to Total Lipids in Large VLDL percentage	Lipoprotein and lipid	E4_HYPERCHOL	Pure hypercholesterolaemia	Chapter IV Endocrine, nutritional and metabolic diseases	20:38665692:39665692	1623	0.0166172	0.981099	rs74698119	0.997647	Endocrine and metabolic	4	L-VLDL-PL%
L_VLDL_PL_pct	Phospholipids to Total Lipids in Large VLDL percentage	Lipoprotein and lipid	E4_HYPERCHOL	Pure hypercholesterolaemia	Chapter IV Endocrine, nutritional and metabolic diseases	4:73020265:74020265	1521	3.33e-15	1	rs190671241	1	Endocrine and metabolic	4	L-VLDL-PL%
L_VLDL_PL_pct	Phospholipids to Total Lipids in Large VLDL percentage	Lipoprotein and lipid	E4_HYPERCHOL	Pure hypercholesterolaemia	Chapter IV Endocrine, nutritional and metabolic diseases	4:74153273:75153273	1413	0.00369185	0.996308	rs185567543	0.973515	Endocrine and metabolic	4	L-VLDL-PL%
L_VLDL_PL_pct	Phospholipids to Total Lipids in Large VLDL percentage	Lipoprotein and lipid	E4_HYPERCHOL	Pure hypercholesterolaemia	Chapter IV Endocrine, nutritional and metabolic diseases	5:155899039:156899039	1899	0.00878738	0.991175	rs58198139	0.276506	Endocrine and metabolic	4	L-VLDL-PL%
L_VLDL_PL_pct	Phospholipids to Total Lipids in Large VLDL percentage	Lipoprotein and lipid	E4_HYPERCHOL	Pure hypercholesterolaemia	Chapter IV Endocrine, nutritional and metabolic diseases	5:74273420:75273420	1567	0.0066638	0.993336	rs2878419	0.348019	Endocrine and metabolic	4	L-VLDL-PL%
L_VLDL_PL_pct	Phospholipids to Total Lipids in Large VLDL percentage	Lipoprotein and lipid	E4_HYPERCHOL	Pure hypercholesterolaemia	Chapter IV Endocrine, nutritional and metabolic diseases	8:125986409:126986409	1628	0.0082046	0.991795	rs2954021	0.71364	Endocrine and metabolic	4	L-VLDL-PL%
L_VLDL_PL_pct	Phospholipids to Total Lipids in Large VLDL percentage	Lipoprotein and lipid	E4_HYPERCHOL	Pure hypercholesterolaemia	Chapter IV Endocrine, nutritional and metabolic diseases	8:8684691:9684691	3049	0.0237183	0.848165	rs1461729	0.472782	Endocrine and metabolic	4	L-VLDL-PL%
L_VLDL_PL_pct	Phospholipids to Total Lipids in Large VLDL percentage	Lipoprotein and lipid	E4_HYPERCHOL	Pure hypercholesterolaemia	Chapter IV Endocrine, nutritional and metabolic diseases	9:107161742:108161742	1992	0.00588387	0.989034	rs2740488	0.946375	Endocrine and metabolic	4	L-VLDL-PL%
L_VLDL_PL_pct	Phospholipids to Total Lipids in Large VLDL percentage	Lipoprotein and lipid	E4_HYPERCHOL	Pure hypercholesterolaemia	Chapter IV Endocrine, nutritional and metabolic diseases	9:135655000:136655000	2126	6.25e-06	0.999994	rs635634	1	Endocrine and metabolic	4	L-VLDL-PL%
L_VLDL_PL_pct	Phospholipids to Total Lipids in Large VLDL percentage	Lipoprotein and lipid	E4_HYPERLIPNAS	Hyperlipidaemia, other/unspecified	Chapter IV Endocrine, nutritional and metabolic diseases	1:109318530:110318530	1638	0.00382033	0.99618	rs646776	0.532998	Endocrine and metabolic	4	L-VLDL-PL%
L_VLDL_PL_pct	Phospholipids to Total Lipids in Large VLDL percentage	Lipoprotein and lipid	E4_HYPERLIPNAS	Hyperlipidaemia, other/unspecified	Chapter IV Endocrine, nutritional and metabolic diseases	1:53746772:54746772	1616	0.00421298	0.986205	rs56144543	0.876539	Endocrine and metabolic	4	L-VLDL-PL%
L_VLDL_PL_pct	Phospholipids to Total Lipids in Large VLDL percentage	Lipoprotein and lipid	E4_HYPERLIPNAS	Hyperlipidaemia, other/unspecified	Chapter IV Endocrine, nutritional and metabolic diseases	1:55005647:56005647	2137	1.28e-14	1	rs11591147	1	Endocrine and metabolic	4	L-VLDL-PL%
L_VLDL_PL_pct	Phospholipids to Total Lipids in Large VLDL percentage	Lipoprotein and lipid	E4_HYPERLIPNAS	Hyperlipidaemia, other/unspecified	Chapter IV Endocrine, nutritional and metabolic diseases	19:10702306:11702306	1689	0.00176131	0.998239	rs6511720	0.963154	Endocrine and metabolic	4	L-VLDL-PL%
L_VLDL_PL_pct	Phospholipids to Total Lipids in Large VLDL percentage	Lipoprotein and lipid	E4_HYPERLIPNAS	Hyperlipidaemia, other/unspecified	Chapter IV Endocrine, nutritional and metabolic diseases	19:44912079:45912079	1878	0	1	rs7412	1	Endocrine and metabolic	4	L-VLDL-PL%
L_VLDL_PL_pct	Phospholipids to Total Lipids in Large VLDL percentage	Lipoprotein and lipid	E4_HYPERLIPNAS	Hyperlipidaemia, other/unspecified	Chapter IV Endocrine, nutritional and metabolic diseases	4:73020265:74020265	1521	5.47e-06	0.999994	rs190671241	1	Endocrine and metabolic	4	L-VLDL-PL%
L_VLDL_PL_pct	Phospholipids to Total Lipids in Large VLDL percentage	Lipoprotein and lipid	E4_HYPERLIPNAS	Hyperlipidaemia, other/unspecified	Chapter IV Endocrine, nutritional and metabolic diseases	4:74153273:75153273	1413	0.0026009	0.997399	rs185567543	0.725481	Endocrine and metabolic	4	L-VLDL-PL%
L_VLDL_PL_pct	Phospholipids to Total Lipids in Large VLDL percentage	Lipoprotein and lipid	E4_HYPERLIPNAS	Hyperlipidaemia, other/unspecified	Chapter IV Endocrine, nutritional and metabolic diseases	5:74273420:75273420	1567	0.0106948	0.98893	rs2878419	0.29826	Endocrine and metabolic	4	L-VLDL-PL%
L_VLDL_PL_pct	Phospholipids to Total Lipids in Large VLDL percentage	Lipoprotein and lipid	E4_HYPERLIPNAS	Hyperlipidaemia, other/unspecified	Chapter IV Endocrine, nutritional and metabolic diseases	8:125986409:126986409	1628	0.110576	0.88942	rs2954021	0.665494	Endocrine and metabolic	4	L-VLDL-PL%
L_VLDL_PL_pct	Phospholipids to Total Lipids in Large VLDL percentage	Lipoprotein and lipid	E4_HYPERLIPNAS	Hyperlipidaemia, other/unspecified	Chapter IV Endocrine, nutritional and metabolic diseases	9:135655000:136655000	2126	0.000353702	0.999623	rs635634	0.999994	Endocrine and metabolic	4	L-VLDL-PL%
L_VLDL_PL_pct	Phospholipids to Total Lipids in Large VLDL percentage	Lipoprotein and lipid	E4_LIPOPROT	Disorders of lipoprotein metabolism and other lipidaemias	Chapter IV Endocrine, nutritional and metabolic diseases	1:109318530:110318530	1638	0.00306782	0.996932	rs629301	0.525505	Endocrine and metabolic	4	L-VLDL-PL%
L_VLDL_PL_pct	Phospholipids to Total Lipids in Large VLDL percentage	Lipoprotein and lipid	E4_LIPOPROT	Disorders of lipoprotein metabolism and other lipidaemias	Chapter IV Endocrine, nutritional and metabolic diseases	1:234357676:235357676	1839	0.00699996	0.99149	rs496800	0.390095	Endocrine and metabolic	4	L-VLDL-PL%
L_VLDL_PL_pct	Phospholipids to Total Lipids in Large VLDL percentage	Lipoprotein and lipid	E4_LIPOPROT	Disorders of lipoprotein metabolism and other lipidaemias	Chapter IV Endocrine, nutritional and metabolic diseases	1:53746772:54746772	1616	0.00742044	0.992531	rs56144543	0.738834	Endocrine and metabolic	4	L-VLDL-PL%
L_VLDL_PL_pct	Phospholipids to Total Lipids in Large VLDL percentage	Lipoprotein and lipid	E4_LIPOPROT	Disorders of lipoprotein metabolism and other lipidaemias	Chapter IV Endocrine, nutritional and metabolic diseases	1:55005647:56005647	2137	0	1	rs11591147	1	Endocrine and metabolic	4	L-VLDL-PL%
L_VLDL_PL_pct	Phospholipids to Total Lipids in Large VLDL percentage	Lipoprotein and lipid	E4_LIPOPROT	Disorders of lipoprotein metabolism and other lipidaemias	Chapter IV Endocrine, nutritional and metabolic diseases	11:18153712:19153712	2007	0.0177216	0.934452	rs10832961	0.78301	Endocrine and metabolic	4	L-VLDL-PL%
L_VLDL_PL_pct	Phospholipids to Total Lipids in Large VLDL percentage	Lipoprotein and lipid	E4_LIPOPROT	Disorders of lipoprotein metabolism and other lipidaemias	Chapter IV Endocrine, nutritional and metabolic diseases	11:61100342:62100342	1450	0.0406349	0.959352	rs174574	0.977726	Endocrine and metabolic	4	L-VLDL-PL%
L_VLDL_PL_pct	Phospholipids to Total Lipids in Large VLDL percentage	Lipoprotein and lipid	E4_LIPOPROT	Disorders of lipoprotein metabolism and other lipidaemias	Chapter IV Endocrine, nutritional and metabolic diseases	12:120920807:121920807	1834	0.0109093	0.989058	rs2243458	0.459067	Endocrine and metabolic	4	L-VLDL-PL%
L_VLDL_PL_pct	Phospholipids to Total Lipids in Large VLDL percentage	Lipoprotein and lipid	E4_LIPOPROT	Disorders of lipoprotein metabolism and other lipidaemias	Chapter IV Endocrine, nutritional and metabolic diseases	15:58223479:59223479	1799	0.00679329	0.918484	rs1077835	0.974419	Endocrine and metabolic	4	L-VLDL-PL%
L_VLDL_PL_pct	Phospholipids to Total Lipids in Large VLDL percentage	Lipoprotein and lipid	E4_LIPOPROT	Disorders of lipoprotein metabolism and other lipidaemias	Chapter IV Endocrine, nutritional and metabolic diseases	19:10702306:11702306	1689	0.00695193	0.993048	rs6511720	0.678173	Endocrine and metabolic	4	L-VLDL-PL%
L_VLDL_PL_pct	Phospholipids to Total Lipids in Large VLDL percentage	Lipoprotein and lipid	E4_LIPOPROT	Disorders of lipoprotein metabolism and other lipidaemias	Chapter IV Endocrine, nutritional and metabolic diseases	19:44912079:45912079	1878	0	1	rs7412	1	Endocrine and metabolic	4	L-VLDL-PL%
L_VLDL_PL_pct	Phospholipids to Total Lipids in Large VLDL percentage	Lipoprotein and lipid	E4_LIPOPROT	Disorders of lipoprotein metabolism and other lipidaemias	Chapter IV Endocrine, nutritional and metabolic diseases	20:38665692:39665692	1623	0.00529388	0.994278	rs74698119	0.999747	Endocrine and metabolic	4	L-VLDL-PL%
L_VLDL_PL_pct	Phospholipids to Total Lipids in Large VLDL percentage	Lipoprotein and lipid	E4_LIPOPROT	Disorders of lipoprotein metabolism and other lipidaemias	Chapter IV Endocrine, nutritional and metabolic diseases	4:73020265:74020265	1521	8.53e-17	1	rs190671241	1	Endocrine and metabolic	4	L-VLDL-PL%
L_VLDL_PL_pct	Phospholipids to Total Lipids in Large VLDL percentage	Lipoprotein and lipid	E4_LIPOPROT	Disorders of lipoprotein metabolism and other lipidaemias	Chapter IV Endocrine, nutritional and metabolic diseases	4:74153273:75153273	1413	0.00337887	0.996621	rs185567543	0.99997	Endocrine and metabolic	4	L-VLDL-PL%
L_VLDL_PL_pct	Phospholipids to Total Lipids in Large VLDL percentage	Lipoprotein and lipid	E4_LIPOPROT	Disorders of lipoprotein metabolism and other lipidaemias	Chapter IV Endocrine, nutritional and metabolic diseases	5:155899039:156899039	1899	0.00590731	0.994092	rs58198139	0.301383	Endocrine and metabolic	4	L-VLDL-PL%
L_VLDL_PL_pct	Phospholipids to Total Lipids in Large VLDL percentage	Lipoprotein and lipid	E4_LIPOPROT	Disorders of lipoprotein metabolism and other lipidaemias	Chapter IV Endocrine, nutritional and metabolic diseases	5:74273420:75273420	1567	0.00672618	0.993274	rs2878419	0.367652	Endocrine and metabolic	4	L-VLDL-PL%
L_VLDL_PL_pct	Phospholipids to Total Lipids in Large VLDL percentage	Lipoprotein and lipid	E4_LIPOPROT	Disorders of lipoprotein metabolism and other lipidaemias	Chapter IV Endocrine, nutritional and metabolic diseases	8:125986409:126986409	1628	0.00565197	0.994348	rs2954021	0.93807	Endocrine and metabolic	4	L-VLDL-PL%
L_VLDL_PL_pct	Phospholipids to Total Lipids in Large VLDL percentage	Lipoprotein and lipid	E4_LIPOPROT	Disorders of lipoprotein metabolism and other lipidaemias	Chapter IV Endocrine, nutritional and metabolic diseases	8:8684691:9684691	3049	0.016027	0.896322	rs1461729	0.422873	Endocrine and metabolic	4	L-VLDL-PL%
L_VLDL_PL_pct	Phospholipids to Total Lipids in Large VLDL percentage	Lipoprotein and lipid	E4_LIPOPROT	Disorders of lipoprotein metabolism and other lipidaemias	Chapter IV Endocrine, nutritional and metabolic diseases	9:107161742:108161742	1992	0.00237995	0.996596	rs2740488	0.924814	Endocrine and metabolic	4	L-VLDL-PL%
L_VLDL_PL_pct	Phospholipids to Total Lipids in Large VLDL percentage	Lipoprotein and lipid	E4_LIPOPROT	Disorders of lipoprotein metabolism and other lipidaemias	Chapter IV Endocrine, nutritional and metabolic diseases	9:135655000:136655000	2126	3.41e-06	0.999997	rs635634	1	Endocrine and metabolic	4	L-VLDL-PL%
L_VLDL_PL_pct	Phospholipids to Total Lipids in Large VLDL percentage	Lipoprotein and lipid	E4_METABOLIA	Metabolic disorders	Chapter IV Endocrine, nutritional and metabolic diseases	1:109318530:110318530	1638	0.00280478	0.997195	rs629301	0.501115	Endocrine and metabolic	4	L-VLDL-PL%
L_VLDL_PL_pct	Phospholipids to Total Lipids in Large VLDL percentage	Lipoprotein and lipid	E4_METABOLIA	Metabolic disorders	Chapter IV Endocrine, nutritional and metabolic diseases	1:53746772:54746772	1616	0.00286331	0.99702	rs56144543	0.812348	Endocrine and metabolic	4	L-VLDL-PL%
L_VLDL_PL_pct	Phospholipids to Total Lipids in Large VLDL percentage	Lipoprotein and lipid	E4_METABOLIA	Metabolic disorders	Chapter IV Endocrine, nutritional and metabolic diseases	1:55005647:56005647	2137	0	1	rs11591147	1	Endocrine and metabolic	4	L-VLDL-PL%
L_VLDL_PL_pct	Phospholipids to Total Lipids in Large VLDL percentage	Lipoprotein and lipid	E4_METABOLIA	Metabolic disorders	Chapter IV Endocrine, nutritional and metabolic diseases	11:61100342:62100342	1450	0.0434567	0.934949	rs174574	0.977792	Endocrine and metabolic	4	L-VLDL-PL%
L_VLDL_PL_pct	Phospholipids to Total Lipids in Large VLDL percentage	Lipoprotein and lipid	E4_METABOLIA	Metabolic disorders	Chapter IV Endocrine, nutritional and metabolic diseases	12:120920807:121920807	1834	0.0182192	0.980652	rs1169292	0.405197	Endocrine and metabolic	4	L-VLDL-PL%
L_VLDL_PL_pct	Phospholipids to Total Lipids in Large VLDL percentage	Lipoprotein and lipid	E4_METABOLIA	Metabolic disorders	Chapter IV Endocrine, nutritional and metabolic diseases	19:10702306:11702306	1689	0.0142294	0.985771	rs6511720	0.536057	Endocrine and metabolic	4	L-VLDL-PL%
L_VLDL_PL_pct	Phospholipids to Total Lipids in Large VLDL percentage	Lipoprotein and lipid	E4_METABOLIA	Metabolic disorders	Chapter IV Endocrine, nutritional and metabolic diseases	19:44912079:45912079	1878	0	1	rs7412	1	Endocrine and metabolic	4	L-VLDL-PL%
L_VLDL_PL_pct	Phospholipids to Total Lipids in Large VLDL percentage	Lipoprotein and lipid	E4_METABOLIA	Metabolic disorders	Chapter IV Endocrine, nutritional and metabolic diseases	20:38665692:39665692	1623	0.0192432	0.978277	rs74698119	0.996747	Endocrine and metabolic	4	L-VLDL-PL%
L_VLDL_PL_pct	Phospholipids to Total Lipids in Large VLDL percentage	Lipoprotein and lipid	E4_METABOLIA	Metabolic disorders	Chapter IV Endocrine, nutritional and metabolic diseases	4:73020265:74020265	1521	6.39e-12	1	rs190671241	1	Endocrine and metabolic	4	L-VLDL-PL%
L_VLDL_PL_pct	Phospholipids to Total Lipids in Large VLDL percentage	Lipoprotein and lipid	E4_METABOLIA	Metabolic disorders	Chapter IV Endocrine, nutritional and metabolic diseases	4:74153273:75153273	1413	0.00338449	0.996616	rs185567543	0.999466	Endocrine and metabolic	4	L-VLDL-PL%
L_VLDL_PL_pct	Phospholipids to Total Lipids in Large VLDL percentage	Lipoprotein and lipid	E4_METABOLIA	Metabolic disorders	Chapter IV Endocrine, nutritional and metabolic diseases	5:155899039:156899039	1899	0.00758873	0.989963	rs58198139	0.323963	Endocrine and metabolic	4	L-VLDL-PL%
L_VLDL_PL_pct	Phospholipids to Total Lipids in Large VLDL percentage	Lipoprotein and lipid	E4_METABOLIA	Metabolic disorders	Chapter IV Endocrine, nutritional and metabolic diseases	5:74273420:75273420	1567	0.0069257	0.993074	rs2878419	0.321528	Endocrine and metabolic	4	L-VLDL-PL%
L_VLDL_PL_pct	Phospholipids to Total Lipids in Large VLDL percentage	Lipoprotein and lipid	E4_METABOLIA	Metabolic disorders	Chapter IV Endocrine, nutritional and metabolic diseases	8:125986409:126986409	1628	0.0045811	0.995419	rs2954021	0.975323	Endocrine and metabolic	4	L-VLDL-PL%
L_VLDL_PL_pct	Phospholipids to Total Lipids in Large VLDL percentage	Lipoprotein and lipid	E4_METABOLIA	Metabolic disorders	Chapter IV Endocrine, nutritional and metabolic diseases	9:107161742:108161742	1992	0.036012	0.871641	rs2740488	0.92971	Endocrine and metabolic	4	L-VLDL-PL%
L_VLDL_PL_pct	Phospholipids to Total Lipids in Large VLDL percentage	Lipoprotein and lipid	E4_METABOLIA	Metabolic disorders	Chapter IV Endocrine, nutritional and metabolic diseases	9:135655000:136655000	2126	0.000232424	0.999768	rs635634	0.999996	Endocrine and metabolic	4	L-VLDL-PL%
LA	Linoleic Acid	Fatty acids	E4_HYPERCHOL	Pure hypercholesterolaemia	Chapter IV Endocrine, nutritional and metabolic diseases	1:109318530:110318530	1647	0.00302871	0.996971	rs646776	0.524808	Endocrine and metabolic	4	LA
LA	Linoleic Acid	Fatty acids	E4_HYPERCHOL	Pure hypercholesterolaemia	Chapter IV Endocrine, nutritional and metabolic diseases	1:234357676:235357676	1847	0.00683234	0.992983	rs496654	0.280788	Endocrine and metabolic	4	LA
LA	Linoleic Acid	Fatty acids	E4_HYPERCHOL	Pure hypercholesterolaemia	Chapter IV Endocrine, nutritional and metabolic diseases	1:26784913:27784913	1142	0.000676409	0.999323	rs79598313	0.962323	Endocrine and metabolic	4	LA
LA	Linoleic Acid	Fatty acids	E4_HYPERCHOL	Pure hypercholesterolaemia	Chapter IV Endocrine, nutritional and metabolic diseases	1:55005647:56005647	2146	0	1	rs11591147	1	Endocrine and metabolic	4	LA
LA	Linoleic Acid	Fatty acids	E4_HYPERCHOL	Pure hypercholesterolaemia	Chapter IV Endocrine, nutritional and metabolic diseases	1:62622859:63622859	1764	0.0948135	0.857516	rs1168104	0.150192	Endocrine and metabolic	4	LA
LA	Linoleic Acid	Fatty acids	E4_HYPERCHOL	Pure hypercholesterolaemia	Chapter IV Endocrine, nutritional and metabolic diseases	11:18164241:19164241	2009	0.0141525	0.898405	rs10832961	0.512749	Endocrine and metabolic	4	LA
LA	Linoleic Acid	Fatty acids	E4_HYPERCHOL	Pure hypercholesterolaemia	Chapter IV Endocrine, nutritional and metabolic diseases	11:61088305:62088305	1451	0.0213595	0.978517	rs174564	0.689818	Endocrine and metabolic	4	LA
LA	Linoleic Acid	Fatty acids	E4_HYPERCHOL	Pure hypercholesterolaemia	Chapter IV Endocrine, nutritional and metabolic diseases	12:120916988:121916988	1847	0.00468584	0.995268	rs1169288	0.818691	Endocrine and metabolic	4	LA
LA	Linoleic Acid	Fatty acids	E4_HYPERCHOL	Pure hypercholesterolaemia	Chapter IV Endocrine, nutritional and metabolic diseases	16:56487015:57487015	2122	0.00434047	0.994633	rs12446515	0.576102	Endocrine and metabolic	4	LA
LA	Linoleic Acid	Fatty acids	E4_HYPERCHOL	Pure hypercholesterolaemia	Chapter IV Endocrine, nutritional and metabolic diseases	16:71640553:72640553	1602	0.00375521	0.996239	rs3794695	0.397242	Endocrine and metabolic	4	LA
LA	Linoleic Acid	Fatty acids	E4_HYPERCHOL	Pure hypercholesterolaemia	Chapter IV Endocrine, nutritional and metabolic diseases	17:66581278:67581278	1629	0.000458604	0.998524	rs77542162	0.995977	Endocrine and metabolic	4	LA
LA	Linoleic Acid	Fatty acids	E4_HYPERCHOL	Pure hypercholesterolaemia	Chapter IV Endocrine, nutritional and metabolic diseases	19:10690110:11690110	1693	0.0129309	0.987069	rs73015024	0.337428	Endocrine and metabolic	4	LA
LA	Linoleic Acid	Fatty acids	E4_HYPERCHOL	Pure hypercholesterolaemia	Chapter IV Endocrine, nutritional and metabolic diseases	19:44912079:45912079	1889	0	1	rs7412	1	Endocrine and metabolic	4	LA
LA	Linoleic Acid	Fatty acids	E4_HYPERCHOL	Pure hypercholesterolaemia	Chapter IV Endocrine, nutritional and metabolic diseases	2:43578853:44578853	2132	0.00412353	0.995876	rs4614977	0.707136	Endocrine and metabolic	4	LA
LA	Linoleic Acid	Fatty acids	E4_HYPERCHOL	Pure hypercholesterolaemia	Chapter IV Endocrine, nutritional and metabolic diseases	20:38679822:39679822	1647	0.00330951	0.996441	rs74698119	1	Endocrine and metabolic	4	LA
LA	Linoleic Acid	Fatty acids	E4_HYPERCHOL	Pure hypercholesterolaemia	Chapter IV Endocrine, nutritional and metabolic diseases	4:2952345:3952345	2208	0.00374844	0.996046	rs13108218	0.997611	Endocrine and metabolic	4	LA
LA	Linoleic Acid	Fatty acids	E4_HYPERCHOL	Pure hypercholesterolaemia	Chapter IV Endocrine, nutritional and metabolic diseases	4:73020265:74020265	1533	3.33e-15	1	rs190671241	1	Endocrine and metabolic	4	LA
LA	Linoleic Acid	Fatty acids	E4_HYPERCHOL	Pure hypercholesterolaemia	Chapter IV Endocrine, nutritional and metabolic diseases	4:74293806:75293806	1471	0.000569008	0.999431	rs185567543	0.987983	Endocrine and metabolic	4	LA
LA	Linoleic Acid	Fatty acids	E4_HYPERCHOL	Pure hypercholesterolaemia	Chapter IV Endocrine, nutritional and metabolic diseases	5:155943066:156943066	1913	0.0149864	0.984955	rs4704834	0.592208	Endocrine and metabolic	4	LA
LA	Linoleic Acid	Fatty acids	E4_HYPERCHOL	Pure hypercholesterolaemia	Chapter IV Endocrine, nutritional and metabolic diseases	5:74156539:75156539	1494	0.00968677	0.990313	rs17244834	0.290728	Endocrine and metabolic	4	LA
LA	Linoleic Acid	Fatty acids	E4_HYPERCHOL	Pure hypercholesterolaemia	Chapter IV Endocrine, nutritional and metabolic diseases	7:21111970:22111970	2583	0.0490707	0.938591	rs55649657	0.423469	Endocrine and metabolic	4	LA
LA	Linoleic Acid	Fatty acids	E4_HYPERCHOL	Pure hypercholesterolaemia	Chapter IV Endocrine, nutritional and metabolic diseases	7:44080876:45080876	1533	4.85e-06	0.999995	rs41279633	1	Endocrine and metabolic	4	LA
LA	Linoleic Acid	Fatty acids	E4_HYPERCHOL	Pure hypercholesterolaemia	Chapter IV Endocrine, nutritional and metabolic diseases	8:125977978:126977978	1610	0.00181226	0.998188	rs2954021	0.988208	Endocrine and metabolic	4	LA
LA	Linoleic Acid	Fatty acids	E4_HYPERCHOL	Pure hypercholesterolaemia	Chapter IV Endocrine, nutritional and metabolic diseases	8:17772881:18772881	2923	0.00640675	0.992566	rs35246381	0.434478	Endocrine and metabolic	4	LA
LA	Linoleic Acid	Fatty acids	E4_HYPERCHOL	Pure hypercholesterolaemia	Chapter IV Endocrine, nutritional and metabolic diseases	8:19315852:20315852	2388	0.0410901	0.958907	rs295	0.301525	Endocrine and metabolic	4	LA
LA	Linoleic Acid	Fatty acids	E4_HYPERCHOL	Pure hypercholesterolaemia	Chapter IV Endocrine, nutritional and metabolic diseases	8:58893273:59893273	1969	0.0369308	0.909831	rs10107182	0.524567	Endocrine and metabolic	4	LA
LA	Linoleic Acid	Fatty acids	E4_HYPERCHOL	Pure hypercholesterolaemia	Chapter IV Endocrine, nutritional and metabolic diseases	8:8685146:9685146	3071	0.0259642	0.837152	rs1461729	0.899978	Endocrine and metabolic	4	LA
LA	Linoleic Acid	Fatty acids	E4_HYPERCHOL	Pure hypercholesterolaemia	Chapter IV Endocrine, nutritional and metabolic diseases	9:107161742:108161742	2001	0.00486067	0.990815	rs2740488	0.996351	Endocrine and metabolic	4	LA
LA	Linoleic Acid	Fatty acids	E4_HYPERCHOL	Pure hypercholesterolaemia	Chapter IV Endocrine, nutritional and metabolic diseases	9:135655000:136655000	2140	8.76e-06	0.999991	rs635634	0.999992	Endocrine and metabolic	4	LA
LA	Linoleic Acid	Fatty acids	E4_HYPERLIPNAS	Hyperlipidaemia, other/unspecified	Chapter IV Endocrine, nutritional and metabolic diseases	1:109318530:110318530	1647	0.00382792	0.996172	rs646776	0.555994	Endocrine and metabolic	4	LA
LA	Linoleic Acid	Fatty acids	E4_HYPERLIPNAS	Hyperlipidaemia, other/unspecified	Chapter IV Endocrine, nutritional and metabolic diseases	1:55005647:56005647	2146	1.28e-14	1	rs11591147	1	Endocrine and metabolic	4	LA
LA	Linoleic Acid	Fatty acids	E4_HYPERLIPNAS	Hyperlipidaemia, other/unspecified	Chapter IV Endocrine, nutritional and metabolic diseases	11:116148917:117148917	2013	2.47e-05	0.999975	rs3741298	0.999999	Endocrine and metabolic	4	LA
LA	Linoleic Acid	Fatty acids	E4_HYPERLIPNAS	Hyperlipidaemia, other/unspecified	Chapter IV Endocrine, nutritional and metabolic diseases	16:71640553:72640553	1602	0.0239835	0.967394	rs3794695	0.489843	Endocrine and metabolic	4	LA
LA	Linoleic Acid	Fatty acids	E4_HYPERLIPNAS	Hyperlipidaemia, other/unspecified	Chapter IV Endocrine, nutritional and metabolic diseases	19:10690110:11690110	1693	0.0179484	0.982052	rs6511720	0.287264	Endocrine and metabolic	4	LA
LA	Linoleic Acid	Fatty acids	E4_HYPERLIPNAS	Hyperlipidaemia, other/unspecified	Chapter IV Endocrine, nutritional and metabolic diseases	19:44912079:45912079	1889	0	1	rs7412	1	Endocrine and metabolic	4	LA
LA	Linoleic Acid	Fatty acids	E4_HYPERLIPNAS	Hyperlipidaemia, other/unspecified	Chapter IV Endocrine, nutritional and metabolic diseases	2:43578853:44578853	2132	0.0174518	0.982545	rs4245791	0.37185	Endocrine and metabolic	4	LA
LA	Linoleic Acid	Fatty acids	E4_HYPERLIPNAS	Hyperlipidaemia, other/unspecified	Chapter IV Endocrine, nutritional and metabolic diseases	4:73020265:74020265	1533	5.47e-06	0.999994	rs190671241	1	Endocrine and metabolic	4	LA
LA	Linoleic Acid	Fatty acids	E4_HYPERLIPNAS	Hyperlipidaemia, other/unspecified	Chapter IV Endocrine, nutritional and metabolic diseases	4:74293806:75293806	1471	0.000563596	0.999436	rs185567543	0.962051	Endocrine and metabolic	4	LA
LA	Linoleic Acid	Fatty acids	E4_HYPERLIPNAS	Hyperlipidaemia, other/unspecified	Chapter IV Endocrine, nutritional and metabolic diseases	5:74156539:75156539	1494	0.013602	0.98593	rs3846662	0.324404	Endocrine and metabolic	4	LA
LA	Linoleic Acid	Fatty acids	E4_HYPERLIPNAS	Hyperlipidaemia, other/unspecified	Chapter IV Endocrine, nutritional and metabolic diseases	7:44080876:45080876	1533	0.0764831	0.919279	rs41279633	0.999967	Endocrine and metabolic	4	LA
LA	Linoleic Acid	Fatty acids	E4_HYPERLIPNAS	Hyperlipidaemia, other/unspecified	Chapter IV Endocrine, nutritional and metabolic diseases	8:125977978:126977978	1610	0.0382589	0.961741	rs2954021	0.987572	Endocrine and metabolic	4	LA
LA	Linoleic Acid	Fatty acids	E4_HYPERLIPNAS	Hyperlipidaemia, other/unspecified	Chapter IV Endocrine, nutritional and metabolic diseases	8:19315852:20315852	2388	0.125108	0.821137	rs295	0.326893	Endocrine and metabolic	4	LA
LA	Linoleic Acid	Fatty acids	E4_HYPERLIPNAS	Hyperlipidaemia, other/unspecified	Chapter IV Endocrine, nutritional and metabolic diseases	9:135655000:136655000	2140	0.000356597	0.99962	rs635634	0.999608	Endocrine and metabolic	4	LA
LA	Linoleic Acid	Fatty acids	E4_LIPOPROT	Disorders of lipoprotein metabolism and other lipidaemias	Chapter IV Endocrine, nutritional and metabolic diseases	1:109318530:110318530	1647	0.00309381	0.996906	rs629301	0.503666	Endocrine and metabolic	4	LA
LA	Linoleic Acid	Fatty acids	E4_LIPOPROT	Disorders of lipoprotein metabolism and other lipidaemias	Chapter IV Endocrine, nutritional and metabolic diseases	1:234357676:235357676	1847	0.00683817	0.991683	rs496654	0.369182	Endocrine and metabolic	4	LA
LA	Linoleic Acid	Fatty acids	E4_LIPOPROT	Disorders of lipoprotein metabolism and other lipidaemias	Chapter IV Endocrine, nutritional and metabolic diseases	1:26784913:27784913	1142	0.000458177	0.999542	rs79598313	0.978136	Endocrine and metabolic	4	LA
LA	Linoleic Acid	Fatty acids	E4_LIPOPROT	Disorders of lipoprotein metabolism and other lipidaemias	Chapter IV Endocrine, nutritional and metabolic diseases	1:55005647:56005647	2146	0	1	rs11591147	1	Endocrine and metabolic	4	LA
LA	Linoleic Acid	Fatty acids	E4_LIPOPROT	Disorders of lipoprotein metabolism and other lipidaemias	Chapter IV Endocrine, nutritional and metabolic diseases	1:62622859:63622859	1764	0.0896619	0.909571	rs1168104	0.156694	Endocrine and metabolic	4	LA
LA	Linoleic Acid	Fatty acids	E4_LIPOPROT	Disorders of lipoprotein metabolism and other lipidaemias	Chapter IV Endocrine, nutritional and metabolic diseases	11:116148917:117148917	2013	8.52e-07	0.999999	rs3741298	1	Endocrine and metabolic	4	LA
LA	Linoleic Acid	Fatty acids	E4_LIPOPROT	Disorders of lipoprotein metabolism and other lipidaemias	Chapter IV Endocrine, nutritional and metabolic diseases	11:18164241:19164241	2009	0.0213671	0.904578	rs10832961	0.561147	Endocrine and metabolic	4	LA
LA	Linoleic Acid	Fatty acids	E4_LIPOPROT	Disorders of lipoprotein metabolism and other lipidaemias	Chapter IV Endocrine, nutritional and metabolic diseases	11:61088305:62088305	1451	0.0174281	0.982566	rs174564	0.655325	Endocrine and metabolic	4	LA
LA	Linoleic Acid	Fatty acids	E4_LIPOPROT	Disorders of lipoprotein metabolism and other lipidaemias	Chapter IV Endocrine, nutritional and metabolic diseases	12:120916988:121916988	1847	0.00614171	0.993826	rs1169288	0.657946	Endocrine and metabolic	4	LA
LA	Linoleic Acid	Fatty acids	E4_LIPOPROT	Disorders of lipoprotein metabolism and other lipidaemias	Chapter IV Endocrine, nutritional and metabolic diseases	15:58223675:59223675	1813	0.0111668	0.873849	rs1800588	0.990331	Endocrine and metabolic	4	LA
LA	Linoleic Acid	Fatty acids	E4_LIPOPROT	Disorders of lipoprotein metabolism and other lipidaemias	Chapter IV Endocrine, nutritional and metabolic diseases	16:56487015:57487015	2122	0.0037709	0.995419	rs12446515	0.588578	Endocrine and metabolic	4	LA
LA	Linoleic Acid	Fatty acids	E4_LIPOPROT	Disorders of lipoprotein metabolism and other lipidaemias	Chapter IV Endocrine, nutritional and metabolic diseases	16:71640553:72640553	1602	0.00917551	0.990822	rs3794695	0.410825	Endocrine and metabolic	4	LA
LA	Linoleic Acid	Fatty acids	E4_LIPOPROT	Disorders of lipoprotein metabolism and other lipidaemias	Chapter IV Endocrine, nutritional and metabolic diseases	17:66581278:67581278	1629	0.000202748	0.999593	rs77542162	0.996992	Endocrine and metabolic	4	LA
LA	Linoleic Acid	Fatty acids	E4_LIPOPROT	Disorders of lipoprotein metabolism and other lipidaemias	Chapter IV Endocrine, nutritional and metabolic diseases	19:10690110:11690110	1693	0.0169807	0.983019	rs73015024	0.47838	Endocrine and metabolic	4	LA
LA	Linoleic Acid	Fatty acids	E4_LIPOPROT	Disorders of lipoprotein metabolism and other lipidaemias	Chapter IV Endocrine, nutritional and metabolic diseases	19:44912079:45912079	1889	0	1	rs7412	1	Endocrine and metabolic	4	LA
LA	Linoleic Acid	Fatty acids	E4_LIPOPROT	Disorders of lipoprotein metabolism and other lipidaemias	Chapter IV Endocrine, nutritional and metabolic diseases	2:43578853:44578853	2132	0.00674284	0.993257	rs4614977	0.581125	Endocrine and metabolic	4	LA
LA	Linoleic Acid	Fatty acids	E4_LIPOPROT	Disorders of lipoprotein metabolism and other lipidaemias	Chapter IV Endocrine, nutritional and metabolic diseases	20:17344684:18344684	2238	0.0159544	0.862985	rs2618566	0.978411	Endocrine and metabolic	4	LA
LA	Linoleic Acid	Fatty acids	E4_LIPOPROT	Disorders of lipoprotein metabolism and other lipidaemias	Chapter IV Endocrine, nutritional and metabolic diseases	20:38679822:39679822	1647	0.000520197	0.999479	rs74698119	1	Endocrine and metabolic	4	LA
LA	Linoleic Acid	Fatty acids	E4_LIPOPROT	Disorders of lipoprotein metabolism and other lipidaemias	Chapter IV Endocrine, nutritional and metabolic diseases	4:2952345:3952345	2208	0.00148436	0.998007	rs13108218	0.999812	Endocrine and metabolic	4	LA
LA	Linoleic Acid	Fatty acids	E4_LIPOPROT	Disorders of lipoprotein metabolism and other lipidaemias	Chapter IV Endocrine, nutritional and metabolic diseases	4:73020265:74020265	1533	1.14e-16	1	rs190671241	1	Endocrine and metabolic	4	LA
LA	Linoleic Acid	Fatty acids	E4_LIPOPROT	Disorders of lipoprotein metabolism and other lipidaemias	Chapter IV Endocrine, nutritional and metabolic diseases	4:74293806:75293806	1471	0.000442604	0.999557	rs185567543	0.999987	Endocrine and metabolic	4	LA
LA	Linoleic Acid	Fatty acids	E4_LIPOPROT	Disorders of lipoprotein metabolism and other lipidaemias	Chapter IV Endocrine, nutritional and metabolic diseases	5:155943066:156943066	1913	0.0168285	0.983171	rs11134475	0.279557	Endocrine and metabolic	4	LA
LA	Linoleic Acid	Fatty acids	E4_LIPOPROT	Disorders of lipoprotein metabolism and other lipidaemias	Chapter IV Endocrine, nutritional and metabolic diseases	5:74156539:75156539	1494	0.00881989	0.99118	rs17244834	0.390876	Endocrine and metabolic	4	LA
LA	Linoleic Acid	Fatty acids	E4_LIPOPROT	Disorders of lipoprotein metabolism and other lipidaemias	Chapter IV Endocrine, nutritional and metabolic diseases	7:44080876:45080876	1533	2.58e-06	0.999997	rs41279633	1	Endocrine and metabolic	4	LA
LA	Linoleic Acid	Fatty acids	E4_LIPOPROT	Disorders of lipoprotein metabolism and other lipidaemias	Chapter IV Endocrine, nutritional and metabolic diseases	8:125977978:126977978	1610	0.000560447	0.99944	rs2954021	0.998921	Endocrine and metabolic	4	LA
LA	Linoleic Acid	Fatty acids	E4_LIPOPROT	Disorders of lipoprotein metabolism and other lipidaemias	Chapter IV Endocrine, nutritional and metabolic diseases	8:17772881:18772881	2923	0.0187381	0.949305	rs35246381	0.387017	Endocrine and metabolic	4	LA
LA	Linoleic Acid	Fatty acids	E4_LIPOPROT	Disorders of lipoprotein metabolism and other lipidaemias	Chapter IV Endocrine, nutritional and metabolic diseases	8:19315852:20315852	2388	0.0249745	0.975026	rs295	0.388869	Endocrine and metabolic	4	LA
LA	Linoleic Acid	Fatty acids	E4_LIPOPROT	Disorders of lipoprotein metabolism and other lipidaemias	Chapter IV Endocrine, nutritional and metabolic diseases	8:8685146:9685146	3071	0.0194099	0.877785	rs1461729	0.890627	Endocrine and metabolic	4	LA
LA	Linoleic Acid	Fatty acids	E4_LIPOPROT	Disorders of lipoprotein metabolism and other lipidaemias	Chapter IV Endocrine, nutritional and metabolic diseases	9:107161742:108161742	2001	0.00193534	0.997175	rs2740488	0.994773	Endocrine and metabolic	4	LA
LA	Linoleic Acid	Fatty acids	E4_LIPOPROT	Disorders of lipoprotein metabolism and other lipidaemias	Chapter IV Endocrine, nutritional and metabolic diseases	9:135655000:136655000	2140	5.92e-06	0.999994	rs635634	0.999996	Endocrine and metabolic	4	LA
LA	Linoleic Acid	Fatty acids	E4_METABOLIA	Metabolic disorders	Chapter IV Endocrine, nutritional and metabolic diseases	1:109318530:110318530	1647	0.00282036	0.99718	rs646776	0.520808	Endocrine and metabolic	4	LA
LA	Linoleic Acid	Fatty acids	E4_METABOLIA	Metabolic disorders	Chapter IV Endocrine, nutritional and metabolic diseases	1:26784913:27784913	1142	0.000548763	0.999447	rs79598313	0.972449	Endocrine and metabolic	4	LA
LA	Linoleic Acid	Fatty acids	E4_METABOLIA	Metabolic disorders	Chapter IV Endocrine, nutritional and metabolic diseases	1:55005647:56005647	2146	0	1	rs11591147	1	Endocrine and metabolic	4	LA
LA	Linoleic Acid	Fatty acids	E4_METABOLIA	Metabolic disorders	Chapter IV Endocrine, nutritional and metabolic diseases	1:62622859:63622859	1764	0.0920958	0.902414	rs1168104	0.17097	Endocrine and metabolic	4	LA
LA	Linoleic Acid	Fatty acids	E4_METABOLIA	Metabolic disorders	Chapter IV Endocrine, nutritional and metabolic diseases	11:116148917:117148917	2013	3.17e-06	0.999997	rs3741298	1	Endocrine and metabolic	4	LA
LA	Linoleic Acid	Fatty acids	E4_METABOLIA	Metabolic disorders	Chapter IV Endocrine, nutritional and metabolic diseases	11:61088305:62088305	1451	0.0169842	0.974273	rs174564	0.698996	Endocrine and metabolic	4	LA
LA	Linoleic Acid	Fatty acids	E4_METABOLIA	Metabolic disorders	Chapter IV Endocrine, nutritional and metabolic diseases	12:111365049:112365049	815	0.0106118	0.856282	rs1265565	0.999967	Endocrine and metabolic	4	LA
LA	Linoleic Acid	Fatty acids	E4_METABOLIA	Metabolic disorders	Chapter IV Endocrine, nutritional and metabolic diseases	12:120916988:121916988	1847	0.0195421	0.979214	rs1169288	0.616173	Endocrine and metabolic	4	LA
LA	Linoleic Acid	Fatty acids	E4_METABOLIA	Metabolic disorders	Chapter IV Endocrine, nutritional and metabolic diseases	16:56487015:57487015	2122	0.00562641	0.97434	rs12446515	0.616576	Endocrine and metabolic	4	LA
LA	Linoleic Acid	Fatty acids	E4_METABOLIA	Metabolic disorders	Chapter IV Endocrine, nutritional and metabolic diseases	16:71640553:72640553	1602	0.0288527	0.971139	rs3794695	0.43196	Endocrine and metabolic	4	LA
LA	Linoleic Acid	Fatty acids	E4_METABOLIA	Metabolic disorders	Chapter IV Endocrine, nutritional and metabolic diseases	17:66581278:67581278	1629	0.000863687	0.992161	rs77542162	0.996498	Endocrine and metabolic	4	LA
LA	Linoleic Acid	Fatty acids	E4_METABOLIA	Metabolic disorders	Chapter IV Endocrine, nutritional and metabolic diseases	19:10690110:11690110	1693	0.0169789	0.983021	rs73015024	0.351602	Endocrine and metabolic	4	LA
LA	Linoleic Acid	Fatty acids	E4_METABOLIA	Metabolic disorders	Chapter IV Endocrine, nutritional and metabolic diseases	19:44912079:45912079	1889	0	1	rs7412	1	Endocrine and metabolic	4	LA
LA	Linoleic Acid	Fatty acids	E4_METABOLIA	Metabolic disorders	Chapter IV Endocrine, nutritional and metabolic diseases	2:43578853:44578853	2132	0.0270018	0.972998	rs4245791	0.794117	Endocrine and metabolic	4	LA
LA	Linoleic Acid	Fatty acids	E4_METABOLIA	Metabolic disorders	Chapter IV Endocrine, nutritional and metabolic diseases	20:38679822:39679822	1647	0.0039663	0.995779	rs74698119	1	Endocrine and metabolic	4	LA
LA	Linoleic Acid	Fatty acids	E4_METABOLIA	Metabolic disorders	Chapter IV Endocrine, nutritional and metabolic diseases	4:2952345:3952345	2208	0.00849332	0.983892	rs13108218	0.995643	Endocrine and metabolic	4	LA
LA	Linoleic Acid	Fatty acids	E4_METABOLIA	Metabolic disorders	Chapter IV Endocrine, nutritional and metabolic diseases	4:73020265:74020265	1533	6.39e-12	1	rs190671241	1	Endocrine and metabolic	4	LA
LA	Linoleic Acid	Fatty acids	E4_METABOLIA	Metabolic disorders	Chapter IV Endocrine, nutritional and metabolic diseases	4:74293806:75293806	1471	0.000444876	0.999555	rs185567543	0.99977	Endocrine and metabolic	4	LA
LA	Linoleic Acid	Fatty acids	E4_METABOLIA	Metabolic disorders	Chapter IV Endocrine, nutritional and metabolic diseases	5:155943066:156943066	1913	0.0219634	0.971492	rs11134475	0.250218	Endocrine and metabolic	4	LA
LA	Linoleic Acid	Fatty acids	E4_METABOLIA	Metabolic disorders	Chapter IV Endocrine, nutritional and metabolic diseases	5:74156539:75156539	1494	0.0104039	0.989596	rs17244834	0.399716	Endocrine and metabolic	4	LA
LA	Linoleic Acid	Fatty acids	E4_METABOLIA	Metabolic disorders	Chapter IV Endocrine, nutritional and metabolic diseases	7:21111970:22111970	2583	0.0426403	0.904125	rs55649657	0.316558	Endocrine and metabolic	4	LA
LA	Linoleic Acid	Fatty acids	E4_METABOLIA	Metabolic disorders	Chapter IV Endocrine, nutritional and metabolic diseases	7:44080876:45080876	1533	0.000503665	0.999469	rs41279633	0.999996	Endocrine and metabolic	4	LA
LA	Linoleic Acid	Fatty acids	E4_METABOLIA	Metabolic disorders	Chapter IV Endocrine, nutritional and metabolic diseases	8:125977978:126977978	1610	0.000257629	0.999742	rs2954021	0.998547	Endocrine and metabolic	4	LA
LA	Linoleic Acid	Fatty acids	E4_METABOLIA	Metabolic disorders	Chapter IV Endocrine, nutritional and metabolic diseases	8:17772881:18772881	2923	0.0280192	0.833388	rs35246381	0.386338	Endocrine and metabolic	4	LA
LA	Linoleic Acid	Fatty acids	E4_METABOLIA	Metabolic disorders	Chapter IV Endocrine, nutritional and metabolic diseases	8:19315852:20315852	2388	0.0181366	0.981863	rs295	0.440602	Endocrine and metabolic	4	LA
LA	Linoleic Acid	Fatty acids	E4_METABOLIA	Metabolic disorders	Chapter IV Endocrine, nutritional and metabolic diseases	9:107161742:108161742	2001	0.0315854	0.887243	rs2740488	0.995138	Endocrine and metabolic	4	LA
LA	Linoleic Acid	Fatty acids	E4_METABOLIA	Metabolic disorders	Chapter IV Endocrine, nutritional and metabolic diseases	9:135655000:136655000	2140	0.000235136	0.999765	rs635634	0.999698	Endocrine and metabolic	4	LA
LDL_C	LDL Cholesterol	Cholesterol	E4_LIPOPROT	Disorders of lipoprotein metabolism and other lipidaemias	Chapter IV Endocrine, nutritional and metabolic diseases	1:109318530:110318530	1649	0.0033719	0.996628	rs646776	0.733533	Endocrine and metabolic	4	LDL-C
LDL_C	LDL Cholesterol	Cholesterol	E4_LIPOPROT	Disorders of lipoprotein metabolism and other lipidaemias	Chapter IV Endocrine, nutritional and metabolic diseases	1:234357676:235357676	1844	0.00476407	0.994148	rs496800	0.424226	Endocrine and metabolic	4	LDL-C
LDL_C	LDL Cholesterol	Cholesterol	E4_LIPOPROT	Disorders of lipoprotein metabolism and other lipidaemias	Chapter IV Endocrine, nutritional and metabolic diseases	1:26784913:27784913	1143	0.000525808	0.999474	rs79598313	0.958714	Endocrine and metabolic	4	LDL-C
LDL_C	LDL Cholesterol	Cholesterol	E4_LIPOPROT	Disorders of lipoprotein metabolism and other lipidaemias	Chapter IV Endocrine, nutritional and metabolic diseases	1:53746772:54746772	1626	0.00945094	0.990538	rs56144543	0.662567	Endocrine and metabolic	4	LDL-C
LDL_C	LDL Cholesterol	Cholesterol	E4_LIPOPROT	Disorders of lipoprotein metabolism and other lipidaemias	Chapter IV Endocrine, nutritional and metabolic diseases	1:55005647:56005647	2149	0	1	rs11591147	1	Endocrine and metabolic	4	LDL-C
LDL_C	LDL Cholesterol	Cholesterol	E4_LIPOPROT	Disorders of lipoprotein metabolism and other lipidaemias	Chapter IV Endocrine, nutritional and metabolic diseases	1:62482891:63482891	1695	0.107034	0.892053	rs7555577	0.0680906	Endocrine and metabolic	4	LDL-C
LDL_C	LDL Cholesterol	Cholesterol	E4_LIPOPROT	Disorders of lipoprotein metabolism and other lipidaemias	Chapter IV Endocrine, nutritional and metabolic diseases	11:116148917:117148917	2014	0.00437047	0.995626	rs3741298	0.999513	Endocrine and metabolic	4	LDL-C
LDL_C	LDL Cholesterol	Cholesterol	E4_LIPOPROT	Disorders of lipoprotein metabolism and other lipidaemias	Chapter IV Endocrine, nutritional and metabolic diseases	11:125750680:126750680	2157	0.0198597	0.978573	rs7928577	0.446145	Endocrine and metabolic	4	LDL-C
LDL_C	LDL Cholesterol	Cholesterol	E4_LIPOPROT	Disorders of lipoprotein metabolism and other lipidaemias	Chapter IV Endocrine, nutritional and metabolic diseases	11:18143559:19143559	2015	0.0364884	0.874686	rs4369382	0.94364	Endocrine and metabolic	4	LDL-C
LDL_C	LDL Cholesterol	Cholesterol	E4_LIPOPROT	Disorders of lipoprotein metabolism and other lipidaemias	Chapter IV Endocrine, nutritional and metabolic diseases	11:61100342:62100342	1459	0.0411702	0.958817	rs174574	0.999698	Endocrine and metabolic	4	LDL-C
LDL_C	LDL Cholesterol	Cholesterol	E4_LIPOPROT	Disorders of lipoprotein metabolism and other lipidaemias	Chapter IV Endocrine, nutritional and metabolic diseases	12:120916988:121916988	1847	0.0108035	0.989164	rs2244608	0.714616	Endocrine and metabolic	4	LDL-C
LDL_C	LDL Cholesterol	Cholesterol	E4_LIPOPROT	Disorders of lipoprotein metabolism and other lipidaemias	Chapter IV Endocrine, nutritional and metabolic diseases	16:71640553:72640553	1602	0.00668999	0.99331	rs34042070	0.62383	Endocrine and metabolic	4	LDL-C
LDL_C	LDL Cholesterol	Cholesterol	E4_LIPOPROT	Disorders of lipoprotein metabolism and other lipidaemias	Chapter IV Endocrine, nutritional and metabolic diseases	17:6606378:7606378	1692	0.0248088	0.966699	rs55714927	0.630065	Endocrine and metabolic	4	LDL-C
LDL_C	LDL Cholesterol	Cholesterol	E4_LIPOPROT	Disorders of lipoprotein metabolism and other lipidaemias	Chapter IV Endocrine, nutritional and metabolic diseases	17:66581278:67581278	1631	0.000461414	0.999294	rs77542162	0.979948	Endocrine and metabolic	4	LDL-C
LDL_C	LDL Cholesterol	Cholesterol	E4_LIPOPROT	Disorders of lipoprotein metabolism and other lipidaemias	Chapter IV Endocrine, nutritional and metabolic diseases	19:10702306:11702306	1702	0.00621505	0.993785	rs6511720	0.528819	Endocrine and metabolic	4	LDL-C
LDL_C	LDL Cholesterol	Cholesterol	E4_LIPOPROT	Disorders of lipoprotein metabolism and other lipidaemias	Chapter IV Endocrine, nutritional and metabolic diseases	19:43329420:44329420	1673	0.0446648	0.847888	rs550857950	0.664399	Endocrine and metabolic	4	LDL-C
LDL_C	LDL Cholesterol	Cholesterol	E4_LIPOPROT	Disorders of lipoprotein metabolism and other lipidaemias	Chapter IV Endocrine, nutritional and metabolic diseases	19:44819631:45819631	1923	0	1	rs7412	1	Endocrine and metabolic	4	LDL-C
LDL_C	LDL Cholesterol	Cholesterol	E4_LIPOPROT	Disorders of lipoprotein metabolism and other lipidaemias	Chapter IV Endocrine, nutritional and metabolic diseases	19:45863609:46863609	1890	0.0325134	0.967479	rs181765708	1	Endocrine and metabolic	4	LDL-C
LDL_C	LDL Cholesterol	Cholesterol	E4_LIPOPROT	Disorders of lipoprotein metabolism and other lipidaemias	Chapter IV Endocrine, nutritional and metabolic diseases	2:20788226:21788226	1762	0.107234	0.892766	rs7575840	0.732321	Endocrine and metabolic	4	LDL-C
LDL_C	LDL Cholesterol	Cholesterol	E4_LIPOPROT	Disorders of lipoprotein metabolism and other lipidaemias	Chapter IV Endocrine, nutritional and metabolic diseases	2:43574431:44574431	2140	0.0116259	0.988374	rs4299376	0.690784	Endocrine and metabolic	4	LDL-C
LDL_C	LDL Cholesterol	Cholesterol	E4_LIPOPROT	Disorders of lipoprotein metabolism and other lipidaemias	Chapter IV Endocrine, nutritional and metabolic diseases	20:17344684:18344684	2239	0.0157947	0.864391	rs2618566	0.979715	Endocrine and metabolic	4	LDL-C
LDL_C	LDL Cholesterol	Cholesterol	E4_LIPOPROT	Disorders of lipoprotein metabolism and other lipidaemias	Chapter IV Endocrine, nutritional and metabolic diseases	20:38665692:39665692	1632	0.00146579	0.998534	rs74698119	1	Endocrine and metabolic	4	LDL-C
LDL_C	LDL Cholesterol	Cholesterol	E4_LIPOPROT	Disorders of lipoprotein metabolism and other lipidaemias	Chapter IV Endocrine, nutritional and metabolic diseases	4:73020265:74020265	1532	1.14e-16	1	rs190671241	1	Endocrine and metabolic	4	LDL-C
LDL_C	LDL Cholesterol	Cholesterol	E4_LIPOPROT	Disorders of lipoprotein metabolism and other lipidaemias	Chapter IV Endocrine, nutritional and metabolic diseases	4:74293806:75293806	1472	0.00599872	0.994001	rs185567543	0.999994	Endocrine and metabolic	4	LDL-C
LDL_C	LDL Cholesterol	Cholesterol	E4_LIPOPROT	Disorders of lipoprotein metabolism and other lipidaemias	Chapter IV Endocrine, nutritional and metabolic diseases	5:155897673:156897673	1905	0.00498835	0.995012	rs58198139	0.316915	Endocrine and metabolic	4	LDL-C
LDL_C	LDL Cholesterol	Cholesterol	E4_LIPOPROT	Disorders of lipoprotein metabolism and other lipidaemias	Chapter IV Endocrine, nutritional and metabolic diseases	5:74156539:75156539	1498	0.0148605	0.985139	rs3846662	0.641733	Endocrine and metabolic	4	LDL-C
LDL_C	LDL Cholesterol	Cholesterol	E4_LIPOPROT	Disorders of lipoprotein metabolism and other lipidaemias	Chapter IV Endocrine, nutritional and metabolic diseases	7:21111970:22111970	2582	0.144801	0.823786	rs7809080	0.491535	Endocrine and metabolic	4	LDL-C
LDL_C	LDL Cholesterol	Cholesterol	E4_LIPOPROT	Disorders of lipoprotein metabolism and other lipidaemias	Chapter IV Endocrine, nutritional and metabolic diseases	7:44080876:45080876	1534	5.51e-07	0.999999	rs41279633	1	Endocrine and metabolic	4	LDL-C
LDL_C	LDL Cholesterol	Cholesterol	E4_LIPOPROT	Disorders of lipoprotein metabolism and other lipidaemias	Chapter IV Endocrine, nutritional and metabolic diseases	8:126000031:127000031	1622	0.00103847	0.998962	rs2954021	0.996735	Endocrine and metabolic	4	LDL-C
LDL_C	LDL Cholesterol	Cholesterol	E4_LIPOPROT	Disorders of lipoprotein metabolism and other lipidaemias	Chapter IV Endocrine, nutritional and metabolic diseases	8:8687242:9687242	3054	0.0183363	0.883288	rs1461729	0.796606	Endocrine and metabolic	4	LDL-C
LDL_C	LDL Cholesterol	Cholesterol	E4_LIPOPROT	Disorders of lipoprotein metabolism and other lipidaemias	Chapter IV Endocrine, nutritional and metabolic diseases	9:107161742:108161742	2001	0.00194114	0.997168	rs2740488	0.993863	Endocrine and metabolic	4	LDL-C
LDL_C	LDL Cholesterol	Cholesterol	E4_LIPOPROT	Disorders of lipoprotein metabolism and other lipidaemias	Chapter IV Endocrine, nutritional and metabolic diseases	9:135655000:136655000	2139	3.37e-06	0.999997	rs635634	1	Endocrine and metabolic	4	LDL-C
LDL_C	LDL Cholesterol	Cholesterol	E4_METABOLIA	Metabolic disorders	Chapter IV Endocrine, nutritional and metabolic diseases	1:109318530:110318530	1649	0.0029877	0.997012	rs646776	0.752236	Endocrine and metabolic	4	LDL-C
LDL_C	LDL Cholesterol	Cholesterol	E4_METABOLIA	Metabolic disorders	Chapter IV Endocrine, nutritional and metabolic diseases	1:234357676:235357676	1844	0.019057	0.818559	rs496800	0.342503	Endocrine and metabolic	4	LDL-C
LDL_C	LDL Cholesterol	Cholesterol	E4_METABOLIA	Metabolic disorders	Chapter IV Endocrine, nutritional and metabolic diseases	1:26784913:27784913	1143	0.000613386	0.999382	rs79598313	0.9489	Endocrine and metabolic	4	LDL-C
LDL_C	LDL Cholesterol	Cholesterol	E4_METABOLIA	Metabolic disorders	Chapter IV Endocrine, nutritional and metabolic diseases	1:53746772:54746772	1626	0.00394058	0.995934	rs56144543	0.74989	Endocrine and metabolic	4	LDL-C
LDL_C	LDL Cholesterol	Cholesterol	E4_METABOLIA	Metabolic disorders	Chapter IV Endocrine, nutritional and metabolic diseases	1:55005647:56005647	2149	0	1	rs11591147	1	Endocrine and metabolic	4	LDL-C
LDL_C	LDL Cholesterol	Cholesterol	E4_METABOLIA	Metabolic disorders	Chapter IV Endocrine, nutritional and metabolic diseases	1:62482891:63482891	1695	0.106732	0.886917	rs7555577	0.0935134	Endocrine and metabolic	4	LDL-C
LDL_C	LDL Cholesterol	Cholesterol	E4_METABOLIA	Metabolic disorders	Chapter IV Endocrine, nutritional and metabolic diseases	11:116148917:117148917	2014	0.00437529	0.995621	rs3741298	0.998107	Endocrine and metabolic	4	LDL-C
LDL_C	LDL Cholesterol	Cholesterol	E4_METABOLIA	Metabolic disorders	Chapter IV Endocrine, nutritional and metabolic diseases	11:125750680:126750680	2157	0.0444782	0.929979	rs7928577	0.246029	Endocrine and metabolic	4	LDL-C
LDL_C	LDL Cholesterol	Cholesterol	E4_METABOLIA	Metabolic disorders	Chapter IV Endocrine, nutritional and metabolic diseases	11:61100342:62100342	1459	0.0440262	0.934111	rs174574	0.999693	Endocrine and metabolic	4	LDL-C
LDL_C	LDL Cholesterol	Cholesterol	E4_METABOLIA	Metabolic disorders	Chapter IV Endocrine, nutritional and metabolic diseases	12:120916988:121916988	1847	0.0523828	0.944482	rs2244608	0.467595	Endocrine and metabolic	4	LDL-C
LDL_C	LDL Cholesterol	Cholesterol	E4_METABOLIA	Metabolic disorders	Chapter IV Endocrine, nutritional and metabolic diseases	16:71640553:72640553	1602	0.0256812	0.974319	rs34042070	0.481194	Endocrine and metabolic	4	LDL-C
LDL_C	LDL Cholesterol	Cholesterol	E4_METABOLIA	Metabolic disorders	Chapter IV Endocrine, nutritional and metabolic diseases	17:66581278:67581278	1631	0.00125632	0.990325	rs77542162	0.976766	Endocrine and metabolic	4	LDL-C
LDL_C	LDL Cholesterol	Cholesterol	E4_METABOLIA	Metabolic disorders	Chapter IV Endocrine, nutritional and metabolic diseases	19:10702306:11702306	1702	0.0116447	0.988355	rs73015024	0.601175	Endocrine and metabolic	4	LDL-C
LDL_C	LDL Cholesterol	Cholesterol	E4_METABOLIA	Metabolic disorders	Chapter IV Endocrine, nutritional and metabolic diseases	19:44819631:45819631	1923	0	1	rs7412	1	Endocrine and metabolic	4	LDL-C
LDL_C	LDL Cholesterol	Cholesterol	E4_METABOLIA	Metabolic disorders	Chapter IV Endocrine, nutritional and metabolic diseases	19:45863609:46863609	1890	0.056162	0.937693	rs181765708	1	Endocrine and metabolic	4	LDL-C
LDL_C	LDL Cholesterol	Cholesterol	E4_METABOLIA	Metabolic disorders	Chapter IV Endocrine, nutritional and metabolic diseases	2:20788226:21788226	1762	0.0833174	0.916683	rs7575840	0.817284	Endocrine and metabolic	4	LDL-C
LDL_C	LDL Cholesterol	Cholesterol	E4_METABOLIA	Metabolic disorders	Chapter IV Endocrine, nutritional and metabolic diseases	2:27230940:28230940	1210	0.0349057	0.963895	rs62131881	0.0920826	Endocrine and metabolic	4	LDL-C
LDL_C	LDL Cholesterol	Cholesterol	E4_METABOLIA	Metabolic disorders	Chapter IV Endocrine, nutritional and metabolic diseases	2:43574431:44574431	2140	0.00138635	0.998614	rs4299376	0.519679	Endocrine and metabolic	4	LDL-C
LDL_C	LDL Cholesterol	Cholesterol	E4_METABOLIA	Metabolic disorders	Chapter IV Endocrine, nutritional and metabolic diseases	20:38665692:39665692	1632	0.00703762	0.99255	rs74698119	0.999955	Endocrine and metabolic	4	LDL-C
LDL_C	LDL Cholesterol	Cholesterol	E4_METABOLIA	Metabolic disorders	Chapter IV Endocrine, nutritional and metabolic diseases	4:73020265:74020265	1532	6.39e-12	1	rs190671241	1	Endocrine and metabolic	4	LDL-C
LDL_C	LDL Cholesterol	Cholesterol	E4_METABOLIA	Metabolic disorders	Chapter IV Endocrine, nutritional and metabolic diseases	4:74293806:75293806	1472	0.00601059	0.993989	rs185567543	0.99991	Endocrine and metabolic	4	LDL-C
LDL_C	LDL Cholesterol	Cholesterol	E4_METABOLIA	Metabolic disorders	Chapter IV Endocrine, nutritional and metabolic diseases	5:155897673:156897673	1905	0.0067397	0.991056	rs58198139	0.353943	Endocrine and metabolic	4	LDL-C
LDL_C	LDL Cholesterol	Cholesterol	E4_METABOLIA	Metabolic disorders	Chapter IV Endocrine, nutritional and metabolic diseases	5:74156539:75156539	1498	0.0215503	0.97845	rs3846662	0.438278	Endocrine and metabolic	4	LDL-C
LDL_C	LDL Cholesterol	Cholesterol	E4_METABOLIA	Metabolic disorders	Chapter IV Endocrine, nutritional and metabolic diseases	7:21111970:22111970	2582	0.0362951	0.918206	rs7809080	0.390255	Endocrine and metabolic	4	LDL-C
LDL_C	LDL Cholesterol	Cholesterol	E4_METABOLIA	Metabolic disorders	Chapter IV Endocrine, nutritional and metabolic diseases	7:44080876:45080876	1534	0.000500635	0.999472	rs41279633	1	Endocrine and metabolic	4	LDL-C
LDL_C	LDL Cholesterol	Cholesterol	E4_METABOLIA	Metabolic disorders	Chapter IV Endocrine, nutritional and metabolic diseases	8:126000031:127000031	1622	0.000644943	0.999355	rs2954021	0.997481	Endocrine and metabolic	4	LDL-C
LDL_C	LDL Cholesterol	Cholesterol	E4_METABOLIA	Metabolic disorders	Chapter IV Endocrine, nutritional and metabolic diseases	9:107161742:108161742	2001	0.0316445	0.887037	rs2740488	0.99429	Endocrine and metabolic	4	LDL-C
LDL_C	LDL Cholesterol	Cholesterol	E4_METABOLIA	Metabolic disorders	Chapter IV Endocrine, nutritional and metabolic diseases	9:135655000:136655000	2139	0.000232382	0.999768	rs635634	1	Endocrine and metabolic	4	LDL-C
M_HDL_C_pct	Cholesterol to Total Lipids in Medium HDL percentage	Lipoprotein and lipid	E4_HYPERCHOL	Pure hypercholesterolaemia	Chapter IV Endocrine, nutritional and metabolic diseases	1:26487646:27487646	1278	0.00417962	0.995819	rs75460349	0.65279	Endocrine and metabolic	4	M-HDL-C%
M_HDL_C_pct	Cholesterol to Total Lipids in Medium HDL percentage	Lipoprotein and lipid	E4_HYPERCHOL	Pure hypercholesterolaemia	Chapter IV Endocrine, nutritional and metabolic diseases	1:55005647:56005647	2149	4.88e-08	1	rs11591147	1	Endocrine and metabolic	4	M-HDL-C%
M_HDL_C_pct	Cholesterol to Total Lipids in Medium HDL percentage	Lipoprotein and lipid	E4_HYPERCHOL	Pure hypercholesterolaemia	Chapter IV Endocrine, nutritional and metabolic diseases	1:62586001:63586001	1763	0.100754	0.848648	rs10158897	0.203353	Endocrine and metabolic	4	M-HDL-C%
M_HDL_C_pct	Cholesterol to Total Lipids in Medium HDL percentage	Lipoprotein and lipid	E4_HYPERCHOL	Pure hypercholesterolaemia	Chapter IV Endocrine, nutritional and metabolic diseases	11:116148917:117148917	2015	0.000841232	0.999159	rs651821	1	Endocrine and metabolic	4	M-HDL-C%
M_HDL_C_pct	Cholesterol to Total Lipids in Medium HDL percentage	Lipoprotein and lipid	E4_HYPERCHOL	Pure hypercholesterolaemia	Chapter IV Endocrine, nutritional and metabolic diseases	16:56487015:57487015	2122	0.00679427	0.991708	rs183130	0.978569	Endocrine and metabolic	4	M-HDL-C%
M_HDL_C_pct	Cholesterol to Total Lipids in Medium HDL percentage	Lipoprotein and lipid	E4_HYPERCHOL	Pure hypercholesterolaemia	Chapter IV Endocrine, nutritional and metabolic diseases	19:10690652:11690652	1691	0.0115246	0.988475	rs73015024	0.462483	Endocrine and metabolic	4	M-HDL-C%
M_HDL_C_pct	Cholesterol to Total Lipids in Medium HDL percentage	Lipoprotein and lipid	E4_HYPERCHOL	Pure hypercholesterolaemia	Chapter IV Endocrine, nutritional and metabolic diseases	2:165028876:166028876	1486	0.00867201	0.939769	rs13389219	0.504896	Endocrine and metabolic	4	M-HDL-C%
M_HDL_C_pct	Cholesterol to Total Lipids in Medium HDL percentage	Lipoprotein and lipid	E4_HYPERCHOL	Pure hypercholesterolaemia	Chapter IV Endocrine, nutritional and metabolic diseases	2:27242603:28242603	1211	0.183248	0.816573	rs780095	0.53407	Endocrine and metabolic	4	M-HDL-C%
M_HDL_C_pct	Cholesterol to Total Lipids in Medium HDL percentage	Lipoprotein and lipid	E4_HYPERCHOL	Pure hypercholesterolaemia	Chapter IV Endocrine, nutritional and metabolic diseases	2:43574431:44574431	2139	0.0169987	0.982997	rs4299376	0.226979	Endocrine and metabolic	4	M-HDL-C%
M_HDL_C_pct	Cholesterol to Total Lipids in Medium HDL percentage	Lipoprotein and lipid	E4_HYPERCHOL	Pure hypercholesterolaemia	Chapter IV Endocrine, nutritional and metabolic diseases	3:135405325:136405325	1160	0.0300954	0.846604	rs687339	0.595602	Endocrine and metabolic	4	M-HDL-C%
M_HDL_C_pct	Cholesterol to Total Lipids in Medium HDL percentage	Lipoprotein and lipid	E4_HYPERCHOL	Pure hypercholesterolaemia	Chapter IV Endocrine, nutritional and metabolic diseases	6:160508646:161508646	1990	0.0160851	0.98391	rs10455872	0.875967	Endocrine and metabolic	4	M-HDL-C%
M_HDL_C_pct	Cholesterol to Total Lipids in Medium HDL percentage	Lipoprotein and lipid	E4_HYPERCHOL	Pure hypercholesterolaemia	Chapter IV Endocrine, nutritional and metabolic diseases	8:125982077:126982077	1627	0.00158826	0.998412	rs2954021	0.992305	Endocrine and metabolic	4	M-HDL-C%
M_HDL_C_pct	Cholesterol to Total Lipids in Medium HDL percentage	Lipoprotein and lipid	E4_HYPERCHOL	Pure hypercholesterolaemia	Chapter IV Endocrine, nutritional and metabolic diseases	8:17761493:18761493	2922	0.0248462	0.971075	rs35246381	0.435066	Endocrine and metabolic	4	M-HDL-C%
M_HDL_C_pct	Cholesterol to Total Lipids in Medium HDL percentage	Lipoprotein and lipid	E4_HYPERCHOL	Pure hypercholesterolaemia	Chapter IV Endocrine, nutritional and metabolic diseases	8:8683664:9683664	3057	0.0213842	0.864713	rs4841133	0.44909	Endocrine and metabolic	4	M-HDL-C%
M_HDL_C_pct	Cholesterol to Total Lipids in Medium HDL percentage	Lipoprotein and lipid	E4_LIPOPROT	Disorders of lipoprotein metabolism and other lipidaemias	Chapter IV Endocrine, nutritional and metabolic diseases	1:26487646:27487646	1278	0.00528977	0.99471	rs75460349	0.486342	Endocrine and metabolic	4	M-HDL-C%
M_HDL_C_pct	Cholesterol to Total Lipids in Medium HDL percentage	Lipoprotein and lipid	E4_LIPOPROT	Disorders of lipoprotein metabolism and other lipidaemias	Chapter IV Endocrine, nutritional and metabolic diseases	1:55005647:56005647	2149	4.88e-08	1	rs11591147	1	Endocrine and metabolic	4	M-HDL-C%
M_HDL_C_pct	Cholesterol to Total Lipids in Medium HDL percentage	Lipoprotein and lipid	E4_LIPOPROT	Disorders of lipoprotein metabolism and other lipidaemias	Chapter IV Endocrine, nutritional and metabolic diseases	1:62586001:63586001	1763	0.0964738	0.902702	rs10158897	0.198693	Endocrine and metabolic	4	M-HDL-C%
M_HDL_C_pct	Cholesterol to Total Lipids in Medium HDL percentage	Lipoprotein and lipid	E4_LIPOPROT	Disorders of lipoprotein metabolism and other lipidaemias	Chapter IV Endocrine, nutritional and metabolic diseases	15:58223479:59223479	1810	0.00991259	0.886728	rs1800588	0.706791	Endocrine and metabolic	4	M-HDL-C%
M_HDL_C_pct	Cholesterol to Total Lipids in Medium HDL percentage	Lipoprotein and lipid	E4_LIPOPROT	Disorders of lipoprotein metabolism and other lipidaemias	Chapter IV Endocrine, nutritional and metabolic diseases	16:56487015:57487015	2122	0.00598555	0.992829	rs183130	0.978958	Endocrine and metabolic	4	M-HDL-C%
[truncated: 5,110 more rows]

## Sheet: Fig8b
snp	R2	CHR	POS	LDL_PL	A1	A2	AB1_OTHER_BACTERIAL	E4_HYPERCHOL	F5_DELIRIUM	I9_CHD	I9_CORATHER	I9_IHD	I9_MI_STRICT	JOINTPAIN	K11_CHOLELITH	K11_LIVER	M13_ARTHROPATHIES	COPD_HOSPITAL_MAIN	E4_DM2	E4_DM2NOCOMP	J10_COPDNAS_INCLAVO	K11_GALLBILPANC	ApoB_by_Total_TG
[truncated: 816 more rows]

## Sheet: Fig8c
snp	R2	CHR	E4_DM2	POS	ApoB_by_Total_TG	HDL_C	HDL_CE	LA_by_Total_TG	L_HDL_C_pct	L_HDL_L	L_HDL_PL	M_HDL_CE_pct	M_HDL_C_pct	M_HDL_PL_pct	M_VLDL_TG_pct	S_HDL_TG_pct	S_LDL_TG_pct
[truncated: 871 more rows]

[truncated: 1 more sheets: Fig8d]
