# Supplementary material for: Mapping the plasma metabolome to human health and disease in 274,241 adults
Source: Nat Metab. 2025 Sep 19;7(11):2366–84. doi: 10.1038/s42255-025-01371-1 (PMC12638258; doi:10.1038/s42255-025-01371-1)
Supplement: Supplementary file 11 — Statistical source data. [file 42255_2025_1371_MOESM11_ESM.xlsx]

## Sheet: full_cor_r
	Ala	Gln	Gly	His	Ile	Leu	Phe	Total BCAA	Tyr	Val	ApoA1	ApoB	Clinical LDL-C	HDL-C	HDL-CE	HDL-FC	LDL-C	LDL-CE	LDL-FC	Non-HDL-C	Remnant-C	Total C	Total CE	Total FC	VLDL-C	VLDL-CE	VLDL-FC	DHA	DHA%	LA	LA%	MUFA	MUFA%	Omega-3	Omega-3%	Omega-6	Omega-6%	PUFA	PUFA%	SFA	SFA%	Total FA	Unsaturation	Albumin	Creatinine	Citrate	Glu	Lactate	Pyruvate
Ala	1	0.149193583078431	0.0944248051347862	0.185608065273775	0.286384078269567	0.300839768877739	0.255643734531134	0.350359009702774	0.299574402603321	0.378763877234374	-0.0269505	0.0259833031352106	-0.0336019	-0.10236	-0.111629	-0.0660631	0.000232582249175162	0.0220701519705672	-0.05456	0.00920888258295706	0.0204157036266972	-0.0269953	-0.0354854	-0.00230342	0.0932603198734958	0.0594234592381528	0.135358661852007	0.0746973398102008	-0.00632697	0.0638318125026556	-0.141685	0.181453414683459	0.177631080669407	0.145042456374933	0.0968098159079374	0.0677778786657586	-0.198589	0.0955156439411723	-0.160144	0.146109952426426	0.0521281155653652	0.152487043973975	-0.0791426	0.122507243492647	0.197790554405426	0.138764805663398	0.115958045597033	0.180706244287387	0.19586713339732
Gln	0.149193583078431	1	0.276238079742188	0.358130539748427	0.238180515544304	0.263785359449559	0.240060166157392	0.244256318100491	0.221284695089619	0.212262138820933	0.0966285132376818	0.0724325137749754	0.108199813668441	0.106735813124632	0.109286692327161	0.0933446751733478	0.118545190104308	0.113975551400392	0.125160388834953	0.0913966832074842	0.058644046469324	0.117241683388397	0.122661600705094	0.101082988445729	0.0208084040675276	0.0304563792764181	0.00718715130607892	0.0650832526259576	0.0461861178181582	0.115740884164011	0.126945211963774	0.0198586050534123	-0.0213641	0.013041316591402	-0.0066996	0.103614820806894	0.0808850421490488	0.092629406026314	0.0772522871916718	0.00726210733845496	-0.110179	0.0402657911548796	0.0608539904651509	0.302108695072927	0.179709418204144	0.304191149646624	0.157227553136725	0.00669781448623413	0.00382524542018548
Gly	0.0944248051347862	0.276238079742188	1	0.141187171784624	-0.0497209	-0.0808002	0.0764032554271413	-0.101325	-0.00400051	-0.125489	0.167487672632624	0.0231727026607061	0.0789521319027795	0.228533621640866	0.231290765580023	0.206924681325789	0.0743650943479858	0.0581112606081981	0.112188928495513	0.0496578999280374	0.0201457600954788	0.122611306874473	0.133246523483364	0.0914058163321704	-0.0698206	-0.0365949	-0.109703	0.0997441160957983	0.138490293187338	0.0956347539710962	0.240714899899577	-0.106567	-0.170471	-0.0151337	0.0123720886045551	0.0716137862601366	0.211314993838076	0.0571494180606685	0.209028817616585	-0.0870029	-0.166845	-0.0509844	0.139995173600039	0.109420394264718	-0.0749011	0.184326506074489	-0.0101818	0.0514161424071854	0.0859478982669157
His	0.185608065273775	0.358130539748427	0.141187171784624	1	0.302441332522882	0.336389581456942	0.333747322155716	0.334709804902888	0.267074120378618	0.318224726237056	0.0484778121602775	0.0687622768319941	0.0731726157017676	0.0155969924767504	0.0148853907765797	0.0151199163540071	0.0922266515198333	0.098988378274557	0.0701379024212585	0.0787682337780557	0.0605187331456586	0.0751026632195883	0.0749929334995809	0.0731898663364547	0.066124577045756	0.0567748566011723	0.0753447006928092	0.0576945538868595	0.00681069698807185	0.104908695783531	0.0148668426797479	0.100245894240408	0.0733337107516284	0.0565404337012827	0.0164155137870438	0.0994212556541644	-0.0415853	0.100013308222161	-0.035218	0.0775130149204688	-0.0331921	0.0981925855226238	-0.0167643	0.254045085128922	0.183963456472131	0.0957000058831644	0.130167215899166	0.0447553848856128	0.0495302174876226
Ile	0.286384078269567	0.238180515544304	-0.0497209	0.302441332522882	1	0.909238069385456	0.548035391554926	0.924471023768152	0.548067138668879	0.831705897570078	-0.0913325	0.0561854023448864	-0.0293614	-0.177944	-0.190914	-0.127637	0.00282270883295323	0.0297657584880851	-0.0662052	0.0282354332886818	0.0558536908848717	-0.0367931	-0.0512742	0.00290236860664949	0.154515136009962	0.111436409021739	0.204375231043846	-0.0119544	-0.13511	0.0666241565705561	-0.232719	0.280730460413576	0.315993181270458	0.127279401687968	0.0357855522879471	0.0873415977959797	-0.284895	0.108641908965979	-0.262536	0.203988759206052	0.0742040458012414	0.211752362940527	-0.147846	0.055865111160752	0.38521924279767	0.13829522500621	0.203557964242548	0.0567282638757343	0.0769881613751064
Leu	0.300839768877739	0.263785359449559	-0.0808002	0.336389581456942	0.909238069385456	1	0.560075618608622	0.966133255256698	0.567880348992488	0.889434802663169	-0.109348	0.0752003037967175	0.00534935394532518	-0.210005	-0.218722	-0.174597	0.0416544237740532	0.0692345511210971	-0.0302304	0.0517879892469593	0.0619020916072133	-0.027499	-0.0404599	0.0080109666342304	0.165652536638779	0.119890884876588	0.21766773395381	-0.0430451	-0.161071	0.0548182940861908	-0.242447	0.278392500523444	0.321975409134402	0.0882012171660539	-0.00345616	0.0763961426677638	-0.290294	0.0882437441326737	-0.285602	0.208765609928915	0.114330861564569	0.206166074526314	-0.188114	0.121006011769065	0.41258284985487	0.122980795225629	0.175252132599565	0.130657527192493	0.0957440296764956
Phe	0.255643734531134	0.240060166157392	0.0764032554271413	0.333747322155716	0.548035391554926	0.560075618608622	1	0.567648506335504	0.556129196633542	0.535332091897194	0.00885468971693245	-0.0115415	-0.0488396	-0.0466546	-0.0550153	-0.0173231	-0.019754	-0.00398126	-0.058663	-0.0165332	-0.0118783	-0.0310106	-0.0348802	-0.0199275	0.0282739764447693	0.00624210523372709	0.055751759753622	0.00962791546092969	-0.0508261	0.0353505555639058	-0.115768	0.149472516708052	0.177984499796831	0.0536032655302296	0.00554291158897653	0.039009381314358	-0.153445	0.0475852547413174	-0.147211	0.103637801472109	0.0376411056108827	0.107748215555937	-0.108341	0.000280956694774899	0.255134459868028	0.162313874209301	0.171625448066377	0.0755270022742371	0.114072672831885
Total BCAA	0.350359009702774	0.244256318100491	-0.101325	0.334709804902888	0.924471023768152	0.966133255256698	0.567648506335504	1	0.595098942646422	0.97082730647057	-0.0820899	0.106426163841153	0.0181093295246419	-0.200394	-0.214317	-0.146961	0.0618597120440433	0.0945321953363059	-0.0236228	0.0802170553981804	0.0984056816704045	0.00106954432696299	-0.014424	0.0431718734623085	0.210567862417959	0.160272343659968	0.267703396939358	0.0122709875823269	-0.146734	0.0990735124000211	-0.284076	0.344067752598627	0.358848313249116	0.166767314988129	0.0493173763852059	0.126513043589446	-0.353512	0.1525536146668	-0.324869	0.274927103678344	0.132895837065483	0.27648169843412	-0.179159	0.134234005750832	0.412928630205042	0.130772153626299	0.223161326032104	0.112137359676594	0.0909012594658777
Tyr	0.299574402603321	0.221284695089619	-0.00400051	0.267074120378618	0.548067138668879	0.567880348992488	0.556129196633542	0.595098942646422	1	0.585515114948806	0.0803575494484947	0.0366573990960012	-0.00196306	0.00381519898575987	-0.0101562	0.0506647895859484	0.0231670038662738	0.0399157283222191	-0.0203198	0.0432272467258018	0.0636113134002088	0.0386988362675909	0.033403168187781	0.053034070085617	0.0924295261296827	0.0672919676515367	0.121427432921637	0.0521713516902352	-0.0598997	0.0872198557926964	-0.171099	0.211354170242014	0.176714579827087	0.129914633133321	0.0484060980234845	0.110021270544607	-0.216955	0.128547935847774	-0.192437	0.202645257593136	0.12809793088592	0.195234535954267	-0.0770048	0.0684309934188344	0.171702184759083	0.12267991574789	0.19351528216974	0.0863588996524296	0.0984524772479725
Val	0.378763877234374	0.212262138820933	-0.125489	0.318224726237056	0.831705897570078	0.889434802663169	0.535332091897194	0.97082730647057	0.585515114948806	1	-0.0505644	0.135218911668968	0.0412804132775625	-0.18251	-0.199218	-0.120047	0.0910585638571283	0.126528138393678	-0.00243672	0.110377670405943	0.128594619194155	0.0338980349872318	0.0178113772157104	0.0773445420473896	0.241462755801561	0.189526382026276	0.300296962946767	0.0572450500439241	-0.129115	0.131745686947312	-0.308423	0.382422001642714	0.368314154648712	0.220210139361983	0.0851894702457168	0.163420813911327	-0.392612	0.198627858072738	-0.348025	0.323125524733374	0.158363852609378	0.324512138137917	-0.170954	0.160477709074032	0.386293158869574	0.121029024029247	0.242766732977835	0.11130058737802	0.0851655620590454
ApoA1	-0.0269505	0.0966285132376818	0.167487672632624	0.0484778121602775	-0.0913325	-0.109348	0.00885468971693245	-0.0820899	0.0803575494484947	-0.0505644	1	0.0653625322066194	0.228595358766499	0.941441869771895	0.930132603303038	0.942190350903621	0.253152117953791	0.237897942924235	0.277767719872287	0.228169100983836	0.18782875498498	0.52450072554625	0.560418661175287	0.419479381332031	-0.0604383	-0.0261839	-0.0994373	0.41506330520338	0.210517856509498	0.40904651841991	0.0514932964176897	0.168492850819035	-0.253573	0.309922123000336	0.159598850220779	0.494286332188273	-0.00750676	0.503165296430439	0.0499580663019667	0.396458410561971	0.251179776880481	0.38507623684509	0.248042657747983	0.29974673803294	-0.200075	0.190621508024451	0.150059693516638	0.0455573925438431	0.103361389929134
ApoB	0.0259833031352106	0.0724325137749754	0.0231727026607061	0.0687622768319941	0.0561854023448864	0.0752003037967175	-0.0115415	0.106426163841153	0.0366573990960012	0.135218911668968	0.0653625322066194	1	0.933825597233323	-0.00275711	-0.0351305	0.0971051068567972	0.945839422822152	0.956478577725096	0.886043727481228	0.978091314128768	0.977704868328384	0.864602908785867	0.835237406850327	0.92748165977401	0.919781371743795	0.953196916595666	0.843101133983631	0.29679053180321	-0.10608	0.78917479921715	0.156647485542606	0.578290606554835	0.189688366799497	0.370714001043883	0.0490811850946811	0.790461457399595	-0.184398	0.771117318129671	-0.163465	0.635514518537558	0.0908702508552478	0.703475105857621	0.012994372543775	0.193151923097029	0.109508054727631	0.100261566980335	0.0674368986981535	0.0800217729022486	0.0433218797690717
Clinical LDL-C	-0.0336019	0.108199813668441	0.0789521319027795	0.0731726157017676	-0.0293614	0.00534935394532518	-0.0488396	0.0181093295246419	-0.00196306	0.0412804132775625	0.228595358766499	0.933825597233323	1	0.211016656640375	0.193233524387873	0.251476293663647	0.987465436426198	0.971745690752437	0.984964676721879	0.974376397039254	0.920200998192829	0.933606322725059	0.924574740295574	0.937141851970263	0.74227430871364	0.803962731539082	0.630897373203362	0.34001254406706	0.0210136497141009	0.744336259539802	0.30771934671443	0.382821959867817	-0.0525594	0.295843008910087	0.0394597377652397	0.756372899410984	0.0354109211794308	0.722549334509824	0.0454789500275953	0.502220274105509	0.0317435556556553	0.567635588010988	0.168034411117654	0.258806522311605	0.010674801746433	0.123584824923313	0.0518085276226928	0.0763460115710715	0.0494463799187424
HDL-C	-0.10236	0.106735813124632	0.228533621640866	0.0155969924767504	-0.177944	-0.210005	-0.0466546	-0.200394	0.00381519898575987	-0.18251	0.941441869771895	-0.00275711	0.211016656640375	1	0.997723906327529	0.97035482298484	0.20244183669349	0.162578987396488	0.292649465887961	0.160373640533503	0.10429529123784	0.485540679195371	0.529552954928242	0.359556552810576	-0.215162	-0.148773	-0.290936	0.416379696967074	0.34619989770005	0.298197066023625	0.245180444954979	-0.095139	-0.496251	0.212197074907891	0.171188426568514	0.366067868070609	0.256718482674113	0.368513373369363	0.312686194160239	0.150686931980298	0.0775820003668706	0.153007215898988	0.418884051671853	0.243235869471141	-0.297865	0.182003162898955	0.0822301044588594	-0.0254633	0.068263031737402
HDL-CE	-0.111629	0.109286692327161	0.231290765580023	0.0148853907765797	-0.190914	-0.218722	-0.0550153	-0.214317	-0.0101562	-0.199218	0.930132603303038	-0.0351305	0.193233524387873	0.997723906327529	1	0.952965498279014	0.180832269068011	0.138062324853476	0.279370785560498	0.131066471406247	0.0679991879856335	0.458514959977395	0.505067924195797	0.326779011643377	-0.255557	-0.187261	-0.33297	0.40082896868891	0.357303874634735	0.266035727268193	0.267847126229541	-0.138477	-0.521307	0.180852467083479	0.160262202381309	0.332461542038837	0.297759326174845	0.331459733879345	0.348185806209447	0.10261121876868	0.0461175651378667	0.106563531572056	0.43398052924258	0.244717846432861	-0.305081	0.178724033378094	0.0744654929569396	-0.0276957	0.0651471019641995
HDL-FC	-0.0660631	0.0933446751733478	0.206924681325789	0.0151199163540071	-0.127637	-0.174597	-0.0173231	-0.146961	0.0506647895859484	-0.120047	0.942190350903621	0.0971051068567972	0.251476293663647	0.97035482298484	0.952965498279014	1	0.257261478195318	0.228694375620557	0.317458434944987	0.242475951136312	0.213637327578174	0.549373425008526	0.5836156492898	0.449219074134999	-0.0803126	-0.0238301	-0.146138	0.454636376561756	0.296103879857272	0.390013054093206	0.155820613152525	0.0517519268161537	-0.393311	0.311001254913699	0.20329472188455	0.459818365825621	0.106647539643521	0.474680098386568	0.180292341865224	0.304679136290715	0.181401709256545	0.300202527870516	0.350382952643293	0.225835461690126	-0.258979	0.185226135110615	0.105019113553586	-0.0164103	0.0757719515601623
LDL-C	0.000232582249175162	0.118545190104308	0.0743650943479858	0.0922266515198333	0.00282270883295323	0.0416544237740532	-0.019754	0.0618597120440433	0.0231670038662738	0.0910585638571283	0.253152117953791	0.945839422822152	0.987465436426198	0.20244183669349	0.180832269068011	0.257261478195318	1	0.995770099405079	0.969955029534668	0.981815734893769	0.923512095177224	0.93783849569569	0.926648652393864	0.94869427741223	0.779133701416526	0.825191848081382	0.688545106873522	0.357218073440497	-0.0103322	0.786686871473082	0.239992197170786	0.479410486599069	0.0371810558390512	0.346734346079349	0.0520837255054149	0.802303161120776	-0.061696	0.775151539969014	-0.0436785	0.585822201267058	0.0729822941088801	0.651709830294962	0.11039202123577	0.276246361328165	0.0509011637371841	0.130478143718012	0.0785788313333987	0.101324772432253	0.061079970734247
LDL-CE	0.0220701519705672	0.113975551400392	0.0581112606081981	0.098988378274557	0.0297657584880851	0.0692345511210971	-0.00398126	0.0945321953363059	0.0399157283222191	0.126528138393678	0.237897942924235	0.956478577725096	0.971745690752437	0.162578987396488	0.138062324853476	0.228694375620557	0.995770099405079	1	0.945435350953558	0.983324822477781	0.931962865905616	0.925474761254732	0.910456980774143	0.947383943084035	0.819503622284344	0.854447854070922	0.742671935467506	0.349241949531654	-0.0493187	0.805888003079438	0.185792257069025	0.547834089951258	0.113238157513181	0.371382789904289	0.0517750634166104	0.822598874775012	-0.135151	0.798826401576935	-0.115252	0.639410459747236	0.103783688571234	0.704250192148374	0.0592855688879403	0.275979228072582	0.0824565428843192	0.127366605107062	0.0925138896206719	0.112955981612915	0.0649145048136242
LDL-FC	-0.05456	0.125160388834953	0.112188928495513	0.0701379024212585	-0.0662052	-0.0302304	-0.058663	-0.0236228	-0.0203198	-0.00243672	0.277767719872287	0.886043727481228	0.984964676721879	0.292649465887961	0.279370785560498	0.317458434944987	0.969955029534668	0.945435350953558	1	0.937100932475377	0.867465098129274	0.929974430647733	0.929595674781409	0.916227077585678	0.649097749166502	0.723856105186331	0.52742664011205	0.367269764464005	0.0920786177887662	0.704271989096163	0.365586179948397	0.285272411725651	-0.159416	0.273103864098757	0.0532683189179718	0.718241755870448	0.129909234312756	0.684034552684356	0.143485856034374	0.42455943044317	-0.0126423	0.490482234481405	0.238986665774339	0.265177276836917	-0.0298559	0.137531374623334	0.0435474468586701	0.0683821270735011	0.0503721387508413
Non-HDL-C	0.00920888258295706	0.0913966832074842	0.0496578999280374	0.0787682337780557	0.0282354332886818	0.0517879892469593	-0.0165332	0.0802170553981804	0.0432272467258018	0.110377670405943	0.228169100983836	0.978091314128768	0.974376397039254	0.160373640533503	0.131066471406247	0.242475951136312	0.981815734893769	0.983324822477781	0.937100932475377	1	0.978719014911762	0.939117484636211	0.919455349718192	0.970671934587292	0.857792303110368	0.899919757062405	0.767856330004772	0.345455625533463	-0.0580111	0.818698499000516	0.195724806409519	0.545858966518201	0.0989674044066385	0.378502238475822	0.0574034089629572	0.832515775223648	-0.134325	0.809267434623397	-0.112637	0.649319952079179	0.121183793159666	0.711388016908009	0.0723217247328943	0.246992887551907	0.0620576427619895	0.12186205276369	0.0800020679128784	0.0876950791628221	0.0568330626411253
Remnant-C	0.0204157036266972	0.058644046469324	0.0201457600954788	0.0605187331456586	0.0558536908848717	0.0619020916072133	-0.0118783	0.0984056816704045	0.0636113134002088	0.128594619194155	0.18782875498498	0.977704868328384	0.920200998192829	0.10429529123784	0.0679991879856335	0.213637327578174	0.923512095177224	0.931962865905616	0.867465098129274	0.978719014911762	1	0.901425004925654	0.873706037819112	0.956716754934706	0.912156972979887	0.949302002251109	0.828063275578507	0.321458730409169	-0.105908	0.819934147792037	0.137268608643154	0.597568280445691	0.162922501401559	0.400573358676682	0.0625476889761081	0.832219763028456	-0.207753	0.814529918031541	-0.182245	0.692385028559402	0.166100196999385	0.747810966674424	0.0283208681583665	0.205488178431009	0.0739706428553497	0.109751218357501	0.0806252726246854	0.0701704997951849	0.0508864719034405
Total C	-0.0269953	0.117241683388397	0.122611306874473	0.0751026632195883	-0.0367931	-0.027499	-0.0310106	0.00106954432696299	0.0386988362675909	0.0338980349872318	0.52450072554625	0.864602908785867	0.933606322725059	0.485540679195371	0.458514959977395	0.549373425008526	0.93783849569569	0.925474761254732	0.929974430647733	0.939117484636211	0.901425004925654	1	0.997817127274623	0.984261095825635	0.684323044484673	0.74494888662546	0.580455046638138	0.449580679891278	0.0683725020052744	0.829338008909801	0.258685288542008	0.450406688361668	-0.08588	0.408714824392279	0.10970304006828	0.864814443218534	-0.0303043	0.845036628618191	0.00828108248959903	0.628224116477531	0.136089680003083	0.683645417511853	0.20877499279327	0.302251018648427	-0.0467549	0.168851472712965	0.0979275628045753	0.0685899050198026	0.0738102740827806
Total CE	-0.0354854	0.122661600705094	0.133246523483364	0.0749929334995809	-0.0512742	-0.0404599	-0.0348802	-0.014424	0.033403168187781	0.0178113772157104	0.560418661175287	0.835237406850327	0.924574740295574	0.529552954928242	0.505067924195797	0.5836156492898	0.926648652393864	0.910456980774143	0.929595674781409	0.919455349718192	0.873706037819112	0.997817127274623	1	0.971231012682632	0.63798547966761	0.702797964339915	0.530833738923823	0.457905440320895	0.0937572352696837	0.811312403444529	0.275671062038093	0.41326768270158	-0.127158	0.39700349547655	0.111625655091593	0.850030372056249	0.00403529411173333	0.829367911134052	0.0424685185089108	0.601008802507443	0.126979789749792	0.654893003947336	0.234727541846694	0.311230692013527	-0.0650989	0.174518432844674	0.0976300296271714	0.06797499827402	0.0762677032405756
Total FC	-0.00230342	0.101082988445729	0.0914058163321704	0.0731898663364547	0.00290236860664949	0.0080109666342304	-0.0199275	0.0431718734623085	0.053034070085617	0.0773445420473896	0.419479381332031	0.92748165977401	0.937141851970263	0.359556552810576	0.326779011643377	0.449219074134999	0.94869427741223	0.947383943084035	0.916227077585678	0.970671934587292	0.956716754934706	0.984261095825635	0.971231012682632	1	0.794454435073671	0.844034402983174	0.702085217958829	0.423015310296132	0.00248485024820807	0.858751252714401	0.205086711372326	0.539605861239179	0.0246109549792728	0.434924308969169	0.104648107830661	0.886641111377554	-0.119883	0.870130048558678	-0.0807177	0.687009989079681	0.154852908342975	0.745333276502794	0.137142495214396	0.273492138590035	0.00361125770744114	0.154636723659567	0.100724747599085	0.0700810238415366	0.0671881357273634
VLDL-C	0.0932603198734958	0.0208084040675276	-0.0698206	0.066124577045756	0.154515136009962	0.165652536638779	0.0282739764447693	0.210567862417959	0.0924295261296827	0.241462755801561	-0.0604383	0.919781371743795	0.74227430871364	-0.215162	-0.255557	-0.0803126	0.779133701416526	0.819503622284344	0.649097749166502	0.857792303110368	0.912156972979887	0.684323044484673	0.63798547966761	0.794454435073671	1	0.988503251045496	0.978826311849131	0.185581951213092	-0.278316	0.751839707668188	-0.0649762	0.763754566757267	0.469663420251021	0.393446649459624	0.0216349708819377	0.750354618251201	-0.441689	0.742371536224965	-0.424728	0.751206710322522	0.203855358070888	0.802845756063514	-0.196274	0.143023035497988	0.215784895287395	0.0590073113911569	0.0927965024931106	0.0954599051203817	0.0392274202773893
VLDL-CE	0.0594234592381528	0.0304563792764181	-0.0365949	0.0567748566011723	0.111436409021739	0.119890884876588	0.00624210523372709	0.160272343659968	0.0672919676515367	0.189526382026276	-0.0261839	0.953196916595666	0.803962731539082	-0.148773	-0.187261	-0.0238301	0.825191848081382	0.854447854070922	0.723856105186331	0.899919757062405	0.949302002251109	0.74494888662546	0.702797964339915	0.844034402983174	0.988503251045496	1	0.938921394272224	0.223311439791917	-0.213832	0.762946340475257	0.0257301658850805	0.686180745378607	0.360170480034542	0.383775106333589	0.0346069183469763	0.760558542622229	-0.336857	0.748575797346076	-0.317724	0.698929373419787	0.15479107393245	0.757312434387593	-0.108327	0.147412033986194	0.166472968407042	0.0719250135075625	0.0738020402888786	0.0802258684842338	0.0382725526908401
VLDL-FC	0.135358661852007	0.00718715130607892	-0.109703	0.0753447006928092	0.204375231043846	0.21766773395381	0.055751759753622	0.267703396939358	0.121427432921637	0.300296962946767	-0.0994373	0.843101133983631	0.630897373203362	-0.290936	-0.33297	-0.146138	0.688545106873522	0.742671935467506	0.52742664011205	0.767856330004772	0.828063275578507	0.580455046638138	0.530833738923823	0.702085217958829	0.978826311849131	0.938921394272224	1	0.133516512930578	-0.349521	0.711214161199235	-0.184315	0.839570439484571	0.591387820456561	0.396645190601848	0.00570890812716209	0.712389520174626	-0.563668	0.710511663805034	-0.549025	0.79602357240683	0.262934199423361	0.835738719297121	-0.302922	0.132751172107253	0.272705682271725	0.0408879165861991	0.116086337296899	0.112177806496515	0.0401323436203336
DHA	0.0746973398102008	0.0650832526259576	0.0997441160957983	0.0576945538868595	-0.0119544	-0.0430451	0.00962791546092969	0.0122709875823269	0.0521713516902352	0.0572450500439241	0.41506330520338	0.29679053180321	0.34001254406706	0.416379696967074	0.40082896868891	0.454636376561756	0.357218073440497	0.349241949531654	0.367269764464005	0.345455625533463	0.321458730409169	0.449580679891278	0.457905440320895	0.423015310296132	0.185581951213092	0.223311439791917	0.133516512930578	1	0.818724280758481	0.260305666865031	-0.0679298	0.0855533900641543	-0.32681	0.886438990472175	0.862753558885093	0.355076026921252	-0.0636761	0.53748060057406	0.274222326241321	0.245717053434101	-0.0855419	0.306438159692865	0.679447436978631	0.249554276160992	-0.0759187	0.0729017951557241	0.123048531580409	-0.0105818	0.0196662581063469
DHA%	-0.00632697	0.0461861178181582	0.138490293187338	0.00681069698807185	-0.13511	-0.161071	-0.0508261	-0.146734	-0.0598997	-0.129115	0.210517856509498	-0.10608	0.0210136497141009	0.34619989770005	0.357303874634735	0.296103879857272	-0.0103322	-0.0493187	0.0920786177887662	-0.0580111	-0.105908	0.0683725020052744	0.0937572352696837	0.00248485024820807	-0.278316	-0.213832	-0.349521	0.818724280758481	1	-0.194555	0.103859798817591	-0.452829	-0.656933	0.561920083637487	0.827794997204639	-0.131093	0.317506970447831	0.0399775107065798	0.627562475940558	-0.306037	-0.31462	-0.261073	0.826216790190862	0.125619411460153	-0.195664	-0.00509337	-0.00169619	-0.0992397	-0.0415358
LA	0.0638318125026556	0.115740884164011	0.0956347539710962	0.104908695783531	0.0666241565705561	0.0548182940861908	0.0353505555639058	0.0990735124000211	0.0872198557926964	0.131745686947312	0.40904651841991	0.78917479921715	0.744336259539802	0.298197066023625	0.266035727268193	0.390013054093206	0.786686871473082	0.805888003079438	0.704271989096163	0.818698499000516	0.819934147792037	0.829338008909801	0.811312403444529	0.858751252714401	0.751839707668188	0.762946340475257	0.711214161199235	0.260305666865031	-0.194555	1	0.331383557375526	0.663217842294249	0.217873709559881	0.34357511103573	-0.0312852	0.975327027350546	-0.11148	0.919034100731052	-0.131907	0.698434150273746	-0.0172482	0.808604754575828	0.0202508929166144	0.263573372684564	0.0766738018756798	0.165493207415407	0.128729128589855	0.0974561096339813	0.077083640659926
LA%	-0.141685	0.126945211963774	0.240714899899577	0.0148668426797479	-0.232719	-0.242447	-0.115768	-0.284076	-0.171099	-0.308423	0.0514932964176897	0.156647485542606	0.30771934671443	0.245180444954979	0.267847126229541	0.155820613152525	0.239992197170786	0.185792257069025	0.365586179948397	0.195724806409519	0.137268608643154	0.258685288542008	0.275671062038093	0.205086711372326	-0.0649762	0.0257301658850805	-0.184315	-0.0679298	0.103859798817591	0.331383557375526	1	-0.416413	-0.524933	-0.332232	-0.230227	0.199772579026574	0.863561013305983	0.0783363699725233	0.738152964136978	-0.410844	-0.657926	-0.280877	0.386489314387411	0.046750341262337	-0.201897	0.047304442546911	-0.147777	-0.0864155	-0.049462
MUFA	0.181453414683459	0.0198586050534123	-0.106567	0.100245894240408	0.280730460413576	0.278392500523444	0.149472516708052	0.344067752598627	0.211354170242014	0.382422001642714	0.168492850819035	0.578290606554835	0.382821959867817	-0.095139	-0.138477	0.0517519268161537	0.479410486599069	0.547834089951258	0.285272411725651	0.545858966518201	0.597568280445691	0.450406688361668	0.41326768270158	0.539605861239179	0.763754566757267	0.686180745378607	0.839570439484571	0.0855533900641543	-0.452829	0.663217842294249	-0.416413	1	0.796927811699338	0.400911474434578	-0.0369161	0.700600917063907	-0.778482	0.701706139345398	-0.775619	0.922360870393466	0.400017597836448	0.938361477236001	-0.461435	0.148227946377257	0.293532757726405	0.111110289967245	0.214824162397031	0.171152289748403	0.108655889838536
MUFA%	0.177631080669407	-0.0213641	-0.170471	0.0733337107516284	0.315993181270458	0.321975409134402	0.177984499796831	0.358848313249116	0.176714579827087	0.368314154648712	-0.253573	0.189688366799497	-0.0525594	-0.496251	-0.521307	-0.393311	0.0371810558390512	0.113238157513181	-0.159416	0.0989674044066385	0.162922501401559	-0.08588	-0.127158	0.0246109549792728	0.469663420251021	0.360170480034542	0.591387820456561	-0.32681	-0.656933	0.217873709559881	-0.524933	0.796927811699338	1	0.0122011972063543	-0.287674	0.209346751105075	-0.761146	0.178451928568812	-0.855997	0.550795613631107	0.293000369350586	0.546340603162682	-0.749835	-0.0535845	0.367857707405449	0.0335258876698487	0.142367957495487	0.154575635499429	0.0782953320599998
Omega-3	0.145042456374933	0.013041316591402	-0.0151337	0.0565404337012827	0.127279401687968	0.0882012171660539	0.0536032655302296	0.166767314988129	0.129914633133321	0.220210139361983	0.309922123000336	0.370714001043883	0.295843008910087	0.212197074907891	0.180852467083479	0.311001254913699	0.346734346079349	0.371382789904289	0.273103864098757	0.378502238475822	0.400573358676682	0.408714824392279	0.39700349547655	0.434924308969169	0.393446649459624	0.383775106333589	0.396645190601848	0.886438990472175	0.561920083637487	0.34357511103573	-0.332232	0.400911474434578	0.0122011972063543	1	0.864826001890726	0.453620528122202	-0.403674	0.65094823761247	-0.0569416	0.498806621356462	0.0656171462377823	0.55416783904285	0.468701727913581	0.22251297505323	0.0632783710242326	0.0471015235854346	0.175046054061024	0.0300045311888739	0.0309226785853881
Omega-3%	0.0968098159079374	-0.0066996	0.0123720886045551	0.0164155137870438	0.0357855522879471	-0.00345616	0.00554291158897653	0.0493173763852059	0.0484060980234845	0.0851894702457168	0.159598850220779	0.0490811850946811	0.0394597377652397	0.171188426568514	0.160262202381309	0.20329472188455	0.0520837255054149	0.0517750634166104	0.0532683189179718	0.0574034089629572	0.0625476889761081	0.10970304006828	0.111625655091593	0.104648107830661	0.0216349708819377	0.0346069183469763	0.00570890812716209	0.862753558885093	0.827794997204639	-0.0312852	-0.230227	-0.0369161	-0.287674	0.864826001890726	1	0.0686027944456607	-0.112972	0.286485686690547	0.262148448073009	0.0609113538951973	-0.139852	0.110062066384595	0.691185227727534	0.140189475023142	-0.0356871	-0.0230383	0.0864390161147767	-0.0494787	-0.0233192
Omega-6	0.0677778786657586	0.103614820806894	0.0716137862601366	0.0994212556541644	0.0873415977959797	0.0763961426677638	0.039009381314358	0.126513043589446	0.110021270544607	0.163420813911327	0.494286332188273	0.790461457399595	0.756372899410984	0.366067868070609	0.332461542038837	0.459818365825621	0.802303161120776	0.822598874775012	0.718241755870448	0.832515775223648	0.832219763028456	0.864814443218534	0.850030372056249	0.886641111377554	0.750354618251201	0.760558542622229	0.712389520174626	0.355076026921252	-0.131093	0.975327027350546	0.199772579026574	0.700600917063907	0.209346751105075	0.453620528122202	0.0686027944456607	1	-0.185456	0.969886149825559	-0.164466	0.766545229338488	0.0552275017088707	0.865553772482318	0.0839755601020307	0.296677113367922	0.0763176248322331	0.18604286364463	0.168349067876025	0.10575423883998	0.0936498492532487
Omega-6%	-0.198589	0.0808850421490488	0.211314993838076	-0.0415853	-0.284895	-0.290294	-0.153445	-0.353512	-0.216955	-0.392612	-0.00750676	-0.184398	0.0354109211794308	0.256718482674113	0.297759326174845	0.106647539643521	-0.061696	-0.135151	0.129909234312756	-0.134325	-0.207753	-0.0303043	0.00403529411173333	-0.119883	-0.441689	-0.336857	-0.563668	-0.0636761	0.317506970447831	-0.11148	0.863561013305983	-0.778482	-0.761146	-0.403674	-0.112972	-0.185456	1	-0.26748	0.920146736400625	-0.742639	-0.69063	-0.649265	0.561594152173192	-0.0204331	-0.283631	0.00979503661803674	-0.182059	-0.140818	-0.0726366
PUFA	0.0955156439411723	0.092629406026314	0.0571494180606685	0.100013308222161	0.108641908965979	0.0882437441326737	0.0475852547413174	0.1525536146668	0.128547935847774	0.198627858072738	0.503165296430439	0.771117318129671	0.722549334509824	0.368513373369363	0.331459733879345	0.474680098386568	0.775151539969014	0.798826401576935	0.684034552684356	0.809267434623397	0.814529918031541	0.845036628618191	0.829367911134052	0.870130048558678	0.742371536224965	0.748575797346076	0.710511663805034	0.53748060057406	0.0399775107065798	0.919034100731052	0.0783363699725233	0.701706139345398	0.178451928568812	0.65094823761247	0.286485686690547	0.969886149825559	-0.26748	1	-0.151895	0.784367057150367	0.0613708396976238	0.884092823803782	0.202370636111453	0.312464295821174	0.0823835544224989	0.170864381533742	0.190389595077466	0.097790489400521	0.0875991894469024
PUFA%	-0.160144	0.0772522871916718	0.209028817616585	-0.035218	-0.262536	-0.285602	-0.147211	-0.324869	-0.192437	-0.348025	0.0499580663019667	-0.163465	0.0454789500275953	0.312686194160239	0.348185806209447	0.180292341865224	-0.0436785	-0.115252	0.143485856034374	-0.112637	-0.182245	0.00828108248959903	0.0424685185089108	-0.0807177	-0.424728	-0.317724	-0.549025	0.274222326241321	0.627562475940558	-0.131907	0.738152964136978	-0.775619	-0.855997	-0.0569416	0.262148448073009	-0.164466	0.920146736400625	-0.151895	1	-0.702444	-0.729954	-0.592259	0.818853959395669	0.0312963671674875	-0.288476	0.00066297917115274	-0.142798	-0.156461	-0.0807205
SFA	0.146109952426426	0.00726210733845496	-0.0870029	0.0775130149204688	0.203988759206052	0.208765609928915	0.103637801472109	0.274927103678344	0.202645257593136	0.323125524733374	0.396458410561971	0.635514518537558	0.502220274105509	0.150686931980298	0.10261121876868	0.304679136290715	0.585822201267058	0.639410459747236	0.42455943044317	0.649319952079179	0.692385028559402	0.628224116477531	0.601008802507443	0.687009989079681	0.751206710322522	0.698929373419787	0.79602357240683	0.245717053434101	-0.306037	0.698434150273746	-0.410844	0.922360870393466	0.550795613631107	0.498806621356462	0.0609113538951973	0.766545229338488	-0.742639	0.784367057150367	-0.702444	1	0.592756470355256	0.971387612374713	-0.328561	0.211593271357911	0.188394636043135	0.110534433062662	0.210895218926762	0.155741982652619	0.107092263209977
SFA%	0.0521281155653652	-0.110179	-0.166845	-0.0331921	0.0742040458012414	0.114330861564569	0.0376411056108827	0.132895837065483	0.12809793088592	0.158363852609378	0.251179776880481	0.0908702508552478	0.0317435556556553	0.0775820003668706	0.0461175651378667	0.181401709256545	0.0729822941088801	0.103783688571234	-0.0126423	0.121183793159666	0.166100196999385	0.136089680003083	0.126979789749792	0.154852908342975	0.203855358070888	0.15479107393245	0.262934199423361	-0.0855419	-0.31462	-0.0172482	-0.657926	0.400017597836448	0.293000369350586	0.0656171462377823	-0.139852	0.0552275017088707	-0.69063	0.0613708396976238	-0.729954	0.592756470355256	1	0.3914694070247	-0.550097	0.0139320187842887	0.0485616752528311	-0.0372797	0.0739838255896233	0.0915154593960727	0.0500440210171583
Total FA	0.152487043973975	0.0402657911548796	-0.0509844	0.0981925855226238	0.211752362940527	0.206166074526314	0.107748215555937	0.27648169843412	0.195234535954267	0.324512138137917	0.38507623684509	0.703475105857621	0.567635588010988	0.153007215898988	0.106563531572056	0.300202527870516	0.651709830294962	0.704250192148374	0.490482234481405	0.711388016908009	0.747810966674424	0.683645417511853	0.654893003947336	0.745333276502794	0.802845756063514	0.757312434387593	0.835738719297121	0.306438159692865	-0.261073	0.808604754575828	-0.280877	0.938361477236001	0.546340603162682	0.55416783904285	0.110062066384595	0.865553772482318	-0.649265	0.884092823803782	-0.592259	0.971387612374713	0.3914694070247	1	-0.217895	0.239610456558449	0.201527421711207	0.138260167506195	0.221027307622499	0.152510390511596	0.108706698528051
Unsaturation	-0.0791426	0.0608539904651509	0.139995173600039	-0.0167643	-0.147846	-0.188114	-0.108341	-0.179159	-0.0770048	-0.170954	0.248042657747983	0.012994372543775	0.168034411117654	0.418884051671853	0.43398052924258	0.350382952643293	0.11039202123577	0.0592855688879403	0.238986665774339	0.0723217247328943	0.0283208681583665	0.20877499279327	0.234727541846694	0.137142495214396	-0.196274	-0.108327	-0.302922	0.679447436978631	0.826216790190862	0.0202508929166144	0.386489314387411	-0.461435	-0.749835	0.468701727913581	0.691185227727534	0.0839755601020307	0.561594152173192	0.202370636111453	0.818853959395669	-0.328561	-0.550097	-0.217895	1	0.171366301562565	-0.216402	0.0498319023813943	-0.00248318	-0.111222	-0.0422326
Albumin	0.122507243492647	0.302108695072927	0.109420394264718	0.254045085128922	0.055865111160752	0.121006011769065	0.000280956694774899	0.134234005750832	0.0684309934188344	0.160477709074032	0.29974673803294	0.193151923097029	0.258806522311605	0.243235869471141	0.244717846432861	0.225835461690126	0.276246361328165	0.275979228072582	0.265177276836917	0.246992887551907	0.205488178431009	0.302251018648427	0.311230692013527	0.273492138590035	0.143023035497988	0.147412033986194	0.132751172107253	0.249554276160992	0.125619411460153	0.263573372684564	0.046750341262337	0.148227946377257	-0.0535845	0.22251297505323	0.140189475023142	0.296677113367922	-0.0204331	0.312464295821174	0.0312963671674875	0.211593271357911	0.0139320187842887	0.239610456558449	0.171366301562565	1	0.13794916021929	0.264653411084778	0.176710933886214	0.170025682030276	0.0670530296694576
Creatinine	0.197790554405426	0.179709418204144	-0.0749011	0.183963456472131	0.38521924279767	0.41258284985487	0.255134459868028	0.412928630205042	0.171702184759083	0.386293158869574	-0.200075	0.109508054727631	0.010674801746433	-0.297865	-0.305081	-0.258979	0.0509011637371841	0.0824565428843192	-0.0298559	0.0620576427619895	0.0739706428553497	-0.0467549	-0.0650989	0.00361125770744114	0.215784895287395	0.166472968407042	0.272705682271725	-0.0759187	-0.195664	0.0766738018756798	-0.201897	0.293532757726405	0.367857707405449	0.0632783710242326	-0.0356871	0.0763176248322331	-0.283631	0.0823835544224989	-0.288476	0.188394636043135	0.0485616752528311	0.201527421711207	-0.216402	0.13794916021929	1	0.210219846205814	0.14839104691617	0.115506159448728	0.0506115749914525
Citrate	0.138764805663398	0.304191149646624	0.184326506074489	0.0957000058831644	0.13829522500621	0.122980795225629	0.162313874209301	0.130772153626299	0.12267991574789	0.121029024029247	0.190621508024451	0.100261566980335	0.123584824923313	0.182003162898955	0.178724033378094	0.185226135110615	0.130478143718012	0.127366605107062	0.137531374623334	0.12186205276369	0.109751218357501	0.168851472712965	0.174518432844674	0.154636723659567	0.0590073113911569	0.0719250135075625	0.0408879165861991	0.0729017951557241	-0.00509337	0.165493207415407	0.047304442546911	0.111110289967245	0.0335258876698487	0.0471015235854346	-0.0230383	0.18604286364463	0.00979503661803674	0.170864381533742	0.00066297917115274	0.110534433062662	-0.0372797	0.138260167506195	0.0498319023813943	0.264653411084778	0.210219846205814	1	0.233210887140417	0.177090322922855	0.203235208023375
Glu	0.115958045597033	0.157227553136725	-0.0101818	0.130167215899166	0.203557964242548	0.175252132599565	0.171625448066377	0.223161326032104	0.19351528216974	0.242766732977835	0.150059693516638	0.0674368986981535	0.0518085276226928	0.0822301044588594	0.0744654929569396	0.105019113553586	0.0785788313333987	0.0925138896206719	0.0435474468586701	0.0800020679128784	0.0806252726246854	0.0979275628045753	0.0976300296271714	0.100724747599085	0.0927965024931106	0.0738020402888786	0.116086337296899	0.123048531580409	-0.00169619	0.128729128589855	-0.147777	0.214824162397031	0.142367957495487	0.175046054061024	0.0864390161147767	0.168349067876025	-0.182059	0.190389595077466	-0.142798	0.210895218926762	0.0739838255896233	0.221027307622499	-0.00248318	0.176710933886214	0.14839104691617	0.233210887140417	1	-0.287998	-0.0533282
Lactate	0.180706244287387	0.00669781448623413	0.0514161424071854	0.0447553848856128	0.0567282638757343	0.130657527192493	0.0755270022742371	0.112137359676594	0.0863588996524296	0.11130058737802	0.0455573925438431	0.0800217729022486	0.0763460115710715	-0.0254633	-0.0276957	-0.0164103	0.101324772432253	0.112955981612915	0.0683821270735011	0.0876950791628221	0.0701704997951849	0.0685899050198026	0.06797499827402	0.0700810238415366	0.0954599051203817	0.0802258684842338	0.112177806496515	-0.0105818	-0.0992397	0.0974561096339813	-0.0864155	0.171152289748403	0.154575635499429	0.0300045311888739	-0.0494787	0.10575423883998	-0.140818	0.097790489400521	-0.156461	0.155741982652619	0.0915154593960727	0.152510390511596	-0.111222	0.170025682030276	0.115506159448728	0.177090322922855	-0.287998	1	0.566792350507682
Pyruvate	0.19586713339732	0.00382524542018548	0.0859478982669157	0.0495302174876226	0.0769881613751064	0.0957440296764956	0.114072672831885	0.0909012594658777	0.0984524772479725	0.0851655620590454	0.103361389929134	0.0433218797690717	0.0494463799187424	0.068263031737402	0.0651471019641995	0.0757719515601623	0.061079970734247	0.0649145048136242	0.0503721387508413	0.0568330626411253	0.0508864719034405	0.0738102740827806	0.0762677032405756	0.0671881357273634	0.0392274202773893	0.0382725526908401	0.0401323436203336	0.0196662581063469	-0.0415358	0.077083640659926	-0.049462	0.108655889838536	0.0782953320599998	0.0309226785853881	-0.0233192	0.0936498492532487	-0.0726366	0.0875991894469024	-0.0807205	0.107092263209977	0.0500440210171583	0.108706698528051	-0.0422326	0.0670530296694576	0.0506115749914525	0.203235208023375	-0.0533282	0.566792350507682	1
GlycA	0.235864195576421	0.0268704922116612	-0.0526408	0.057977913615234	0.249611635490438	0.24355177759022	0.181497868126145	0.321471691228585	0.20648980873312	0.370801037227523	0.0204351948008893	0.361445148841199	0.228924683574402	-0.167603	-0.190369	-0.0871436	0.294713824682248	0.344315800635316	0.159559380803675	0.325022037859722	0.348837736700617	0.230438761003163	0.206053784925848	0.293600799395226	0.495122534445011	0.438310003651014	0.555545984272564	0.0915201672690818	-0.257425	0.410089693149657	-0.309122	0.666870582326119	0.573399251449879	0.305730239402394	0.0272241362525294	0.455970253187452	-0.504556	0.468889086559738	-0.482135	0.567474020005562	0.153151216298749	0.606574353417649	-0.224962	0.124608893338787	0.286872075552231	0.145628274957295	0.266313452275678	0.222116832095109	0.1862406155586
3-Hydroxybutyrate	-0.189665	-0.0135391	-0.0470068	-0.0528862	-0.0179781	-0.00442711	-0.113838	-0.0189471	-0.138533	-0.0280046	0.0922006688414529	0.0645188818216706	0.0983183225243357	0.112235088650652	0.11884367450469	0.0877745991828392	0.0958537159587779	0.089274455444962	0.112212186348417	0.0731817911745179	0.0474718528926746	0.103172895433443	0.109965006833811	0.0859174534100002	0.0146516494560247	0.0260548002310828	0.000385461143766232	0.0232609943443959	-0.0204141	0.0456574718866108	-0.0392023	0.058516002055456	0.0291277289593986	0.00933471157596521	-0.0337359	0.0904958382312031	-0.00117545	0.0805772500980182	-0.0102526	0.0553539564289813	-0.0126846	0.0690529323937509	0.0368228396369579	0.108639997696565	0.04587787262589	0.240060612173708	0.00929104476809451	0.130023706178195	0.12442086948206
Acetate	-0.0716936	0.159925355540795	0.0802279048135319	0.115239778628869	0.0917741843002708	0.0525969959913265	0.0842264978598163	0.0561923735162663	0.0130984329512792	0.0392321239744898	0.0645597179052389	-0.0260552	-0.00086109	0.109858988346084	0.113072439571597	0.0950019952368242	-0.0065518	-0.0154455	0.0162456589019025	-0.017229	-0.0283066	0.0220641050302883	0.0276244974384264	0.00717961975268267	-0.0681216	-0.0544973	-0.083975	0.0762408184460596	0.110075110640677	-0.0126808	0.0668152836705594	-0.0797482	-0.100633	0.0189941575358382	0.0523488920422692	-0.00898218	0.0938198306826362	-0.00190814	0.113079954892058	-0.0673775	-0.0798303	-0.054212	0.0990648769489687	0.0894712150005076	0.0453273945145145	0.162617714450034	0.171988358591899	-0.224604	-0.142737
Acetoacetate	-0.204618	0.0139924098061932	-0.0902796	-0.00316247	0.109945605163342	0.0872684248295302	-0.00879071	0.0954607770341078	-0.0375841	0.0885864424488706	0.143354010618582	0.0315357443735912	0.0312217698530135	0.126656974446775	0.124581877076763	0.128819088126858	0.0394420665715793	0.0434948878205873	0.0296733478629652	0.0396905857019276	0.0393921904106119	0.0780950040709913	0.0812183572812555	0.0703475181114512	0.0290343228591544	0.0256152052984803	0.0335992994978105	0.0270010250778109	-0.0605806	0.0572718695957172	-0.144588	0.1495101436735	0.115704816163467	0.0585242158450707	-0.0177401	0.110892778456534	-0.12225	0.111118400635166	-0.121527	0.146063972990765	0.0787262399657684	0.146108817626969	-0.0306555	0.0710525840308838	0.0713158009265318	0.177314878345198	0.178248818092331	-0.172035	-0.0339408
Acetone	-0.148653	0.0563688277327679	0.00289587355570521	0.0378635277315678	0.129518142765893	0.116247210849898	0.0347230636215461	0.0921178595838661	-0.0579401	0.0531621121607634	0.119927712797282	-0.0554084	-0.0100753	0.151711595480343	0.159430116104399	0.122527099412975	-0.0166206	-0.0264009	0.01118149323037	-0.0370331	-0.0569432	0.0192484875584573	0.0300989681271331	-0.00807259	-0.104153	-0.0916856	-0.115768	0.0372216616725711	0.0571036801771072	-0.0590427	-0.0438278	-0.0403923	-0.041866	-0.0250766	-0.0123409	-0.0204759	0.0333553365858262	-0.0235794	0.0292150026039499	-0.0236121	0.016552799790698	-0.0325447	0.0285141147548333	0.0717196809303252	0.0700133756977245	0.214268687062275	0.0447937388831409	-0.0297471	0.079891440902074
Cholines	0.0335232864142402	0.105701775217389	0.118917246526466	0.0817071006902879	0.0154963609274653	0.00116945391126839	0.0349216116745129	0.0512871408165289	0.128049404217014	0.0951631263413833	0.819959874345789	0.588906447637137	0.635342712373737	0.697643533604812	0.663221278421417	0.781357405859023	0.676119438343767	0.682593672966674	0.631191528734856	0.694607521003482	0.685283896904813	0.856387024141608	0.862147154296295	0.824405030510691	0.501672054689619	0.529329985844126	0.451419137138814	0.487124342616638	0.0527242834556913	0.791327891353121	0.0373776724216398	0.562767221163488	0.0199689062087279	0.5013657345863	0.167161095456318	0.863265395912988	-0.227691	0.867916734274184	-0.162572	0.754425317872174	0.298955454064329	0.781676635178229	0.138235298747617	0.340655477700942	-0.0568012	0.21041069589611	0.188602941045905	0.093882662695055	0.114873854124311
HDL size	-0.120507	0.043276991333183	0.220026001580206	-0.0586851	-0.172514	-0.263925	-0.0597909	-0.250679	-0.0148152	-0.246512	0.683452411172716	-0.189299	-0.0780683	0.8262869782508	0.812645943000703	0.847637373167256	-0.106816	-0.147256	-0.0027722	-0.09157	-0.0755217	0.206211573494988	0.236203170913338	0.120912509250733	-0.334637	-0.269046	-0.403101	0.302800471825102	0.349775418807713	0.0837901322858622	0.23367808172046	-0.259151	-0.531337	0.136772886501573	0.19470372777906	0.112764820684235	0.288167917891281	0.133207061144127	0.355676635339284	-0.0499134	0.0160744208563901	-0.0590041	0.406054311272034	0.0276253434448432	-0.329502	0.120018254691791	-0.00163263	-0.13404	0.00908460565657432
HDL-L	-0.0473795	0.0883590291565107	0.187698262576542	0.0287706915317208	-0.108127	-0.144946	-0.000880249	-0.117601	0.0687486203385553	-0.0897274	0.985981850860879	0.0221270034575916	0.181553511838446	0.968944976563547	0.95559056543288	0.975868963008547	0.195456684635072	0.174112587772762	0.237620611335655	0.178927161174691	0.149640389910235	0.490997059029535	0.527308839454651	0.38513572408826	-0.116109	-0.0731253	-0.164186	0.420208680440516	0.255086219097444	0.364919523955115	0.0879778361044404	0.0912701297850123	-0.325703	0.298647844544233	0.183152279650447	0.444604829934158	0.0499875484288389	0.458151066669388	0.115696745894434	0.328714557160935	0.216986205127563	0.31755274660944	0.29952177035924	0.254178367912062	-0.24129	0.184585014981103	0.12939337053482	0.0052755054192062	0.0877259259219934
HDL-P	-0.0170453	0.117089286379482	0.151323132565697	0.0771533116284117	-0.0841561	-0.0710175	0.00810910164265287	-0.0496113	0.0716461849965808	-0.0159647	0.963442238457779	0.192689202850303	0.37652734659702	0.878851414067924	0.873805504891856	0.859815181209107	0.406899034077137	0.393705180665317	0.422311529348613	0.358221099865912	0.288902021831494	0.617363931716862	0.653298528342761	0.512827788800376	0.0449976355454732	0.0775468553722082	0.00361779843653529	0.422471118124822	0.180137226160528	0.485039005148606	0.0731924086501597	0.234412184324965	-0.202631	0.313378747822745	0.128342554576419	0.573498380871623	-0.0120942	0.571289429417111	0.0328077819521772	0.446551932193002	0.227370217218799	0.448615	0.228351741785973	0.362227091804316	-0.151576	0.196527270110459	0.164320726876836	0.091026590090001	0.116244248325596
HDL-PL	-0.0252664	0.0726035799378389	0.161415570491191	0.0299467259530162	-0.0774284	-0.116697	0.0196133335663418	-0.083556	0.0952906705813914	-0.0533947	0.984396182450788	-0.00546599	0.133033533522197	0.938469725291591	0.922430173386409	0.957155280993141	0.15404777092657	0.139970436464105	0.179039833633215	0.147750204236779	0.130666738300614	0.452423908415791	0.486173738578469	0.354375501082554	-0.108665	-0.0772975	-0.142136	0.403469186676538	0.216585250891247	0.353493656649458	0.0120770331241237	0.144209892856386	-0.257615	0.314838434738604	0.1827976729348	0.438557064381205	-0.0292164	0.457067099947204	0.0382761450745529	0.373162912729479	0.270508032851397	0.352892750870221	0.245581569399511	0.244494121736085	-0.219678	0.176594590747075	0.146415418601559	0.0128906183622368	0.0920627051129031
HDL-TG	0.213471651130465	-0.0251221	-0.122584	0.0672386580937365	0.255596403404889	0.243543521323068	0.160084218401896	0.315043014548893	0.241685562922397	0.359324485776935	0.216038177057893	0.321973778432022	0.101719673497318	-0.0764066	-0.125264	0.0907803879292102	0.198560552091503	0.270275019543332	0.00622096390137389	0.294665326480118	0.38909853043835	0.234634176959704	0.200016869117748	0.323051069901144	0.579469395329959	0.502388723847765	0.664738302036906	0.111054545737391	-0.344045	0.464226832073519	-0.510529	0.845947088597828	0.671709616228535	0.423023465283751	0.063138163918213	0.498908156370393	-0.799011	0.53592540887313	-0.753462	0.825395345455292	0.517081124964757	0.792011427685756	-0.431529	0.101290991295987	0.243089732315213	0.0451858748258153	0.178788380138696	0.149529776610584	0.0884472103010903
IDL-C	-0.0649818	0.0895668513688853	0.116588679574274	0.0408729095660562	-0.0660267	-0.0663274	-0.054321	-0.0480297	0.0180498741668258	-0.0259588	0.417354990176859	0.839350624569461	0.926702955458418	0.433531824315572	0.409962950926264	0.488879237574489	0.891423009787323	0.862144692887087	0.935412902262864	0.906421174355262	0.88713949362431	0.951329914747833	0.950986218698738	0.935305028327505	0.622405533917932	0.708923001826384	0.484944331094713	0.405856182986009	0.11433796448424	0.717355949774654	0.340512444584877	0.279662578409143	-0.21966	0.320509278994722	0.0950490582208707	0.742972630063714	0.10954197953261	0.717516102116122	0.138650793464207	0.4717089602423	0.078326130581607	0.51935466995448	0.279517542261198	0.230383622847507	-0.101413	0.144731852894338	0.0500609179211077	0.0262767085889332	0.0530869039399744
IDL-C%	-0.174856	0.0904878395757193	0.13867625582512	0.0182889139611909	-0.194557	-0.174143	-0.12896	-0.217718	-0.101326	-0.237996	0.305254816686355	0.25947634232009	0.538029889398924	0.465081475184986	0.487625129401972	0.36019812300958	0.439123586053849	0.366308549329863	0.598258934603888	0.38240678778139	0.297994268003441	0.499106630319954	0.531532445494081	0.395853149782653	-0.045602	0.0528255239568469	-0.178694	0.151857453398884	0.250810874881915	0.193120900879978	0.573100133273691	-0.364033	-0.619592	-0.113423	-0.0440167	0.194152417195293	0.606657965443805	0.134853354825169	0.567012910413961	-0.18225	-0.192663	-0.151776	0.436575272866776	0.161098395582766	-0.245522	0.0550003455170368	-0.0705343	-0.06265	-0.0140764
IDL-CE	-0.0548441	0.0929212119276147	0.120652973898751	0.0494026585533028	-0.0560863	-0.0563233	-0.0397313	-0.0372223	0.0269231225623557	-0.0150779	0.431770917848445	0.833779666060605	0.920565068220185	0.440257149047713	0.416277738288522	0.496932406834032	0.888157177724466	0.860275042843825	0.929437593641845	0.903008938555073	0.884058213828013	0.950502341966077	0.950584349704326	0.933944466397079	0.619217839178002	0.702815446910967	0.485742519993358	0.40221609111621	0.103617992339959	0.726811711324553	0.335118695964979	0.294898452744144	-0.204358	0.320740968160194	0.0888757537459307	0.751839942824259	0.0976211328107458	0.724868271808257	0.1239627083677	0.484485961619219	0.0850054577071561	0.532074699472908	0.26318408868368	0.229856321135244	-0.0995007	0.14349571560696	0.0555118032765203	0.0284935891678522	0.0554783576411153
IDL-CE%	-0.111515	0.105343000342548	0.155472448749597	0.0662000592802451	-0.128065	-0.109344	-0.0427972	-0.144976	-0.0444562	-0.163099	0.373065928579319	0.240466598632716	0.501096563306545	0.479280561619586	0.496577173984114	0.390969158825065	0.423197879673374	0.362216864805912	0.550857706426438	0.371971992082197	0.292758960396303	0.494478939528934	0.525786270242299	0.393306290026798	-0.0337145	0.0438004058648066	-0.140813	0.13210402536994	0.174071256408705	0.26118852618281	0.516714781507495	-0.236205	-0.490807	-0.0934058	-0.0726963	0.257182473724013	0.495400977320346	0.192660547267566	0.444394715440116	-0.0774118	-0.137491	-0.0483539	0.321818734588133	0.153721195568357	-0.220968	0.0438537554118552	-0.0397698	-0.0455857	-0.000649525
IDL-FC	-0.0868838	0.0771688798801233	0.0992317618510652	0.0147897766853268	-0.0887544	-0.0891463	-0.0926353	-0.0721793	-0.00477195	-0.0497419	0.363532604095945	0.839262042392494	0.917246819152835	0.397964368906851	0.37586436836082	0.451134449716417	0.878173774839673	0.847443849018951	0.931199758352164	0.892569099834268	0.876124449775219	0.926973023046318	0.925549851531642	0.917500008949875	0.623252803044782	0.715848980748131	0.480012609634309	0.41194635840698	0.141255842386004	0.672896726843994	0.334140713187216	0.238629256955424	-0.247996	0.321561401333762	0.115906723520783	0.70200155079395	0.129590080469003	0.68332186849066	0.16844922272169	0.430726324215596	0.0587625279057428	0.477529524143791	0.315704496073636	0.227706720959615	-0.0985728	0.149867670628898	0.0412121699566656	0.0220911366230024	0.0472139367067043
IDL-FC%	-0.229922	0.0140105364823191	0.0352869295165305	-0.0954576	-0.244599	-0.231732	-0.25315	-0.272543	-0.173749	-0.289102	-0.00148393	0.170249463397525	0.349801124558048	0.199176500008207	0.222182064909467	0.109292194720491	0.251547271303109	0.188528105067295	0.402429740265364	0.212457570542472	0.160300125623834	0.257646035598016	0.276442739691608	0.201362705304961	-0.0512065	0.046756310033356	-0.177525	0.119212302475092	0.299348312683098	-0.0559286	0.418209734800152	-0.469032	-0.594967	-0.105288	0.0411088360175084	-0.0455849	0.556467288821018	-0.0649628	0.561767228625246	-0.331199	-0.227933	-0.314247	0.476781344038747	0.0928485646601546	-0.180994	0.0473784395907688	-0.108946	-0.0719372	-0.0397547
IDL-L	-0.0416819	0.0825332704223239	0.104648212487621	0.0423391395194874	-0.0390477	-0.0430812	-0.037238	-0.015368	0.0371620086317454	0.0124577133349127	0.406156581191538	0.879409750621816	0.927703908956799	0.395598729879954	0.365335510159412	0.475269673751571	0.905585434416795	0.886017457510042	0.923501701151395	0.932963009793891	0.925904111219309	0.962094758791059	0.955598792878908	0.961632779639171	0.695311453372395	0.77287683075378	0.567418264168689	0.418777694939495	0.0802014502499247	0.758830278826384	0.277119810986334	0.372251193736254	-0.133129	0.372045278906236	0.110453794874077	0.7857718516961	0.0142159278870107	0.767814474046007	0.0525228306513677	0.552759596310447	0.121691557115322	0.600176607294796	0.229481685406184	0.224496056924068	-0.069041	0.147698747299685	0.0644409788713635	0.0395606939184664	0.0605486832879847
IDL-P	-0.0269901	0.0482351246732088	0.0431351102006977	0.0298081293467208	-0.00233556	-0.00205347	-0.0410264	0.0213239991820365	0.0270372173140355	0.042091981992459	0.167989843439727	0.915347724276562	0.909083712200601	0.148930173249361	0.120270774598717	0.233705501323917	0.876906593719216	0.863571332472801	0.887182140426075	0.922667613750762	0.94130486403227	0.868414661082014	0.851143241947489	0.902907150495552	0.777578595596284	0.847010442353231	0.65932644214111	0.302601471316526	-0.0204718	0.702427063232722	0.243272630876299	0.391597899260718	-0.0204751	0.302063579839173	0.0479999842086899	0.712241964955173	-0.0241065	0.686021614294017	-0.00923707	0.512733356751589	0.0908322379215907	0.562315637451668	0.132622191878552	0.163567829009307	-0.00491597	0.109430346547583	0.0409388306183925	0.0395320169803528	0.0439846156741812
IDL-PL	-0.0378244	0.077065517980706	0.107539290349007	0.0320838670774532	-0.0366955	-0.0477986	-0.039504	-0.0165947	0.0296918538580897	0.012188037943946	0.354893454838831	0.896070468082303	0.909909171068491	0.348434458651223	0.315419250924544	0.44065717128835	0.895014753173186	0.880595872942118	0.905040141908122	0.927941671368142	0.930571119950707	0.941659860806376	0.930694594744817	0.956973445381309	0.730540444475388	0.809000545645489	0.602961768316357	0.426150480473898	0.0828085354435381	0.759390578000556	0.270271891132584	0.387119265426524	-0.106076	0.392692255384234	0.129876232771025	0.781904484023686	0.000531275460173815	0.769711083487972	0.0473833057534268	0.549776634301784	0.0933455226029423	0.604016283016298	0.22985470467609	0.200941630606203	-0.0601966	0.148479043095892	0.0583241791114798	0.0322266279421782	0.0565282389098393
IDL-PL%	0.0175485799397464	-0.0575929	-0.00647645	-0.0727346	0.0146182091566969	-0.0285345	-0.00759513	-0.0180471	-0.061782	-0.0225092	-0.409699	-0.15388	-0.354675	-0.373909	-0.381452	-0.326298	-0.316592	-0.284659	-0.37392	-0.281463	-0.224425	-0.378107	-0.404304	-0.294113	0.0046590168695946	-0.0126569	0.032264625826689	-0.0901608	-0.0103924	-0.204201	-0.0875599	-0.0350087	0.178066153231735	-0.00396938	0.0725680496796649	-0.243754	-0.0635179	-0.209124	-0.0294977	-0.18455	-0.202547	-0.156987	-0.0539462	-0.21144	0.0561216298277536	-0.0477681	-0.0756199	-0.0640439	-0.0457359
IDL-TG	0.175006807559359	-0.0141492	-0.0742973	0.046700066637264	0.206304096383876	0.192874589930229	0.134019033223149	0.269143769919434	0.187258200078624	0.321498072514844	0.139641039197565	0.564907431529417	0.335626932866211	-0.0882679	-0.14338	0.101417929814939	0.421610363198094	0.483338808153002	0.251051433782537	0.507579718391057	0.58550186391028	0.421735859511239	0.383236970234279	0.518373979644141	0.727241652417635	0.681523779158515	0.769836198019595	0.231525977414219	-0.242021	0.556095054784664	-0.415684	0.838097510737236	0.593991516803016	0.493086925474329	0.121839020378675	0.590180998643679	-0.726127	0.633451041143945	-0.6565	0.835362457400634	0.439922736073131	0.826083490742644	-0.326537	0.0795336631582289	0.223888015330105	0.0748908892139738	0.161310799585637	0.140456424484434	0.090745364676469
IDL-TG%	0.204594866779996	-0.0790547	-0.162504	0.00563254064727132	0.234340728244629	0.224895097662979	0.164562211799892	0.270175352760898	0.152521816415284	0.291809149196783	-0.242163	-0.24833	-0.505712	-0.444461	-0.467779	-0.340617	-0.406024	-0.331174	-0.580911	-0.350915	-0.272372	-0.462979	-0.493335	-0.369833	0.0623793372628918	-0.0452968	0.208427149775335	-0.146804	-0.284958	-0.158079	-0.635812	0.445042225639422	0.689294481798236	0.126582470428758	0.0255660599341622	-0.150694	-0.690332	-0.0952236	-0.657077	0.271084697010989	0.288736700209781	0.223907912714947	-0.501785	-0.129447	0.272846001527899	-0.0608692	0.0960220553108668	0.0946984207127152	0.0291397920751534
L-HDL-C	-0.143128	0.0799250020691008	0.248910285720054	-0.0383091	-0.211443	-0.28022	-0.0812433	-0.276394	-0.0427643	-0.271825	0.760221213579265	-0.103613	0.0711723484245449	0.915634211446369	0.911006364229043	0.907752501697539	0.0385267643420715	-0.0115984	0.162514457458687	0.0202555575089249	-0.00398085	0.334378997314256	0.372828360838843	0.226117700803815	-0.318597	-0.238719	-0.407545	0.355903273851031	0.396140355250866	0.155380485077555	0.332637223111791	-0.28226	-0.607262	0.131957459210773	0.183398239326923	0.191924532030212	0.385972991951582	0.199146661486104	0.44525799849827	-0.052744	-0.0382168	-0.046977	0.47989818834106	0.104815798165666	-0.347483	0.145115501291902	0.00480694089345317	-0.111374	0.0196066436960849
L-HDL-C%	-0.222824	0.0828479185002574	0.231168313462995	-0.0510648	-0.272658	-0.302504	-0.163457	-0.345435	-0.185594	-0.372486	0.271085659380905	0.030628361420722	0.226064897253427	0.530123689738458	0.549161924489953	0.434684139397605	0.144061676215345	0.0757167093185454	0.313816837917221	0.0987922265878903	0.0444712411102025	0.272801230690649	0.30342657100196	0.183952146447898	-0.240577	-0.13115	-0.373935	0.180286611550412	0.386455799294784	0.0424032720019449	0.62191072873618	-0.528864	-0.699847	-0.118838	0.0458391659246774	0.0281841489183225	0.719272140419517	-0.00737853	0.715020192476861	-0.391982	-0.381029	-0.338204	0.547724191601309	0.008814882928938	-0.329949	0.0589085538091437	-0.130792	-0.159376	-0.04753
L-HDL-CE	-0.147701	0.0833828252179867	0.251915934215009	-0.0376948	-0.219117	-0.285377	-0.086506	-0.28412	-0.0511095	-0.280695	0.75466258882106	-0.116135	0.0657632999046931	0.915182701469213	0.912869725476502	0.900321687091265	0.0318662951043872	-0.0197279	0.159878768501011	0.00899288458911188	-0.0197899	0.32439912712082	0.364021020342559	0.2133306635524	-0.336456	-0.255668	-0.426073	0.350619858950727	0.402984125399646	0.143373262899221	0.347318229353679	-0.302716	-0.620177	0.117888535859228	0.178670749947666	0.178460777639231	0.407535488579258	0.183983752509989	0.464419648507665	-0.0756245	-0.0562445	-0.0681352	0.488446483316402	0.108404578323389	-0.349509	0.144446979967038	0.000785881166531434	-0.111843	0.0176691535254795
L-HDL-CE%	-0.225279	0.0915547921792009	0.22831964273755	-0.0455257	-0.285096	-0.301297	-0.172195	-0.353038	-0.205221	-0.384026	0.238646496341909	-0.0263532	0.18734482218841	0.49712110008983	0.524891568696282	0.373810417101429	0.104436094575151	0.0348287293387422	0.278773545236815	0.0447464644584622	-0.0232172	0.211967113167031	0.245714003511605	0.116585830693387	-0.296744	-0.189494	-0.427026	0.149970694020017	0.394582540458288	-0.0109609	0.644750826217929	-0.582437	-0.707098	-0.167817	0.0261949474318525	-0.0283174	0.769006565265387	-0.0685264	0.755316857471037	-0.465993	-0.437305	-0.406471	0.554043728475908	0.0223652973887216	-0.320093	0.052853195645701	-0.139161	-0.149522	-0.0497563
L-HDL-FC	-0.1204	0.0675667185530651	0.228380203701499	-0.0381206	-0.178774	-0.255264	-0.0609178	-0.240983	-0.0111052	-0.231152	0.766062163304449	-0.0670696	0.0785026536977966	0.900154220644204	0.887722448017046	0.923851505884064	0.053535539488353	0.0097753183952435	0.160887885270311	0.0500494201353109	0.0408557771103686	0.355852334620437	0.38978273153516	0.25961655938742	-0.259891	-0.187468	-0.340618	0.369626853608989	0.363584187203941	0.191587129752732	0.266956148448887	-0.202684	-0.546776	0.181997192196621	0.198696258687019	0.231882790894726	0.29409155739413	0.24648636793021	0.362351023354106	0.0313666722356882	0.0311650250551075	0.029778785677991	0.435075333510272	0.0961923742170796	-0.325559	0.144891152798632	0.0224429412460312	-0.104146	0.0254351329197865
L-HDL-FC%	-0.115857	0.0100288703949082	0.150467792637263	-0.0583405	-0.105512	-0.18466	-0.0602791	-0.170604	-0.0200745	-0.16957	0.308745784304776	0.276471763780709	0.31116934073874	0.464717924164066	0.43693167868914	0.534555475882649	0.264586043157489	0.22908999685732	0.345936908601988	0.305315024145158	0.336733448710705	0.439499228110947	0.443297299006647	0.41665672727893	0.111339221168432	0.187952243240207	0.0146358430170777	0.250413695613862	0.201966980624084	0.265715528443052	0.273527361749512	-0.0850997	-0.387499	0.151788795777052	0.120886082131353	0.272039558201864	0.215794421234234	0.27223879893519	0.256635802346766	0.0901355717647564	0.0206429758708369	0.100173376217131	0.30490160439226	-0.0542884	-0.243494	0.0641128346126131	-0.0435769	-0.137435	-0.0168543
L-HDL-L	-0.11861	0.0717897377378704	0.236118709956842	-0.0325505	-0.182293	-0.253754	-0.0563595	-0.241453	-0.00813832	-0.23173	0.81306854587917	-0.10988	0.0484181059969799	0.932033188942398	0.922284523990997	0.937273234813384	0.0259380346822987	-0.0165886	0.130352421488394	0.0178679777964548	0.00439217080609504	0.336958454113049	0.373874956058416	0.232430412063679	-0.294355	-0.223743	-0.372107	0.369218290318748	0.369016161083805	0.178885578679881	0.255341348401956	-0.205572	-0.544097	0.177159881180174	0.197645848491321	0.22519066951113	0.294626741172347	0.239418712504468	0.361708954577805	0.0274693875224008	0.0336327438058897	0.0245321251185009	0.436893106024689	0.111821281128198	-0.33305	0.151369677845455	0.0301418013308857	-0.09566	0.033746644902981
L-HDL-P	-0.118345	0.0798611202349035	0.235518909526747	-0.0304764	-0.186281	-0.256191	-0.0653155	-0.243744	-0.0167362	-0.233198	0.795829447912427	-0.0761332	0.077328006929995	0.920002785642929	0.910238859550401	0.934799169247617	0.0571280737256642	0.0143849855808708	0.161523412894532	0.0469621699507396	0.0306210705162108	0.360113541575093	0.395708606719362	0.259710759813863	-0.267005	-0.196611	-0.344481	0.375541186262147	0.364489369494472	0.20664482625784	0.276776218871995	-0.193777	-0.540281	0.18282877843792	0.194827826078695	0.247218816316818	0.299235186376991	0.25973231590942	0.365619213701824	0.0365742707689405	0.0194128900029104	0.0390621996037027	0.436253733103086	0.122944177793143	-0.317862	0.153738355153657	0.0268324237988271	-0.0911537	0.0304943176698862
L-HDL-PL	-0.102692	0.0651024543168951	0.220846954390526	-0.0287493	-0.164525	-0.235516	-0.0402933	-0.219023	0.0120968978929571	-0.206502	0.837393397519461	-0.139876	0.0147971808702778	0.936143679011338	0.925443010202551	0.947081687978986	-0.00138842	-0.0401116	0.0939525944698828	-0.0081419	-0.0194106	0.315137726692943	0.352540468115767	0.210082959491524	-0.309211	-0.24644	-0.376511	0.370139775822467	0.356201536202604	0.167824076626138	0.201144573597428	-0.175999	-0.510488	0.192839710227823	0.203745825122412	0.221181380767059	0.24419317927537	0.240161070596635	0.315185651942448	0.0573785700323544	0.074626967294842	0.0469023557795265	0.409536547722926	0.116216840158098	-0.321135	0.151082844956018	0.0470468462405055	-0.0838819	0.0415877758887151
L-HDL-PL%	0.203354549035624	-0.0961862	-0.231214	0.0439956310805247	0.255588532587211	0.289064483469897	0.180971418470024	0.322117316818652	0.19980168667767	0.342116545544538	-0.158449	-0.263507	-0.372058	-0.395993	-0.40129	-0.361147	-0.305605	-0.249785	-0.439927	-0.289069	-0.26046	-0.402646	-0.415118	-0.358883	-0.0293173	-0.136101	0.103254483889907	-0.183405	-0.284952	-0.232168	-0.646236	0.348071629615244	0.567542031526351	0.0457303955353447	-0.0310609	-0.189023	-0.613194	-0.149504	-0.60832	0.237014814710116	0.372709878838584	0.162243558283808	-0.467005	-0.0259047	0.246254949201129	-0.0642725	0.151216950022959	0.140062243013341	0.0541062693448195
L-HDL-TG	0.127046609014131	0.0102009598227272	0.0142437370606106	0.027757579639509	0.128734240248902	0.0722237963236645	0.110073400061496	0.141328244595145	0.206743216625253	0.182834789001497	0.535407183729489	0.190531139222435	0.056040895890704	0.351177795836243	0.300341080157221	0.519544181702629	0.125601488741758	0.165628240822049	0.0164139316816945	0.218990009899855	0.311208177409459	0.316127386565904	0.301438719820814	0.350624064915082	0.336118620253389	0.308475611241121	0.366116041593378	0.261833762156161	-0.10696	0.449576065559824	-0.302215	0.580943423403214	0.290452694791072	0.442048652382835	0.162991444826493	0.487988041800594	-0.529654	0.53244460020826	-0.451854	0.677742703031678	0.451397326768011	0.645495285289872	-0.155347	0.107541123763554	0.0470867095473478	0.106647478036032	0.142848368830047	0.0741711606936736	0.0859861699074706
L-HDL-TG%	0.223716065560315	-0.0566902	-0.216901	0.054661947904554	0.278474192117159	0.302074403257545	0.139204042702158	0.345815189933843	0.175858937045194	0.369755848069259	-0.356093	0.25334012828343	-0.00457073	-0.614465	-0.645378	-0.476398	0.0726261831051445	0.144458755238054	-0.112679	0.153752787095145	0.239090155688244	-0.0722841	-0.119688	0.0554003473076532	0.543678700379842	0.450184402133847	0.647210747302704	-0.144608	-0.442842	0.191074267851768	-0.489433	0.666833823052142	0.765953292283906	0.182487354778182	-0.0549923	0.174220446827992	-0.71775	0.195989442923902	-0.719668	0.518015432676917	0.337713903187471	0.495242528930432	-0.551007	-0.00742188	0.368215235052768	-0.0603832	0.0869266023689346	0.1552878044155	0.0341267586555541
L-LDL-C	-0.0183335	0.126969350396788	0.105324930235531	0.085416556651798	-0.0254119	0.00712293682753463	-0.0256561	0.0256854317284644	0.0171427152603817	0.0541319981562079	0.327610732637273	0.918366437140381	0.984250663182127	0.298880655139255	0.277990923242919	0.348632483118663	0.991171756295251	0.979377297451996	0.983430568341221	0.968310673383125	0.906397829879059	0.959587277197075	0.954236475588474	0.956061950530483	0.721549425542782	0.780690359391735	0.616851869109019	0.397147579167735	0.0513769099472008	0.778594319159466	0.286156952927825	0.416959538958823	-0.0528049	0.350374102828744	0.0759338540054617	0.797840000136967	0.00434040862059284	0.772404987076988	0.0300856501047208	0.549467769817102	0.0549290992599271	0.615027382335075	0.178298396431736	0.279265080495489	0.00454007870842148	0.14464738461922	0.0731731499183386	0.0884471815493366	0.0639312234923206
L-LDL-C%	-0.133497	0.165557256324297	0.228784814973646	0.0665074587536517	-0.180183	-0.156857	-0.0870737	-0.19008	-0.111899	-0.20006	0.322266367804147	0.385894045631897	0.612116939228269	0.474572778313173	0.489748886825962	0.398550002790778	0.57890427315124	0.52502904055017	0.68482524686598	0.487228625720148	0.363568507048389	0.596811335127399	0.622520873068127	0.5103369562723	0.0848251738281509	0.167617689370305	-0.0328111	0.290590178327645	0.304796855933338	0.36531166716555	0.609776499146047	-0.212619	-0.520432	0.0465582010194807	0.0580098077057173	0.351167133379956	0.544324686245044	0.311749611685042	0.548447914093955	-0.0768493	-0.306522	0.00112941470996657	0.455451091032947	0.191817630520795	-0.194378	0.0903845399563011	-0.0523032	-0.0480777	-0.0105057
L-LDL-CE	0.000165251329681061	0.126593272833587	0.0962158057335831	0.0927619935286909	-0.00454296	0.0297806132955715	-0.0105235	0.0522214048444204	0.0303161685181168	0.0831735079941984	0.315859572843991	0.929003794297339	0.97593668579614	0.268721642222147	0.24583998798302	0.326256963803792	0.993384349536725	0.988228950478799	0.969798696234759	0.971902580589079	0.912231552827719	0.952341442629244	0.944395857900867	0.956649239680372	0.751759000521828	0.802293252312095	0.657828147005026	0.396722671268777	0.0271743522503677	0.794667503026676	0.246619849035363	0.469033119578586	0.00465929270160579	0.372405941358299	0.079185349418249	0.814652800886717	-0.0501619	0.792500290187646	-0.0215271	0.589100345661519	0.0730735772029844	0.655250475160631	0.141862750036898	0.280216270685059	0.0296636138765983	0.143052337159119	0.084863709522722	0.0991766332244582	0.0677714465071409
L-LDL-CE%	0.0735813671107951	0.163147662234222	0.123784341611554	0.145999889674472	0.0578583497973084	0.10077960112547	0.0846720792517697	0.106898667287787	0.0391679667700377	0.120355371929954	0.172396073495607	0.439585142968542	0.470528153301871	0.122798735107022	0.119128301045795	0.122302055331654	0.551693055247365	0.570138649077055	0.46961120624555	0.473828298549141	0.366209374855795	0.45869250275545	0.455266881399762	0.451785580952072	0.364748970819313	0.345161622907928	0.368285748546584	0.258683618827725	0.0374964775615074	0.495682574490454	0.162641301828743	0.342707900162073	0.128846551631144	0.261274675758235	0.0909888720022848	0.485546693000308	-0.0588722	0.483376644035356	-0.025297	0.324924933616644	-0.115554	0.406694897578556	0.0450037840031914	0.189579392434857	0.0839195108600753	0.0591401272930318	0.0709490464093525	0.0657555809058399	0.0232699066227151
L-LDL-FC	-0.0643053	0.122941669063787	0.124114842904382	0.0625932988012423	-0.0781415	-0.051202	-0.0637507	-0.042596	-0.0171808	-0.0209122	0.343981297705601	0.868687348618618	0.972863676770398	0.363594004459679	0.348400551178657	0.393593532807045	0.954872590210328	0.927602059828472	0.994305792218881	0.928645628500751	0.866947893358056	0.94728729016085	0.949246986071315	0.928010892656662	0.626973554431456	0.708171470798698	0.498313499055163	0.389946704534495	0.112766325370312	0.71236364999388	0.373602090337526	0.271667297823227	-0.197782	0.2872020033482	0.0677879168303346	0.731071719873384	0.143066455202664	0.698617657257358	0.161787151296964	0.431463247867207	0.00398894868777089	0.493586812119281	0.267439915355165	0.268061544319081	-0.0577834	0.148800948405492	0.0452956013647411	0.0591179925836117	0.0538964939390243
L-LDL-FC%	-0.236444	0.0639970961225581	0.175709237070429	-0.0475682	-0.277933	-0.286326	-0.185339	-0.335422	-0.173471	-0.36175	0.242781108643314	0.0978396567951722	0.359216907188485	0.480849809470853	0.504033554994149	0.381986149555488	0.242080858935978	0.157152723930335	0.447073890172367	0.195786507907655	0.134149199007464	0.343011424742074	0.378185886756036	0.239592498107859	-0.217115	-0.0936359	-0.371272	0.133772575512765	0.355974937931911	0.0144383879287983	0.633081453858947	-0.587259	-0.777577	-0.182274	-0.0109473	0.00475901012484011	0.754097581318033	-0.0441047	0.726409006288037	-0.399919	-0.288847	-0.372967	0.53933658100787	0.0695505927503811	-0.321977	0.0570294359270077	-0.134955	-0.120397	-0.0356267
L-LDL-L	-0.00725982	0.118446466712603	0.0904726857447203	0.0846851500756342	-0.0107044	0.0214184775370169	-0.0191986	0.0442733496458809	0.02820731890481	0.0754454492185116	0.318846018751021	0.93475937049253	0.984346571715238	0.273799678980918	0.250053947692499	0.333851754218219	0.994046593449197	0.986389445973974	0.974869818523729	0.979611612741504	0.925723556704093	0.96090996951508	0.952646376538665	0.96443125577555	0.755546589699529	0.809903591844141	0.655718445948253	0.392257590136597	0.0246467467220506	0.791494992080222	0.246566701657443	0.461592937515526	-0.00716598	0.36639707636377	0.0742331668581108	0.812807850723693	-0.0472333	0.789500769893864	-0.0205501	0.590141533868536	0.0884632259111683	0.65232356074967	0.145181501361547	0.277905423301428	0.0224001450425147	0.143905372205295	0.0813377154791455	0.0979878561504001	0.0686126287332936
L-LDL-P	0.0106893542144732	0.0914537672067188	0.0646446515470094	0.0679715479866648	0.0292941973204638	0.0459133987646856	-0.0132358	0.0732361116832153	0.00876627112184797	0.0999368889340413	0.0672667795254789	0.97582998041793	0.920554584863914	0.0309842733497043	0.00221624452959129	0.117590725556219	0.934302939415201	0.940240417739661	0.894251387118806	0.949550030488183	0.935959076106413	0.85305275034144	0.828229923806034	0.907986236064041	0.862354072576414	0.906558443344043	0.778842062952281	0.326351247930875	-0.0398972	0.768808036264465	0.223564199541988	0.506895400496146	0.122294931444322	0.362066177281743	0.0701469237469538	0.766952454463501	-0.0955765	0.748724449447843	-0.0678472	0.557434207541488	-0.00124884	0.639924926096812	0.0814998949381019	0.189202686058981	0.082717766108503	0.113375305080397	0.0566370638603979	0.0672083314860364	0.0407391991698601
L-LDL-PL	-0.021378	0.105549548610897	0.0745040802955769	0.074343653927382	-0.0207738	0.0137285600302934	-0.0375572	0.0318179594108305	0.0165431434789574	0.0595123893602021	0.276506032487744	0.936348338936404	0.990512812830283	0.240093827124998	0.219740311049263	0.288552748385729	0.985565428093316	0.974045869414319	0.98297616917762	0.975995924590196	0.930499168204967	0.945687834180353	0.937755936262494	0.952237987054729	0.754352712303411	0.816184393105997	0.646299388170109	0.3624730961586	0.0184696668220377	0.760299830308382	0.266723977429662	0.41876852936561	-0.0339069	0.327596274253298	0.0526690401380532	0.781536820513917	-0.00652341	0.752108089586824	0.0101546144827048	0.547280909184054	0.0715960679914224	0.607379489519719	0.157614548925073	0.272099457930453	0.015123565134027	0.136553673770613	0.0719177691231349	0.0903251447569257	0.0627171793028676
L-LDL-PL%	-0.118979	-0.108726	-0.1182	-0.0883304	-0.0864891	-0.0763703	-0.136683	-0.120604	-0.101623	-0.155882	-0.350958	-0.195735	-0.121469	-0.265733	-0.234379	-0.372538	-0.243583	-0.279295	-0.136936	-0.209875	-0.163597	-0.283642	-0.279522	-0.285217	-0.197362	-0.15634	-0.247268	-0.303599	-0.0348921	-0.383545	0.151506145274093	-0.442064	-0.233258	-0.383695	-0.184151	-0.398159	0.350242381502013	-0.442981	0.265403829953113	-0.458494	-0.151267	-0.483984	0.0808079948718571	-0.0964237	-0.0827756	-0.100591	-0.112632	-0.0854437	-0.0658811
L-LDL-TG	0.173279040443822	0.00062120877212816	-0.0781737	0.0582475607048008	0.198318065423297	0.200465894004979	0.126793232501944	0.274035689169103	0.176712719662842	0.329203065305265	0.152889538893343	0.605463578640572	0.404532566010591	-0.0741949	-0.126205	0.105275061745046	0.494630415986925	0.553741478570446	0.328147356625867	0.557223107804975	0.607984677395305	0.471225276176139	0.436694515983876	0.556759411269418	0.731883182895696	0.685061156357309	0.777111441910075	0.229198910283892	-0.254251	0.579464486739281	-0.406859	0.851914831898166	0.59125081267113	0.477764794148783	0.0929835216907779	0.617529702486532	-0.721165	0.652990778203273	-0.662256	0.855398618031714	0.450387165426245	0.845367414968537	-0.338685	0.119535912989456	0.239145311337884	0.0885562680693982	0.168191685028801	0.1747469132474	0.104116047925628
L-LDL-TG%	0.184596378194729	-0.104739	-0.165622	-0.0249527	0.217057526873354	0.188038161782497	0.152180158869857	0.238614931703054	0.161272034902179	0.261556096959545	-0.158026	-0.290542	-0.537209	-0.341686	-0.36965	-0.223072	-0.454854	-0.388241	-0.605773	-0.381194	-0.282408	-0.452564	-0.478881	-0.370509	0.00202432749584386	-0.0939047	0.136863033143587	-0.135396	-0.262836	-0.185508	-0.651612	0.400810656311247	0.612339181155684	0.125094367143413	0.0333176377072916	-0.167263	-0.679113	-0.109379	-0.642908	0.272964049128228	0.361172424484279	0.205712482085552	-0.471966	-0.149217	0.220459902372883	-0.0482754	0.0928357314882548	0.0826899389473053	0.0383100257311901
L-VLDL-C	0.172301734774524	-0.000464958	-0.145867	0.0887883731193752	0.248962297224906	0.271502852343871	0.0862755882321959	0.318429016989842	0.131663930723973	0.346983662772215	-0.221254	0.707818118920125	0.467177321412527	-0.441115	-0.478844	-0.305195	0.541177376153366	0.607460324355591	0.353966865318196	0.613715884914786	0.673502796604107	0.393269287811002	0.340840140562978	0.525876562683483	0.903304889875882	0.834681969479684	0.966825325359445	0.0363660691451882	-0.413508	0.596402560470497	-0.27645	0.844914987760852	0.705098149930132	0.34047609454453	-0.0284786	0.589458086268263	-0.632904	0.590559325315659	-0.629219	0.742568754514829	0.257095644781442	0.775500225583596	-0.409759	0.0995366040023765	0.334337630327368	0.00372702430051903	0.116990924409829	0.123034034922244	0.0295570000975848
L-VLDL-C%	-0.172651	0.0119508860413086	0.0880603920395438	-0.0799076	-0.184308	-0.19503	-0.15684	-0.203633	-0.147566	-0.20129	-0.0346571	0.370377151972498	0.439576439334349	0.0788190497668566	0.0817449837696605	0.0554950180522083	0.3605796980628	0.318967090139564	0.452798114120446	0.377836986639325	0.375732780107072	0.346604793992027	0.346658047961527	0.33969946254525	0.212187213595869	0.314781730220424	0.0517598657177786	0.192988276637483	0.245698906588404	0.137717056341621	0.380877820085176	-0.220813	-0.363645	0.0386072681207659	0.0957950049616714	0.13235199851054	0.391286801869071	0.125561148015337	0.421827209533949	-0.155664	-0.285019	-0.095415	0.404940913077811	0.0624646103128086	-0.128258	0.0843389924146549	-0.0792917	-0.0431788	-0.0053103
L-VLDL-CE	0.143079497176778	0.0142799120877526	-0.111774	0.0820148854439076	0.212987479866603	0.232168648875238	0.0619035093053939	0.276497319392332	0.10788018648762	0.304168458785624	-0.20122	0.788255631531906	0.561455674927741	-0.394961	-0.432475	-0.262789	0.622133227746247	0.680053127556989	0.454751923561427	0.696710177594429	0.756170326173172	0.482606349382305	0.430790914662098	0.612669887397443	0.948714275158314	0.901711717126885	0.982492093968813	0.0910145783865529	-0.354132	0.650654335402789	-0.1764	0.803584390863016	0.621182596570727	0.357818392923971	-0.00384179	0.640497282631907	-0.540683	0.638803222003747	-0.530188	0.719374291586012	0.194346572883952	0.767777027168289	-0.318343	0.113553288830108	0.298953799416144	0.0199906157672135	0.101820553755385	0.106565656214926	0.0251532466183156
L-VLDL-CE%	-0.203914	0.036499283859925	0.156935127070334	-0.0808749	-0.23853	-0.261442	-0.168055	-0.274904	-0.167963	-0.275477	0.0781869627166285	0.311499734818634	0.424473491573964	0.243952334127515	0.249133787744516	0.20983055077428	0.334304919482421	0.27877280572815	0.460431887948359	0.34161559909829	0.32890063094425	0.374699376364249	0.38353	0.341929403132871	0.0984166252145035	0.218493184172445	-0.0777047	0.249027729861851	0.353064386007033	0.125987585213363	0.490390454198599	-0.345479	-0.532003	0.0290829309487976	0.130236906828363	0.117802623255158	0.525839934297423	0.110902613992325	0.565410975398361	-0.237329	-0.333965	-0.174325	0.519982854899313	0.0613027200922705	-0.214475	0.0938023902460791	-0.101679	-0.0842048	-0.0152233
L-VLDL-FC	0.195013040126795	-0.0140165	-0.172616	0.0929220214007635	0.275300036480904	0.299670873617968	0.106567861411532	0.348324119018962	0.150007898459824	0.377377889815549	-0.229724	0.614091366961549	0.366698239215437	-0.467941	-0.505193	-0.331076	0.451776265124692	0.52413118407208	0.25120649266388	0.519720803837155	0.578017423819036	0.301490976605459	0.250119881661644	0.432658490282957	0.836037543920569	0.74919645615539	0.927208634482046	-0.0124183	-0.455957	0.531673490695299	-0.363525	0.862853723579898	0.762132320909383	0.318147165410228	-0.0491411	0.528373590798312	-0.703546	0.532500042728306	-0.705476	0.747757018561195	0.311252744340903	0.764714138396083	-0.483183	0.0848913530621869	0.357956408031494	-0.0108936	0.128839493511648	0.135015063753315	0.0332167109601363
L-VLDL-FC%	-0.0562076	-0.0459516	-0.10033	-0.0564514	-0.0129718	0.0082783101695371	-0.0900752	0.0128437216231064	-0.0653121	0.0215138445689431	-0.293934	0.394196637738323	0.342143384957052	-0.331146	-0.333428	-0.323223	0.306241026957329	0.306463342381059	0.301104270354871	0.342202601098947	0.367884194135496	0.177459879834386	0.158297259798972	0.229311618030053	0.405471515768944	0.442201991656383	0.328187094668677	0.00488739458399327	-0.0661192	0.117662116420379	0.0310829154386339	0.114009368882841	0.114235907504576	0.041274658893207	-0.0131611	0.12003273056759	-0.0128274	0.114679115888107	-0.012429	0.0611535970326048	-0.10222	0.0988860291372685	0.0366833497665763	0.0494655960070383	0.111935469540792	0.0416030732868124	-0.012553	0.0698594439296784	0.0238229761381803
L-VLDL-L	0.208776662316559	-0.00715061	-0.166895	0.103825987029453	0.288485652137218	0.314037190006146	0.124780763340432	0.360501439682265	0.165188059219414	0.386786574366902	-0.215003	0.568425982587033	0.326167587282036	-0.454666	-0.490739	-0.321924	0.416370942550654	0.490162930308883	0.211359837879738	0.480657156520625	0.535123143851917	0.270205274678311	0.219906951788628	0.397787867718653	0.797510822137861	0.702056104596826	0.897674200523538	-0.0233312	-0.460883	0.513736218305287	-0.375982	0.860247471341276	0.775015875895839	0.307540126811165	-0.0530797	0.508850204440614	-0.714294	0.512857997172216	-0.718794	0.74265922060758	0.323629270508682	0.755289559455426	-0.503889	0.0752588464466424	0.354061118953647	-0.0206461	0.131700420085492	0.129460776414771	0.0289224695463726
L-VLDL-P	0.206848671259636	-0.0144193	-0.170499	0.0970341819664807	0.285493200987068	0.306272453537349	0.121116955972493	0.357268862341567	0.16365627031683	0.387184779151716	-0.199207	0.561035488805808	0.311061370736177	-0.442796	-0.481479	-0.300863	0.403208738501397	0.478128177734832	0.19628362729119	0.470423328560415	0.529257865849913	0.26709606511402	0.216884476957845	0.395110407265215	0.793396192430923	0.698078575030863	0.898266603208171	-0.0176409	-0.461671	0.511374327377217	-0.400975	0.872712696718334	0.775801533195004	0.321977237933423	-0.0465704	0.510066468294208	-0.737564	0.517780665282977	-0.737414	0.760343907767902	0.345014619577016	0.768365774316838	-0.508892	0.0769557415932039	0.35676623767765	-0.0141255	0.136299679365384	0.132781752427787	0.0341755700934295
L-VLDL-PL	0.207417668668528	-0.0198834	-0.175	0.0937390184893582	0.286228524078454	0.308708580962607	0.122472642200485	0.357951759392837	0.160586170369205	0.386340989373911	-0.233949	0.562824648120939	0.305793509705765	-0.479968	-0.518001	-0.339816	0.395163061278011	0.470625552254612	0.187642003214242	0.466528448742535	0.529935264055581	0.250273000187066	0.198473479224735	0.382785843129103	0.803019200364442	0.709301868869286	0.903925849005855	-0.0363243	-0.472856	0.498633056254262	-0.398195	0.866435585095249	0.789499686529714	0.30457513738662	-0.0579226	0.49363381235635	-0.733605	0.499150556587444	-0.738332	0.743675140143106	0.332974360037071	0.753349814487919	-0.519901	0.0636267012653843	0.360185001634895	-0.0214536	0.128934247601836	0.132249864299907	0.0319172459403858
L-VLDL-PL%	0.128040852909531	-0.0590269	-0.166566	0.0170774132166147	0.185446020102649	0.204032825823906	0.0750228946065757	0.231559434198089	0.0901306585507047	0.244703001708336	-0.354656	0.332985074723325	0.121114249729145	-0.5467	-0.569527	-0.458013	0.155290798030123	0.205565425638118	0.0263095191562956	0.236711300142317	0.317535784921236	0.024723926077042	-0.0164479	0.134347085168623	0.55723657496633	0.506970665491411	0.588282439598803	-0.116517	-0.351718	0.200106680474068	-0.282704	0.512682514252953	0.608358603801835	0.114632761154881	-0.073433	0.185349817854841	-0.465241	0.188035740171405	-0.483613	0.369220784861691	0.152000192358008	0.379585421468634	-0.377377	-0.0389878	0.265451576308354	-0.0358027	0.048256523866365	0.0969162345872684	0.021358100413751
L-VLDL-TG	0.221195038322857	-0.00504916	-0.165226	0.112090972909451	0.297668431373542	0.322307939542979	0.141236245331941	0.368212529334686	0.1774149397104	0.393479963179293	-0.181081	0.475660405978635	0.24611782918651	-0.419518	-0.453888	-0.292069	0.344101998220342	0.418849308073403	0.137767225767253	0.397402070845887	0.442884999487445	0.209518129125288	0.163331726237494	0.326843819994238	0.706535340523453	0.599199616664716	0.827315335274894	-0.0398227	-0.45908	0.46289502808916	-0.412383	0.840346082559439	0.770012506985216	0.290701396290129	-0.0567989	0.461097303406923	-0.731399	0.467542702735188	-0.736801	0.727118226849095	0.353535117807174	0.727346939501488	-0.527271	0.0680330680104648	0.347768790986428	-0.029704	0.138469027967568	0.12711027215304	0.0280362985639755
L-VLDL-TG%	0.0830957114950055	0.0202355487703641	-0.000115354	0.0611357914393947	0.0718699812711934	0.0727129427836617	0.0950711924522895	0.0663379165667429	0.0822222833381695	0.0570607267022556	0.187068002026198	-0.453295	-0.404472	0.177964045173059	0.186422395823667	0.155263336286886	-0.354374	-0.343542	-0.374124	-0.410011	-0.45273	-0.290309	-0.271383	-0.336781	-0.425879	-0.492731	-0.305431	-0.10755	-0.0472447	-0.200159	-0.179306	-0.0473422	0.0334634840073155	-0.0831867	-0.0453469	-0.188675	-0.106648	-0.184739	-0.125095	-0.0396183	0.15848112034893	-0.0917764	-0.161904	-0.0288977	-0.0136005	-0.0518037	0.0426387673955062	-0.0101609	-0.00709277
LDL size	-0.105113	0.0836652733901341	0.215208717264108	-0.0114054	-0.139584	-0.16986	-0.0210484	-0.177662	-0.101593	-0.182706	0.192577318933836	0.15029363275679	0.236951236943322	0.328325855351823	0.332494429416214	0.296185289331063	0.201615122925625	0.163610371946676	0.292059530323819	0.177807527117433	0.14461507460109	0.273256394227677	0.288390566692049	0.225866370926308	-0.0414137	0.0411811419327693	-0.147406	0.265361940193722	0.338473763523523	0.151415067052189	0.422382453319679	-0.231954	-0.384926	0.0696349091621253	0.13895064034732	0.145114343739752	0.434799270654399	0.143570996666402	0.478369819625792	-0.18335	-0.360788	-0.106466	0.424462067049378	0.0240216451116259	-0.192629	0.0928675894341528	-0.0507541	-0.0725558	0.00714986726821454
LDL-L	0.0133711483171261	0.111169797996969	0.0615472691096244	0.0923548875804676	0.0190822292844201	0.0572489176886631	-0.01021	0.0818153409763002	0.0343373767396704	0.113671787731088	0.240537894187044	0.956858493691874	0.980723376325383	0.174906416093998	0.150443446796466	0.240603216314502	0.997610144069606	0.997821142849155	0.955864200954875	0.986554263246679	0.935308196871941	0.932544192383588	0.918506641997155	0.950566730422047	0.807286614824812	0.8474447144546	0.723282547305511	0.351226416670372	-0.0365251	0.795981516562462	0.199102458646917	0.523142457908085	0.0852889949856964	0.362230253577143	0.0512359936663785	0.812805944571532	-0.114383	0.788348484452752	-0.0949205	0.623108646387997	0.102586861165952	0.686224865673868	0.0749283628020857	0.271618893733763	0.0700230630403624	0.129540781651925	0.08656272779768	0.110572217253553	0.0654443827847551
LDL-P	0.0255256354271333	0.0825187603131365	0.0316763384350338	0.0738251637182515	0.0497490260547897	0.0736253328408746	-0.0135632	0.102550478490339	0.0245535657929845	0.131189127666877	0.0494223254481459	0.992442527235317	0.927162892070189	-0.0110818	-0.0411097	0.0810300523844513	0.946189912273867	0.957849474040247	0.8898928966623	0.964286414737984	0.953065133644624	0.851369024097582	0.823693493392398	0.913645606047787	0.902744277673625	0.936258793857682	0.83180944513515	0.29956813629522	-0.0921958	0.778187172957596	0.169111723109156	0.561755626700324	0.181082117967892	0.364762238427075	0.0502573962343078	0.778743099098559	-0.163187	0.759256219883058	-0.141846	0.610390846015496	0.0586133020709281	0.68328740809134	0.0228162168623421	0.199557892727754	0.114954194274612	0.102295569041831	0.0669371753859205	0.0830904189077598	0.0420376326902787
LDL-PL	0.00351167356299974	0.104584365361267	0.057052258461814	0.0853026805798256	0.00981695062552872	0.0495798638107656	-0.0194999	0.0701796725310226	0.0220881397161156	0.0992558349532136	0.196593127111208	0.95879863424625	0.985837874021105	0.145420587365222	0.123568776091757	0.202904491096044	0.992653855510226	0.989092945495428	0.967468307260142	0.981082848415379	0.932850117105454	0.91795581477798	0.904779537769502	0.937722051125118	0.797246009209603	0.844234557068621	0.706977029854135	0.332284995905405	-0.0307445	0.766084231515852	0.223244341725667	0.478718246435445	0.0563533338352283	0.330529507537028	0.0379085866703936	0.780949796017864	-0.072098	0.752498073465031	-0.0589305	0.576150850328825	0.0748307766142837	0.639858901973376	0.08978577416454	0.259409679094567	0.0624730510653936	0.124173581925065	0.0763488282583864	0.102931507119532	0.0601856683789756
LDL-TG	0.188044579983741	-0.000218479	-0.0959176	0.0680718995573899	0.222088446245253	0.227027511730549	0.133678563130278	0.299580486668085	0.182432355040222	0.352517436755838	0.104257358532998	0.595524408483558	0.380352743931022	-0.133374	-0.184288	0.0444930156853979	0.476629935761498	0.541034171783192	0.296446110453518	0.539486394018486	0.590953277673188	0.435037959390138	0.397470626180689	0.528539667178969	0.746607414430234	0.686941669879545	0.807806753620631	0.187120742205475	-0.303793	0.579248427753392	-0.427075	0.887958401877061	0.651937557597362	0.462320226840639	0.0692852743771883	0.611385854040837	-0.756373	0.643490721959044	-0.706154	0.867292250360906	0.446980981062708	0.858985975793028	-0.386908	0.118116195635246	0.270526575596267	0.0770246485561999	0.169917285312595	0.178677053929135	0.0986101865406898
M-HDL-C	-0.0577175	0.0959779983542977	0.178748295782112	0.0389293594493785	-0.130574	-0.141608	-0.00784718	-0.128804	0.0457763666983769	-0.105862	0.977223575857128	-0.0726773	0.140073536173413	0.957373397509127	0.958746659938635	0.914299438830929	0.149960172159764	0.123537216504803	0.206894436801145	0.102322261123845	0.0421410929230181	0.417017567065228	0.46245128901881	0.289358056076826	-0.230456	-0.188386	-0.275719	0.378060196740279	0.273395167513577	0.269842533285081	0.104044356707219	0.00118625397508043	-0.361537	0.216610905193206	0.145592588908593	0.355347519273926	0.12402037243483	0.360086610441959	0.172759117045636	0.224746727800515	0.166303413873539	0.211793370830218	0.312397297051125	0.281697303621453	-0.242731	0.17607628994964	0.125548102086292	0.0283012704994419	0.0936233906002253
M-HDL-C%	-0.210043	0.116955928578884	0.24323665661613	-0.0176081	-0.302347	-0.292353	-0.144926	-0.342652	-0.178726	-0.361315	0.448569709716531	-0.168188	0.142269080990816	0.676303508744914	0.713810138771602	0.515583512144419	0.0760204646537487	0.000370321431138768	0.264660679689006	-0.0386557	-0.163572	0.196526458445741	0.250709739642442	0.0493175849767551	-0.496308	-0.396912	-0.61125	0.206461369086525	0.472792237807738	-0.0907412	0.559438207568939	-0.631087	-0.776878	-0.160079	0.0543419855468415	-0.0756311	0.749703382212172	-0.105983	0.7492525327838	-0.471054	-0.356844	-0.43607	0.5771320317064	0.128245130576212	-0.335997	0.100641226671218	-0.0726995	-0.0859674	-0.00618222
M-HDL-CE	-0.0641926	0.0963292204132405	0.179135150717253	0.0376027283999771	-0.1396	-0.147592	-0.0133964	-0.138466	0.0359346399474957	-0.117477	0.9667069851147	-0.0990885	0.123333386157105	0.952714096831307	0.95731166883381	0.89911407092626	0.130460596001338	0.102120071405457	0.193058449474102	0.0776872075834495	0.0128435621978517	0.393354437447351	0.440506651506234	0.261710149885831	-0.261481	-0.21831	-0.307416	0.3640183268771	0.279449056189999	0.242703163744277	0.116688384700475	-0.0304349	-0.377494	0.19216186995112	0.136324823495223	0.327273746786929	0.151089780213079	0.329624002145922	0.19542030363148	0.189103656981479	0.145900049158077	0.176583352295351	0.320201601707836	0.28092499526941	-0.247572	0.172878465210464	0.119725689260446	0.0270123524836753	0.0913680967783496
M-HDL-CE%	-0.217139	0.10138500315462	0.21337504477346	-0.0264846	-0.306755	-0.285705	-0.156874	-0.347807	-0.209676	-0.374757	0.294059281609066	-0.252065	0.0555605986791135	0.532602883768946	0.57965895376921	0.347284328032394	-0.017995	-0.093894	0.175872067084528	-0.139956	-0.268256	0.0565062589820089	0.109711029245794	-0.0847641	-0.562976	-0.468847	-0.670349	0.107987833201973	0.443752123925011	-0.213034	0.56463659131682	-0.717397	-0.759411	-0.261347	0.0043729308755562	-0.210385	0.797254423361835	-0.247804	0.776480341465818	-0.602489	-0.429635	-0.565058	0.544789510133422	0.0897775530799341	-0.313006	0.0659628842224497	-0.102811	-0.0896494	-0.0235759
M-HDL-FC	-0.0309244	0.0907589152932991	0.169486434048963	0.0412364744831889	-0.0933758	-0.116487	0.0135927379436375	-0.0894645	0.0824298263524835	-0.0593235	0.994275181890814	0.0301979567017939	0.19838883525587	0.952534858379544	0.94141212254164	0.957072783964638	0.21962510112532	0.201433456366115	0.25361998094036	0.193433711851906	0.153521798594113	0.497325988863744	0.534980407995685	0.389426047316899	-0.106194	-0.0698456	-0.146926	0.425488920500621	0.2419603092258	0.368910996821906	0.0502182974342048	0.125298822747425	-0.289553	0.308085593685861	0.177715240815441	0.456161410147125	0.0135698902949194	0.470363081738724	0.0785277794576798	0.359642257045858	0.243093266033363	0.344792896691478	0.272443029586509	0.275147457919635	-0.215872	0.183184118906011	0.14458621347031	0.0337185352544084	0.100646877120034
M-HDL-FC%	-0.0859396	0.122026651076241	0.245805295086101	0.0241236794228084	-0.14611	-0.183082	-0.0324083	-0.164574	0.0219677114140712	-0.142418	0.837460396859625	0.230878025725691	0.408045799945761	0.916782709014928	0.899881720312861	0.925453281117527	0.400570695366795	0.361255846230461	0.480740921973017	0.36823589152369	0.315090184555757	0.644685592641332	0.677212976384157	0.5422762899123	-0.010696	0.0627208952769089	-0.10214	0.487278020346784	0.361493374561719	0.42317306666938	0.277298705836281	-0.0109282	-0.481371	0.302043572956611	0.220221602926992	0.47880340219417	0.21667782372514	0.489766518885829	0.293985289899035	0.247701656595138	0.0924143866275754	0.261022728469583	0.431280591862722	0.218311087373159	-0.267714	0.187760244486322	0.0764623002075414	-0.0310989	0.0639206097973695
M-HDL-L	-0.00393509	0.0766672174564642	0.134546383445954	0.0516007856263765	-0.0592517	-0.0738658	0.0343607316994322	-0.0448886	0.105588575239535	-0.0134317	0.98413494387236	-0.0311354	0.121860178586044	0.89321350851229	0.883770304069609	0.886629689412351	0.152039517967375	0.144029398154592	0.161049132957828	0.13129269627528	0.0989457040590707	0.420346297164218	0.456286728571437	0.31723364258144	-0.114014	-0.0946074	-0.133231	0.370175684838049	0.174818398595034	0.334888132426265	-0.0428255	0.183928274529842	-0.186147	0.293580072080048	0.150542044366918	0.428068955810465	-0.0753816	0.442272959788711	-0.0197295	0.392302060110212	0.291716653536517	0.368297012270601	0.189421004299864	0.285538149873968	-0.179838	0.171915626203647	0.164824110427087	0.0568882785752156	0.108762715402353
M-HDL-P	-0.0252145	0.0848731986702415	0.151547333739052	0.0445869794397328	-0.0890792	-0.104059	0.0140691507564336	-0.0801036	0.0825846673280149	-0.051059	0.991803645634532	-0.0220874	0.148089367448692	0.927211985759914	0.920335329102878	0.917309395659112	0.172032968160033	0.157419204285647	0.198151558472605	0.144390134644556	0.104402334707792	0.444351941412854	0.482838848037564	0.335074910494593	-0.133472	-0.104449	-0.164285	0.384739650477293	0.208100468421833	0.338177364522703	0.0204407238520981	0.132031697897096	-0.250206	0.278279843444424	0.150494015198643	0.42717401104856	-0.00556326	0.43738399376788	0.0485389125280523	0.350415997679702	0.249422256087121	0.332174746027235	0.23600398175513	0.286307582655739	-0.200798	0.177773465420812	0.14853610719779	0.0477842657893943	0.104462052535414
M-HDL-PL	0.0211565915869341	0.0598264325741997	0.105200851478799	0.0536919933516484	-0.023774	-0.040619	0.0551456494330941	-0.0052799	0.132309032133074	0.0286233700498242	0.96361011879746	-0.0346881	0.0891444788891479	0.8431117145009	0.829754639065288	0.853110391397495	0.127211968587826	0.127686659850677	0.115293131397152	0.119201192691777	0.101125488177867	0.392240369355767	0.423676245223282	0.301593156759946	-0.0795028	-0.0723843	-0.0839123	0.351430762813205	0.12566989497497	0.336964129153987	-0.12014	0.253152767718044	-0.103565	0.315176471488358	0.147951	0.433614809151412	-0.165628	0.452469476863943	-0.108555	0.449545954275569	0.346229007053063	0.418067794886835	0.126259684921792	0.273065225936464	-0.150393	0.16079522268235	0.179182549102899	0.0657738970092948	0.112464956012725
M-HDL-PL%	0.191903155461838	-0.156978	-0.270335	-0.0045546	0.298716853012548	0.283619473062397	0.143972510390677	0.32148762349805	0.164102887557472	0.326836695174328	-0.560046	-0.0196359	-0.304833	-0.743045	-0.76967	-0.617067	-0.259983	-0.192746	-0.421321	-0.152507	-0.0285905	-0.391424	-0.440373	-0.254573	0.303679182076433	0.201970371732529	0.424443823208696	-0.297878	-0.444463	-0.125303	-0.571883	0.449474978156405	0.704978273002496	0.0419980028403998	-0.0756844	-0.138755	-0.658399	-0.108479	-0.669565	0.272195744045651	0.301533174962672	0.224050218241222	-0.556215	-0.209434	0.29352230715232	-0.151272	0.0446535521219459	0.0387641556391673	-0.0195424
M-HDL-TG	0.208265707029431	-0.0364937	-0.132814	0.0657882357202607	0.254239058276874	0.244099687718263	0.160693215571398	0.312933338934586	0.245586119428811	0.355111299475393	0.244784149977834	0.268368728762662	0.0624760510725192	-0.0580718	-0.103769	0.0948014559691706	0.154392834326775	0.225183086709881	-0.0344164	0.251850907578911	0.34861016353519	0.201696825413691	0.169998292215128	0.282836035312766	0.534431146534394	0.457447900154397	0.62000906223488	0.0925424151009304	-0.346247	0.426265688493203	-0.527484	0.819551076315823	0.659516143264685	0.400132478568032	0.0525050660796342	0.468609754463775	-0.789293	0.503776753384978	-0.749064	0.802886449566576	0.529266040914975	0.763314277331879	-0.429715	0.1034107162486	0.227834257156357	0.0385845559872776	0.183356704196351	0.14564913292187	0.0897320770795233
M-HDL-TG%	0.211337798633665	-0.0785915	-0.217295	0.0351256790066631	0.289699060566787	0.29152920344225	0.137872680673325	0.339195160185127	0.183352401233853	0.35910325410906	-0.363781	0.294100007985353	-0.000736808	-0.609982	-0.648025	-0.455815	0.0676883899127811	0.141830042307124	-0.122472	0.179971846759917	0.297863038585401	-0.0499274	-0.104057	0.0947388583265413	0.609062696473856	0.522032789840743	0.69973148823773	-0.134483	-0.451113	0.230561737467065	-0.4754	0.692225199951773	0.774451200042852	0.208393680190777	-0.0423834	0.212937060051129	-0.71846	0.235428870495781	-0.717086	0.545258458733187	0.335666445758066	0.527216277645414	-0.535679	-0.066011	0.339971114884913	-0.071486	0.0793277582287472	0.110545132063952	0.0190721935935222
M-LDL-C	0.0392313392744012	0.0974643666535716	0.00995835363606676	0.101763068586606	0.0575063425632132	0.108619758005182	-0.00443406	0.131713535270964	0.039522589548347	0.162235221641236	0.117256812592944	0.952183575423632	0.940866577976442	0.0198902730606021	-0.00222373	0.0817846532679405	0.968103909414833	0.980443496491289	0.901443224538881	0.957343759500448	0.911347936539979	0.853548581990295	0.833231575905647	0.892916749928565	0.85255582129544	0.872897445574665	0.795652990188385	0.276200846588176	-0.121445	0.764772220648005	0.126266895536867	0.582197373945717	0.206544060483761	0.334537209763267	0.0109382702991285	0.77779253507683	-0.192664	0.750500187407221	-0.187132	0.63765182842511	0.114725970730538	0.698386367747824	-0.0226516	0.265103200678264	0.138634461868395	0.102635499043953	0.0939964119830083	0.126289276735395	0.0573093433359208
M-LDL-C%	-0.139595	0.0641868892419394	0.0606140273970063	0.0202822019853948	-0.143704	-0.1092	-0.164495	-0.142665	-0.103591	-0.154874	0.113367594883373	0.460248052535383	0.620345405190896	0.193829492347783	0.207216405325757	0.125541875430414	0.557724557138096	0.519749677450241	0.617671411089559	0.528494714565888	0.467874295248869	0.528845787494937	0.533386121743952	0.497447942172016	0.292334410919429	0.357730006155206	0.183703061598829	0.143987221289107	0.116558552314539	0.318958330343493	0.435709668255508	-0.0984764	-0.340222	0.00519940604161945	-0.0190434	0.316635942623415	0.371401725154764	0.270089632892504	0.346724865900782	0.0176225184030059	-0.140591	0.061704718681424	0.302872564703457	0.181999512168322	-0.114175	0.0224592011949601	-0.0532244	-0.049622	-0.0378641
M-LDL-CE	0.0636792728143861	0.0842462837971538	-0.0169823	0.105050953200911	0.0902999961305242	0.139632326884649	0.0104058302056766	0.168409676913102	0.0587841981538344	0.201100848232974	0.089057547655538	0.945095728375601	0.898796393066064	-0.0372471	-0.0630022	0.0391221058274005	0.936892623307885	0.959367193829678	0.845621567742638	0.937728470249909	0.905628790514953	0.816824267016094	0.791268338689027	0.870890721363987	0.889699912933461	0.895482199065624	0.851639600394383	0.250423620081053	-0.177105	0.769798693752665	0.0522606549808308	0.656542824777961	0.299606812702625	0.352501775018621	0.00410047150021218	0.78358602604178	-0.28412	0.759942904413549	-0.27891	0.693413426463556	0.160317964703375	0.748932692429779	-0.0927029	0.255716712909932	0.174780727319385	0.0927622195172689	0.106924427875152	0.134295744549413	0.0581782615551108
M-LDL-CE%	0.106260386775079	-0.0283042	-0.162554	0.0614714644071668	0.175675250614376	0.202135388871245	0.0102080000932394	0.226899191967194	0.093329576452956	0.241082128350988	-0.124808	0.472167604904083	0.32006799538083	-0.317867	-0.338942	-0.246377	0.367559570788416	0.421695939841988	0.198922949637157	0.432785163033178	0.478945522127346	0.265317005031344	0.223540808608665	0.361748890115749	0.671544638229233	0.606651467311798	0.717605921689029	-0.035371	-0.372869	0.420622609422552	-0.246183	0.63754457592232	0.554404343756212	0.212088516827586	-0.0581318	0.426541737579604	-0.498332	0.417672507635803	-0.515495	0.574258686160794	0.268167906981685	0.582268659768884	-0.337405	0.11325133980404	0.236629720767273	-0.0325987	0.0887190286995287	0.0647952841911759	-0.00400144
M-LDL-FC	-0.0276614	0.124982944023766	0.0806979554700726	0.0847320162083986	-0.0338992	0.0179566836291306	-0.0425464	0.0244349933518228	-0.0139867	0.0470831894355883	0.182230114867009	0.900293640021861	0.977125443044897	0.169590637829396	0.158635429155468	0.189278679047979	0.975240868764559	0.960488316172323	0.983423483314166	0.933714	0.857045853370792	0.884408556438117	0.879997846903604	0.884086660892471	0.690462547205129	0.749408303835923	0.589112315390177	0.326537775564035	0.037990862018007	0.692150255065346	0.311436847355161	0.341280565376327	-0.0579309	0.263544043803517	0.0300123775171284	0.703206878196031	0.0660379550185422	0.668616222641173	0.0727750697738255	0.441438174466939	-0.0166181	0.51071590082349	0.166779452587036	0.268740137137711	0.0328046556339384	0.123454108357061	0.0546057960518664	0.0959131352061218	0.0518738884972177
M-LDL-FC%	-0.218394	0.087070132221715	0.212308710169789	-0.0441896	-0.289801	-0.285736	-0.14454	-0.33949	-0.177501	-0.365158	0.206182434315465	-0.081112	0.203788161629415	0.465343094658146	0.498721660979306	0.333041268242444	0.103395139082611	0.0181126762762267	0.318947413547822	0.0139324098326531	-0.0840988	0.175323287217847	0.220425421562555	0.0531554405187933	-0.41913	-0.299876	-0.557898	0.157071164679668	0.474876387706909	-0.151939	0.620134349733796	-0.727133	-0.833558	-0.210644	0.0431421756009982	-0.161504	0.820651522372132	-0.192293	0.8160654136272	-0.57016	-0.397841	-0.536879	0.593118134174068	0.0379726500344692	-0.327814	0.0495199034888933	-0.135827	-0.105037	-0.0276497
M-LDL-L	0.0515983608291493	0.0954618945017006	0.0051729426421053	0.104381562223679	0.0709890602588751	0.121564662440333	0.00816762776089295	0.148353758886822	0.0490527128711513	0.181256086337907	0.114069216256962	0.95372045444909	0.930736223452317	0.00547142086838957	-0.01875	0.0756001087653994	0.963283320777898	0.978927912749418	0.887579330923023	0.955365962075184	0.911943547146319	0.846809640166115	0.825047059989124	0.889596538392345	0.864299578885868	0.879548878650248	0.813425821870015	0.274669461125617	-0.137637	0.771211747778103	0.0957047763358687	0.615216646282012	0.243637674182712	0.347622735360552	0.0121237142665845	0.784728530527931	-0.23251	0.760071927451159	-0.224956	0.664138457806968	0.13281938785635	0.723771376954053	-0.0495194	0.261694246087369	0.153223967254039	0.104311916884752	0.101452517817061	0.135675454527182	0.0626132439885961
M-LDL-P	0.0439578107597082	0.0629465651706988	-0.0277944	0.079188567889224	0.074296228157005	0.112392012676258	-0.0188273	0.140108598085874	0.0466687262355139	0.16970293723806	0.0295847930546809	0.946942299130986	0.880360324765148	-0.0683709	-0.0965938	0.0187044310301438	0.905214775088725	0.92446559372026	0.828122285091598	0.923051909594152	0.912467489657669	0.794146280706813	0.765084677069014	0.860463865296992	0.898711268847498	0.914004151198509	0.850834130768126	0.238814233817203	-0.163186	0.735485814445668	0.0732553040885306	0.602527006425825	0.251640477119224	0.340259342470746	0.0145764502571813	0.743185161156063	-0.249796	0.722207543523904	-0.240791	0.648631436928849	0.150786854498937	0.699971227994236	-0.0623817	0.214627431607567	0.157301177596776	0.0767361340742164	0.0805452797069535	0.106597288083383	0.0422517150143801
M-LDL-PL	0.0464860944172256	0.101979703957955	0.0185386698916399	0.106514748374858	0.0621674311511513	0.114446568292981	0.0131102148997309	0.138511064720593	0.0397364190922198	0.170105857768284	0.102856534031394	0.947268373416435	0.935212482387657	0.00851615495496752	-0.0132871	0.0705092491274791	0.964111479889975	0.975573196716589	0.904360853331621	0.94779719265668	0.89810075385981	0.842084907142412	0.823426712206229	0.879479595684441	0.834689230415885	0.856495457970882	0.778437048047463	0.274803428669981	-0.115578	0.752937577682637	0.127756557537418	0.573829216490987	0.209514819128012	0.327418946857679	0.00823668987789443	0.764294513103836	-0.186851	0.737283901000648	-0.18154	0.620629637577929	0.0949481061534092	0.684554782730708	-0.0266066	0.255821732998017	0.142474155938841	0.107608697929736	0.0959960622224782	0.134513073446036	0.0637991354609385
M-LDL-PL%	-0.0589706	0.0355900361949714	0.117448790362287	-0.00460558	-0.0929946	-0.0896569	0.0376187816097962	-0.121715	-0.0958511	-0.142735	-0.130397	-0.294274	-0.16791	0.01966317130018	0.0481058191793829	-0.0732799	-0.216897	-0.261036	-0.0800343	-0.286309	-0.343256	-0.244586	-0.214428	-0.310767	-0.472169	-0.425656	-0.509674	-0.0852051	0.211369826322227	-0.34284	0.268880152342003	-0.506142	-0.344715	-0.275964	-0.0495325	-0.371826	0.453221470743691	-0.38937	0.425947681370091	-0.541189	-0.365052	-0.516784	0.199008302711004	-0.114429	-0.131885	-0.0079486	-0.0817718	-0.0442159	-0.0107173
M-LDL-TG	0.197037644287003	0.00346759099570496	-0.108648	0.0784973878370768	0.235528962951057	0.246751276227172	0.135596803034079	0.316260233489138	0.178056396504676	0.367008640804146	0.0543310796980103	0.575693754017693	0.357128939175383	-0.1875	-0.235378	-0.0180049	0.459553440214938	0.527328531077811	0.27069592641942	0.513809128744917	0.557060161880892	0.393907830800109	0.355355521886805	0.490393077464102	0.738627214099258	0.667891505433467	0.815455808873985	0.145630821112213	-0.339411	0.564362263471614	-0.434513	0.899525658636988	0.69202211525506	0.434992318162602	0.0431315358770732	0.590493870054798	-0.769019	0.61826599017029	-0.728678	0.855216291817487	0.427604231442636	0.849458704372559	-0.423601	0.121879514096843	0.299656068712985	0.0677465084835183	0.169989951855484	0.183982585080484	0.0928756046566096
M-LDL-TG%	0.182962854675149	-0.0833524	-0.128485	-0.0182355	0.209561525570009	0.168967875253713	0.157775759055446	0.221127711742838	0.169233128116963	0.243471903711402	-0.0525653	-0.327699	-0.563763	-0.219922	-0.249281	-0.0976703	-0.47377	-0.409791	-0.615384	-0.404415	-0.309137	-0.427888	-0.449509	-0.358757	-0.0494596	-0.143891	0.0870109739382152	-0.0993618	-0.232041	-0.148379	-0.607363	0.388235267068996	0.560124582826214	0.147441053321997	0.0525775605847522	-0.131721	-0.644706	-0.0728372	-0.601949	0.279515766521132	0.348052588057721	0.217744718387465	-0.429742	-0.131995	0.192724449081283	-0.0234865	0.0969356395005982	0.0758917061016239	0.0450359023365087
M-VLDL-C	-0.00467333	0.0798135533041079	0.0536112316396162	0.0578967100093677	0.0122514308784091	0.0271711546856882	-0.04344	0.0491569009725745	0.00152854323157286	0.0708823039024578	0.0458019181405954	0.97915260437413	0.925597612709289	0.0136703305730317	-0.0125262	0.0910119543059491	0.91993017491988	0.922109	0.88719178368369	0.955110603835861	0.960861813771747	0.85052070833783	0.822964513390631	0.910855395020054	0.886850762027414	0.937570820736605	0.790325996192992	0.30082886084443	-0.0491649	0.765715226726438	0.265336796339112	0.472668712930035	0.0917257949183197	0.332576132635861	0.0558203166514783	0.758443560251656	-0.0520944	0.733408875144451	-0.0333015	0.52936970484475	-0.0135975	0.611752209107211	0.104948559940349	0.191537096264974	0.065837277628143	0.10176059779484	0.0402284111702453	0.0437700095107044	0.0249886555337031
M-VLDL-C%	-0.22745	0.0641369287789723	0.19202470063846	-0.0580926	-0.274211	-0.290312	-0.179422	-0.319562	-0.173974	-0.329963	0.189563993390546	0.335093584758608	0.533940589364905	0.410000702853262	0.421035706462315	0.351192144394193	0.423449751334716	0.348487969961828	0.584505750756537	0.402068647595596	0.353015888294344	0.495860546265635	0.515765977298277	0.423897435014411	0.0310788513775034	0.16540226593067	-0.150912	0.243108711858123	0.37488879180238	0.167023932389095	0.620516613383154	-0.433453	-0.689197	-0.0436361	0.0642035486602262	0.156038789786537	0.659510810258506	0.122938431521768	0.667254339122725	-0.262507	-0.307972	-0.210965	0.562935804075716	0.0767575359420429	-0.28926	0.0846977894292422	-0.127884	-0.105853	-0.0213292
M-VLDL-CE	-0.0539247	0.0894707080392244	0.100141668894421	0.0413232922741441	-0.0555694	-0.0446919	-0.0762754	-0.0339213	-0.0404008	-0.0184306	0.0832639020783027	0.928306255969316	0.929539998482892	0.110701005826173	0.0920758138842995	0.158867201974401	0.898986959766995	0.882669986090827	0.91653462459429	0.921247844185734	0.914522319208627	0.853686270660203	0.835839476302117	0.889258216124341	0.770830625505637	0.850136922284879	0.640362930866287	0.317192700584208	0.0493511695401975	0.70431104276263	0.39358935565331	0.299417930875642	-0.0875604	0.270488642084757	0.0612696215176589	0.69443977479791	0.130124524930848	0.662535768819201	0.145766341013607	0.383459534938978	-0.1077	0.471023024553228	0.232989674518477	0.188125883711806	-0.0148919	0.114147848862659	0.00786967898754754	0.0133575844571586	0.0180787055330574
M-VLDL-CE%	-0.219392	0.0723188571597721	0.195013890083787	-0.0490052	-0.268457	-0.282564	-0.167237	-0.315082	-0.169031	-0.328673	0.180075828519559	0.29697890513453	0.502965633932506	0.400391427666537	0.413972314331132	0.332481360809131	0.391976332366732	0.316912976765122	0.551922374983972	0.364782251582579	0.310856166343012	0.460825616084674	0.482210387298943	0.384622314114312	-0.00409096	0.128109347458843	-0.180025	0.221383085786919	0.37138384489302	0.144260471473511	0.631687432362571	-0.452066	-0.683649	-0.0706321	0.0496953898980347	0.12900901639274	0.677820620273094	0.0921547735488123	0.678047025263164	-0.292501	-0.326178	-0.240754	0.55282124942444	0.0695098654085268	-0.287815	0.0755117450563673	-0.135239	-0.106609	-0.0238778
M-VLDL-FC	0.0605699659700552	0.0607385615027448	-0.0112696	0.0745145935093493	0.099700419959771	0.118683560829139	0.0025928509179938	0.153561715045215	0.0561312145900022	0.181706840590879	-0.00749338	0.970027264024724	0.846598363599081	-0.114764	-0.148806	-0.00516495	0.874649904550609	0.901126962745358	0.781030440231512	0.923227417583176	0.945964045326741	0.779229212289373	0.741410490966681	0.868301542988081	0.969821146851458	0.980292474927926	0.926191771629697	0.257678019604502	-0.172338	0.785694982464171	0.0768539792719717	0.662841288345323	0.3173599925352	0.389306103032231	0.04553426319369	0.783168689645563	-0.284303	0.769215312316928	-0.262418	0.679180089296085	0.108292607194834	0.747983226821737	-0.0684095	0.181271404594532	0.166414332811504	0.0787196569738572	0.0805260073261349	0.0801412795428283	0.0324909526375819
M-VLDL-FC%	-0.22615	0.0436493762091571	0.150749490492046	-0.0723721	-0.250864	-0.267106	-0.193341	-0.287724	-0.15954	-0.292186	0.173028196233738	0.456997346815921	0.619642083089272	0.363711392647155	0.366930451594496	0.334589784772327	0.51609555316396	0.448906720469361	0.655575616753796	0.513771314697797	0.480955182879958	0.576719736278005	0.588219622180979	0.526372474604729	0.180249823542148	0.308397274563952	-0.00269142	0.276089156853569	0.331620396103215	0.247736882075756	0.549431105947043	-0.311318	-0.607891	0.0342134501781729	0.0855469895866221	0.245468339717945	0.546945435327343	0.220465516799791	0.567770979170016	-0.133487	-0.228876	-0.0853375	0.524294130287139	0.0853614625302349	-0.248466	0.0876678327408656	-0.105814	-0.0916773	-0.0187206
M-VLDL-L	0.142482745481441	0.0493783839111598	-0.0660333	0.10715341511172	0.196444817670887	0.221980479594241	0.072900332485304	0.266829222386319	0.116672054367147	0.298747161369553	-0.0630079	0.861640301691337	0.682023733828612	-0.245762	-0.28327	-0.118684	0.746723988724112	0.797800896180316	0.588774532700411	0.801259867412568	0.832100284223565	0.624561161158631	0.579368375062303	0.732398552564881	0.960618448143897	0.921011600012595	0.978750962836658	0.170641915187404	-0.307101	0.747614196964001	-0.117285	0.821546365890689	0.558239241489043	0.399826608390393	0.0150257946611809	0.744120618339299	-0.506838	0.738503615910077	-0.491492	0.77731122071229	0.206955625878349	0.831366597307084	-0.267246	0.163087785257854	0.265215920985379	0.0489248733115345	0.118963823460997	0.117607599831457	0.040119540775874
M-VLDL-P	0.100288879096786	0.0519977730473081	-0.0476795	0.0905888979038439	0.150260123721676	0.173262938402198	0.0328800315643185	0.213481752428348	0.0819311357240291	0.24392339197173	-0.0476216	0.922875794353238	0.764407334440149	-0.197038	-0.233026	-0.0773722	0.812549920298759	0.852990781863259	0.685019366867174	0.863634347294606	0.891985164160781	0.698990622602519	0.656947894575656	0.800656130810676	0.976959023408952	0.961244084159284	0.969573884790272	0.203599585448174	-0.255836	0.770501711178867	-0.0296195	0.755494639503494	0.452933951838546	0.392451327197575	0.0204916207598365	0.768621197707246	-0.40587	0.757256849578223	-0.39031	0.736332864378851	0.158682360858864	0.798324905461137	-0.180099	0.175632397935362	0.227526738477055	0.0647624178462249	0.10274278498918	0.102069028039661	0.0369683910904946
M-VLDL-PL	0.0956348863720542	0.0543842078840082	-0.0347549	0.0883007603198509	0.142761494662191	0.163067071407315	0.033925392215027	0.203550361323935	0.0825033686648272	0.234068528484328	-0.0294066	0.94158648670376	0.789134967200487	-0.171805	-0.20876	-0.0499918	0.832824741771164	0.870324741698963	0.7105034173659	0.886740721621595	0.915804680713627	0.727023305895272	0.685328819128113	0.82617213917936	0.983766053211255	0.974292995032726	0.965224254424377	0.219425344683481	-0.239789	0.784216305587359	-0.00681439	0.74511319433333	0.428692803870234	0.397044931418155	0.0270332299091051	0.780824300977369	-0.387632	0.769038459675906	-0.370368	0.735834389627333	0.156443746216784	0.798717809537865	-0.161378	0.17237067591995	0.210498452258274	0.0679275896808515	0.0978120641532951	0.0972159194015642	0.0377406836636272
M-VLDL-PL%	-0.196277	0.035614852765025	0.131935473601185	-0.0576709	-0.204939	-0.222204	-0.163657	-0.233372	-0.133219	-0.233055	0.1513919770991	0.560295190254636	0.677603041353114	0.297906541667249	0.292677395246687	0.29944669828221	0.584928700916697	0.528818047191388	0.692822056560248	0.604454483191079	0.58962122218467	0.631217658287441	0.633847825202499	0.602263307822313	0.318494885300089	0.436847655988227	0.137639220123063	0.249227284060058	0.225211847822625	0.345423342890596	0.493493616802805	-0.156013	-0.459429	0.0641932367654658	0.0487330572925641	0.336839353740282	0.420993461372764	0.305785302323005	0.429483959192713	-0.00177176	-0.168491	0.0487908836355169	0.412562188746452	0.0804182000604298	-0.199698	0.0897801948904254	-0.0865768	-0.0713083	-0.00772385
M-VLDL-TG	0.213868882616458	0.0210482970571683	-0.130148	0.120020342464671	0.279133974499571	0.306552606027578	0.137889064077147	0.356828534036322	0.169526370014985	0.388418112390558	-0.123682	0.590068662902337	0.364112999749101	-0.367824	-0.404456	-0.236311	0.463603022046331	0.536947307141009	0.257350249178168	0.515665800041993	0.555516880010961	0.331420991917314	0.284911314249485	0.447799163401801	0.795988369441486	0.704134748821998	0.89242500286655	0.0476707235895675	-0.410042	0.570633612563556	-0.347949	0.878570956680194	0.748780146055777	0.358772093474039	-0.0147441	0.570725875417456	-0.699592	0.579457727350822	-0.689428	0.773515502212762	0.306087573381052	0.795950571060184	-0.45816	0.110161964993403	0.343347533315258	0.00224849948557941	0.14693712002678	0.142294287047776	0.0415489321706011
M-VLDL-TG%	0.225869860313021	-0.047447	-0.185641	0.06877761885557	0.270582093977737	0.294012604154585	0.181929646317422	0.313892007647125	0.173146932316229	0.317198844146466	-0.207865	-0.353182	-0.532075	-0.42155	-0.427906	-0.381509	-0.429414	-0.357612	-0.591969	-0.415709	-0.377449	-0.509403	-0.528252	-0.44541	-0.052637	-0.184746	0.130171800081174	-0.264437	-0.366604	-0.177411	-0.563485	0.394341283653685	0.67047918695532	0.00132952763847492	-0.0869085	-0.175051	-0.598283	-0.151158	-0.618913	0.21412817001566	0.267724955839264	0.166227297443171	-0.551679	-0.0820572	0.283449482712649	-0.104214	0.103867773066213	0.100188150744356	0.0122522847962136
PC	0.055184191593243	0.0879157307691146	0.111852678846483	0.0750366139464207	0.025899104888535	0.0062059754294832	0.0487913526684636	0.0573030418603443	0.144652903490191	0.100070612122846	0.83040884755592	0.530820082867072	0.563745037964715	0.696262562880356	0.659516463132786	0.788173927948058	0.610020886467378	0.620293378427742	0.557604730272024	0.635939431614496	0.636766340165876	0.80345112502205	0.808507061289855	0.774192401095498	0.466935537701078	0.487268907480645	0.426894733267095	0.485052419013005	0.0574534390910347	0.763589369437643	0.00986983836198725	0.560334041122049	0.033044170702669	0.506142438696319	0.179808692863775	0.829313444730575	-0.257741	0.840360875415008	-0.18692	0.751439734949619	0.324325230013546	0.770760619031702	0.108963254196764	0.296803776447243	-0.0638066	0.180209515582056	0.18504195500547	0.0733868126557692	0.101310261819315
Phosphoglyc	0.0611207715793552	0.0861983569817823	0.0859167533961726	0.0811271866702244	0.0514965663090873	0.0346845103505564	0.0548386260074893	0.0917071733777325	0.156124152359869	0.138660662072998	0.813542702716663	0.550918425170391	0.571894569191734	0.660176154011521	0.622702813579668	0.755735359622997	0.623196845936535	0.638538402000944	0.557583409610401	0.651046162640417	0.653520824188915	0.804465508483294	0.807310797607655	0.781209803358269	0.504440209222958	0.517130501522326	0.473510574452855	0.481957877738273	0.0243687441775131	0.768655087339481	-0.0621003	0.622595516233436	0.0972131987069343	0.536311844533638	0.186628610663165	0.848572366987568	-0.326582	0.865003087295218	-0.250163	0.803069291271618	0.355361044506368	0.820752428165709	0.0860733587785342	0.326474745548584	-0.0269535	0.198707714338576	0.211163454948784	0.099570968393456	0.116481317729091
S-HDL-C	0.0388276088730643	0.115117280585638	0.0477662862159963	0.127644386382491	-0.00598988	0.0753337355223004	0.0362187087183011	0.0838778998170747	0.0681934141744238	0.116387574077311	0.626829363887653	0.355177274687177	0.516437402009272	0.46096041298245	0.467926213771648	0.402049040940846	0.561419755695102	0.56639251321523	0.525700328790148	0.483023389174238	0.378709134754935	0.581871111127497	0.605792392174981	0.509464997897935	0.250761236691453	0.254484141401697	0.2361414335345	0.281842632694961	0.0099633214141483	0.478547214336793	-0.0151671	0.376519152288418	0.0589002399997972	0.236180076905034	0.012932821216903	0.557275812808226	-0.131535	0.536739677115992	-0.128796	0.484334106582425	0.203081903055734	0.497408350476689	0.0350640623428388	0.39471647133058	0.0226378949078311	0.143481865664357	0.17306680984774	0.183285689465157	0.121284618774741
S-HDL-C%	-0.184027	0.119042775373577	0.171111964043353	0.00813109261192186	-0.257802	-0.197662	-0.155036	-0.262638	-0.222596	-0.286413	-0.00729153	0.0814403883063486	0.350557915421269	0.215812463300572	0.26038413091787	0.049602550332805	0.280443259586537	0.211687423398082	0.446509951615726	0.145919722611637	-0.00486772	0.202423272677977	0.239256009740942	0.101872931339905	-0.249471	-0.159864	-0.360982	0.0859442315425406	0.351901080099128	-0.0884107	0.581545401536364	-0.573907	-0.61638	-0.238188	-0.0343403	-0.106467	0.72699350954422	-0.152259	0.69549794534326	-0.508755	-0.4655	-0.448541	0.460471203770293	0.111335601014718	-0.179665	0.0398865550435211	-0.123095	-0.0274925	-0.0213883
S-HDL-CE	0.0202537593114851	0.110946294832567	0.0405409310469633	0.122985462277341	-0.0245591	0.0661156032658339	0.0189441270899053	0.0625262501921639	0.0392923823763461	0.0872440099627861	0.550709117844986	0.292784559735474	0.476427066510851	0.405260296440032	0.421672792286694	0.314884879853835	0.509800165033187	0.509293380397541	0.490553743811698	0.419267711754129	0.304303359095132	0.505131961445186	0.532063214277143	0.426344042378366	0.178971894934281	0.185275575105723	0.162041303276944	0.222574860438279	0.0144725301093759	0.39247292731687	0.0247681987594576	0.282025310665768	0.0212942899006837	0.153249010576261	-0.0222679	0.465233600182734	-0.0503558	0.436102247164064	-0.0638942	0.370522633926892	0.134794740084345	0.385874804293834	0.0504180801329359	0.380712960676849	0.0154978191446846	0.125837873743093	0.150351846648101	0.174604891116592	0.109495750802399
S-HDL-CE%	-0.172446	0.0887129658767827	0.113579431479924	0.00799909428388545	-0.230691	-0.158181	-0.148957	-0.232091	-0.222689	-0.263783	-0.116441	-0.0420937	0.218572119416976	0.0752342954234723	0.129113424832159	-0.121135	0.146025388756318	0.0843054143432651	0.299583913412053	0.013608068137508	-0.129792	0.0347824589007406	0.0702936591852468	-0.0590464	-0.314605	-0.242676	-0.402902	-0.0408604	0.26803150139573	-0.208253	0.512822116593492	-0.5957	-0.528214	-0.334782	-0.101935	-0.227254	0.699741405933516	-0.281558	0.64077732662992	-0.580907	-0.473938	-0.528579	0.373356351733419	0.0870037779571472	-0.143999	0.0023634387506927	-0.126268	-0.0218774	-0.0306396
S-HDL-FC	0.0871602694457533	0.109379468727158	0.0610811197764328	0.121484481284812	0.0482311601086341	0.0901865184961976	0.081644113085087	0.132981242975463	0.143373779891988	0.183586349194097	0.755572537652798	0.483308175226243	0.55385059392357	0.554903488972479	0.533539610918052	0.597524717892679	0.625910199334282	0.646370062086503	0.548916781195275	0.594588838212222	0.537515678376631	0.716163376078323	0.728034047557011	0.674086585201559	0.422003104763214	0.417596519940786	0.416609653212849	0.412694707553668	-0.00463708	0.655238435997706	-0.131604	0.597143368794137	0.160250352902475	0.442122165595116	0.112382585244074	0.740193262305591	-0.348981	0.747726991126691	-0.299266	0.745132476188604	0.371763116355272	0.747988600594133	-0.0161084	0.374548360051502	0.0399450884172455	0.174961291748808	0.215019013479348	0.181394379709027	0.1382605462549
S-HDL-FC%	-0.043172	0.113528712197721	0.213013572528341	0.00324766791121824	-0.0999796	-0.142635	-0.0218429	-0.111967	-0.00107362	-0.0840257	0.392736867287777	0.457912426237503	0.488767207668488	0.506325118914736	0.472517560079368	0.614157546394089	0.496860814060886	0.471573503101191	0.540954950813233	0.489692055076594	0.46225668301364	0.615726927954965	0.619863212655531	0.591519014996903	0.245276468237578	0.310556234138662	0.158045586182716	0.463255219694463	0.30550538123082	0.439938790426199	0.252549858532018	0.0776651651262375	-0.316388	0.348882940964473	0.24614414362061	0.443085146344282	0.101903395608933	0.473299255795069	0.200130521392809	0.256896272616144	0.0268867509570568	0.289671424132318	0.317520751286438	0.0887979266022181	-0.128292	0.137859350058834	0.0104254452304514	-0.0198051	0.0340245963791388
S-HDL-L	0.107335214972312	0.0748759707485468	-0.0129341	0.127529611778668	0.0886348561997073	0.149599185622285	0.0926404621984874	0.182189160793907	0.150225694565753	0.224138338413182	0.639926755029858	0.333044686860007	0.399357694286291	0.389167325392836	0.379835950065181	0.389723364607589	0.470358193695061	0.500428819938409	0.37241569296823	0.43994828141792	0.388603227930872	0.519446088624251	0.530126734260734	0.482344014700488	0.348094651074749	0.318978707052413	0.374059960402466	0.255367917896241	-0.118237	0.520355790267851	-0.22685	0.592615073556806	0.284357518972204	0.328489495873117	0.0263831413528653	0.606889453066625	-0.399161	0.602970916970582	-0.384499	0.679149951783512	0.375697999973305	0.671020184823764	-0.131582	0.361881374722771	0.0893666247857795	0.131355443753964	0.220024681642544	0.19667364990231	0.131001966869179
S-HDL-P	0.0625035187987713	0.106240652940665	0.0227029480716106	0.132446596258938	0.0252700690980286	0.107101254746598	0.0480559561605329	0.121080846046117	0.0859054900271021	0.156093891421376	0.581356094245273	0.409821088354045	0.53657446781669	0.388753966122216	0.391490536819651	0.347551270762938	0.589344095619898	0.60283636398869	0.532432997928161	0.522899859613544	0.431002239289258	0.592542772521752	0.609886597271663	0.538240546522054	0.33772730807128	0.331902091416636	0.333270753285264	0.268598360673889	-0.0455964	0.521102091370928	-0.0595541	0.462917310959323	0.147347363415292	0.263103982000153	0.00511987172754368	0.597641945805303	-0.209023	0.577912194383166	-0.20746	0.553290587598409	0.233216881927135	0.567556998307135	-0.0231906	0.393498017578951	0.0636755604902586	0.140922626252416	0.184036539010855	0.195998730660665	0.123664451647191
S-HDL-PL	0.111860638062457	0.0575163914573467	-0.0180317	0.116331988690551	0.0982573019653436	0.143260582638045	0.103131287415214	0.181468270610944	0.170462455825731	0.223684601536183	0.691919068698458	0.258980452981251	0.312233374164729	0.433765044414047	0.420912650047886	0.446892950785771	0.383901769210652	0.416228843037686	0.282959478835896	0.369349011939865	0.337451354964751	0.4721705114925	0.483051950204984	0.435443915784074	0.300338491636019	0.267090712623169	0.333768610559573	0.252710627369374	-0.121338	0.492833351429815	-0.271768	0.59457682814159	0.288076898239047	0.340222307078983	0.0403685832867234	0.58452689022289	-0.433238	0.586711072243566	-0.412701	0.690645616994151	0.42021109987787	0.671129742111464	-0.142383	0.338700979876594	0.0693265106076583	0.129279015290149	0.228684454656597	0.178678251650626	0.129449271429874
S-HDL-PL%	0.0477813697641188	-0.094675	-0.0292835	-0.0480464	0.0780732847270245	-0.0149955	0.0830418183873703	0.0273578350399464	0.157956649670893	0.0363891648727142	0.451371090524309	-0.415177	-0.485509	0.3627445084467	0.33819236571286	0.440975015734496	-0.469727	-0.450391	-0.504998	-0.372605	-0.256649	-0.205158	-0.201918	-0.211134	-0.245543	-0.276505	-0.194467	0.0268222543734534	-0.0405575	-0.0766464	-0.319681	0.114564833117227	0.0711945857886175	0.131885590265818	0.0962498858124558	-0.0294616	-0.284447	0.00788494375002159	-0.244809	0.192897758135028	0.352460351359672	0.120624029026739	-0.0871929	-0.0769309	-0.116326	0.0110349936479905	0.095657660445369	-0.0839531	0.0108080471949987
S-HDL-TG	0.234182261220999	-0.0406148	-0.191406	0.0823025350314272	0.292530226080141	0.31628795007403	0.161458873891207	0.376174240173033	0.209387077294279	0.415503394909658	-0.0892827	0.371569857967687	0.123867826275435	-0.394721	-0.434213	-0.253834	0.22556438758714	0.306816864867827	0.00904695790885993	0.300591288171498	0.373357403281208	0.129806747348897	0.0863524412103456	0.243434323347997	0.652486236239284	0.554200432996274	0.762911575345036	-0.0186677	-0.444762	0.38438065788714	-0.553759	0.86584652559097	0.816141122490726	0.329007989032442	-0.018865	0.404116477995073	-0.834367	0.430247	-0.818886	0.758900176536138	0.445925231972637	0.736203086678133	-0.550133	0.0729527317866173	0.350171206027867	-0.00470188	0.164177433660634	0.178778987716568	0.071112625783883
S-HDL-TG%	0.215041516749799	-0.0772659	-0.218966	0.0348887324386152	0.294130297835202	0.301362701239626	0.140765181734504	0.346581321680419	0.168933785046431	0.365578805582487	-0.439851	0.273343365463618	-0.0315516	-0.67258	-0.708749	-0.527383	0.0441365884257647	0.121124196424786	-0.152665	0.143705260546677	0.249364233075326	-0.104993	-0.160113	0.0433101859287818	0.587965987022522	0.493511509648843	0.689013199494699	-0.158132	-0.45329	0.185411265445496	-0.489919	0.679523308024829	0.804770126572101	0.187430293306976	-0.0500772	0.163165749278717	-0.721599	0.187617598538615	-0.72146	0.503305172084226	0.294805374945568	0.49026985009483	-0.557917	-0.0911964	0.360117356666292	-0.0775924	0.0741975735412623	0.112873340410333	0.0148152517845532
S-LDL-C	0.0284218480683138	0.0953736012486373	0.0242233702647173	0.0935254946309254	0.0499901551470581	0.0902427638743354	-0.0104558	0.113116695011764	0.021995983207864	0.140940967425534	0.0705923390143361	0.970484696634653	0.946338158942298	0.00293853096251129	-0.0205095	0.0717176849476834	0.966849037188257	0.975723974364554	0.912694087059269	0.960963960932264	0.92200974369184	0.852515384848093	0.830558147185646	0.897748003009837	0.856929842976195	0.883829206277792	0.793879404838258	0.265152113412148	-0.117202	0.76568420833473	0.171433786400198	0.553091112037442	0.182868378595694	0.318347484793211	0.00564156753805336	0.76894203569168	-0.151544	0.738420499264858	-0.149038	0.601323048514921	0.0682845765587234	0.670275735337648	-0.0053042	0.23482374534122	0.126146001980661	0.102948025446961	0.0757579865696235	0.107129538253452	0.0491605421145985
S-LDL-C%	-0.109363	0.102609086829738	0.0502270337443891	0.0707287471729746	-0.0996738	-0.0413654	-0.115612	-0.0668391	-0.0775818	-0.0687792	0.199290822096545	0.524259102136185	0.703190221815206	0.190947819101706	0.208509559328692	0.104332128270671	0.654876026325028	0.623831049905265	0.694716245388265	0.612399919605069	0.534681833269432	0.60025250397399	0.609349570413523	0.557532185739354	0.370080092309849	0.433427382464564	0.261974334418167	0.139863029671694	0.0374165927141072	0.42626420259114	0.40031245834544	0.054869408709738	-0.193901	0.0177156732446051	-0.0759407	0.433552928990126	0.291515123092952	0.372779388528992	0.246629400109629	0.134857396298859	-0.131612	0.191840820254329	0.229440010700673	0.284072234495752	-0.0371582	0.0757866899084078	0.0089240126235636	0.0517717756257448	0.0198557248413384
S-LDL-CE	0.0561501129145598	0.0815704410718167	-0.00546703	0.0984574879110058	0.0891607746833146	0.125192771486387	0.00730092957648407	0.156787011573781	0.0469558068937937	0.188458835385436	0.0657259369001417	0.968149789566005	0.903819844977146	-0.0421777	-0.0706795	0.0457488880603547	0.938162907596054	0.959173796789347	0.853758886422047	0.94794734879703	0.92667499858437	0.825938369780013	0.798281050921617	0.886632641024877	0.907967671622138	0.918519871919159	0.866000127688318	0.241670677458248	-0.187766	0.792695020069678	0.0850569079019267	0.657465494742792	0.297007797672168	0.350034530398073	-0.00193474	0.798573775723003	-0.265806	0.771745320999057	-0.263319	0.686611972462468	0.127218043652002	0.750768337640221	-0.0858111	0.234716728486049	0.168625449373291	0.100039645936789	0.0954490644038043	0.122955007231095	0.0564021202761041
S-LDL-CE%	0.0852871807713301	0.0108003444129163	-0.129265	0.0922656052205585	0.161828969476859	0.188335839777852	0.0208773183743019	0.221801869011065	0.0963447096606936	0.24523637829703	0.129217172775592	0.495405431238879	0.396763640374524	-0.116267	-0.134652	-0.0627313	0.445908720577051	0.493824734170492	0.294529705902927	0.504477437328834	0.540991628698076	0.400465735117429	0.371644311391537	0.461760673479899	0.671726227773018	0.626682297863195	0.695846298419824	0.0109266240905263	-0.388586	0.564699156347775	-0.184376	0.713869049688777	0.548610078197412	0.238794201190483	-0.0903569	0.585512127503437	-0.470028	0.559973822122126	-0.500067	0.666488652595284	0.254057619239399	0.691034834347833	-0.292337	0.238140426147774	0.230744977695836	0.0560614940074903	0.132013333440373	0.145165295265591	0.0626650740265677
S-LDL-FC	-0.0462102	0.120667646278991	0.0985770489416632	0.0699808013550938	-0.0576629	-0.0105977	-0.0548467	-0.0131436	-0.0449899	0.00150470308329577	0.0748600679049817	0.867226102010897	0.947765570732684	0.119553918122997	0.111879900561788	0.131148521396668	0.930988521155864	0.907668291105944	0.963755887310877	0.88449350237804	0.805133015721658	0.82413276403269	0.819697520131012	0.825037839271823	0.627715324063534	0.694690130303531	0.517766927594021	0.297646882195005	0.0809222320506848	0.608126256884967	0.375574280420097	0.220941224114783	-0.1353	0.201055989837363	0.0255729322757243	0.604780283863964	0.16336037985593	0.568349581527682	0.165971021032352	0.313074291445334	-0.0933364	0.385975124229992	0.205461050306647	0.20775027819839	0.00179825129976363	0.0995886012984645	0.0170767054888036	0.0540947857642918	0.025285927296142
S-LDL-FC%	-0.193953	0.0885837378724585	0.180639552651044	-0.0260227	-0.265953	-0.235011	-0.13495	-0.294423	-0.175767	-0.32044	0.0660641683283235	0.00728096361142562	0.280427020053692	0.308274609910514	0.344086181251283	0.169004460480882	0.183223324785597	0.104389321847028	0.378383240288965	0.0845569724652316	-0.0265025	0.17960577762744	0.217689056341085	0.0756346224730134	-0.321839	-0.213661	-0.454722	0.12933395300706	0.438355870967829	-0.156138	0.588359173780915	-0.686901	-0.755612	-0.226303	0.0194589479775326	-0.170466	0.777769170052845	-0.203791	0.763632878862097	-0.555791	-0.391585	-0.521349	0.527663552715376	0.0346300742611478	-0.272743	0.0160931473952384	-0.128305	-0.0975911	-0.0448155
S-LDL-L	0.044453115732443	0.0885284350154313	0.0195448415628667	0.0913911795681131	0.0664290725789162	0.102251627767209	0.00364651961396973	0.130084611457028	0.0334045271388681	0.16027391682886	0.050259862557655	0.972157531296322	0.92544532910562	-0.0218535	-0.0494088	0.0634447047555301	0.952659586882061	0.965854947838223	0.887298097850828	0.952588483680877	0.919993945969518	0.837082958588119	0.812058368369228	0.890207379445137	0.871020819974116	0.890707386513744	0.817274078781077	0.26474480706703	-0.132374	0.766211638527845	0.131277201097205	0.587251596685177	0.222640260935891	0.338591936427636	0.0148182993194635	0.768303343925004	-0.202647	0.743486387117569	-0.194416	0.629178780460051	0.0928533718637659	0.695472713507437	-0.0377229	0.215118356460781	0.139779616105189	0.0992389599412498	0.0790148711328203	0.108287574466457	0.0496975122815822
S-LDL-P	0.0534891258365829	0.0640024786114296	-0.0104559	0.0762341635107987	0.0873479566912812	0.111981765473637	-0.00180446	0.14540072619937	0.0498534762964404	0.17571419580359	-0.00480549	0.969887509911374	0.872491687424051	-0.0924395	-0.126258	0.0181118229715442	0.901032060668329	0.922112504099467	0.820944579461924	0.929690297282617	0.93060611954914	0.793222074270558	0.760230479099994	0.869992067578664	0.926154672985157	0.939421703316158	0.881827687068138	0.23791269911731	-0.177681	0.757333613704026	0.0727648086834871	0.63012758539431	0.281509912558642	0.356151221377187	0.0188815021973964	0.754623569307844	-0.276153	0.736056768751571	-0.264086	0.665058410169367	0.143499647373854	0.721675527423401	-0.0868556	0.179743109818662	0.160018740144391	0.0816885965546326	0.0748295484095392	0.0946389232116129	0.0394022806527
S-LDL-PL	0.0235837819211052	0.0884006816161881	0.0541033990555297	0.0721119711906379	0.0307712743236524	0.0591074541718694	-0.00506376	0.0817294863462509	0.00774499806154333	0.108074233344515	0.016622090180798	0.940413122813889	0.909283907108235	0.00184756655777005	-0.0243723	0.0847033380762388	0.924975792867183	0.927361563614912	0.891472876360778	0.915224762063191	0.875177859085655	0.813616669573543	0.79248345182943	0.858322326945678	0.788511209399292	0.822048929995255	0.720790823720225	0.284151210854436	-0.0511898	0.698644324216683	0.193562332721186	0.464586354621799	0.109339897785612	0.310714444117758	0.0398659044082494	0.695057438577923	-0.102241	0.67419347930388	-0.0857309	0.520181871102853	0.0333158162610222	0.587944862827035	0.0347873834740202	0.169015462436015	0.0902153123428995	0.0942902968359455	0.0493556128588663	0.0748484290823163	0.0353862510428473
S-LDL-PL%	-0.0988877	-0.0268754	0.130396046752416	-0.105526	-0.162524	-0.205589	-0.0378074	-0.235786	-0.116081	-0.261566	-0.157159	-0.432622	-0.358417	0.0975159082049028	0.111646953213891	0.0606331442360992	-0.414375	-0.461867	-0.266218	-0.454088	-0.472923	-0.361616	-0.338344	-0.410524	-0.604653	-0.555107	-0.63889	-0.0168837	0.360801508179697	-0.511405	0.215719839018422	-0.680445	-0.52804	-0.227277	0.0864144609433389	-0.536566	0.474822779323243	-0.515756	0.501249886805594	-0.640137	-0.273708	-0.655584	0.297781753726708	-0.255479	-0.240177	-0.054212	-0.145854	-0.171138	-0.0742936
S-LDL-TG	0.215855336454236	-0.0154916	-0.144194	0.0854806875220146	0.278232530693027	0.28154526948892	0.144148432300039	0.348519017186248	0.191056276273194	0.390749298981692	-0.039596	0.510729316553924	0.259023699873471	-0.289888	-0.336585	-0.121768	0.362241286061712	0.437703662328588	0.155498599630699	0.43339577031921	0.497432061211037	0.287175504140285	0.242193616841271	0.401096140738519	0.734853106149575	0.644012090016613	0.837787887745109	0.0463518159108838	-0.430921	0.530537430684774	-0.463246	0.924109756092016	0.775646755081035	0.387931422719356	-0.000640561	0.542904722493066	-0.810641	0.56443619146781	-0.788065	0.83953846270471	0.417345703011664	0.83303959509188	-0.499794	0.0856087796099315	0.328529291651459	0.0294469809290903	0.157173420067594	0.16317230889074	0.0716714745611843
S-LDL-TG%	0.228710179829031	-0.0731047	-0.183506	0.0316752477835726	0.287533258976003	0.265524718294818	0.173390038172323	0.320159172385435	0.212168266519793	0.342631447227264	-0.0965438	-0.124907	-0.389787	-0.335404	-0.367424	-0.206652	-0.287721	-0.208417	-0.482078	-0.203634	-0.102597	-0.293522	-0.32813	-0.195849	0.213754048201445	0.0968022968280351	0.363989852236438	-0.133329	-0.394424	0.0506759304457406	-0.631123	0.627422239913329	0.760808265798768	0.198137263777632	-0.00326177	0.0611977129852191	-0.784719	0.103719281235781	-0.763517	0.484769089081416	0.396722967291766	0.437520489474329	-0.546366	-0.0637338	0.284582101065402	-0.035964	0.12638589148578	0.113259419109652	0.0473676583905281
S-VLDL-C	0.0683613331404423	0.0417507296378273	-0.0356641	0.0607277650319608	0.103503795178145	0.128557378076742	0.00994009565736805	0.165885156001056	0.0550956897577318	0.197637095454278	-0.081349	0.945759690809583	0.798534986994163	-0.207697	-0.242312	-0.0947368	0.827120774054815	0.857949175738891	0.724364446791176	0.882822587879222	0.91463433716682	0.710220986993566	0.669372092382631	0.808558728424874	0.97118196654443	0.982348903874799	0.925231998353286	0.234188497148636	-0.180928	0.720267225301092	0.0171747656377486	0.662072933053976	0.36738678838346	0.378844522356183	0.0482475341737143	0.717126782982766	-0.327171	0.710955662526446	-0.301073	0.656147487419917	0.116031033421098	0.71875236676743	-0.103289	0.157603029323164	0.192169260237851	0.0701992444751171	0.0744531255863752	0.101125465019193	0.0403141606605657
S-VLDL-C%	-0.218991	0.0328824411368735	0.124190647153131	-0.0624122	-0.247569	-0.238513	-0.190056	-0.273691	-0.190143	-0.285561	4.88811838246069e-05	0.448350366451499	0.613686364105898	0.18747759716228	0.199882430359725	0.128009881717687	0.503742597678163	0.437124257166835	0.648712740004362	0.486292542624021	0.441660997567372	0.487588935308579	0.498480217969203	0.445196145988376	0.172134775443711	0.298522867350046	-0.00976614	0.144927059185168	0.255953172202346	0.15101217065019	0.552717696903878	-0.36291	-0.559301	-0.0987381	-0.0160281	0.134822332690881	0.577717775439452	0.089240713288531	0.555646905226987	-0.229069	-0.263846	-0.186333	0.433386432984181	0.0613697929932856	-0.222739	0.058639400885605	-0.138776	-0.0650999	-0.0202389
S-VLDL-CE	0.0776995795778456	0.026528813636224	-0.0577856	0.0536609839432781	0.117462678694918	0.141715564834817	0.015211531841775	0.180970237915603	0.0611518958647698	0.213121255375255	-0.12447	0.914202594225404	0.745667665187852	-0.26471	-0.300445	-0.146142	0.776848117444537	0.812393118536333	0.664503123960142	0.8405073425512	0.883051336543492	0.65332350163822	0.609767260806795	0.760164329213779	0.968341104766099	0.973495232920358	0.931221362246231	0.204316863181376	-0.20784	0.682852669197776	-0.032463	0.676038535661205	0.413528083694952	0.371323721031585	0.0424033956956682	0.679040701526434	-0.370784	0.676490361206861	-0.345173	0.654992981504638	0.135583287634721	0.711420819433659	-0.143012	0.139526582692456	0.212014292843552	0.0599808293146635	0.0738560080093053	0.106090005134959	0.040094481531062
S-VLDL-CE%	-0.192868	-0.00795064	0.0551939827355717	-0.0797516	-0.20204	-0.189809	-0.179884	-0.219942	-0.17478	-0.230619	-0.165261	0.458060740405621	0.553090308024036	-0.0218701	-0.0137749	-0.0630718	0.447895789696916	0.39569381063453	0.562573924600139	0.457854304219823	0.446090573233373	0.387301227754831	0.386334319249718	0.380668541099474	0.260662840602287	0.374413949485794	0.0895972725176695	0.0682634627558891	0.162472225301232	0.0986050844750597	0.434068069912113	-0.284127	-0.400262	-0.107923	-0.0388831	0.0772688333952362	0.451024257355406	0.0374690473707346	0.424083472692954	-0.201121	-0.222694	-0.167149	0.317163616171095	0.0171816183384996	-0.151164	0.0333335212568238	-0.141178	-0.0441211	-0.0201374
S-VLDL-FC	0.0506202560298121	0.0672108825714943	0.00473691169211725	0.0711112813487865	0.075828060856636	0.101225467889598	0.000223644769144558	0.134546540017386	0.0427305964630294	0.165065754716897	-0.00198611	0.978483243523258	0.87013712472071	-0.100625	-0.132687	0.000596570596109861	0.894225168381986	0.91627682406505	0.812304350459689	0.933951775115192	0.947036481486959	0.793132899544605	0.758311087423872	0.874733767515558	0.95239194589061	0.974743418114945	0.89348732435165	0.28353648104364	-0.127039	0.768715179987098	0.10312741501274	0.621263669884509	0.274735564752367	0.385390431861428	0.0588129955209607	0.767457262009633	-0.242155	0.755461958879604	-0.215076	0.642944010205996	0.0792595202401645	0.714547511037716	-0.0293506	0.185833946324696	0.15228325665416	0.0873706958901968	0.0743817068195047	0.089816168941003	0.0399922786261665
S-VLDL-FC%	-0.221638	0.0793474680484763	0.192498225581558	-0.0317747	-0.269725	-0.264896	-0.177326	-0.302	-0.184195	-0.314111	0.199022885881534	0.383715139450421	0.613967587440343	0.415723703643922	0.431819124462644	0.340416941101451	0.51241049654322	0.436907698050452	0.674712710602858	0.463194931939125	0.383481792104235	0.550489086362208	0.574212621877329	0.470193635749336	0.0469870867356453	0.172209605080792	-0.124619	0.219975506123674	0.336442019435047	0.199793583889956	0.629797223970091	-0.409439	-0.679327	-0.0749182	0.0128022224566129	0.191351086111406	0.658970896818975	0.143965333364157	0.645024922865193	-0.232011	-0.282279	-0.183309	0.51876879946305	0.107393098682738	-0.280503	0.0813305471360304	-0.117959	-0.0818506	-0.0174983
S-VLDL-L	0.158448599822007	0.0296390510866675	-0.0880652	0.089970497100099	0.209533862625414	0.231964013979244	0.087322533942595	0.285690798117823	0.132695361346982	0.324287140067757	-0.0881924	0.809971952034112	0.593408212705495	-0.296879	-0.338455	-0.153989	0.666761426620076	0.725773908721984	0.493633359551984	0.733367545816138	0.781248603629594	0.54733238993422	0.499163008372394	0.665826274272049	0.949186389304859	0.905972046658522	0.974895701981998	0.180760242341084	-0.299652	0.693802987617587	-0.20871	0.847221770754754	0.615751507825298	0.435388547890327	0.0528029865324665	0.695729366431839	-0.584049	0.70759715601695	-0.548771	0.786584454885896	0.233522249694684	0.833347991984796	-0.291936	0.140165237237144	0.292397536682641	0.0475610454388384	0.130273083183887	0.13228076026281	0.0496808605478703
S-VLDL-P	0.160960328665616	0.0261037602385538	-0.0918247	0.0866127096277461	0.213301597798588	0.233450300653986	0.0893001041725933	0.287744085612275	0.127989894350888	0.326122851663607	-0.115577	0.780652996522623	0.551759256758807	-0.323945	-0.366001	-0.176875	0.62908619834363	0.690403575996761	0.453228018576064	0.69472743717064	0.744911291899485	0.505993867182492	0.45716628448035	0.628326579614954	0.929821788479599	0.882496858971015	0.966613626843416	0.168332315593245	-0.302765	0.667184897707566	-0.226386	0.84156196095873	0.626634784389444	0.429902608350805	0.0521720999842034	0.666869693946841	-0.595189	0.681519633998427	-0.55858	0.771522855976644	0.229685548150497	0.8165929068253	-0.30735	0.125514306863703	0.303393642883187	0.0412802072826933	0.130722147655109	0.124634348652875	0.0440578309968719
S-VLDL-PL	0.100988925788604	0.0518300932226617	-0.0370378	0.0820192026091261	0.139703582701887	0.163900121823901	0.0402072849829624	0.208111705435615	0.0836987304834749	0.243622689861067	-0.041495	0.932278738958827	0.771116430104846	-0.19226	-0.229678	-0.0691713	0.818948824580066	0.858602087139892	0.692859315698159	0.870893552112326	0.899133942249822	0.705562430421687	0.66379237822383	0.806212139564388	0.978335080057327	0.971230847607754	0.957330590066587	0.245706875050451	-0.209754	0.759156961145769	-0.0362122	0.743848654453003	0.43910526605196	0.421019378990039	0.0577188918795911	0.759966913341922	-0.404947	0.758556435044992	-0.372982	0.727551911346331	0.14793411425213	0.791338699949344	-0.148679	0.170696454377792	0.221601655042669	0.0741140044725819	0.103522183755488	0.113332263582761	0.0470054631305972
S-VLDL-PL%	-0.221007	0.0771653625033399	0.191201472906704	-0.0305142	-0.264158	-0.259936	-0.174837	-0.295801	-0.1874	-0.307245	0.189378822838755	0.377754996337282	0.607192058548618	0.4077896018055	0.424620890366176	0.329183551904119	0.507930628002466	0.433179004152403	0.670431090563155	0.455072173269074	0.372057029002438	0.538974549580675	0.563285133364393	0.458370603231733	0.0367050851423177	0.159191977600147	-0.132658	0.212829271562658	0.328606014362523	0.193758958077792	0.619986455136244	-0.403446	-0.663581	-0.0761591	0.0108688705075088	0.187797792544394	0.653559256442083	0.140847931408847	0.639703500063483	-0.236706	-0.299342	-0.183562	0.516483328282576	0.105777944565572	-0.274117	0.0891887993440393	-0.109928	-0.0747168	-0.0120334
S-VLDL-TG	0.230272845876951	0.00375797747199838	-0.136646	0.100285441447012	0.289039154316944	0.302524601133333	0.156678348617686	0.365182385835371	0.193866667640826	0.404315146075362	-0.0943079	0.485345045616496	0.224774092455745	-0.358217	-0.400284	-0.20626	0.334172233648731	0.414461035841606	0.115405345415862	0.401889885170541	0.46335771351144	0.234660778340307	0.187247836607794	0.355778683943602	0.734551089517252	0.638629092944277	0.840883754227743	0.077145338417023	-0.378432	0.509304820114469	-0.4395	0.890859789453462	0.782222614189238	0.410839664584323	0.0466241343333154	0.516440502317091	-0.772321	0.548184309612549	-0.732622	0.777101787043678	0.330453812770481	0.791717639250137	-0.458392	0.0849745690730951	0.351826394280263	0.00817764821616609	0.165324551067826	0.141780049554807	0.0496753380338708
S-VLDL-TG%	0.221142877810825	-0.0380238	-0.142397	0.0575506667238743	0.254634130375633	0.248316824071994	0.187808603817284	0.281176807000546	0.194566862793953	0.290273793480176	-0.068565	-0.415693	-0.597323	-0.265885	-0.279055	-0.202965	-0.495786	-0.427526	-0.651531	-0.465686	-0.410236	-0.496932	-0.513237	-0.442874	-0.115892	-0.239339	0.0600410221212714	-0.166644	-0.275541	-0.151686	-0.545647	0.373949976218661	0.59450272944857	0.0841990055945637	0.00286981582672969	-0.144887	-0.58229	-0.102175	-0.566463	0.224469344846676	0.259014847796167	0.181414040732986	-0.456314	-0.0778313	0.240122267110748	-0.0782533	0.119276521964678	0.0637927904323502	0.0122549472727106
SM	-0.0578569	0.137030941028038	0.174715609094714	0.0619226182396902	-0.0720046	-0.075015	-0.0146985	-0.0442729	0.042226356510628	-0.00923008	0.690291445156904	0.685571789952712	0.803742277723853	0.682485009076137	0.659803667394007	0.731531438446095	0.806933552834194	0.78433363573355	0.837406769602481	0.787538558874749	0.737002571787293	0.933732385792823	0.947343457291272	0.883814462036808	0.463270219941686	0.536373972631522	0.35520994644923	0.531948460630576	0.209705677733018	0.689698069063043	0.198124634090052	0.322849867906077	-0.21609	0.424782215582314	0.182201582600952	0.760020759525136	0.0166741608553788	0.76054764183114	0.0847013699316666	0.544392362108906	0.164234802758509	0.578547798706397	0.307641508162148	0.31397847410351	-0.11838	0.224808995235275	0.126841225507104	0.0790775831416756	0.109808647471099
Total L	0.0743692688532022	0.0844931812912202	0.0378438550121452	0.0984634386007647	0.0916644136905779	0.0976393563375431	0.0420439231718048	0.150411919730376	0.128303127045389	0.195010739338176	0.4821985289206	0.858812043048246	0.814695448466561	0.331114883106676	0.289771604952367	0.451720847556026	0.864806889425531	0.888287614094879	0.768088598017075	0.901222057382308	0.903434532854165	0.91365210890861	0.895087703919372	0.942658489676827	0.821704502527702	0.827063980805597	0.786376989586851	0.393291402945837	-0.121945	0.88641492411777	-0.0177786	0.752836277498861	0.252641334795795	0.507390609525261	0.100359768702058	0.929191307934816	-0.384759	0.925617352677502	-0.340302	0.876640218387271	0.32532593578465	0.913222212512925	-0.04182	0.290673400794211	0.0854346428685873	0.149989132615906	0.163435528475855	0.114793622547838	0.0898338253527431
Total P	-0.0120633	0.122992480795255	0.148531424516473	0.0843032870833834	-0.0720643	-0.0566654	0.00618933486582197	-0.031297	0.0742115558152019	0.00538843020630625	0.933986386084948	0.336728357450298	0.502342220281723	0.842235909013623	0.832409279480865	0.83954165547295	0.533821473036447	0.522969094024828	0.539895519159381	0.491682238093534	0.425319703557426	0.723604994929289	0.753671796873579	0.633102246451672	0.182850765350268	0.219366458020176	0.132026063521543	0.451044677338893	0.156891884442381	0.585432061233873	0.0930507385455434	0.31331609668844	-0.165374	0.357795861711638	0.13094918045395	0.670875494376904	-0.0401675	0.665931036446614	0.00627657029475332	0.525569781551712	0.232212029523825	0.537867054735033	0.220942476117856	0.377087067006845	-0.128346	0.203916702858406	0.168331937975993	0.0997135466267478	0.118315050237019
Total PL	0.038780480905645	0.0894003314315039	0.0931942230817881	0.0804466430214383	0.0316966376014125	0.019755313031437	0.0312287094208945	0.0729718992226129	0.125949777326101	0.118804065438386	0.726910769098141	0.699963083418834	0.716120528184746	0.600718866943857	0.562130623699907	0.702889730300957	0.756655028760819	0.767090026833253	0.698917272830539	0.785454686453293	0.784316592840176	0.904270625226714	0.90190857943483	0.892581626111513	0.621994991637503	0.646965904520057	0.571115277725149	0.468176695001893	0.000985339657077622	0.831449206230244	0.0177583005896039	0.624531093279687	0.0766028220393551	0.514149532428724	0.151257784956998	0.896065297454565	-0.281843	0.899186750691908	-0.220763	0.809694683376565	0.333282382294306	0.834793246557339	0.0857463170495374	0.313218493676986	-0.0245866	0.185461973533634	0.175027232239747	0.0894298068328772	0.103567106601068
Total TG	0.229184273724207	-0.0206556	-0.175879	0.0958499540660469	0.30666084281875	0.320273535639513	0.148984380805782	0.377969145780269	0.205660771053801	0.410553301993222	-0.111266	0.493232735633119	0.237769458957345	-0.37856	-0.420316	-0.226158	0.337079867499924	0.416031112238588	0.121048685401519	0.415167500436128	0.4861880687389	0.238186143368756	0.189556079138151	0.361874936213314	0.75323056743328	0.651520198761552	0.862475730440069	-0.00197115	-0.468267	0.503540679395066	-0.469915	0.916236259736905	0.819882503011138	0.351350639013025	-0.0253765	0.511079428922467	-0.810154	0.526870694294729	-0.800722	0.81194624283067	0.413234169819422	0.806530768927981	-0.535058	0.0717759636613248	0.349349496521262	-0.00709809	0.157562707310891	0.142395041849721	0.0478490014718576
VLDL size	0.207250592048049	-0.0253117	-0.215561	0.102596461878545	0.301208987278041	0.340361608067693	0.120473369016686	0.366975455567188	0.146452672629493	0.376733166988301	-0.33033	0.294576269469993	0.079645973363006	-0.563947	-0.581456	-0.488195	0.167873339223266	0.242243354173603	-0.0327997	0.212617290090999	0.251644944710077	-0.0117554	-0.0558394	0.102783084434675	0.563517223407673	0.442893070765178	0.691075735926442	-0.211441	-0.538744	0.289671180542808	-0.412897	0.728552492794983	0.824462170013824	0.12358791272791	-0.152225	0.274698708912599	-0.668516	0.264389274665396	-0.714653	0.543602762215225	0.252191005811534	0.550317593687522	-0.584184	0.041038883065275	0.375811554789621	-0.0607707	0.115284756810196	0.124861080996822	0.00898298533570354
VLDL-L	0.186107116242976	-0.00696557	-0.150511	0.090749333614596	0.266281994181089	0.283075987571388	0.104374887064888	0.335194642083394	0.164586115086178	0.365887598797764	-0.143034	0.695459122113129	0.455650853495344	-0.375054	-0.416369	-0.227779	0.533529300479532	0.601493310307001	0.338870424449594	0.615709705756554	0.682270657171412	0.414444366558578	0.362425406895158	0.543093875338408	0.900871935528592	0.826599448713798	0.963490246517949	0.0479681058690822	-0.433993	0.620905415809175	-0.32155	0.895377737575073	0.735434216831166	0.366189052253746	-0.0225675	0.620418787367887	-0.69393	0.624067424021942	-0.687621	0.809311710697231	0.328101173781783	0.831584585163327	-0.437173	0.0981196310490904	0.323549221117203	0.0101041307045822	0.134333509508505	0.126068230895582	0.0390475875171373
VLDL-P	0.135702941978382	0.0179221365435011	-0.081778	0.0742534587899485	0.190279879454921	0.20063164809119	0.0649151219137155	0.255297620881114	0.126124909722365	0.293072923369956	-0.04631	0.859340556541909	0.648479577381393	-0.234431	-0.280141	-0.0786094	0.708916730026853	0.761277072064872	0.553808660929923	0.786355564374523	0.845687214961482	0.617704063424743	0.570110822464476	0.73516426774372	0.975960470982409	0.945751258333748	0.98846978766551	0.19660003731077	-0.291978	0.727145778726201	-0.177901	0.83204683287733	0.550738354064287	0.440594423873943	0.0485247371060581	0.732426574614633	-0.556314	0.739626867906585	-0.523774	0.808237979093664	0.268772420537612	0.847550867183573	-0.262589	0.134204329168192	0.253946076984711	0.0554413529745322	0.121999871065597	0.111942421397155	0.0475668449653597
VLDL-PL	0.161977703044595	-0.00215346	-0.126777	0.0804189558512921	0.234518808255591	0.246700264134747	0.0821045351184055	0.300342836010355	0.142232073300924	0.333784439235843	-0.121924	0.780173124183235	0.545965872732652	-0.334854	-0.378399	-0.182455	0.61441000718455	0.676196119677179	0.435214375208954	0.69837266179099	0.765546526983961	0.503341846445337	0.451672333330144	0.630981392488311	0.951280256958065	0.896047397733743	0.992142842514801	0.0977172446557503	-0.389736	0.673354547397983	-0.256365	0.876271033426758	0.666348711700763	0.391521780731534	-0.00324619	0.673642445343211	-0.635952	0.676147033400803	-0.622707	0.81138042162466	0.296258398857765	0.84302027951677	-0.36993	0.110910328794487	0.298450159486797	0.0287418591964824	0.125231248708985	0.120111967595711	0.042295029897324
VLDL-TG	0.226331061998417	-0.0227175	-0.185471	0.0989604077339654	0.310078038769949	0.327669471669481	0.142834589275291	0.379291915834257	0.193831928685875	0.406748452685579	-0.173711	0.471373631633884	0.217945396871489	-0.430766	-0.468501	-0.290999	0.314772946164825	0.393371865521892	0.100062434857813	0.387593623629301	0.453855671303378	0.195846843570823	0.146584456585889	0.321437820157917	0.734496711027396	0.627875639478992	0.850885779771435	-0.0460655	-0.487546	0.470181547891696	-0.454258	0.885486635042388	0.822147739976265	0.309375210390691	-0.0508306	0.471134635514124	-0.784098	0.481432467906675	-0.785772	0.764555347286127	0.379733859801519	0.762103159960536	-0.547569	0.060369462712112	0.357667906653205	-0.0244045	0.146507317910722	0.131760887266139	0.0349901561375039
XL-HDL-C	-0.153207	0.0624153789043923	0.228922786783832	-0.0613661	-0.196696	-0.281919	-0.0987765	-0.274406	-0.0626344	-0.272735	0.547528424815994	0.0360602857282255	0.152531070913653	0.748783078226496	0.735060748811776	0.785578681160306	0.109608929330717	0.0589439053603203	0.234721439886395	0.112274672904201	0.109078252603611	0.361032800838131	0.386022691442306	0.288047594377686	-0.182598	-0.0964546	-0.282111	0.327320940053775	0.364297322790643	0.180109490172462	0.375259859482875	-0.274836	-0.589116	0.129674089062131	0.17845288143492	0.191896796516943	0.389800820440013	0.198760632393575	0.448817921268062	-0.0649969	-0.0783535	-0.0494124	0.465114392901194	0.0328117506638361	-0.318967	0.118796331352592	-0.0329474	-0.148573	-0.0147148
XL-HDL-C%	-0.0142801	0.0582784923436064	-0.0564696	0.0631774572981733	-0.0306127	0.0763551469393464	-0.0413963	0.028302685619838	-0.0954814	0.0126395368108854	-0.370996	0.185692720131029	0.302438434880836	-0.348455	-0.311352	-0.466222	0.282929542702902	0.266662526741472	0.314202465695449	0.180914749010417	0.0657895892943471	0.0392067458262664	0.0459288425393052	0.021916529523562	0.0689902794113376	0.0760292193401977	0.0523241215863799	-0.125726	-0.0215211	-0.0655687	0.194136866329205	-0.138113	-0.0175578	-0.226101	-0.161631	-0.0886427	0.234296641452229	-0.135678	0.163475843028602	-0.217982	-0.236486	-0.184455	-0.00315199	0.100965385041301	0.117366080997766	-0.0441856	-0.0497819	0.101306794056869	-0.00337099
XL-HDL-CE	-0.152133	0.0719506949267427	0.239552261668702	-0.0535126	-0.202405	-0.283994	-0.0961057	-0.276854	-0.0625355	-0.273983	0.590803876589648	0.023992303993526	0.152195952284128	0.786524004038013	0.774646992821911	0.815263411258883	0.1127237210638	0.0619423043691743	0.237637379118432	0.108660497940659	0.0981068812072432	0.370493974092586	0.398070745088215	0.29058941255483	-0.200005	-0.114242	-0.298675	0.344413342264272	0.378343227882468	0.1895077250737	0.379665383307315	-0.273005	-0.59588	0.13779808284034	0.18488279671867	0.204803630232149	0.395837387445207	0.211967912681958	0.456952509623002	-0.0602271	-0.0834215	-0.0424773	0.476623848164088	0.0515768592923514	-0.323211	0.127077546021338	-0.0245719	-0.142036	-0.00889963
XL-HDL-CE%	-0.116505	0.145594715676391	0.152202917320822	0.067370573912559	-0.187115	-0.109163	-0.0894597	-0.159355	-0.146598	-0.170332	0.179863552864136	0.202670453422538	0.450000359866846	0.2922326997698	0.328999507206132	0.13947259331292	0.416448505308126	0.369115246507383	0.520431637805215	0.28676969014791	0.135102186085075	0.355533637042798	0.388638275359824	0.259387800147303	-0.0712858	-0.00563957	-0.15687	0.168689749700575	0.275144717783228	0.132695020009064	0.483967540863035	-0.286585	-0.416874	-0.0990473	-0.0241431	0.136603733889355	0.533181343809873	0.0909388861136041	0.506318691474163	-0.225111	-0.340365	-0.159027	0.361983346180364	0.205150250250666	-0.1152	0.0680970075764703	-0.0362428	0.0360325748049677	0.0180930088609767
XL-HDL-FC	-0.147483	0.0240952160845652	0.176374144384256	-0.0861688	-0.164345	-0.260062	-0.103935	-0.249944	-0.0576192	-0.252074	0.364707978502004	0.0748641863599177	0.141952875706452	0.574684895397104	0.554860982069579	0.641579622357314	0.0890840269075788	0.0412727740063645	0.209188094367865	0.116672462870507	0.141292312055249	0.307053700465834	0.321412702605741	0.263213021567502	-0.113556	-0.0313321	-0.209667	0.25109182779696	0.29498132507724	0.136753091094913	0.335946624650756	-0.265934	-0.534338	0.0977353040366962	0.149368874003524	0.135149571127569	0.343071203233787	0.14153682953421	0.392643164337778	-0.0754954	-0.0506232	-0.0696209	0.398068476196607	-0.0346938	-0.285222	0.0826630382143113	-0.05976	-0.164492	-0.034781
XL-HDL-FC%	0.0985548994682327	-0.0666239	-0.239528	0.0231070100905496	0.149771100115827	0.225850691203771	0.0327882835804528	0.207864491741559	0.0112583484833536	0.197089107348331	-0.722324	0.0704877177546253	-0.019378	-0.812211	-0.797328	-0.826669	-0.0127832	0.0134901689574702	-0.075824	-0.0235248	-0.0307441	-0.301779	-0.327031	-0.226619	0.190329367446267	0.13268149150796	0.253526881527731	-0.35743	-0.320817	-0.222182	-0.217055	0.1036064243093	0.407855892347817	-0.218772	-0.209479	-0.258978	-0.212748	-0.279638	-0.28754	-0.0745006	0.00977706239392854	-0.0906671	-0.379834	-0.0670976	0.289734183050729	-0.136421	-0.033449	0.109785049191606	-0.0225559
XL-HDL-L	-0.137185	0.048301150090604	0.217467713727198	-0.0656176	-0.17498	-0.26952	-0.0834936	-0.255414	-0.0412934	-0.251743	0.559725798613475	-0.000463932	0.0886970593147119	0.740502207470437	0.722180937952863	0.793141361653663	0.0522770689093862	0.00832298810659492	0.16172013379723	0.070451826942348	0.0853589409169817	0.320752105937724	0.342674464804403	0.256241506625581	-0.181506	-0.103843	-0.269718	0.319251322469039	0.338713889644736	0.172754421303543	0.314998842069644	-0.232961	-0.537331	0.152558522721085	0.188964026034871	0.186609635454645	0.322738043030009	0.20020856189492	0.387617056524476	-0.0290308	-0.0362063	-0.0200495	0.42680986457661	0.0141324274273115	-0.310115	0.114646893736109	-0.0228835	-0.151822	-0.0135426
XL-HDL-P	-0.115838	0.0638959671111679	0.216925290634682	-0.0485381	-0.157341	-0.245152	-0.0741973	-0.225139	-0.0258235	-0.215209	0.592980030566226	0.0962206615357321	0.173375655106553	0.747914199557359	0.724773414293996	0.818356961005371	0.14988431213379	0.111573639169213	0.241573405215533	0.167169174189021	0.177861847898321	0.409629628215541	0.428753590458154	0.351578364850072	-0.0823902	-0.0100309	-0.165914	0.350196514253782	0.305248598554946	0.271111276569292	0.295764949961936	-0.129339	-0.476265	0.205684691826742	0.189160871247997	0.286109607550518	0.253918079860104	0.299037931054337	0.320731712119665	0.0779916422930327	0.00705480119231597	0.0908421189764352	0.389227386009536	0.0534829420118092	-0.275455	0.132722388723102	-0.00386875	-0.121372	0.00157945987106961
XL-HDL-PL	-0.133363	0.0384948637741655	0.209112161516477	-0.0709319	-0.170009	-0.268891	-0.0784591	-0.253959	-0.0352753	-0.251103	0.557130654308675	-0.0632978	0.0202795543329552	0.733036637237368	0.715278185576359	0.785462653021802	-0.0157998	-0.0582841	0.0919890763481945	0.00718845712910174	0.029392510208494	0.261923385638781	0.284152961833196	0.197655565451136	-0.226531	-0.153271	-0.307951	0.301828215022202	0.33645822792521	0.128497576081522	0.28685744408902	-0.249502	-0.529653	0.141782175026147	0.191602763417848	0.143187485745488	0.310800285447906	0.160328821616606	0.377089792881648	-0.0508255	-0.0284792	-0.0474505	0.415668956358216	-0.00102186	-0.311907	0.107389041210204	-0.0210322	-0.158894	-0.016866
XL-HDL-PL%	-0.108208	-0.0282674	0.135316026538143	-0.0931685	-0.104651	-0.207777	-0.0441314	-0.194677	-0.0120416	-0.20138	0.355312021662058	-0.225507	-0.210701	0.477525787294054	0.461658184502875	0.51436263201288	-0.249907	-0.275068	-0.176808	-0.191255	-0.122526	-0.00502364	0.00662119740193353	-0.0369952	-0.264917	-0.216031	-0.316653	0.140837582566453	0.219248533665928	-0.0508305	0.125656902829706	-0.238159	-0.356669	0.0619367052774478	0.142946842658127	-0.0371595	0.198690989896721	-0.0153674	0.248513361324402	-0.115942	-0.00766353	-0.129524	0.275804195891277	-0.119083	-0.270179	0.040969866325383	-0.0337101	-0.179858	-0.0356352
XL-HDL-TG	0.167446604499677	0.0109917303582748	-0.0247481	0.0494035211466367	0.191359734821014	0.146537583922066	0.121784854962695	0.222064590038805	0.196374926549657	0.26735846075557	0.276298601772751	0.44614640278564	0.228470017971708	0.0911815805309596	0.0329395373480589	0.29480765713246	0.316240635234349	0.37167106308516	0.16214321320882	0.41129937391068	0.500901406473377	0.400493541932404	0.366423494743106	0.484311030206921	0.609674340059341	0.560977304079751	0.66212266137317	0.220403794283833	-0.237169	0.584117499161358	-0.327245	0.782938885232706	0.495200316514842	0.478844136059931	0.119695306581654	0.599497017958849	-0.661944	0.637174644460484	-0.595729	0.812340955531592	0.430359639140916	0.801274377854806	-0.288562	0.0809338394240115	0.164848735511107	0.0827357630209621	0.136201511023523	0.100284005733913	0.0759490884113951
XL-HDL-TG%	0.242119395586515	-0.0233816	-0.200106	0.093834791872424	0.283577084528173	0.33444064990393	0.157073497632309	0.374766833019303	0.178810439662038	0.403357463512477	-0.265295	0.297513237404681	0.0786626323965012	-0.541688	-0.56606	-0.439543	0.170997022758717	0.245158788152513	-0.0261861	0.218816706470175	0.264289196621159	0.00633780531271759	-0.0347609	0.115050389456906	0.559145179866986	0.45782838873163	0.670579273853416	-0.108647	-0.443373	0.260007493638548	-0.496142	0.738340545482091	0.807591895823377	0.204167099500325	-0.0656644	0.256905584227823	-0.743039	0.272241851305489	-0.749047	0.582959035928938	0.332968435542596	0.569810364931125	-0.560343	0.0613561847347925	0.385203655338181	-0.0332001	0.118493673697614	0.20424991443655	0.0647451759228718
XL-VLDL-C	0.168767101880323	-0.0178727	-0.161483	0.082678438609864	0.255483576749975	0.273253383700345	0.0868028769137449	0.320876987597704	0.132012213089652	0.348305578745078	-0.226131	0.685412244488083	0.439085938540619	-0.447845	-0.486287	-0.309134	0.511282139862037	0.578446894711725	0.322278899536119	0.589516385753731	0.656124890191443	0.370195977041308	0.317285166887105	0.503979124262442	0.892040792093337	0.8202681518048	0.961321371431672	-0.0023763	-0.452641	0.578868267757791	-0.304776	0.854825866413896	0.725723066062721	0.316750511280231	-0.0569601	0.572379367570325	-0.658809	0.569336715440881	-0.665742	0.751540333580788	0.290008926149632	0.775724852351129	-0.448223	0.077110203789105	0.333306542375193	-0.00179252	0.113639900210725	0.121165190815814	0.0324782878356178
XL-VLDL-C%	-0.234431	0.0564420625612467	0.209876448477411	-0.0659031	-0.287186	-0.302879	-0.164631	-0.329599	-0.214603	-0.335219	0.148622713945582	0.158485891018298	0.345967730270155	0.369586363440601	0.387038671335407	0.294886759257153	0.25652439955588	0.188170727445409	0.418779121256812	0.213991328703568	0.153696530655061	0.306958214348382	0.332419909509014	0.232475501357795	-0.133717	-0.00882658	-0.297632	0.222254195618533	0.418868706030322	0.0179794394262339	0.550721003403315	-0.508738	-0.684835	-0.0694802	0.0937569779060322	0.00948068270015561	0.652976614732806	-0.00821027	0.676235784093565	-0.378588	-0.379562	-0.323248	0.559689183935573	0.0448223917715719	-0.274357	0.097732896925767	-0.118816	-0.0900583	-0.0103248
XL-VLDL-CE	0.142132933216293	0.00292526774149501	-0.127685	0.0863310872404594	0.220677042407941	0.244945965071328	0.070960748229985	0.287661167628703	0.10300706685341	0.314719572019343	-0.220103	0.776842418560785	0.554699948027978	-0.420192	-0.455995	-0.293553	0.616315380846567	0.675150828141441	0.446343841222126	0.685142319783658	0.738671011851777	0.464184364821705	0.413192449898284	0.592005512160791	0.937548181581273	0.88640174572018	0.97803473536627	0.0421193442463669	-0.401345	0.629455362164004	-0.205116	0.815149079641864	0.65345347882936	0.317684816618216	-0.0497944	0.619390955988787	-0.565694	0.609806694265953	-0.572588	0.724278339654055	0.225130235089678	0.764255406586616	-0.374416	0.0919055499100641	0.307678082193568	0.0141741985051016	0.0983719347016505	0.120157528647967	0.0345730672031039
XL-VLDL-CE%	-0.231069	0.0702921896814356	0.226058166554796	-0.0539201	-0.295474	-0.300333	-0.152556	-0.331482	-0.217214	-0.337398	0.161647847998757	0.143257338056363	0.351342626751987	0.382912151056698	0.403956137296122	0.294082639438846	0.263403846440063	0.193100003148131	0.428714448546122	0.206249431048569	0.130197585267887	0.304809053032468	0.333741942517298	0.220775288292982	-0.166078	-0.0392366	-0.33016	0.2223873633935	0.435071894805615	0.00289888815703678	0.56573386781043	-0.53369	-0.702359	-0.0901927	0.083126031599524	-0.00625082	0.677814448228223	-0.0271754	0.696035146932222	-0.402021	-0.387714	-0.347882	0.559575362763654	0.04451133945249	-0.282121	0.0951394245758362	-0.121962	-0.081305	-0.00701007
XL-VLDL-FC	0.190435050785503	-0.0383077	-0.189815	0.0759378640214608	0.282171841804021	0.291956225292747	0.099650491278285	0.343474922575351	0.157269672322288	0.370600196999731	-0.222515	0.570175444972027	0.307672853011413	-0.458637	-0.498667	-0.311646	0.388354497646078	0.461662247016252	0.186635145405273	0.472989061362135	0.550443025913051	0.263892647291816	0.210960092462117	0.399044806043842	0.815807734140682	0.725653526727042	0.912967241587947	-0.0462651	-0.489085	0.509393684386056	-0.396048	0.868530697177488	0.774048110039126	0.306486757579809	-0.0617901	0.506951599852847	-0.732679	0.510760420225702	-0.739017	0.756924435203287	0.3477079416269	0.763470934750295	-0.50789	0.0600497485743845	0.34807105437345	-0.0175522	0.12583131930084	0.118048087191813	0.0295010728979469
XL-VLDL-FC%	-0.201676	-0.00317033	0.1036347740053	-0.105743	-0.19828	-0.249513	-0.186121	-0.257515	-0.16299	-0.264144	0.0311945520442771	0.253972712346824	0.318656018891297	0.209137313443542	0.209784339144616	0.200739224787714	0.234500613259519	0.186257571594369	0.351334986800694	0.262690892009002	0.279736732321964	0.29479783335995	0.298269428237854	0.280156095478691	0.0865878694567976	0.18561137941413	-0.0586056	0.184373777587665	0.273408544983078	0.112579965103927	0.429736456035254	-0.304469	-0.47973	0.0265702438671828	0.115269623947671	0.102446973471615	0.457665928805442	0.0961804684659701	0.493504322345945	-0.212199	-0.307596	-0.153081	0.469278150221139	0.0397799501446236	-0.180671	0.0870434948493975	-0.0926092	-0.11009	-0.0291591
XL-VLDL-L	0.213151535860849	-0.0373359	-0.199202	0.0883475135441019	0.302206064477347	0.319870705364604	0.126680087022179	0.369893911766394	0.177888195790741	0.396496869228104	-0.220642	0.489386546756072	0.233130696238014	-0.471278	-0.509067	-0.331361	0.322836081779819	0.399732348718819	0.112562197075706	0.398451178636732	0.467895337135934	0.192330225657814	0.141660597240811	0.321851491517352	0.749758961054825	0.646159370606167	0.864123011381195	-0.0765584	-0.50722	0.450977321004425	-0.45538	0.869775013361563	0.8130862868598	0.283065313349994	-0.074564	0.450337035261685	-0.777433	0.456393776818416	-0.787954	0.749969157617285	0.387314762110615	0.742711579655841	-0.561154	0.0492263382015021	0.358749927955236	-0.0314366	0.1338640897415	0.129051659788864	0.0317690223746862
XL-VLDL-P	0.212178107037636	-0.0368272	-0.195885	0.0866982100914368	0.296666583290636	0.313498432701984	0.124524745596991	0.365517958318007	0.17472568721478	0.394525562293124	-0.208044	0.490087230270568	0.233021341248265	-0.46021	-0.499075	-0.31639	0.32481371514428	0.401922893477098	0.114701024206504	0.398758790770073	0.467110865266971	0.19761141513851	0.147571368301861	0.326112850663176	0.74632812063333	0.6435281261536	0.862881703477404	-0.0658917	-0.498737	0.453525192778117	-0.460867	0.871933083931958	0.804347257909197	0.293054511408399	-0.0682755	0.454854242296163	-0.781397	0.462989622572344	-0.788353	0.756493218286076	0.391683674265336	0.748361735729944	-0.556496	0.0560920757235448	0.359608075439804	-0.0262089	0.13700879626032	0.132721544704449	0.0349133582488953
XL-VLDL-PL	0.199406250450069	-0.0429978	-0.198545	0.0778876683591078	0.290957811080728	0.302584010656373	0.109234279738305	0.353882745399588	0.16562648151938	0.380785000173578	-0.227761	0.526608314011238	0.264081230743754	-0.469759	-0.509184	-0.323928	0.347857296660456	0.422802981359752	0.142841680570663	0.430520594075769	0.507156654722979	0.2224592753883	0.170295721051638	0.356007494213784	0.781582665362758	0.684986300265388	0.888175860781165	-0.0675386	-0.502366	0.474547322611325	-0.429651	0.866664702256674	0.791373748672977	0.291684646518227	-0.0708867	0.47294503857514	-0.757044	0.47789859258562	-0.766118	0.751865095680015	0.371165969180028	0.749855425569892	-0.536764	0.0508569683958278	0.353118016914009	-0.0258445	0.128401499950501	0.120785103981717	0.0293658119337972
XL-VLDL-PL%	-0.0261928	-0.0566043	-0.103012	-0.050933	0.0515179577571888	0.0217345176577063	-0.0823704	0.039653041727686	-0.0167278	0.0406436274230196	-0.272763	0.51971305822269	0.374376872706513	-0.297988	-0.31949	-0.217102	0.343749761872245	0.354086324458324	0.311388882456416	0.443906932600925	0.53659681301138	0.285079310191904	0.248827041294008	0.377135622199512	0.607867365221897	0.621563140949178	0.544498083312363	0.020656540776453	-0.159587	0.323581516642418	0.0657845244436634	0.279387858186306	0.189040117853891	0.138533531928495	0.00365235892636278	0.30526636233493	-0.100401	0.297450022687805	-0.0953415	0.237835240481311	-0.0447365	0.288266112275767	-0.00203381	0.0100692679398997	0.109008140717265	0.0221393206433908	-0.00816593	-0.0163423	-0.0194443
XL-VLDL-TG	0.227502959468519	-0.0419142	-0.205042	0.0909805175958469	0.312096847517869	0.329300409567989	0.142405944622814	0.379894062723842	0.192265239618395	0.406732384208045	-0.198079	0.38973028858544	0.138951998461356	-0.454705	-0.491496	-0.317539	0.235824464024722	0.314854349312798	0.0215164237987238	0.305038541551957	0.370622644509976	0.11567775185652	0.0682204333538786	0.23756328703358	0.661432516155982	0.546796259938503	0.794484052264603	-0.0993897	-0.51118	0.386151879161733	-0.510916	0.853893828994852	0.822646894380254	0.265952158147116	-0.0772104	0.389096138823011	-0.810689	0.399661856180564	-0.820937	0.734266552425769	0.424981539857181	0.711940732954119	-0.593963	0.0393765249284962	0.358322386955858	-0.0413368	0.140842901327254	0.131013874530012	0.0328728049034201
XL-VLDL-TG%	0.202456936699029	-0.0304899	-0.157643	0.0704273874348592	0.233097913598322	0.256251130912163	0.151707397995815	0.268767940989505	0.179112302785331	0.26761444707992	-0.105273	-0.227142	-0.361862	-0.286398	-0.294686	-0.24819	-0.284849	-0.228855	-0.418121	-0.266018	-0.23026	-0.322968	-0.33871	-0.275555	0.0135295285190309	-0.092448	0.161963981769239	-0.217256	-0.336215	-0.068054	-0.434872	0.367326734476296	0.551058948967074	0.00325140978571112	-0.102104	-0.0657758	-0.495969	-0.0576314	-0.527817	0.24853088177018	0.286747909044808	0.200497508824704	-0.471687	-0.0455357	0.213669057931805	-0.0971967	0.0889889954229639	0.0744652209652119	0.00518134695182742
XS-VLDL-C	-0.0183065	0.0235247500659092	0.0477455302163078	0.000510883821543962	0.00230993493749687	-0.0240611	-0.0370574	0.0149574376656431	0.0546193195966876	0.0428671656431546	0.23095652827906	0.866822220763103	0.798275564557138	0.195430702005655	0.15401100967093	0.321434723953136	0.779472297541051	0.777452987006828	0.763219769746688	0.862096219314116	0.921726704603305	0.830285012108062	0.805636691732014	0.884042770417151	0.797240205924455	0.863598311796308	0.683338597009597	0.372851397876075	0.0186554671850721	0.70111903192624	0.153320895120596	0.439310631640781	0.00321089353740638	0.407280722580645	0.139404163166989	0.719415266570948	-0.12026	0.720361999895897	-0.0656512	0.57773561407755	0.162763699964008	0.616208312280143	0.146266487020729	0.128225604134494	-0.0267057	0.106962102377582	0.0510066042873838	0.00784208750279682	0.0371576187650465
XS-VLDL-C%	-0.230991	0.0549299891369809	0.161884358498432	-0.0436759	-0.249321	-0.25975	-0.1734	-0.300995	-0.138363	-0.323518	0.252598494136495	0.27179607857082	0.504737704197303	0.464145504159025	0.479155215507485	0.387955119073758	0.391019283227811	0.313922284014843	0.568228563493537	0.367460778975163	0.321179893387588	0.484164101408516	0.510103571219509	0.400895237334091	-0.0250777	0.101846418963539	-0.195191	0.177369983172986	0.316367777476883	0.145889969053438	0.614978801708198	-0.459296	-0.720344	-0.104745	0.00386383129989108	0.140039111984723	0.671342764552377	0.0912717072506231	0.65133175902394	-0.256377	-0.225182	-0.228518	0.522533172786302	0.0732863512607476	-0.317699	0.0466753073289018	-0.128598	-0.118793	-0.0330193
XS-VLDL-CE	-0.0378764	0.0301273199639275	0.0662573276692854	-0.000765236	-0.0201989	-0.0477768	-0.046544	-0.014111	0.044251013913393	0.0103127803585555	0.266459954503959	0.845033654789745	0.806314908439252	0.25241750009511	0.214284055146899	0.364866373067104	0.777766520894747	0.767826235014845	0.782271303868061	0.853756123427197	0.906294112209253	0.84201954293225	0.822330504700552	0.882723912060419	0.747017701396945	0.823814450893969	0.620573724050516	0.376520810103895	0.0510372297093841	0.685587203359199	0.207461636343076	0.373910997943358	-0.0722909	0.380393850558399	0.135421141677586	0.703648738215861	-0.0472323	0.699605704599475	0.00317053036056157	0.528274693502465	0.134991436246554	0.567353823931279	0.194095155270658	0.132100113159524	-0.0625555	0.10956775788202	0.0396508289486368	-0.00392021	0.0352344023113313
XS-VLDL-CE%	-0.225422	0.0592997793705175	0.171055217726198	-0.0349042	-0.242164	-0.255345	-0.156609	-0.295721	-0.124447	-0.318505	0.294233989861245	0.24126050278515	0.481288431485048	0.500603789820225	0.515185802958188	0.423856459148101	0.369807531058947	0.292704198245673	0.547207144511386	0.345615019580166	0.298969628394875	0.477443860133099	0.505674396315185	0.38782680040519	-0.0555865	0.0710837309622298	-0.224294	0.174453014437993	0.312832891526371	0.145474506997811	0.611405622838926	-0.457759	-0.721287	-0.106502	0.00127718645112134	0.14011803764925	0.667433753331813	0.0905633516251951	0.645874351567706	-0.25203	-0.216245	-0.226423	0.516795924625838	0.0741006059152631	-0.327238	0.0475249604815857	-0.126283	-0.116913	-0.0271619
XS-VLDL-FC	0.0306197653744718	0.00685978892166408	0.00139644507411056	0.00329906071446983	0.0561262858705915	0.0339428702033964	-0.0126295	0.0841040507828268	0.076990232314991	0.119222521778404	0.135107082920042	0.878320720896277	0.740258930076973	0.0499463772366682	0.00263511955968419	0.202267223480623	0.746302651907781	0.763587183343041	0.682578123533547	0.839895326061594	0.91407163220919	0.761948064348123	0.726908282162337	0.845152375019394	0.879821788831084	0.918794534090365	0.802416655305411	0.348639350636275	-0.0576613	0.704026105028192	0.0153468061594636	0.575459175545718	0.182774581916051	0.45440170962709	0.143791348084883	0.722767751960975	-0.288662	0.73593904091977	-0.225965	0.668911138501363	0.22028776954161	0.703730710940644	0.0261796222058162	0.113555341623563	0.0604715913168055	0.0967423893462151	0.0771794646066816	0.0364324438855196	0.0408025081410492
XS-VLDL-FC%	-0.212497	0.00492389936380739	0.0448396214085262	-0.0919741	-0.229463	-0.217003	-0.24481	-0.255295	-0.193347	-0.272255	-0.124393	0.423068727805702	0.542062986179897	0.0626311217781075	0.0764280486333995	0.00912297845679006	0.440321870770927	0.384368255755283	0.567080638738096	0.430815543757928	0.402546478753066	0.40284797101417	0.404823510164281	0.387711395044693	0.213089037228938	0.309501326873322	0.0760504568951115	0.133067946515772	0.238026111513539	0.114797405205887	0.482438078940992	-0.336958	-0.502822	-0.0738033	0.00744949708651999	0.103951971642162	0.520506606240836	0.0698410309686931	0.510528651027927	-0.216201	-0.231056	-0.180315	0.409983228612774	0.0400817574295529	-0.162111	0.020212290429138	-0.118524	-0.101219	-0.0687641
XS-VLDL-L	0.0627001860906646	0.00521035326138475	-0.00645912	0.0176200454497041	0.093757933230312	0.0684614279093908	0.024182981919559	0.126671954058274	0.110242770485999	0.165903695866152	0.162647904728105	0.851664524617536	0.69125142139822	0.0448284651631502	-0.00680897	0.212274500855157	0.712221188505582	0.738601130119593	0.624107448705757	0.813333011264598	0.895012654965166	0.735922596805854	0.698624838470226	0.823953091218338	0.886570510198374	0.911072910741426	0.825753791322408	0.339226108694581	-0.101754	0.719850915214717	-0.0575885	0.655163217946376	0.269461303006486	0.484062863781924	0.146131644005267	0.740567398700154	-0.383427	0.758978142665596	-0.317477	0.735417036664455	0.268864305814428	0.765875116055339	-0.0383394	0.111896152353376	0.0875256644966193	0.0967292264175326	0.0969901755744009	0.0529877632107378	0.0530549939455492
XS-VLDL-P	0.0548858901721339	0.00761641981068893	-0.00769332	0.0165735109411727	0.0811083327377841	0.0638846997351119	0.0133300282925239	0.118090637035663	0.0984344806905179	0.156842826138044	0.135532280814097	0.876801318965372	0.72736281978539	0.0261711863926886	-0.0233683	0.186925072311555	0.743749355096225	0.766769899527236	0.665030085314244	0.836702068736017	0.910303301667781	0.75098879017035	0.714837149441576	0.837344679076579	0.893716814241915	0.923698416985147	0.828030669261532	0.330341226066093	-0.0993541	0.712776881645272	-0.0355478	0.630829759219635	0.246862301309635	0.46225996022332	0.130277086036975	0.731367217623435	-0.355589	0.745251495226144	-0.296104	0.714005890603154	0.257906024784648	0.744321188699649	-0.0328834	0.115956850415787	0.0886594653748605	0.0968157159484663	0.0860046356462393	0.0644360373656339	0.0556866959353075
XS-VLDL-PL	0.0758839550308225	-0.00793085	-0.0198115	0.0102611446620404	0.106590479318596	0.0779149718603208	0.0298431711460282	0.138648203810835	0.105583237596069	0.178120383269834	0.0923907526699511	0.823661630497427	0.633113709203549	-0.0284969	-0.0811767	0.1463365116427	0.659163464305357	0.690958152603597	0.560563223940451	0.765218622079916	0.855649736847406	0.669165995417265	0.628204867467582	0.769056035877079	0.883653352587612	0.900535750642644	0.835647535190511	0.311241259946792	-0.122521	0.683432401492575	-0.0940777	0.666117026911325	0.319488097589996	0.476615490807491	0.143156971615325	0.700023534012514	-0.41606	0.722420267820144	-0.349335	0.720424720991888	0.258280107003974	0.751177862313203	-0.0733674	0.0820141991526678	0.109098363118448	0.0893119229406905	0.0930774165337234	0.0540630491987305	0.0499403600395064
XS-VLDL-PL%	0.119145061276411	-0.111552	-0.119181	-0.0613518	0.130813120939001	0.0954586352123143	0.0512713352853847	0.124050242078804	-0.0130525	0.128726161542957	-0.573577	-0.0879191	-0.362254	-0.614483	-0.630446	-0.52645	-0.3246	-0.277043	-0.42298	-0.255835	-0.16171	-0.434021	-0.47287	-0.317168	0.131007727095174	0.069719508921297	0.21197282635128	-0.193142	-0.204463	-0.183788	-0.303691	0.193241633104789	0.476426514241965	0.00142471943979971	-0.00454163	-0.217143	-0.32866	-0.184645	-0.317052	-0.0150609	-0.0501709	-0.00408382	-0.300028	-0.242649	0.192498945082217	-0.0479932	-0.0197324	0.00618498094292341	-0.0204564
XS-VLDL-TG	0.204694432121566	-0.0210712	-0.109127	0.057762106032683	0.245693782718446	0.237769969975043	0.146038704636133	0.31146815841589	0.195674764328575	0.359254087309744	0.0228900538769895	0.499578142679454	0.235891413183937	-0.227371	-0.279211	-0.0454668	0.332116051174154	0.404863932268791	0.135440044676969	0.42229446865131	0.507901561478065	0.297692462764125	0.253045974237792	0.412028826003373	0.723750163281932	0.655122595944905	0.795690566311954	0.163323582734602	-0.298095	0.503954713840922	-0.464039	0.863844472615237	0.694306047511951	0.468109752258218	0.106093313036842	0.527473111506383	-0.777007	0.573240183031544	-0.712104	0.807893949940881	0.407111878571958	0.803335225011883	-0.393108	0.0641343142152716	0.281139526162519	0.043260092405732	0.166153588188479	0.132115436819636	0.0705508259147126
XS-VLDL-TG%	0.232812708201758	-0.0291273	-0.154062	0.0647663578724202	0.25502564983403	0.275525121025241	0.190123754826444	0.3118881327901	0.166337577811143	0.331887529134736	-0.179751	-0.279583	-0.479568	-0.407855	-0.420378	-0.345501	-0.366438	-0.291223	-0.545801	-0.352196	-0.318945	-0.450275	-0.471994	-0.381894	0.0110235768180446	-0.113994	0.180151653552653	-0.162819	-0.307361	-0.122041	-0.595907	0.46439755971632	0.709310583140989	0.0997687834061725	-0.0134161	-0.11489	-0.658447	-0.0716628	-0.644494	0.275233240473259	0.248667277351845	0.242226104402865	-0.521189	-0.0420447	0.313898002649147	-0.0533079	0.131313868105394	0.128346746888598	0.0366473196153846
XXL-VLDL-C	0.178569829068294	-0.0680408	-0.219042	0.0591052007481358	0.288149743512664	0.286796875496868	0.101172114215039	0.339772976133255	0.159788105091266	0.365069255390483	-0.175381	0.402841260004713	0.140753874985633	-0.426948	-0.463917	-0.290187	0.222375980086635	0.298615581586294	0.016173579184219	0.314457159535963	0.404212678327566	0.134383138628872	0.085252921011087	0.260318846873224	0.692770687763472	0.59235662867703	0.808281430676993	-0.125445	-0.544889	0.421345817075167	-0.468668	0.856521530559596	0.813178718933499	0.250129346912078	-0.103567	0.424902855424545	-0.772885	0.425742179351438	-0.79436	0.731894084316623	0.388799256054669	0.72117945268898	-0.563368	0.0306143868400065	0.339618157013181	-0.0226767	0.122197004593676	0.13171212419868	0.0449517944977321
XXL-VLDL-C%	-0.141848	0.0667074076567368	0.141921993657751	-0.0303453	-0.17606	-0.152483	-0.0773635	-0.17363	-0.14142	-0.17301	0.0968340894992523	0.143620953583257	0.253589556409445	0.162972531008264	0.178652616564544	0.0930045649733175	0.222423985295062	0.192794992860773	0.289499555579858	0.17957814763651	0.123262070376598	0.204861486429914	0.219341754865138	0.162861002948972	-0.00223171	0.0724879646622096	-0.113586	0.170583121562808	0.259968603595642	0.0545441584104668	0.311601168611842	-0.223444	-0.290415	-0.0237778	0.0520241975876377	0.0530662214998819	0.353507294293761	0.040803060813219	0.36576554837671	-0.1896	-0.262231	-0.139797	0.299968207167126	0.0438826673789484	-0.113406	0.075994853534835	-0.0659823	0.0318920699276817	0.0323390217255413
XXL-VLDL-CE	0.165880627221665	-0.0595149	-0.207828	0.0629605289161024	0.278181482552023	0.281157697214595	0.100309763750126	0.332966747354676	0.146360549826918	0.359136765898534	-0.175175	0.448118080206753	0.190508562878727	-0.424349	-0.461137	-0.289029	0.272310389788112	0.347406718036047	0.0678422937169371	0.359563388741038	0.442830417402828	0.17558619749557	0.126445036314908	0.301100090248976	0.724002010771033	0.6292039193285	0.831870113758233	-0.113768	-0.53953	0.447580947311891	-0.445003	0.86064237879343	0.805129049398476	0.25072695846361	-0.110384	0.449257908831434	-0.758047	0.446774425124046	-0.782164	0.739280251996077	0.381805174421252	0.732335459334266	-0.559335	0.0250249721800218	0.33662052214786	-0.0207585	0.114025149298578	0.139190258020442	0.0493972497103909
XXL-VLDL-CE%	-0.127611	0.0621816938436812	0.118271143508797	-0.0143045	-0.139347	-0.105017	-0.0540736	-0.125031	-0.1328	-0.123155	0.0434617223137462	0.260497890987983	0.346530865404932	0.078897860203353	0.0904783756776291	0.0257503950880051	0.326328504979174	0.30478752812914	0.366883157122872	0.286980799777516	0.229379541812133	0.270872316731064	0.278069014687194	0.24575430636371	0.135904970881737	0.19812312261536	0.032929590285238	0.137660081364577	0.160249685292956	0.129741234410643	0.262482909113069	-0.0954212	-0.16425	-0.0167848	-0.00198055	0.122015051362151	0.247240876414018	0.101238336491446	0.241527061126476	-0.0760146	-0.184845	-0.0315926	0.177122832776163	0.00444731769061292	-0.0707469	0.0533351265324075	-0.0700531	0.0542766378837846	0.0366729782942939
XXL-VLDL-FC	0.191156524877173	-0.0775812	-0.2279	0.0531961929711085	0.294835991675054	0.287408147139416	0.100250978004181	0.341657567639759	0.17276132046613	0.366067359079587	-0.167693	0.339683428220197	0.0763841210629941	-0.418044	-0.454971	-0.280834	0.157112874715525	0.233613574615917	-0.048107	0.253149954701696	0.349065200767177	0.0829459668701517	0.0348431053124962	0.206767887482902	0.64080458946428	0.535159059509102	0.764737977532888	-0.136036	-0.541385	0.383082875925676	-0.491687	0.837787128650222	0.8066636323035	0.247206059530649	-0.09245	0.389277876445722	-0.780132	0.394510876934938	-0.797395	0.712967816141338	0.393738959346695	0.697087374086776	-0.558674	0.0377652909699602	0.337105945533592	-0.0242582	0.130787210179474	0.120018376147049	0.039174631680645
XXL-VLDL-FC%	-0.110683	0.0506002262713679	0.123677029012751	-0.0439174	-0.169297	-0.163004	-0.0870522	-0.179194	-0.107856	-0.179652	0.133060525168184	-0.0321479	0.0725550655670678	0.20661055673237	0.2226310354485	0.135521784631546	0.0360739934577632	0.0063722558478915	0.11113830095454	0.00590412083663329	-0.0295343	0.0663294914723513	0.0841949117544913	0.0186279055358198	-0.153988	-0.085261	-0.248992	0.16916933263791	0.309913431486461	-0.0429945	0.283575473955214	-0.304504	-0.345591	-0.0164013	0.110970428531246	-0.0366843	0.37770871472151	-0.034039	0.411142155907703	-0.268672	-0.291521	-0.222289	0.368658666268378	0.0946607225252085	-0.124187	0.0848519161964069	-0.0393615	0.00410459778277199	0.0205537198621332
XXL-VLDL-L	0.197025854914782	-0.0801755	-0.236005	0.0580182493831948	0.305634396885543	0.30175191739457	0.110953948336667	0.351585525497271	0.181784240512904	0.371933274866894	-0.196831	0.315640569622178	0.0579956665249385	-0.438858	-0.474662	-0.303127	0.1376572633852	0.212982776230275	-0.0634486	0.229507792507033	0.322007567788852	0.0550683971879263	0.00753497002355689	0.17800597625375	0.613464705547022	0.503049999380454	0.743782548674226	-0.166841	-0.558894	0.344492932773196	-0.510642	0.820402307521637	0.811558574835861	0.214093525161494	-0.114347	0.347510459175018	-0.793042	0.350047221421346	-0.819277	0.698899942044682	0.426623245730943	0.669991952650832	-0.594936	0.0118282768109528	0.333433243368301	-0.0432218	0.124178775128492	0.109826280969893	0.0293905065214277
XXL-VLDL-P	0.201680620599262	-0.0771335	-0.226704	0.0589102069743484	0.301642317716411	0.296734319539266	0.114436660701721	0.35083223801939	0.183199774543128	0.37570383273577	-0.172085	0.315380902759306	0.0555799200642155	-0.419905	-0.457724	-0.278299	0.140017689180762	0.216668325095478	-0.0649162	0.230365449466551	0.321036271295561	0.0624972057451583	0.0155570367131547	0.183752808221561	0.610219808827045	0.499704309302056	0.742398037431855	-0.145007	-0.543354	0.352691331941196	-0.521775	0.831548419947673	0.806904744623475	0.238123330250301	-0.0963584	0.3585821585598	-0.805244	0.365952430141366	-0.82305	0.714015926307356	0.430928000377941	0.685486942684796	-0.586997	0.0212790216203876	0.335324181066308	-0.0356628	0.132203882325343	0.115496485570452	0.0346131514211759
XXL-VLDL-PL	0.198151035759953	-0.0807587	-0.232746	0.0545414398186446	0.30053717097619	0.294331639264379	0.109086720733458	0.348350181113735	0.177318975233884	0.372534007673485	-0.183849	0.303680673706658	0.0407491441832083	-0.433802	-0.470141	-0.296904	0.123379670436796	0.200355281753505	-0.0818614	0.216388021225051	0.310392676061207	0.0451046169733877	-0.00220818	0.167536200057766	0.607166601098455	0.497459117136245	0.737654265516515	-0.155214	-0.54843	0.348066237359193	-0.512827	0.825711330145406	0.813695710461059	0.230897649235049	-0.0993587	0.353133557497416	-0.792127	0.359422511650688	-0.811367	0.69719389763315	0.404483498263509	0.674829694034219	-0.5786	0.0241832703873728	0.340231954228848	-0.0326997	0.128934100888698	0.122053404206749	0.0381177908680968
XXL-VLDL-PL%	0.0461749349056925	0.00365557811938669	-0.0299686	-0.0150965	0.0248584248263078	0.030030881366838	0.0160281616488693	0.0473651458738793	0.011093561112633	0.0614785365567343	-0.083749	-0.0257775	-0.0748315	-0.171475	-0.169449	-0.178067	-0.0640045	-0.048909	-0.099503	-0.0504352	-0.0331271	-0.101897	-0.10819	-0.0824288	0.0564698960570169	0.0548429875179327	0.0521899896399395	0.0573672789828958	0.0442557992922717	0.00296849067192854	-0.0327806	0.0696427868049119	0.140003188726504	0.0890543743145068	0.0966956490787649	0.00797805221787895	-0.0333267	0.0313541767478944	0.0055845395026086	-0.0201456	-0.16062	0.0230790911482592	0.0656250644666876	0.07313736202981	0.107547826591666	0.0465342137082567	0.0190221365509992	0.11052028873294	0.0492964250272531
XXL-VLDL-TG	0.198860279789142	-0.0835238	-0.235449	0.05772203968802	0.3039898928578	0.299073086899645	0.112015483897162	0.34753316531896	0.185597346491781	0.366836627367436	-0.191881	0.279786813603005	0.0304206091087245	-0.424242	-0.459579	-0.289471	0.10868089395208	0.181956390408372	-0.0864003	0.197296925605424	0.287409372600753	0.0319957138645499	-0.0135887	0.150159652277357	0.570257537085616	0.45795621275162	0.705518808472805	-0.177614	-0.553962	0.311185010246033	-0.521722	0.793745549561233	0.789751105139076	0.198449809408114	-0.117294	0.314634533126512	-0.792098	0.3177885783169	-0.819852	0.681345892274898	0.445600695870358	0.643163685778141	-0.599938	0.00424770177830767	0.321700733983384	-0.0510261	0.123233419689743	0.0972477041824681	0.0226295362092788
XXL-VLDL-TG%	0.0959266116319989	-0.0512499	-0.098224	0.0216424554240055	0.123587044541154	0.097317445734842	0.0479505927130279	0.111358574401581	0.0987771867600466	0.107471447594913	-0.0467438	-0.0927989	-0.163208	-0.0726724	-0.0848262	-0.0174056	-0.145634	-0.128505	-0.185979	-0.113704	-0.073309	-0.116743	-0.126386	-0.090172	-0.00214656	-0.0552102	0.0797767946992929	-0.132959	-0.19905	-0.0185878	-0.194782	0.149930397743088	0.173901924477948	0.00595901594206211	-0.0517768	-0.0206123	-0.232983	-0.0176725	-0.248931	0.142755878223333	0.203402112134485	0.103648740633477	-0.211406	-0.0438606	0.0578192625068431	-0.0649493	0.0413891342807056	-0.056202	-0.039427
ApoB/ApoA1	0.0347572722960396	0.00260085370360322	-0.0799845	0.0284214014975408	0.0964849234789556	0.122775893500835	-0.0173739	0.132826129015172	-0.0191876	0.138573194525788	-0.521938	0.808945708037871	0.659953933686776	-0.543627	-0.564791	-0.454403	0.65587917338992	0.672896912051376	0.591170472927385	0.697795613003633	0.719941312729836	0.434177748778884	0.388596971505252	0.545978755577091	0.811544987548783	0.820341081482877	0.769627058142406	0.0130831501855485	-0.210552	0.436180812841073	0.108942355999944	0.390581370647249	0.302110094192009	0.134247722829309	-0.0514845	0.38729482782295	-0.148692	0.365499861560553	-0.16427	0.30971994649113	-0.0671502	0.374279312010262	-0.129373	-0.0117668	0.208230045605809	-0.0302367	-0.0350524	0.0414469153430939	-0.0236464
Omega-6/Omega-3	-0.138721	0.027449323617865	0.0469520784205409	-0.0246099	-0.108932	-0.0712426	-0.0467032	-0.138037	-0.103429	-0.181898	-0.14048	-0.0891857	-0.0195003	-0.0822588	-0.0612148	-0.152923	-0.0568463	-0.0761848	-0.00762416	-0.0814386	-0.106682	-0.100411	-0.0928769	-0.120621	-0.133777	-0.1177	-0.152169	-0.809055	-0.668107	0.0102603559998282	0.450362190987718	-0.166064	0.062671442808266	-0.91009	-0.957371	-0.101795	0.374482185425742	-0.329959	0.00214433586434259	-0.245607	-0.0506495	-0.267912	-0.481869	-0.129633	-0.0435632	0.0226607911930405	-0.128249	0.00864567606443868	0.00320124526760761
PUFA/MUFA	-0.173635	0.0456883340104463	0.194213268986661	-0.058368	-0.30346	-0.318651	-0.170185	-0.356501	-0.190724	-0.371271	0.170144527594287	-0.192599	0.0412291271845857	0.431290707999148	0.461577401412485	0.312990720297689	-0.0499856	-0.126278	0.14858475278627	-0.117566	-0.186369	0.0462932290812047	0.0858850997817995	-0.0583782	-0.473529	-0.362527	-0.598179	0.315839662179944	0.669557121060666	-0.192259	0.633121433624969	-0.81678	-0.973285	-0.0276549	0.293221667976986	-0.20179	0.854426925929727	-0.175792	0.949006113017384	-0.640342	-0.503558	-0.587941	0.809807112087545	0.0453345651336928	-0.343853	-0.0206737	-0.14655	-0.161685	-0.0824192
TG/PG	0.222341503345613	-0.0624753	-0.230193	0.0661027732409739	0.307919587803135	0.329157319179448	0.136422802250556	0.368282316278387	0.152854904600361	0.384558309653263	-0.466224	0.282443916963884	-0.00565686	-0.690004	-0.719339	-0.559846	0.0820291267795771	0.161516148267052	-0.125258	0.155455183707482	0.231369845632057	-0.0987109	-0.152781	0.0452347549343908	0.583095544541468	0.465308182857331	0.7159006202101	-0.211361	-0.520866	0.20657789166267	-0.494769	0.715502798391209	0.846519452655329	0.15042090905852	-0.106524	0.180991079442733	-0.743016	0.192569213111507	-0.765201	0.526858528118834	0.304236914201812	0.514897636194535	-0.622648	-0.0632361	0.39224240948433	-0.0940395	0.0809648868872738	0.112296007106721	0.00134798989167622
3-Hydroxybutyrate/PC	-0.193641	-0.0284354	-0.0689204	-0.0657196	-0.0195553	-0.00197728	-0.119011	-0.0267231	-0.161885	-0.0448879	-0.0728149	-0.049631	-0.0206409	-0.026508	-0.0121294	-0.0683173	-0.0320101	-0.0408892	-0.00408311	-0.0607953	-0.0872188	-0.06349	-0.0570673	-0.0750521	-0.0873565	-0.0800695	-0.0934573	-0.0710239	-0.0267036	-0.112229	-0.0408992	-0.0576819	0.0201560684586615	-0.0929853	-0.0674517	-0.0804413	0.0532153615493224	-0.09221	0.0304803772822375	-0.0990744	-0.0803094	-0.0900325	0.0175028150426882	0.0522138405803328	0.0596473344620009	0.204120116905324	-0.0225747	0.116811573729385	0.104305847052381
Ala/Gln	0.829219935822583	-0.410023	-0.0679598	-0.0242434	0.134289401467865	0.134163428938158	0.104575926814604	0.191425987299311	0.157860590190075	0.235778537114924	-0.0755626	-0.0147539	-0.0893461	-0.152311	-0.162283	-0.111196	-0.0635903	-0.0407311	-0.118101	-0.0403313	-0.0118915	-0.0878765	-0.0986613	-0.0562079	0.0762744065667816	0.0395582139763089	0.122827581980521	0.0325513792459398	-0.0339939	-0.00364719	-0.204389	0.160243298177306	0.178882686924956	0.126722379406808	0.0909886199366145	0.00748719118442397	-0.231719	0.0388732891045155	-0.194702	0.134770350486399	0.112507641556053	0.121930147645202	-0.108817	-0.0482233	0.086731977988867	-0.0368143	0.0258152954046224	0.164560633194765	0.178520987944863
Ala/Gly	0.520746124023588	-0.165847	-0.753888	-0.0276362	0.207894355882754	0.24170030911361	0.0788227671295963	0.292215990071077	0.182892937893861	0.333178758920451	-0.156793	-0.00155021	-0.0885368	-0.258241	-0.266894	-0.215	-0.0638983	-0.0359657	-0.131346	-0.0347012	0.00012288962002004	-0.119669	-0.134416	-0.0765627	0.123164199054337	0.07304633561216	0.184216134813536	-0.0418147	-0.130541	-0.0388281	-0.302534	0.21207577727298	0.261702520693332	0.105949199092486	0.0485891182964477	-0.0144962	-0.314071	0.0152803923336557	-0.288156	0.174972670489306	0.185128369867183	0.146585918452389	-0.17287	-0.0219746	0.174464439810416	-0.081661	0.0834782167725269	0.0604505111434704	0.0438567758542252
Ala/His	0.81792216085837	-0.061782	0.00461417284144141	-0.393151	0.0975667855333647	0.0922803843547099	0.0506702950359841	0.140147840357432	0.13324663644794	0.17645369534615	-0.0497979	-0.00949667	-0.0678193	-0.103333	-0.111766	-0.0685581	-0.0467214	-0.029923	-0.0861714	-0.0304428	-0.00954985	-0.0624237	-0.0704143	-0.0380541	0.0552081094983277	0.0289230896739983	0.0890659709810485	0.0395110116150928	-0.0107925	0.00588970987756096	-0.141187	0.117802891242864	0.126418146704053	0.107431185331096	0.0829689617493726	0.0130963971676402	-0.164498	0.0388029441760692	-0.131581	0.0981527997061	0.0690104370673279	0.0928357879227976	-0.0633432	-0.0275334	0.0843849689617264	0.0728072720076311	0.033164347994226	0.146568437381476	0.155826695319343
Ala/Ile	0.447118305937869	-0.118968	0.116451413316521	-0.148048	-0.686254	-0.599427	-0.316875	-0.583729	-0.277941	-0.482798	0.0782323239549336	-0.0373156	0.000633962486089156	0.10545723041887	0.110289637589698	0.0860537018644158	-0.00427134	-0.013856	0.0210601492558101	-0.021677	-0.0394702	0.0176863826943203	0.0255544908201895	-0.00287685	-0.0823843	-0.0663091	-0.0984111	0.0698366228721455	0.125569588934405	-0.0121167	0.117260301948813	-0.130691	-0.171607	-0.00896022	0.0410051701485836	-0.0292009	0.122575758249964	-0.028136	0.131482402979648	-0.0824325	-0.0314713	-0.08485	0.0844932261570522	0.0323988346779788	-0.225962	-0.0383711	-0.111853	0.0758935424184883	0.0677111822820386
Ala/Leu	0.574894689050619	-0.101746	0.151148265405535	-0.131779	-0.498249	-0.574134	-0.251621	-0.50676	-0.214729	-0.422597	0.0807198428463617	-0.0445926	-0.0354393	0.104306957279732	0.103148457516002	0.10714000604535	-0.0373888	-0.0426767	-0.0217987	-0.0377769	-0.0361608	0.00356112607199922	0.00768474060796469	-0.0065923	-0.0661184	-0.055309	-0.0750207	0.106366080628474	0.137244422609342	0.0107829467975945	0.0879292687076886	-0.0832558	-0.128573	0.0544948610282736	0.0914493632780009	-0.00472589	0.0784436051065349	0.0101089933231465	0.109845413111365	-0.0518652	-0.0536155	-0.0438507	0.0983674371702387	-0.00511989	-0.190593	0.00810048482656524	-0.0534952	0.0359776422006751	0.0814149652662857
Ala/Phe	0.677956255934128	-0.0461786	0.0236132191437995	-0.0869497	-0.148838	-0.145296	-0.509959	-0.108384	-0.139894	-0.0603473	-0.0256587	0.0355323840914556	0.0112853716795436	-0.0515677	-0.0537312	-0.0409284	0.0193433432779093	0.0268217424097169	-0.000159391	0.025378012146194	0.0321393808599307	0.00502976240374377	0.000393149367843849	0.0184544571085124	0.0652241915164908	0.052068139377696	0.0813303691764912	0.0601289744322636	0.030993211801261	0.0357049421278998	-0.0371585	0.0518471444333751	0.0235077128543822	0.0909527459680321	0.0825210917407651	0.0368189949629553	-0.061126	0.0547544988370157	-0.0315034	0.0560907366335477	0.0189302160265731	0.0591001645882159	0.0137908053332532	0.109702091020739	-0.0161	-0.00270988	-0.0279036	0.103083644898053	0.0856303585906468
Ala/Pyruvate	0.467807210300135	0.0937729134707789	-0.0182312	0.0756060147437874	0.112229334213151	0.105169621556884	0.060253461343445	0.141529548350765	0.102817196105417	0.164981785599716	-0.101835	-0.0219066	-0.0636284	-0.11994	-0.122872	-0.104194	-0.0519823	-0.0414955	-0.0776201	-0.0431492	-0.031585	-0.079446	-0.086759	-0.058745	0.0240212740202231	0.00331163608659781	0.0500169965036841	0.0336259591189277	0.0353153403089317	-0.0247664	-0.0449301	0.0192405756213222	0.040436645447756	0.0678351291685172	0.0852986901953227	-0.0369401	-0.0616489	-0.0135282	-0.029044	0.000114643470166068	-0.0100036	0.0027609354530602	-0.0103461	0.0285455916625636	0.0824602110341984	-0.0887701	0.111458914413273	-0.368343	-0.719315
Ala/Tyr	0.666860394350876	-0.0389257	0.0865136718606397	-0.0408417	-0.155537	-0.158166	-0.191715	-0.135278	-0.485993	-0.103084	-0.0812789	-0.00279758	-0.0264641	-0.0912498	-0.0890941	-0.0939094	-0.0152074	-0.00839678	-0.0314647	-0.0221368	-0.0274901	-0.0502486	-0.0537697	-0.039328	0.0148570321494771	0.00399295011848508	0.0300746345767896	0.0293749804166865	0.0409738446817504	-0.0058743	0.00492254175949509	0.00281828038063638	0.0228054971222386	0.0332342022793097	0.0514586578015075	-0.0200628	-0.0129317	-0.0091212	0.00332819998948066	-0.0208685	-0.0491592	-0.00957563	-0.0117702	0.0567949685054378	0.0453352908859877	0.0266603067514409	-0.0504474	0.0971072299586576	0.102296401194898
Ala/Val	0.701035123489084	-0.0135149	0.193997381456375	-0.0596429	-0.328426	-0.363502	-0.148792	-0.377757	-0.137828	-0.374452	0.0179394514939342	-0.0791079	-0.0667328	0.0438705962275367	0.0469713881561956	0.0334700486261759	-0.0707503	-0.0761304	-0.0538114	-0.0762455	-0.0785431	-0.0513517	-0.04737	-0.060388	-0.0935557	-0.0875238	-0.0962461	0.0314271091801552	0.0922028911715171	-0.03503	0.0945735537597296	-0.109912	-0.105866	-0.022143	0.0318065691736139	-0.0554387	0.101020135866575	-0.054526	0.10575022881427	-0.098888	-0.0678207	-0.0938814	0.051957854590179	-0.00144949	-0.0988793	0.0451143648336299	-0.0719367	0.0955605495063332	0.132429545780028
ApoA1/Total TG	-0.210536	0.0479493828600204	0.215016933630563	-0.0676865	-0.302223	-0.325479	-0.128134	-0.361661	-0.156645	-0.375043	0.459399488121922	-0.424476	-0.145921	0.676145577006327	0.706449448927988	0.551496518155386	-0.219421	-0.293039	-0.0233054	-0.301271	-0.380595	-0.031563	0.0244856331526649	-0.178758	-0.700772	-0.603997	-0.794211	0.148439236881565	0.482509635217769	-0.3051	0.400531878123285	-0.72948	-0.816834	-0.187836	0.0818863770208302	-0.278997	0.675991643144335	-0.286041	0.692469498837934	-0.547697	-0.242099	-0.557149	0.543226357062353	0.04455805833772	-0.374912	0.0746924531788679	-0.0823533	-0.10822	-0.00349607
ApoB/Total TG	-0.245911	0.0617952977875811	0.216232837583229	-0.0670347	-0.315066	-0.323252	-0.176779	-0.363299	-0.215104	-0.376659	0.190580263497231	0.0449059014686173	0.295732755158792	0.451055323371124	0.475847939110637	0.348064508018995	0.196425440460074	0.114347132400462	0.399963248236275	0.124288658233664	0.0383551825628064	0.263747643763831	0.301710088736294	0.158161472994949	-0.303075	-0.174503	-0.461162	0.191620512328861	0.462242558568283	-0.0902063	0.587050167576497	-0.657482	-0.816698	-0.148642	0.068037394061168	-0.0927123	0.75764035161181	-0.116376	0.767767073953073	-0.491288	-0.373014	-0.454307	0.599646434714288	0.0447396415865675	-0.328966	0.0759322646473558	-0.129992	-0.109159	-0.0228106
Cholines/PC	-0.138365	0.0382077287705619	-0.0317134	-0.0110354	-0.0662866	-0.0282499	-0.0950362	-0.0621919	-0.164271	-0.0809508	-0.523295	-0.0213603	0.0248377172619774	-0.389963	-0.35765	-0.479759	-0.027261	-0.0515357	0.0399190223262533	-0.0796847	-0.129952	-0.203622	-0.202681	-0.199405	-0.0993573	-0.0748523	-0.125699	-0.265009	-0.0547149	-0.304994	0.125233555893531	-0.308707	-0.0832909	-0.311447	-0.165418	-0.310456	0.294865343466031	-0.347753	0.226603981797794	-0.415663	-0.311588	-0.388741	0.0805153872784173	0.0441982650504711	0.0722357325234029	0.0477491565948815	-0.0865197	0.0610774637808558	0.0105770555514587
Citrate/Glu	-0.0168344	0.110178184208624	0.153768423130698	-0.0304559	-0.0860428	-0.0738518	-0.0322394	-0.109211	-0.0755279	-0.133205	0.0298608821452121	0.038582620954876	0.0773565412530394	0.0829301263017696	0.0873036991114277	0.063399227025286	0.0567018705625418	0.0406935156089378	0.0934598530422489	0.0492147124555723	0.0377040095441206	0.0720450198995533	0.0769605817263589	0.0560825386486204	-0.0209826	0.00854780740713791	-0.0601461	-0.0344014	0.010308458747773	0.0312527286663359	0.176776271911475	-0.100956	-0.112703	-0.102578	-0.0807821	0.0137787142832316	0.174045633974581	-0.0158519	0.137414742295607	-0.0909717	-0.0949209	-0.0768761	0.0602772884644034	0.0627252348227845	0.0253600693192794	0.511830238889542	-0.640871	0.35043065351179	0.188300786725932
DHA/LA	0.0422857887101999	-0.00012425	0.0446158116153853	0.000402027807658914	-0.0450448	-0.0681109	-0.00829574	-0.0386882	0.00339427002570118	-0.0129352	0.17111267753614	-0.152493	-0.0869884	0.232711030299521	0.235347283648184	0.217315687321171	-0.0930036	-0.110737	-0.0405172	-0.122581	-0.147256	-0.0278	-0.0100706	-0.0704237	-0.237311	-0.208088	-0.262547	0.813483882529207	0.916677987369731	-0.298325	-0.248749	-0.282238	-0.437498	0.659685391419993	0.872746174401959	-0.192048	0.00202492966070851	0.0128669405419644	0.340244863093629	-0.148785	-0.0782791	-0.149145	0.657154882967411	0.0988879201198571	-0.112325	-0.0202542	0.0492690229366416	-0.0638722	-0.0222589
Gln/Gly	-0.0402503	0.137270613999014	-0.877678	-0.000934989	0.151782470067428	0.192453350344115	0.0207897332864852	0.207233973112762	0.0985855717314798	0.219706736970249	-0.133159	0.00800736535857159	-0.037124	-0.193934	-0.196143	-0.175639	-0.0279321	-0.0124698	-0.065607	-0.0120552	0.00657458009952428	-0.0777602	-0.0869015	-0.051013	0.085669673940959	0.0543531291893497	0.122205118289911	-0.0778853	-0.129692	-0.048795	-0.20334	0.125639050568777	0.173986693557515	0.0231299658391138	-0.0161988	-0.0282296	-0.193434	-0.0176296	-0.1926	0.100101094841481	0.133406524764926	0.0757365725837066	-0.124523	0.0124231869330989	0.145748562244753	-0.0663955	0.0816372185111313	-0.0610758	-0.0917841
Gln/His	-0.0397605	0.544528548386157	0.111433874840492	-0.573075	-0.0590081	-0.0668175	-0.0878055	-0.0827534	-0.0449697	-0.0960796	0.0395998194973553	0.00327576945581902	0.0304730949414411	0.0778131841168913	0.0806495588274772	0.0665604117451307	0.0226089535233803	0.0126481292740338	0.0476740499785089	0.0107477418076882	-0.00181471	0.035908106465764	0.0406574888899689	0.0236556275396184	-0.0395276	-0.0228721	-0.0595779	0.00596381912772936	0.0346393495761317	0.00767847728102476	0.0968154582646889	-0.0712777	-0.0836433	-0.0374896	-0.018689	0.00212235113237576	0.106964239929079	-0.00763669	0.0987411335279429	-0.0622682	-0.0665695	-0.0517511	0.0684401898252053	0.0313826181152906	-0.00719405	0.173572990928415	0.0194832843402748	-0.0362537	-0.0416911
Gln/Ile	-0.221523	0.219436909578018	0.184047292696721	-0.139815	-0.862396	-0.765994	-0.434115	-0.798276	-0.439132	-0.725688	0.148323616950747	-0.0314497	0.0733938996204706	0.243659654944618	0.257528150781509	0.187303761855462	0.0461630181818128	0.0162748578708102	0.120308761677386	0.00719157877990835	-0.0364522	0.0906065432514522	0.108448178430182	0.0411189447873258	-0.157836	-0.109422	-0.214413	0.045413066532437	0.1636228886504	-0.0141745	0.29811518114045	-0.279899	-0.338025	-0.120564	-0.0358271	-0.041656	0.329297610255341	-0.0674486	0.306704249824732	-0.20595	-0.128062	-0.198274	0.181928782380629	0.0756900782323915	-0.318992	-0.00600076	-0.138133	-0.0593062	-0.0790014
Gln/Leu	-0.210929	0.310950252426505	0.244625493394558	-0.128556	-0.723658	-0.809966	-0.405268	-0.792553	-0.420219	-0.740419	0.17251620432162	-0.0398868	0.0495847565262867	0.2809655064072	0.290256662189511	0.240660646873492	0.0202521505820192	-0.00995315	0.09593263975547	-0.00508806	-0.0333963	0.0930610738650498	0.109361189779186	0.047674782980689	-0.160717	-0.109919	-0.219412	0.0857567779065525	0.192624902666879	0.0114711178285143	0.312109490050728	-0.266397	-0.336525	-0.0733543	0.0069955676526862	-0.0173892	0.332430914879928	-0.0334004	0.329159495466193	-0.202941	-0.176716	-0.181192	0.225516009443521	0.0455517386289541	-0.313797	0.0507685546439918	-0.083127	-0.133659	-0.0958107
Gln/Phe	-0.139785	0.423016113943758	0.1089132453407	-0.078347	-0.341442	-0.336655	-0.757331	-0.358778	-0.361346	-0.351625	0.055144192420707	0.0565003923383908	0.114417191273795	0.113972918850438	0.1232209124339	0.0782474019858064	0.0940569067941661	0.076367526573266	0.134380849562859	0.0736973779201807	0.0483393320155385	0.104531891247035	0.111622713879306	0.083593693495054	-0.0138517	0.0127691942313319	-0.048143	0.0330446844175526	0.0774149576093288	0.0422974519850594	0.190437085922266	-0.126728	-0.180471	-0.0401813	-0.00766536	0.0310464886180772	0.195549504128526	0.0162429284275611	0.187995208571201	-0.0920311	-0.107052	-0.0741518	0.141903591423104	0.191631071249057	-0.122517	0.0437792656922435	-0.0575407	-0.0696163	-0.105372
Gln/Pyruvate	-0.117869	0.394174489849014	0.031069959789423	0.0953545076125301	0.0203314339009537	0.0133226661995826	-0.0127708	0.00951939373122112	-0.00671737	0.00174939940860855	-0.0510949	-0.0125843	-0.00218263	-0.0145386	-0.0103735	-0.0277498	-0.00876462	-0.0143941	0.00431008416265578	-0.0163685	-0.0247006	-0.0196933	-0.0194472	-0.0210148	-0.0306594	-0.0255237	-0.0373836	0.00989393275134923	0.0591181543193961	-0.0244794	0.0981330583167916	-0.0944099	-0.0842546	-0.0227513	0.0200734362195198	-0.0447035	0.101223793438173	-0.0433922	0.107605385586089	-0.0967599	-0.0903051	-0.0850244	0.0652294694738992	0.0625659732580194	0.0222050491273125	-0.0619866	0.102120616039896	-0.50091	-0.879339
Gln/Tyr	-0.185368	0.433404632577548	0.180377153699609	-0.0204329	-0.341816	-0.344334	-0.35236	-0.384859	-0.765989	-0.398663	-0.00994116	0.00915866524008575	0.0683983041111399	0.0686457122173205	0.0830489733516183	0.017023886478741	0.0516099977579333	0.0329009871552406	0.0966148414115449	0.0157376218813579	-0.0240308	0.0381061008001187	0.0467030493871428	0.0138418158005273	-0.0764293	-0.0466242	-0.112235	-0.00764438	0.0858446026277644	-0.0090217	0.240107550443224	-0.18599	-0.180489	-0.113641	-0.0499982	-0.0380873	0.25409195385442	-0.062337	0.228795907641156	-0.184954	-0.187602	-0.157658	0.109536651242102	0.12334702127331	-0.048826	0.0794138317589143	-0.0815069	-0.0801019	-0.089563
Gln/Val	-0.237924	0.492656796191197	0.304666374812101	-0.0420573	-0.552098	-0.591381	-0.307599	-0.680442	-0.362947	-0.731611	0.115233129935842	-0.0777261	0.0295602819098686	0.240978524248196	0.257027734512257	0.177814824228762	-0.00692876	-0.0415721	0.0807599688209042	-0.042677	-0.0809925	0.0459136075197912	0.0641479829111501	-0.004307	-0.207865	-0.155689	-0.268027	-0.00991204	0.14398389701607	-0.0410163	0.35802487600293	-0.327632	-0.343242	-0.188565	-0.0830037	-0.0777301	0.401931718323432	-0.116422	0.359588549333213	-0.282765	-0.21268	-0.262315	0.189876408630397	0.0578644788307995	-0.225541	0.100094551432903	-0.108759	-0.0988842	-0.0747907
Glu/3-Hydroxybutyrate	0.241666576317659	0.0508491827611809	0.0398023206393901	0.0891127301211478	0.0760991765341383	0.0531802411633639	0.167988078970153	0.0847597319165058	0.205237682710543	0.102714287198027	-0.0620782	-0.0563434	-0.104165	-0.105075	-0.114366	-0.072415	-0.0918473	-0.0791452	-0.122054	-0.0658952	-0.0357462	-0.0952635	-0.103328	-0.0732616	0.0111881609360005	-0.00888303	0.036429805760675	0.000829615851356323	0.0103690410307023	-0.0126091	-0.00503359	0.00545868350307561	0.0236731635764409	0.0404344071241986	0.0599922517729115	-0.0506703	-0.0588841	-0.033456	-0.0377932	0.00024889847173714	0.0268267678388343	-0.00889458	-0.0484406	-0.0783756	-0.010243	-0.193894	0.278706019816631	-0.223977	-0.153726
Glu/SM	0.119200991924647	0.0573010460877953	-0.112845	0.0738954288827559	0.210804296687289	0.186565045803252	0.150900452997882	0.207912889436879	0.136946498348654	0.202356809740907	-0.288863	-0.35519	-0.442699	-0.341122	-0.333993	-0.350787	-0.421682	-0.395603	-0.470249	-0.40797	-0.375472	-0.483689	-0.492325	-0.449331	-0.199037	-0.258122	-0.115497	-0.216363	-0.127691	-0.307213	-0.238027	-0.0192324	0.244770253835611	-0.109178	-0.0380727	-0.316665	-0.15576	-0.298542	-0.164701	-0.15511	-0.0406055	-0.166686	-0.18382	-0.0384328	0.198140290355701	0.0536701724826429	0.76967142839786	-0.309948	-0.120499
Gly/Citrate	0.0441613504630981	0.127768559171136	0.846316928861743	0.129319036623733	-0.0887397	-0.117797	0.0335926587041136	-0.138544	-0.0465829	-0.158674	0.0565422481624202	-0.0273245	0.0118105318206541	0.117979922489767	0.122162303914009	0.0964744181780217	0.00637886681246346	-0.00659551	0.0366175702483606	-0.0148995	-0.0389753	0.0282375370303127	0.0352501358313462	0.00645127242196338	-0.0959115	-0.0717387	-0.12351	0.0658030517822984	0.142871360912746	0.00345577183256835	0.198765164169725	-0.1543	-0.171122	-0.0351696	0.0268207242900914	-0.0299143	0.190105325133808	-0.0347436	0.193894425885039	-0.139255	-0.142017	-0.118477	0.0996663536443991	-0.025094	-0.156335	-0.293333	-0.128007	-0.0339859	-0.00631567
Gly/His	0.0401765573388411	0.141756816868492	0.89992461525121	-0.204119	-0.136814	-0.186735	-0.0116541	-0.203301	-0.0869041	-0.222103	0.132895830845342	-0.00438113	0.0449055585984009	0.202941677574367	0.205784284672577	0.18308962771852	0.035676541737104	0.0185332199727387	0.0777322450421047	0.0151586668791139	-0.00822099	0.0833627237552887	0.0932040973598732	0.0550172863364544	-0.0927418	-0.0584835	-0.132969	0.0804310170755831	0.139028886004801	0.0458444867864746	0.21819099932926	-0.13849	-0.183786	-0.0334602	0.00957561024726283	0.0240673927676623	0.21160490996324	0.0115181952539545	0.20852239986924	-0.114598	-0.147552	-0.0879785	0.130571863620161	0.00415959759213815	-0.127697	0.143441668009314	-0.0659617	0.0353657074364278	0.0730506858187321
Gly/Ile	-0.0913413	0.0595704214771956	0.744241194943363	-0.0477924	-0.606811	-0.585324	-0.241904	-0.612552	-0.317993	-0.578199	0.179482492404615	-0.0237961	0.0687953208228827	0.278684212235298	0.288353551030041	0.233099646250978	0.0478605524998484	0.0198459178394666	0.116917316922734	0.0122185373942991	-0.0282023	0.107039187916413	0.123921574247642	0.0592251406054658	-0.154621	-0.104408	-0.213151	0.0887139309557213	0.196024663665638	0.0225917345524241	0.314677469036573	-0.252992	-0.319328	-0.0857142	-0.00721883	-0.00858089	0.325801573676976	-0.0302605	0.312866088554197	-0.192116	-0.167306	-0.171048	0.18776616604026	0.0403292710431343	-0.290896	0.0479742138334229	-0.141695	0.00306767317552541	0.022829626821474
Gly/LA	0.0659607275635806	0.201052417245051	0.854819740478626	0.0927535505917542	-0.0663792	-0.0938828	0.0671182121687376	-0.130688	-0.040482	-0.167748	-0.0461268	-0.349187	-0.283016	0.0598045475008171	0.0769147258264976	-0.00138391	-0.304961	-0.327522	-0.233151	-0.343634	-0.370258	-0.28346	-0.265435	-0.323575	-0.414342	-0.389674	-0.42775	-0.0283736	0.220669871511556	-0.383697	0.0567188563647522	-0.405156	-0.253658	-0.170429	0.0284862691801897	-0.393367	0.240237586523312	-0.379133	0.249357415034265	-0.40652	-0.145689	-0.425388	0.114107680838438	-0.0245392	-0.0977701	0.0908287790071124	-0.0698637	0.000206736570494554	0.0450489471121096
Gly/Phe	-0.0185549	0.13969449409829	0.833718921551662	0.00640796031803597	-0.280386	-0.322066	-0.372126	-0.342028	-0.252943	-0.350265	0.134859149271306	0.0245217039079635	0.0895884252408437	0.215067472778709	0.221427067691923	0.182454685595158	0.0737615361403364	0.0527124764585296	0.123526131308009	0.0485208788997895	0.0182366673409314	0.117188248787308	0.128092213184581	0.0849437799668588	-0.0772032	-0.038421	-0.124154	0.0903145004174944	0.156292403936972	0.0601454466989874	0.261202044564296	-0.165844	-0.2304	-0.036887	0.0125546023630917	0.0364537730573948	0.254109576060022	0.0211620711329796	0.250736353158189	-0.129313	-0.164997	-0.0998296	0.166362127630306	0.0942927295896637	-0.178114	0.0862251246716803	-0.0999765	0.0105791012523864	0.0294590296075186
Gly/Pyruvate	-0.0445713	0.21660369378002	0.660876375772029	0.107950131882463	-0.0711966	-0.112635	0.00737591401546597	-0.122899	-0.0617737	-0.138773	0.0503779195248994	-0.0146627	0.0223564217643865	0.119499597318892	0.123976317184529	0.0975776566292093	0.0128881280727336	-0.0013207	0.0469569606153225	-0.00484949	-0.0251196	0.0368366717079849	0.0430904283565525	0.0179113403672037	-0.0822737	-0.0574666	-0.111696	0.06830205199734	0.142729478822232	0.0134392486646634	0.211272816022968	-0.156259	-0.179381	-0.0305794	0.0302133944430446	-0.0169972	0.205555044367394	-0.0223414	0.211026601982293	-0.142405	-0.161128	-0.116524	0.128028910721281	0.0410865876756289	-0.0785118	0.00279586519018679	0.0171970603599513	-0.336726	-0.584821
Gly/Tyr	-0.0477965	0.137603489309971	0.843379671120471	0.0288771417381332	-0.277516	-0.319775	-0.162028	-0.349718	-0.46164	-0.36843	0.0971817426218968	-0.00141409	0.0630421074136453	0.185823495214287	0.194777328863989	0.145451871384871	0.0489813940451748	0.0277739280635127	0.100332523742404	0.0165409112094071	-0.020177	0.0790947911124149	0.0905548875447288	0.0458480559791255	-0.108169	-0.0686186	-0.154768	0.0641484442664576	0.154359817696357	0.0317271502322655	0.281548975459514	-0.193531	-0.225749	-0.0757885	-0.0111346	-0.00075225	0.279287829368573	-0.0209007	0.266178915301131	-0.174985	-0.202339	-0.141556	0.14603412455987	0.0565571829101475	-0.136638	0.100759264815899	-0.108536	0.00391941513383505	0.0347991961137785
Gly/Val	-0.0722937	0.14140375311554	0.888213502274464	0.00231236552415557	-0.367614	-0.425904	-0.138683	-0.477495	-0.238001	-0.512585	0.160918612343517	-0.0430806	0.0413110827819544	0.268413438051618	0.277234875151584	0.225735769238367	0.0180399538955301	-0.0100358	0.0879820915838626	-0.0114601	-0.0443664	0.0827507554288467	0.0983901610712817	0.0383785454389855	-0.166179	-0.117436	-0.222612	0.0603790396077402	0.173013964180655	0.019016403579267	0.325205067993954	-0.250216	-0.295345	-0.10596	-0.0259941	-0.0149821	0.33641195497916	-0.0411402	0.316023002026918	-0.209391	-0.202106	-0.181057	0.180465281869977	0.020424802727759	-0.224444	0.104921574515307	-0.114413	-0.00453813	0.0414538015465882
His/Citrate	0.00682890341919346	-0.0196083	-0.0576239	0.572341419186367	0.0791140170400945	0.11224354975839	0.0812805547287392	0.104804235610615	0.0675039123720248	0.101888244779765	-0.125934	-0.0398344	-0.0560374	-0.138343	-0.135993	-0.141308	-0.0497989	-0.0431658	-0.0686127	-0.0515414	-0.0532283	-0.0919305	-0.0965134	-0.0814882	-0.00874833	-0.024992	0.0117213544694828	-0.022062	0.0112607812571481	-0.0710315	-0.0279916	-0.0305285	0.0165275915859491	-0.00368483	0.0296637064946519	-0.091421	-0.0318633	-0.0785046	-0.0201181	-0.0444123	0.00734751753933926	-0.0539154	-0.050075	-0.0513262	-0.0530533	-0.740152	-0.106488	-0.119151	-0.134179
His/Ile	-0.204862	-0.0795807	0.125975154042312	0.173137238974665	-0.835474	-0.733662	-0.389762	-0.759074	-0.41491	-0.677905	0.132350645822193	-0.0354583	0.056371472373584	0.20866760137425	0.221026205748339	0.158027597857265	0.0333557632665827	0.00840761287399941	0.0950710262573754	7.42420811957784e-05	-0.0375326	0.0724792738099423	0.0881605554876499	0.028511907857069	-0.141169	-0.100992	-0.187582	0.0447399588927709	0.148873321187146	-0.0186732	0.249137417132427	-0.245098	-0.298281	-0.100214	-0.0246609	-0.0433789	0.275323534033779	-0.0637068	0.257763190552599	-0.174833	-0.0943359	-0.172749	0.148387170299751	0.0585006002071701	-0.322724	-0.10382	-0.150376	-0.0425734	-0.0583191
His/Phe	-0.119616	0.0133663242928353	0.0231317072315709	0.364835104568289	-0.312684	-0.301848	-0.728978	-0.312663	-0.344956	-0.294603	0.0267258030983495	0.0572830392442028	0.0963555708986922	0.0584726437901943	0.0658760346666584	0.0302137357428373	0.0809848443304701	0.0702352405585511	0.103856016666938	0.0693867587410303	0.0531808401046526	0.0818214035449995	0.0854897081694181	0.0697486574268585	0.0173994626510113	0.0323637636058136	-0.00298127	0.0288353269081472	0.0519548966948542	0.0387474863918524	0.122646053874007	-0.0757091	-0.122704	-0.0130872	0.00540042081864771	0.0316519721760983	0.12037132952272	0.023579908282268	0.118593077960657	-0.0465774	-0.0594724	-0.0361663	0.0950756486330626	0.175139267981236	-0.124565	-0.0922107	-0.0741917	-0.04436	-0.0783318
His/Pyruvate	-0.100833	0.138322791400027	-0.022562	0.354529158205632	0.0447638480698587	0.041008479072917	0.0242230653892975	0.0446189576218491	0.00825809322367829	0.0432897131625798	-0.0678554	-0.0178846	-0.0190716	-0.0474728	-0.0444355	-0.0561049	-0.0223577	-0.0237366	-0.0199367	-0.0247871	-0.0275307	-0.0382941	-0.0400055	-0.0345842	-0.0171323	-0.0193345	-0.0147971	0.00812879008156782	0.0466580180159826	-0.0310349	0.0552034505515561	-0.0664275	-0.0506606	-0.00623749	0.0302529571736707	-0.0489591	0.0550562485552209	-0.042935	0.065627945794151	-0.0717132	-0.0600381	-0.0653039	0.0355657557457553	0.0493208493385208	0.0237532198260788	-0.143171	0.0874123632679919	-0.478293	-0.849304
His/Tyr	-0.16082	0.025074274177293	0.0981743246290308	0.412763267520015	-0.299928	-0.296373	-0.288963	-0.325749	-0.740994	-0.329768	-0.040685	0.00516114432379862	0.0445134336382975	0.0105439781077391	0.0229981345809005	-0.0331812	0.0335858644708892	0.0221487767421138	0.0603537010938274	0.00596159078180497	-0.024977	0.0097413055368083	0.0149219015793689	-0.00565344	-0.0494947	-0.0317853	-0.0705968	-0.013138	0.0607285742460686	-0.0168918	0.169644548622463	-0.135594	-0.119615	-0.0884537	-0.0378098	-0.0423217	0.176699387976278	-0.059636	0.156901772136987	-0.141649	-0.139462	-0.122315	0.0575764517893567	0.0979709565773907	-0.0444271	-0.0514945	-0.0970703	-0.0546019	-0.0584217
His/Val	-0.222155	0.0571715613860814	0.227057861062689	0.438447063350207	-0.528031	-0.563747	-0.248779	-0.645216	-0.342481	-0.688157	0.0890571083598053	-0.0873905	0.00271732659552458	0.190090197203981	0.204533258332026	0.133263341983466	-0.0289612	-0.0571493	0.0426052942677209	-0.0568152	-0.0866039	0.0162978569362936	0.0316359768378462	-0.0265217	-0.188954	-0.147903	-0.235255	-0.0163086	0.12246433953027	-0.0518198	0.295075772716913	-0.286216	-0.292029	-0.168537	-0.072953	-0.0858859	0.333501735993325	-0.118442	0.295625495922205	-0.246643	-0.167476	-0.234488	0.141210049110273	0.0319113866288493	-0.233456	-0.0411989	-0.130489	-0.0746532	-0.0431216
Ile/Citrate	0.18963118609439	0.0575982326248515	-0.145495	0.227367843509957	0.831261412222588	0.757177900382528	0.412277044600106	0.770940464007992	0.430052168510198	0.692149053934125	-0.193499	0.0009732004718201	-0.0915946	-0.268798	-0.278746	-0.224066	-0.0661054	-0.0394995	-0.133378	-0.0376464	-0.00515483	-0.125588	-0.142304	-0.0802011	0.114579607396601	0.0678213830981757	0.170071986904777	-0.052381	-0.124287	-0.0292552	-0.242042	0.199797918028677	0.276561860993666	0.0898618163493134	0.0433486370695828	-0.0208073	-0.268865	0.00658136615309077	-0.244274	0.128321697865406	0.0891796823361756	0.120190694761621	-0.165514	-0.0871794	0.250959570477791	-0.391293	0.0657455979639036	-0.0417692	-0.0349745
Ile/Leu	0.114231172829388	0.0724195673018988	0.0346319604593677	0.0809026318787295	0.600316959313687	0.242668300885341	0.236226066421438	0.343349248760394	0.219945972968906	0.277337913423929	-0.0174214	-0.00168825	-0.0726208	-0.0331295	-0.047073	0.0189634107416268	-0.0651074	-0.0533319	-0.0929348	-0.0245206	0.0210830555191744	-0.0323197	-0.0424445	-0.00452569	0.060345959704005	0.0445544885790033	0.0799588584400101	0.0552939072202941	-0.0148536	0.0518110024737528	-0.0992496	0.140280326605857	0.142221671111137	0.136599109556893	0.0930334545441645	0.0615497724259551	-0.130449	0.0902637352907213	-0.0856565	0.09083892689414	-0.0354004	0.113226936732833	0.00464896627204734	-0.0877391	0.145737770647165	0.106666561519148	0.156154997312308	-0.105815	0.00731983672960135
Ile/Pyruvate	0.0574300343082396	0.165095163518184	-0.101375	0.174335634181575	0.617805778346089	0.54410230198424	0.288078298289769	0.56123177231006	0.293759693430327	0.503320032814751	-0.138757	0.00448781666965306	-0.0575198	-0.172493	-0.178421	-0.145323	-0.0442915	-0.0287596	-0.0833889	-0.0242552	-0.00142402	-0.0812422	-0.0928451	-0.0494725	0.0751590569932175	0.046310595428757	0.108757503960335	-0.0220712	-0.0598029	-0.0138918	-0.122875	0.109041434507508	0.156736875096154	0.0630731130758144	0.0425094764831581	-0.0116866	-0.139811	0.00743161559647712	-0.118532	0.0581348707653863	0.0141316650835085	0.0619112265872355	-0.0695236	0.00243695037931954	0.235203402246575	-0.0473597	0.171215530178456	-0.360172	-0.642998
Ile/Val	0.103600454726282	0.193484704161274	0.040960966173983	0.191667638405589	0.809861306005652	0.610767663622479	0.383100990548591	0.563491622761166	0.330223142105724	0.388365817412245	-0.111262	-0.0346488	-0.0862998	-0.126879	-0.131746	-0.105067	-0.0821563	-0.0718721	-0.105752	-0.0583174	-0.0296576	-0.0951987	-0.103983	-0.0704349	0.0265873610973574	0.00570598293860841	0.0517372477932771	-0.0803059	-0.103	-0.0210026	-0.0887166	0.0940488635557963	0.1701625469525	-0.00789922	-0.0282602	-0.0162732	-0.0905881	-0.0162393	-0.098977	0.0226975410613999	-0.0306354	0.0337889563720877	-0.0816687	-0.062579	0.275124775410407	0.119158812449594	0.104697279124618	-0.0134152	0.0466239715068194
LA/PC	0.0206319514344	0.0531921227674528	-0.0111019	0.0554624859700924	0.0647255490108172	0.0737608645951949	-0.0129058	0.0710866387818112	-0.0664618	0.0623246701807743	-0.511874	0.465945200731746	0.353196684133775	-0.498376	-0.497184	-0.481705	0.354495149914491	0.369551936770926	0.301026656230663	0.36780256804532	0.368589321992882	0.155653346303951	0.121650856943209	0.239769241414439	0.497882109618946	0.48643898010284	0.491362950669369	-0.267931	-0.375111	0.466811174517652	0.486399114047788	0.238981024276612	0.287135807983302	-0.170171	-0.295128	0.340173873604893	0.181152127004605	0.240854756032288	0.0535981012194075	0.0317075678601835	-0.470108	0.1707149705229	-0.120103	-0.00807138	0.204011015301583	0.00286046941084837	-0.058554	0.0484194915352724	-0.021261
LA/Total TG	-0.229789	0.0825190689020409	0.257222203731213	-0.0544473	-0.319951	-0.345641	-0.15247	-0.384359	-0.19225	-0.4005	0.36848204023297	-0.16214	0.10915840606653	0.617800110350826	0.646687074939682	0.497658121704458	0.0217889599251606	-0.0583484	0.225299852891152	-0.0553703	-0.13974	0.165367036205955	0.213133636017165	0.0352568619636317	-0.484357	-0.365779	-0.618605	0.14487347125828	0.434281770431351	-0.0536726	0.689097631628294	-0.68391	-0.834709	-0.209426	0.0156858451456255	-0.0720244	0.840532156486131	-0.116291	0.823328210503362	-0.534458	-0.453536	-0.480193	0.613979969583411	0.0627127664734319	-0.363551	0.100171557924915	-0.108148	-0.110211	-0.0103552
Lactate/Pyruvate	-0.0638567	0.00276813118920079	-0.0555859	-0.0171566	-0.044367	0.00132772431428496	-0.0717361	-0.010963	-0.0442365	-0.00525216	-0.0709917	0.0164508348126054	0.00906337940929947	-0.0936095	-0.091443	-0.0961615	0.0182937152547257	0.0239418842295647	0.00208172343043765	0.00936722046885426	-0.00102786	-0.0242031	-0.0269465	-0.0168876	0.0332194082180102	0.0208520537284373	0.0473094527419183	-0.0313295	-0.0378335	-0.00404837	-0.0181986	0.0225120954878201	0.0418082264312372	-0.01098	-0.0179641	-0.0159178	-0.0387113	-0.0162384	-0.0436105	0.012784619212664	0.0252362418589407	0.00730555713660703	-0.0500622	0.0831840750492544	0.0410772810513507	-0.0717662	-0.199213	0.254570279638994	-0.594541
Leu/Val	0.0262869535697213	0.218913746826065	0.0241650837878498	0.202319916928769	0.551205145913636	0.664354997402384	0.317747206570099	0.471022175944961	0.251366501051768	0.272717366324547	-0.15799	-0.0516753	-0.0496558	-0.163737	-0.154901	-0.190701	-0.0523613	-0.0501133	-0.0566268	-0.062422	-0.0708728	-0.112317	-0.114335	-0.105758	-0.0281398	-0.0424993	-0.0115551	-0.193183	-0.146216	-0.0954044	-0.0234664	-0.0179747	0.0998913903485822	-0.174752	-0.156331	-0.0992482	0.0111170536412893	-0.133031	-0.0549795	-0.0719	-0.0057683	-0.0811359	-0.134495	0.00582284706519451	0.264740953986697	0.0680039065948541	-0.0178929	0.106131529894265	0.0688570900095502
PC/SM	0.188357388583382	-0.0575693	-0.0775872	0.0326066186417831	0.159880476086252	0.129133674295241	0.107199963865897	0.170628397632342	0.188564235224947	0.190377389945167	0.368273750213702	-0.143147	-0.270737	0.150427286848615	0.122601208001429	0.233522534707569	-0.19339	-0.140345	-0.328012	-0.12164	-0.0425537	-0.0576467	-0.0692646	-0.029376	0.0867765818602183	0.00969870277216642	0.184820248219565	0.0225943823814816	-0.221259	0.251969311841003	-0.290871	0.474502202310461	0.392950078631769	0.222717766244913	0.0357387914240741	0.257157789980921	-0.474206	0.276536310585813	-0.454404	0.459223269666399	0.306202895206597	0.438311794887501	-0.283431	0.0291017731105638	0.0729842978981665	-0.0328973	0.128136715892234	0.00305755837219327	0.00308931161251763
PC/Total TG	-0.213009	0.0566875159018546	0.233333623212572	-0.0663237	-0.307416	-0.334917	-0.133069	-0.367394	-0.152563	-0.378205	0.497429157715668	-0.294884	-0.0162563	0.71706557773599	0.742170865015057	0.606882368514892	-0.0941584	-0.170692	0.104809233639214	-0.167941	-0.244299	0.10024913787135	0.153899311295402	-0.0437165	-0.595244	-0.485921	-0.711119	0.218032595037558	0.509097284163447	-0.192581	0.460918319198632	-0.685565	-0.841864	-0.128437	0.11118587359668	-0.168319	0.692616528452487	-0.175727	0.719306104069665	-0.483493	-0.253277	-0.479798	0.590772395772894	0.06032090329861	-0.389146	0.0885144044542131	-0.0777038	-0.114127	-0.00237872
Phe/Citrate	0.104920966608025	-0.028995	-0.0702629	0.200860003927107	0.336587526897904	0.3565166562932	0.685603888859744	0.357883416059216	0.353668375329606	0.339294362501829	-0.132075	-0.0845592	-0.131734	-0.168956	-0.173147	-0.147618	-0.113416	-0.0986041	-0.148746	-0.104972	-0.0924461	-0.150227	-0.157265	-0.130908	-0.0236881	-0.0505057	0.0114736137399998	-0.0443812	-0.0345357	-0.0954134	-0.127988	0.0364594216368961	0.117027451568889	0.00754321658118684	0.0212931571673867	-0.107237	-0.129022	-0.0891125	-0.117242	-9.45e-06	0.0566441755248368	-0.0172224	-0.123435	-0.193797	0.0546814216469587	-0.577132	-0.0306881	-0.0690677	-0.0537026
Phe/Ile	-0.140165	-0.101822	0.122637366909705	-0.0953981	-0.699193	-0.595814	0.125960775254702	-0.615238	-0.204496	-0.538919	0.127927869176975	-0.0847218	-0.0113408	0.188994868856331	0.197322938053805	0.153465007046322	-0.0255231	-0.0453246	0.0264275806927856	-0.0539553	-0.0836556	0.0177914448917543	0.0326566365183296	-0.0224465	-0.172596	-0.138849	-0.209159	0.0278028335877282	0.127814103854683	-0.0513054	0.186142945104859	-0.217905	-0.241335	-0.103064	-0.0313041	-0.0737237	0.217585068809959	-0.0904016	0.199151554860752	-0.161393	-0.0607998	-0.167207	0.0943758456220171	-0.0698796	-0.26701	-0.0457739	-0.112283	-0.0128017	-0.00567072
Phe/Leu	-0.0983614	-0.0801365	0.166452376147564	-0.0682904	-0.468776	-0.57357	0.298780939287552	-0.531972	-0.113623	-0.481384	0.141420516539373	-0.104053	-0.0601924	0.205083388675028	0.206441379452978	0.195001036977288	-0.0728801	-0.0894087	-0.0275466	-0.0814655	-0.0883207	-0.000325529	0.0112035435861495	-0.0312592	-0.170447	-0.139717	-0.202118	0.0660500636505479	0.143430206853177	-0.0304175	0.162517548230689	-0.175738	-0.201907	-0.0403053	0.0192858076350206	-0.0519877	0.180418792264316	-0.0543928	0.185650161221808	-0.138477	-0.0937417	-0.131775	0.115122832358941	-0.139622	-0.23279	0.0115345561302003	-0.0372562	-0.0825248	-0.00326183
Phe/Pyruvate	-0.0312794	0.125231555782059	-0.0360015	0.138620993407181	0.219087529496212	0.209271561323817	0.427504425400555	0.218055648506613	0.200426783325196	0.206164981370251	-0.0797211	-0.0506105	-0.0732742	-0.0770828	-0.0781986	-0.0699388	-0.0679734	-0.063433	-0.0778453	-0.0638572	-0.0573829	-0.0832181	-0.0868268	-0.0730883	-0.0278527	-0.038112	-0.0144095	-0.00925033	0.0161104691525992	-0.0526387	-0.0141845	-0.0238926	0.0174997615369097	3.88890851018643e-05	0.0254552221126844	-0.0659852	-0.0122573	-0.0557597	-0.00133087	-0.0448077	-0.024981	-0.0445401	-0.0177847	-0.04868	0.0906669818658652	-0.087476	0.125032946998877	-0.435591	-0.770748
Phe/Tyr	-0.0540534	0.0110291578816919	0.0835011345666912	0.0650561969388206	-0.00689746	-0.0147372	0.446706701378375	-0.0358616	-0.459524	-0.0594283	-0.0725055	-0.053849	-0.0511318	-0.0491392	-0.0430963	-0.0679273	-0.0473071	-0.0487388	-0.0414943	-0.0655119	-0.0825576	-0.0743383	-0.0724472	-0.0786777	-0.0724762	-0.0684984	-0.0746503	-0.0438145	0.0131919885977927	-0.0586123	0.0591878742915229	-0.0704714	-0.00436581	-0.0825841	-0.0458589	-0.0790584	0.0694831977929473	-0.0894576	0.0500440462628771	-0.107486	-0.0925189	-0.0967374	-0.0338454	-0.0749167	0.0812348148104447	0.0399243259221979	-0.0296298	-0.0127798	0.0168509507463895
Phe/Val	-0.098047	0.041863664769684	0.205291086352476	0.0443657243319999	-0.205344	-0.254083	0.538647689056886	-0.32471	0.0185472820882984	-0.389055	0.0618351583466361	-0.150162	-0.099556	0.130583233507996	0.137628760058638	0.102205872273798	-0.115787	-0.133144	-0.0668654	-0.131654	-0.144462	-0.0706365	-0.0588392	-0.101464	-0.210736	-0.184601	-0.236491	-0.0463846	0.0709762225556239	-0.0934415	0.171848302095368	-0.211505	-0.167408	-0.157113	-0.0779436	-0.120797	0.213267391355103	-0.14529	0.176898230514758	-0.202573	-0.109681	-0.200897	0.0452709555580331	-0.156268	-0.104112	0.0559536153265304	-0.0524827	-0.0272252	0.0406520258627229
Total C/3-Hydroxybutyrate	0.187712051704939	0.0499581864517374	0.0896908226504425	0.0782774126437083	-0.0100199	-0.0234402	0.107089686945687	0.000976210059191473	0.159307274559113	0.0217296925636964	0.0504975189933088	0.183860908369552	0.165401430149827	0.0192458247737434	0.00440491594270616	0.0618510450378612	0.167996251307249	0.171414854705801	0.147756456821928	0.195214109537019	0.214130798651274	0.179611759093579	0.170873825255087	0.19433644524666	0.187954304185416	0.194087836630763	0.17163173763325	0.100104109248391	0.0395523278874812	0.199113086726411	0.137521841594659	0.0624329110087645	-0.0619267	0.107611723050411	0.069897312946977	0.156602526462717	0.00503479316852493	0.160970258425136	0.0262117871618151	0.114603949321206	0.0356597870678496	0.120219869130713	0.0275409151652137	-0.041861	-0.077262	-0.233254	0.0141223623395876	-0.13542	-0.127458
Total C/ApoA1	-0.00778583	0.0441690283962219	-0.0129536	0.0401613170286609	0.0377634075634889	0.0642247087482315	-0.0435135	0.0716505711281112	-0.029218	0.0802918715116335	-0.294778	0.908912805888685	0.841663805471153	-0.286497	-0.307104	-0.213335	0.82456664007266	0.823893609443523	0.794220007175237	0.848424698995407	0.841737793106257	0.655518231931469	0.621197674386603	0.729879277621851	0.817979761913385	0.855579136263587	0.736427448075504	0.136149979144096	-0.109321	0.565954142954946	0.245608722443547	0.353399194175141	0.126306253162322	0.18236746918325	-0.0189621	0.53002981128857	-0.0258864	0.500070797335269	-0.0336189	0.35117653579934	-0.0698777	0.423365233826805	0.0150775429945372	0.071749275555671	0.124319551997669	0.0182307869428392	-0.0262403	0.0367857927470097	-0.00865563
Total C/PC	-0.126716	0.0663811258906976	0.039972846733875	0.0163076435736932	-0.10072	-0.0560959	-0.122517	-0.0823755	-0.145783	-0.0890938	-0.322132	0.67645925972644	0.74349752617984	-0.195294	-0.187669	-0.218465	0.684353431311184	0.648997071861125	0.745962361143069	0.649477840253757	0.585423986258729	0.509059236788472	0.498032641351447	0.524902314027771	0.468919409972778	0.540410952757195	0.353849190311099	0.0493679043892923	0.0286264128816878	0.281197633356774	0.415784304867978	-0.0550225	-0.190071	-0.0484434	-0.079556	0.246128626399003	0.320210204662075	0.197173244683861	0.281803026877352	-0.0334649	-0.240225	0.0302542865512119	0.188356651397971	0.0736129359957702	0.0144209043532315	0.0202584327913748	-0.106631	0.00986828050531388	-0.022787
Total C/Total TG	-0.241291	0.0735615432020212	0.236005421240327	-0.059446	-0.323912	-0.336609	-0.163023	-0.376175	-0.188159	-0.389094	0.380986097714845	-0.0882871	0.198544377721166	0.628192877467241	0.654897582161081	0.513133224023204	0.106074989438402	0.0223844289464866	0.315254204837975	0.0258122869622808	-0.0654998	0.240239900215758	0.28846023752997	0.107049352821727	-0.435233	-0.309322	-0.581753	0.221937725110517	0.497665977694244	-0.107176	0.564378157026259	-0.678265	-0.861891	-0.140056	0.0831361218883736	-0.0941638	0.760939128158885	-0.115646	0.775059171773423	-0.479749	-0.318014	-0.45672	0.622734513895961	0.0780203312216134	-0.370406	0.0914970638803508	-0.105398	-0.107152	-0.0090016
Tyr/Citrate	0.141412563317383	-0.0402149	-0.132404	0.145334902070193	0.331778004692353	0.357378293138733	0.324423334220622	0.374912934534312	0.702185667871667	0.374688899198486	-0.0722682	-0.0434067	-0.0907011	-0.125884	-0.134561	-0.0909306	-0.0759384	-0.0605725	-0.114563	-0.0539509	-0.0289671	-0.0906436	-0.0988136	-0.0690327	0.0296340673702496	0.000583442085075253	0.0654822099531158	-0.00968354	-0.0424335	-0.0505725	-0.170566	0.0870709211579359	0.115378911128695	0.0692338730718766	0.0553092616988308	-0.0464692	-0.178493	-0.0207923	-0.152261	0.0808723314453571	0.128083466126228	0.05509285861393	-0.0950901	-0.132063	-0.0104038	-0.593199	-0.00908715	-0.0581598	-0.0648429
Tyr/Ile	-0.0991267	-0.111713	0.0612382397449336	-0.145273	-0.698823	-0.589087	-0.208379	-0.592606	0.132912198594379	-0.498687	0.182826133107198	-0.0454166	0.0265755561873113	0.226591883729904	0.230609688713552	0.204496444116802	0.00955861037670508	-0.00921469	0.0572357642208563	-0.00570712	-0.0231217	0.0729090452119569	0.0864910234706774	0.0356020436713508	-0.119761	-0.0889402	-0.154813	0.0610689787857383	0.119027592799772	-0.00857439	0.141990970133966	-0.166678	-0.239072	-0.0414035	0.003689860677438	-0.0155289	0.16651149679706	-0.0243716	0.162740746951552	-0.0823754	0.0077915436522772	-0.0960549	0.120439099702467	-0.012996	-0.328888	-0.0758569	-0.091262	-0.002994	-0.0175012
Tyr/Pyruvate	-0.00426206	0.117219802621402	-0.0803477	0.103217562267796	0.221344931645408	0.215745708470974	0.19365911855677	0.235317047574028	0.441209798016635	0.235755698327789	-0.0409189	-0.0230959	-0.0466221	-0.0504997	-0.0547215	-0.0337846	-0.0433476	-0.038128	-0.0562632	-0.0299931	-0.0149576	-0.0444123	-0.0488979	-0.0323306	0.00893113205752278	-0.00339248	0.0234677594011199	0.0136421418235324	0.00948698240030686	-0.022695	-0.0453705	0.0123806149262812	0.0193521449584185	0.0427655880843569	0.0491453937736586	-0.0253131	-0.0485118	-0.00970584	-0.0275056	0.0111218024054212	0.0239732210468282	0.00550410081922468	-0.000505425	-0.00974227	0.0475605729886889	-0.108134	0.138672152058488	-0.427828	-0.778613
Tyr/Val	-0.042686	0.0315531838636679	0.12784659542788	-0.0237377	-0.214955	-0.256553	0.0768576881684054	-0.308183	0.527264435362673	-0.349717	0.149187321691548	-0.101605	-0.0494233	0.196310044832195	0.197350421971701	0.18623624631038	-0.0703999	-0.0872791	-0.0250134	-0.0682458	-0.0643059	0.00746776086045019	0.018214393745338	-0.021389	-0.146753	-0.123344	-0.171872	0.00214715213911021	0.0645240375331511	-0.0360481	0.115526148327086	-0.147891	-0.174434	-0.0739699	-0.0289946	-0.0417431	0.149609710524755	-0.0557717	0.13330890126597	-0.0968224	-0.0137055	-0.107034	0.0866265837756772	-0.0836426	-0.200633	0.0141191041385013	-0.0255953	-0.0136105	0.0258730955897558
Val/Pyruvate	0.0179422665822209	0.10473719621934	-0.144007	0.116911085236278	0.333706831671141	0.348851332704782	0.160407324024494	0.395390703333921	0.197887711326124	0.417287409969009	-0.115047	0.0272939077854378	-0.023756	-0.150264	-0.15529	-0.127323	-0.0092188	0.00501389310827393	-0.0462725	0.00359917288437303	0.0173149196672719	-0.0490889	-0.0591186	-0.0220589	0.0840178157931972	0.059012747431275	0.112459780168004	0.0128885216274967	-0.024843	-0.0029303	-0.107896	0.0917274543494822	0.111681380767528	0.0829773158199615	0.0657018681670071	-0.00215935	-0.129144	0.0209746404162454	-0.0992472	0.064015946523634	0.0332387918018668	0.0635947081186912	-0.0455148	0.0293991279133831	0.147778996410199	-0.118447	0.161208984689462	-0.435752	-0.817816
[truncated: 264 more columns]
