# Supplementary material for: Mapping the plasma metabolome to human health and disease in 274,241 adults
Source: Nat Metab. 2025 Sep 19;7(11):2366–84. doi: 10.1038/s42255-025-01371-1 (PMC12638258; doi:10.1038/s42255-025-01371-1)
Supplement: Supplementary file 12 — Statistical source data. [file 42255_2025_1371_MOESM12_ESM.xlsx]

## Sheet: ExtendedDataFigures_3
ExtendedDataFigures_3ac	See Supplementary table 3
ExtendedDataFigures_3bc	See Supplementary table 4
ExtendedDataFigures_3de	See Supplementary table 5
ExtendedDataFigures_3fg	See Supplementary table 6
