# Supplementary material for: Mapping the plasma metabolome to human health and disease in 274,241 adults
Source: Nat Metab. 2025 Sep 19;7(11):2366–84. doi: 10.1038/s42255-025-01371-1 (PMC12638258; doi:10.1038/s42255-025-01371-1)
Supplement: Supplementary file 13 — Statistical source data. [file 42255_2025_1371_MOESM13_ESM.xlsx]

## Sheet: Extended Data Fig.4a-sex
	Root	Source	count	percentage
1	Blood and urine assays	Both	19390	84.9656
2	Blood and urine assays	Female only	1999	8.75948
3	Blood and urine assays	Male only	1432	6.27492
4	Cognitive function	Both	56	14.3223
5	Cognitive function	Female only	172	43.9898
6	Cognitive function	Male only	163	41.688
7	Diet and food preferences	Both	12050	65.901
8	Diet and food preferences	Female only	3768	20.6071
9	Diet and food preferences	Male only	2467	13.4919
10	Eye measures	Both	684	57.6728
11	Eye measures	Female only	155	13.0691
12	Eye measures	Male only	347	29.258
13	Health and medical history	Both	5420	52.878
14	Health and medical history	Female only	3607	35.1902
15	Health and medical history	Male only	1223	11.9317
16	Lifestyle factors	Both	4418	61.0643
17	Lifestyle factors	Female only	1508	20.8431
18	Lifestyle factors	Male only	1309	18.0926
19	Mental health	Both	1140	45.509
20	Mental health	Female only	1121	44.7505
21	Mental health	Male only	244	9.74052
22	Physical activities	Both	3432	57.4778
23	Physical activities	Female only	425	7.11774
24	Physical activities	Male only	2114	35.4045
25	Physical measures	Both	17238	77.5683
26	Physical measures	Female only	2889	13
27	Physical measures	Male only	2096	9.43167
28	Working and living environment	Both	58	38.1579
29	Working and living environment	Female only	89	58.5526
30	Working and living environment	Male only	5	3.28947

## Sheet: Extended Data Fig.4a-age
	Root	Source	count	percentage
1	Blood and urine assays	Both	10291	81.1913
2	Blood and urine assays	Elderly Only	992	7.82643
3	Blood and urine assays	Middle-age Only	1392	10.9822
4	Cognitive function	Both	94	26.6289
5	Cognitive function	Elderly Only	72	20.3966
6	Cognitive function	Middle-age Only	187	52.9745
7	Diet and food preferences	Both	5930	49.4785
8	Diet and food preferences	Elderly Only	1417	11.8231
9	Diet and food preferences	Middle-age Only	4638	38.6984
10	Eye measures	Both	360	37.1901
11	Eye measures	Elderly Only	227	23.4504
12	Eye measures	Middle-age Only	381	39.3595
13	Health and medical history	Both	2597	28.5919
14	Health and medical history	Elderly Only	1566	17.241
15	Health and medical history	Middle-age Only	4920	54.1671
16	Lifestyle factors	Both	2255	48.2456
17	Lifestyle factors	Elderly Only	677	14.4844
18	Lifestyle factors	Middle-age Only	1742	37.27
19	Mental health	Both	570	24.1423
20	Mental health	Elderly Only	201	8.51334
21	Mental health	Middle-age Only	1590	67.3443
22	Physical activities	Both	1948	50.9948
23	Physical activities	Elderly Only	348	9.10995
24	Physical activities	Middle-age Only	1524	39.8953
25	Physical measures	Both	9169	61.5576
26	Physical measures	Elderly Only	1545	10.3726
27	Physical measures	Middle-age Only	4181	28.0698
28	Working and living environment	Both	44	55
29	Working and living environment	Elderly Only	4	5
30	Working and living environment	Middle-age Only	32	40

## Sheet: Extended Data Fig.4bc
ExtendedDataFigures_4b	See Supplementary table 11&20
ExtendedDataFigures_4c	See Supplementary table 11&20

## Sheet: Extended Fig4d. Discovery vs no
Root	Discovery_Nb	Discovery_in_replication_Nb
Cardiac and aortic function #1	2636	245
Cardiac and aortic function #2	747	0
Left ventricular size and function	285	72
Pulse wave analysis	652	0
Abdominal composition	1675	777
Abdominal organ composition	1577	282
Kidney MRI	195	18
Liver MRI	467	147

## Sheet: Extended Fig4d. Discovery vs re
Root	Discovery_Nb	Discovery_in_replication_Nb
Abdominal composition	1675	1630
Abdominal organ composition	1577	1542
Kidney MRI	195	191
Liver MRI	467	461
Cardiac and aortic function #1	2636	2466
Cardiac and aortic function #2	747	729
Left ventricular size and function	285	157
Pulse wave analysis	652	629

## Sheet: Extended Fig4e. Discovery vs no
Root	Discovery_Nb	Discovery_in_replication_Nb
Cortical area	858	0
Cortical regional volume	493	0
dMRI skeleton	10	0
dMRI weighted means	3	0
Subcortical regional volume	1109	0
Susceptibility weighted brain MRI	45	0

## Sheet: Extended Fig4e. Discovery vs re
Root	Discovery_Nb	Discovery_in_replication_Nb
Cortical area	858	244
Cortical regional volume	493	206
dMRI skeleton	10	1
dMRI weighted means	3	0
Subcortical regional volume	1109	927
Susceptibility weighted brain MRI	45	40
