# Supplementary material for: Mapping the plasma metabolome to human health and disease in 274,241 adults
Source: Nat Metab. 2025 Sep 19;7(11):2366–84. doi: 10.1038/s42255-025-01371-1 (PMC12638258; doi:10.1038/s42255-025-01371-1)
Supplement: Supplementary file 14 — Statistical source data. [file 42255_2025_1371_MOESM14_ESM.xlsx]

## Sheet: Extended Fig5b
Metabolite	(-15,-12]	(-12,-10]	(-10,-8]	(-8,-6]	(-6,-4]	(-4,-2]	(-2,0]
Ala	0.0790730405441634	0.0879896654405521	0.133659737101605	0.0355540353013961	0.124074730450011	0.174780180641843	-0.024112
Gln	-0.205573	-0.0709269	-0.241785	-0.399414	-0.360709	-0.503193	-0.300658
Gly	-0.133143	-0.101373	-0.116328	-0.12071	-0.130487	-0.0481804	-0.0702312
His	-0.0789108	-0.123754	-0.0231791	-0.103434	-0.157663	-0.164857	-0.15518
Phe	0.168720642254878	0.154389087440823	0.145375248322866	0.298633893448737	0.336298593091066	0.248522998180611	0.496045025894754
Tyr	0.419642444473001	0.306434680989762	0.404247591512752	0.503403933070939	0.694315485163233	0.513242495331803	0.913768818849159
Ile	0.0973129510338901	-0.0330651	0.0348048085008763	-0.0153119	-0.268534	-0.229868	-0.448854
Leu	0.0668674269821278	-0.0598258	-0.0140869	-0.0904837	-0.29907	-0.331082	-0.572238
Total_BCAA	0.0659184757829068	-0.0479093	0.00587212826298625	-0.0548704	-0.30574	-0.296663	-0.549584
Val	0.0680436680131832	-0.0414785	0.00839587663001258	-0.0664417	-0.310944	-0.295436	-0.600286
ApoB_by_ApoA1	-0.15796	-0.150113	-0.245331	-0.182891	-0.469052	-0.255309	-0.167468
ApoA1	0.163560490179064	0.027424190119251	0.0910355698938521	0.0301068924284152	0.185015338272092	-0.115882	-0.188737
ApoB	-0.101209	-0.185478	-0.23348	-0.208066	-0.437273	-0.389333	-0.405733
Clinical_LDL_C	-0.199771	-0.302842	-0.399344	-0.345179	-0.583056	-0.647996	-0.687671
HDL_C	0.0627616612189355	-0.0208816	0.0196687129314937	-0.00782911	0.204544242979756	-0.0291854	0.00303908698810701
LDL_C	-0.181018	-0.292398	-0.368324	-0.33976	-0.595534	-0.667795	-0.775379
non_HDL_C	-0.105118	-0.216584	-0.267811	-0.242213	-0.456536	-0.491917	-0.548594
Remnant_C	-0.0173844	-0.124816	-0.146968	-0.123326	-0.285167	-0.278156	-0.276596
Total_C	-0.0747956	-0.200055	-0.231471	-0.21058	-0.336757	-0.442982	-0.484272
VLDL_C	0.0348081869925331	-0.0519124	-0.0507847	-0.0788678	-0.280411	-0.211539	-0.280094
HDL_CE	0.0318821934718459	-0.0458897	-0.0228996	-0.0450212	0.153083477198358	-0.0977614	-0.0838037
LDL_CE	-0.160212	-0.273645	-0.341846	-0.329048	-0.595707	-0.662225	-0.803482
Total_CE	-0.0834047	-0.211191	-0.247853	-0.223321	-0.342945	-0.470176	-0.521175
VLDL_CE	0.0265267905240378	-0.0728197	-0.0760472	-0.0670487	-0.25276	-0.177492	-0.192762
Omega_6_by_Omega_3	0.143170204052444	0.189451091515945	0.141380117461332	0.242157168644764	0.48528819926721	0.3808207608586	0.610379127137641
PUFA_by_MUFA	-0.296785	-0.274883	-0.351594	-0.271304	-0.148288	-0.252311	-0.0522587
DHA_pct	-0.203667	-0.213794	-0.210732	-0.220646	-0.267277	-0.242453	-0.181111
LA_pct	-0.289967	-0.276754	-0.342507	-0.199156	-0.115409	-0.221111	-0.0538104
MUFA_pct	0.26352173960225	0.237921188354401	0.315338120666005	0.244577880303816	0.0556379325937187	0.227791528639621	-0.0861711
Omega_3_pct	-0.196654	-0.251647	-0.232403	-0.277423	-0.477228	-0.402653	-0.55061
Omega_6_pct	-0.298077	-0.268118	-0.382066	-0.216983	-0.109342	-0.210815	-0.0102411
PUFA_pct	-0.3625	-0.353416	-0.452633	-0.307305	-0.278726	-0.349276	-0.206911
SFA_pct	0.347021744586114	0.365304844311436	0.455266652989165	0.269836250129921	0.462628585650616	0.376760891088478	0.521444196028495
DHA	-0.151518	-0.197285	-0.150356	-0.200909	-0.336282	-0.321129	-0.354798
LA	-0.052109	-0.15001	-0.13691	-0.149961	-0.237716	-0.306159	-0.470693
MUFA	0.180060832497766	0.0991194067803731	0.185041215233549	0.0708336204378468	-0.0707291	-0.0200656	-0.340969
Omega_3	-0.121862	-0.175354	-0.123749	-0.211452	-0.44409	-0.3768	-0.552576
Omega_6	-0.037926	-0.157585	-0.16231	-0.181521	-0.299354	-0.378361	-0.570187
PUFA	-0.0586338	-0.183034	-0.170349	-0.209356	-0.371041	-0.419655	-0.632666
SFA	0.206562147959888	0.101743874185682	0.188324491428618	0.062827867848339	-0.00139924	-0.0599129	-0.251601
Total_FA	0.142658222883013	0.0166039731533707	0.0933336075555935	-0.0151387	-0.147833	-0.175055	-0.429805
Unsaturation	-0.34013	-0.401269	-0.471327	-0.384254	-0.469714	-0.533442	-0.535054
Albumin	-0.0925494	-0.169041	-0.193738	-0.385934	-0.54151	-0.662233	-0.900461
Creatinine	-0.0827119	-0.183855	-0.0829782	-0.0927259	-0.368338	-0.352355	-0.59009
HDL_FC	0.14329498193758	0.0693440567250254	0.164057768917265	0.121126712450411	0.383099122509983	0.21522550968065	0.314253412199271
LDL_FC	-0.229606	-0.330011	-0.423601	-0.352554	-0.566108	-0.649331	-0.672631
Total_FC	-0.0506457	-0.167381	-0.184725	-0.173747	-0.312829	-0.36399	-0.377575
VLDL_FC	0.0456439135373888	-0.0228159	-0.0227076	-0.0905558	-0.303739	-0.246224	-0.398088
Citrate	0.176526128697319	0.158643446868404	0.366360570660789	0.412751123495072	0.365140019028944	0.623222744885195	0.673136532030349
Glucose	0.223866053372317	0.230697376995228	0.147633112021016	0.191208048450517	0.204221375679281	0.186214905322533	0.298750025503717
Lactate	-0.0465603	-0.00866786	-0.0311914	-0.010533	-0.0329166	0.015245655074257	-0.27767
Pyruvate	-0.105189	0.0168762970439815	-0.0245883	-0.00488607	-0.0487758	0.0707237229121149	-0.0671498
GlycA	0.0108788554201482	-0.0545977	0.0105625389320306	-0.0951516	-0.26259	-0.196619	-0.439415
Acetate	0.097525550629193	0.0894685876894574	0.0482027322824954	0.168628580036858	0.112198911222369	0.36635162723855	0.49456843568685
Acetoacetate	0.0364796446225917	-0.00121755	0.0859485953248714	0.00586368521909394	-0.0482339	0.0224930900072442	-0.11083
Acetone	-0.0432451	0.0140663486087807	0.133456905778023	0.0327835696450159	0.064213189740536	0.116551743437014	-0.0390646
bOHbutyrate	-0.0442888	-0.0337552	0.0493944445438243	0.0603796680032089	-0.0861128	0.0609041160260367	-0.241851
HDL_P	0.0502226024572163	-0.0886327	-0.0884407	-0.156574	-0.146857	-0.484717	-0.694798
LDL_P	-0.140912	-0.221866	-0.277875	-0.254242	-0.502495	-0.456382	-0.495082
Total_P	0.0327876484981956	-0.111831	-0.118187	-0.179782	-0.202609	-0.52026	-0.725354
VLDL_P	0.0890533386458285	0.0118153863616102	0.0582483220604524	-0.011162	-0.194308	-0.105972	-0.161974
HDL_size	0.197633448355604	0.219973221066015	0.360581664835035	0.392813157517234	0.894021080255014	0.922788438635435	1.49215104710029
LDL_size	-0.0674346	-0.168034	-0.084025	-0.110595	-0.00215674	0.0683943882578291	0.17523815138408
VLDL_size	-0.0829165	-0.0760343	-0.12333	-0.229245	-0.550565	-0.57946	-1.05014
IDL_C	-0.076065	-0.184086	-0.232426	-0.148355	-0.217292	-0.290557	-0.207066
IDL_CE	-0.0792705	-0.183421	-0.236945	-0.154132	-0.234301	-0.314044	-0.258343
IDL_FC	-0.0648008	-0.180473	-0.212429	-0.126141	-0.162366	-0.216257	-0.0581474
IDL_L	-0.0103041	-0.13026	-0.143668	-0.0733054	-0.131493	-0.159464	-0.0502219
IDL_P	-0.0512919	-0.126196	-0.190584	-0.107518	-0.236827	-0.227191	-0.112343
IDL_PL	0.0312836359463073	-0.107361	-0.0927687	-0.0163114	-0.05699	-0.0367963	0.0996373161946271
IDL_TG	0.370843222695863	0.277975975404383	0.416453592198059	0.362164982169459	0.361045288805388	0.50059917867617	0.686417715253667
L_HDL_C	0.0775768239292545	0.0662083741433851	0.145955287030334	0.172705372360925	0.517006806050599	0.441806946871575	0.700364990704887
L_HDL_CE	0.0564468760244711	0.049737049386075	0.124825260618715	0.150948985380358	0.487840491344292	0.404057903923589	0.656823528630233
L_HDL_FC	0.153233927885586	0.123183127022315	0.230743387751567	0.234368759509005	0.585212808839799	0.565889518820585	0.858253619190282
L_HDL_L	0.149196580253177	0.115332793537278	0.221258820959923	0.230137886178676	0.590095430832059	0.505192014574245	0.752744198018745
L_HDL_P	0.125717177114856	0.0992333821773306	0.203902129596885	0.218037577017372	0.578307838405365	0.489142500042648	0.761420371255581
L_HDL_PL	0.18578253666481	0.137314763993842	0.247449749579745	0.244092671854915	0.600237851767455	0.502474034740597	0.703322496947516
L_HDL_TG	0.440463328091187	0.344976815765837	0.63730200141905	0.516825228079767	0.806669057984997	0.786195037649151	1.00000888738638
L_LDL_C	-0.166325	-0.290279	-0.343192	-0.304643	-0.513721	-0.595733	-0.672292
L_LDL_CE	-0.155328	-0.281478	-0.328044	-0.304274	-0.525505	-0.604638	-0.714199
L_LDL_FC	-0.191802	-0.305438	-0.373967	-0.296139	-0.459802	-0.551076	-0.536862
L_LDL_L	-0.134587	-0.257938	-0.304562	-0.273714	-0.474862	-0.536692	-0.588355
L_LDL_P	-0.146559	-0.237547	-0.266551	-0.244816	-0.463377	-0.381749	-0.411272
L_LDL_PL	-0.155145	-0.270123	-0.352886	-0.306249	-0.519705	-0.591882	-0.619653
L_LDL_TG	0.326085247281747	0.234824433010526	0.35211087599292	0.280242660380206	0.24608927799462	0.40268041525573	0.569803791064949
L_VLDL_C	0.0069371423993955	-0.0364919	-0.0336881	-0.122837	-0.378601	-0.31873	-0.57435
L_VLDL_CE	-0.00958449	-0.0683243	-0.0581392	-0.12141	-0.377282	-0.309877	-0.491082
L_VLDL_FC	0.0216323130204248	-0.0341094	-0.00473626	-0.12088	-0.370406	-0.317979	-0.622224
L_VLDL_L	0.00253737568482548	-0.0342971	-0.0125688	-0.141688	-0.394138	-0.366001	-0.718624
L_VLDL_P	0.0404019898556912	-0.00547946	0.0241243329758766	-0.115089	-0.263005	-0.265845	-0.572055
L_VLDL_PL	0.0499091247936288	0.00197353204109365	0.0392157945957429	-0.0844756	-0.313212	-0.257194	-0.554224
L_VLDL_TG	-0.0121512	-0.0399996	-0.0199947	-0.168585	-0.423056	-0.423568	-0.834358
M_HDL_C	0.10229381433356	-0.0161508	0.0109946376369417	-0.0406971	0.0931102883684282	-0.238003	-0.34669
M_HDL_CE	0.0858803101621068	-0.0292526	-0.0138311	-0.0635079	0.0634071881506663	-0.277483	-0.395004
M_HDL_FC	0.170970909918971	0.0424769338179326	0.110875001895651	0.0509841867460262	0.210056257020368	-0.0730525	-0.144644
M_HDL_L	0.206681434278364	0.0591082684635875	0.120770322043618	0.0362768400712559	0.169493423984271	-0.145282	-0.303145
M_HDL_P	0.174029284583269	0.0364976788672191	0.091948957699361	0.0246023898663591	0.169128365950839	-0.155119	-0.27792
M_HDL_PL	0.25040615429486	0.0934039806561027	0.164729065164451	0.0646566605113916	0.186866361997588	-0.108986	-0.309231
M_HDL_TG	0.389241381985791	0.241291259802543	0.462148693448656	0.302243300473031	0.371063615935771	0.309799740781651	0.210295022181688
M_LDL_C	-0.18999	-0.281398	-0.393465	-0.385808	-0.713456	-0.780094	-0.954289
M_LDL_CE	-0.155921	-0.245291	-0.350399	-0.357725	-0.689633	-0.747007	-0.941287
M_LDL_FC	-0.267882	-0.357666	-0.480208	-0.427761	-0.713273	-0.800086	-0.898989
M_LDL_L	-0.168745	-0.259922	-0.355927	-0.359582	-0.677489	-0.72042	-0.888082
M_LDL_P	-0.120881	-0.195064	-0.298521	-0.274695	-0.548549	-0.584126	-0.666476
M_LDL_PL	-0.198176	-0.288903	-0.386659	-0.385181	-0.709424	-0.742967	-0.919674
M_LDL_TG	0.249414657968493	0.162325387462797	0.261971290276878	0.171518516661209	0.0914237087153101	0.200058102311665	0.218183413516408
M_VLDL_C	-0.138423	-0.225681	-0.285116	-0.232424	-0.454628	-0.426434	-0.445517
M_VLDL_CE	-0.168079	-0.255286	-0.329266	-0.232414	-0.415256	-0.385581	-0.350119
M_VLDL_FC	-0.0885373	-0.16864	-0.204761	-0.211768	-0.461749	-0.438733	-0.528633
M_VLDL_L	-0.0652179	-0.11958	-0.132725	-0.210351	-0.491996	-0.471698	-0.733129
M_VLDL_P	-0.0605908	-0.154366	-0.147769	-0.204152	-0.516819	-0.420283	-0.62271
M_VLDL_PL	-0.06613	-0.13688	-0.159045	-0.194423	-0.452143	-0.421834	-0.566983
M_VLDL_TG	-0.0149778	-0.0626755	-0.0349075	-0.163522	-0.433686	-0.419387	-0.821361
S_HDL_C	-0.125133	-0.221165	-0.356113	-0.450323	-0.724501	-1.05571	-1.52336
S_HDL_CE	-0.187349	-0.274556	-0.430118	-0.53672	-0.832757	-1.20086	-1.63646
S_HDL_FC	0.0638166503046322	-0.0674946	-0.0535248	-0.159404	-0.280634	-0.518054	-0.803143
S_HDL_L	0.053934652330158	-0.0953491	-0.121594	-0.260966	-0.451983	-0.76553	-1.24797
S_HDL_P	-0.114789	-0.212459	-0.339644	-0.441383	-0.725851	-1.04854	-1.54108
S_HDL_PL	0.130100974332482	-0.0333323	-0.027058	-0.173184	-0.30176	-0.614941	-1.07838
S_HDL_TG	0.265360184752095	0.158546682108197	0.261810798093057	0.13117959116648	0.0251998796885519	0.0593599279389584	-0.124943
S_LDL_C	-0.218261	-0.288804	-0.396957	-0.381706	-0.695843	-0.710204	-0.837794
S_LDL_CE	-0.164395	-0.242829	-0.329556	-0.332558	-0.636314	-0.643843	-0.796281
S_LDL_FC	-0.33262	-0.370961	-0.52018	-0.456449	-0.742927	-0.779224	-0.838085
S_LDL_L	-0.197115	-0.25327	-0.345304	-0.348153	-0.652975	-0.626354	-0.750497
S_LDL_P	-0.120641	-0.166248	-0.219386	-0.21159	-0.461883	-0.42094	-0.450227
S_LDL_PL	-0.238281	-0.260689	-0.356565	-0.348429	-0.647475	-0.557358	-0.638227
S_LDL_TG	0.202693029955802	0.131022573387203	0.199851798575396	0.0922279035363741	-0.0166604	0.0928628260880531	-0.0512812
S_VLDL_C	0.00436392959179728	-0.091752	-0.098926	-0.0936429	-0.314439	-0.23033	-0.233511
S_VLDL_CE	0.0449984444580454	-0.0539765	-0.045699	-0.0434647	-0.248928	-0.144595	-0.122596
S_VLDL_FC	-0.0672483	-0.156469	-0.190554	-0.178969	-0.424533	-0.377843	-0.422735
S_VLDL_L	0.067370692991355	-0.00781475	0.0337165220968852	-0.0381066	-0.26313	-0.176729	-0.329535
S_VLDL_P	0.0878597243352481	-0.00524659	0.0509254934222396	-0.0361936	-0.229977	-0.122331	-0.275876
S_VLDL_PL	-0.0133185	-0.0971206	-0.0973481	-0.126077	-0.37469	-0.308218	-0.405888
S_VLDL_TG	0.138961827268456	0.075221820381635	0.177775192057508	0.0537347597854708	-0.1286	-0.0443444	-0.33654
XL_HDL_C	0.0279623291150413	0.0609630372103326	0.159927374794325	0.193761360610968	0.585133206569083	0.591244345315048	1.0915719160388
XL_HDL_CE	0.0309672207060666	0.0438312081275521	0.134950794672239	0.182790705315186	0.537361080415341	0.548915271801563	0.967155131420542
XL_HDL_FC	0.0457733003562079	0.102863228978461	0.215468891206873	0.264739846971547	0.622889609601315	0.774764626419181	1.18147771975292
XL_HDL_L	0.0885241064852497	0.122038895645186	0.261896510006097	0.276426307031206	0.661306398050698	0.71129075507266	1.20907745201603
XL_HDL_P	0.046069287510789	0.113853199908731	0.262981539329038	0.267465937624354	0.613376971373204	0.672705939872444	1.14901119584987
XL_HDL_PL	0.13415453928004	0.151170712228925	0.308041858994828	0.334478394759315	0.715230548761972	0.766113330564577	1.25624969860857
XL_HDL_TG	0.317404340825368	0.258860674845272	0.482816400762374	0.392074731611528	0.543114972564484	0.635744068210423	0.785689292445274
XL_VLDL_C	0.031266137518251	-0.0066784	-0.00879283	-0.0990207	-0.329455	-0.264608	-0.508017
XL_VLDL_CE	-0.0150784	-0.0676326	-0.0766356	-0.132793	-0.38822	-0.314389	-0.514732
XL_VLDL_FC	0.0786710900512296	0.0214525999176753	0.0591481807467988	-0.0603679	-0.262013	-0.208305	-0.470263
XL_VLDL_L	0.0818677593024001	0.0354148199983328	0.0770093214866007	-0.0695299	-0.272266	-0.236946	-0.565422
XL_VLDL_P	0.127050349921069	0.0265453917025523	0.0463783257668258	-0.0612485	-0.216987	-0.106492	-0.413203
XL_VLDL_PL	0.0848628315291257	0.0341024848366413	0.0811057203231679	-0.0546857	-0.247677	-0.200802	-0.472443
XL_VLDL_TG	0.0921456583174313	0.045119267919426	0.105894798480127	-0.0645304	-0.256029	-0.232712	-0.598252
XS_VLDL_C	0.17483622578762	0.0470239613956628	0.0993186156095176	0.169290738470057	0.200731765977661	0.265702877024797	0.524914833533116
XS_VLDL_CE	0.152411799436841	0.0215167326176125	0.0575778461747893	0.144767360482109	0.179688482812775	0.218870061381593	0.455665157010787
XS_VLDL_FC	0.217195696187077	0.104838355526745	0.182687630718449	0.205154953385844	0.1966237600335	0.330462731861106	0.67849407248536
XS_VLDL_L	0.264593461790266	0.144421823044961	0.251387308406876	0.249980011575804	0.24137954992776	0.381783907428969	0.657236995008277
XS_VLDL_P	0.218965153193079	0.146738576015226	0.219139739028355	0.236778206478946	0.203532058254556	0.314986652202428	0.608871878987435
XS_VLDL_PL	0.27949600628017	0.168389986566578	0.279639059040635	0.28392503754915	0.281659284933641	0.462144301816054	0.730191549800901
XS_VLDL_TG	0.345414393181747	0.25584514796106	0.389100868527532	0.301369425855835	0.264126133177168	0.404282267948879	0.427571376849843
XXL_VLDL_C	0.165565962249195	0.0939868506864199	0.123053929161669	0.0364161673703786	-0.0884587	-0.0457976	-0.295396
XXL_VLDL_CE	0.14561108351198	0.0756946715966464	0.0993929503791968	0.0315084987605534	-0.104501	-0.0459831	-0.28493
XXL_VLDL_FC	0.159840713197426	0.11712312741088	0.151965599483136	0.0425157043515339	-0.0671196	-0.0444787	-0.304529
XXL_VLDL_L	0.144096776704552	0.116461217636523	0.156525322036755	0.0266448689768631	-0.0848253	-0.0834547	-0.359421
XXL_VLDL_P	0.0553037988122201	0.0575546693232539	0.187322183865511	0.0636880530256588	0.0943146049063	-0.0292424	-0.135042
XXL_VLDL_PL	0.160906765102074	0.125021041178671	0.166753426372529	0.0481670250448221	-0.0566645	-0.0290023	-0.295955
XXL_VLDL_TG	0.122607752333876	0.130075705688897	0.188208418112198	0.00629882085954161	-0.0905911	-0.0946811	-0.390731
TG_by_PG	0.0541697357924836	0.100894399127358	0.124200557316056	0.0126822957712154	-0.224455	-0.0888019	-0.330754
Cholines	0.141201804066547	0.0123186180011753	0.0759463014819322	0.0160492051669016	0.0362063426816218	-0.129877	-0.215583
Phosphatidylc	0.196827707874049	0.0623748241934146	0.153360556838793	0.0760227036698201	0.137606153047474	-0.0482588	-0.114585
Phosphoglyc	0.187271821350169	0.0542100161213705	0.133608760875873	0.0505439535083715	0.0721019723678848	-0.0887784	-0.206037
Sphingomyelins	-0.0161144	-0.130454	-0.117181	-0.0968036	-0.126966	-0.210459	-0.188149
HDL_PL	0.237717952302992	0.100076751846819	0.192081151660418	0.13009966941613	0.333315588800741	0.0860642985566638	0.0453655121521531
LDL_PL	-0.183181	-0.280457	-0.371838	-0.342861	-0.608298	-0.647358	-0.726153
Total_PL	0.13100613030224	-0.0214267	0.0300146672595702	-0.0326899	-0.0632042	-0.183102	-0.292606
VLDL_PL	0.0782361178638469	0.0201355608888487	0.0393389316452163	-0.0485647	-0.249228	-0.176479	-0.347268
IDL_C_pct	-0.415113	-0.425203	-0.561358	-0.533337	-0.540413	-0.872066	-0.869252
IDL_CE_pct	-0.3836	-0.385834	-0.535437	-0.519841	-0.56907	-0.893267	-1.07429
IDL_FC_pct	-0.237151	-0.236796	-0.312543	-0.270002	-0.166908	-0.336413	-0.00540625
IDL_PL_pct	0.241408829339105	0.202479727918008	0.323893249162723	0.381119639639202	0.457064537442502	0.811383182205733	0.886478397430544
IDL_TG_pct	0.415652442471286	0.428971999815805	0.603310162843834	0.457910992238011	0.478317204147599	0.762309509797976	0.771230061668172
L_HDL_C_pct	-0.262253	-0.167528	-0.210387	-0.163035	0.0411974698280564	-0.0777734	0.250086993736565
L_HDL_CE_pct	-0.312825	-0.214957	-0.265672	-0.226107	-0.0608727	-0.199148	0.102866151793747
L_HDL_FC_pct	0.0943254141006805	0.107935964654029	0.187150936098811	0.15817662280342	0.430388064971799	0.50605125140979	0.840994984907283
L_HDL_PL_pct	0.244234778400533	0.140387355485548	0.142213465705334	0.0687809368861242	-0.0737021	-0.0762394	-0.4586
L_HDL_TG_pct	0.20532937080196	0.166066019744129	0.25847824803816	0.224229489801291	0.0164173391124968	0.222039082931431	0.0020223396163947
L_LDL_C_pct	-0.469458	-0.46335	-0.605828	-0.555013	-0.655937	-0.817621	-1.04654
L_LDL_CE_pct	-0.31639	-0.359814	-0.413467	-0.509018	-0.789026	-0.841154	-1.33383
L_LDL_FC_pct	-0.299634	-0.27453	-0.393415	-0.249353	-0.102721	-0.302165	0.00648971040544697
L_LDL_PL_pct	-0.116133	-0.0507936	-0.297375	-0.106382	-0.207543	-0.294297	0.0234910451042998
L_LDL_TG_pct	0.477593296235003	0.485400079707787	0.728665906679011	0.587973641159394	0.711750398381552	0.883184363516125	0.857397669776212
L_VLDL_C_pct	0.0638615292065899	0.0283328050289789	-0.0318823	0.203195076338943	0.398222185755037	0.485757372116354	0.993254686120233
L_VLDL_CE_pct	0.0296241443514202	0.0145286652559432	-0.0339566	0.181198232519342	0.45065182915316	0.56136987007865	1.21138446096683
L_VLDL_FC_pct	0.121966116654161	0.03950324033323	0.000843325443601881	0.202279783452156	0.207631553403794	0.414772137144841	0.558872209332311
L_VLDL_PL_pct	0.24203665468449	0.200831034174773	0.228401178398723	0.296382323917556	0.308827215461394	0.381818468471016	0.525589929794864
L_VLDL_TG_pct	-0.129238	-0.0700127	-0.103979	-0.278584	-0.388699	-0.548503	-0.761527
M_HDL_C_pct	-0.297398	-0.296411	-0.353841	-0.326805	-0.203046	-0.477979	-0.438805
M_HDL_CE_pct	-0.339302	-0.321729	-0.420838	-0.380459	-0.29981	-0.545928	-0.565857
M_HDL_FC_pct	0.0248052744774224	-0.0482212	0.0549792520545259	0.0296456170174484	0.2842662676946	0.116400202637425	0.237814211960534
M_HDL_PL_pct	0.260714507145128	0.278929793023069	0.276182080495668	0.253372391051382	0.070193669737614	0.398828132972372	0.155147908631258
M_HDL_TG_pct	0.301909806122574	0.289671980292784	0.386892258627073	0.35751986125293	0.28218418717356	0.501239846989797	0.601713335240767
M_LDL_C_pct	-0.36178	-0.360916	-0.669525	-0.573174	-0.765103	-0.994389	-1.05366
M_LDL_CE_pct	-0.0170186	-0.0779318	-0.202236	-0.225259	-0.604281	-0.668808	-1.17627
M_LDL_FC_pct	-0.303155	-0.278967	-0.392998	-0.273625	-0.157331	-0.335386	-0.144686
M_LDL_PL_pct	-0.206112	-0.165783	-0.185367	-0.118205	-0.103001	-0.00805965	-0.080965
M_LDL_TG_pct	0.464619610059821	0.479682850882064	0.727777867135837	0.643703110086169	0.834447844880687	1.0749018948962	1.00427654324118
M_VLDL_C_pct	-0.14831	-0.138358	-0.243425	-0.102906	0.0475483897214478	0.0429028825917397	0.612809389765237
M_VLDL_CE_pct	-0.160423	-0.150831	-0.252798	-0.11362	0.0334851338812011	0.0300725884090763	0.534720389708697
M_VLDL_FC_pct	-0.0772589	-0.0976481	-0.185081	-0.0628602	0.0840143969638511	0.143133040481682	0.834819874466037
M_VLDL_PL_pct	-0.0208457	-0.0472678	-0.0954299	0.0261056725514092	0.185221662822504	0.310036350805244	1.03970358598975
M_VLDL_TG_pct	0.13097516253203	0.119694133463406	0.221450420208203	0.0768000218653974	-0.0780438	-0.0804353	-0.721735
S_HDL_C_pct	-0.513843	-0.426659	-0.677142	-0.574495	-0.782454	-0.922513	-1.11922
S_HDL_CE_pct	-0.534984	-0.429376	-0.724342	-0.646052	-0.874018	-1.06411	-1.32693
S_HDL_FC_pct	0.0343896301371058	0.0320314742718121	0.211364156189805	0.257881142960484	0.426638779523729	0.64322249741165	0.874051901740301
S_HDL_PL_pct	0.514409409993315	0.411336910257972	0.60933916553444	0.575849187644601	0.954678751500079	0.95374544571197	1.00850094979726
S_HDL_TG_pct	0.273093117879136	0.237441119684275	0.382563098200141	0.341609917313334	0.283653457882982	0.483069585506736	0.643471199674784
S_LDL_C_pct	-0.311077	-0.379625	-0.64178	-0.49736	-0.709339	-0.971053	-1.25857
S_LDL_CE_pct	0.0338746655308273	-0.0919757	-0.111518	-0.0921878	-0.247008	-0.494333	-0.731974
S_LDL_FC_pct	-0.326231	-0.332289	-0.489293	-0.359424	-0.330289	-0.477367	-0.42874
S_LDL_PL_pct	-0.0525433	0.0786281736526701	0.0915658521253958	0.102037996544117	0.226672512972547	0.548146902694171	0.766276235919017
S_LDL_TG_pct	0.371611258087554	0.358233342728028	0.566703194534277	0.393170123750926	0.439591904957714	0.600538377294257	0.575985222345209
S_VLDL_C_pct	-0.176076	-0.188013	-0.320052	-0.174448	-0.130825	-0.137363	0.252485698606757
S_VLDL_CE_pct	-0.0720073	-0.0950023	-0.190697	-0.0466395	0.0430570220554213	0.0988028595329054	0.586249488267023
S_VLDL_FC_pct	-0.28962	-0.284935	-0.445379	-0.321319	-0.336372	-0.428867	-0.208207
S_VLDL_PL_pct	-0.288543	-0.299547	-0.451881	-0.343684	-0.388733	-0.431964	-0.254773
S_VLDL_TG_pct	0.221137299560258	0.225580602400163	0.372466397115598	0.230384653909871	0.212294904600819	0.242790274377901	-0.101
XL_HDL_C_pct	-0.366282	-0.40157	-0.562931	-0.478607	-0.735143	-0.842604	-0.833449
XL_HDL_CE_pct	-0.374101	-0.400961	-0.560049	-0.472095	-0.561084	-0.779414	-0.715517
XL_HDL_FC_pct	-0.137495	-0.132823	-0.244661	-0.158526	-0.467462	-0.379288	-0.52559
XL_HDL_PL_pct	0.264817404588739	0.23059775620719	0.36883797760385	0.358315390042127	0.675904107211099	0.66900323862348	0.874763738154692
XL_HDL_TG_pct	0.114164981420683	0.073872636555922	0.131771162346775	0.0338346672426367	-0.14437	-0.0483195	-0.359069
XL_VLDL_C_pct	-0.128258	-0.103719	-0.181551	0.0793659471922615	0.24737663277764	0.333049521741604	0.70705773743417
XL_VLDL_CE_pct	-0.15119	-0.13909	-0.21938	0.000970839245330091	0.181160533810008	0.251504774259322	0.55420551755072
XL_VLDL_FC_pct	0.00713707511566535	0.0507476493054637	0.0200261271403417	0.136248583436728	0.424319693196427	0.593809828549164	1.09841818371032
XL_VLDL_PL_pct	0.112220946978678	0.076928229712088	0.0937870464861715	0.236752174858477	0.379131464319677	0.426117903010984	0.99961809418468
XL_VLDL_TG_pct	0.109804581246746	0.0649969975021859	0.14543728969917	-0.0605971	-0.302678	-0.436066	-0.831181
XS_VLDL_C_pct	-0.205699	-0.240279	-0.337136	-0.232691	-0.156113	-0.298845	-0.130828
XS_VLDL_CE_pct	-0.189161	-0.233602	-0.324564	-0.215403	-0.140869	-0.295258	-0.170056
XS_VLDL_FC_pct	-0.231253	-0.226192	-0.28098	-0.261833	-0.198251	-0.226322	0.181921150246499
XS_VLDL_PL_pct	0.151664948748333	0.202388386407985	0.295812401571844	0.265217579480595	0.330911815044238	0.728927703848444	0.905376694708103
XS_VLDL_TG_pct	0.199299235340103	0.224605210817205	0.297899583789685	0.201498419143883	0.100081159282688	0.178292367150924	-0.0663512
XXL_VLDL_C_pct	-0.0477205	-0.0277299	-0.0897025	0.131113941587358	0.209544539086681	0.215441796860707	0.441416141198131
XXL_VLDL_CE_pct	-0.101834	-0.0628712	-0.0956417	0.122567851902946	0.192830225315885	0.236869576953063	0.368559515387418
XXL_VLDL_FC_pct	-0.00837064	0.0010725943581535	-0.0279697	0.0617924068333389	0.242243382614232	0.122845916227694	0.456850771583593
XXL_VLDL_PL_pct	0.134751226863076	0.0806501186793725	0.106869438842781	0.218585199946429	0.358031679416452	0.190116361116211	0.594380898937096
XXL_VLDL_TG_pct	-0.0135354	-0.00499493	0.0254288336269544	-0.170445	-0.244378	-0.117994	-0.481948
HDL_L	0.185086588404895	0.0637457485120555	0.144262035070258	0.0833483939748733	0.304893656255228	0.0559574974827729	0.0550062220599681
LDL_L	-0.153416	-0.262027	-0.328623	-0.310572	-0.560467	-0.607185	-0.700426
Total_L	0.0453588452556775	-0.0717374	-0.0519614	-0.120669	-0.259401	-0.329639	-0.482171
VLDL_L	0.0720957741627292	0.00235879079521532	0.0443116492704985	-0.0666858	-0.278185	-0.226473	-0.487393
HDL_TG	0.372811385738371	0.247389249692714	0.465405462842157	0.318566808432346	0.404098072147686	0.386365173232538	0.344007472143155
LDL_TG	0.289530703720137	0.20563368241463	0.317362291185892	0.237349234262087	0.194499736206216	0.311542753947758	0.414320733766546
Total_TG	0.136064800128268	0.078695699301355	0.168923353461795	0.0168530657960248	-0.147672	-0.0985754	-0.392624
VLDL_TG	0.0876546111046886	0.0424325594536321	0.103672256824913	-0.0569149	-0.259088	-0.229495	-0.589608
Ala_by_Gln	0.197843263050303	0.125565790308346	0.279320869747016	0.31497685150163	0.254334085849005	0.451282650547548	0.239102040836117
Ala_by_Gly	0.144433301716213	0.180415325851401	0.141888073236361	0.139767578187069	0.130743566303506	0.134467145155158	-0.0145464
Ala_by_His	0.125186888511599	0.168175294781252	0.133701641237274	0.0879020624040812	0.195153436532932	0.267667124468595	0.0393034972301907
Ala_by_Phe	-0.0894785	-0.0705095	0.0322771681120937	-0.156405	-0.133928	-0.031004	-0.411326
Ala_by_Tyr	-0.227402	-0.134681	-0.141381	-0.241741	-0.31876	-0.210052	-0.575534
Ala_by_Ile	-0.0124548	0.0968473241059101	0.0992110743836928	0.0680825621475329	0.367270562356708	0.459822339359266	0.46970894441679
Ala_by_Leu	0.0355482061675229	0.145031779192971	0.159651867485682	0.11902262102068	0.416529502633728	0.519527446410947	0.601798422172915
Ala_by_Val	0.0363399230391061	0.134664358919547	0.133739727961808	0.118885489643955	0.398779468237844	0.386809215552498	0.532818697847305
Ala_by_Pyruvate	0.131124748557205	0.0187278396926034	0.0439404481108912	-0.0228417	0.098538643777336	0.0341495721458449	0.052709299953324
Gln_by_Gly	0.0155502136579476	0.0830511997944691	-0.0400837	-0.119555	-0.140271	-0.21463	-0.167956
Gln_by_His	-0.0818943	0.0676843076835834	-0.160835	-0.283211	-0.212311	-0.268686	-0.224183
Gln_by_Phe	-0.250811	-0.18588	-0.254065	-0.474293	-0.484396	-0.572349	-0.712785
Gln_by_Tyr	-0.423566	-0.242435	-0.431223	-0.620263	-0.685921	-0.696634	-0.91939
Gln_by_Ile	-0.12397	0.0146699309867942	-0.0902587	-0.141887	0.120315820387838	0.107925863630609	0.363318594537555
Gln_by_Leu	-0.121862	0.0595882266336223	-0.0733807	-0.126958	0.0471449271332279	0.12302355907065	0.34859137779342
Gln_by_Val	-0.163757	0.0128264400247426	-0.131556	-0.20597	0.0252623492244178	0.0136199348766713	0.381063169656145
Gln_by_Pyruvate	0.013115219449544	-0.0137894	-0.0983863	-0.165549	-0.12299	-0.214657	-0.0223699
Gly_by_His	-0.108484	-0.0503548	-0.113395	-0.0804255	-0.073428	0.044470502757549	0.0008356115239424
Gly_by_Phe	-0.203521	-0.18295	-0.1764	-0.234826	-0.23353	-0.160101	-0.326176
Gly_by_Tyr	-0.280245	-0.172385	-0.261819	-0.277027	-0.360667	-0.240831	-0.453925
Gly_by_Ile	-0.130591	-0.0482609	-0.0826642	-0.0465349	0.132197297987601	0.214943945225968	0.337742702322244
Gly_by_Val	-0.130505	-0.0534263	-0.0828167	-0.0447867	0.093502332034172	0.160659242547201	0.283836801754485
Gly_by_LA	-0.0925049	-0.0441131	-0.0289082	-0.0214924	0.0710826941579082	0.176691685826168	0.212515233914578
Gly_by_Citrate	-0.18471	-0.164611	-0.267136	-0.275555	-0.24165	-0.282283	-0.31913
Gly_by_Pyruvate	-0.0139662	-0.0959407	-0.0953798	-0.1098	0.0065632041232737	-0.0550865	0.0135960963117348
His_by_Phe	-0.187361	-0.214641	-0.148848	-0.29718	-0.389346	-0.346964	-0.602627
His_by_Tyr	-0.382564	-0.294114	-0.334376	-0.409845	-0.624949	-0.54252	-0.781642
His_by_Ile	-0.0835534	-0.0162806	-0.0149177	0.0437912695009528	0.276285460166437	0.274733864979186	0.494767714376346
His_by_Val	-0.101993	-0.0400808	-0.0118056	0.0267477145375652	0.195486496394543	0.223566707018458	0.608873947501957
His_by_Citrate	-0.187417	-0.187094	-0.268669	-0.343832	-0.34074	-0.519291	-0.47715
His_by_Pyruvate	0.0809373828520798	-0.0739735	-0.0513059	-0.060586	0.0541213640979644	-0.0539297	0.0834906751067019
Phe_by_Tyr	-0.247679	-0.132182	-0.225683	-0.172701	-0.310479	-0.285147	-0.310576
Phe_by_Ile	0.0613856671927692	0.18426731676644	0.120185815283446	0.351298114431242	0.550094818244486	0.655013388193585	0.941355441373223
Phe_by_Leu	0.133082612476176	0.255356652646481	0.161145946853971	0.374449392451004	0.666419952445151	0.678852091269488	0.986693584182004
Phe_by_Val	0.128430869470949	0.265780797329045	0.173955472669618	0.426218800040471	0.682704359743024	0.649369383363007	1.07473488537952
Phe_by_Citrate	0.0232349643792011	0.0407107416780344	-0.104987	-0.0396232	0.0378047329510992	-0.113637	0.0373721943060657
Phe_by_Pyruvate	0.208658056442974	0.108482733170883	0.0428487167250106	0.170645713449871	0.190590252534968	0.150512188185957	0.466869098299539
Tyr_by_Ile	0.263220558592095	0.264735097508229	0.336694040960081	0.382377134708526	0.841044383524765	0.756456774182162	1.03818115444184
Tyr_by_Val	0.423047437381222	0.347556134951971	0.492181290726483	0.593395418757059	1.0532343032717	0.938380417251468	1.08882937221448
Tyr_by_Citrate	0.191430140855944	0.154426111941101	0.0929307618296665	0.134729504685814	0.293690968219948	0.0753545754598647	0.290258618412574
Tyr_by_Pyruvate	0.275809223165123	0.136245584810608	0.168249973110641	0.276852782264873	0.41610092877254	0.309813441905504	0.638411251777056
Ile_by_Leu	0.0711947284172714	0.0572491514368396	0.097031269091067	0.146621915092137	-0.0571536	0.0510877544998562	0.0616384567946156
Ile_by_Val	0.0384847348900586	-0.0317351	0.0186985558190353	0.00992591519542108	-0.166788	-0.126831	-0.198571
Ile_by_Citrate	-0.0161398	-0.10958	-0.15636	-0.230256	-0.405564	-0.504809	-0.606067
Ile_by_Pyruvate	0.13192970884688	-0.021525	0.00967559316083403	0.00978412123590185	-0.136593	-0.192591	-0.246897
Leu_by_Val	-0.0192125	-0.0940313	-0.086784	-0.113956	-0.159758	-0.249614	-0.340428
Val_by_Pyruvate	0.120508600048534	-0.0339402	-0.0380489	-0.0440884	-0.0905628	-0.158385	-0.204207
Total_C_by_bOHbutyrate	0.0301738958077691	-0.0565356	-0.129102	-0.138591	0.00154554370805859	-0.121	0.116514418004352
Total_C_by_ApoA1	-0.21026	-0.232939	-0.336784	-0.271223	-0.529076	-0.426572	-0.351157
Total_C_by_Phosphatidylc	-0.448294	-0.406166	-0.579802	-0.477156	-0.716587	-0.697545	-0.629209
Total_C_by_Total_TG	-0.148911	-0.149094	-0.198223	-0.115116	0.0284770802838694	-0.0336232	0.110609753638407
DHA_by_LA	-0.111691	-0.120772	-0.089778	-0.180332	-0.21532	-0.154239	-0.238478
LA_by_Phosphatidylc	-0.338672	-0.271221	-0.39259	-0.30099	-0.535039	-0.418087	-0.516422
LA_by_Total_TG	-0.156226	-0.148141	-0.183167	-0.0897038	0.0942691399899859	0.0308567250548698	0.184709247060506
Citrate_by_Glucose	-0.0921679	-0.0942776	-0.0211476	0.0415002144989284	-0.0274057	0.037835401028852	0.127195305118925
Glucose_by_bOHbutyrate	0.245193463843687	0.147133498402715	0.142280791751446	0.0741956181826712	0.182420936101607	0.202598777422764	0.424078208396863
Glucose_by_Sphingomyelins	0.161862198922953	0.254843979186264	0.195579345184022	0.258709886603959	0.250560566475386	0.285639964624941	0.444937024122455
Lactate_by_Pyruvate	0.0673710725736117	0.0104687757688538	-0.0148451	-0.0133681	0.0263814898250676	-0.0732804	-0.197147
bOHbutyrate_by_Phosphatidylc	-0.0374034	0.0017876788920485	-0.029688	0.0437375741429344	-0.11904	0.0295747253621948	-0.268695
ApoA1_by_Total_TG	-0.0536309	-0.0527459	-0.0665317	-0.0149077	0.197730297490964	0.0997105996863902	0.228351359501774
ApoB_by_Total_TG	-0.202484	-0.183437	-0.261881	-0.150006	-0.0465844	-0.0334437	0.173088861692325
Cholines_by_Phosphatidylc	-0.368401	-0.238242	-0.441235	-0.312957	-0.498584	-0.384699	-0.394001
Phosphatidylc_by_Sphingomyelins	0.36168950417315	0.276367967067606	0.425732310188379	0.282469268319216	0.379805511050559	0.244726400644626	0.0190308563844997
Phosphatidylc_by_Total_TG	-0.0354485	-0.0512019	-0.0613252	0.00178358891414425	0.221386702345151	0.128939893634943	0.317075528984148

## Sheet: Extended Fig5c
Disease	Metabolite	x	y
E4_FH	M_LDL_TG_pct	-13.5	0.0489185634486852
E4_FH	M_LDL_TG_pct	-11	0.00427694760997567
E4_FH	M_LDL_TG_pct	-9	0.0438336083840815
E4_FH	M_LDL_TG_pct	-7	0.059314237302679
E4_FH	M_LDL_TG_pct	-5	0.0604787013633998
E4_FH	M_LDL_TG_pct	-3	0.0773634217248825
E4_FH	M_LDL_TG_pct	-1	0.0659701783455513
E4_FH	S_HDL_C_pct	-13.5	-0.0600127
E4_FH	S_HDL_C_pct	-11	-0.0365998
E4_FH	S_HDL_C_pct	-9	-0.0662036
E4_FH	S_HDL_C_pct	-7	-0.0713815
E4_FH	S_HDL_C_pct	-5	-0.0736434
E4_FH	S_HDL_C_pct	-3	-0.0770959
E4_FH	S_HDL_C_pct	-1	-0.074742
E4_FH	S_HDL_CE_pct	-13.5	-0.0947198
E4_FH	S_HDL_CE_pct	-11	-0.0631854
E4_FH	S_HDL_CE_pct	-9	-0.100941
E4_FH	S_HDL_CE_pct	-7	-0.106571
E4_FH	S_HDL_CE_pct	-5	-0.109146
E4_FH	S_HDL_CE_pct	-3	-0.110198
E4_FH	S_HDL_CE_pct	-1	-0.10442
E4_FH	S_HDL_PL_pct	-13.5	-0.0927126
E4_FH	S_HDL_PL_pct	-11	-0.082732
E4_FH	S_HDL_PL_pct	-9	-0.0851999
E4_FH	S_HDL_PL_pct	-7	-0.0593045
E4_FH	S_HDL_PL_pct	-5	-0.0724835
E4_FH	S_HDL_PL_pct	-3	-0.0416971
E4_FH	S_HDL_PL_pct	-1	-0.0102626
E4_HYPERCHOL	M_LDL_TG_pct	-13.5	0.0489185634486852
E4_HYPERCHOL	M_LDL_TG_pct	-11	0.00427694760997567
E4_HYPERCHOL	M_LDL_TG_pct	-9	0.0438336083840815
E4_HYPERCHOL	M_LDL_TG_pct	-7	0.059314237302679
E4_HYPERCHOL	M_LDL_TG_pct	-5	0.0604787013633998
E4_HYPERCHOL	M_LDL_TG_pct	-3	0.0773634217248825
E4_HYPERCHOL	M_LDL_TG_pct	-1	0.0659701783455513
E4_HYPERCHOL	S_HDL_C_pct	-13.5	-0.0600127
E4_HYPERCHOL	S_HDL_C_pct	-11	-0.0365998
E4_HYPERCHOL	S_HDL_C_pct	-9	-0.0662036
E4_HYPERCHOL	S_HDL_C_pct	-7	-0.0713815
E4_HYPERCHOL	S_HDL_C_pct	-5	-0.0736434
E4_HYPERCHOL	S_HDL_C_pct	-3	-0.0770959
E4_HYPERCHOL	S_HDL_C_pct	-1	-0.074742
E4_HYPERCHOL	S_HDL_CE_pct	-13.5	-0.0947198
E4_HYPERCHOL	S_HDL_CE_pct	-11	-0.0631854
E4_HYPERCHOL	S_HDL_CE_pct	-9	-0.100941
E4_HYPERCHOL	S_HDL_CE_pct	-7	-0.106571
E4_HYPERCHOL	S_HDL_CE_pct	-5	-0.109146
E4_HYPERCHOL	S_HDL_CE_pct	-3	-0.110198
E4_HYPERCHOL	S_HDL_CE_pct	-1	-0.10442
E4_HYPERCHOL	S_HDL_PL_pct	-13.5	-0.0927126
E4_HYPERCHOL	S_HDL_PL_pct	-11	-0.082732
E4_HYPERCHOL	S_HDL_PL_pct	-9	-0.0851999
E4_HYPERCHOL	S_HDL_PL_pct	-7	-0.0593045
E4_HYPERCHOL	S_HDL_PL_pct	-5	-0.0724835
E4_HYPERCHOL	S_HDL_PL_pct	-3	-0.0416971
E4_HYPERCHOL	S_HDL_PL_pct	-1	-0.0102626
E4_HYPERLIPNAS	M_LDL_TG_pct	-13.5	-0.00435855
E4_HYPERLIPNAS	M_LDL_TG_pct	-11	0.0559205953081137
E4_HYPERLIPNAS	M_LDL_TG_pct	-9	0.0635801688899638
E4_HYPERLIPNAS	M_LDL_TG_pct	-7	0.0602155400892482
E4_HYPERLIPNAS	M_LDL_TG_pct	-5	0.0543032112219255
E4_HYPERLIPNAS	M_LDL_TG_pct	-3	0.0929419482295797
E4_HYPERLIPNAS	M_LDL_TG_pct	-1	0.164075801066122
E4_HYPERLIPNAS	S_HDL_C_pct	-13.5	-0.06296
E4_HYPERLIPNAS	S_HDL_C_pct	-11	-0.075875
E4_HYPERLIPNAS	S_HDL_C_pct	-9	-0.0761891
E4_HYPERLIPNAS	S_HDL_C_pct	-7	-0.0144232
E4_HYPERLIPNAS	S_HDL_C_pct	-5	-0.0700861
E4_HYPERLIPNAS	S_HDL_C_pct	-3	-0.0684183
E4_HYPERLIPNAS	S_HDL_C_pct	-1	-0.0885422
E4_HYPERLIPNAS	S_HDL_CE_pct	-13.5	-0.0995207
E4_HYPERLIPNAS	S_HDL_CE_pct	-11	-0.122231
E4_HYPERLIPNAS	S_HDL_CE_pct	-9	-0.12394
E4_HYPERLIPNAS	S_HDL_CE_pct	-7	-0.0529769
E4_HYPERLIPNAS	S_HDL_CE_pct	-5	-0.115062
E4_HYPERLIPNAS	S_HDL_CE_pct	-3	-0.106796
E4_HYPERLIPNAS	S_HDL_CE_pct	-1	-0.12258
E4_HYPERLIPNAS	S_HDL_PL_pct	-13.5	-0.0402194
E4_HYPERLIPNAS	S_HDL_PL_pct	-11	-0.0479397
E4_HYPERLIPNAS	S_HDL_PL_pct	-9	-0.046866
E4_HYPERLIPNAS	S_HDL_PL_pct	-7	-0.0655195
E4_HYPERLIPNAS	S_HDL_PL_pct	-5	-0.0215735
E4_HYPERLIPNAS	S_HDL_PL_pct	-3	-0.0148003
E4_HYPERLIPNAS	S_HDL_PL_pct	-1	0.0118558016156761
E4_LIPOPROT	M_LDL_TG_pct	-13.5	0.0468847814051841
E4_LIPOPROT	M_LDL_TG_pct	-11	0.0189478394638703
E4_LIPOPROT	M_LDL_TG_pct	-9	0.0564427628403515
E4_LIPOPROT	M_LDL_TG_pct	-7	0.0607548453242959
E4_LIPOPROT	M_LDL_TG_pct	-5	0.0804790212468154
E4_LIPOPROT	M_LDL_TG_pct	-3	0.0754985032254577
E4_LIPOPROT	M_LDL_TG_pct	-1	0.0648208614915862
E4_LIPOPROT	S_HDL_C_pct	-13.5	-0.0645781
E4_LIPOPROT	S_HDL_C_pct	-11	-0.0510521
E4_LIPOPROT	S_HDL_C_pct	-9	-0.0868775
E4_LIPOPROT	S_HDL_C_pct	-7	-0.0678666
E4_LIPOPROT	S_HDL_C_pct	-5	-0.0969145
E4_LIPOPROT	S_HDL_C_pct	-3	-0.0783733
E4_LIPOPROT	S_HDL_C_pct	-1	-0.074904
E4_LIPOPROT	S_HDL_CE_pct	-13.5	-0.0934024
E4_LIPOPROT	S_HDL_CE_pct	-11	-0.0757897
E4_LIPOPROT	S_HDL_CE_pct	-9	-0.122158
E4_LIPOPROT	S_HDL_CE_pct	-7	-0.102348
E4_LIPOPROT	S_HDL_CE_pct	-5	-0.136558
E4_LIPOPROT	S_HDL_CE_pct	-3	-0.108665
E4_LIPOPROT	S_HDL_CE_pct	-1	-0.0986881
E4_LIPOPROT	S_HDL_PL_pct	-13.5	-0.0893303
E4_LIPOPROT	S_HDL_PL_pct	-11	-0.0771042
E4_LIPOPROT	S_HDL_PL_pct	-9	-0.071086
E4_LIPOPROT	S_HDL_PL_pct	-7	-0.0703641
E4_LIPOPROT	S_HDL_PL_pct	-5	-0.0499124
E4_LIPOPROT	S_HDL_PL_pct	-3	-0.0450004
E4_LIPOPROT	S_HDL_PL_pct	-1	-0.0145881
E4_METABOLIA	M_LDL_TG_pct	-13.5	0.091417894062445
E4_METABOLIA	M_LDL_TG_pct	-11	0.0788375360772215
E4_METABOLIA	M_LDL_TG_pct	-9	0.112743447825758
E4_METABOLIA	M_LDL_TG_pct	-7	0.126639154508502
E4_METABOLIA	M_LDL_TG_pct	-5	0.150547702937422
E4_METABOLIA	M_LDL_TG_pct	-3	0.115839216058128
E4_METABOLIA	M_LDL_TG_pct	-1	0.125138752044711
E4_METABOLIA	S_HDL_C_pct	-13.5	-0.0962044
E4_METABOLIA	S_HDL_C_pct	-11	-0.083701
E4_METABOLIA	S_HDL_C_pct	-9	-0.10993
E4_METABOLIA	S_HDL_C_pct	-7	-0.132768
E4_METABOLIA	S_HDL_C_pct	-5	-0.146432
E4_METABOLIA	S_HDL_C_pct	-3	-0.120096
E4_METABOLIA	S_HDL_C_pct	-1	-0.119538
E4_METABOLIA	S_HDL_CE_pct	-13.5	-0.108992
E4_METABOLIA	S_HDL_CE_pct	-11	-0.0960582
E4_METABOLIA	S_HDL_CE_pct	-9	-0.135059
E4_METABOLIA	S_HDL_CE_pct	-7	-0.152765
E4_METABOLIA	S_HDL_CE_pct	-5	-0.180407
E4_METABOLIA	S_HDL_CE_pct	-3	-0.142629
E4_METABOLIA	S_HDL_CE_pct	-1	-0.144261
E4_METABOLIA	S_HDL_PL_pct	-13.5	-0.0206449
E4_METABOLIA	S_HDL_PL_pct	-11	-0.0228214
E4_METABOLIA	S_HDL_PL_pct	-9	-0.00544924
E4_METABOLIA	S_HDL_PL_pct	-7	0.00808341543893762
E4_METABOLIA	S_HDL_PL_pct	-5	0.00916083561382246
E4_METABOLIA	S_HDL_PL_pct	-3	0.0161950066816408
E4_METABOLIA	S_HDL_PL_pct	-1	0.0165127473142421
H8_HL_CON_NAS	M_LDL_TG_pct	-13.5	-0.148384
H8_HL_CON_NAS	M_LDL_TG_pct	-11	-0.0304726
H8_HL_CON_NAS	M_LDL_TG_pct	-9	-0.0630234
H8_HL_CON_NAS	M_LDL_TG_pct	-7	-0.10316
H8_HL_CON_NAS	M_LDL_TG_pct	-5	-0.0310758
H8_HL_CON_NAS	M_LDL_TG_pct	-3	-0.226458
H8_HL_CON_NAS	M_LDL_TG_pct	-1	0.0667282403492852
H8_HL_CON_NAS	S_HDL_C_pct	-13.5	0.00804784148596542
H8_HL_CON_NAS	S_HDL_C_pct	-11	-0.155861
H8_HL_CON_NAS	S_HDL_C_pct	-9	0.0802873299288558
H8_HL_CON_NAS	S_HDL_C_pct	-7	5.16842346776956e-05
H8_HL_CON_NAS	S_HDL_C_pct	-5	-0.0393624
H8_HL_CON_NAS	S_HDL_C_pct	-3	0.252882129136699
H8_HL_CON_NAS	S_HDL_C_pct	-1	-0.156337
H8_HL_CON_NAS	S_HDL_CE_pct	-13.5	0.00726719095460809
H8_HL_CON_NAS	S_HDL_CE_pct	-11	-0.101543
H8_HL_CON_NAS	S_HDL_CE_pct	-9	0.0218810371698722
H8_HL_CON_NAS	S_HDL_CE_pct	-7	0.0784521254524787
H8_HL_CON_NAS	S_HDL_CE_pct	-5	-0.00561538
H8_HL_CON_NAS	S_HDL_CE_pct	-3	0.224511262670203
H8_HL_CON_NAS	S_HDL_CE_pct	-1	-0.124561
H8_HL_CON_NAS	S_HDL_PL_pct	-13.5	-0.0758823
H8_HL_CON_NAS	S_HDL_PL_pct	-11	0.135923145642363
H8_HL_CON_NAS	S_HDL_PL_pct	-9	-0.0866084
H8_HL_CON_NAS	S_HDL_PL_pct	-7	-0.128192
H8_HL_CON_NAS	S_HDL_PL_pct	-5	-0.0151045
H8_HL_CON_NAS	S_HDL_PL_pct	-3	-0.161178
H8_HL_CON_NAS	S_HDL_PL_pct	-1	-0.0547573
I9_CHD	M_LDL_TG_pct	-13.5	0.0284841953294884
I9_CHD	M_LDL_TG_pct	-11	0.0125912658551006
I9_CHD	M_LDL_TG_pct	-9	0.00361924427270388
I9_CHD	M_LDL_TG_pct	-7	0.105702675698988
I9_CHD	M_LDL_TG_pct	-5	0.075268235332538
I9_CHD	M_LDL_TG_pct	-3	0.0775141741312236
I9_CHD	M_LDL_TG_pct	-1	0.0579278659430341
I9_CHD	S_HDL_C_pct	-13.5	-0.062651
I9_CHD	S_HDL_C_pct	-11	-0.0210242
I9_CHD	S_HDL_C_pct	-9	-0.0292381
I9_CHD	S_HDL_C_pct	-7	-0.0653639
I9_CHD	S_HDL_C_pct	-5	-0.0822156
I9_CHD	S_HDL_C_pct	-3	-0.085647
I9_CHD	S_HDL_C_pct	-1	-0.0506558
I9_CHD	S_HDL_CE_pct	-13.5	-0.0750967
I9_CHD	S_HDL_CE_pct	-11	-0.0502733
I9_CHD	S_HDL_CE_pct	-9	-0.0425673
I9_CHD	S_HDL_CE_pct	-7	-0.0993343
I9_CHD	S_HDL_CE_pct	-5	-0.124209
I9_CHD	S_HDL_CE_pct	-3	-0.128484
I9_CHD	S_HDL_CE_pct	-1	-0.0810403
I9_CHD	S_HDL_PL_pct	-13.5	-0.0514529
I9_CHD	S_HDL_PL_pct	-11	-0.0853177
I9_CHD	S_HDL_PL_pct	-9	-0.10167
I9_CHD	S_HDL_PL_pct	-7	-0.0870024
I9_CHD	S_HDL_PL_pct	-5	-0.0734094
I9_CHD	S_HDL_PL_pct	-3	-0.115693
I9_CHD	S_HDL_PL_pct	-1	-0.128539
I9_MI_STRICT	M_LDL_TG_pct	-13.5	0.0326463046113332
I9_MI_STRICT	M_LDL_TG_pct	-11	0.0362870172577955
I9_MI_STRICT	M_LDL_TG_pct	-9	0.0190510310155927
I9_MI_STRICT	M_LDL_TG_pct	-7	0.0835186534007307
I9_MI_STRICT	M_LDL_TG_pct	-5	0.092919840861311
I9_MI_STRICT	M_LDL_TG_pct	-3	0.05023017543407
I9_MI_STRICT	M_LDL_TG_pct	-1	0.0831815078689914
I9_MI_STRICT	S_HDL_C_pct	-13.5	-0.0610749
I9_MI_STRICT	S_HDL_C_pct	-11	-0.0413573
I9_MI_STRICT	S_HDL_C_pct	-9	-0.0186561
I9_MI_STRICT	S_HDL_C_pct	-7	-0.0623085
I9_MI_STRICT	S_HDL_C_pct	-5	-0.118377
I9_MI_STRICT	S_HDL_C_pct	-3	-0.0691649
I9_MI_STRICT	S_HDL_C_pct	-1	-0.0722979
I9_MI_STRICT	S_HDL_CE_pct	-13.5	-0.0770877
I9_MI_STRICT	S_HDL_CE_pct	-11	-0.0754271
I9_MI_STRICT	S_HDL_CE_pct	-9	-0.0436755
I9_MI_STRICT	S_HDL_CE_pct	-7	-0.0852068
I9_MI_STRICT	S_HDL_CE_pct	-5	-0.162962
I9_MI_STRICT	S_HDL_CE_pct	-3	-0.117935
I9_MI_STRICT	S_HDL_CE_pct	-1	-0.105102
I9_MI_STRICT	S_HDL_PL_pct	-13.5	-0.0542116
I9_MI_STRICT	S_HDL_PL_pct	-11	-0.0964596
I9_MI_STRICT	S_HDL_PL_pct	-9	-0.121025
I9_MI_STRICT	S_HDL_PL_pct	-7	-0.116796
I9_MI_STRICT	S_HDL_PL_pct	-5	-0.0898504
I9_MI_STRICT	S_HDL_PL_pct	-3	-0.133002
I9_MI_STRICT	S_HDL_PL_pct	-1	-0.152958
I9_NSTEMI	M_LDL_TG_pct	-13.5	0.101684190372747
I9_NSTEMI	M_LDL_TG_pct	-11	0.0689423659523074
I9_NSTEMI	M_LDL_TG_pct	-9	0.0622553552560199
I9_NSTEMI	M_LDL_TG_pct	-7	0.0516571090488199
I9_NSTEMI	M_LDL_TG_pct	-5	-0.0604657
I9_NSTEMI	M_LDL_TG_pct	-3	0.180811428207496
I9_NSTEMI	M_LDL_TG_pct	-1	0.217115475244504
I9_NSTEMI	S_HDL_C_pct	-13.5	-0.132556
I9_NSTEMI	S_HDL_C_pct	-11	-0.0908931
I9_NSTEMI	S_HDL_C_pct	-9	-0.0143969
I9_NSTEMI	S_HDL_C_pct	-7	-0.00165581
I9_NSTEMI	S_HDL_C_pct	-5	-0.0540798
I9_NSTEMI	S_HDL_C_pct	-3	-0.163032
I9_NSTEMI	S_HDL_C_pct	-1	-0.0776664
I9_NSTEMI	S_HDL_CE_pct	-13.5	-0.139178
I9_NSTEMI	S_HDL_CE_pct	-11	-0.132948
I9_NSTEMI	S_HDL_CE_pct	-9	-0.0329659
I9_NSTEMI	S_HDL_CE_pct	-7	-0.0234626
I9_NSTEMI	S_HDL_CE_pct	-5	-0.128221
I9_NSTEMI	S_HDL_CE_pct	-3	-0.227811
I9_NSTEMI	S_HDL_CE_pct	-1	-0.139586
I9_NSTEMI	S_HDL_PL_pct	-13.5	0.0397184625986053
I9_NSTEMI	S_HDL_PL_pct	-11	-0.0407691
I9_NSTEMI	S_HDL_PL_pct	-9	-0.123175
I9_NSTEMI	S_HDL_PL_pct	-7	-0.107584
I9_NSTEMI	S_HDL_PL_pct	-5	-0.175479
I9_NSTEMI	S_HDL_PL_pct	-3	0.0959702605401019
I9_NSTEMI	S_HDL_PL_pct	-1	-0.0807402
I9_STEMI	M_LDL_TG_pct	-13.5	-0.0813717
I9_STEMI	M_LDL_TG_pct	-11	0.0147067446684287
I9_STEMI	M_LDL_TG_pct	-9	-0.0589174
I9_STEMI	M_LDL_TG_pct	-7	0.0172167681169206
I9_STEMI	M_LDL_TG_pct	-5	-0.0139701
I9_STEMI	M_LDL_TG_pct	-3	-0.0211576
I9_STEMI	M_LDL_TG_pct	-1	-0.0307384
I9_STEMI	S_HDL_C_pct	-13.5	0.0722459630633638
I9_STEMI	S_HDL_C_pct	-11	0.0362763808118487
I9_STEMI	S_HDL_C_pct	-9	0.0169026360907951
I9_STEMI	S_HDL_C_pct	-7	0.0151697448611286
I9_STEMI	S_HDL_C_pct	-5	-0.0727019
I9_STEMI	S_HDL_C_pct	-3	-0.120696
I9_STEMI	S_HDL_C_pct	-1	-0.0220397
I9_STEMI	S_HDL_CE_pct	-13.5	0.0205567478278216
I9_STEMI	S_HDL_CE_pct	-11	0.00140754928292366
I9_STEMI	S_HDL_CE_pct	-9	-0.0227419
I9_STEMI	S_HDL_CE_pct	-7	-0.0140227
I9_STEMI	S_HDL_CE_pct	-5	-0.0973448
I9_STEMI	S_HDL_CE_pct	-3	-0.192718
I9_STEMI	S_HDL_CE_pct	-1	-0.0445943
I9_STEMI	S_HDL_PL_pct	-13.5	-0.26008
I9_STEMI	S_HDL_PL_pct	-11	-0.163417
I9_STEMI	S_HDL_PL_pct	-9	-0.180165
I9_STEMI	S_HDL_PL_pct	-7	-0.144185
I9_STEMI	S_HDL_PL_pct	-5	-0.133936
I9_STEMI	S_HDL_PL_pct	-3	-0.0875164
I9_STEMI	S_HDL_PL_pct	-1	-0.253029

## Sheet: Extended Fig5d
Metabolite	(-15,-12]	(-12,-10]	(-10,-8]	(-8,-6]	(-6,-4]	(-4,-2]	(-2,0]
Ala	-0.0404615	-0.0265696	-0.0254172	0.0657022833820347	0.0374038670054466	0.126370053305827	0.0589835257529901
Gln	0.171203211068027	-0.0495571	-0.148877	-0.0511433	-0.0453821	-0.107569	-0.136383
Gly	0.125076401573672	0.0207368687481416	-0.0985478	0.0224687046622052	0.0183436048518608	0.156149616839307	0.11706045300822
His	-0.0690571	-0.183454	-0.165676	-0.134563	0.0318261922009069	-0.179706	-0.177058
Phe	0.0202262601571037	0.150819677683287	-0.0187117	0.0474690168544049	0.114220808426196	0.13704643024582	0.237825493523415
Tyr	-0.0876208	-0.0238094	-0.0552762	-0.0153212	-0.0122503	0.00327137614036555	0.0204383771822405
Ile	-0.0351803	0.152354301159347	-0.0525762	0.00463676332020763	-0.0324615	-0.0528532	0.0309259094500811
Leu	-0.0683916	0.0278110644210316	-0.115761	-0.112185	-0.046467	-0.142777	-0.0268954
Total_BCAA	-0.0819526	0.0374378013675827	-0.11276	-0.102247	-0.0504925	-0.138795	-0.0334217
Val	-0.109338	0.00123421878954714	-0.106404	-0.132395	-0.0551934	-0.163333	-0.0680254
ApoB_by_ApoA1	-0.0327048	-0.128374	-0.152672	-0.0954805	-0.261237	-0.0681725	-0.221621
ApoA1	-0.0823395	-0.125967	-0.10656	-0.128394	-0.00227293	-0.267425	-0.171353
ApoB	-0.10463	-0.257125	-0.286788	-0.244088	-0.331247	-0.30854	-0.367999
Clinical_LDL_C	-0.143576	-0.358036	-0.37133	-0.363381	-0.422329	-0.41985	-0.501596
HDL_C	-0.0926374	-0.144111	-0.107809	-0.146272	-0.0313052	-0.221205	-0.175081
LDL_C	-0.109191	-0.338183	-0.363963	-0.337697	-0.383278	-0.413249	-0.462427
non_HDL_C	-0.128546	-0.299886	-0.327976	-0.298278	-0.358396	-0.378211	-0.436435
Remnant_C	-0.142811	-0.244429	-0.274137	-0.242322	-0.314984	-0.323466	-0.391487
Total_C	-0.150418	-0.32113	-0.329628	-0.318328	-0.329299	-0.420737	-0.456174
VLDL_C	-0.0568719	-0.128634	-0.175644	-0.109973	-0.215021	-0.190923	-0.248959
HDL_CE	-0.102876	-0.152646	-0.112519	-0.156009	-0.0430166	-0.225734	-0.185551
LDL_CE	-0.093323	-0.317853	-0.350763	-0.315303	-0.361135	-0.400497	-0.437328
Total_CE	-0.152992	-0.3308	-0.334666	-0.329109	-0.330814	-0.432712	-0.467301
VLDL_CE	-0.0852628	-0.15612	-0.199454	-0.150887	-0.249214	-0.218173	-0.294938
Omega_6_by_Omega_3	0.0915964879874335	0.0913267354589097	0.0877796201831649	0.0888318336660143	0.10038863830419	0.124024819974687	-0.0087282
PUFA_by_MUFA	-0.0234698	-0.166746	-0.135759	-0.232856	-0.194602	-0.105842	-0.25497
DHA_pct	-0.0630786	-0.162403	-0.117738	-0.203458	-0.171317	-0.0458162	-0.095931
LA_pct	0.0404024139824978	-0.174375	-0.124866	-0.164136	-0.224802	-0.0444292	-0.229889
MUFA_pct	0.0489361359048905	0.15836334798949	0.154250650519852	0.264928283304027	0.186511211228446	0.110295935650349	0.305177825841242
Omega_3_pct	-0.0592655	-0.131165	-0.146486	-0.163295	-0.127324	-0.135286	-0.0221908
Omega_6_pct	0.0273161254980745	-0.141668	-0.0922166	-0.165277	-0.133567	-0.0218819	-0.206748
PUFA_pct	-0.00161891	-0.173915	-0.127089	-0.230139	-0.184085	-0.0741585	-0.210454
SFA_pct	-0.0812957	0.0679479044761969	0.037904007416578	0.080482900841935	0.0935314464787673	-0.0112992	-0.00314547
DHA	-0.0832222	-0.182346	-0.160707	-0.211241	-0.172522	-0.163828	-0.138924
LA	-0.0209536	-0.214809	-0.205912	-0.139248	-0.182962	-0.261689	-0.269334
MUFA	0.0119947172187429	-0.0154871	-0.0494682	0.0823962551187103	0.0302876605143751	-0.12	0.0185477776127826
Omega_3	-0.0624669	-0.106363	-0.144608	-0.164748	-0.101699	-0.197342	-0.0930079
Omega_6	-0.0497314	-0.228365	-0.225307	-0.154971	-0.158464	-0.32516	-0.304552
PUFA	-0.0598732	-0.225253	-0.226456	-0.170489	-0.163206	-0.323852	-0.279923
SFA	-0.0263803	-0.0384551	-0.114293	0.010055334800163	-0.0277791	-0.196523	-0.102602
Total_FA	-0.0310174	-0.119697	-0.111939	-0.0228121	-0.0383564	-0.229487	-0.127472
Unsaturation	-0.0610259	-0.21489	-0.187476	-0.301954	-0.197642	-0.222026	-0.261813
Albumin	-0.1247	-0.398249	-0.309532	-0.406973	-0.262036	-0.4736	-0.482089
Creatinine	-0.0562019	-0.0257805	0.0135781106599383	0.0205667195061111	0.049443883006201	0.113571590624696	0.0415534709584758
HDL_FC	-0.0907294	-0.108443	-0.0857439	-0.116188	0.0104291398696022	-0.198016	-0.129527
LDL_FC	-0.147613	-0.378399	-0.38189	-0.38492	-0.424845	-0.429031	-0.512457
Total_FC	-0.142539	-0.289312	-0.309346	-0.283291	-0.317529	-0.380151	-0.418496
VLDL_FC	-0.0186188	-0.0889911	-0.137177	-0.0535184	-0.163983	-0.14883	-0.182043
Citrate	0.0720169872451741	-0.0255969	-0.0843613	-0.0387069	0.00271625213352082	-0.103948	-0.00414013
Glucose	0.0199430677294607	-0.160775	-0.109911	-0.202258	-0.0396773	-0.148679	-0.00649699
Lactate	0.0613984581826278	0.125659154811911	0.0878948265862303	0.182686446528106	0.220606664120822	0.201612403440044	0.0994024977680914
Pyruvate	0.0228307485156514	0.00335866788000959	0.128900958402254	0.0820522646174714	0.018485185384618	0.0578221073322736	-0.0310718
GlycA	0.28455660585386	0.154342115690309	0.133643065925111	0.211818794026927	0.230714892145236	0.304287223995308	0.237292996482189
Acetate	-0.0513031	-0.0377798	-0.241666	-0.201853	-0.120436	-0.0507086	0.0634304432171225
Acetoacetate	-0.13928	-0.0270302	0.015845060554316	-0.101021	0.216089154975582	-0.115304	0.0976058348992038
Acetone	-0.1066	0.0588058092800661	-0.00399179	-0.00780095	0.0633613337468364	-0.180251	-0.142095
bOHbutyrate	0.0216171852467801	0.023788208730927	0.050141062412642	-0.0332997	0.183296658155169	-0.0604594	-0.00193994
HDL_P	-0.0844166	-0.208883	-0.186282	-0.208114	-0.103617	-0.358482	-0.274446
LDL_P	-0.091139	-0.270381	-0.298932	-0.25392	-0.340393	-0.307078	-0.374038
Total_P	-0.0974198	-0.237684	-0.220517	-0.234429	-0.146685	-0.391139	-0.320122
VLDL_P	-0.0131436	-0.0787796	-0.124103	-0.0486999	-0.132837	-0.140611	-0.153821
HDL_size	-0.096192	0.0353350235760647	0.054717965825969	0.0335041979134868	0.10834513670532	0.0243849689341149	0.104573577596789
LDL_size	-0.0597251	-0.0830261	0.0424351190581377	-0.103765	-0.0404031	-0.0403588	-0.0656649
VLDL_size	0.0494427230081258	0.0196508359182618	-0.0548347	0.0905570893057787	-0.0354664	-0.0441811	0.0730187974999545
IDL_C	-0.209876	-0.331018	-0.325187	-0.348552	-0.356666	-0.405586	-0.48605
IDL_CE	-0.202954	-0.332391	-0.325381	-0.344622	-0.356756	-0.413016	-0.48625
IDL_FC	-0.223812	-0.317036	-0.314865	-0.349233	-0.346509	-0.373274	-0.471839
IDL_L	-0.192315	-0.294791	-0.298652	-0.308245	-0.311249	-0.377197	-0.43151
IDL_P	-0.193097	-0.270285	-0.268694	-0.275034	-0.35068	-0.352588	-0.418723
IDL_PL	-0.178337	-0.254063	-0.277238	-0.279206	-0.27041	-0.326405	-0.389166
IDL_TG	0.038928802714014	0.085877467126438	0.022492427839061	0.106413085126518	0.12813142480315	-0.0196069	0.114441247659158
L_HDL_C	-0.103286	-0.0597832	-0.018568	-0.0684506	0.0322873532864163	-0.0681118	-0.0442949
L_HDL_CE	-0.102787	-0.0665068	-0.0227871	-0.0746653	0.0231710673645986	-0.0717455	-0.0522011
L_HDL_FC	-0.103713	-0.0354417	-0.00387915	-0.0445058	0.062094470692271	-0.0935067	-0.0145892
L_HDL_L	-0.0952051	-0.0370297	-0.00226602	-0.0482282	0.0697969956047066	-0.0677441	-0.0139951
L_HDL_P	-0.0989618	-0.0509511	-0.0156988	-0.0574278	0.0544924126439106	-0.0771953	-0.0256113
L_HDL_PL	-0.0873939	-0.0231049	0.00842787379256562	-0.0372549	0.0940132172057005	-0.0669879	0.00146838128993895
L_HDL_TG	-0.0276653	0.118312747140448	0.0581370304070582	0.0948053772648093	0.219885277987533	-0.0447683	0.139881164694235
L_LDL_C	-0.126596	-0.347107	-0.361788	-0.349804	-0.370661	-0.419263	-0.4682
L_LDL_CE	-0.109667	-0.333606	-0.352043	-0.333478	-0.353912	-0.40922	-0.445495
L_LDL_FC	-0.16955	-0.374047	-0.376405	-0.385339	-0.404763	-0.4334	-0.518382
L_LDL_L	-0.123258	-0.335337	-0.348706	-0.33327	-0.357661	-0.412624	-0.450118
L_LDL_P	-0.0986021	-0.270109	-0.275913	-0.254024	-0.320371	-0.295848	-0.351146
L_LDL_PL	-0.144944	-0.352175	-0.361605	-0.358481	-0.40427	-0.429207	-0.497277
L_LDL_TG	0.0482126402624804	-0.0123704	-0.00391782	0.0752141057093094	0.0826725156079341	-0.0703192	0.0736055234967099
L_VLDL_C	0.0350072365281288	-0.0458074	-0.100654	-0.00543449	-0.119197	-0.0991449	-0.116797
L_VLDL_CE	0.0156459662154773	-0.0749618	-0.129496	-0.0492788	-0.158712	-0.127662	-0.164309
L_VLDL_FC	0.051871935746669	-0.018333	-0.0717928	0.0353076715094073	-0.0797738	-0.0706441	-0.0683764
L_VLDL_L	0.0732826990905068	0.00453819065350251	-0.0671174	0.0553341090440102	-0.0706289	-0.0813646	-0.0427194
L_VLDL_P	0.0394334126234585	-0.0217901	-0.0899106	0.0942726813813234	-0.0804157	-0.093478	-0.0562966
L_VLDL_PL	0.0659294919596285	0.0202057774089557	-0.0417222	0.0714873093423483	-0.0491661	-0.0728283	-0.022887
L_VLDL_TG	0.0945270291816473	-0.0198301	-0.0555025	0.0618585215367895	-0.0529035	-0.0611139	-0.0109263
M_HDL_C	-0.0768543	-0.135121	-0.103663	-0.146386	-0.00848671	-0.253561	-0.169131
M_HDL_CE	-0.0750207	-0.1386	-0.104666	-0.151209	-0.0141192	-0.254828	-0.173634
M_HDL_FC	-0.082335	-0.11794	-0.0972898	-0.123669	0.0162777713671832	-0.243098	-0.145525
M_HDL_L	-0.0700956	-0.0898693	-0.0758192	-0.104072	0.0406647461150963	-0.24027	-0.132053
M_HDL_P	-0.0772503	-0.110161	-0.0889024	-0.120278	0.0178420228982394	-0.251684	-0.148387
M_HDL_PL	-0.0743546	-0.0620004	-0.0566351	-0.0784358	0.0667572899114013	-0.222552	-0.10881
M_HDL_TG	0.0138755643811714	0.123869031159353	0.0764090339420028	0.105019581057981	0.160515287906199	-0.0445535	0.0891969901869749
M_LDL_C	-0.0706418	-0.305003	-0.352917	-0.305665	-0.382828	-0.389345	-0.434907
M_LDL_CE	-0.0550315	-0.270638	-0.329896	-0.271079	-0.350643	-0.364205	-0.400479
M_LDL_FC	-0.107749	-0.375396	-0.383897	-0.376342	-0.438251	-0.427263	-0.49792
M_LDL_L	-0.0622775	-0.295787	-0.335189	-0.284382	-0.359689	-0.380022	-0.406321
M_LDL_P	-0.0681265	-0.264435	-0.327542	-0.249552	-0.354272	-0.314366	-0.398322
M_LDL_PL	-0.0666556	-0.316496	-0.337856	-0.294106	-0.37141	-0.390448	-0.414173
M_LDL_TG	0.0862095196362693	-0.0279391	-0.0161979	0.0971292413451597	0.0390341949055585	-0.067821	0.0853186270863682
M_VLDL_C	-0.121048	-0.262682	-0.292173	-0.26471	-0.369187	-0.296356	-0.405174
M_VLDL_CE	-0.158656	-0.291062	-0.306038	-0.307319	-0.401324	-0.315957	-0.448024
M_VLDL_FC	-0.0648579	-0.205144	-0.249408	-0.192371	-0.298598	-0.248632	-0.323753
M_VLDL_L	0.00736939051667779	-0.129697	-0.185703	-0.0974101	-0.205652	-0.187693	-0.21519
M_VLDL_P	-0.0503488	-0.189121	-0.197309	-0.111999	-0.255328	-0.198425	-0.256644
M_VLDL_PL	-0.0404894	-0.171789	-0.218806	-0.148996	-0.257664	-0.229345	-0.2751
M_VLDL_TG	0.0931759364696166	-0.0187925	-0.0822077	0.0301064336598337	-0.0682248	-0.116366	-0.0562346
S_HDL_C	-0.0421409	-0.282521	-0.266056	-0.29192	-0.227535	-0.443946	-0.365768
S_HDL_CE	-0.0431699	-0.295364	-0.26718	-0.310049	-0.253211	-0.446239	-0.395695
S_HDL_FC	-0.0324753	-0.202928	-0.201884	-0.199503	-0.117721	-0.379142	-0.260187
S_HDL_L	-0.024849	-0.169423	-0.177568	-0.185441	-0.110792	-0.373249	-0.251378
S_HDL_P	-0.036318	-0.270396	-0.264549	-0.27973	-0.22804	-0.445246	-0.363157
S_HDL_PL	-0.0273137	-0.117646	-0.135878	-0.142746	-0.0565921	-0.333028	-0.204704
S_HDL_TG	0.0785214157367693	0.0482738251705252	0.0472756321089116	0.105518489044682	0.104529185199807	-0.0308565	0.0950912778127208
S_LDL_C	-0.0808719	-0.310182	-0.341905	-0.287695	-0.389124	-0.370861	-0.426255
S_LDL_CE	-0.0697128	-0.273679	-0.314405	-0.247498	-0.343433	-0.357668	-0.395499
S_LDL_FC	-0.101086	-0.365211	-0.366207	-0.360097	-0.455068	-0.357199	-0.455713
S_LDL_L	-0.0670181	-0.286912	-0.31618	-0.252943	-0.355326	-0.342215	-0.374769
S_LDL_P	-0.0561916	-0.227876	-0.281203	-0.205865	-0.319756	-0.276299	-0.322396
S_LDL_PL	-0.0634865	-0.285633	-0.304241	-0.251654	-0.349101	-0.308667	-0.336991
S_LDL_TG	0.0850556961294208	-0.000668199	-0.00356233	0.137312159674325	0.0446462824043238	-0.0426707	0.111325846096966
S_VLDL_C	-0.046816	-0.162629	-0.193948	-0.159347	-0.235753	-0.215622	-0.264526
S_VLDL_CE	-0.0386916	-0.132741	-0.164354	-0.131524	-0.200687	-0.190454	-0.231191
S_VLDL_FC	-0.0603406	-0.21165	-0.242491	-0.205546	-0.292471	-0.255742	-0.31854
S_VLDL_L	0.03301550870596	-0.0757946	-0.110813	-0.0388085	-0.107842	-0.142095	-0.118637
S_VLDL_P	0.033480045764615	-0.0512411	-0.0902211	-0.0416065	-0.0920342	-0.128926	-0.110112
S_VLDL_PL	-0.0186292	-0.156881	-0.190166	-0.134095	-0.21693	-0.213957	-0.231032
S_VLDL_TG	0.114635579322103	0.00621363155925883	0.0137644242356717	0.115246392247425	0.0595480398110476	-0.0416898	0.0747943967064126
XL_HDL_C	-0.105757	-0.0664047	-0.00416039	-0.0545948	-0.00942801	-0.040927	-0.0264903
XL_HDL_CE	-0.104004	-0.0527782	-0.0141183	-0.0515192	-0.0126194	-0.0588444	-0.0390207
XL_HDL_FC	-0.115736	-0.0344692	-0.00679706	-0.00917042	0.0115864246558404	0.0102702490007762	0.00224983926810787
XL_HDL_L	-0.0969589	-0.0171978	0.0346280849730918	-0.0111352	0.0415840029664325	-0.0082502	0.0319226332386131
XL_HDL_P	-0.0987485	-0.0488191	-0.00741122	-0.0268224	0.0297307881356756	-0.0545779	0.00818060685684098
XL_HDL_PL	-0.0937977	0.0159470842859242	0.0611710512538061	0.0119467420395612	0.0707802255535548	0.0185596364351769	0.0636276950562318
XL_HDL_TG	0.0148746828987689	0.0404655102186503	-0.00506846	0.154816138078969	0.141827608142765	-0.00337654	0.130700979693861
XL_VLDL_C	0.0208357753115099	-0.0334631	-0.0817069	0.0200398967811413	-0.114043	-0.085913	-0.114764
XL_VLDL_CE	0.0110591200156421	-0.0801013	-0.124886	-0.0344469	-0.171935	-0.127961	-0.182734
XL_VLDL_FC	0.0320900226406432	0.0163073949805393	-0.0370352	0.0760756138575952	-0.0526344	-0.0549386	-0.0410756
XL_VLDL_L	0.0662383387830227	-0.00050775	-0.0171488	0.103425140177923	-0.0272402	-0.0533843	0.00519309374854517
XL_VLDL_P	0.130222138179234	0.00494545243052085	-0.0260726	0.110373130869013	-0.0470026	-0.0597548	0.0620649503220344
XL_VLDL_PL	0.043126290968638	0.0298850600734132	-0.0203773	0.0930076897416419	-0.0377459	-0.0562542	-0.0153686
XL_VLDL_TG	0.087759661512212	0.0225369126658718	-0.0119574	0.122498675117098	-0.0102492	-0.0300624	0.0533708313083267
XS_VLDL_C	-0.17035	-0.133196	-0.180032	-0.19141	-0.190332	-0.211809	-0.282804
XS_VLDL_CE	-0.1977	-0.154418	-0.200501	-0.223064	-0.215533	-0.238622	-0.323129
XS_VLDL_FC	-0.104709	-0.0792942	-0.123255	-0.110089	-0.123488	-0.140304	-0.180162
XS_VLDL_L	-0.0943867	-0.0508641	-0.0964265	-0.0711666	-0.0747918	-0.13593	-0.137938
XS_VLDL_P	-0.103828	-0.0914997	-0.104173	-0.0782637	-0.0721601	-0.130243	-0.170342
XS_VLDL_PL	-0.0694765	-0.0196977	-0.0584882	-0.021888	-0.0324417	-0.0803688	-0.0882396
XS_VLDL_TG	0.0762405759131854	0.0677646612361299	0.0752394474255887	0.128543750829822	0.150894614812073	0.0112125370273529	0.138593757597034
XXL_VLDL_C	0.0266833203879742	0.0201813298184456	0.0375706727272729	0.155762344318842	-0.00222835	-0.00313098	-0.00121745
XXL_VLDL_CE	0.0304829938664446	0.0444417796649856	0.0204452389081151	0.136781538980724	-0.000754996	-0.0103103	-0.0284739
XXL_VLDL_FC	0.0253897457451799	0.0398599638907728	0.0300735992240376	0.169987682056644	0.0195633850179084	-0.00575912	0.0370254462988546
XXL_VLDL_L	0.010648449629816	0.0364553760065379	0.0131896703812022	0.159234119834655	0.0163596023460706	0.00358981857464157	0.0715553955760275
XXL_VLDL_P	-0.0517811	-0.0125417	-0.0554525	0.0401528057094031	-0.0493144	-0.0189803	-0.00182184
XXL_VLDL_PL	0.0362990790741017	0.0525090234094691	0.0427153542865486	0.185220315093864	0.0366178098177533	0.00828813392125733	0.0639723905728082
XXL_VLDL_TG	0.0135073726039503	0.0478424240495634	0.0211511665046264	0.148230147700638	0.02037083706233	0.0224548220096168	0.0936173198960762
TG_by_PG	0.107141049332945	0.114273124902672	0.0762777356781671	0.207892091813463	0.0591711455107322	0.116522909017042	0.188825637955077
Cholines	-0.111093	-0.187028	-0.196565	-0.173475	-0.103096	-0.338176	-0.272343
Phosphatidylc	-0.110937	-0.142555	-0.164381	-0.139499	-0.0756435	-0.304562	-0.218479
Phosphoglyc	-0.111595	-0.150823	-0.16988	-0.141884	-0.0648199	-0.31741	-0.229298
Sphingomyelins	-0.116456	-0.25746	-0.251045	-0.269704	-0.192904	-0.330388	-0.362141
HDL_PL	-0.0723784	-0.0660647	-0.0558145	-0.0758165	0.0618283452072877	-0.198652	-0.101727
LDL_PL	-0.113219	-0.340104	-0.354792	-0.332096	-0.396347	-0.410325	-0.459996
Total_PL	-0.114498	-0.196147	-0.213573	-0.184789	-0.151843	-0.345902	-0.301974
VLDL_PL	0.00339978801893919	-0.0499702	-0.0969097	-0.004621	-0.112607	-0.114452	-0.120731
IDL_C_pct	-0.172048	-0.344995	-0.292121	-0.463031	-0.465252	-0.387379	-0.594113
IDL_CE_pct	-0.129401	-0.337522	-0.261798	-0.402768	-0.374384	-0.411801	-0.549793
IDL_FC_pct	-0.166185	-0.202293	-0.172933	-0.279237	-0.283645	-0.104077	-0.324047
IDL_PL_pct	0.122410253550412	0.303695110310274	0.196232634855383	0.276383854217089	0.285772784931978	0.427765355847194	0.393098303094334
IDL_TG_pct	0.192352190840492	0.317039537471336	0.292527579684216	0.428509309081917	0.422266090348526	0.334113548574406	0.590913288901989
L_HDL_C_pct	-0.13557	-0.159632	-0.106243	-0.123897	-0.130933	-0.00838853	-0.159561
L_HDL_CE_pct	-0.116471	-0.175474	-0.141767	-0.168685	-0.152381	-0.0283014	-0.173225
L_HDL_FC_pct	-0.121122	-0.0910269	0.0105966596469911	0.0609297769659152	-0.0101005	0.0578524820325494	-0.0169665
L_HDL_PL_pct	0.157111196810293	0.190264340201197	0.0955017256862387	0.103645697372857	0.142974191097998	0.0172284921770467	0.183936670692308
L_HDL_TG_pct	0.106804038614855	0.0854507394609001	0.0804484395852705	0.115148090535515	0.0763540597343431	0.0587580541424742	0.0896449646612561
L_LDL_C_pct	-0.119296	-0.293875	-0.358058	-0.409539	-0.322635	-0.326156	-0.451999
L_LDL_CE_pct	0.0460484660254214	-0.194732	-0.224296	-0.199039	-0.160861	-0.220136	-0.14734
L_LDL_FC_pct	-0.17583	-0.246454	-0.245779	-0.33613	-0.269958	-0.210327	-0.482423
L_LDL_PL_pct	-0.0841614	-0.0390672	-0.0201764	-0.071419	-0.22962	0.0292800405926958	-0.173489
L_LDL_TG_pct	0.176044206353745	0.299958482688671	0.351645757555702	0.480042712841774	0.39676388241813	0.337817790452816	0.573998634307204
L_VLDL_C_pct	-0.137725	-0.085337	-0.112058	-0.202468	-0.140212	-0.108096	-0.196158
L_VLDL_CE_pct	-0.126453	-0.0454607	-0.112468	-0.222778	-0.144141	-0.106709	-0.240618
L_VLDL_FC_pct	-0.101633	-0.0989664	-0.0515516	-0.0527171	-0.078341	-0.0854363	-0.146205
L_VLDL_PL_pct	-0.0452634	0.0724378469906713	0.15315585159079	0.10355994402485	0.0765756512944899	0.00694277483950998	0.108199087498449
L_VLDL_TG_pct	0.0781460288053979	0.0600078837204726	0.0164604851805928	0.0538542240082574	0.0852000248669025	0.146246299757203	0.120618012731055
M_HDL_C_pct	-0.0716488	-0.213737	-0.174308	-0.246615	-0.192623	-0.212065	-0.215716
M_HDL_CE_pct	-0.0507417	-0.196856	-0.155646	-0.230362	-0.188849	-0.167601	-0.197277
M_HDL_FC_pct	-0.12152	-0.182535	-0.171877	-0.196482	-0.0940893	-0.290931	-0.186342
M_HDL_PL_pct	0.079507886682816	0.257430000706227	0.207982363253741	0.272358422816944	0.225933087380211	0.310321373549114	0.264412131955172
M_HDL_TG_pct	0.0610362659781657	0.169290345692342	0.139565656262626	0.211882395703832	0.157308822494595	0.130799547551748	0.167192974149958
M_LDL_C_pct	-0.174039	-0.264052	-0.430672	-0.474362	-0.370165	-0.325698	-0.579684
M_LDL_CE_pct	-0.0340452	0.010048328371267	-0.184732	-0.105977	-0.114478	-0.122891	-0.173044
M_LDL_FC_pct	-0.0705502	-0.201254	-0.155855	-0.254292	-0.188182	-0.130128	-0.298467
M_LDL_PL_pct	0.0378690586919409	-0.0920812	0.0719957225234352	0.0121859725196901	-0.051704	0.0405484672879282	0.0466585203874343
M_LDL_TG_pct	0.1766562923671	0.323801658327905	0.394196698962301	0.485912	0.389499577386252	0.332255634041666	0.568919979159668
M_VLDL_C_pct	-0.166711	-0.192148	-0.171576	-0.317461	-0.302708	-0.186132	-0.390949
M_VLDL_CE_pct	-0.157094	-0.18928	-0.165947	-0.307711	-0.298102	-0.179745	-0.384606
M_VLDL_FC_pct	-0.189484	-0.193354	-0.186982	-0.332564	-0.304712	-0.210808	-0.398803
M_VLDL_PL_pct	-0.208236	-0.174281	-0.165554	-0.311955	-0.297773	-0.260517	-0.374455
M_VLDL_TG_pct	0.177994799618144	0.19138992347207	0.170569362241276	0.320178662666886	0.306158432493473	0.202922186511954	0.3886239472673
S_HDL_C_pct	-0.04824	-0.313786	-0.26151	-0.293519	-0.353179	-0.227866	-0.33442
S_HDL_CE_pct	-0.0399633	-0.299152	-0.241931	-0.278919	-0.334979	-0.211712	-0.326222
S_HDL_FC_pct	-0.0274358	-0.133285	-0.114378	-0.0690463	-0.0474479	-0.128339	-0.0208929
S_HDL_PL_pct	-0.0222666	0.299056701101278	0.249029440063961	0.22924262727773	0.336014102708398	0.185205119799132	0.246896067095851
S_HDL_TG_pct	0.0882369870109538	0.177987441207149	0.147546062547591	0.241163491294308	0.190014335205111	0.166474767375089	0.243077108071683
S_LDL_C_pct	-0.168288	-0.368692	-0.384214	-0.434858	-0.453762	-0.396197	-0.670988
S_LDL_CE_pct	-0.086205	-0.0806414	-0.154407	-0.148156	-0.125627	-0.300096	-0.348979
S_LDL_FC_pct	-0.0651445	-0.231017	-0.191754	-0.290408	-0.287737	-0.0892553	-0.281557
S_LDL_PL_pct	0.0771778718897797	0.111746618861542	0.148531556343615	0.136981370463913	0.140534657554869	0.269121283736211	0.291474517157844
S_LDL_TG_pct	0.116906686823058	0.255308575794935	0.255811974803796	0.370359730811817	0.340416306634022	0.203194895590123	0.414740979461295
S_VLDL_C_pct	-0.199251	-0.214301	-0.212169	-0.338499	-0.353942	-0.216563	-0.465244
S_VLDL_CE_pct	-0.188074	-0.146938	-0.152819	-0.269629	-0.28471	-0.158937	-0.388056
S_VLDL_FC_pct	-0.184361	-0.269736	-0.256599	-0.376815	-0.390248	-0.260471	-0.495194
S_VLDL_PL_pct	-0.177087	-0.281845	-0.261306	-0.373209	-0.398334	-0.269263	-0.472504
S_VLDL_TG_pct	0.19402955690563	0.239621209427918	0.231502912276229	0.35652853721789	0.374650479776813	0.237248461228805	0.476270299889144
XL_HDL_C_pct	0.00778888604124304	-0.251471	-0.172992	-0.268824	-0.283861	-0.202052	-0.31181
XL_HDL_CE_pct	-0.0295863	-0.345624	-0.207491	-0.31837	-0.34463	-0.287596	-0.381485
XL_HDL_FC_pct	0.0535934604997665	-0.0294832	-0.00155794	-0.0802592	-0.0736248	-0.00910331	-0.115136
XL_HDL_PL_pct	-0.0665898	0.176917768046991	0.0985057713809127	0.120891664670913	0.236328391869117	0.221490591900733	0.24768848431793
XL_HDL_TG_pct	0.0933478515657788	0.0140179113488658	-0.00334737	0.0733663010610351	0.0228142000996939	-0.0794807	0.0750298175845425
XL_VLDL_C_pct	-0.0489838	-0.0744791	-0.0869098	-0.221197	-0.147951	-0.0902412	-0.249857
XL_VLDL_CE_pct	-0.0557101	-0.0980603	-0.0778171	-0.222007	-0.154034	-0.127005	-0.265651
XL_VLDL_FC_pct	-0.0722287	-0.0188327	-0.100295	-0.140174	-0.124006	-0.110308	-0.245456
XL_VLDL_PL_pct	-0.151882	0.055530517228604	-0.124059	-0.0424939	-0.17966	-0.041217	-0.141423
XL_VLDL_TG_pct	0.0911452233478824	0.0890389154275155	0.109242117473058	0.212994547370404	0.185912516081679	0.118406556463119	0.284956430910413
XS_VLDL_C_pct	-0.216477	-0.225849	-0.218261	-0.396359	-0.356441	-0.226786	-0.530016
XS_VLDL_CE_pct	-0.227109	-0.227802	-0.217366	-0.395061	-0.339812	-0.243091	-0.533302
XS_VLDL_FC_pct	-0.10648	-0.157024	-0.180982	-0.28691	-0.336017	-0.0907662	-0.357491
XS_VLDL_PL_pct	0.163306983396266	0.245718639366511	0.280999879888218	0.408588235005746	0.299017328463142	0.417271359540253	0.396477144049565
XS_VLDL_TG_pct	0.202656523866348	0.201860312514118	0.1956892314306	0.334943401205671	0.336042695565367	0.161989327914816	0.493145236778279
XXL_VLDL_C_pct	0.0166379926209333	-0.131005	-0.109623	-0.15591	-0.0300603	-0.0882847	-0.150804
XXL_VLDL_CE_pct	0.0145365059946737	-0.0991753	-0.103409	-0.157595	-0.0428164	-0.106045	-0.14569
XXL_VLDL_FC_pct	-0.00941862	-0.0642517	-0.0515863	-0.0081221	0.0533385111649818	-0.140783	-0.113326
XXL_VLDL_PL_pct	0.148890557153801	0.024209290226533	0.0257145790789956	0.0233094903390671	0.14485973336104	-0.0156811	0.111497757922819
XXL_VLDL_TG_pct	0.0276326970552893	0.102537775457616	0.0709010792194995	0.0463019663384644	-0.0430744	0.0423071926035549	0.0741799425893064
HDL_L	-0.0797129	-0.0957625	-0.077666	-0.101318	0.0291317865026129	-0.214764	-0.12867
LDL_L	-0.102148	-0.324599	-0.347355	-0.316306	-0.364686	-0.402287	-0.436338
Total_L	-0.0905979	-0.212922	-0.242278	-0.186817	-0.214273	-0.337482	-0.315404
VLDL_L	0.0264801608271905	-0.0211716	-0.0749385	0.0307634736307193	-0.0840472	-0.0989352	-0.0794182
HDL_TG	0.0287627276842649	0.0769938374056446	0.0793907756072701	0.118290905300927	0.160043191553478	-0.0352069	0.111720097839122
LDL_TG	0.0657183777877657	-0.0139705	-0.00692546	0.0896438643951828	0.054388484010289	-0.0662692	0.0770884396828687
Total_TG	0.0766010055411504	0.0101125604801084	0.00789014831811282	0.125224196701287	0.00656367083039054	-0.0550132	0.0458275065756607
VLDL_TG	0.0845340214807085	0.00406483328766547	-0.00288389	0.11909541508647	-0.00203155	-0.050636	0.0295913422816885
Ala_by_Gln	-0.104855	0.0266273314985881	0.0487161042074986	0.068423551302676	0.0662281944269477	0.19528698601277	0.183901787869728
Ala_by_Gly	-0.103979	-0.0234077	0.0768891439119071	-0.00998851	-0.0347536	-0.0693785	-0.0747168
Ala_by_His	0.043019976249198	0.106118298029114	0.0637589417070489	0.10627713469092	0.0344935085482532	0.242247062127303	0.166291558944547
Ala_by_Phe	-0.00662256	-0.132062	0.0056608429558313	0.0500004590502193	-0.0477161	0.0646187281159738	-0.160426
Ala_by_Tyr	0.0549123449393537	-0.027324	0.0521795462225581	0.121521912496521	0.0773879456404734	0.173010981890012	0.0168974410457692
Ala_by_Ile	0.031942894590091	-0.146994	0.0109367945434643	0.0765862045186505	0.0896412202070048	0.104970295236412	-0.032979
Ala_by_Leu	0.0663780796755152	-0.0226454	0.092153773314322	0.177374533289026	0.0706713332254948	0.26645984143794	0.0506030068582772
Ala_by_Val	0.0836377691639127	-0.0219391	0.0951980931872552	0.18175545675738	0.0617858396830853	0.323942458639272	0.093594035176652
Ala_by_Pyruvate	-0.125002	-0.0219567	-0.125397	0.00794717903016051	-0.0314117	-0.0326311	0.157397405218294
Gln_by_Gly	-0.0337441	-0.030452	0.0429475471674637	-0.0776172	-0.0877441	-0.143028	-0.198672
Gln_by_His	0.204924952794116	0.117690591946484	0.0221849164461867	0.0755140064525481	-0.0692924	0.132951274821363	0.0304916229221533
Gln_by_Phe	0.103502259698322	-0.177222	-0.0676721	-0.0412019	-0.13008	-0.18477	-0.312393
Gln_by_Tyr	0.203037763414497	-0.0162408	0.0175079313238843	-0.0165501	-0.00607056	-0.011054	-0.12776
Gln_by_Ile	0.131317678276642	-0.165138	0.00300993686046709	-0.00350892	0.0612103405488958	-0.017842	-0.118003
Gln_by_Leu	0.199450362545303	-0.045562	0.0562693117376589	0.0932064071843561	0.0212799922227408	0.0676928817744912	-0.0255086
Gln_by_Val	0.23729583234005	-0.0372654	0.0419751850933839	0.0778694891384544	0.0314097495823409	0.124705087942558	-0.0315425
Gln_by_Pyruvate	-0.00400747	-0.0367269	-0.179822	-0.0666222	-0.0480431	-0.121721	0.0780149236511402
Gly_by_His	0.130743053041764	0.0658230862401499	-0.0516601	0.0948763212295965	-2.62736e-05	0.225698226431766	0.153136977336828
Gly_by_Phe	0.12698412872577	-0.067018	-0.0807934	0.00927306403763705	-0.0387758	0.121007996285336	-0.0996197
Gly_by_Tyr	0.181735383814667	0.0206212357445231	-0.0726052	0.00505269676803004	0.027311997198167	0.176618072200564	0.0658917574608965
Gly_by_Ile	0.155120538950032	-0.0328744	-0.016856	0.0306765162551407	0.0478242949819554	0.102801161892463	0.0417734867107683
Gly_by_Val	0.210884594567231	-0.00262486	-0.0404602	0.0380205833469042	0.0481201992970663	0.221929952707459	0.144591053075882
Gly_by_LA	0.129000116802522	0.113781746330706	-0.00817623	0.0427639060150148	0.0879742936560785	0.305748948981309	0.235443869278212
Gly_by_Citrate	0.0878396875117228	0.0488233820091975	-0.0470987	0.0679794048711738	0.0713013527979628	0.195920753847688	0.137194089594315
Gly_by_Pyruvate	-0.0147945	0.035079992606842	-0.18323	-0.0221419	-0.0103121	0.105882972984979	0.0963332868744682
His_by_Phe	-0.0607667	-0.296008	-0.0906813	-0.0771909	-0.0875714	-0.223791	-0.362133
His_by_Tyr	0.0437565335653655	-0.0997286	-0.0436823	-0.0165529	0.0400346079393261	-0.0614828	-0.152562
His_by_Ile	0.0150724085286331	-0.221973	-0.03341	-0.0478582	0.06957930717673	-0.0956159	-0.139598
His_by_Val	0.0733571811821097	-0.13227	0.00888491075896874	0.0284809492073742	0.079423260527253	0.0312469119311745	-0.0542657
His_by_Citrate	-0.10568	-0.085991	-0.0370203	-0.0350415	0.0273472120129335	-0.00435847	-0.0735823
His_by_Pyruvate	-0.0966266	-0.0968973	-0.186518	-0.0582877	-0.0308378	-0.159445	0.0159749596694571
Phe_by_Tyr	0.123520712945065	0.204593813265923	0.0623703309312267	0.103592382827318	0.117217380072226	0.167744969012246	0.20610560860989
Phe_by_Ile	0.0609859551007046	-0.017734	0.0616542924582991	0.0197775431041754	0.14328988683715	0.14730587306179	0.222693346382891
Phe_by_Leu	0.0595952282329707	0.156531327044498	0.125603445184891	0.158246508336386	0.125456949014214	0.29281618631863	0.437185992138475
Phe_by_Val	0.12885187619059	0.190305309581631	0.0983602381194554	0.149792738500881	0.180104094655824	0.327477229433024	0.340273228715242
Phe_by_Citrate	-0.0262333	0.18952871323702	0.0361438222517573	0.0796227335217075	0.11822221628186	0.216555329172937	0.188942503005283
Phe_by_Pyruvate	-0.0627144	0.126319847205373	-0.150662	-0.0187429	0.0770105652509731	0.0318418021553774	0.320374518758282
Tyr_by_Ile	-0.032227	-0.191032	0.0259340561587102	-0.021992	0.0540729371917646	0.00360433038875408	-0.043822
Tyr_by_Val	0.0167690321730748	-0.0310409	0.0715161388800679	0.108311149116755	0.0322651713766433	0.138296765927564	0.0640073214455141
Tyr_by_Citrate	-0.112719	0.0003878316848882	0.0015306613845758	0.0262684829719884	0.0096241622013383	0.078194170410214	0.0222728199344671
Tyr_by_Pyruvate	-0.144368	-0.0268181	-0.148592	-0.0635195	-0.0331958	-0.0518151	0.0814471456776335
Ile_by_Leu	0.0650582080498145	0.313378364411512	0.099754630587977	0.213733580870907	-0.0424608	0.186074613271472	0.178237527749797
Ile_by_Val	0.0573779646858362	0.265734184534777	0.0363083719737947	0.145145852166243	-0.0206961	0.14981501975862	0.123814554317931
Ile_by_Citrate	-0.0682048	0.182968023130177	-0.014176	0.0436049397085899	-0.00801674	0.00256543950531514	0.0834378382166888
Ile_by_Pyruvate	-0.0718453	0.123932622119621	-0.117098	-0.0483252	-0.0189361	-0.0517674	0.0162747850123328
Leu_by_Val	0.0157147223303515	0.0458733223737158	-0.0526673	-0.00995121	0.00344106720749641	0.0339870602535512	0.0470465762490105
Val_by_Pyruvate	-0.123533	-0.00200277	-0.198244	-0.111892	-0.034465	-0.140257	-0.0362218
Total_C_by_bOHbutyrate	-0.0258191	-0.1445	-0.0267629	-0.0344311	-0.283852	-0.101052	-0.18304
Total_C_by_ApoA1	-0.087894	-0.226281	-0.247811	-0.210541	-0.361562	-0.200333	-0.357415
Total_C_by_Phosphatidylc	-0.0905082	-0.298657	-0.276596	-0.30419	-0.417843	-0.231759	-0.439526
Total_C_by_Total_TG	-0.103594	-0.138751	-0.131375	-0.217546	-0.170491	-0.14249	-0.289024
DHA_by_LA	-0.062857	-0.107353	-0.101237	-0.152613	-0.100327	-0.0139397	-0.0132399
LA_by_Phosphatidylc	0.138457656738173	-0.106504	-0.0628255	0.00428518526261648	-0.149926	0.0624279799142342	-0.0704767
LA_by_Total_TG	-0.0468376	-0.115717	-0.0901459	-0.159771	-0.128933	-0.0735044	-0.226324
Citrate_by_Glucose	0.0344440460235415	0.140383902883571	0.089603350460534	0.100498047832637	0.100571564041923	0.107750408096343	-0.116516
Glucose_by_bOHbutyrate	0.0227662421097097	-0.0909282	-0.0368373	0.0773142924354306	-0.156977	-0.0146929	0.051596790449883
Glucose_by_Sphingomyelins	0.109263393919094	0.0658653176117637	0.00279989685691642	0.0212616481620691	0.0390101173906161	0.0327552583690839	0.200031316033282
Lactate_by_Pyruvate	-0.0342628	0.061792603926234	-0.0900347	0.0436514073001682	0.101869451644847	0.103865505210697	0.0351363887844885
bOHbutyrate_by_Phosphatidylc	0.0414843030435481	0.050503357394429	0.0919208968852037	0.00355077337701108	0.213013868858155	-0.0140905	0.0218802281217929
ApoA1_by_Total_TG	-0.0356647	-0.0639585	-0.0171521	-0.113625	-0.0346077	-0.0350945	-0.145032
ApoB_by_Total_TG	-0.109769	-0.149364	-0.16668	-0.241902	-0.221077	-0.144895	-0.316614
Cholines_by_Phosphatidylc	0.0570000445490566	-0.118684	-0.0441242	-0.0560113	-0.0730361	0.0544624072982105	-0.134842
Phosphatidylc_by_Sphingomyelins	-0.0174991	0.120350988154487	0.106648534497462	0.154243564273039	0.143441085989711	-0.054081	0.192798914005196
Phosphatidylc_by_Total_TG	-0.0731821	-0.0822061	-0.0514251	-0.14846	-0.0677634	-0.0774811	-0.18798

## Sheet: Extended Fig5e
Disease	Metabolite	x	y
E4_FH	Lactate	-13.5	-0.0393656
E4_FH	Lactate	-11	0.0548134848495459
E4_FH	Lactate	-9	0.0572604174218718
E4_FH	Lactate	-7	0.0380894765691002
E4_FH	Lactate	-5	0.0591398029856534
E4_FH	Lactate	-3	0.0147745579966854
E4_FH	Lactate	-1	-0.000372421
E4_FH	S_HDL_C	-13.5	0.0706860664916059
E4_FH	S_HDL_C	-11	0.0875485656162512
E4_FH	S_HDL_C	-9	0.0370200122188725
E4_FH	S_HDL_C	-7	0.0376275891008434
E4_FH	S_HDL_C	-5	0.035238136656045
E4_FH	S_HDL_C	-3	-0.00173643
E4_FH	S_HDL_C	-1	-0.0486612
E4_FH	S_HDL_CE	-13.5	0.0437119466441373
E4_FH	S_HDL_CE	-11	0.0659721040418849
E4_FH	S_HDL_CE	-9	0.0130426877813948
E4_FH	S_HDL_CE	-7	0.0117312895260778
E4_FH	S_HDL_CE	-5	0.00740148184145996
E4_FH	S_HDL_CE	-3	-0.024774
E4_FH	S_HDL_CE	-1	-0.0668939
E4_FH	XS_VLDL_PL_pct	-13.5	0.085442635229008
E4_FH	XS_VLDL_PL_pct	-11	0.0590174400754605
E4_FH	XS_VLDL_PL_pct	-9	0.106623108048462
E4_FH	XS_VLDL_PL_pct	-7	0.100271629966276
E4_FH	XS_VLDL_PL_pct	-5	0.107486144653028
E4_FH	XS_VLDL_PL_pct	-3	0.109350737313337
E4_FH	XS_VLDL_PL_pct	-1	0.13283239500027
E4_HYPERCHOL	Lactate	-13.5	-0.0393656
E4_HYPERCHOL	Lactate	-11	0.0548134848495459
E4_HYPERCHOL	Lactate	-9	0.0572604174218718
E4_HYPERCHOL	Lactate	-7	0.0380894765691002
E4_HYPERCHOL	Lactate	-5	0.0591398029856534
E4_HYPERCHOL	Lactate	-3	0.0147745579966854
E4_HYPERCHOL	Lactate	-1	-0.000372421
E4_HYPERCHOL	S_HDL_C	-13.5	0.0706860664916059
E4_HYPERCHOL	S_HDL_C	-11	0.0875485656162512
E4_HYPERCHOL	S_HDL_C	-9	0.0370200122188725
E4_HYPERCHOL	S_HDL_C	-7	0.0376275891008434
E4_HYPERCHOL	S_HDL_C	-5	0.035238136656045
E4_HYPERCHOL	S_HDL_C	-3	-0.00173643
E4_HYPERCHOL	S_HDL_C	-1	-0.0486612
E4_HYPERCHOL	S_HDL_CE	-13.5	0.0437119466441373
E4_HYPERCHOL	S_HDL_CE	-11	0.0659721040418849
E4_HYPERCHOL	S_HDL_CE	-9	0.0130426877813948
E4_HYPERCHOL	S_HDL_CE	-7	0.0117312895260778
E4_HYPERCHOL	S_HDL_CE	-5	0.00740148184145996
E4_HYPERCHOL	S_HDL_CE	-3	-0.024774
E4_HYPERCHOL	S_HDL_CE	-1	-0.0668939
E4_HYPERCHOL	XS_VLDL_PL_pct	-13.5	0.085442635229008
E4_HYPERCHOL	XS_VLDL_PL_pct	-11	0.0590174400754605
E4_HYPERCHOL	XS_VLDL_PL_pct	-9	0.106623108048462
E4_HYPERCHOL	XS_VLDL_PL_pct	-7	0.100271629966276
E4_HYPERCHOL	XS_VLDL_PL_pct	-5	0.107486144653028
E4_HYPERCHOL	XS_VLDL_PL_pct	-3	0.109350737313337
E4_HYPERCHOL	XS_VLDL_PL_pct	-1	0.13283239500027
E4_HYPERLIPNAS	Lactate	-13.5	-0.082095
E4_HYPERLIPNAS	Lactate	-11	0.0343372379832264
E4_HYPERLIPNAS	Lactate	-9	0.0159901452923358
E4_HYPERLIPNAS	Lactate	-7	0.0607216936279892
E4_HYPERLIPNAS	Lactate	-5	0.0911391317220664
E4_HYPERLIPNAS	Lactate	-3	0.0143685942922435
E4_HYPERLIPNAS	Lactate	-1	0.00806698660892155
E4_HYPERLIPNAS	S_HDL_C	-13.5	0.0639652002260852
E4_HYPERLIPNAS	S_HDL_C	-11	0.0295358211542914
E4_HYPERLIPNAS	S_HDL_C	-9	0.0238551108717954
E4_HYPERLIPNAS	S_HDL_C	-7	-0.0262963
E4_HYPERLIPNAS	S_HDL_C	-5	0.0492128264813696
E4_HYPERLIPNAS	S_HDL_C	-3	-0.0281609
E4_HYPERLIPNAS	S_HDL_C	-1	-0.172911
E4_HYPERLIPNAS	S_HDL_CE	-13.5	0.0343501481879794
E4_HYPERLIPNAS	S_HDL_CE	-11	-0.00297724
E4_HYPERLIPNAS	S_HDL_CE	-9	-0.00892778
E4_HYPERLIPNAS	S_HDL_CE	-7	-0.0481898
E4_HYPERLIPNAS	S_HDL_CE	-5	0.0146463696714239
E4_HYPERLIPNAS	S_HDL_CE	-3	-0.053126
E4_HYPERLIPNAS	S_HDL_CE	-1	-0.185691
E4_HYPERLIPNAS	XS_VLDL_PL_pct	-13.5	0.0716738863415799
E4_HYPERLIPNAS	XS_VLDL_PL_pct	-11	0.116142311532194
E4_HYPERLIPNAS	XS_VLDL_PL_pct	-9	0.128583870415246
E4_HYPERLIPNAS	XS_VLDL_PL_pct	-7	0.0972971599220888
E4_HYPERLIPNAS	XS_VLDL_PL_pct	-5	0.0915797511916752
E4_HYPERLIPNAS	XS_VLDL_PL_pct	-3	0.119633101376504
E4_HYPERLIPNAS	XS_VLDL_PL_pct	-1	0.248898821567263
E4_LIPOPROT	Lactate	-13.5	-0.0538461
E4_LIPOPROT	Lactate	-11	0.037454837390143
E4_LIPOPROT	Lactate	-9	0.0555866917256624
E4_LIPOPROT	Lactate	-7	0.0554325558213586
E4_LIPOPROT	Lactate	-5	0.0659559007115657
E4_LIPOPROT	Lactate	-3	0.0202357199297429
E4_LIPOPROT	Lactate	-1	0.00315091575296996
E4_LIPOPROT	S_HDL_C	-13.5	0.0610714942553569
E4_LIPOPROT	S_HDL_C	-11	0.08471413265259
E4_LIPOPROT	S_HDL_C	-9	0.0438699076883883
E4_LIPOPROT	S_HDL_C	-7	0.0267475291857876
E4_LIPOPROT	S_HDL_C	-5	0.0209724136606017
E4_LIPOPROT	S_HDL_C	-3	0.0189420265471606
E4_LIPOPROT	S_HDL_C	-1	-0.0416032
E4_LIPOPROT	S_HDL_CE	-13.5	0.0363261225923689
E4_LIPOPROT	S_HDL_CE	-11	0.0642658741593328
E4_LIPOPROT	S_HDL_CE	-9	0.0153818253694686
E4_LIPOPROT	S_HDL_CE	-7	0.00172774272583165
E4_LIPOPROT	S_HDL_CE	-5	-0.00958395
E4_LIPOPROT	S_HDL_CE	-3	-0.00285234
E4_LIPOPROT	S_HDL_CE	-1	-0.0588708
E4_LIPOPROT	XS_VLDL_PL_pct	-13.5	0.0859546196308509
E4_LIPOPROT	XS_VLDL_PL_pct	-11	0.0745492516240026
E4_LIPOPROT	XS_VLDL_PL_pct	-9	0.110564946161313
E4_LIPOPROT	XS_VLDL_PL_pct	-7	0.112727014947838
E4_LIPOPROT	XS_VLDL_PL_pct	-5	0.114642273449768
E4_LIPOPROT	XS_VLDL_PL_pct	-3	0.0954699271101462
E4_LIPOPROT	XS_VLDL_PL_pct	-1	0.132716228561477
E4_METABOLIA	Lactate	-13.5	-0.0199485
E4_METABOLIA	Lactate	-11	0.0456022975178046
E4_METABOLIA	Lactate	-9	0.0553854290473449
E4_METABOLIA	Lactate	-7	0.0632965059085464
E4_METABOLIA	Lactate	-5	0.0548271075558756
E4_METABOLIA	Lactate	-3	0.0117253373267731
E4_METABOLIA	Lactate	-1	0.00350306827956111
E4_METABOLIA	S_HDL_C	-13.5	0.0077769839542806
E4_METABOLIA	S_HDL_C	-11	0.0319166034505348
E4_METABOLIA	S_HDL_C	-9	-0.027171
E4_METABOLIA	S_HDL_C	-7	-0.0372856
E4_METABOLIA	S_HDL_C	-5	-0.0256538
E4_METABOLIA	S_HDL_C	-3	-0.0337479
E4_METABOLIA	S_HDL_C	-1	-0.0807614
E4_METABOLIA	S_HDL_CE	-13.5	-0.010743
E4_METABOLIA	S_HDL_CE	-11	0.0156189561887913
E4_METABOLIA	S_HDL_CE	-9	-0.0499007
E4_METABOLIA	S_HDL_CE	-7	-0.0623541
E4_METABOLIA	S_HDL_CE	-5	-0.0567275
E4_METABOLIA	S_HDL_CE	-3	-0.0555377
E4_METABOLIA	S_HDL_CE	-1	-0.100126
E4_METABOLIA	XS_VLDL_PL_pct	-13.5	0.0898868648850607
E4_METABOLIA	XS_VLDL_PL_pct	-11	0.0935828298419474
E4_METABOLIA	XS_VLDL_PL_pct	-9	0.132673907535204
E4_METABOLIA	XS_VLDL_PL_pct	-7	0.145863153520518
E4_METABOLIA	XS_VLDL_PL_pct	-5	0.165593041618598
E4_METABOLIA	XS_VLDL_PL_pct	-3	0.138265130831769
E4_METABOLIA	XS_VLDL_PL_pct	-1	0.158594648249518
H8_HL_CON_NAS	Lactate	-13.5	0.0335518110805153
H8_HL_CON_NAS	Lactate	-11	-0.097846
H8_HL_CON_NAS	Lactate	-9	0.000392256864973776
H8_HL_CON_NAS	Lactate	-7	0.0959111344778109
H8_HL_CON_NAS	Lactate	-5	0.20176616818297
H8_HL_CON_NAS	Lactate	-3	0.396502154202844
H8_HL_CON_NAS	Lactate	-1	0.333636455607691
H8_HL_CON_NAS	S_HDL_C	-13.5	0.200269717345782
H8_HL_CON_NAS	S_HDL_C	-11	0.192652660699132
H8_HL_CON_NAS	S_HDL_C	-9	0.149987049578573
H8_HL_CON_NAS	S_HDL_C	-7	0.14892071742818
H8_HL_CON_NAS	S_HDL_C	-5	-0.0609795
H8_HL_CON_NAS	S_HDL_C	-3	0.248569625146614
H8_HL_CON_NAS	S_HDL_C	-1	0.128387779822723
H8_HL_CON_NAS	S_HDL_CE	-13.5	0.184653182219485
H8_HL_CON_NAS	S_HDL_CE	-11	0.191195809643694
H8_HL_CON_NAS	S_HDL_CE	-9	0.125908482548739
H8_HL_CON_NAS	S_HDL_CE	-7	0.180662579636182
H8_HL_CON_NAS	S_HDL_CE	-5	-0.0492714
H8_HL_CON_NAS	S_HDL_CE	-3	0.254855892070056
H8_HL_CON_NAS	S_HDL_CE	-1	0.131531167132729
H8_HL_CON_NAS	XS_VLDL_PL_pct	-13.5	-0.0745099
H8_HL_CON_NAS	XS_VLDL_PL_pct	-11	0.0538536757838108
H8_HL_CON_NAS	XS_VLDL_PL_pct	-9	-0.0716224
H8_HL_CON_NAS	XS_VLDL_PL_pct	-7	0.0367718692191244
H8_HL_CON_NAS	XS_VLDL_PL_pct	-5	0.0711728120876871
H8_HL_CON_NAS	XS_VLDL_PL_pct	-3	-0.314406
H8_HL_CON_NAS	XS_VLDL_PL_pct	-1	0.186673108025888
I9_CHD	Lactate	-13.5	0.0156786662534082
I9_CHD	Lactate	-11	0.048896211615512
I9_CHD	Lactate	-9	0.0101026352537157
I9_CHD	Lactate	-7	0.0171413583181214
I9_CHD	Lactate	-5	-0.00980336
I9_CHD	Lactate	-3	-0.0447201
I9_CHD	Lactate	-1	0.0248511481770661
I9_CHD	S_HDL_C	-13.5	-0.00658647
I9_CHD	S_HDL_C	-11	-0.0501858
I9_CHD	S_HDL_C	-9	-0.111311
I9_CHD	S_HDL_C	-7	-0.0957304
I9_CHD	S_HDL_C	-5	-0.103861
I9_CHD	S_HDL_C	-3	-0.091929
I9_CHD	S_HDL_C	-1	-0.161863
I9_CHD	S_HDL_CE	-13.5	-0.021178
I9_CHD	S_HDL_CE	-11	-0.06413
I9_CHD	S_HDL_CE	-9	-0.123088
I9_CHD	S_HDL_CE	-7	-0.113667
I9_CHD	S_HDL_CE	-5	-0.131048
I9_CHD	S_HDL_CE	-3	-0.118588
I9_CHD	S_HDL_CE	-1	-0.175055
I9_CHD	XS_VLDL_PL_pct	-13.5	0.0762062563820787
I9_CHD	XS_VLDL_PL_pct	-11	0.104655499599791
I9_CHD	XS_VLDL_PL_pct	-9	0.160559195109914
I9_CHD	XS_VLDL_PL_pct	-7	0.174703664368255
I9_CHD	XS_VLDL_PL_pct	-5	0.177098059854609
I9_CHD	XS_VLDL_PL_pct	-3	0.184299562316884
I9_CHD	XS_VLDL_PL_pct	-1	0.221955710970045
I9_MI_STRICT	Lactate	-13.5	0.0299168869948641
I9_MI_STRICT	Lactate	-11	0.0447292053636289
I9_MI_STRICT	Lactate	-9	-0.0254368
I9_MI_STRICT	Lactate	-7	0.00939578489818566
I9_MI_STRICT	Lactate	-5	0.00211523515065634
I9_MI_STRICT	Lactate	-3	-0.0728382
I9_MI_STRICT	Lactate	-1	0.0149377423159903
I9_MI_STRICT	S_HDL_C	-13.5	-0.00574754
I9_MI_STRICT	S_HDL_C	-11	-0.10178
I9_MI_STRICT	S_HDL_C	-9	-0.15636
I9_MI_STRICT	S_HDL_C	-7	-0.139631
I9_MI_STRICT	S_HDL_C	-5	-0.111192
I9_MI_STRICT	S_HDL_C	-3	-0.121781
I9_MI_STRICT	S_HDL_C	-1	-0.183792
I9_MI_STRICT	S_HDL_CE	-13.5	-0.0233485
I9_MI_STRICT	S_HDL_CE	-11	-0.117148
I9_MI_STRICT	S_HDL_CE	-9	-0.16662
I9_MI_STRICT	S_HDL_CE	-7	-0.15475
I9_MI_STRICT	S_HDL_CE	-5	-0.143771
I9_MI_STRICT	S_HDL_CE	-3	-0.150255
I9_MI_STRICT	S_HDL_CE	-1	-0.200236
I9_MI_STRICT	XS_VLDL_PL_pct	-13.5	0.0768085873072872
I9_MI_STRICT	XS_VLDL_PL_pct	-11	0.163147568263216
I9_MI_STRICT	XS_VLDL_PL_pct	-9	0.199975418546249
I9_MI_STRICT	XS_VLDL_PL_pct	-7	0.217361210405184
I9_MI_STRICT	XS_VLDL_PL_pct	-5	0.196715231921435
I9_MI_STRICT	XS_VLDL_PL_pct	-3	0.200158245940836
I9_MI_STRICT	XS_VLDL_PL_pct	-1	0.293448355274153
I9_NSTEMI	Lactate	-13.5	0.0436437772881318
I9_NSTEMI	Lactate	-11	0.0546524961182499
I9_NSTEMI	Lactate	-9	-0.024619
I9_NSTEMI	Lactate	-7	-0.0318939
I9_NSTEMI	Lactate	-5	0.132462489579531
I9_NSTEMI	Lactate	-3	-0.107879
I9_NSTEMI	Lactate	-1	0.0302871524248967
I9_NSTEMI	S_HDL_C	-13.5	-0.0389157
I9_NSTEMI	S_HDL_C	-11	-0.0942372
I9_NSTEMI	S_HDL_C	-9	-0.126569
I9_NSTEMI	S_HDL_C	-7	-0.163996
I9_NSTEMI	S_HDL_C	-5	-0.252995
I9_NSTEMI	S_HDL_C	-3	-0.0781277
I9_NSTEMI	S_HDL_C	-1	-0.318124
I9_NSTEMI	S_HDL_CE	-13.5	-0.057192
I9_NSTEMI	S_HDL_CE	-11	-0.115451
I9_NSTEMI	S_HDL_CE	-9	-0.132916
I9_NSTEMI	S_HDL_CE	-7	-0.172197
I9_NSTEMI	S_HDL_CE	-5	-0.277035
I9_NSTEMI	S_HDL_CE	-3	-0.111663
I9_NSTEMI	S_HDL_CE	-1	-0.344331
I9_NSTEMI	XS_VLDL_PL_pct	-13.5	0.102010094418512
I9_NSTEMI	XS_VLDL_PL_pct	-11	0.160673736929262
I9_NSTEMI	XS_VLDL_PL_pct	-9	0.176244006387479
I9_NSTEMI	XS_VLDL_PL_pct	-7	0.144974508404561
I9_NSTEMI	XS_VLDL_PL_pct	-5	0.257966410576449
I9_NSTEMI	XS_VLDL_PL_pct	-3	0.213660759929882
I9_NSTEMI	XS_VLDL_PL_pct	-1	0.295360245019701
I9_STEMI	Lactate	-13.5	0.101016079582095
I9_STEMI	Lactate	-11	0.0824058720108252
I9_STEMI	Lactate	-9	0.0395051486997579
I9_STEMI	Lactate	-7	0.0475998388248262
I9_STEMI	Lactate	-5	0.098743790332622
I9_STEMI	Lactate	-3	0.0183805378587223
I9_STEMI	Lactate	-1	-0.133342
I9_STEMI	S_HDL_C	-13.5	-0.0359062
I9_STEMI	S_HDL_C	-11	-0.0830921
I9_STEMI	S_HDL_C	-9	-0.0880739
I9_STEMI	S_HDL_C	-7	-0.0712171
I9_STEMI	S_HDL_C	-5	-0.105636
I9_STEMI	S_HDL_C	-3	-0.0105877
I9_STEMI	S_HDL_C	-1	-0.227383
I9_STEMI	S_HDL_CE	-13.5	-0.0537775
I9_STEMI	S_HDL_CE	-11	-0.0992251
I9_STEMI	S_HDL_CE	-9	-0.111808
I9_STEMI	S_HDL_CE	-7	-0.0786288
I9_STEMI	S_HDL_CE	-5	-0.132388
I9_STEMI	S_HDL_CE	-3	-0.0544859
I9_STEMI	S_HDL_CE	-1	-0.231802
I9_STEMI	XS_VLDL_PL_pct	-13.5	0.136458327321699
I9_STEMI	XS_VLDL_PL_pct	-11	0.104230233237258
I9_STEMI	XS_VLDL_PL_pct	-9	0.187642735940429
I9_STEMI	XS_VLDL_PL_pct	-7	0.135370627639162
I9_STEMI	XS_VLDL_PL_pct	-5	0.134097578053514
I9_STEMI	XS_VLDL_PL_pct	-3	0.095282399992476
I9_STEMI	XS_VLDL_PL_pct	-1	0.311041761366182
