# Supplementary material for: Mapping the plasma metabolome to human health and disease in 274,241 adults
Source: Nat Metab. 2025 Sep 19;7(11):2366–84. doi: 10.1038/s42255-025-01371-1 (PMC12638258; doi:10.1038/s42255-025-01371-1)
Supplement: Supplementary file 15 — Statistical source data. [file 42255_2025_1371_MOESM15_ESM.xlsx]

## Sheet: all_data
Metabolite	Sex	x	y	se
Ala	ALL	41	0.287703935949556	0.000705947304270837
Ala	F	41	0.276019442875078	0.000955558265483813
Ala	M	41	0.300809654990319	0.00101860251234066
Ala	ALL	43	0.288731515776606	0.000668885969120554
Ala	F	43	0.279224976625584	0.000894451004892378
Ala	M	43	0.299860315091211	0.000986785318282896
Ala	ALL	45	0.29210944701795	0.000664351267525986
Ala	F	45	0.283696322036133	0.000885253333767366
Ala	M	45	0.302344763356329	0.00098902175443143
Ala	ALL	47	0.29375721790962	0.000644942818891387
Ala	F	47	0.285019541191382	0.000860933790714818
Ala	M	47	0.304301768124809	0.000956682114164988
Ala	ALL	49	0.293859785723506	0.000630203681699277
Ala	F	49	0.28644870359595	0.000831984910026852
Ala	M	49	0.303087930734676	0.000952173916493887
Ala	ALL	51	0.294601719927096	0.000610800961564553
Ala	F	51	0.287611412881211	0.00079734963282721
Ala	M	51	0.303858299915278	0.000937765089618563
Ala	ALL	53	0.296015209830744	0.000598135695405575
Ala	F	53	0.289033765094437	0.00078797588737204
Ala	M	53	0.30495917625281	0.000907657038362967
Ala	ALL	55	0.295811561286146	0.000576733200620127
Ala	F	55	0.289506735605399	0.000761981652625659
Ala	M	55	0.303694698312492	0.000873623446429891
Ala	ALL	57	0.295589320922784	0.000549248152325756
Ala	F	57	0.288684807935077	0.000720710148188632
Ala	M	57	0.304199581693467	0.000836965278388188
Ala	ALL	59	0.297739775923033	0.00049796421874026
Ala	F	59	0.291127660516052	0.000663621209633898
Ala	M	59	0.30576095177434	0.00074550875391443
Ala	ALL	61	0.298554979323508	0.000462546212332993
Ala	F	61	0.292745487103239	0.000612589141233261
Ala	M	61	0.305562701965066	0.000698861591543495
Ala	ALL	63	0.298611706259202	0.000489942328384631
Ala	F	63	0.293114143667015	0.000657402097353783
Ala	M	63	0.304897448187633	0.000729047168517982
Ala	ALL	65	0.299670540996367	0.00051011734029798
Ala	F	65	0.293612047109208	0.000697122469428686
Ala	M	65	0.305848627827758	0.000741364059548266
Ala	ALL	67	0.300571346562354	0.000562194469221784
Ala	F	67	0.293297966101695	0.000775746018155552
Ala	M	67	0.307973223918043	0.000807565848142222
Ala	ALL	69	0.301913918285999	0.000787913829909483
Ala	F	69	0.29547814230847	0.00109698032347968
Ala	M	69	0.308171344339623	0.00112335615155731
Gln	ALL	41	0.540934085538359	0.000799936219100099
Gln	F	41	0.522499561044682	0.00108392411109304
Gln	M	41	0.561628157894737	0.00112250831395294
Gln	ALL	43	0.540549446997549	0.000769243792298646
Gln	F	43	0.524637948899929	0.00102932499369062
Gln	M	43	0.559198008650807	0.00110883387150322
Gln	ALL	45	0.541851265152065	0.000742812963377264
Gln	F	45	0.527812888096182	0.000976652992037892
Gln	M	45	0.558967321198454	0.00110183359277774
Gln	ALL	47	0.544957757061361	0.000715999090936216
Gln	F	47	0.534121216130263	0.000959734100269096
Gln	M	47	0.558037144173192	0.00105237651955085
Gln	ALL	49	0.547189898937549	0.000689133021282301
Gln	F	49	0.54019262985876	0.000903029644512991
Gln	M	49	0.555916875818897	0.00105352463780032
Gln	ALL	51	0.550754044005607	0.000655659176665126
Gln	F	51	0.545748745588707	0.000858585604036085
Gln	M	51	0.557387341269841	0.00100938586158977
Gln	ALL	53	0.553473508975774	0.000643589764603193
Gln	F	53	0.550683238607006	0.000844783293592494
Gln	M	53	0.557056503450106	0.000990565259836722
Gln	ALL	55	0.554681582192892	0.000615824882056928
Gln	F	55	0.552357714535902	0.0008080920014658
Gln	M	55	0.55759115848459	0.000947590638431086
Gln	ALL	57	0.555562558314522	0.000590937837928189
Gln	F	57	0.554208766826272	0.000775649723137556
Gln	M	57	0.557252736295962	0.000909492402860304
Gln	ALL	59	0.556252206919302	0.000535666376387075
Gln	F	59	0.554010713587488	0.000704346802816709
Gln	M	59	0.558974049488678	0.000821067000216992
Gln	ALL	61	0.556048362579319	0.000494505824971518
Gln	F	61	0.55417041688278	0.000643939270638379
Gln	M	61	0.558313942119671	0.000765667277162196
Gln	ALL	63	0.556582746967763	0.000527570099954155
Gln	F	63	0.554584704518253	0.00069632883129476
Gln	M	63	0.558866419288646	0.000802480661585118
Gln	ALL	65	0.555493689964858	0.000552256385087777
Gln	F	65	0.554235663116303	0.00075698433741878
Gln	M	65	0.556777633909003	0.000805033605879241
Gln	ALL	67	0.556698739286271	0.00059741080934102
Gln	F	67	0.552400075195715	0.000820299484543226
Gln	M	67	0.561071727968144	0.000867265391597714
Gln	ALL	69	0.559491165650305	0.00084386676492689
Gln	F	69	0.557245706753194	0.00116767106762277
Gln	M	69	0.561674201498423	0.00121633772818726
Gly	ALL	41	0.173587244277986	0.000599193637379989
Gly	F	41	0.191282244125532	0.000932417007184736
Gly	M	41	0.153812130771942	0.000626826873274226
Gly	ALL	43	0.173694615443542	0.000574899404679309
Gly	F	43	0.192572009385666	0.000873081277659959
Gly	M	43	0.151651135835271	0.000603055758529701
Gly	ALL	45	0.173819745356936	0.000566448516243293
Gly	F	45	0.192681393594494	0.000848361163226451
Gly	M	45	0.150936217084136	0.000598899655701577
Gly	ALL	47	0.173658340401863	0.000551886149060724
Gly	F	47	0.193294046316325	0.000828705503747819
Gly	M	47	0.150004598405886	0.000571749894846168
Gly	ALL	49	0.174280928515929	0.000537975935579866
Gly	F	49	0.195124788913577	0.000793215999982105
Gly	M	49	0.148423413608008	0.000556066253319052
Gly	ALL	51	0.175172448021462	0.000528919788155673
Gly	F	51	0.195632127157714	0.0007671902468779
Gly	M	51	0.148196560644614	0.000547003284389075
Gly	ALL	53	0.174277999534505	0.000516584733901956
Gly	F	53	0.195710276191465	0.000756093054013842
Gly	M	53	0.146956456651224	0.000524542732119652
Gly	ALL	55	0.172615543584191	0.000488206625232972
Gly	F	55	0.19328982421875	0.00071842574787744
Gly	M	55	0.146892015795869	0.000505851046083551
Gly	ALL	57	0.172784301496435	0.00047195074900214
Gly	F	57	0.193476660322639	0.000692447332729722
Gly	M	57	0.147072647522523	0.000495313886391416
Gly	ALL	59	0.170576978058236	0.000419684328625651
Gly	F	59	0.190640973624717	0.000626568955238502
Gly	M	59	0.146319578170554	0.000433121738686348
Gly	ALL	61	0.169299362637363	0.000383532560761527
Gly	F	61	0.189434414935065	0.000570814931289963
Gly	M	61	0.145093288836846	0.000398221398780216
Gly	ALL	63	0.166784080191502	0.000398572645317736
Gly	F	63	0.186674861766689	0.000602731392553418
Gly	M	63	0.144128143881208	0.000416042594344248
Gly	ALL	65	0.16456842148617	0.000405672419751369
Gly	F	65	0.185456635980384	0.000640678379123131
Gly	M	65	0.143351632439046	0.000408474666541703
Gly	ALL	67	0.163569138611804	0.000438889655947823
Gly	F	67	0.182745228562584	0.000691393362213365
Gly	M	67	0.144124178089359	0.000459372510037906
Gly	ALL	69	0.16335032557675	0.000609892677587694
Gly	F	69	0.182818681541582	0.00098121328573526
Gly	M	69	0.144467973637616	0.000628645250002643
His	ALL	41	0.0665667215021602	9.71702088678861e-05
His	F	41	0.0652309318038969	0.000131694899833549
His	M	41	0.0680654813117066	0.000141203164102678
His	ALL	43	0.066479959430496	9.22292851563296e-05
His	F	43	0.0651925265995177	0.00012380478398915
His	M	43	0.067988706566916	0.000135564859848563
His	ALL	45	0.0664400696156635	8.95808032411642e-05
His	F	45	0.0652885504756871	0.000117820072010466
His	M	45	0.0678406959177113	0.00013531750227843
His	ALL	47	0.0662566018743492	8.79872551545383e-05
His	F	47	0.0652029521512882	0.000118463779209684
His	M	47	0.067528699049954	0.00012966907672635
His	ALL	49	0.0662594934746091	8.43070965982551e-05
His	F	49	0.0652447400932401	0.000111741314417589
His	M	49	0.0675216830965497	0.000126706299313042
His	ALL	51	0.0659632509586707	8.22563858383636e-05
His	F	51	0.0650438058107242	0.0001079659960581
His	M	51	0.0671812848450545	0.000125477863709424
His	ALL	53	0.0658344179970973	7.97733987225142e-05
His	F	53	0.0649298821827201	0.000105983045498612
His	M	53	0.0669938150748444	0.000119851285716047
His	ALL	55	0.065781205704408	7.65084527762358e-05
His	F	55	0.0650323592336867	0.000100719761289265
His	M	55	0.066716968039859	0.000116589876888504
His	ALL	57	0.065648653104174	7.42523842992778e-05
His	F	57	0.0648224013722127	9.81840773838137e-05
His	M	57	0.0666793277027027	0.000112397902926371
His	ALL	59	0.0652966673528201	6.69152303368374e-05
His	F	59	0.0644700834084761	8.91391181261646e-05
His	M	59	0.0662983227098889	0.000100356620994312
His	ALL	61	0.0651231627380194	6.13214407765206e-05
His	F	61	0.0642956088082902	8.23037687416157e-05
His	M	61	0.0661203090369908	9.11362196521614e-05
His	ALL	63	0.0648642738242205	6.47486869119116e-05
His	F	63	0.0639213761947431	8.78170145864662e-05
His	M	63	0.0659417791620445	9.48335884738263e-05
His	ALL	65	0.0644277308741395	6.69482790666531e-05
His	F	65	0.063466889956257	9.39545691713122e-05
His	M	65	0.0654071367371918	9.45481880183775e-05
His	ALL	67	0.0641141328145266	7.32154554258433e-05
His	F	67	0.0630055461839128	0.000101832337848556
His	M	67	0.0652423312048571	0.000104021123128775
His	ALL	69	0.0641908240223464	0.000102887747919196
His	F	69	0.0630260595021251	0.00014557960256746
His	M	69	0.0653230493802872	0.000143653541360261
Phe	ALL	41	0.0463337266306606	9.45516710344316e-05
Phe	F	41	0.0462051358994501	0.00013531150457833
Phe	M	41	0.0464780793650794	0.000131159264477867
Phe	ALL	43	0.0463204673040153	9.01944405168558e-05
Phe	F	43	0.0460455621721253	0.000123135602930249
Phe	M	43	0.0466424377283295	0.000132371428167813
Phe	ALL	45	0.0465473695652174	8.84640481720201e-05
Phe	F	45	0.0462291216483952	0.000120071898161882
Phe	M	45	0.0469341820516937	0.000130656469593305
Phe	ALL	47	0.0469802768910479	8.76510004268989e-05
Phe	F	47	0.0466327465414393	0.000120341239026443
Phe	M	47	0.0473995375899556	0.000127580946754569
Phe	ALL	49	0.0468247437471725	8.33359355673958e-05
Phe	F	49	0.0464550600443045	0.000112786784710794
Phe	M	49	0.0472845432134571	0.000123418401928579
Phe	ALL	51	0.0468121154782185	8.14260065805216e-05
Phe	F	51	0.0462203138343296	0.000106774206444409
Phe	M	51	0.0475964954725523	0.000125198471720762
Phe	ALL	53	0.0470462373766686	8.0343091918901e-05
Phe	F	53	0.0465047504391857	0.000107364765195382
Phe	M	53	0.0477399973520456	0.000120657236714541
Phe	ALL	55	0.0470948762964564	7.70468646482501e-05
Phe	F	55	0.046430999222395	0.000103299975716325
Phe	M	55	0.0479253684338521	0.000115021019711649
Phe	ALL	57	0.0471288372093023	7.47756504783803e-05
Phe	F	57	0.0464810347629797	9.99396119612636e-05
Phe	M	57	0.0479370395403853	0.000112111173477396
Phe	ALL	59	0.0472820691500309	6.80229553144173e-05
Phe	F	59	0.0466102486665164	9.26495413541147e-05
Phe	M	59	0.0480962172250546	9.96080218432869e-05
Phe	ALL	61	0.0474392406273233	6.32341006391399e-05
Phe	F	61	0.0467612054670294	8.63268987511145e-05
Phe	M	61	0.0482564400031228	9.23328452774202e-05
Phe	ALL	63	0.0475209235122962	6.75385352027747e-05
Phe	F	63	0.0468452910408727	9.33410791632847e-05
Phe	M	63	0.0482933470015377	9.73198332972141e-05
Phe	ALL	65	0.0477203728241102	7.02474771016877e-05
Phe	F	65	0.0469817342477497	9.98243952354311e-05
Phe	M	65	0.0484742637151107	9.83391607340404e-05
Phe	ALL	67	0.0478847509598423	7.66640565832488e-05
Phe	F	67	0.0469787776520218	0.000108655137769045
Phe	M	67	0.0488062742019885	0.00010735565550352
Phe	ALL	69	0.048289603713316	0.00010877156068972
Phe	F	69	0.0474553159173755	0.000156878841630889
Phe	M	69	0.0491005708661417	0.000149998520326712
Tyr	ALL	41	0.0593872304369497	0.00012342396664857
Tyr	F	41	0.058074591451917	0.00017516353715797
Tyr	M	41	0.0608594959464223	0.000171039625043695
Tyr	ALL	43	0.0595261894559645	0.00011840855651001
Tyr	F	43	0.0582134217243335	0.000163379908233866
Tyr	M	43	0.0610647698188466	0.000169578487012116
Tyr	ALL	45	0.0600178560034803	0.000115393398072196
Tyr	F	45	0.0587366305639942	0.0001562342366222
Tyr	M	45	0.0615771162192574	0.000169085162512882
Tyr	ALL	47	0.060800671434523	0.000114314555724709
Tyr	F	47	0.0598893461147791	0.00015737962690391
Tyr	M	47	0.0619005179282869	0.000165026768831424
Tyr	ALL	49	0.06122970998579	0.000111499577460716
Tyr	F	49	0.060511488642982	0.000152531034262591
Tyr	M	49	0.0621237117587357	0.00016245551325831
Tyr	ALL	51	0.0619297424500731	0.000109237975911239
Tyr	F	51	0.0613489667699541	0.000145158655572144
Tyr	M	51	0.0626990955414013	0.000165437316735211
Tyr	ALL	53	0.0628503199767712	0.00010810477024546
Tyr	F	53	0.0625275545445145	0.000147904746849288
Tyr	M	53	0.0632638137501656	0.000157705661391601
Tyr	ALL	55	0.0630885936571398	0.000104372954532364
Tyr	F	55	0.0629903949032195	0.000142863616520958
Tyr	M	55	0.0632112943607195	0.000152506591461191
Tyr	ALL	57	0.0635494720481324	0.000101344168074208
Tyr	F	57	0.0636581999638728	0.00013950127465163
Tyr	M	57	0.0634137980389947	0.000146944766890437
Tyr	ALL	59	0.0641047782399209	9.29684339052074e-05
Tyr	F	59	0.0641913237615576	0.000128560189152501
Tyr	M	59	0.063999922586521	0.000134208036793503
Tyr	ALL	61	0.0643163817280453	8.54972584353483e-05
Tyr	F	61	0.064528592727037	0.000118386179930802
Tyr	M	61	0.0640608772340592	0.000123214652523371
Tyr	ALL	63	0.0645443482765491	9.19772510114784e-05
Tyr	F	63	0.0647915017931859	0.000129674414164508
Tyr	M	63	0.0642618871146785	0.000129890533058268
Tyr	ALL	65	0.0647146018197574	9.61506577355744e-05
Tyr	F	65	0.0651662462462462	0.000139118645362288
Tyr	M	65	0.0642538652078775	0.000132484227157348
Tyr	ALL	67	0.0648202175154441	0.000103740277618076
Tyr	F	67	0.0650855162120432	0.000150902514960313
Tyr	M	67	0.0645502785923754	0.000142184297257165
Tyr	ALL	69	0.0653074645354645	0.000147139044978689
Tyr	F	69	0.0659266234029609	0.000217156448914716
Tyr	M	69	0.0647063477062414	0.000198761778521702
Ile	ALL	41	0.0498679191616767	0.000158018399387288
Ile	F	41	0.0454705805538074	0.000205823410672176
Ile	M	41	0.0547990208186309	0.000225856859978763
Ile	ALL	43	0.049748807627508	0.000149655335057673
Ile	F	43	0.0456494180269695	0.000191397798938606
Ile	M	43	0.0545517678363546	0.000219652332323068
Ile	ALL	45	0.0501055038084875	0.000147219739180303
Ile	F	45	0.045912690784262	0.000183841270107351
Ile	M	45	0.0552184269843826	0.000221042997652867
Ile	ALL	47	0.0507482573335187	0.000147018549721099
Ile	F	47	0.0468866120634921	0.000190746127984244
Ile	M	47	0.0554188849639072	0.000214930369180768
Ile	ALL	49	0.0506379038934161	0.000139520271146414
Ile	F	49	0.0470054883449883	0.000178967955810393
Ile	M	49	0.0551665475152572	0.000207653168859504
Ile	ALL	51	0.0507805388929529	0.000135763878424569
Ile	F	51	0.047457071657754	0.000173373816434097
Ile	M	51	0.0551857584349305	0.000205090524621958
Ile	ALL	53	0.0514011971176197	0.000133603619536368
Ile	F	53	0.0481704645628557	0.00017163997822754
Ile	M	53	0.0555408007424102	0.000201251754528807
Ile	ALL	55	0.0513065312415472	0.000127772607252575
Ile	F	55	0.0481452836982968	0.00016524979888092
Ile	M	55	0.0552629037758831	0.000191240993831244
Ile	ALL	57	0.0510863707571802	0.000121942073433064
Ile	F	57	0.0480691724699286	0.0001590342818505
Ile	M	57	0.0548521639011175	0.000181338276624055
Ile	ALL	59	0.0511730280034644	0.00011159046977713
Ile	F	59	0.0483797568869487	0.000148822495266121
Ile	M	59	0.0545587957303166	0.00016277326381414
Ile	ALL	61	0.0513339725056689	0.000104754373837642
Ile	F	61	0.0487118130586864	0.000139402241700188
Ile	M	61	0.054500005474738	0.000153987746348073
Ile	ALL	63	0.0511414796488428	0.000110743096877618
Ile	F	63	0.048578058775144	0.000150376201892489
Ile	M	63	0.0540747069393343	0.00015939786687725
Ile	ALL	65	0.051022296148508	0.000114587799134779
Ile	F	65	0.0484808552292633	0.00016086071194351
Ile	M	65	0.0536163032427695	0.000159670391588212
Ile	ALL	67	0.0507643813977657	0.000123956303425394
Ile	F	67	0.0480087803873094	0.000171284933581401
Ile	M	67	0.0535693907937507	0.00017475753576567
Ile	ALL	69	0.0509736817909255	0.000173851900617955
Ile	F	69	0.0484397769215169	0.000242795333685057
Ile	M	69	0.0534356886699507	0.000243797011686004
Leu	ALL	41	0.103484244186047	0.000257604235215691
Leu	F	41	0.0940629825663578	0.000325625271901667
Leu	M	41	0.114058045126036	0.000357954517910541
Leu	ALL	43	0.102974191030155	0.000241339252051554
Leu	F	43	0.094174457677584	0.000298942819368661
Leu	M	43	0.113295913853318	0.0003454024752293
Leu	ALL	45	0.103450334106392	0.000238315649127726
Leu	F	45	0.0944933166226913	0.000288962794615302
Leu	M	45	0.114369310067546	0.000347454937755947
Leu	ALL	47	0.104257056616881	0.000236747642110457
Leu	F	47	0.0959235245589542	0.000296103321223265
Leu	M	47	0.114333775322284	0.000341985726678126
Leu	ALL	49	0.104027220319266	0.000225240019454852
Leu	F	49	0.0959771070721193	0.000277146946010146
Leu	M	49	0.114055394775036	0.000332263092961242
Leu	ALL	51	0.104098853786219	0.000219944343393804
Leu	F	51	0.0966807997864389	0.000271273166948492
Leu	M	51	0.113934628344896	0.000329183058795983
Leu	ALL	53	0.104815133267522	0.00021595144952394
Leu	F	53	0.0976231297157623	0.000271092793410494
Leu	M	53	0.114036261595547	0.000319475103599756
Leu	ALL	55	0.104612914752149	0.000206353664015396
Leu	F	55	0.0976854389888187	0.000261125747946605
Leu	M	55	0.113287018504992	0.000304369742029816
Leu	ALL	57	0.104136253321968	0.000197209163331765
Leu	F	57	0.0972742884250474	0.000250002151276098
Leu	M	57	0.112692062866156	0.000290437864752699
Leu	ALL	59	0.104237103627156	0.000179536997403268
Leu	F	59	0.0978195350409374	0.000235025539403546
Leu	M	59	0.112021095116618	0.000257947318843414
Leu	ALL	61	0.104294332614002	0.000168383306380018
Leu	F	61	0.0981014795885359	0.000219947189239914
Leu	M	61	0.111766848555816	0.000244263583936808
Leu	ALL	63	0.103824025979201	0.000178938316175461
Leu	F	63	0.0977841018366433	0.000237479055344862
Leu	M	63	0.110736676065966	0.00025641075003757
Leu	ALL	65	0.10363566725863	0.000184748958044083
Leu	F	65	0.0974223431069959	0.000254440038155076
Leu	M	65	0.109980078788409	0.000254890363846958
Leu	ALL	67	0.102644052904564	0.000200021213338529
Leu	F	67	0.0960562609232034	0.000271619823437557
Leu	M	67	0.109351836072438	0.000277770445019958
Leu	ALL	69	0.102890663275484	0.000281671122811364
Leu	F	69	0.0968900667610763	0.000391002255529589
Leu	M	69	0.108725986622074	0.000388018572707782
Total_BCAA	ALL	41	0.358515903614458	0.000783216795722845
Total_BCAA	F	41	0.330851553565818	0.00100819110759224
Total_BCAA	M	41	0.389581568177809	0.00107783136957955
Total_BCAA	ALL	43	0.357975835121054	0.000741202414568248
Total_BCAA	F	43	0.331975910896708	0.000928513159779126
Total_BCAA	M	43	0.388496732178548	0.00105912688692132
Total_BCAA	ALL	45	0.35980509061911	0.000730158092594539
Total_BCAA	F	45	0.333490146457316	0.000895845364708859
Total_BCAA	M	45	0.391895349959775	0.0010638195285446
Total_BCAA	ALL	47	0.363511006184421	0.000727082917451092
Total_BCAA	F	47	0.339597411122397	0.000921970500356509
Total_BCAA	M	47	0.39242021181888	0.00105045109310715
Total_BCAA	ALL	49	0.363321162971104	0.000686549785958549
Total_BCAA	F	49	0.340657868298368	0.000860248614820077
Total_BCAA	M	49	0.391547475685876	0.00101026878354587
Total_BCAA	ALL	51	0.364278439461337	0.000671962453399055
Total_BCAA	F	51	0.343924657973493	0.000842205567171501
Total_BCAA	M	51	0.391270640680369	0.00100761256535384
Total_BCAA	ALL	53	0.367638938258698	0.000657385002218349
Total_BCAA	F	53	0.348300512608516	0.000839130560866163
Total_BCAA	M	53	0.392452438668612	0.000973909170474411
Total_BCAA	ALL	55	0.367869050862116	0.000627843966961967
Total_BCAA	F	55	0.349432835893447	0.000807087035142658
Total_BCAA	M	55	0.390953032258065	0.000928295548484217
Total_BCAA	ALL	57	0.366615303471108	0.000596332553210435
Total_BCAA	F	57	0.348650347102956	0.000769890090806511
Total_BCAA	M	57	0.389014301814493	0.000878770996957356
Total_BCAA	ALL	59	0.367451367961445	0.000543275050977847
Total_BCAA	F	59	0.350866977233451	0.000719810813254197
Total_BCAA	M	59	0.387575516046681	0.000784837733365541
Total_BCAA	ALL	61	0.367961194140749	0.000507822724507132
Total_BCAA	F	61	0.352206857087404	0.000673729741539579
Total_BCAA	M	61	0.386976873340622	0.000737101963494315
Total_BCAA	ALL	63	0.366708925369566	0.00053796586155547
Total_BCAA	F	63	0.351321890963406	0.000724611999794056
Total_BCAA	M	63	0.384308002050056	0.000770522531222627
Total_BCAA	ALL	65	0.366280718461738	0.000555988993351679
Total_BCAA	F	65	0.350472612944706	0.000773910584689441
Total_BCAA	M	65	0.382419485384211	0.000770230237911125
Total_BCAA	ALL	67	0.363609748430935	0.000602128026011174
Total_BCAA	F	67	0.346436561793132	0.000827765013383259
Total_BCAA	M	67	0.38109393279598	0.000838513035581926
Total_BCAA	ALL	69	0.364471977660317	0.00084741974702853
Total_BCAA	F	69	0.349198994334278	0.00118659694692598
Total_BCAA	M	69	0.37931545526057	0.00117252561768988
Val	ALL	41	0.205141930742402	0.000397836645335231
Val	F	41	0.191127653525993	0.000511624233345504
Val	M	41	0.220865085462555	0.000548533315996422
Val	ALL	43	0.205213620003063	0.000378493033103368
Val	F	43	0.192111513475177	0.000476318782080915
Val	M	43	0.22058809587217	0.000540035704418957
Val	ALL	45	0.206172713043478	0.000371541593593539
Val	F	45	0.19307034296267	0.000461685342925183
Val	M	45	0.222144584338318	0.000537054427574657
Val	ALL	47	0.208341621527778	0.000368803843195311
Val	F	47	0.196662296268088	0.000470797596498933
Val	M	47	0.222449214964735	0.000532942293711825
Val	ALL	49	0.208632914270948	0.000349127189043165
Val	F	49	0.197719342963653	0.000443129591072391
Val	M	49	0.222219875271936	0.000511628958146675
Val	ALL	51	0.209409796713329	0.000342863106071203
Val	F	51	0.199809702082221	0.000433199004659152
Val	M	51	0.222135187544232	0.00051566941902786
Val	ALL	53	0.211417770815202	0.000333378052414918
Val	F	53	0.202413766394712	0.00042870753261136
Val	M	53	0.222962497351695	0.000495341945864152
Val	ALL	55	0.211835366459627	0.000317450779365859
Val	F	55	0.203481044602079	0.000411603632215888
Val	M	55	0.222289443093385	0.000470792539937428
Val	ALL	57	0.211420673915222	0.000301969337460992
Val	F	57	0.20346266317595	0.000396284332527616
Val	M	57	0.221346457606125	0.000443020284727176
Val	ALL	59	0.211984192154118	0.000273085117664058
Val	F	59	0.204571151246621	0.000362885528411636
Val	M	59	0.220976817891956	0.00039756994343521
Val	ALL	61	0.212187124314766	0.00025301284425151
Val	F	61	0.205265934286269	0.000338491574001584
Val	M	61	0.220538031059778	0.000367362120989722
Val	ALL	63	0.211678855846172	0.000268656835237465
Val	F	63	0.204888089124431	0.000363598070536656
Val	M	63	0.219439980378775	0.000386180697376997
Val	ALL	65	0.21156018475251	0.000277598194732446
Val	F	65	0.204585109626584	0.000388884394599961
Val	M	65	0.21868164130815	0.000385157185379085
Val	ALL	67	0.210098053813054	0.000300669603774785
Val	F	67	0.202281843782117	0.000416355813449262
Val	M	67	0.21805408724762	0.000418806459752288
Val	ALL	69	0.21049	0.000422002714073323
Val	F	69	0.203659684529828	0.00059205978345818
Val	M	69	0.217124435277941	0.000586409113814042
ApoB_by_ApoA1	ALL	41	0.589016150846333	0.00154319477995193
ApoB_by_ApoA1	F	41	0.528310963590709	0.00185465138379877
ApoB_by_ApoA1	M	41	0.657117110915493	0.0022020697732917
ApoB_by_ApoA1	ALL	43	0.589541114338123	0.00149149120580093
ApoB_by_ApoA1	F	43	0.530438685552408	0.00178989639573192
ApoB_by_ApoA1	M	43	0.658807905046481	0.00214910028811822
ApoB_by_ApoA1	ALL	45	0.591714114198871	0.0014333066745089
ApoB_by_ApoA1	F	45	0.536020543248945	0.00172539937951453
ApoB_by_ApoA1	M	45	0.65946837183189	0.0020848026512312
ApoB_by_ApoA1	ALL	47	0.595116410896236	0.00140448528238649
ApoB_by_ApoA1	F	47	0.543067283559387	0.00171526869188581
ApoB_by_ApoA1	M	47	0.657920871826247	0.00205396364168411
ApoB_by_ApoA1	ALL	49	0.59702174185221	0.00134166374287222
ApoB_by_ApoA1	F	49	0.551729756722151	0.00165755993299859
ApoB_by_ApoA1	M	49	0.653380873406721	0.00199592364696188
ApoB_by_ApoA1	ALL	51	0.599467364840238	0.00129764203639191
ApoB_by_ApoA1	F	51	0.562067194029851	0.00162591393897768
ApoB_by_ApoA1	M	51	0.649003315447614	0.00196295883545796
ApoB_by_ApoA1	ALL	53	0.606083195989801	0.00127905413643556
ApoB_by_ApoA1	F	53	0.571589642967702	0.00164094699302032
ApoB_by_ApoA1	M	53	0.65027050892267	0.00190635969721166
ApoB_by_ApoA1	ALL	55	0.607731822939145	0.00121644481623056
ApoB_by_ApoA1	F	55	0.580450488349515	0.00158328958132525
ApoB_by_ApoA1	M	55	0.641850053423992	0.00182225896281287
ApoB_by_ApoA1	ALL	57	0.607363226451903	0.00117215099464798
ApoB_by_ApoA1	F	57	0.585823535826949	0.00154570243612658
ApoB_by_ApoA1	M	57	0.634227307778777	0.0017538554601559
ApoB_by_ApoA1	ALL	59	0.602718986394837	0.00105509198271974
ApoB_by_ApoA1	F	59	0.584756477911948	0.00141404677655611
ApoB_by_ApoA1	M	59	0.624499099672608	0.00155925396954894
ApoB_by_ApoA1	ALL	61	0.598767508923207	0.000972310943969109
ApoB_by_ApoA1	F	61	0.586514009827375	0.00131298389420238
ApoB_by_ApoA1	M	61	0.613539517537023	0.00143609685525686
ApoB_by_ApoA1	ALL	63	0.591654884831125	0.00102060193622152
ApoB_by_ApoA1	F	63	0.582963702073698	0.00140974407118272
ApoB_by_ApoA1	M	63	0.601587030091211	0.0014736494720982
ApoB_by_ApoA1	ALL	65	0.584887747611431	0.00105891428905293
ApoB_by_ApoA1	F	65	0.576717902217656	0.00149367731577774
ApoB_by_ApoA1	M	65	0.593219534579113	0.00149744352666478
ApoB_by_ApoA1	ALL	67	0.578316353087443	0.00115150034040339
ApoB_by_ApoA1	F	67	0.572473967748562	0.00164923637772898
ApoB_by_ApoA1	M	67	0.584261322115385	0.00160435869833382
ApoB_by_ApoA1	ALL	69	0.573923509261103	0.00161776763143422
ApoB_by_ApoA1	F	69	0.568961555555556	0.00236815420303497
ApoB_by_ApoA1	M	69	0.578747089552239	0.00220698907423283
ApoA1	ALL	41	1.41000181546631	0.00206064080129594
ApoA1	F	41	1.48508218646994	0.0028440936576718
ApoA1	M	41	1.32580237106143	0.00256473874269919
ApoA1	ALL	43	1.42279393291052	0.00204656359336062
ApoA1	F	43	1.49514419217687	0.00279242244843188
ApoA1	M	43	1.33814736859559	0.00261654912566983
ApoA1	ALL	45	1.43499726279221	0.00199619008934111
ApoA1	F	45	1.50919321419151	0.0027022999877889
ApoA1	M	45	1.34477212991179	0.00252819952906463
ApoA1	ALL	47	1.44648635777655	0.00199500780681105
ApoA1	F	47	1.5266608035488	0.00267430217041008
ApoA1	M	47	1.34973255276843	0.0025198468007104
ApoA1	ALL	49	1.45917030723553	0.00195007912761179
ApoA1	F	49	1.54133565490744	0.00255828468920304
ApoA1	M	49	1.35695156865585	0.00250839064562219
ApoA1	ALL	51	1.46828289377735	0.00192128801805088
ApoA1	F	51	1.54988	0.00250686754014081
ApoA1	M	51	1.36025245445559	0.00245536739743597
ApoA1	ALL	53	1.47315131022088	0.00190248760478646
ApoA1	F	53	1.56200187028813	0.00248193194309955
ApoA1	M	53	1.35943997356595	0.00238316348692691
ApoA1	ALL	55	1.47431807522124	0.00183157136554583
ApoA1	F	55	1.56097648892774	0.00238848718206207
ApoA1	M	55	1.36598453618261	0.00234644092258074
ApoA1	ALL	57	1.47836039675789	0.00177007026287062
ApoA1	F	57	1.56472990172212	0.00231090907244106
ApoA1	M	57	1.37068007081835	0.00227304733515279
ApoA1	ALL	59	1.47760033584084	0.00158046921928964
ApoA1	F	59	1.56407514815093	0.00206130327447568
ApoA1	M	59	1.37276260185522	0.00203896098386482
ApoA1	ALL	61	1.47533076626727	0.00146129124564186
ApoA1	F	61	1.56102650585268	0.00190808995284032
ApoA1	M	61	1.37204836399065	0.00189079665728522
ApoA1	ALL	63	1.47424466441217	0.00155535074050647
ApoA1	F	63	1.56526386555249	0.00205272214738747
ApoA1	M	63	1.37026151125128	0.00196888518098789
ApoA1	ALL	65	1.46725440134907	0.00161649873132386
ApoA1	F	65	1.56262678999657	0.00216332825404792
ApoA1	M	65	1.37000804645882	0.00203905562368357
ApoA1	ALL	67	1.46017289533679	0.0017727185732699
ApoA1	F	67	1.55795078298397	0.00237874079670316
ApoA1	M	67	1.36071904891304	0.00220980911664575
ApoA1	ALL	69	1.45569842697749	0.00244929414138403
ApoA1	F	69	1.55729146785281	0.00335605560540294
ApoA1	M	69	1.3570183051846	0.00296776911191397
ApoB	ALL	41	0.807860267219917	0.00169708929012809
ApoB	F	41	0.765457426597582	0.00218423880291141
ApoB	M	41	0.855398322478437	0.00249202476198867
ApoB	ALL	43	0.815245454962182	0.00163597560336909
ApoB	F	43	0.772133142088114	0.00203464020510273
ApoB	M	43	0.865714744610282	0.00248093087782234
ApoB	ALL	45	0.825848467940368	0.00160027081182395
ApoB	F	45	0.788980648734177	0.00203816778032096
ApoB	M	45	0.87070017484761	0.00241798755170263
ApoB	ALL	47	0.837142227612975	0.00158308876477782
ApoB	F	47	0.808907663160563	0.0020583023332555
ApoB	M	47	0.871224979348325	0.00238978145788033
ApoB	ALL	49	0.84765659740595	0.00152948553131344
ApoB	F	49	0.830041931804958	0.00200663448436829
ApoB	M	49	0.869580528679027	0.00232894431802971
ApoB	ALL	51	0.856824972664318	0.00150108564655858
ApoB	F	51	0.849649538379531	0.00197435212116369
ApoB	M	51	0.866328724936459	0.00230542975020342
ApoB	ALL	53	0.869488635678683	0.00150022284652566
ApoB	F	53	0.87068678707813	0.00199844442209097
ApoB	M	53	0.867954083278255	0.00227081964427046
ApoB	ALL	55	0.873787374440309	0.00145781313292323
ApoB	F	55	0.884564496553063	0.00196565709896469
ApoB	M	55	0.860314009468318	0.00216393009846787
ApoB	ALL	57	0.876163323994397	0.00143051592945686
ApoB	F	57	0.894908231157591	0.00193415734714796
ApoB	M	57	0.852791189298561	0.00209875763606865
ApoB	ALL	59	0.870314721137643	0.00130731223103133
ApoB	F	59	0.89395023472066	0.00177791610335402
ApoB	M	59	0.841651609676246	0.00189288120023786
ApoB	ALL	61	0.864395637147502	0.00123259314982366
ApoB	F	61	0.895795992630422	0.00167960061555194
ApoB	M	61	0.826533598098059	0.00175679869025913
ApoB	ALL	63	0.854317715104022	0.0013157367106022
ApoB	F	63	0.893107895286396	0.00182518018461596
ApoB	M	63	0.809982301594067	0.0018122571692965
ApoB	ALL	65	0.840559144401211	0.00136450255263931
ApoB	F	65	0.882144398013358	0.00193521438027291
ApoB	M	65	0.798153224764233	0.0018412270456765
ApoB	ALL	67	0.827656883708884	0.00149881347644475
ApoB	F	67	0.873273684264585	0.00215297676173797
ApoB	M	67	0.781243970111819	0.00197453577149835
ApoB	ALL	69	0.818839478139628	0.00209782000494831
ApoB	F	69	0.867666282828283	0.00308864383018312
ApoB	M	69	0.771364977411118	0.00268410280793672
Clinical_LDL_C	ALL	41	2.42463235811484	0.00602414974475347
Clinical_LDL_C	F	41	2.32002686077539	0.00785108131897249
Clinical_LDL_C	M	41	2.54194297658863	0.00901319635018719
Clinical_LDL_C	ALL	43	2.4513978476467	0.00578971541133069
Clinical_LDL_C	F	43	2.34924283042924	0.0073197085636406
Clinical_LDL_C	M	43	2.57100512356941	0.00895160821069206
Clinical_LDL_C	ALL	45	2.4869420276431	0.00569519113352639
Clinical_LDL_C	F	45	2.40190231114041	0.00728600419759416
Clinical_LDL_C	M	45	2.5904111084376	0.00881331023915927
Clinical_LDL_C	ALL	47	2.52589164529766	0.00568256982576798
Clinical_LDL_C	F	47	2.47335277911545	0.0073914614452665
Clinical_LDL_C	M	47	2.58930311563169	0.00875100923239879
Clinical_LDL_C	ALL	49	2.56573384357254	0.00551367822430108
Clinical_LDL_C	F	49	2.54811144320298	0.00720693252800738
Clinical_LDL_C	M	49	2.58766484936269	0.00852016249786906
Clinical_LDL_C	ALL	51	2.59690440340219	0.00543721614795048
Clinical_LDL_C	F	51	2.61693713965885	0.00710358199323202
Clinical_LDL_C	M	51	2.57036385734463	0.00842922536023739
Clinical_LDL_C	ALL	53	2.63588004114749	0.00547784902367275
Clinical_LDL_C	F	53	2.68693921878225	0.00722138016518719
Clinical_LDL_C	M	53	2.57048	0.00833983605418384
Clinical_LDL_C	ALL	55	2.64543019041968	0.00536368773933845
Clinical_LDL_C	F	55	2.72506015145631	0.0071108549427303
Clinical_LDL_C	M	55	2.54586857368293	0.0080299827230158
Clinical_LDL_C	ALL	57	2.65491547623812	0.00527742187844924
Clinical_LDL_C	F	57	2.76132484676402	0.00700470809076249
Clinical_LDL_C	M	57	2.52221476169065	0.00779507291959074
Clinical_LDL_C	ALL	59	2.62400504171633	0.00481005593820139
Clinical_LDL_C	F	59	2.7459093280336	0.0064181742438052
Clinical_LDL_C	M	59	2.47619457033737	0.00700547165970656
Clinical_LDL_C	ALL	61	2.59686003145099	0.00453864315586089
Clinical_LDL_C	F	61	2.74416326373626	0.00605193759730124
Clinical_LDL_C	M	61	2.41921885562831	0.00651760487874399
Clinical_LDL_C	ALL	63	2.55375872941364	0.00486095860807121
Clinical_LDL_C	F	63	2.7248828403073	0.00659963936493552
Clinical_LDL_C	M	63	2.35818623305771	0.00674558087486863
Clinical_LDL_C	ALL	65	2.49883225065929	0.00504934332537442
Clinical_LDL_C	F	65	2.68051895967121	0.00701298359197981
Clinical_LDL_C	M	65	2.31354	0.00685059043455797
Clinical_LDL_C	ALL	67	2.44804385185185	0.00554121386754621
Clinical_LDL_C	F	67	2.64441942481512	0.00777530804453972
Clinical_LDL_C	M	67	2.24824109520326	0.00735679408698594
Clinical_LDL_C	ALL	69	2.41222646683928	0.00775247513542123
Clinical_LDL_C	F	69	2.61941082424242	0.0111548481358715
Clinical_LDL_C	M	69	2.21081983503535	0.0100008789258889
HDL_C	ALL	41	1.27976427279515	0.00273445649898002
HDL_C	F	41	1.40374564500942	0.00371570462798972
HDL_C	M	41	1.14070261045591	0.00313862894443788
HDL_C	ALL	43	1.29306015586797	0.00270697606466331
HDL_C	F	43	1.41434774833499	0.00364666603819732
HDL_C	M	43	1.15113899187531	0.00317957345386002
HDL_C	ALL	45	1.30464126429295	0.00263647540012552
HDL_C	F	45	1.42615735329025	0.00351709651609771
HDL_C	M	45	1.15685353327987	0.00307595289865942
HDL_C	ALL	47	1.31569783045678	0.00265731658957024
HDL_C	F	47	1.44456441627583	0.0035219667929855
HDL_C	M	47	1.1602024961762	0.00309218411950479
HDL_C	ALL	49	1.32985629969024	0.00262096162431914
HDL_C	F	49	1.45975140712291	0.00345009089127226
HDL_C	M	49	1.16820236529548	0.00305716607720646
HDL_C	ALL	51	1.33946331267469	0.00258858573224906
HDL_C	F	51	1.46542454671502	0.00337899717199479
HDL_C	M	51	1.17270074131601	0.00304704207137897
HDL_C	ALL	53	1.34021840329314	0.00256331562802626
HDL_C	F	53	1.47401560421401	0.00337777561151901
HDL_C	M	53	1.16900184245308	0.00292614693297739
HDL_C	ALL	55	1.3394817761951	0.00246602317188002
HDL_C	F	55	1.46808535929307	0.00327375350273614
HDL_C	M	55	1.17868045288975	0.00289700659752313
HDL_C	ALL	57	1.34316850918005	0.0023736430874298
HDL_C	F	57	1.46923868655909	0.00315950723288787
HDL_C	M	57	1.18596341951439	0.0028141066632334
HDL_C	ALL	59	1.33847771662282	0.00212888496843563
HDL_C	F	59	1.46335781278128	0.00285112821291832
HDL_C	M	59	1.18706798199345	0.00253600674895123
HDL_C	ALL	61	1.33428499964659	0.0019666341688329
HDL_C	F	61	1.45685326070089	0.00263524323570518
HDL_C	M	61	1.18653435853468	0.00236830849416121
HDL_C	ALL	63	1.33106484185399	0.00208489611566565
HDL_C	F	63	1.45695157129001	0.00282516578048362
HDL_C	M	63	1.18724794493692	0.00249583205395074
HDL_C	ALL	65	1.32104488563151	0.00215535612070549
HDL_C	F	65	1.45170532545392	0.00298175960421748
HDL_C	M	65	1.1878171068029	0.00257606444987383
HDL_C	ALL	67	1.31532358512071	0.00237575371941796
HDL_C	F	67	1.44670535798665	0.00330559843613439
HDL_C	M	67	1.18163470053308	0.00282106301644859
HDL_C	ALL	69	1.31301886442873	0.00327999536829538
HDL_C	F	69	1.4483124216697	0.0046790142822437
HDL_C	M	69	1.18157793205027	0.00377759408748827
LDL_C	ALL	41	1.66222026636794	0.00370094920888072
LDL_C	F	41	1.58714072841444	0.00477269523075623
LDL_C	M	41	1.74640556064073	0.00553546181514241
LDL_C	ALL	43	1.67997444036978	0.00356230808543631
LDL_C	F	43	1.60636708598952	0.00445146942766389
LDL_C	M	43	1.76614265174129	0.00550977254128359
LDL_C	ALL	45	1.70215922425646	0.00349133779910592
LDL_C	F	45	1.64039871456823	0.00444461981237101
LDL_C	M	45	1.77730414982355	0.00538569238069604
LDL_C	ALL	47	1.72812231616883	0.00347853741862255
LDL_C	F	47	1.68668976302116	0.0045162631309878
LDL_C	M	47	1.77812908840624	0.0053411579005026
LDL_C	ALL	49	1.75255248112538	0.00335140444192648
LDL_C	F	49	1.73219454672408	0.00437176755261598
LDL_C	M	49	1.77789079663963	0.00517874893199118
LDL_C	ALL	51	1.77190127582017	0.00328848864254737
LDL_C	F	51	1.7745812432029	0.00428423392441597
LDL_C	M	51	1.76835157746081	0.00512181929665113
LDL_C	ALL	53	1.79697551118581	0.0033027196469751
LDL_C	F	53	1.81914445201238	0.00436031676945461
LDL_C	M	53	1.76857558566896	0.00503672124661447
LDL_C	ALL	55	1.80304883860179	0.0032173952058401
LDL_C	F	55	1.84223238349515	0.00426311983998939
LDL_C	M	55	1.75405751638747	0.00484633114544314
LDL_C	ALL	57	1.80954932666333	0.00316885874599858
LDL_C	F	57	1.86601280602127	0.00420966099396175
LDL_C	M	57	1.7391350011241	0.00470553418356487
LDL_C	ALL	59	1.79349030330429	0.00287888326178747
LDL_C	F	59	1.85980832470941	0.00383985216591572
LDL_C	M	59	1.71307284259343	0.00422171540972928
LDL_C	ALL	61	1.77813430136405	0.00271085701164334
LDL_C	F	61	1.86011842931937	0.00361848417783491
LDL_C	M	61	1.67925097372729	0.00391483332054095
LDL_C	ALL	63	1.75382364587477	0.00289832112068586
LDL_C	F	63	1.8518332972852	0.0039347203351791
LDL_C	M	63	1.64179351747656	0.00404314737501289
LDL_C	ALL	65	1.72167651664505	0.00300611726348587
LDL_C	F	65	1.8249749143689	0.00416335500947489
LDL_C	M	65	1.61633957212714	0.0041136221403798
LDL_C	ALL	67	1.69085714966586	0.003294911460769
LDL_C	F	67	1.80477928197227	0.00461393186707114
LDL_C	M	67	1.57494661893813	0.00440080344949472
LDL_C	ALL	69	1.66934757817168	0.0046250420294497
LDL_C	F	69	1.79100174343434	0.00664018092469795
LDL_C	M	69	1.55108596818539	0.00599688389372506
non_HDL_C	ALL	41	3.12315661798872	0.00698126446180491
non_HDL_C	F	41	2.98688139381573	0.00914058071812675
non_HDL_C	M	41	3.27598348882239	0.0103205017985357
non_HDL_C	ALL	43	3.15843497593399	0.00669154928289849
non_HDL_C	F	43	3.01939388298626	0.00843116436601916
non_HDL_C	M	43	3.32120298175788	0.010267885765963
non_HDL_C	ALL	45	3.20635840364715	0.00659216085246648
non_HDL_C	F	45	3.09244833487146	0.00849671083495455
non_HDL_C	M	45	3.34495446904074	0.0100529878028801
non_HDL_C	ALL	47	3.25732558943794	0.00653684453221642
non_HDL_C	F	47	3.18130462805728	0.00854891415200891
non_HDL_C	M	47	3.34907863413888	0.00996593345854608
non_HDL_C	ALL	49	3.30644118539072	0.00633273674111484
non_HDL_C	F	49	3.27364011870127	0.00833423581773228
non_HDL_C	M	49	3.34726673088065	0.0096971204599186
non_HDL_C	ALL	51	3.34537769184033	0.00622112952504656
non_HDL_C	F	51	3.35651775242563	0.00818807560706476
non_HDL_C	M	51	3.33062025847458	0.00956366398436286
non_HDL_C	ALL	53	3.3986947394958	0.00626615781283462
non_HDL_C	F	53	3.44722291331269	0.00831235435455271
non_HDL_C	M	53	3.33653505617978	0.00948748783735324
non_HDL_C	ALL	55	3.4147815843133	0.00611515178064661
non_HDL_C	F	55	3.50041429902913	0.00817479528564849
non_HDL_C	M	55	3.30771470381161	0.00907750129784551
non_HDL_C	ALL	57	3.42663878032918	0.00602604736959939
non_HDL_C	F	57	3.54455358334085	0.00805913163149436
non_HDL_C	M	57	3.27960315647482	0.00883053279435084
non_HDL_C	ALL	59	3.3993755355088	0.00550356798148343
non_HDL_C	F	59	3.53658126209224	0.00738181407428805
non_HDL_C	M	59	3.23299939983632	0.00797327074265306
non_HDL_C	ALL	61	3.37202	0.00519768911885081
non_HDL_C	F	61	3.5407172656755	0.00698145801634787
non_HDL_C	M	61	3.16857608278765	0.00739491063466098
non_HDL_C	ALL	63	3.32810530986476	0.00556945578163474
non_HDL_C	F	63	3.52896357446491	0.00759359591876254
non_HDL_C	M	63	3.09851631744949	0.00766162341013794
non_HDL_C	ALL	65	3.26640285992218	0.00578311926348048
non_HDL_C	F	65	3.48032215961637	0.00804974057460509
non_HDL_C	M	65	3.04826196035627	0.00779905705277665
non_HDL_C	ALL	67	3.20812424005388	0.00635974663861359
non_HDL_C	F	67	3.43984348433487	0.00894413158616303
non_HDL_C	M	67	2.97238520326053	0.00838441318238803
non_HDL_C	ALL	69	3.16785565282342	0.00891034800341644
non_HDL_C	F	69	3.41445424242424	0.0128615424069556
non_HDL_C	M	69	2.92808684148497	0.0113835220014248
Remnant_C	ALL	41	1.46053403286034	0.00342119100169357
Remnant_C	F	41	1.39895828414443	0.00453657766095868
Remnant_C	M	41	1.52957777856011	0.00502100276044414
Remnant_C	ALL	43	1.47846017037207	0.00328294119714834
Remnant_C	F	43	1.41302677574727	0.00418242285385477
Remnant_C	M	43	1.55505956218905	0.0050008827420461
Remnant_C	ALL	45	1.50418032274405	0.00324352132349097
Remnant_C	F	45	1.45171805775316	0.00422825168560806
Remnant_C	M	45	1.56799328468324	0.00490322225467779
Remnant_C	ALL	47	1.52920307713632	0.00320431237079649
Remnant_C	F	47	1.49461462172095	0.00422754573442317
Remnant_C	M	47	1.57094940654634	0.00484674065605553
Remnant_C	ALL	49	1.55388903529715	0.00312669655077703
Remnant_C	F	49	1.54144563249156	0.00415550682172642
Remnant_C	M	49	1.56937660196987	0.00473776920022284
Remnant_C	ALL	51	1.57386386975275	0.00308107645006689
Remnant_C	F	51	1.58214263006397	0.00409068963029111
Remnant_C	M	51	1.56289723061714	0.00468091726505748
Remnant_C	ALL	53	1.60178066307309	0.00309054044719861
Remnant_C	F	53	1.62783277737641	0.00412621215374285
Remnant_C	M	53	1.56840957165521	0.00463660818546443
Remnant_C	ALL	55	1.61161362572153	0.00301999439328955
Remnant_C	F	55	1.65797119720361	0.00407435483580002
Remnant_C	M	55	1.55365822044185	0.00441612092079809
Remnant_C	ALL	57	1.61718635749662	0.00297718677941301
Remnant_C	F	57	1.67871005769404	0.00401454682361963
Remnant_C	M	57	1.54046846110612	0.0043012861682526
Remnant_C	ALL	59	1.60588520507973	0.00272979322085054
Remnant_C	F	59	1.67677288263967	0.00368676662484801
Remnant_C	M	59	1.51992656360826	0.0039077162897429
Remnant_C	ALL	61	1.59410298752694	0.00258289376287247
Remnant_C	F	61	1.68086811065865	0.00349786037244269
Remnant_C	M	61	1.48947763912705	0.00362091215516933
Remnant_C	ALL	63	1.57416892048845	0.0027636574977803
Remnant_C	F	63	1.67694807741069	0.0037873190074852
Remnant_C	M	63	1.45669826628026	0.0037593450090906
Remnant_C	ALL	65	1.54472653955901	0.00287482627488187
Remnant_C	F	65	1.65534767768454	0.00403055471328089
Remnant_C	M	65	1.43192234369542	0.00382383825657746
Remnant_C	ALL	67	1.51725232116032	0.00316322010890309
Remnant_C	F	67	1.63527061216105	0.00448335421719254
Remnant_C	M	67	1.39717435259693	0.00411475395979308
Remnant_C	ALL	69	1.49873516681605	0.00442261914460138
Remnant_C	F	69	1.62345126060606	0.00642138044994013
Remnant_C	M	69	1.37747320172854	0.00559049132838724
Total_C	ALL	41	4.40242242967389	0.00736312011219311
Total_C	F	41	4.38970186813187	0.00987986018249554
Total_C	M	41	4.41668575954937	0.0110086852865701
Total_C	ALL	43	4.45230171122995	0.00710029285845268
Total_C	F	43	4.43448836945743	0.00913150374748876
Total_C	M	43	4.47315138451335	0.0110972001233463
Total_C	ALL	45	4.51159883212735	0.00703999257777983
Total_C	F	45	4.51904695583388	0.009193865336018
Total_C	M	45	4.50253804330393	0.010880902751304
Total_C	ALL	47	4.57329681890637	0.00705527572532511
Total_C	F	47	4.62633621847675	0.00925165410323999
Total_C	M	47	4.5092812327929	0.0107995182408098
Total_C	ALL	49	4.63608688693857	0.00691679931552959
Total_C	F	49	4.73300743715084	0.0090092696423625
Total_C	M	49	4.51546965527231	0.0105604866549915
Total_C	ALL	51	4.68512315450513	0.00689727005313016
Total_C	F	51	4.82203956067392	0.00892378073103388
Total_C	M	51	4.50379254342607	0.0104504269061859
Total_C	ALL	53	4.73958058884896	0.00700551070969519
Total_C	F	53	4.92187529933939	0.00904673462778132
Total_C	M	53	4.50615854877082	0.0104032655607234
Total_C	ALL	55	4.75468148028268	0.00689019379058813
Total_C	F	55	4.96889549470822	0.00892847973839598
Total_C	M	55	4.48687495751396	0.0100064761158886
Total_C	ALL	57	4.76997131922557	0.00681256203745241
Total_C	F	57	5.01408721716398	0.00881059183790505
Total_C	M	57	4.46556735611511	0.00973967672362425
Total_C	ALL	59	4.73817227519316	0.0062310511617271
Total_C	F	59	5.00032792650919	0.00806102498679858
Total_C	M	59	4.42028143129945	0.00881866527317021
Total_C	ALL	61	4.7064759762519	0.00591030952590734
Total_C	F	61	4.9978231559894	0.00764470685731265
Total_C	M	61	4.35514688961646	0.00820970197776406
Total_C	ALL	63	4.65889620862508	0.00635516069443466
Total_C	F	63	4.98584999254065	0.00829861479432381
Total_C	M	63	4.28522677749361	0.008555657413101
Total_C	ALL	65	4.58737794448288	0.00662334657342685
Total_C	F	65	4.93175978074683	0.0088126286914059
Total_C	M	65	4.23626003318198	0.00876805800756098
Total_C	ALL	67	4.52346675128218	0.00732821055429157
Total_C	F	67	4.88674936825886	0.00986636379508276
Total_C	M	67	4.15384339464883	0.00946058605060949
Total_C	ALL	69	4.48142945921721	0.0102406630456239
Total_C	F	69	4.86389286868687	0.0141913781156307
Total_C	M	69	4.10955873109409	0.0127472127358917
VLDL_C	ALL	41	0.665966286307054	0.00216586448980459
VLDL_C	F	41	0.596189083058565	0.00273704746520222
VLDL_C	M	41	0.74419388839993	0.00310700650892058
VLDL_C	ALL	43	0.67454936592819	0.00209889324452176
VLDL_C	F	43	0.602728188385269	0.00256438644531751
VLDL_C	M	43	0.758638505804312	0.00309394421946255
VLDL_C	ALL	45	0.687112342766158	0.00204428392030468
VLDL_C	F	45	0.624026846894369	0.00258264343823481
VLDL_C	M	45	0.763849159448187	0.0029901251411103
VLDL_C	ALL	47	0.70022855558636	0.002021838057189
VLDL_C	F	47	0.64567699112801	0.00260626948332281
VLDL_C	M	47	0.766060896298562	0.00296718407934441
VLDL_C	ALL	49	0.711988200296832	0.00195039282104827
VLDL_C	F	49	0.671200897241941	0.00256974819477604
VLDL_C	M	49	0.762753741309386	0.00287478536471628
VLDL_C	ALL	51	0.72220061414166	0.00190276652154079
VLDL_C	F	51	0.694479986140725	0.00252515196183771
VLDL_C	M	51	0.75891615927704	0.00283614766027727
VLDL_C	ALL	53	0.739142436677679	0.00187541969207555
VLDL_C	F	53	0.720358513625103	0.00252627230248282
VLDL_C	M	53	0.763197776602776	0.00277345666345527
VLDL_C	ALL	55	0.746366472460485	0.00180542056253599
VLDL_C	F	55	0.740786775415089	0.00248014859268238
VLDL_C	M	55	0.753342109735373	0.00262301963771267
VLDL_C	ALL	57	0.748703932859716	0.0017549889778614
VLDL_C	F	57	0.75275995943022	0.00242723270422291
VLDL_C	M	57	0.743646665917266	0.00252689027086939
VLDL_C	ALL	59	0.74592799021824	0.00160117476417625
VLDL_C	F	59	0.75593978927634	0.00222544028298094
VLDL_C	M	59	0.73378654419789	0.00229017004723345
VLDL_C	ALL	61	0.741190357975829	0.00149147001118859
VLDL_C	F	61	0.760888014739156	0.00209246999893927
VLDL_C	M	61	0.717439243121054	0.00209218630483446
VLDL_C	ALL	63	0.733040336528899	0.00157998051669693
VLDL_C	F	63	0.762193649313843	0.00225127820644295
VLDL_C	M	63	0.699719424601483	0.00216006023119872
VLDL_C	ALL	65	0.719759857321977	0.00162974490086907
VLDL_C	F	65	0.752072473237989	0.00237807674935229
VLDL_C	M	65	0.68681238822913	0.00218334081030177
VLDL_C	ALL	67	0.705562045584046	0.00178059844115067
VLDL_C	F	67	0.742798930772391	0.00263601140161692
VLDL_C	M	67	0.667675295224161	0.00232687331286206
VLDL_C	ALL	69	0.695718993128175	0.00247824309561968
VLDL_C	F	69	0.736698393939394	0.00374413650537417
VLDL_C	M	69	0.65587455509723	0.00316360301896296
HDL_CE	ALL	41	1.00014785281673	0.00214976412472701
HDL_CE	F	41	1.09703459510358	0.00290293263110956
HDL_CE	M	41	0.89147643548671	0.00250400745160205
HDL_CE	ALL	43	1.01000355947742	0.00213442655268943
HDL_CE	F	43	1.10556634032304	0.00285566669914119
HDL_CE	M	43	0.898167693583154	0.0025386951422242
HDL_CE	ALL	45	1.01801259931978	0.00207459995074591
HDL_CE	F	45	1.11326163238397	0.00275446758550855
HDL_CE	M	45	0.902155555733761	0.00244848180834206
HDL_CE	ALL	47	1.02557602023843	0.00209102254265369
HDL_CE	F	47	1.1262387287706	0.00276203631056275
HDL_CE	M	47	0.904097162740899	0.00246096744216243
HDL_CE	ALL	49	1.03600985480124	0.0020578210983562
HDL_CE	F	49	1.13716195879888	0.00269947657206264
HDL_CE	M	49	0.910126471610661	0.00243066176714561
HDL_CE	ALL	51	1.04321619342689	0.00203809562501586
HDL_CE	F	51	1.14139935067704	0.00265660512001815
HDL_CE	M	51	0.913187976560294	0.00242364050175236
HDL_CE	ALL	53	1.04274165913043	0.0020141662873874
HDL_CE	F	53	1.14670117398038	0.00265442611752996
HDL_CE	M	53	0.909648744216788	0.00231862974051105
HDL_CE	ALL	55	1.04165998435477	0.00193842962441965
HDL_CE	F	55	1.14098615593747	0.00257066559159477
HDL_CE	M	55	0.917469108898871	0.00230826872660347
HDL_CE	ALL	57	1.04408622892591	0.00186046319177091
HDL_CE	F	57	1.14119521139457	0.00247458607169534
HDL_CE	M	57	0.92299473358813	0.00223259462453299
HDL_CE	ALL	59	1.03989723857284	0.00166848396428556
HDL_CE	F	59	1.1358976380138	0.00223548101387225
HDL_CE	M	59	0.923502429065115	0.00200816451891811
HDL_CE	ALL	61	1.03641473849742	0.00154212385527734
HDL_CE	F	61	1.13029447116628	0.00206958636131445
HDL_CE	M	61	0.923232220576773	0.00187541863736801
HDL_CE	ALL	63	1.03365	0.00163052956490325
HDL_CE	F	63	1.12956231050433	0.00221459933935026
HDL_CE	M	63	0.924078239004432	0.00197060205994316
HDL_CE	ALL	65	1.02584370346348	0.00168351921793782
HDL_CE	F	65	1.12518563206578	0.00233435561946829
HDL_CE	M	65	0.924549811370186	0.00203004603506816
HDL_CE	ALL	67	1.02165395876502	0.00185553405426161
HDL_CE	F	67	1.12117296764253	0.00258539665849421
HDL_CE	M	67	0.920408525446755	0.0022293738678571
HDL_CE	ALL	69	1.01967131287977	0.0025575016483735
HDL_CE	F	69	1.12211232059834	0.0036574484350818
HDL_CE	M	69	0.92014741948154	0.00297520924952583
LDL_CE	ALL	41	1.21481375186722	0.00275912445617597
LDL_CE	F	41	1.15157032653061	0.00354414756899422
LDL_CE	M	41	1.28573991725352	0.00409783760681675
LDL_CE	ALL	43	1.22837746199098	0.0026568566006924
LDL_CE	F	43	1.16575783822071	0.00329956241922305
LDL_CE	M	43	1.30168292205638	0.00408530158027078
LDL_CE	ALL	45	1.24519306245025	0.00260449677506253
LDL_CE	F	45	1.19208151746869	0.00330895134204247
LDL_CE	M	45	1.30981466474174	0.00398811874304276
LDL_CE	ALL	47	1.2649	0.00258758631213858
LDL_CE	F	47	1.22673930553795	0.00335710452472768
LDL_CE	M	47	1.31096403793209	0.00395007114481602
LDL_CE	ALL	49	1.28296188036394	0.00248346232794383
LDL_CE	F	49	1.26078861049692	0.00323858192070513
LDL_CE	M	49	1.31055963644264	0.00382491391150415
LDL_CE	ALL	51	1.29745762150668	0.00242959689137797
LDL_CE	F	51	1.29271767779081	0.00317033706528408
LDL_CE	M	51	1.30373582121169	0.00377558206365213
LDL_CE	ALL	53	1.3170205210084	0.00243624025312984
LDL_CE	F	53	1.32669792363261	0.00322147036659907
LDL_CE	M	53	1.30462474686054	0.00371710240018373
LDL_CE	ALL	55	1.32181055783341	0.00236057882429902
LDL_CE	F	55	1.34466781532188	0.00313774942542221
LDL_CE	M	55	1.29323135486221	0.00355663871209538
LDL_CE	ALL	57	1.32691109554777	0.00232696271299772
LDL_CE	F	57	1.36297773030467	0.00310246336552485
LDL_CE	M	57	1.28193321267986	0.00345880984468264
LDL_CE	ALL	59	1.31620672036824	0.00211112198969624
LDL_CE	F	59	1.35983515260592	0.00282370991001547
LDL_CE	M	59	1.26330273347277	0.00310344325894182
LDL_CE	ALL	61	1.30539789243056	0.00198484434202846
LDL_CE	F	61	1.36087688190809	0.00265971988520869
LDL_CE	M	61	1.23848314648788	0.00287146923044228
LDL_CE	ALL	63	1.2883282146551	0.00211981267187027
LDL_CE	F	63	1.35623811828759	0.00288798337609431
LDL_CE	M	63	1.21070366325661	0.00296278847015465
LDL_CE	ALL	65	1.2651367025508	0.0021976300397039
LDL_CE	F	65	1.33684067905463	0.0030526972408127
LDL_CE	M	65	1.19201768075445	0.00301449423258789
LDL_CE	ALL	67	1.24224790188054	0.00240791080893631
LDL_CE	F	67	1.32224620647149	0.00338269209969803
LDL_CE	M	67	1.16085330581104	0.00322202343094027
LDL_CE	ALL	69	1.22615082262723	0.0033787768881376
LDL_CE	F	69	1.31226291111111	0.00486941870010324
LDL_CE	M	69	1.1424236888627	0.00438222386293151
Total_CE	ALL	41	3.20470956767073	0.00527431552058031
Total_CE	F	41	3.20894773940345	0.00709682944238713
Total_CE	M	41	3.19995738426333	0.00786508431086106
Total_CE	ALL	43	3.24065	0.00509552235465647
Total_CE	F	43	3.24181714123814	0.00657982675435809
Total_CE	M	43	3.23927523462112	0.00793808635174817
Total_CE	ALL	45	3.28255629232996	0.00505249200036764
Total_CE	F	45	3.30079278312459	0.00660834090953728
Total_CE	M	45	3.26037124298316	0.00778803052972752
Total_CE	ALL	47	3.32644138886964	0.00507576471549132
Total_CE	F	47	3.37734699024205	0.00665819869596226
Total_CE	M	47	3.26500117773019	0.00773677045127801
Total_CE	ALL	49	3.37158522651007	0.00498075256306818
Total_CE	F	49	3.45283062150838	0.00648101546007138
Total_CE	M	49	3.27047566193511	0.00756704089901912
Total_CE	ALL	51	3.40624564675861	0.00497443557347459
Total_CE	F	51	3.51522726594157	0.00642282879174909
Total_CE	M	51	3.26191156616297	0.00749530025272537
Total_CE	ALL	53	3.44368342221192	0.00504581285044789
Total_CE	F	53	3.58481581500981	0.00650343028738409
Total_CE	M	53	3.26296306675479	0.00744186614465267
Total_CE	ALL	55	3.45325948643254	0.00497322283518876
Total_CE	F	55	3.61591205942325	0.00642386520395463
Total_CE	M	55	3.24991415392085	0.00719078245431217
Total_CE	ALL	57	3.46436191905548	0.00491276170676304
Total_CE	F	57	3.6476065536825	0.00633099979094186
Total_CE	M	57	3.23586228642086	0.00699725359513706
Total_CE	ALL	59	3.44067386913814	0.00448826972514285
Total_CE	F	59	3.63645507311586	0.00579072517721129
Total_CE	M	59	3.20324731811568	0.00632173187599587
Total_CE	ALL	61	3.41733822583495	0.00425356281242607
Total_CE	F	61	3.63268255641042	0.00547704762888494
Total_CE	M	61	3.15769285937013	0.00589967357335222
Total_CE	ALL	63	3.38307244599165	0.00457529090207642
Total_CE	F	63	3.62354204401343	0.00594875808750097
Total_CE	M	63	3.1082646913896	0.00615105715301557
Total_CE	ALL	65	3.33204258604289	0.00477032971107021
Total_CE	F	65	3.58513648424118	0.00632178464503221
Total_CE	M	65	3.07399819594831	0.00630532752857858
Total_CE	ALL	67	3.28656269633237	0.00528004994256133
Total_CE	F	67	3.55288532100668	0.00707191323199476
Total_CE	M	67	3.01561999059463	0.00681831339913875
Total_CE	ALL	69	3.2565116610237	0.00737837394245063
Total_CE	F	69	3.53642028282828	0.0101699184244184
Total_CE	M	69	2.98440881775334	0.00919289663144895
VLDL_CE	ALL	41	0.398762360165975	0.00122395829980382
VLDL_CE	F	41	0.364293818495839	0.00158591759008365
VLDL_CE	M	41	0.437405229713079	0.00175559296059755
VLDL_CE	ALL	43	0.403472817084352	0.00118197080937986
VLDL_CE	F	43	0.367961236719082	0.00148081007360231
VLDL_CE	M	43	0.445051229059546	0.00174542571178433
VLDL_CE	ALL	45	0.411061794166606	0.00115765993782939
VLDL_CE	F	45	0.380186667545826	0.00148989072734716
VLDL_CE	M	45	0.448618111966635	0.00169921614918314
VLDL_CE	ALL	47	0.418460552359831	0.00114701034058802
VLDL_CE	F	47	0.39293489291598	0.00150399767774498
VLDL_CE	M	47	0.449268594371367	0.00168753651677539
VLDL_CE	ALL	49	0.425450905336517	0.00111188067204487
VLDL_CE	F	49	0.407774723612243	0.00148372275631942
VLDL_CE	M	49	0.447451402085747	0.00164089111733538
VLDL_CE	ALL	51	0.431608197059895	0.00109075571571678
VLDL_CE	F	51	0.421384284648188	0.00146038318257774
VLDL_CE	M	51	0.445149611691613	0.00162544705250565
VLDL_CE	ALL	53	0.441105499913059	0.00107877658247279
VLDL_CE	F	53	0.436373386663914	0.00146353675648723
VLDL_CE	M	53	0.447165607402512	0.00159119442926691
VLDL_CE	ALL	55	0.444959947672223	0.00104601585885245
VLDL_CE	F	55	0.448003442081756	0.00144485297977391
VLDL_CE	M	55	0.441155025491624	0.00150806510858511
VLDL_CE	ALL	57	0.446547313522437	0.00102058304953377
VLDL_CE	F	57	0.454971144866132	0.00141505329113607
VLDL_CE	M	57	0.436043091276978	0.00145710873440364
VLDL_CE	ALL	59	0.443909122107599	0.000933028402986539
VLDL_CE	F	59	0.455697648293963	0.00129813646864898
VLDL_CE	M	59	0.42961301473263	0.00132295719189348
VLDL_CE	ALL	61	0.440881790169264	0.000874576245775809
VLDL_CE	F	61	0.45830003490627	0.00122555068778185
VLDL_CE	M	61	0.4198777956193	0.00121449500614828
VLDL_CE	ALL	63	0.435385444709626	0.00092908649245586
VLDL_CE	F	63	0.458138103371122	0.00131841915199612
VLDL_CE	M	63	0.409382406239345	0.00125912273237758
VLDL_CE	ALL	65	0.427067664403995	0.000961604045755186
VLDL_CE	F	65	0.452012884302475	0.00140134704564528
VLDL_CE	M	65	0.401632340202585	0.00127211626149347
VLDL_CE	ALL	67	0.418620789432789	0.00105112693359853
VLDL_CE	F	67	0.446089988701726	0.00155097414019191
VLDL_CE	M	67	0.390672192496604	0.00135832701401293
VLDL_CE	ALL	69	0.412859552833383	0.00146579430555403
VLDL_CE	F	69	0.442363927272727	0.00220727193586018
VLDL_CE	M	69	0.384172329601257	0.00185066144606569
Omega_6_by_Omega_3	ALL	41	11.081380260833	0.0350991559701067
Omega_6_by_Omega_3	F	41	11.2344017985039	0.0483555651962619
Omega_6_by_Omega_3	M	41	10.9097568546948	0.0509352219363268
Omega_6_by_Omega_3	ALL	43	11.0046597748447	0.0334857757582566
Omega_6_by_Omega_3	F	43	11.1962452675489	0.045823038111076
Omega_6_by_Omega_3	M	43	10.7799798920378	0.0488932157008351
Omega_6_by_Omega_3	ALL	45	10.8089109647197	0.0319446516522355
Omega_6_by_Omega_3	F	45	10.8562746869171	0.0432535952511471
Omega_6_by_Omega_3	M	45	10.7511604613385	0.0473718603877055
Omega_6_by_Omega_3	ALL	47	10.5704587897062	0.0313248891226073
Omega_6_by_Omega_3	F	47	10.5711973606662	0.0419833207332933
Omega_6_by_Omega_3	M	47	10.5695658921933	0.0470327779650132
Omega_6_by_Omega_3	ALL	49	10.432880441023	0.0304511427235052
Omega_6_by_Omega_3	F	49	10.2927019842668	0.0399845431487321
Omega_6_by_Omega_3	M	49	10.6081704008222	0.0467773177536874
Omega_6_by_Omega_3	ALL	51	10.1586396719096	0.0285966518516602
Omega_6_by_Omega_3	F	51	10.0154441337778	0.0369629769964507
Omega_6_by_Omega_3	M	51	10.3494918016339	0.0448758950155819
Omega_6_by_Omega_3	ALL	53	9.89679352800047	0.027405372969829
Omega_6_by_Omega_3	F	53	9.64214852267998	0.0350318416994849
Omega_6_by_Omega_3	M	53	10.224150461415	0.0432382009451714
Omega_6_by_Omega_3	ALL	55	9.7089781783578	0.0260386997753833
Omega_6_by_Omega_3	F	55	9.40578015811048	0.0333128691911465
Omega_6_by_Omega_3	M	55	10.0904328585462	0.0408431384140699
Omega_6_by_Omega_3	ALL	57	9.46996338924818	0.0247689765036072
Omega_6_by_Omega_3	F	57	9.13345806773813	0.0316487805639324
Omega_6_by_Omega_3	M	57	9.8920995215856	0.0387963843229667
Omega_6_by_Omega_3	ALL	59	9.22039613921958	0.0219059804674973
Omega_6_by_Omega_3	F	59	8.82214484862178	0.0278432999627883
Omega_6_by_Omega_3	M	59	9.70490966648342	0.0342202450390525
Omega_6_by_Omega_3	ALL	61	9.04835305977314	0.0201173840125886
Omega_6_by_Omega_3	F	61	8.61527061879099	0.0253644893037915
Omega_6_by_Omega_3	M	61	9.5726340433894	0.0315473526559737
Omega_6_by_Omega_3	ALL	63	8.88092168973518	0.0209404083607425
Omega_6_by_Omega_3	F	63	8.38270592021555	0.0257681882466188
Omega_6_by_Omega_3	M	63	9.45294720288734	0.0330931636413553
Omega_6_by_Omega_3	ALL	65	8.7993534222763	0.0215462199980716
Omega_6_by_Omega_3	F	65	8.33218353234258	0.027683220628312
Omega_6_by_Omega_3	M	65	9.27765814423923	0.0325290116937787
Omega_6_by_Omega_3	ALL	67	8.76935342851188	0.0235224061218627
Omega_6_by_Omega_3	F	67	8.33537503092784	0.0307096429855025
Omega_6_by_Omega_3	M	67	9.21284167720185	0.0351551256591033
Omega_6_by_Omega_3	ALL	69	8.80536	0.0326284812578558
Omega_6_by_Omega_3	F	69	8.31622719902716	0.0415974163601175
Omega_6_by_Omega_3	M	69	9.28174364390051	0.0491547554602694
PUFA_by_MUFA	ALL	41	1.87668264119601	0.00323394974390573
PUFA_by_MUFA	F	41	1.98059989318253	0.00404220205434457
PUFA_by_MUFA	M	41	1.76009166020444	0.0046903985723862
PUFA_by_MUFA	ALL	43	1.86602566251242	0.00308745671362888
PUFA_by_MUFA	F	43	1.97252854692373	0.00376788865791556
PUFA_by_MUFA	M	43	1.74133332282158	0.00454766811908572
PUFA_by_MUFA	ALL	45	1.85347808402753	0.00299497317987024
PUFA_by_MUFA	F	45	1.95291539456321	0.00368590366973677
PUFA_by_MUFA	M	45	1.73246701300787	0.00443712847839465
PUFA_by_MUFA	ALL	47	1.84659927639795	0.00297913779927883
PUFA_by_MUFA	F	47	1.94508712962963	0.00371176375267703
PUFA_by_MUFA	M	47	1.72768989892802	0.00438272065299688
PUFA_by_MUFA	ALL	49	1.83974892864062	0.00284003954280339
PUFA_by_MUFA	F	49	1.92974344863732	0.00355062703393619
PUFA_by_MUFA	M	49	1.72774821133498	0.00422305714121223
PUFA_by_MUFA	ALL	51	1.83276191579972	0.00271741940131687
PUFA_by_MUFA	F	51	1.9148248697138	0.00336955400127326
PUFA_by_MUFA	M	51	1.72411812950657	0.00413001663873381
PUFA_by_MUFA	ALL	53	1.81630488138739	0.00262692456377295
PUFA_by_MUFA	F	53	1.89502652658751	0.0032934191641651
PUFA_by_MUFA	M	53	1.71540240206458	0.00396394321829331
PUFA_by_MUFA	ALL	55	1.8097024090271	0.00253038305309614
PUFA_by_MUFA	F	55	1.88037262119887	0.00322672661181704
PUFA_by_MUFA	M	55	1.72130667517317	0.00380037180582729
PUFA_by_MUFA	ALL	57	1.81288882352941	0.00240391224977648
PUFA_by_MUFA	F	57	1.87832	0.00306386896084547
PUFA_by_MUFA	M	57	1.73127322569757	0.00363771008456428
PUFA_by_MUFA	ALL	59	1.80405628136569	0.00218106655365161
PUFA_by_MUFA	F	59	1.86576595870871	0.00282257286144894
PUFA_by_MUFA	M	59	1.72926347861692	0.00326283184321478
PUFA_by_MUFA	ALL	61	1.7958496040024	0.00198618624852258
PUFA_by_MUFA	F	61	1.85491760106073	0.00258678047629599
PUFA_by_MUFA	M	61	1.72462434253627	0.00295679963313341
PUFA_by_MUFA	ALL	63	1.79211841278052	0.00211522251384985
PUFA_by_MUFA	F	63	1.84244081903625	0.00277964549692741
PUFA_by_MUFA	M	63	1.73458624680198	0.00315045442278259
PUFA_by_MUFA	ALL	65	1.78540942334314	0.00219167381157905
PUFA_by_MUFA	F	65	1.83487907829364	0.00293572263421762
PUFA_by_MUFA	M	65	1.73493671298724	0.00319277005881578
PUFA_by_MUFA	ALL	67	1.79150163806957	0.00236521984116281
PUFA_by_MUFA	F	67	1.83481854528632	0.00321414213558357
PUFA_by_MUFA	M	67	1.74744647741531	0.00341664987010439
PUFA_by_MUFA	ALL	69	1.79429221524664	0.00326638468084063
PUFA_by_MUFA	F	69	1.83380073190457	0.00449871295660676
PUFA_by_MUFA	M	69	1.75589388091963	0.00466755719777606
DHA_pct	ALL	41	1.89023539030676	0.00547528942014185
DHA_pct	F	41	2.01571641992771	0.00721873418294386
DHA_pct	M	41	1.74931837804448	0.00792438987594101
DHA_pct	ALL	43	1.88153345474023	0.005245468013522
DHA_pct	F	43	2.00645594724901	0.00672499608640616
DHA_pct	M	43	1.73512271563902	0.00781637288628869
DHA_pct	ALL	45	1.89095336136891	0.00521449414383138
DHA_pct	F	45	2.01613	0.00671140560841382
DHA_pct	M	45	1.73865510125362	0.00775627539918888
DHA_pct	ALL	47	1.90181920122248	0.00518828312191861
DHA_pct	F	47	2.02833968523924	0.00671381462969362
DHA_pct	M	47	1.74888043264805	0.00767638005392879
DHA_pct	ALL	49	1.90951620417663	0.00506047251229208
DHA_pct	F	49	2.03846257079594	0.00661494275214692
DHA_pct	M	49	1.74882948155678	0.00738312548994139
DHA_pct	ALL	51	1.92804090593396	0.00489283681400815
DHA_pct	F	51	2.04152722715126	0.00625507793907576
DHA_pct	M	51	1.77764219011191	0.00742438580729194
DHA_pct	ALL	53	1.93858	0.00486151731974965
DHA_pct	F	53	2.05712081013968	0.00626755663795817
DHA_pct	M	53	1.78666937947494	0.00728599007126331
DHA_pct	ALL	55	1.95690054008758	0.00475746020440912
DHA_pct	F	55	2.07102188581988	0.00620569620250653
DHA_pct	M	55	1.81406479123554	0.00706863549765976
DHA_pct	ALL	57	1.99056920746388	0.00463974271811115
DHA_pct	F	57	2.10640989066594	0.00613195367384113
DHA_pct	M	57	1.84601978351562	0.0067821028775952
DHA_pct	ALL	59	2.02112969372192	0.00432356814508416
DHA_pct	F	59	2.13605478781038	0.00571157269707897
DHA_pct	M	59	1.88188687300574	0.0063506402609518
DHA_pct	ALL	61	2.04092164174874	0.00399447518229367
DHA_pct	F	61	2.15840235923022	0.00531816755355207
DHA_pct	M	61	1.89919726803721	0.00580104067733139
DHA_pct	ALL	63	2.06417856276918	0.00429154105869152
DHA_pct	F	63	2.17648026742362	0.00576381550106653
DHA_pct	M	63	1.93556337582342	0.00620837704528053
DHA_pct	ALL	65	2.07132151844946	0.00445633367372322
DHA_pct	F	65	2.17928506392106	0.00611936633722279
DHA_pct	M	65	1.96102040322581	0.00632272902867376
DHA_pct	ALL	67	2.0892016930832	0.00490195971280263
DHA_pct	F	67	2.18560327873918	0.00677508544815687
DHA_pct	M	67	1.99105102779234	0.00694941768053488
DHA_pct	ALL	69	2.09047328572855	0.00676378829009823
DHA_pct	F	69	2.18186101945683	0.00936504768709017
DHA_pct	M	69	2.00169457373499	0.00958747336100666
LA_pct	ALL	41	29.9319977574751	0.0291393442283735
LA_pct	F	41	30.4343088281495	0.0355901238722017
LA_pct	M	41	29.3684249206909	0.0460786742757119
LA_pct	ALL	43	29.831051227158	0.0284756020486187
LA_pct	F	43	30.4127422738872	0.0344996729747401
LA_pct	M	43	29.1500141078838	0.0452455544469212
LA_pct	ALL	45	29.6887961460446	0.0276522009888081
LA_pct	F	45	30.2254119044477	0.0335550678704676
LA_pct	M	45	29.0358432632086	0.0443411635837224
LA_pct	ALL	47	29.5772677258221	0.0279335944560377
LA_pct	F	47	30.1531381103361	0.034100182757184
LA_pct	M	47	28.8817955276459	0.0444051155606524
LA_pct	ALL	49	29.4744369308274	0.0270708596997732
LA_pct	F	49	29.9671289458358	0.0331752271345842
LA_pct	M	49	28.8612503624239	0.0434664618591072
LA_pct	ALL	51	29.3453832958209	0.0264646051573225
LA_pct	F	51	29.8588456856044	0.031940838715929
LA_pct	M	51	28.6657985865724	0.0433594475908085
LA_pct	ALL	53	29.1603764862827	0.0259052704503125
LA_pct	F	53	29.6443115126484	0.0320785306466517
LA_pct	M	53	28.5400865537321	0.0413862294575442
LA_pct	ALL	55	29.0566582442501	0.0253881778102828
LA_pct	F	55	29.5201	0.0316950929638748
LA_pct	M	55	28.4769375379755	0.0402551827705487
LA_pct	ALL	57	28.971765268322	0.0241846744894724
LA_pct	F	57	29.4041235569986	0.0302892748311984
LA_pct	M	57	28.4323876012601	0.0383129191654315
LA_pct	ALL	59	28.6941908601045	0.0219563085340023
LA_pct	F	59	29.0937225975976	0.0275964724394599
LA_pct	M	59	28.2099980893458	0.034660492333597
LA_pct	ALL	61	28.493951737793	0.020307861719678
LA_pct	F	61	28.8892418342927	0.0259343675141979
LA_pct	M	61	28.0173037747621	0.0315652722178125
LA_pct	ALL	63	28.312963592233	0.0216198254715561
LA_pct	F	63	28.659534760555	0.0277969148922707
LA_pct	M	63	27.9167387003241	0.0333493615455042
LA_pct	ALL	65	28.0958024483087	0.0224208089694291
LA_pct	F	65	28.4555368276807	0.0297796341887131
LA_pct	M	65	27.7287111518965	0.0332469759418446
LA_pct	ALL	67	28.0986751684811	0.0242145846325927
LA_pct	F	67	28.4170760768994	0.0325228626761376
LA_pct	M	67	27.7748138659417	0.0356353749131661
LA_pct	ALL	69	28.098030789159	0.0335421962920947
LA_pct	F	69	28.3932888619365	0.0453056350164523
LA_pct	M	69	27.8110113971311	0.0490263091870328
MUFA_pct	ALL	41	23.3917913621262	0.0250010762401584
MUFA_pct	F	41	22.5219470625196	0.0298655911297714
MUFA_pct	M	41	24.3677217130772	0.0370762514432346
MUFA_pct	ALL	43	23.439028366083	0.023968155923096
MUFA_pct	F	43	22.5585085058123	0.0279158552851285
MUFA_pct	M	43	24.4699307883817	0.0362251704485893
MUFA_pct	ALL	45	23.5172136906918	0.0232283585693397
MUFA_pct	F	45	22.6876859329638	0.0272128994828733
MUFA_pct	M	45	24.5267144692468	0.0354599254806597
MUFA_pct	ALL	47	23.5566336200916	0.0230681938168265
MUFA_pct	F	47	22.7409109701966	0.0275732546627931
MUFA_pct	M	47	24.5417727063869	0.0348327245346598
MUFA_pct	ALL	49	23.5864051017113	0.0220486415632593
MUFA_pct	F	49	22.8441353365945	0.0266979833094765
MUFA_pct	M	49	24.5101807508335	0.0335019727629347
MUFA_pct	ALL	51	23.6242574974147	0.0211366575642345
MUFA_pct	F	51	22.9492980563862	0.0251966936384634
MUFA_pct	M	51	24.517588975265	0.0332011831205272
MUFA_pct	ALL	53	23.7397776102088	0.0205407268113565
MUFA_pct	F	53	23.0848729863693	0.0250069374851931
MUFA_pct	M	53	24.5791233456856	0.0316779880186324
MUFA_pct	ALL	55	23.7971214100626	0.0198535073953946
MUFA_pct	F	55	23.2141920536235	0.0245996605691174
MUFA_pct	M	55	24.5262434993925	0.0305625452376178
MUFA_pct	ALL	57	23.7589249098919	0.0187276306832389
MUFA_pct	F	57	23.2162619949495	0.0231980767531083
MUFA_pct	M	57	24.4359103285329	0.029005688713253
MUFA_pct	ALL	59	23.8139624038501	0.0170018687442759
MUFA_pct	F	59	23.3035349099099	0.0213897545858545
MUFA_pct	M	59	24.4325498134838	0.0260554647197839
MUFA_pct	ALL	61	23.8689924689743	0.0155889415840723
MUFA_pct	F	61	23.3765213116875	0.0197637475605383
MUFA_pct	M	61	24.4628231165185	0.0237538918279833
MUFA_pct	ALL	63	23.8923049498647	0.0165360125744741
MUFA_pct	F	63	23.4554091451589	0.0211799161480044
MUFA_pct	M	63	24.3917954119052	0.0250979760104672
MUFA_pct	ALL	65	23.9338318986028	0.0171949513246481
MUFA_pct	F	65	23.4847333847208	0.0224727865333571
MUFA_pct	M	65	24.3921549689712	0.0253924743356708
MUFA_pct	ALL	67	23.8936946762739	0.01851557532839
MUFA_pct	F	67	23.4899571296392	0.0247445087892957
MUFA_pct	M	67	24.3043131534923	0.0269554594532372
MUFA_pct	ALL	69	23.8724502789956	0.025585183406062
MUFA_pct	F	69	23.4908572872448	0.0345885837214036
MUFA_pct	M	69	24.2433955590489	0.0368882179308047
Omega_3_pct	ALL	41	3.86538565405405	0.0118014871352459
Omega_3_pct	F	41	3.90284148404339	0.0164122856145163
Omega_3_pct	M	41	3.82332058792373	0.0169558614815188
Omega_3_pct	ALL	43	3.87248715389914	0.0114293410320496
Omega_3_pct	F	43	3.9064299546228	0.015570322949187
Omega_3_pct	M	43	3.83269253532835	0.0168170575004221
Omega_3_pct	ALL	45	3.93769237712049	0.0112996262779328
Omega_3_pct	F	45	4.01038669132215	0.015375414785129
Omega_3_pct	M	45	3.84925132733408	0.0165890041160235
Omega_3_pct	ALL	47	4.01063762056984	0.0113265312699136
Omega_3_pct	F	47	4.10298773333333	0.0155719718566955
Omega_3_pct	M	47	3.89900951036071	0.0163756099765045
Omega_3_pct	ALL	49	4.06910002004656	0.0112447255265182
Omega_3_pct	F	49	4.2091295780394	0.0154356187542843
Omega_3_pct	M	49	3.89461729266521	0.0161262575592154
Omega_3_pct	ALL	51	4.15373795905934	0.0109833309731708
Omega_3_pct	F	51	4.29080138214858	0.0146468072779215
Omega_3_pct	M	51	3.97209348774614	0.0163502995240649
Omega_3_pct	ALL	53	4.2366933125981	0.0109046383266787
Omega_3_pct	F	53	4.40452325191472	0.0146675807352974
Omega_3_pct	M	53	4.02160207056639	0.0159625652443765
Omega_3_pct	ALL	55	4.31300640032459	0.0106649514068861
Omega_3_pct	F	55	4.50370982380999	0.0144051220739053
Omega_3_pct	M	55	4.0744413407209	0.0154653420976462
Omega_3_pct	ALL	57	4.41175512618534	0.0105501955272078
Omega_3_pct	F	57	4.6228450031637	0.0144238533489072
Omega_3_pct	M	57	4.14841645805142	0.0149815918614508
Omega_3_pct	ALL	59	4.51936380296217	0.00971176681440646
Omega_3_pct	F	59	4.7528097212806	0.0132672695658864
Omega_3_pct	M	59	4.2367119819409	0.0137726603008537
Omega_3_pct	ALL	61	4.58937668297005	0.00911135599697907
Omega_3_pct	F	61	4.84196592167542	0.0124769067774268
Omega_3_pct	M	61	4.28483604596623	0.0128207416780319
Omega_3_pct	ALL	63	4.65565388463074	0.00977026407401992
Omega_3_pct	F	63	4.92119924187996	0.0133724831671782
Omega_3_pct	M	63	4.35207610711841	0.0137859489598646
Omega_3_pct	ALL	65	4.68417843363561	0.0101771121504372
Omega_3_pct	F	65	4.94125938047775	0.0143229532774799
Omega_3_pct	M	65	4.4219373906565	0.0140467826481831
Omega_3_pct	ALL	67	4.70922661310453	0.011207010873207
Omega_3_pct	F	67	4.94918571973603	0.0158107694194138
Omega_3_pct	M	67	4.46508861309274	0.015494730402746
Omega_3_pct	ALL	69	4.69733293541292	0.0154143232606425
Omega_3_pct	F	69	4.93186925888325	0.0217428629597743
Omega_3_pct	M	69	4.46981838093362	0.0213719141583723
Omega_6_pct	ALL	41	39.078692192691	0.0332105703395182
Omega_6_pct	F	41	39.9540790135093	0.0376659858897797
Omega_6_pct	M	41	38.0965433556574	0.0534727850766192
Omega_6_pct	ALL	43	38.9201722608762	0.0320139058938165
Omega_6_pct	F	43	39.8722402891976	0.0356333950947673
Omega_6_pct	M	43	37.8055020746888	0.0520321409118978
Omega_6_pct	ALL	45	38.7134978630931	0.0309368252151607
Omega_6_pct	F	45	39.5530811559778	0.0349693156303634
Omega_6_pct	M	45	37.6917599164927	0.0508721948395324
Omega_6_pct	ALL	47	38.5165953520638	0.0308976485452596
Omega_6_pct	F	47	39.3422746987952	0.0356038915806168
Omega_6_pct	M	47	37.5195843797856	0.0502581112239043
Omega_6_pct	ALL	49	38.3762758865706	0.0296512745482503
Omega_6_pct	F	49	39.0802378567268	0.0344883255563357
Omega_6_pct	M	49	37.4998963167053	0.0488565914929583
Omega_6_pct	ALL	51	38.2192153415658	0.0285308580128988
Omega_6_pct	F	51	38.8736381888082	0.0330790785510685
Omega_6_pct	M	51	37.3530647349823	0.0478810555874471
Omega_6_pct	ALL	53	37.9615707905574	0.0275916754281843
Omega_6_pct	F	53	38.5502652555498	0.0327524730825891
Omega_6_pct	M	53	37.2070041026998	0.045466524943099
Omega_6_pct	ALL	55	37.838773716322	0.0266531070851869
Omega_6_pct	F	55	38.3431859516176	0.0320334382152944
Omega_6_pct	M	55	37.2077679873602	0.0436661839871517
Omega_6_pct	ALL	57	37.7745128911139	0.0252074806783789
Omega_6_pct	F	57	38.2082611166231	0.0302845747723008
Omega_6_pct	M	57	37.2334500450045	0.0415100658130926
Omega_6_pct	ALL	59	37.5493019170643	0.0228762748359857
Omega_6_pct	F	59	37.9211886636637	0.0278640352344364
Omega_6_pct	M	59	37.0984890789953	0.037237904577764
Omega_6_pct	ALL	61	37.4094435526641	0.0208870706217665
Omega_6_pct	F	61	37.7352023155035	0.0258051040400722
Omega_6_pct	M	61	37.0166377320231	0.0336539235147546
Omega_6_pct	ALL	63	37.286418868375	0.0221936099936812
Omega_6_pct	F	63	37.5059163807251	0.0276659775301784
Omega_6_pct	M	63	37.0354736483029	0.0353860651049307
Omega_6_pct	ALL	65	37.1822102690544	0.0230041825171508
Omega_6_pct	F	65	37.3843077252484	0.0293011433916467
Omega_6_pct	M	65	36.9759797238245	0.035480748061917
Omega_6_pct	ALL	67	37.2557698169941	0.0246536846883976
Omega_6_pct	F	67	37.3774755834276	0.0320845065760523
Omega_6_pct	M	67	37.1319639196821	0.037484756664353
Omega_6_pct	ALL	69	37.3014749900359	0.0341147558958863
Omega_6_pct	F	69	37.3720177885587	0.044651469875716
Omega_6_pct	M	69	37.2329005698566	0.0513888585280838
PUFA_pct	ALL	41	42.9554224252492	0.034202586881311
PUFA_pct	F	41	43.8641341501728	0.0392419699460895
PUFA_pct	M	41	41.9358843849136	0.0546167320770102
PUFA_pct	ALL	43	42.8008081657619	0.0328267370694709
PUFA_pct	F	43	43.7810096399206	0.0368228891296075
PUFA_pct	M	43	41.6531996680498	0.0530534588969216
PUFA_pct	ALL	45	42.6586170228178	0.0320866569911494
PUFA_pct	F	45	43.5720901293217	0.0364324132375545
PUFA_pct	M	45	41.5469582463466	0.0522817685175972
PUFA_pct	ALL	47	42.5432261533125	0.0319941270237107
PUFA_pct	F	47	43.4559438173748	0.0369729465912433
PUFA_pct	M	47	41.4411160796325	0.0515301346157677
PUFA_pct	ALL	49	42.4587611265422	0.030835354156527
PUFA_pct	F	49	43.297666511357	0.036035076015225
PUFA_pct	M	49	41.4143871809745	0.0499457631529962
PUFA_pct	ALL	51	42.3878783989294	0.0296706247588455
PUFA_pct	F	51	43.1734568560444	0.0344992783402177
PUFA_pct	M	51	41.3481389399293	0.0489962616853037
PUFA_pct	ALL	53	42.2197221577726	0.0289199149030314
PUFA_pct	F	53	42.9761324728962	0.0341370851640815
PUFA_pct	M	53	41.2500551952349	0.0471023360673312
PUFA_pct	ALL	55	42.1693999784029	0.0279567108217165
PUFA_pct	F	55	42.8639	0.0336867422112523
PUFA_pct	M	55	41.3005816723384	0.044938874650799
PUFA_pct	ALL	57	42.2069669570442	0.0264788569742744
PUFA_pct	F	57	42.8504293316497	0.0318978525970101
PUFA_pct	M	57	41.4042137954315	0.0427519259765675
PUFA_pct	ALL	59	42.0938358565082	0.0242831244128426
PUFA_pct	F	59	42.7006561561562	0.02987493496154
PUFA_pct	M	59	41.3582291590826	0.0385315042642799
PUFA_pct	ALL	61	42.0185898242761	0.0220938270251217
PUFA_pct	F	61	42.5968758165707	0.0273929084298511
PUFA_pct	M	61	41.3212820932772	0.0348542554891657
PUFA_pct	ALL	63	41.9694418049421	0.0235545802523486
PUFA_pct	F	63	42.4520266298672	0.0295519360184334
PUFA_pct	M	63	41.4176693390192	0.0368588484925109
PUFA_pct	ALL	65	41.8933019292326	0.0244594514796545
PUFA_pct	F	65	42.3519636005481	0.0312894154644107
PUFA_pct	M	65	41.4252601817864	0.0372140211515402
PUFA_pct	ALL	67	41.9906515292898	0.026191047473472
PUFA_pct	F	67	42.3510060655906	0.0342424196225794
PUFA_pct	M	67	41.6241171180592	0.0393752914355029
PUFA_pct	ALL	69	42.0295308420528	0.0363794530825767
PUFA_pct	F	69	42.3431961180752	0.0481623786751026
PUFA_pct	M	69	41.7246795048143	0.0540241780024863
SFA_pct	ALL	41	33.6518778968353	0.0174474166107024
SFA_pct	F	41	33.6139140747722	0.0211445209512976
SFA_pct	M	41	33.6944792878548	0.0284144443502389
SFA_pct	ALL	43	33.7585360556703	0.0167905821594439
SFA_pct	F	43	33.6604763254891	0.0202570208050624
SFA_pct	M	43	33.8733813714096	0.0276063975769078
SFA_pct	ALL	45	33.8233829324833	0.0164252435597054
SFA_pct	F	45	33.7402269728161	0.0196308393427424
SFA_pct	M	45	33.9245965306778	0.0274286912014776
SFA_pct	ALL	47	33.8991272285813	0.0162027504285487
SFA_pct	F	47	33.8031313887127	0.0195354484461842
SFA_pct	M	47	34.0150425727412	0.0268168795069915
SFA_pct	ALL	49	33.9549930223543	0.0156655973534604
SFA_pct	F	49	33.8580484622554	0.0188984126816119
SFA_pct	M	49	34.0757026399768	0.0260679937769188
SFA_pct	ALL	51	33.9852601156069	0.0152359044733553
SFA_pct	F	51	33.8772456215293	0.0182239295030756
SFA_pct	M	51	34.1283017960685	0.0258194845375138
SFA_pct	ALL	53	34.0398584106729	0.0149496534558835
SFA_pct	F	53	33.9373270005163	0.0181487801223796
SFA_pct	M	53	34.1712967571145	0.0248676396419557
SFA_pct	ALL	55	34.0285840445069	0.0143486734022431
SFA_pct	F	55	33.9196617761368	0.0177515710493915
SFA_pct	M	55	34.1649289710533	0.0233684554808944
SFA_pct	ALL	57	34.0343806138287	0.0138869764731535
SFA_pct	F	57	33.9351106601732	0.0171094282731856
SFA_pct	M	57	34.158264153067	0.0227048550164832
SFA_pct	ALL	59	34.0916457373272	0.0126382426339883
SFA_pct	F	59	33.9949997747579	0.0157761189436795
SFA_pct	M	59	34.2088262175694	0.0203405227357313
SFA_pct	ALL	61	34.1113644978784	0.0115517756852259
SFA_pct	F	61	34.0253198137008	0.01443535828044
SFA_pct	M	61	34.2151134076905	0.0185685397162975
SFA_pct	ALL	63	34.1381908475925	0.0123269174725173
SFA_pct	F	63	34.0925683276145	0.0156416467141415
SFA_pct	M	63	34.1903586659843	0.0194375603770297
SFA_pct	ALL	65	34.1701007658028	0.0127104756642336
SFA_pct	F	65	34.1615984238479	0.0163703859538419
SFA_pct	M	65	34.1787777777778	0.0195047990735509
SFA_pct	ALL	67	34.1140165923468	0.0138868444225298
SFA_pct	F	67	34.1559305841218	0.0179927007303749
SFA_pct	M	67	34.0713924911106	0.0211991279720753
SFA_pct	ALL	69	34.0988558046836	0.0192800564189975
SFA_pct	F	69	34.1677341285888	0.0253548504349534
SFA_pct	M	69	34.0319129494989	0.028922796985979
DHA	ALL	41	0.207838174108256	0.000602795537211688
DHA	F	41	0.214753949064612	0.000795591582609956
DHA	M	41	0.200074099894105	0.000905227925639083
DHA	ALL	43	0.209313216745752	0.00057846646124507
DHA	F	43	0.216023270484831	0.000751766314091421
DHA	M	43	0.201440176314039	0.000885103646403716
DHA	ALL	45	0.213503719547564	0.000584567488480964
DHA	F	45	0.22199116318986	0.000758603482583402
DHA	M	45	0.20316536346092	0.000892290170144895
DHA	ALL	47	0.218083032724241	0.000586297234120842
DHA	F	47	0.228240566061683	0.000764447457600905
DHA	M	47	0.205797001842186	0.000883766526323427
DHA	ALL	49	0.222105643679648	0.000590233744039077
DHA	F	49	0.234860204129243	0.000774270556676872
DHA	M	49	0.206224039215686	0.000872247934211189
DHA	ALL	51	0.227159551965864	0.00058108909928095
DHA	F	51	0.240118676722294	0.000747226730903243
DHA	M	51	0.209993348448349	0.000878681155749693
DHA	ALL	53	0.232234072890026	0.000592030598015689
DHA	F	53	0.248106664596273	0.000777457776363197
DHA	M	53	0.211909412778367	0.000857097413979859
DHA	ALL	55	0.235881574930995	0.000580494551100179
DHA	F	55	0.25286288289166	0.000760364664681995
DHA	M	55	0.214659592110069	0.000839192373884818
DHA	ALL	57	0.24118503564257	0.000576391027635103
DHA	F	57	0.259892650918635	0.000764311451664436
DHA	M	57	0.217884343366024	0.000811814000100743
DHA	ALL	59	0.245107972593693	0.000535063022632998
DHA	F	59	0.265357424459347	0.000715535408220557
DHA	M	59	0.22058205530711	0.00074088703701564
DHA	ALL	61	0.247754440031208	0.000501957932747376
DHA	F	61	0.269586772225827	0.000674554012250958
DHA	M	61	0.221445694401001	0.000682402310039106
DHA	ALL	63	0.249974132369965	0.00054033587781195
DHA	F	63	0.273396755239521	0.000731339002878711
DHA	M	63	0.223207710204431	0.000726359314461987
DHA	ALL	65	0.249038302173253	0.000561004241198121
DHA	F	65	0.272777634020619	0.000778546772638161
DHA	M	65	0.22482680452116	0.000743135978137642
DHA	ALL	67	0.2484407204536	0.000613826787917259
DHA	F	67	0.271689949411522	0.000856107301030055
DHA	M	67	0.224830736003355	0.000811941745007564
DHA	ALL	69	0.246080320096029	0.000832063885149805
DHA	F	69	0.269954001219264	0.00117041607269339
DHA	M	69	0.222935642237983	0.00108835687309644
LA	ALL	41	3.3402870378064	0.00579327970895738
LA	F	41	3.27862947186419	0.00760522450644538
LA	M	41	3.40943306892297	0.00875942959156365
LA	ALL	43	3.36876012467493	0.00560171294159699
LA	F	43	3.30538386502198	0.00711926397786374
LA	M	43	3.44299908154792	0.00875872549637535
LA	ALL	45	3.40340770049989	0.00551338379420786
LA	F	45	3.36492946944701	0.00725158341190526
LA	M	45	3.45023544812078	0.00841966029729522
LA	ALL	47	3.4424244310297	0.00542320041765156
LA	F	47	3.43415729866836	0.00712493647212179
LA	M	47	3.45241161329861	0.00832384115717067
LA	ALL	49	3.47512833150313	0.00525272102433313
LA	F	49	3.49564068033551	0.00691276310526636
LA	M	49	3.44959868058576	0.00805150289947457
LA	ALL	51	3.49841949364007	0.00515802927904109
LA	F	51	3.5506940051293	0.00676392082934577
LA	M	51	3.42925720344974	0.00789409797591461
LA	ALL	53	3.53624499361875	0.00521659155582354
LA	F	53	3.61444429869862	0.0068285645681278
LA	M	53	3.43604307834833	0.00791935959818628
LA	ALL	55	3.54645790752944	0.0050275073175478
LA	F	55	3.65009337027316	0.00662339912102239
LA	M	55	3.41687263887201	0.00746679370955481
LA	ALL	57	3.54917573374737	0.00491735375471713
LA	F	57	3.67289851998917	0.00649194540456626
LA	M	57	3.39487385481148	0.00719266072119976
LA	ALL	59	3.52450702295729	0.00446945186438186
LA	F	59	3.65984178869115	0.00587505364073847
LA	M	59	3.36050182910183	0.0065252956338238
LA	ALL	61	3.49808249566724	0.00422667965755816
LA	F	61	3.65244254561926	0.00559379275952975
LA	M	61	3.31199308058351	0.00604086585730264
LA	ALL	63	3.46715670049751	0.00448880281588262
LA	F	63	3.64742204148635	0.00602810276371002
LA	M	63	3.26107326622878	0.00618693745025675
LA	ALL	65	3.41462793424183	0.00467720070960519
LA	F	65	3.60411803306776	0.00639624341351178
LA	M	65	3.22131226184234	0.00634353885220438
LA	ALL	67	3.37998080667738	0.00514318538175519
LA	F	67	3.58252515936665	0.00713825026386316
LA	M	67	3.17398411377183	0.00679152012801769
LA	ALL	69	3.35322975775097	0.00714738530385026
LA	F	69	3.56826542585474	0.0100963659968683
LA	M	69	3.14432226808176	0.00921811804089593
MUFA	ALL	41	2.67477812120708	0.00759958029354588
MUFA	F	41	2.47090096323067	0.00888923734806265
MUFA	M	41	2.90381152515446	0.0119659332688558
MUFA	ALL	43	2.70950832975953	0.00729231839487663
MUFA	F	43	2.4940469720607	0.00818545969024364
MUFA	M	43	2.96241627601132	0.011799586018312
MUFA	ALL	45	2.75942317159849	0.00717862001589476
MUFA	F	45	2.57074349973587	0.00839205748432144
MUFA	M	45	2.98926269465894	0.0115579962274436
MUFA	ALL	47	2.80527907726515	0.0070646364606318
MUFA	F	47	2.63830740383395	0.0084874153881643
MUFA	M	47	3.00715718495779	0.0112617420479459
MUFA	ALL	49	2.84064228454969	0.00673752577372247
MUFA	F	49	2.71332796363213	0.00820041292834064
MUFA	M	49	2.99946583539334	0.0108639236113066
MUFA	ALL	51	2.87312910259535	0.00644396711930413
MUFA	F	51	2.77524	0.00784960128489114
MUFA	M	51	3.00279040362555	0.0105889585592393
MUFA	ALL	53	2.93258103223933	0.00637717153862438
MUFA	F	53	2.86342295041322	0.00797385575224342
MUFA	M	53	3.0214264512276	0.010269204573742
MUFA	ALL	55	2.95425611477715	0.00603877215563929
MUFA	F	55	2.91376995232536	0.00760019716604932
MUFA	M	55	3.00494025334957	0.0096867321954582
MUFA	ALL	57	2.95865864433972	0.00576297755292606
MUFA	F	57	2.94317739322799	0.007354610984704
MUFA	M	57	2.97798621237741	0.00913898620087832
MUFA	ALL	59	2.97062321000371	0.00522129694134044
MUFA	F	59	2.97262308102826	0.00669663048307755
MUFA	M	59	2.96819717880915	0.00821774273734366
MUFA	ALL	61	2.97139856237385	0.00476528224282637
MUFA	F	61	2.9937800388601	0.00619845939349279
MUFA	M	61	2.94440301538942	0.00738416557731364
MUFA	ALL	63	2.96619641747031	0.00504983470379396
MUFA	F	63	3.02288985658799	0.00668125378879165
MUFA	M	63	2.90135686827268	0.00762419590072614
MUFA	ALL	65	2.9484358974803	0.00521694120398449
MUFA	F	65	3.01191394173093	0.00702260601753874
MUFA	M	65	2.88361363843192	0.00768298846850121
MUFA	ALL	67	2.90936060294728	0.00558592618708229
MUFA	F	67	2.99449066488267	0.00769590627366139
MUFA	M	67	2.82280517371285	0.00800859240970625
MUFA	ALL	69	2.88400014265762	0.00773608296167188
MUFA	F	69	2.98418722413444	0.0107908819298394
MUFA	M	69	2.78668962241888	0.0109070458923385
Omega_3	ALL	41	0.438299021693957	0.00164631749337159
Omega_3	F	41	0.425030108439415	0.00213591470653759
Omega_3	M	41	0.453194945306987	0.00252756268632526
Omega_3	ALL	43	0.444200373402709	0.00159093326195161
Omega_3	F	43	0.429549960306209	0.00203383168959932
Omega_3	M	43	0.461381423108894	0.00248365772543144
Omega_3	ALL	45	0.457092114115856	0.0015692592577091
Omega_3	F	45	0.451325919471947	0.00206454062715935
Omega_3	M	45	0.464116707944677	0.00240365724005031
Omega_3	ALL	47	0.473310116004446	0.00158755543930849
Omega_3	F	47	0.472224288615307	0.00210382698971508
Omega_3	M	47	0.474622872487341	0.00241429520348217
Omega_3	ALL	49	0.486236063760993	0.00159036477526913
Omega_3	F	49	0.495645034973187	0.00211757809301234
Omega_3	M	49	0.474515158292187	0.00240041559271886
Omega_3	ALL	51	0.501832957840868	0.00156844657479375
Omega_3	F	51	0.515215344311377	0.0020563587078073
Omega_3	M	51	0.484111054941943	0.00240768327931695
Omega_3	ALL	53	0.519872394538059	0.00157972067307489
Omega_3	F	53	0.542159457837558	0.00212574403469115
Omega_3	M	53	0.491323094764745	0.00231901740205518
Omega_3	ALL	55	0.532059717608872	0.00153926450153029
Omega_3	F	55	0.56056271549625	0.00205790802100249
Omega_3	M	55	0.496450046239961	0.00225855655676915
Omega_3	ALL	57	0.546256131767776	0.00153143933247828
Omega_3	F	57	0.580932111070912	0.0020788464368087
Omega_3	M	57	0.503048915812014	0.00217800626146034
Omega_3	ALL	59	0.560833250329815	0.00141407931161792
Omega_3	F	59	0.602031030927835	0.00192973334602063
Omega_3	M	59	0.510912824838151	0.00197498854002151
Omega_3	ALL	61	0.568657860104178	0.00132512643024989
Omega_3	F	61	0.615375411047718	0.00181644034670373
Omega_3	M	61	0.512350014065797	0.00181511997840669
Omega_3	ALL	63	0.57546918335594	0.00141987736936547
Omega_3	F	63	0.629261130395751	0.00195676338175606
Omega_3	M	63	0.51400778015215	0.00191124816239728
Omega_3	ALL	65	0.574335334489486	0.0014723714406061
Omega_3	F	65	0.628821227994848	0.002088244221054
Omega_3	M	65	0.518775944833625	0.00194302540106112
Omega_3	ALL	67	0.571264491789649	0.00161083177323741
Omega_3	F	67	0.625368799133395	0.00227392895132821
Omega_3	M	67	0.516355785781594	0.00214085172812134
Omega_3	ALL	69	0.564325819508295	0.00219119890940894
Omega_3	F	69	0.621113818514007	0.00313818966008267
Omega_3	M	69	0.509259346456693	0.00285643092839365
Omega_6	ALL	41	4.33667468428049	0.00584261539912653
Omega_6	F	41	4.28329688826025	0.00773372195357577
Omega_6	M	41	4.3965447558611	0.00878817259894482
Omega_6	ALL	43	4.37209754549625	0.00566550633265858
Omega_6	F	43	4.31357309328041	0.00720068992396317
Omega_6	M	43	4.4406286686587	0.00887417199694684
Omega_6	ALL	45	4.41324026660871	0.00553903446704031
Omega_6	F	45	4.38106446291898	0.0073189401667267
Omega_6	M	45	4.45240946184739	0.00842759933399661
Omega_6	ALL	47	4.45958070625781	0.00547049299296566
Omega_6	F	47	4.45887913760304	0.00721007017619818
Omega_6	M	47	4.46042798284577	0.00836923594673435
Omega_6	ALL	49	4.50115545795117	0.00527343898773556
Omega_6	F	49	4.53695153174141	0.00692611954338808
Omega_6	M	49	4.45659850659707	0.00808029862853873
Omega_6	ALL	51	4.53358	0.00517343181811166
Omega_6	F	51	4.60105511272572	0.00677562086612926
Omega_6	M	51	4.44429810547151	0.00788088437884142
Omega_6	ALL	53	4.57850491964959	0.00519893786513445
Omega_6	F	53	4.67667441380023	0.00675240979919846
Omega_6	M	53	4.45272687930122	0.00788010708747931
Omega_6	ALL	55	4.59455176324459	0.0050126053991478
Omega_6	F	55	4.71896930702692	0.00654044693376478
Omega_6	M	55	4.43896934856587	0.00742182461874014
Omega_6	ALL	57	4.60305987181413	0.00490310492601809
Omega_6	F	57	4.74945122259316	0.0063913089303742
Omega_6	M	57	4.42051539153915	0.00714956309412341
Omega_6	ALL	59	4.58597502159694	0.00443953638064227
Omega_6	F	59	4.74679235735736	0.00576044127854774
Omega_6	M	59	4.39104491764492	0.0064338099833129
Omega_6	ALL	61	4.56492734410922	0.00418137483131631
Omega_6	F	61	4.74551890003235	0.00543456902261471
Omega_6	M	61	4.3471833515369	0.00594723159845494
Omega_6	ALL	63	4.5376583840796	0.00444812751247429
Omega_6	F	63	4.74687732258787	0.00585613830873785
Omega_6	M	63	4.29851278573866	0.0060766364201419
Omega_6	ALL	65	4.48911634869133	0.00462539815272405
Omega_6	F	65	4.70861832433822	0.00617041739594587
Omega_6	M	65	4.26518289634679	0.00624640471316704
Omega_6	ALL	67	4.45071803100213	0.00509278160992933
Omega_6	F	67	4.68364272054288	0.00688777553554948
Omega_6	M	67	4.21382317264457	0.00669509703018541
Omega_6	ALL	69	4.42118823998405	0.00709217128995153
Omega_6	F	69	4.66929947432269	0.00982500283417734
Omega_6	M	69	4.18000149371069	0.00901337341033559
PUFA	ALL	41	4.77656166306695	0.00683791721990446
PUFA	F	41	4.70997637077769	0.00898051238419902
PUFA	M	41	4.85126911686938	0.010352260004225
PUFA	ALL	43	4.81733016516287	0.00660666447432902
PUFA	F	43	4.74312263963709	0.00834589884975514
PUFA	M	43	4.90422589641434	0.010387512235776
PUFA	ALL	45	4.87137034702601	0.00644102036376624
PUFA	F	45	4.8329083003431	0.00846987564653444
PUFA	M	45	4.91819209638554	0.00985054758135843
PUFA	ALL	47	4.93452572498959	0.0063696797001777
PUFA	F	47	4.93205206087508	0.00836384808010074
PUFA	M	47	4.93751314136928	0.00978398417370452
PUFA	ALL	49	4.98968280805993	0.00618260370915407
PUFA	F	49	5.0337537449039	0.00806727259047067
PUFA	M	49	4.93484167270619	0.00953928712012268
PUFA	ALL	51	5.03739320270188	0.00606722024124545
PUFA	F	51	5.11791918803419	0.00792384522275058
PUFA	M	51	4.9308297610632	0.00927080254535283
PUFA	ALL	53	5.10035505917846	0.00607925799442706
PUFA	F	53	5.22134047102572	0.00791194107952025
PUFA	M	53	4.94532398411648	0.00916086927931398
PUFA	ALL	55	5.12990279682523	0.00587603462481412
PUFA	F	55	5.28354871745045	0.00766147927808324
PUFA	M	55	4.93773803621339	0.0086619134577943
PUFA	ALL	57	5.15202632817586	0.00576323106082323
PUFA	F	57	5.3335194081025	0.00748974553518484
PUFA	M	57	4.92571131863186	0.00837288205085366
PUFA	ALL	59	5.14939986424223	0.0052238989941365
PUFA	F	59	5.35143798798799	0.00675907933346758
PUFA	M	59	4.90448288132508	0.0075146396373297
PUFA	ALL	61	5.13600205149972	0.00492523095098983
PUFA	F	61	5.36308960719601	0.00636417118174692
PUFA	M	61	4.86225339730088	0.00696102234612209
PUFA	ALL	63	5.11633081270397	0.00524888849960527
PUFA	F	63	5.3795363975526	0.00687758399809176
PUFA	M	63	4.8154538723985	0.00708998651158648
PUFA	ALL	65	5.06618796019901	0.00544458757351529
PUFA	F	65	5.34029128758674	0.00722328762889592
PUFA	M	65	4.7865508215347	0.00729088888829719
PUFA	ALL	67	5.0248214422728	0.00599532989428795
PUFA	F	67	5.3129327781205	0.0080577545720062
PUFA	M	67	4.73179928892607	0.0078288528241278
PUFA	ALL	69	4.98915639824596	0.00832966349340348
PUFA	F	69	5.29551130206227	0.0114832153333987
PUFA	M	69	4.69135149371069	0.0104843166134094
SFA	ALL	41	3.8053603840399	0.00846587718507161
SFA	F	41	3.6519093712669	0.0101675683616202
SFA	M	41	3.97760021171489	0.0135180591546656
SFA	ALL	43	3.86216628903858	0.00815441853057087
SFA	F	43	3.68969861032331	0.00945020004714648
SFA	M	43	4.06446869594145	0.0133588971957958
SFA	ALL	45	3.92862635546535	0.00805104841840459
SFA	F	45	3.7902940469905	0.00972722206646609
SFA	M	45	4.09711599678457	0.0130460945884585
SFA	ALL	47	3.9972829490207	0.00795498771587258
SFA	F	47	3.88676154822335	0.00980768484778193
SFA	M	47	4.13089888002455	0.0127741076281342
SFA	ALL	49	4.05390254818264	0.00764777522651771
SFA	F	49	3.98697961776017	0.00939432276370009
SFA	M	49	4.13735926464177	0.012499067660088
SFA	ALL	51	4.09791523182843	0.00730753672478977
SFA	F	51	4.06164040004279	0.00902091232526199
SFA	M	51	4.14592392412231	0.0120501912315966
SFA	ALL	53	4.17084288038111	0.00727577818362365
SFA	F	53	4.1728325994832	0.00912943661438347
SFA	M	53	4.16828908198461	0.0117774504015878
SFA	ALL	55	4.19571284671533	0.00694428446741029
SFA	F	55	4.22746257173427	0.00874832543161409
SFA	M	55	4.15597350864378	0.011146506092616
SFA	ALL	57	4.20996882237931	0.0066977907431374
SFA	F	57	4.2709732683103	0.00851246544298395
SFA	M	57	4.13384731800766	0.0106146085441387
SFA	ALL	59	4.22566112324364	0.0060929498214915
SFA	F	59	4.30644498082563	0.00775916847436355
SFA	M	59	4.12772634457612	0.009572499974516
SFA	ALL	61	4.22163936979996	0.00558091469162036
SFA	F	61	4.32869100155481	0.00718571514212484
SFA	M	61	4.09263250058553	0.008608067043764
SFA	ALL	63	4.21379607858765	0.00595068482871953
SFA	F	63	4.36567950691072	0.00779418385189233
SFA	M	63	4.04015756747523	0.00885699005722911
SFA	ALL	65	4.18621537562243	0.00617803213052879
SFA	F	65	4.35302119341564	0.00817788162129069
SFA	M	65	4.01600952672557	0.00900896771935044
SFA	ALL	67	4.13289113648158	0.00668748630085993
SFA	F	67	4.32749899104293	0.00899857659715244
SFA	M	67	3.93510667573506	0.00949158778603483
SFA	ALL	69	4.09738486330074	0.00922979200089754
SFA	F	69	4.31297167747164	0.0126223985008613
SFA	M	69	3.88815629178136	0.0127792842202453
Total_FA	ALL	41	11.2638597491069	0.0217386606426293
Total_FA	F	41	10.838008939513	0.0267168799987125
Total_FA	M	41	11.7417406382228	0.0339625220680833
Total_FA	ALL	43	11.3969835309416	0.0209470984954351
Total_FA	F	43	10.9303300963992	0.0246933317957103
Total_FA	M	43	11.9438805781691	0.0337687510098752
Total_FA	ALL	45	11.5641617826087	0.0204871347758808
Total_FA	F	45	11.1973469183054	0.0253605927595041
Total_FA	M	45	12.0107882050458	0.0324390080752317
Total_FA	ALL	47	11.743405039217	0.0201769413810464
Total_FA	F	47	11.4583562365182	0.0252555029565281
Total_FA	M	47	12.0876388139749	0.0319500746312657
Total_FA	ALL	49	11.8954136451738	0.019415650445764
Total_FA	F	49	11.7396882003494	0.0242707889049419
Total_FA	M	49	12.0893644566952	0.0312596333607912
Total_FA	ALL	51	12.0143607732116	0.018544841031301
Total_FA	F	51	11.9566740111182	0.0233347186126517
Total_FA	M	51	12.0906727478433	0.0300260941696281
Total_FA	ALL	53	12.2102419118927	0.0184489278645877
Total_FA	F	53	12.2603173553719	0.023471492277553
Total_FA	M	53	12.1460307193006	0.0294293815063764
Total_FA	ALL	55	12.288596953163	0.0175893936566153
Total_FA	F	55	12.4314340493779	0.0225191540817509
Total_FA	M	55	12.1098899063602	0.0276971014266556
Total_FA	ALL	57	12.3259	0.0169666701310666
Total_FA	F	57	12.5503234970211	0.0218599474459309
Total_FA	M	57	12.0460795879306	0.0263553894824864
Total_FA	ALL	59	12.3553333744907	0.0154314883624282
Total_FA	F	59	12.6379848129788	0.019836758363976
Total_FA	M	59	12.0126928161704	0.02382734145402
Total_FA	ALL	61	12.3342550283086	0.0141976907281435
Total_FA	F	61	12.6892671608935	0.0184191835701686
Total_FA	M	61	11.9063843776824	0.0214802494313232
Total_FA	ALL	63	12.3015142208594	0.0151014594254106
Total_FA	F	63	12.7710763533189	0.0198825882708438
Total_FA	M	63	11.7648317118962	0.0220198599462427
Total_FA	ALL	65	12.207167869505	0.015682312841455
Total_FA	F	65	12.7101755075816	0.020890452330929
Total_FA	M	65	11.6938705393828	0.0224494296285363
Total_FA	ALL	67	12.0701165257534	0.0169875791137382
Total_FA	F	67	12.6380346640601	0.0230351731396314
Total_FA	M	67	11.4927528870293	0.0235831196190526
Total_FA	ALL	69	11.9776492971787	0.0236398684013411
Total_FA	F	69	12.6044680016181	0.0327636106400008
Total_FA	M	69	11.3684510123845	0.0318017499147852
Unsaturation	ALL	41	1.34822465946844	0.000679191970920676
Unsaturation	F	41	1.36334486333648	0.000853891061355272
Unsaturation	M	41	1.33126039830807	0.00103130168519189
Unsaturation	ALL	43	1.34711883936081	0.000646164175448865
Unsaturation	F	43	1.36288766657216	0.000793308649143313
Unsaturation	M	43	1.32865687966805	0.00100009331987459
Unsaturation	ALL	45	1.34790302854659	0.000636707024195403
Unsaturation	F	45	1.36401729372937	0.000784524330486144
Unsaturation	M	45	1.32830040147744	0.000984208695538323
Unsaturation	ALL	47	1.34940703302803	0.000642121894147295
Unsaturation	F	47	1.36689136115692	0.000796087585123464
Unsaturation	M	47	1.32829676213815	0.000980112672446005
Unsaturation	ALL	49	1.35117239906983	0.000636043047093886
Unsaturation	F	49	1.37029529535128	0.000790842908572964
Unsaturation	M	49	1.32737828211076	0.000959986339392964
Unsaturation	ALL	51	1.35365367812595	0.000617233867525713
Unsaturation	F	51	1.3725751361743	0.000760076034271366
Unsaturation	M	51	1.32860254524887	0.00094315802969865
Unsaturation	ALL	53	1.35464972096531	0.000615161232923953
Unsaturation	F	53	1.37492336535482	0.000760049383987574
Unsaturation	M	53	1.32867788672754	0.000928612553525533
Unsaturation	ALL	55	1.35626893293012	0.000596263126203357
Unsaturation	F	55	1.37667975901273	0.000749263314271344
Unsaturation	M	55	1.33073741339492	0.000883480265641895
Unsaturation	ALL	57	1.35975254356099	0.000576686972232708
Unsaturation	F	57	1.38023602165088	0.000726441934475578
Unsaturation	M	57	1.33420293687409	0.000852315306336594
Unsaturation	ALL	59	1.36086708614448	0.000534291963013635
Unsaturation	F	59	1.38193778345097	0.000686458695510924
Unsaturation	M	59	1.33533300545951	0.00077229344663217
Unsaturation	ALL	61	1.36128689805156	0.000491861196720311
Unsaturation	F	61	1.38261792469919	0.000630721122162444
Unsaturation	M	61	1.33556854457531	0.000710239145868503
Unsaturation	ALL	63	1.36185095702348	0.000527634775353196
Unsaturation	F	63	1.3827622155912	0.000681651586676347
Unsaturation	M	63	1.33794345842217	0.000761727465956119
Unsaturation	ALL	65	1.36081054521852	0.000548611480915279
Unsaturation	F	65	1.38155535086968	0.000728011503798901
Unsaturation	M	65	1.33964500393391	0.000774134752014247
Unsaturation	ALL	67	1.3618384420365	0.000593522691141082
Unsaturation	F	67	1.38074427190457	0.00079836154095227
Unsaturation	M	67	1.34261632894187	0.000835098670903384
Unsaturation	ALL	69	1.36144263504086	0.0008262206426144
Unsaturation	F	69	1.38010762232107	0.00113504617043356
Unsaturation	M	69	1.34329856525157	0.00114304239113821
Albumin	ALL	41	39.830991773309	0.0307659087147339
Albumin	F	41	39.1721825322023	0.0421437106313823
Albumin	M	41	40.5709317219478	0.0429467276519009
Albumin	ALL	43	39.7801386487107	0.0294519678916358
Albumin	F	43	39.1936946532407	0.0390942445975509
Albumin	M	43	40.4672467597208	0.0429863242511049
Albumin	ALL	45	39.6329620932087	0.0284645801192881
Albumin	F	45	39.1218662529707	0.0376812958573197
Albumin	M	45	40.2550157480315	0.0420308209874319
Albumin	ALL	47	39.5697817727494	0.0272591256928852
Albumin	F	47	39.105270177665	0.0361924926173362
Albumin	M	47	40.1305832694959	0.0402904205489014
Albumin	ALL	49	39.5329347460912	0.0262003862001278
Albumin	F	49	39.1792363149313	0.0351016354329244
Albumin	M	49	39.9735695008706	0.0387230606174949
Albumin	ALL	51	39.5504860131355	0.0259375324652887
Albumin	F	51	39.324574477166	0.0345700967544416
Albumin	M	51	39.8498699095023	0.038942884627528
Albumin	ALL	53	39.5765452541193	0.0251888130574345
Albumin	F	53	39.4736558139535	0.033606749136174
Albumin	M	53	39.7082018251554	0.0379992177496285
Albumin	ALL	55	39.5248199157121	0.0242186202172713
Albumin	F	55	39.4713163166083	0.0325462644600178
Albumin	M	55	39.5917254377432	0.0362415666932964
Albumin	ALL	57	39.4754980965738	0.0233949389885381
Albumin	F	57	39.4453215381838	0.0315344651795235
Albumin	M	57	39.5131186135494	0.0348849027733784
Albumin	ALL	59	39.3609623534252	0.020873124569021
Albumin	F	59	39.3775605105105	0.0282641842745832
Albumin	M	59	39.3408360491579	0.0309567789575229
Albumin	ALL	61	39.2257261369669	0.0196093756016686
Albumin	F	61	39.2394424085465	0.0262940320212621
Albumin	M	61	39.2091884465262	0.0294234142863724
Albumin	ALL	63	39.0607781715378	0.020703912572857
Albumin	F	63	39.0671	0.028130826796324
Albumin	M	63	39.0535128883578	0.0305743731242061
Albumin	ALL	65	38.8955666060763	0.0215057917306001
Albumin	F	65	38.8964240061686	0.0297568182818498
Albumin	M	65	38.8946913591044	0.0310812525171028
Albumin	ALL	67	38.6896641090777	0.0235762423044722
Albumin	F	67	38.6479299002981	0.0330596178003615
Albumin	M	67	38.7321360878661	0.0336252230242838
Albumin	ALL	69	38.6300350807255	0.0322650131466837
Albumin	F	69	38.632906628941	0.0453803406360688
Albumin	M	69	38.6272414471097	0.0458599014503936
Creatinine	ALL	41	0.065010545221843	0.000113700625145039
Creatinine	F	41	0.057986628830874	0.000112303182569485
Creatinine	M	41	0.0728111021069692	0.000147732611454366
Creatinine	ALL	43	0.0652989974131849	0.000107543184417511
Creatinine	F	43	0.0584939825072886	0.000104295605652507
Creatinine	M	43	0.0732152942173987	0.000142033681282556
Creatinine	ALL	45	0.065521934428667	0.000105615266379525
Creatinine	F	45	0.0589945721670521	0.000104739237751567
Creatinine	M	45	0.0733879409836066	0.000142406601723478
Creatinine	ALL	47	0.0657204799146818	0.000103142963095857
Creatinine	F	47	0.0591172110355649	0.000102524940381044
Creatinine	M	47	0.0735904815334268	0.000137549873948176
Creatinine	ALL	49	0.0656957044400265	9.97882548353534e-05
Creatinine	F	49	0.0592904890063679	0.000100402791114322
Creatinine	M	49	0.0735737313432836	0.000134585906660604
Creatinine	ALL	51	0.0658070860885839	9.68917056389618e-05
Creatinine	F	51	0.0597427876592007	9.78955515891193e-05
Creatinine	M	51	0.0737865183472985	0.000134209539345651
Creatinine	ALL	53	0.0663508251414954	9.55611857005085e-05
Creatinine	F	53	0.0603239355250559	9.83601186153929e-05
Creatinine	M	53	0.0740202992147306	0.000132975025644692
Creatinine	ALL	55	0.066520257674831	9.21548067369645e-05
Creatinine	F	55	0.0606270557002605	9.73452433291616e-05
Creatinine	M	55	0.0738151413690476	0.00012816546039007
Creatinine	ALL	57	0.0667284115801923	8.91863696308825e-05
Creatinine	F	57	0.0608567494881817	9.36622412850669e-05
Creatinine	M	57	0.073980093092748	0.000125463381086684
Creatinine	ALL	59	0.0672197630231476	8.23759850594553e-05
Creatinine	F	59	0.0612430181507912	8.89748222203301e-05
Creatinine	M	59	0.0743947509079058	0.000113729511919427
Creatinine	ALL	61	0.0676046308334847	7.7028866649378e-05
Creatinine	F	61	0.0616557989347537	8.27640418940708e-05
Creatinine	M	61	0.0747441797842589	0.000107706878107309
Creatinine	ALL	63	0.0683190348010783	8.34535253983861e-05
Creatinine	F	63	0.0623127111999385	9.25093170640063e-05
Creatinine	M	63	0.0751294822627038	0.000115402516387204
Creatinine	ALL	65	0.0690313191489362	8.90326333650458e-05
Creatinine	F	65	0.0625296040475143	0.000100435874943622
Creatinine	M	65	0.0756317650736936	0.000119460537467389
Creatinine	ALL	67	0.0695515767370156	0.000101426185281801
Creatinine	F	67	0.0629494218370151	0.000116134695889603
Creatinine	M	67	0.0762321101604278	0.000136373507139037
Creatinine	ALL	69	0.0702642592781924	0.000143424180152503
Creatinine	F	69	0.0635810708333333	0.000167160578086007
Creatinine	M	69	0.0767045934551295	0.000192068592848102
HDL_FC	ALL	41	0.279549942743341	0.000606463370461588
HDL_FC	F	41	0.30659346310832	0.00083897149649376
HDL_FC	M	41	0.249226544622426	0.000681133512801363
HDL_FC	ALL	43	0.283099348922513	0.000594803615307575
HDL_FC	F	43	0.308854653437279	0.000817902802749609
HDL_FC	M	43	0.252971066158183	0.000686386231723381
HDL_FC	ALL	45	0.286693473981327	0.000583852902531254
HDL_FC	F	45	0.313051078728735	0.000791950068620019
HDL_FC	M	45	0.254632242540905	0.000668014013303537
HDL_FC	ALL	47	0.290188380701511	0.000587967300927975
HDL_FC	F	47	0.318438406440162	0.000788451694567068
HDL_FC	M	47	0.256105143774855	0.000673298776982389
HDL_FC	ALL	49	0.293771793067837	0.000581085826637892
HDL_FC	F	49	0.322464723483525	0.000772055396643106
HDL_FC	M	49	0.258076025492468	0.000667104340837379
HDL_FC	ALL	51	0.296418212701307	0.000572116488570502
HDL_FC	F	51	0.324302653366051	0.000751778737294318
HDL_FC	M	51	0.259513261790455	0.00066297645234916
HDL_FC	ALL	53	0.29759557282905	0.000567250774309733
[truncated: 12,086 more rows]
