# Supplementary material for: Mapping the plasma metabolome to human health and disease in 274,241 adults
Source: Nat Metab. 2025 Sep 19;7(11):2366–84. doi: 10.1038/s42255-025-01371-1 (PMC12638258; doi:10.1038/s42255-025-01371-1)
Supplement: Supplementary file 16 — Statistical source data. [file 42255_2025_1371_MOESM16_ESM.xlsx]

## Sheet: Extended Fig7a. Evaluations-pre
NAME	LONGNAME	Demographic	NMR	TopNMR	NMR+Demographic	TopNMR+Demographic	Root	Demographic_new	NMR_new	NMR+Demographic_new
AB1_BACT_BIR_OTHER_INF_AGENTS	Bacterial, viral and other infectious agents	0.611 [0.602 - 0.620]	0.624 [0.615 - 0.634]	0.624 [0.615 - 0.634]	0.643 [0.635 - 0.653]	0.644 [0.636 - 0.654]	Infectious	0.611	0.624	0.643
AB1_BACT_INTEST_OTH	Other bacterial intestinal infections	0.607 [0.589 - 0.625]	0.554 [0.537 - 0.573]	0.551 [0.534 - 0.570]	0.599 [0.581 - 0.615]	0.605 [0.587 - 0.624]	Infectious	0.607	0.554	0.599
AB1_CANDIDIASIS	Candidiasis	0.633 [0.605 - 0.663]	0.622 [0.594 - 0.649]	0.622 [0.595 - 0.650]	0.622 [0.594 - 0.651]	0.642 [0.618 - 0.670]	Infectious	0.633	0.622	0.622
AB1_INFECT_PARASIT	Certain infectious and parasitic diseases	0.610 [0.604 - 0.616]	0.627 [0.621 - 0.633]	0.626 [0.620 - 0.633]	0.646 [0.640 - 0.653]	0.646 [0.640 - 0.653]	Infectious	0.61	0.627	0.646
AB1_INTESTINAL_INFECTIONS	Intestinal infectious diseases	0.588 [0.573 - 0.601]	0.580 [0.566 - 0.594]	0.578 [0.563 - 0.592]	0.605 [0.591 - 0.617]	0.602 [0.587 - 0.615]	Infectious	0.588	0.58	0.605
AB1_MYCOSES	Mycoses	0.590 [0.566 - 0.612]	0.624 [0.601 - 0.650]	0.609 [0.585 - 0.636]	0.632 [0.607 - 0.656]	0.622 [0.597 - 0.645]	Infectious	0.59	0.624	0.632
AB1_OTHER_BACTERIAL	Other bacterial diseases	0.629 [0.609 - 0.648]	0.690 [0.672 - 0.708]	0.688 [0.671 - 0.706]	0.706 [0.688 - 0.723]	0.705 [0.688 - 0.723]	Infectious	0.629	0.69	0.706
AB1_OTHER_BACT_INOTHER	Other bacterial agents as the cause of diseases classified to other chapters	0.629 [0.618 - 0.638]	0.624 [0.614 - 0.635]	0.624 [0.613 - 0.635]	0.655 [0.646 - 0.665]	0.655 [0.646 - 0.666]	Infectious	0.629	0.624	0.655
AB1_OTHER_SEPSIS	Other septicaemia	0.635 [0.612 - 0.660]	0.713 [0.689 - 0.734]	0.707 [0.684 - 0.730]	0.716 [0.692 - 0.739]	0.714 [0.692 - 0.739]	Infectious	0.635	0.713	0.716
AB1_OTHER_VIRAL	Other viral diseases	0.523 [0.504 - 0.542]	0.557 [0.534 - 0.578]	0.557 [0.534 - 0.578]	0.568 [0.542 - 0.588]	0.567 [0.544 - 0.587]	Infectious	0.523	0.557	0.568
AB1_SEPSIS	Septicaemia	0.640 [0.619 - 0.663]	0.717 [0.697 - 0.740]	0.710 [0.690 - 0.732]	0.724 [0.703 - 0.746]	0.723 [0.702 - 0.743]	Infectious	0.64	0.717	0.724
AB1_SEPSIS_BACT	Bacterial Sepsis	0.638 [0.631 - 0.645]	0.649 [0.641 - 0.656]	0.647 [0.639 - 0.654]	0.675 [0.668 - 0.682]	0.675 [0.667 - 0.682]	Infectious	0.638	0.649	0.675
AB1_SEPSIS_BACT_IMPL	Implicit bacterial Sepsis	0.742 [0.730 - 0.755]	0.771 [0.758 - 0.783]	0.769 [0.756 - 0.782]	0.808 [0.797 - 0.820]	0.808 [0.796 - 0.819]	Infectious	0.742	0.771	0.808
AB1_SEPSIS_CONDITION	Condition for Implicit Sepsis (Organ dysfunction codes)	0.656 [0.647 - 0.664]	0.677 [0.667 - 0.685]	0.676 [0.667 - 0.685]	0.702 [0.693 - 0.710]	0.703 [0.694 - 0.711]	Infectious	0.656	0.677	0.702
AB1_SEPSIS_EXPLICIT	Explicit Sepsis	0.632 [0.610 - 0.655]	0.704 [0.682 - 0.727]	0.699 [0.677 - 0.722]	0.714 [0.693 - 0.735]	0.714 [0.693 - 0.737]	Infectious	0.632	0.704	0.714
AB1_SEPSIS_FUNGAL	Fungal Sepsis	0.624 [0.598 - 0.653]	0.639 [0.611 - 0.665]	0.633 [0.606 - 0.661]	0.647 [0.622 - 0.673]	0.658 [0.634 - 0.685]	Infectious	0.624	0.639	0.647
AB1_SEPSIS_IMPLICIT	Implicit Sepsis	0.757 [0.752 - 0.763]	0.764 [0.757 - 0.770]	0.761 [0.755 - 0.767]	0.809 [0.804 - 0.815]	0.808 [0.803 - 0.814]	Infectious	0.757	0.764	0.809
AB1_SEPSIS_VIRAL	Viral Sepsis	0.542 [0.529 - 0.555]	0.566 [0.553 - 0.579]	0.565 [0.552 - 0.579]	0.579 [0.565 - 0.591]	0.582 [0.569 - 0.595]	Infectious	0.542	0.566	0.579
AB1_SEPSIS_VIRAL_IMPL	Implicit viral Sepsis	0.619 [0.593 - 0.645]	0.703 [0.677 - 0.727]	0.688 [0.659 - 0.716]	0.711 [0.686 - 0.733]	0.702 [0.675 - 0.725]	Infectious	0.619	0.703	0.711
AB1_STREPTSTAPHYCOCC_INOTHER	Streptococcus and staphylococcus as the cause of diseases classified to other chapters	0.615 [0.598 - 0.632]	0.662 [0.646 - 0.678]	0.660 [0.643 - 0.676]	0.672 [0.656 - 0.688]	0.671 [0.657 - 0.687]	Infectious	0.615	0.662	0.672
AB1_VIRAL_SKIN_MUCOUS_MEMBRANE	Viral infections characterized by skin and mucous membrane lesions	0.503 [0.480 - 0.525]	0.530 [0.505 - 0.555]	0.533 [0.509 - 0.560]	0.532 [0.506 - 0.556]	0.540 [0.517 - 0.567]	Infectious	0.503	0.53	0.532
AB1_VIRAL_WARTS	Viral warts	0.505 [0.476 - 0.535]	0.518 [0.483 - 0.551]	0.515 [0.483 - 0.548]	0.514 [0.480 - 0.548]	0.516 [0.484 - 0.550]	Infectious	0.505	0.518	0.514
ABDOM_HERNIA	Hernia of abdominal wall	0.700 [0.688 - 0.710]	0.661 [0.651 - 0.671]	0.662 [0.651 - 0.673]	0.709 [0.698 - 0.719]	0.712 [0.701 - 0.722]	Gastrointestinal	0.7	0.661	0.709
ACUTE_RESPIRATORY_INFECTIONS	Asthma/COPD-related acute respiratory infections	0.627 [0.617 - 0.638]	0.657 [0.647 - 0.666]	0.659 [0.648 - 0.668]	0.671 [0.661 - 0.680]	0.671 [0.661 - 0.681]	Respiratory	0.627	0.657	0.671
ALCOHOLACUTE10	Acute alcohol intoxication, ICD10	0.800 [0.782 - 0.820]	0.728 [0.705 - 0.751]	0.725 [0.702 - 0.749]	0.826 [0.808 - 0.845]	0.830 [0.812 - 0.849]	Psychiatric	0.8	0.728	0.826
ALCOHOLMENTAL	Mental and behavioural disorders due to alcohol, excluding acute intoxication	0.825 [0.815 - 0.836]	0.777 [0.767 - 0.789]	0.771 [0.760 - 0.783]	0.862 [0.853 - 0.872]	0.861 [0.851 - 0.870]	Psychiatric	0.825	0.777	0.862
APPENDICITIS_BROAD	Appendicitis, broad definition	0.544 [0.532 - 0.559]	0.531 [0.515 - 0.547]	0.525 [0.509 - 0.539]	0.543 [0.528 - 0.557]	0.543 [0.529 - 0.557]	Gastrointestinal	0.544	0.531	0.543
ASTHMA_HOSPITAL_MAIN	Asthma, hospital admissions , main diagnosis only	0.622 [0.616 - 0.628]	0.650 [0.644 - 0.656]	0.648 [0.641 - 0.654]	0.666 [0.659 - 0.672]	0.665 [0.659 - 0.672]	Respiratory	0.622	0.65	0.666
ASTHMA_INFECTIONS	Asthma-related infections	0.685 [0.671 - 0.698]	0.718 [0.705 - 0.731]	0.715 [0.701 - 0.728]	0.742 [0.729 - 0.757]	0.742 [0.729 - 0.756]	Respiratory	0.685	0.718	0.742
ASTHMA_NAS	Asthma, unspecified (mode)	0.649 [0.642 - 0.655]	0.678 [0.672 - 0.683]	0.676 [0.669 - 0.682]	0.695 [0.690 - 0.702]	0.696 [0.690 - 0.702]	Respiratory	0.649	0.678	0.695
ASTHMA_PNEUMONIA_AND_SEPSIS	Asthma-related pneumonia or sepsis	0.679 [0.658 - 0.703]	0.727 [0.703 - 0.751]	0.720 [0.696 - 0.744]	0.749 [0.726 - 0.774]	0.744 [0.720 - 0.768]	Respiratory	0.679	0.727	0.749
AUD	Alcohol use disorder, ICD-based	0.837 [0.826 - 0.848]	0.796 [0.783 - 0.810]	0.793 [0.781 - 0.807]	0.877 [0.867 - 0.887]	0.875 [0.865 - 0.885]	Psychiatric	0.837	0.796	0.877
AUTOIMMUNE_NONTHYROID_STRICT	Autoimmune diseases excluding thyroid diseases, strict definition	0.595 [0.587 - 0.602]	0.712 [0.705 - 0.718]	0.710 [0.703 - 0.716]	0.717 [0.710 - 0.724]	0.715 [0.709 - 0.722]	Hematologic and immune	0.595	0.712	0.717
BACT_INTEST_INFECTION_NOS	Other specified/unspecified bacterial intestinal infections	0.607 [0.587 - 0.628]	0.509 [0.488 - 0.531]	0.507 [0.484 - 0.525]	0.587 [0.567 - 0.605]	0.589 [0.570 - 0.609]	Infectious	0.607	0.509	0.587
BRADY_UNSPE	Bradycardia, unspecified, drug-induced	0.683 [0.662 - 0.705]	0.663 [0.640 - 0.685]	0.663 [0.643 - 0.686]	0.701 [0.681 - 0.724]	0.706 [0.687 - 0.727]	Circulatory	0.683	0.663	0.701
C3_BLADDER	Malignant neoplasm of bladder	0.773 [0.756 - 0.790]	0.658 [0.637 - 0.678]	0.662 [0.641 - 0.681]	0.776 [0.759 - 0.792]	0.777 [0.760 - 0.793]	Neoplasms	0.773	0.658	0.776
C3_BREAST	Malignant neoplasm of breast	0.601 [0.591 - 0.609]	0.624 [0.615 - 0.632]	0.616 [0.607 - 0.625]	0.647 [0.637 - 0.655]	0.645 [0.635 - 0.653]	Neoplasms	0.601	0.624	0.647
C3_COLON	Malignant neoplasm of colon	0.696 [0.678 - 0.713]	0.591 [0.570 - 0.612]	0.586 [0.565 - 0.607]	0.703 [0.685 - 0.718]	0.701 [0.684 - 0.717]	Neoplasms	0.696	0.591	0.703
C3_CORPUS_UTERI	Malignant neoplasm of corpus uteri	0.723 [0.700 - 0.746]	0.630 [0.602 - 0.655]	0.624 [0.597 - 0.651]	0.715 [0.693 - 0.737]	0.720 [0.699 - 0.740]	Neoplasms	0.723	0.63	0.715
C3_DIGESTIVE_ORGANS	Malignant neoplasm of digestive organs	0.700 [0.687 - 0.713]	0.633 [0.617 - 0.647]	0.635 [0.620 - 0.650]	0.715 [0.703 - 0.729]	0.718 [0.706 - 0.731]	Neoplasms	0.7	0.633	0.715
C3_FEMALE_GENITAL	malignant neoplasm of female genital organs	0.620 [0.600 - 0.639]	0.594 [0.573 - 0.614]	0.600 [0.580 - 0.620]	0.625 [0.603 - 0.643]	0.632 [0.612 - 0.649]	Neoplasms	0.62	0.594	0.625
C3_HEAD_AND_NECK	Malignant neoplasm of head and neck	0.703 [0.679 - 0.732]	0.606 [0.577 - 0.636]	0.609 [0.577 - 0.635]	0.690 [0.663 - 0.718]	0.698 [0.670 - 0.726]	Neoplasms	0.703	0.606	0.69
C3_LYMPHNODES_SECONDARY_NAS	Secondary and unspecified malignant neoplasm of lymph nodes	0.637 [0.623 - 0.652]	0.634 [0.620 - 0.651]	0.638 [0.625 - 0.654]	0.677 [0.663 - 0.693]	0.677 [0.663 - 0.691]	Neoplasms	0.637	0.634	0.677
C3_MALE_GENITAL	malignant neoplasm of male genital organs	0.735 [0.723 - 0.748]	0.606 [0.591 - 0.620]	0.605 [0.591 - 0.618]	0.740 [0.729 - 0.753]	0.740 [0.728 - 0.753]	Neoplasms	0.735	0.606	0.74
C3_MELANOMA_SKIN	Malignant melanoma of skin	0.594 [0.575 - 0.617]	0.511 [0.487 - 0.534]	0.513 [0.489 - 0.539]	0.577 [0.552 - 0.600]	0.581 [0.557 - 0.604]	Neoplasms	0.594	0.511	0.577
C3_NONHODGKIN	Non-Hodgkin lymphoma, all	0.570 [0.548 - 0.595]	0.667 [0.644 - 0.689]	0.665 [0.644 - 0.686]	0.675 [0.654 - 0.696]	0.673 [0.651 - 0.695]	Neoplasms	0.57	0.667	0.675
C3_OTHER_SKIN	Other malignant neoplasms of skin (=non-melanoma skin cancer)	0.694 [0.685 - 0.703]	0.544 [0.534 - 0.555]	0.542 [0.530 - 0.553]	0.692 [0.683 - 0.702]	0.692 [0.684 - 0.702]	Neoplasms	0.694	0.544	0.692
C3_PROSTATE	Malignant neoplasm of prostate	0.780 [0.771 - 0.789]	0.625 [0.610 - 0.640]	0.623 [0.607 - 0.637]	0.786 [0.776 - 0.795]	0.784 [0.775 - 0.793]	Neoplasms	0.78	0.625	0.786
C3_RECTUM	Malignant neoplasm of rectum	0.692 [0.667 - 0.716]	0.604 [0.575 - 0.632]	0.607 [0.577 - 0.634]	0.688 [0.664 - 0.712]	0.687 [0.662 - 0.708]	Neoplasms	0.692	0.604	0.688
C3_SECONDARY_RESPIRATORY_DIGESTIVE	Secondary malignant neoplasm of respiratory and digestive organs	0.570 [0.543 - 0.601]	0.676 [0.644 - 0.706]	0.685 [0.652 - 0.715]	0.684 [0.652 - 0.713]	0.695 [0.664 - 0.725]	Neoplasms	0.57	0.676	0.684
C3_SKIN	Malignant neoplasm of skin	0.678 [0.670 - 0.687]	0.540 [0.530 - 0.551]	0.544 [0.534 - 0.554]	0.678 [0.670 - 0.687]	0.679 [0.671 - 0.688]	Neoplasms	0.678	0.54	0.678
C3_SQUOMOUS_CELL_CARCINOMA_SKIN	Squamous cell neoplasms and carcinomas of the skin	0.695 [0.686 - 0.705]	0.542 [0.531 - 0.552]	0.544 [0.532 - 0.553]	0.693 [0.685 - 0.703]	0.694 [0.686 - 0.704]	Neoplasms	0.695	0.542	0.693
CARDIAC_ARRHYTM	Cardiac arrhythmias	0.776 [0.769 - 0.782]	0.772 [0.765 - 0.779]	0.767 [0.760 - 0.775]	0.812 [0.805 - 0.819]	0.811 [0.804 - 0.818]	Circulatory	0.776	0.772	0.812
CD2_BENIGN_BREAST	Benign neoplasm of breast	0.560 [0.538 - 0.579]	0.530 [0.510 - 0.550]	0.553 [0.532 - 0.572]	0.556 [0.535 - 0.577]	0.573 [0.551 - 0.592]	Neoplasms	0.56	0.53	0.556
CD2_BENIGN_COLON	Benign neoplasm: Colon	0.696 [0.686 - 0.705]	0.624 [0.614 - 0.635]	0.624 [0.614 - 0.635]	0.701 [0.692 - 0.710]	0.702 [0.692 - 0.710]	Neoplasms	0.696	0.624	0.701
CD2_BENIGN_COLON_NOS	Benign neoplasm: Colon, unspecified	0.690 [0.676 - 0.705]	0.617 [0.600 - 0.632]	0.618 [0.601 - 0.633]	0.688 [0.673 - 0.702]	0.692 [0.677 - 0.706]	Neoplasms	0.69	0.617	0.688
CD2_BENIGN_COLORECANI	Benign neoplasm of colon, rectum, anus and anal canal	0.692 [0.685 - 0.701]	0.619 [0.609 - 0.628]	0.619 [0.609 - 0.629]	0.696 [0.689 - 0.705]	0.697 [0.689 - 0.705]	Neoplasms	0.692	0.619	0.696
CD2_BENIGN_HEAMANGIOMA_LYMPHANGIOMA	Haemangioma and lymphangioma, any site	0.506 [0.485 - 0.532]	0.501 [0.475 - 0.524]	0.500 [0.477 - 0.526]	0.516 [0.492 - 0.539]	0.507 [0.485 - 0.530]	Neoplasms	0.506	0.501	0.516
CD2_BENIGN_HEMANGIOMA	Haemangioma, any site	0.513 [0.489 - 0.535]	0.493 [0.472 - 0.518]	0.505 [0.483 - 0.528]	0.519 [0.497 - 0.542]	0.514 [0.491 - 0.537]	Neoplasms	0.513	0.493	0.519
CD2_BENIGN_LEIOMYOMA_UTERI	Leiomyoma of uterus	0.613 [0.605 - 0.620]	0.547 [0.539 - 0.554]	0.549 [0.541 - 0.556]	0.618 [0.610 - 0.625]	0.620 [0.613 - 0.627]	Neoplasms	0.613	0.547	0.618
CD2_BENIGN_LIPOMATOUS	Benign lipomatous neoplasm	0.578 [0.569 - 0.587]	0.544 [0.535 - 0.553]	0.546 [0.536 - 0.556]	0.572 [0.563 - 0.582]	0.578 [0.569 - 0.588]	Neoplasms	0.578	0.544	0.572
CD2_BENIGN_LIPO_SKIN_HEADFACENECK	Benign lipomatous neoplasm of skin and subcutaneous tissue of head, face and neck	0.632 [0.606 - 0.656]	0.588 [0.560 - 0.611]	0.598 [0.569 - 0.622]	0.620 [0.594 - 0.648]	0.626 [0.599 - 0.652]	Neoplasms	0.632	0.588	0.62
CD2_BENIGN_LIPO_SKIN_LIMBS	Benign lipomatous neoplasm of skin and subcutaneous tissue of limbs	0.571 [0.553 - 0.590]	0.530 [0.511 - 0.547]	0.532 [0.516 - 0.549]	0.556 [0.540 - 0.573]	0.562 [0.544 - 0.580]	Neoplasms	0.571	0.53	0.556
CD2_BENIGN_LIPO_SKIN_TRUNK	Benign lipomatous neoplasm of skin and subcutaneous tissue of trunk	0.567 [0.553 - 0.582]	0.515 [0.499 - 0.529]	0.508 [0.492 - 0.525]	0.540 [0.524 - 0.556]	0.550 [0.536 - 0.567]	Neoplasms	0.567	0.515	0.54
CD2_BENIGN_MELANOCYTIC	Melanocytic naevi	0.594 [0.581 - 0.606]	0.541 [0.528 - 0.555]	0.540 [0.527 - 0.553]	0.589 [0.576 - 0.601]	0.586 [0.573 - 0.599]	Neoplasms	0.594	0.541	0.589
CD2_BENIGN_MELANOCYTIC_FACE	Melanocytic naevi of other and unspecified parts of face	0.604 [0.588 - 0.619]	0.544 [0.525 - 0.561]	0.552 [0.532 - 0.569]	0.603 [0.587 - 0.619]	0.609 [0.592 - 0.623]	Neoplasms	0.604	0.544	0.603
CD2_BENIGN_MELANOCYTIC_TRUNK	Melanocytic naevi of trunk	0.573 [0.548 - 0.602]	0.539 [0.516 - 0.565]	0.551 [0.527 - 0.578]	0.561 [0.536 - 0.586]	0.573 [0.549 - 0.602]	Neoplasms	0.573	0.539	0.561
CD2_BENIGN_OTHERDIGESTIVE	Benign neoplasm of other and ill-defined parts of digestive system	0.652 [0.634 - 0.669]	0.573 [0.553 - 0.596]	0.567 [0.545 - 0.589]	0.661 [0.643 - 0.678]	0.657 [0.640 - 0.675]	Neoplasms	0.652	0.573	0.661
CD2_BENIGN_OTHER_NOS	Benign neoplasm of other and unspecified sites	0.500 [0.467 - 0.533]	0.520 [0.486 - 0.552]	0.524 [0.492 - 0.554]	0.525 [0.489 - 0.558]	0.514 [0.482 - 0.545]	Neoplasms	0.5	0.52	0.525
CD2_BENIGN_OVARY	Benign neoplasm of ovary	0.469 [0.444 - 0.494]	0.508 [0.487 - 0.530]	0.519 [0.497 - 0.541]	0.516 [0.493 - 0.538]	0.513 [0.489 - 0.536]	Neoplasms	0.469	0.508	0.516
CD2_BENIGN_RECTUM	Benign neoplasm: Rectum	0.681 [0.665 - 0.699]	0.581 [0.561 - 0.600]	0.581 [0.563 - 0.601]	0.682 [0.666 - 0.700]	0.679 [0.662 - 0.697]	Neoplasms	0.681	0.581	0.682
CD2_BENIGN_SIGMOID_COLON	Benign neoplasm: Sigmoid colon	0.687 [0.674 - 0.701]	0.600 [0.584 - 0.616]	0.602 [0.586 - 0.619]	0.689 [0.676 - 0.704]	0.689 [0.676 - 0.704]	Neoplasms	0.687	0.6	0.689
CD2_BENIGN_SKIN	Other benign neoplasms of skin	0.528 [0.515 - 0.540]	0.480 [0.467 - 0.492]	0.477 [0.464 - 0.490]	0.530 [0.517 - 0.543]	0.531 [0.516 - 0.543]	Neoplasms	0.528	0.48	0.53
CD2_BENIGN_SKIN_EYELID	Benign neoplasm: Skin of eyelid, including canthus	0.577 [0.551 - 0.602]	0.512 [0.486 - 0.535]	0.502 [0.475 - 0.528]	0.571 [0.546 - 0.593]	0.576 [0.552 - 0.602]	Neoplasms	0.577	0.512	0.571
CD2_BENIGN_SKIN_FACE	Benign neoplasm: Skin of other and unspecified parts of face	0.546 [0.515 - 0.577]	0.454 [0.423 - 0.484]	0.479 [0.449 - 0.510]	0.497 [0.464 - 0.528]	0.525 [0.495 - 0.557]	Neoplasms	0.546	0.454	0.497
CD2_BENIGN_SKIN_TRUNK	Benign neoplasm: Skin of trunk	0.429 [0.399 - 0.454]	0.478 [0.448 - 0.511]	0.490 [0.461 - 0.522]	0.473 [0.443 - 0.506]	0.496 [0.468 - 0.528]	Neoplasms	0.429	0.478	0.473
CD2_BENIGN_STOMACH	Benign neoplasm: Stomach	0.666 [0.646 - 0.687]	0.575 [0.552 - 0.597]	0.573 [0.551 - 0.597]	0.668 [0.646 - 0.689]	0.669 [0.649 - 0.689]	Neoplasms	0.666	0.575	0.668
CD2_BENIGN_TRANSVERSE_COLON	Benign neoplasm: Transverse colon	0.712 [0.684 - 0.737]	0.580 [0.549 - 0.611]	0.565 [0.533 - 0.594]	0.702 [0.676 - 0.726]	0.693 [0.665 - 0.719]	Neoplasms	0.712	0.58	0.702
CD2_INSITU_BREAST	Carcinoma in situ of breast	0.604 [0.578 - 0.628]	0.544 [0.515 - 0.569]	0.527 [0.500 - 0.555]	0.615 [0.591 - 0.640]	0.612 [0.586 - 0.638]	Neoplasms	0.604	0.544	0.615
CD2_INSITU_BREAST_INTRADUCTAL	Carcinoma in situ of breast, intraductal	0.570 [0.548 - 0.595]	0.508 [0.481 - 0.537]	0.503 [0.477 - 0.533]	0.569 [0.547 - 0.595]	0.570 [0.543 - 0.595]	Neoplasms	0.57	0.508	0.569
CD2_INSITU_BREAST_NOS	Carcinoma in situ of breast, other/unspecified	0.571 [0.546 - 0.595]	0.537 [0.511 - 0.563]	0.522 [0.498 - 0.548]	0.592 [0.567 - 0.620]	0.580 [0.555 - 0.605]	Neoplasms	0.571	0.537	0.592
CD2_INSITU_CERVIX_UTERI_EXALLC	Carcinoma in situ of cervix uteri	0.671 [0.641 - 0.698]	0.539 [0.508 - 0.569]	0.524 [0.492 - 0.554]	0.658 [0.628 - 0.685]	0.656 [0.626 - 0.683]	Neoplasms	0.671	0.539	0.658
CD2_INSITU_CERVIX_UTERI_NOS_EXALLC	Carcinoma in situ of uteri, other/unspecified	0.666 [0.637 - 0.696]	0.533 [0.500 - 0.561]	0.509 [0.480 - 0.539]	0.647 [0.617 - 0.675]	0.642 [0.614 - 0.671]	Neoplasms	0.666	0.533	0.647
CD2_LEIOMYOMA_ENDOMETRIOSIS	Benign leiomyoma with endometriosis	0.634 [0.615 - 0.653]	0.536 [0.518 - 0.555]	0.551 [0.530 - 0.569]	0.630 [0.612 - 0.650]	0.635 [0.617 - 0.655]	Neoplasms	0.634	0.536	0.63
CD2_NONHODGKIN_NAS	Other and unspecified types of non-Hodgkin lymphoma, hilmo	0.561 [0.531 - 0.591]	0.656 [0.627 - 0.683]	0.645 [0.618 - 0.675]	0.658 [0.629 - 0.684]	0.651 [0.626 - 0.679]	Neoplasms	0.561	0.656	0.658
CD2_PRIMARY_LYMPHOID_HEMATOPOIETIC	Primary_lymphoid and hematopoietic malignant neoplasms	0.588 [0.571 - 0.605]	0.695 [0.677 - 0.714]	0.692 [0.674 - 0.712]	0.700 [0.682 - 0.718]	0.696 [0.678 - 0.713]	Neoplasms	0.588	0.695	0.7
CHRONNAS	Crohn's disease NAS	0.585 [0.561 - 0.607]	0.764 [0.739 - 0.786]	0.770 [0.746 - 0.792]	0.766 [0.741 - 0.787]	0.772 [0.747 - 0.794]	Gastrointestinal	0.585	0.764	0.766
CIRRHOSIS_BROAD	Cirrhosis, broad definition used in the article https://doi.org/10.1101/594523	0.776 [0.757 - 0.799]	0.831 [0.809 - 0.849]	0.825 [0.801 - 0.846]	0.873 [0.854 - 0.890]	0.868 [0.850 - 0.885]	Gastrointestinal	0.776	0.831	0.873
COLITNONINFNAS	Noninfectious colitis NAS	0.598 [0.590 - 0.605]	0.612 [0.604 - 0.619]	0.612 [0.604 - 0.619]	0.632 [0.624 - 0.640]	0.632 [0.624 - 0.639]	Gastrointestinal	0.598	0.612	0.632
COPD_ASTHMA_PNEUMONIA_SEPSIS	COPD/asthma related pneumonia or pneumonia derived septicaemia	0.666 [0.655 - 0.678]	0.683 [0.672 - 0.695]	0.682 [0.671 - 0.694]	0.708 [0.697 - 0.718]	0.709 [0.699 - 0.721]	Respiratory	0.666	0.683	0.708
COPD_EARLY	Early onset COPD	0.824 [0.813 - 0.835]	0.798 [0.785 - 0.810]	0.796 [0.783 - 0.807]	0.862 [0.852 - 0.872]	0.862 [0.852 - 0.872]	Respiratory	0.824	0.798	0.862
COPD_HOSPITAL_MAIN	COPD, hospital admissions 1, only main diagnosis	0.833 [0.823 - 0.842]	0.803 [0.792 - 0.813]	0.799 [0.788 - 0.811]	0.869 [0.861 - 0.878]	0.869 [0.861 - 0.879]	Respiratory	0.833	0.803	0.869
D3_AGRANULOCYTOSIS	Agranulocytosis	0.564 [0.540 - 0.589]	0.648 [0.624 - 0.670]	0.641 [0.618 - 0.664]	0.658 [0.635 - 0.679]	0.652 [0.628 - 0.673]	Hematologic and immune	0.564	0.648	0.658
D3_ANAEMIA	Anaemias	0.694 [0.687 - 0.701]	0.722 [0.715 - 0.730]	0.719 [0.712 - 0.727]	0.762 [0.756 - 0.769]	0.759 [0.752 - 0.766]	Hematologic and immune	0.694	0.722	0.762
D3_ANAEMIANAS	Other and unspecified anaemias	0.618 [0.608 - 0.626]	0.674 [0.665 - 0.683]	0.671 [0.663 - 0.680]	0.695 [0.686 - 0.703]	0.695 [0.685 - 0.703]	Hematologic and immune	0.618	0.674	0.695
D3_ANAEMIA_IRONDEF	Iron deficiency anaemia	0.641 [0.630 - 0.652]	0.672 [0.661 - 0.684]	0.671 [0.659 - 0.683]	0.699 [0.688 - 0.710]	0.702 [0.691 - 0.713]	Hematologic and immune	0.641	0.672	0.699
D3_ANAEMIA_IRONDEF_NAS	Other and unspecified iron deficiency	0.641 [0.630 - 0.652]	0.672 [0.661 - 0.684]	0.671 [0.659 - 0.683]	0.699 [0.688 - 0.710]	0.702 [0.691 - 0.713]	Hematologic and immune	0.641	0.672	0.699
D3_APLASTICANDOTHANAEMIA	Aplastic and other anaemias	0.619 [0.610 - 0.628]	0.676 [0.666 - 0.683]	0.674 [0.664 - 0.682]	0.695 [0.686 - 0.703]	0.695 [0.686 - 0.703]	Hematologic and immune	0.619	0.676	0.695
D3_COAGDEF_PURPUR_HAEMORRHAGIC	Coagulation defects, purpura and other haemorrhagic conditions	0.553 [0.529 - 0.577]	0.631 [0.609 - 0.651]	0.631 [0.609 - 0.653]	0.648 [0.627 - 0.668]	0.648 [0.629 - 0.668]	Hematologic and immune	0.553	0.631	0.648
D3_COAGOTHER	Other coagulation defects	0.562 [0.529 - 0.595]	0.595 [0.564 - 0.626]	0.583 [0.549 - 0.616]	0.628 [0.596 - 0.658]	0.617 [0.587 - 0.648]	Hematologic and immune	0.562	0.595	0.628
D3_NUTRIANAEMIA	Nutritional anaemias	0.643 [0.632 - 0.654]	0.681 [0.670 - 0.693]	0.682 [0.671 - 0.693]	0.704 [0.694 - 0.715]	0.705 [0.695 - 0.716]	Hematologic and immune	0.643	0.681	0.704
D3_OTHERANAEMIA	Other anaemias	0.619 [0.610 - 0.628]	0.675 [0.666 - 0.685]	0.673 [0.663 - 0.682]	0.695 [0.686 - 0.703]	0.696 [0.687 - 0.704]	Hematologic and immune	0.619	0.675	0.695
D3_PURPURA_AND3_OTHER_HAEMORRHAGIC	Purpura and other haemorrhagic conditions	0.503 [0.472 - 0.535]	0.658 [0.629 - 0.686]	0.655 [0.623 - 0.686]	0.662 [0.632 - 0.691]	0.653 [0.622 - 0.683]	Hematologic and immune	0.503	0.658	0.662
DM_BCKGRND_RETINA	Background diabetic retinopathy	0.747 [0.723 - 0.773]	0.944 [0.929 - 0.955]	0.941 [0.926 - 0.953]	0.945 [0.931 - 0.956]	0.943 [0.928 - 0.955]	Ophthalmic&ENT	0.747	0.944	0.945
DM_MACULOPATHY_EXMORE	Diabetic maculopathy, excluding more controls	0.768 [0.745 - 0.796]	0.956 [0.944 - 0.967]	0.955 [0.943 - 0.966]	0.958 [0.947 - 0.968]	0.958 [0.946 - 0.969]	Ophthalmic&ENT	0.768	0.956	0.958
DM_RETINA_NOS	Unspecified diabetic retinopathy	0.739 [0.714 - 0.762]	0.933 [0.918 - 0.946]	0.933 [0.918 - 0.945]	0.936 [0.921 - 0.947]	0.937 [0.923 - 0.949]	Ophthalmic&ENT	0.739	0.933	0.936
DM_RETINA_PROLIF	Proliferative diabetic retinopathy, operation included	0.747 [0.723 - 0.773]	0.944 [0.929 - 0.955]	0.941 [0.926 - 0.953]	0.945 [0.931 - 0.956]	0.943 [0.928 - 0.955]	Ophthalmic&ENT	0.747	0.944	0.945
DRY_AMD	Dry age-related macular degeneration (includes geographic atrophy)	0.781 [0.762 - 0.799]	0.583 [0.555 - 0.616]	0.585 [0.551 - 0.622]	0.774 [0.756 - 0.792]	0.776 [0.757 - 0.794]	Ophthalmic&ENT	0.781	0.583	0.774
DUODENAL_ULCER_UNSPE_ACUTE_CHRONIC_WO_HAEMORRHAGE_PERFORATION	Duodenal ulcer - Unspecified as acute or chronic, without haemorrhage or perforation, drug-induced	0.654 [0.636 - 0.671]	0.617 [0.598 - 0.636]	0.618 [0.598 - 0.637]	0.659 [0.641 - 0.677]	0.663 [0.646 - 0.682]	Gastrointestinal	0.654	0.617	0.659
E4_DM1	Type 1 diabetes	0.693 [0.677 - 0.710]	0.956 [0.949 - 0.962]	0.953 [0.946 - 0.959]	0.959 [0.953 - 0.965]	0.957 [0.951 - 0.963]	Endocrine and metabolic	0.693	0.956	0.959
E4_DM1NOCOMP	Type 1 diabetes without complications	0.691 [0.672 - 0.708]	0.955 [0.949 - 0.962]	0.953 [0.946 - 0.960]	0.957 [0.951 - 0.964]	0.957 [0.951 - 0.963]	Endocrine and metabolic	0.691	0.955	0.957
E4_DM2	Type 2 diabetes	0.824 [0.819 - 0.830]	0.943 [0.940 - 0.946]	0.940 [0.937 - 0.944]	0.953 [0.950 - 0.956]	0.952 [0.949 - 0.955]	Endocrine and metabolic	0.824	0.943	0.953
E4_DM2NOCOMP	Type 2 diabetes without complications	0.825 [0.820 - 0.830]	0.942 [0.938 - 0.945]	0.940 [0.936 - 0.943]	0.953 [0.949 - 0.955]	0.952 [0.949 - 0.955]	Endocrine and metabolic	0.825	0.942	0.953
E4_ENDOGLAND	Disorders of other endocrine glands	0.603 [0.581 - 0.621]	0.622 [0.605 - 0.640]	0.622 [0.604 - 0.641]	0.651 [0.632 - 0.668]	0.655 [0.636 - 0.671]	Endocrine and metabolic	0.603	0.622	0.651
E4_ENDOMETPOSTOP	Postprocedural endocrine and metabolic disorders, not elsewhere classified	0.687 [0.661 - 0.715]	0.641 [0.609 - 0.673]	0.649 [0.620 - 0.678]	0.711 [0.683 - 0.738]	0.714 [0.689 - 0.743]	Endocrine and metabolic	0.687	0.641	0.711
E4_FH	Familial hypercholesterolemia	0.779 [0.775 - 0.784]	0.845 [0.841 - 0.850]	0.844 [0.840 - 0.848]	0.871 [0.868 - 0.875]	0.871 [0.867 - 0.875]	Endocrine and metabolic	0.779	0.845	0.871
E4_FLUIDELECTRO	Other disorders of fluid, electrolyte and acid-base balance	0.680 [0.659 - 0.701]	0.747 [0.725 - 0.766]	0.741 [0.721 - 0.761]	0.766 [0.747 - 0.784]	0.767 [0.749 - 0.786]	Endocrine and metabolic	0.68	0.747	0.766
E4_GRAVES_STRICT	Graves disease, strict definition	0.642 [0.622 - 0.667]	0.580 [0.557 - 0.602]	0.559 [0.537 - 0.582]	0.650 [0.629 - 0.670]	0.648 [0.628 - 0.671]	Endocrine and metabolic	0.642	0.58	0.65
E4_HYPERCHOL	Pure hypercholesterolaemia	0.779 [0.775 - 0.784]	0.845 [0.841 - 0.850]	0.844 [0.840 - 0.848]	0.871 [0.868 - 0.875]	0.871 [0.867 - 0.875]	Endocrine and metabolic	0.779	0.845	0.871
E4_HYPERLIPNAS	Hyperlipidaemia, other/unspecified	0.759 [0.747 - 0.771]	0.855 [0.845 - 0.865]	0.852 [0.842 - 0.862]	0.877 [0.869 - 0.886]	0.877 [0.868 - 0.885]	Endocrine and metabolic	0.759	0.855	0.877
E4_HYTHY_AI_STRICT	Hypothyroidism, strict autoimmune	0.744 [0.735 - 0.753]	0.682 [0.672 - 0.692]	0.683 [0.673 - 0.692]	0.761 [0.753 - 0.769]	0.761 [0.753 - 0.769]	Endocrine and metabolic	0.744	0.682	0.761
E4_LIPOPROT	Disorders of lipoprotein metabolism and other lipidaemias	0.779 [0.774 - 0.783]	0.847 [0.842 - 0.851]	0.846 [0.841 - 0.849]	0.873 [0.869 - 0.876]	0.872 [0.869 - 0.876]	Endocrine and metabolic	0.779	0.847	0.873
E4_METABOLIA	Metabolic disorders	0.757 [0.752 - 0.761]	0.819 [0.815 - 0.823]	0.816 [0.812 - 0.821]	0.844 [0.840 - 0.848]	0.844 [0.840 - 0.847]	Endocrine and metabolic	0.757	0.819	0.844
E4_MINERAL_MET	Disorders of mineral metabolism	0.662 [0.634 - 0.689]	0.656 [0.626 - 0.685]	0.649 [0.621 - 0.678]	0.697 [0.670 - 0.723]	0.702 [0.677 - 0.729]	Endocrine and metabolic	0.662	0.656	0.697
E4_NUTRIDEF	Other nutritional deficiencies	0.875 [0.866 - 0.883]	0.798 [0.787 - 0.807]	0.797 [0.785 - 0.806]	0.886 [0.878 - 0.895]	0.887 [0.878 - 0.895]	Endocrine and metabolic	0.875	0.798	0.886
E4_OBESITY	Obesity	0.917 [0.910 - 0.923]	0.822 [0.813 - 0.832]	0.820 [0.811 - 0.830]	0.927 [0.920 - 0.932]	0.926 [0.920 - 0.931]	Endocrine and metabolic	0.917	0.822	0.927
E4_PCOS_CONCORTIUM	Polycystic ovarian syndrome, consortium definition	0.605 [0.591 - 0.618]	0.514 [0.498 - 0.531]	0.518 [0.503 - 0.537]	0.613 [0.598 - 0.627]	0.611 [0.598 - 0.626]	Endocrine and metabolic	0.605	0.514	0.613
E4_THYROID	Disorders of the thyroid gland	0.725 [0.718 - 0.731]	0.668 [0.660 - 0.675]	0.667 [0.660 - 0.675]	0.740 [0.734 - 0.747]	0.738 [0.732 - 0.745]	Endocrine and metabolic	0.725	0.668	0.74
E4_THYTOXNAS	Thyrotoxicosis, other and/or unspecified	0.654 [0.632 - 0.676]	0.596 [0.570 - 0.619]	0.588 [0.560 - 0.613]	0.660 [0.636 - 0.686]	0.656 [0.633 - 0.679]	Endocrine and metabolic	0.654	0.596	0.66
E4_VOLUME	Volume depletion	0.636 [0.607 - 0.666]	0.717 [0.687 - 0.746]	0.710 [0.681 - 0.739]	0.726 [0.697 - 0.755]	0.719 [0.690 - 0.749]	Endocrine and metabolic	0.636	0.717	0.726
F5_ALCOHOL_DEPENDENCE	Alcohol dependence	0.867 [0.851 - 0.881]	0.819 [0.801 - 0.836]	0.811 [0.793 - 0.828]	0.907 [0.894 - 0.920]	0.907 [0.892 - 0.919]	Psychiatric	0.867	0.819	0.907
F5_ALLANXIOUS	All anxiety disorders	0.598 [0.582 - 0.617]	0.599 [0.581 - 0.616]	0.604 [0.586 - 0.621]	0.623 [0.604 - 0.641]	0.632 [0.614 - 0.650]	Psychiatric	0.598	0.599	0.623
F5_ANXIETY	Other anxiety disorders	0.597 [0.574 - 0.618]	0.604 [0.586 - 0.626]	0.608 [0.588 - 0.629]	0.624 [0.605 - 0.648]	0.630 [0.611 - 0.652]	Psychiatric	0.597	0.604	0.624
F5_BIPO	Bipolar affective disorders	0.687 [0.658 - 0.716]	0.733 [0.702 - 0.762]	0.733 [0.704 - 0.762]	0.768 [0.739 - 0.795]	0.769 [0.739 - 0.798]	Psychiatric	0.687	0.733	0.768
F5_DEPRESSIO	Depression	0.685 [0.674 - 0.696]	0.683 [0.673 - 0.693]	0.683 [0.672 - 0.693]	0.719 [0.710 - 0.729]	0.721 [0.712 - 0.731]	Psychiatric	0.685	0.683	0.719
F5_MOOD	Mood [affective] disorders	0.688 [0.679 - 0.698]	0.685 [0.674 - 0.694]	0.683 [0.672 - 0.692]	0.723 [0.713 - 0.731]	0.723 [0.713 - 0.732]	Psychiatric	0.688	0.685	0.723
F5_NEUROTIC	Neurotic, stress-related and somatoform disorders	0.608 [0.590 - 0.624]	0.601 [0.587 - 0.615]	0.605 [0.590 - 0.619]	0.634 [0.619 - 0.648]	0.640 [0.625 - 0.655]	Psychiatric	0.608	0.601	0.634
F5_SUBSTANCE	Mental and behavioural disorders due to psychoactive substance use	0.847 [0.840 - 0.856]	0.788 [0.778 - 0.799]	0.786 [0.775 - 0.797]	0.879 [0.871 - 0.887]	0.879 [0.870 - 0.887]	Psychiatric	0.847	0.788	0.879
F5_TOBAC	Mental and behavioural disorders due to tobacco	0.891 [0.877 - 0.904]	0.790 [0.768 - 0.812]	0.784 [0.761 - 0.805]	0.908 [0.894 - 0.921]	0.908 [0.893 - 0.921]	Psychiatric	0.891	0.79	0.908
FALLS	Falls/tendency to fall	0.622 [0.615 - 0.629]	0.591 [0.584 - 0.599]	0.592 [0.584 - 0.599]	0.635 [0.628 - 0.642]	0.636 [0.630 - 0.644]	Nervous	0.622	0.591	0.635
G6_CARPTU	Carpal tunnel syndrome	0.695 [0.687 - 0.702]	0.625 [0.617 - 0.634]	0.624 [0.616 - 0.632]	0.702 [0.693 - 0.709]	0.701 [0.693 - 0.709]	Nervous	0.695	0.625	0.702
G6_CERCYST	Cerebral cysts	0.590 [0.557 - 0.619]	0.636 [0.606 - 0.666]	0.646 [0.618 - 0.671]	0.637 [0.609 - 0.667]	0.642 [0.615 - 0.668]	Nervous	0.59	0.636	0.637
G6_CPETAL	Cerebral palsy and other paralytic syndromes	0.688 [0.667 - 0.707]	0.700 [0.680 - 0.718]	0.703 [0.681 - 0.721]	0.741 [0.721 - 0.759]	0.741 [0.721 - 0.759]	Nervous	0.688	0.7	0.741
G6_DEMYEL	Demyelinating diseases of the central nervous system	0.646 [0.627 - 0.666]	0.651 [0.628 - 0.672]	0.653 [0.628 - 0.672]	0.666 [0.643 - 0.686]	0.679 [0.655 - 0.700]	Nervous	0.646	0.651	0.666
G6_EPIPAROX	Episodal and paroxysmal disorders	0.646 [0.638 - 0.654]	0.655 [0.647 - 0.663]	0.656 [0.647 - 0.664]	0.686 [0.677 - 0.694]	0.686 [0.678 - 0.694]	Nervous	0.646	0.655	0.686
G6_EPLEPSY	Epilepsy	0.617 [0.601 - 0.631]	0.742 [0.728 - 0.757]	0.735 [0.721 - 0.750]	0.759 [0.746 - 0.774]	0.756 [0.742 - 0.768]	Nervous	0.617	0.742	0.759
G6_HEMIPLE	Hemiplegia	0.682 [0.659 - 0.706]	0.727 [0.704 - 0.748]	0.719 [0.695 - 0.740]	0.749 [0.727 - 0.770]	0.745 [0.722 - 0.766]	Nervous	0.682	0.727	0.749
G6_MIGRAINE	Migraine	0.639 [0.621 - 0.655]	0.571 [0.554 - 0.588]	0.581 [0.561 - 0.600]	0.648 [0.630 - 0.665]	0.640 [0.621 - 0.656]	Nervous	0.639	0.571	0.648
G6_MS	MS-disease / Multiple Sclerosis	0.656 [0.633 - 0.680]	0.657 [0.636 - 0.681]	0.659 [0.637 - 0.685]	0.676 [0.652 - 0.699]	0.687 [0.665 - 0.712]	Nervous	0.656	0.657	0.676
G6_NERPLEX	Nerve, nerve root and plexus disorders	0.653 [0.646 - 0.660]	0.611 [0.604 - 0.618]	0.611 [0.604 - 0.618]	0.664 [0.657 - 0.671]	0.664 [0.657 - 0.671]	Nervous	0.653	0.611	0.664
G6_OTHNEU	Other neurological diseases	0.587 [0.571 - 0.605]	0.627 [0.609 - 0.644]	0.626 [0.609 - 0.645]	0.639 [0.621 - 0.655]	0.639 [0.621 - 0.656]	Nervous	0.587	0.627	0.639
G6_PLANTAR	Lesion of plantar nerve	0.688 [0.659 - 0.711]	0.575 [0.548 - 0.605]	0.573 [0.545 - 0.599]	0.670 [0.639 - 0.693]	0.673 [0.646 - 0.696]	Nervous	0.688	0.575	0.67
G6_POLYNEU	Polyneuropathies and other disorders of the peripheral nervous system	0.641 [0.610 - 0.669]	0.714 [0.683 - 0.740]	0.717 [0.689 - 0.745]	0.720 [0.692 - 0.746]	0.724 [0.696 - 0.752]	Nervous	0.641	0.714	0.72
G6_ROOTPLEXOTHUNS	Other and unspecified nerve root and plexus disorders, also in other diseases	0.543 [0.525 - 0.559]	0.549 [0.533 - 0.564]	0.548 [0.532 - 0.563]	0.564 [0.546 - 0.580]	0.570 [0.552 - 0.586]	Nervous	0.543	0.549	0.564
G6_SLEEPAPNO	Sleep apnoea	0.798 [0.786 - 0.810]	0.733 [0.719 - 0.746]	0.734 [0.720 - 0.747]	0.802 [0.790 - 0.814]	0.801 [0.789 - 0.812]	Nervous	0.798	0.733	0.802
G6_SLEEPDISOTH	Other sleep disorders	0.778 [0.766 - 0.790]	0.720 [0.709 - 0.732]	0.717 [0.706 - 0.729]	0.783 [0.771 - 0.795]	0.783 [0.771 - 0.795]	Nervous	0.778	0.72	0.783
G6_TIA	Transient ischemic attack	0.704 [0.687 - 0.721]	0.734 [0.716 - 0.754]	0.733 [0.715 - 0.753]	0.771 [0.754 - 0.789]	0.772 [0.755 - 0.789]	Nervous	0.704	0.734	0.771
G6_ULLNLE	Lesion of ulnar nerve	0.676 [0.650 - 0.699]	0.628 [0.600 - 0.654]	0.636 [0.609 - 0.661]	0.680 [0.654 - 0.703]	0.686 [0.660 - 0.710]	Nervous	0.676	0.628	0.68
G6_XTRAPYR	Extrapyramidal and movement disorders	0.632 [0.602 - 0.655]	0.629 [0.598 - 0.655]	0.613 [0.581 - 0.642]	0.667 [0.639 - 0.694]	0.665 [0.635 - 0.695]	Nervous	0.632	0.629	0.667
GOUT_NOS	Gout, unspecified	0.832 [0.817 - 0.848]	0.845 [0.831 - 0.861]	0.845 [0.830 - 0.860]	0.876 [0.864 - 0.887]	0.875 [0.864 - 0.887]	Musculoskeletal	0.832	0.845	0.876
H7_AMD	Age-related macular degeneration (whether dry or wet)	0.715 [0.691 - 0.742]	0.586 [0.558 - 0.614]	0.590 [0.557 - 0.623]	0.709 [0.686 - 0.733]	0.717 [0.694 - 0.743]	Ophthalmic&ENT	0.715	0.586	0.709
H7_CATARACTOTHER	Other cataract	0.758 [0.751 - 0.765]	0.641 [0.632 - 0.649]	0.640 [0.631 - 0.648]	0.765 [0.758 - 0.772]	0.766 [0.758 - 0.773]	Ophthalmic&ENT	0.758	0.641	0.765
H7_CATARACTSENILE	Senile cataract	0.776 [0.765 - 0.785]	0.617 [0.602 - 0.632]	0.621 [0.605 - 0.636]	0.787 [0.777 - 0.797]	0.790 [0.780 - 0.800]	Ophthalmic&ENT	0.776	0.617	0.787
H7_CHALAZION	Chalazion	0.492 [0.472 - 0.511]	0.479 [0.459 - 0.498]	0.468 [0.448 - 0.487]	0.493 [0.474 - 0.513]	0.486 [0.466 - 0.505]	Ophthalmic&ENT	0.492	0.479	0.493
H7_CHOROIDRETINA	Disorders of choroid and retina	0.665 [0.654 - 0.676]	0.640 [0.626 - 0.653]	0.641 [0.629 - 0.654]	0.708 [0.697 - 0.719]	0.709 [0.698 - 0.721]	Ophthalmic&ENT	0.665	0.64	0.708
H7_CONJUNCTIVA	Disorders of conjunctiva	0.588 [0.561 - 0.617]	0.482 [0.450 - 0.513]	0.510 [0.479 - 0.538]	0.557 [0.525 - 0.583]	0.574 [0.542 - 0.603]	Ophthalmic&ENT	0.588	0.482	0.557
H7_EPIPHORA	Epiphora	0.658 [0.632 - 0.686]	0.512 [0.477 - 0.548]	0.514 [0.479 - 0.544]	0.645 [0.616 - 0.670]	0.652 [0.622 - 0.678]	Ophthalmic&ENT	0.658	0.512	0.645
H7_EYELIDDIS	Other disorders of eyelid	0.607 [0.596 - 0.619]	0.535 [0.522 - 0.547]	0.534 [0.522 - 0.546]	0.609 [0.598 - 0.621]	0.610 [0.598 - 0.622]	Ophthalmic&ENT	0.607	0.535	0.609
H7_EYELIDNAS	Other specified and unspecified disorders of eyelid	0.557 [0.540 - 0.572]	0.486 [0.470 - 0.501]	0.487 [0.472 - 0.503]	0.549 [0.535 - 0.563]	0.551 [0.535 - 0.566]	Ophthalmic&ENT	0.557	0.486	0.549
H7_EYEOTH	Other disorders of eye and adnexa	0.533 [0.503 - 0.565]	0.555 [0.523 - 0.588]	0.542 [0.508 - 0.578]	0.556 [0.521 - 0.589]	0.554 [0.522 - 0.591]	Ophthalmic&ENT	0.533	0.555	0.556
H7_GLAUCNAS	Other and unspecified glaucoma	0.692 [0.671 - 0.713]	0.567 [0.540 - 0.596]	0.549 [0.519 - 0.577]	0.679 [0.657 - 0.701]	0.681 [0.660 - 0.706]	Ophthalmic&ENT	0.692	0.567	0.679
H7_GLAUCOMA	Glaucoma	0.702 [0.686 - 0.716]	0.579 [0.563 - 0.597]	0.583 [0.564 - 0.601]	0.699 [0.682 - 0.713]	0.699 [0.682 - 0.713]	Ophthalmic&ENT	0.702	0.579	0.699
H7_LACRIMALSYSTEM	Disorders of lacrimal system	0.656 [0.636 - 0.675]	0.543 [0.521 - 0.562]	0.537 [0.517 - 0.556]	0.651 [0.630 - 0.671]	0.653 [0.633 - 0.672]	Ophthalmic&ENT	0.656	0.543	0.651
H7_LENS	Disorders of lens	0.769 [0.763 - 0.775]	0.649 [0.642 - 0.658]	0.649 [0.641 - 0.657]	0.775 [0.769 - 0.781]	0.776 [0.770 - 0.782]	Ophthalmic&ENT	0.769	0.649	0.775
H7_LIDLACRIMALORBIT	Disorders of eyelid, lacrimal system and orbit	0.582 [0.573 - 0.591]	0.510 [0.500 - 0.519]	0.519 [0.510 - 0.529]	0.583 [0.574 - 0.591]	0.584 [0.575 - 0.592]	Ophthalmic&ENT	0.582	0.51	0.583
H7_MACULADEGEN	Degeneration of macula and posterior pole	0.714 [0.688 - 0.738]	0.583 [0.551 - 0.612]	0.581 [0.549 - 0.609]	0.704 [0.680 - 0.728]	0.703 [0.677 - 0.724]	Ophthalmic&ENT	0.714	0.583	0.704
H7_OCUMUSCLE	Disorders of ocular muscles, binocular movement, accommodation and refraction	0.523 [0.505 - 0.541]	0.483 [0.463 - 0.500]	0.483 [0.463 - 0.502]	0.515 [0.496 - 0.531]	0.526 [0.506 - 0.543]	Ophthalmic&ENT	0.523	0.483	0.515
H7_PTOSIS	Ptosis of eyelid	0.634 [0.610 - 0.659]	0.574 [0.549 - 0.602]	0.549 [0.522 - 0.575]	0.645 [0.618 - 0.668]	0.627 [0.601 - 0.652]	Ophthalmic&ENT	0.634	0.574	0.645
H7_REFRAACCOMMODIS	Disorders of refraction and accommodation	0.540 [0.518 - 0.564]	0.436 [0.408 - 0.463]	0.447 [0.421 - 0.474]	0.537 [0.513 - 0.562]	0.557 [0.532 - 0.580]	Ophthalmic&ENT	0.54	0.436	0.537
H7_RETINALBREAK	Retinal breaks without detachment	0.615 [0.588 - 0.643]	0.490 [0.458 - 0.523]	0.474 [0.444 - 0.509]	0.621 [0.594 - 0.649]	0.608 [0.580 - 0.635]	Ophthalmic&ENT	0.615	0.49	0.621
H7_RETINALDETACH	Retinal detachments and breaks	0.659 [0.645 - 0.673]	0.567 [0.551 - 0.583]	0.573 [0.557 - 0.590]	0.660 [0.646 - 0.673]	0.665 [0.651 - 0.679]	Ophthalmic&ENT	0.659	0.567	0.66
H7_RETINALDETACHOTH	Other, unspecified and serous retinal detachments	0.637 [0.613 - 0.662]	0.544 [0.516 - 0.571]	0.542 [0.515 - 0.568]	0.634 [0.606 - 0.659]	0.641 [0.614 - 0.666]	Ophthalmic&ENT	0.637	0.544	0.634
H7_RETINALDISOTH	Other retinal disorders	0.680 [0.665 - 0.692]	0.703 [0.683 - 0.721]	0.710 [0.691 - 0.728]	0.764 [0.747 - 0.778]	0.764 [0.748 - 0.779]	Ophthalmic&ENT	0.68	0.703	0.764
H7_RETINOPATHYDIAB	Diabetic retinopathy	0.749 [0.726 - 0.771]	0.943 [0.930 - 0.956]	0.944 [0.931 - 0.955]	0.944 [0.932 - 0.956]	0.945 [0.933 - 0.957]	Ophthalmic&ENT	0.749	0.943	0.944
H7_SCLERACORNEA	Disorders of sclera, cornea, iris and ciliary body	0.571 [0.549 - 0.596]	0.523 [0.498 - 0.549]	0.515 [0.489 - 0.542]	0.558 [0.531 - 0.582]	0.566 [0.543 - 0.591]	Ophthalmic&ENT	0.571	0.523	0.558
H7_STENOLACRI	Stenosis and insufficiency of lacrimal passages	0.651 [0.621 - 0.677]	0.541 [0.509 - 0.574]	0.541 [0.508 - 0.571]	0.637 [0.606 - 0.666]	0.640 [0.607 - 0.668]	Ophthalmic&ENT	0.651	0.541	0.637
H7_STRABISMUS	Strabismus	0.532 [0.507 - 0.560]	0.486 [0.458 - 0.513]	0.486 [0.459 - 0.515]	0.519 [0.491 - 0.544]	0.528 [0.498 - 0.555]	Ophthalmic&ENT	0.532	0.486	0.519
H7_VISUDISTURB	Visual disturbances	0.547 [0.528 - 0.568]	0.580 [0.560 - 0.597]	0.583 [0.564 - 0.602]	0.586 [0.566 - 0.603]	0.598 [0.581 - 0.618]	Ophthalmic&ENT	0.547	0.58	0.586
H7_VITREOUS	Disorders of vitreous body and globe	0.614 [0.590 - 0.634]	0.528 [0.500 - 0.556]	0.529 [0.500 - 0.554]	0.640 [0.618 - 0.663]	0.648 [0.626 - 0.671]	Ophthalmic&ENT	0.614	0.528	0.64
H8_EXTERNAL	Diseases of external ear	0.521 [0.498 - 0.546]	0.527 [0.502 - 0.554]	0.518 [0.491 - 0.543]	0.539 [0.516 - 0.566]	0.536 [0.512 - 0.560]	Ophthalmic&ENT	0.521	0.527	0.539
H8_HL_NAS	Other specified/unspecified hearing loss	0.588 [0.563 - 0.615]	0.576 [0.547 - 0.603]	0.552 [0.520 - 0.579]	0.604 [0.580 - 0.631]	0.595 [0.570 - 0.623]	Ophthalmic&ENT	0.588	0.576	0.604
H8_INNER	Diseases of inner ear	0.594 [0.574 - 0.615]	0.562 [0.540 - 0.583]	0.568 [0.543 - 0.590]	0.588 [0.566 - 0.613]	0.592 [0.570 - 0.614]	Ophthalmic&ENT	0.594	0.562	0.588
H8_MED_SUPP	Suppurative and unspecified otitis media	0.585 [0.555 - 0.614]	0.565 [0.535 - 0.595]	0.568 [0.538 - 0.596]	0.578 [0.550 - 0.611]	0.593 [0.564 - 0.621]	Ophthalmic&ENT	0.585	0.565	0.578
H8_MIDDLEMASTOID	Diseases of middle ear and mastoid	0.589 [0.574 - 0.603]	0.579 [0.565 - 0.592]	0.577 [0.563 - 0.591]	0.607 [0.594 - 0.622]	0.609 [0.595 - 0.623]	Ophthalmic&ENT	0.589	0.579	0.607
H8_NONSUPPNAS	Nonsuppurative otitis media	0.564 [0.538 - 0.592]	0.601 [0.572 - 0.626]	0.602 [0.575 - 0.628]	0.617 [0.589 - 0.640]	0.605 [0.580 - 0.630]	Ophthalmic&ENT	0.564	0.601	0.617
H8_OTHEREAR	Other disorders of ear	0.568 [0.549 - 0.586]	0.590 [0.571 - 0.608]	0.582 [0.562 - 0.598]	0.606 [0.588 - 0.623]	0.603 [0.586 - 0.620]	Ophthalmic&ENT	0.568	0.59	0.606
H8_OTHHEARINGLOSS	Other hearing loss	0.597 [0.572 - 0.622]	0.578 [0.551 - 0.604]	0.567 [0.539 - 0.593]	0.603 [0.573 - 0.627]	0.605 [0.574 - 0.630]	Ophthalmic&ENT	0.597	0.578	0.603
H8_PERFORATION	Perforation of tympanic membrane	0.555 [0.528 - 0.583]	0.525 [0.496 - 0.550]	0.514 [0.488 - 0.541]	0.540 [0.513 - 0.565]	0.552 [0.525 - 0.579]	Ophthalmic&ENT	0.555	0.525	0.54
HYPOTHYROIDISM	Hypothyroidism (congenital or acquired)	0.795 [0.788 - 0.802]	0.741 [0.733 - 0.750]	0.741 [0.732 - 0.749]	0.823 [0.816 - 0.829]	0.822 [0.815 - 0.828]	Endocrine and metabolic	0.795	0.741	0.823
I9_AF	Atrial fibrillation and flutter	0.840 [0.833 - 0.846]	0.818 [0.809 - 0.825]	0.815 [0.807 - 0.822]	0.872 [0.866 - 0.878]	0.871 [0.865 - 0.877]	Circulatory	0.84	0.818	0.872
I9_ANGINA	Angina pectoris	0.787 [0.782 - 0.792]	0.847 [0.842 - 0.851]	0.846 [0.841 - 0.850]	0.875 [0.871 - 0.879]	0.875 [0.871 - 0.879]	Circulatory	0.787	0.847	0.875
I9_ARTOTH	Other diseases of arteries and capillaries	0.697 [0.675 - 0.718]	0.708 [0.686 - 0.729]	0.708 [0.685 - 0.731]	0.736 [0.713 - 0.758]	0.742 [0.721 - 0.765]	Circulatory	0.697	0.708	0.736
I9_ATHSCLE	Atherosclerosis, excluding cerebral and coronary sclerosis	0.810 [0.787 - 0.835]	0.827 [0.807 - 0.849]	0.823 [0.802 - 0.846]	0.856 [0.836 - 0.878]	0.859 [0.839 - 0.881]	Circulatory	0.81	0.827	0.856
I9_AVBLOCK	AV-block	0.762 [0.734 - 0.787]	0.729 [0.699 - 0.759]	0.729 [0.697 - 0.757]	0.785 [0.758 - 0.811]	0.784 [0.757 - 0.810]	Circulatory	0.762	0.729	0.785
I9_CARDMYO	Cardiomyopathy	0.755 [0.732 - 0.783]	0.781 [0.751 - 0.807]	0.783 [0.757 - 0.807]	0.799 [0.771 - 0.822]	0.804 [0.780 - 0.828]	Circulatory	0.755	0.781	0.799
I9_CAVS_DX	Calcific aortic valvular stenosis, diagnosis (helper)	0.779 [0.758 - 0.798]	0.778 [0.754 - 0.800]	0.777 [0.753 - 0.799]	0.816 [0.795 - 0.834]	0.817 [0.795 - 0.835]	Circulatory	0.779	0.778	0.816
I9_CEREBVASC	Cerebrovascular diseases	0.701 [0.689 - 0.711]	0.758 [0.747 - 0.768]	0.756 [0.746 - 0.767]	0.775 [0.765 - 0.786]	0.776 [0.765 - 0.786]	Circulatory	0.701	0.758	0.775
I9_CHD	Major coronary heart disease event	0.774 [0.768 - 0.780]	0.872 [0.867 - 0.878]	0.871 [0.866 - 0.877]	0.884 [0.879 - 0.889]	0.884 [0.880 - 0.889]	Circulatory	0.774	0.872	0.884
I9_CONDUCTIO	Conduction disorders	0.723 [0.707 - 0.738]	0.719 [0.702 - 0.736]	0.717 [0.699 - 0.733]	0.757 [0.742 - 0.771]	0.758 [0.743 - 0.773]	Circulatory	0.723	0.719	0.757
I9_CORATHER	Coronary atherosclerosis	0.809 [0.804 - 0.813]	0.877 [0.873 - 0.880]	0.875 [0.872 - 0.879]	0.899 [0.896 - 0.901]	0.898 [0.895 - 0.901]	Circulatory	0.809	0.877	0.899
I9_DISVEINLYMPH	Diseases of veins, lymphatic vessels and lymph nodes, not elsewhere classified	0.585 [0.578 - 0.591]	0.576 [0.570 - 0.582]	0.576 [0.569 - 0.582]	0.607 [0.601 - 0.613]	0.607 [0.601 - 0.613]	Circulatory	0.585	0.576	0.607
I9_DOAAC	Diseases of arteries, arterioles and capillaries	0.728 [0.716 - 0.739]	0.760 [0.748 - 0.770]	0.761 [0.751 - 0.772]	0.788 [0.777 - 0.798]	0.788 [0.777 - 0.798]	Circulatory	0.728	0.76	0.788
I9_HEARTFAIL	Heart failure, strict	0.792 [0.780 - 0.804]	0.849 [0.839 - 0.860]	0.848 [0.837 - 0.859]	0.866 [0.857 - 0.875]	0.867 [0.858 - 0.877]	Circulatory	0.792	0.849	0.866
I9_HYPOTE	Hypotension	0.639 [0.622 - 0.657]	0.665 [0.645 - 0.686]	0.665 [0.645 - 0.687]	0.688 [0.668 - 0.708]	0.688 [0.669 - 0.709]	Circulatory	0.639	0.665	0.688
I9_HYPTENS	Hypertension	0.800 [0.797 - 0.803]	0.800 [0.796 - 0.803]	0.794 [0.791 - 0.797]	0.851 [0.848 - 0.854]	0.850 [0.847 - 0.852]	Circulatory	0.8	0.8	0.851
I9_HYPTENSESS	Hypertension, essential	0.800 [0.797 - 0.803]	0.800 [0.796 - 0.803]	0.794 [0.790 - 0.797]	0.851 [0.848 - 0.854]	0.850 [0.847 - 0.852]	Circulatory	0.8	0.8	0.851
I9_HYPTENSRD	Hypertensive Renal Disease	0.777 [0.754 - 0.799]	0.939 [0.924 - 0.952]	0.940 [0.925 - 0.951]	0.945 [0.931 - 0.956]	0.945 [0.932 - 0.956]	Circulatory	0.777	0.939	0.945
I9_IHD	Ischaemic heart disease, wide definition	0.789 [0.786 - 0.793]	0.854 [0.850 - 0.857]	0.851 [0.847 - 0.855]	0.879 [0.876 - 0.882]	0.878 [0.875 - 0.881]	Circulatory	0.789	0.854	0.879
I9_INTRACRA	Nontraumatic intracranial haemmorrhage	0.597 [0.570 - 0.620]	0.593 [0.565 - 0.619]	0.596 [0.570 - 0.620]	0.634 [0.608 - 0.657]	0.626 [0.601 - 0.649]	Circulatory	0.597	0.593	0.634
I9_ISCHHEART	Ischemic heart diseases	0.789 [0.786 - 0.793]	0.854 [0.850 - 0.857]	0.851 [0.847 - 0.855]	0.879 [0.876 - 0.882]	0.878 [0.875 - 0.881]	Circulatory	0.789	0.854	0.879
I9_LBBB	Left bundle-branch block	0.740 [0.711 - 0.767]	0.733 [0.703 - 0.764]	0.727 [0.697 - 0.758]	0.779 [0.749 - 0.805]	0.775 [0.744 - 0.802]	Circulatory	0.74	0.733	0.779
I9_MI_STRICT	Myocardial infarction, strict	0.806 [0.799 - 0.813]	0.906 [0.901 - 0.911]	0.906 [0.901 - 0.911]	0.917 [0.912 - 0.921]	0.917 [0.913 - 0.921]	Circulatory	0.806	0.906	0.917
I9_NONRHEVALV	Non-rheumatic valve diseases	0.730 [0.715 - 0.744]	0.745 [0.728 - 0.759]	0.744 [0.729 - 0.759]	0.782 [0.767 - 0.794]	0.781 [0.765 - 0.794]	Circulatory	0.73	0.745	0.782
I9_OTHARR	Other arrhythmias	0.695 [0.674 - 0.715]	0.672 [0.652 - 0.695]	0.677 [0.657 - 0.699]	0.718 [0.696 - 0.737]	0.719 [0.698 - 0.741]	Circulatory	0.695	0.672	0.718
I9_OTHILLHEART	Other or ill-defined heart diseases	0.746 [0.727 - 0.763]	0.781 [0.762 - 0.799]	0.778 [0.758 - 0.797]	0.804 [0.787 - 0.823]	0.804 [0.786 - 0.822]	Circulatory	0.746	0.781	0.804
I9_OTHPER	Other peripheral vascular diseases	0.757 [0.740 - 0.771]	0.793 [0.779 - 0.809]	0.791 [0.777 - 0.806]	0.821 [0.807 - 0.834]	0.822 [0.808 - 0.835]	Circulatory	0.757	0.793	0.821
I9_PAD	Peripheral artery disease	0.823 [0.812 - 0.836]	0.853 [0.840 - 0.865]	0.851 [0.838 - 0.864]	0.886 [0.874 - 0.896]	0.884 [0.873 - 0.896]	Circulatory	0.823	0.853	0.886
I9_PAROXTAC	Paroxysmal tachycardia	0.727 [0.711 - 0.740]	0.704 [0.686 - 0.723]	0.703 [0.684 - 0.721]	0.757 [0.742 - 0.772]	0.754 [0.739 - 0.770]	Circulatory	0.727	0.704	0.757
I9_PHLETHROM	Phlebitis and thrombophlebitis (not including DVT)	0.669 [0.656 - 0.683]	0.639 [0.623 - 0.653]	0.635 [0.620 - 0.650]	0.686 [0.673 - 0.700]	0.684 [0.671 - 0.697]	Circulatory	0.669	0.639	0.686
I9_PHLETHROMBDVTLOW	DVT of lower extremities	0.672 [0.656 - 0.686]	0.634 [0.620 - 0.650]	0.632 [0.618 - 0.649]	0.686 [0.670 - 0.701]	0.687 [0.672 - 0.701]	Circulatory	0.672	0.634	0.686
I9_PULMEMB	Pulmonary embolism	0.674 [0.657 - 0.691]	0.670 [0.652 - 0.688]	0.672 [0.654 - 0.690]	0.701 [0.683 - 0.717]	0.701 [0.684 - 0.718]	Circulatory	0.674	0.67	0.701
I9_PULMHEART	Pulmonary heart disease, diseases of pulmonary circulation	0.671 [0.656 - 0.686]	0.679 [0.663 - 0.695]	0.678 [0.662 - 0.694]	0.703 [0.688 - 0.719]	0.702 [0.687 - 0.716]	Circulatory	0.671	0.679	0.703
I9_RHEUVALV	Rheumatic valve diseases	0.675 [0.646 - 0.703]	0.701 [0.675 - 0.727]	0.699 [0.669 - 0.726]	0.739 [0.714 - 0.764]	0.739 [0.713 - 0.764]	Circulatory	0.675	0.701	0.739
I9_SAH	Subarachnoid haemorrhage	0.612 [0.580 - 0.640]	0.538 [0.504 - 0.569]	0.543 [0.504 - 0.576]	0.597 [0.566 - 0.627]	0.602 [0.566 - 0.633]	Circulatory	0.612	0.538	0.597
I9_STEMI	Myocardial infarction, with ST-elevation	0.799 [0.788 - 0.810]	0.883 [0.874 - 0.892]	0.883 [0.874 - 0.892]	0.897 [0.890 - 0.906]	0.898 [0.890 - 0.907]	Circulatory	0.799	0.883	0.897
I9_STR	Stroke, excluding SAH	0.714 [0.701 - 0.728]	0.796 [0.783 - 0.810]	0.792 [0.778 - 0.805]	0.805 [0.792 - 0.819]	0.806 [0.792 - 0.819]	Circulatory	0.714	0.796	0.805
I9_STR_EXH	Ischaemic Stroke, excluding all haemorrhages	0.723 [0.709 - 0.737]	0.809 [0.795 - 0.821]	0.808 [0.795 - 0.821]	0.820 [0.807 - 0.832]	0.820 [0.806 - 0.831]	Circulatory	0.723	0.809	0.82
I9_STR_SAH	Stroke, including SAH	0.682 [0.669 - 0.696]	0.749 [0.736 - 0.764]	0.748 [0.734 - 0.762]	0.760 [0.746 - 0.774]	0.762 [0.748 - 0.776]	Circulatory	0.682	0.749	0.76
I9_TIA	Transient ischemic attack	0.709 [0.690 - 0.725]	0.733 [0.716 - 0.753]	0.733 [0.716 - 0.752]	0.773 [0.758 - 0.791]	0.773 [0.758 - 0.791]	Circulatory	0.709	0.733	0.773
I9_UAP	Unstable angina pectoris	0.766 [0.758 - 0.775]	0.847 [0.838 - 0.855]	0.847 [0.838 - 0.855]	0.866 [0.858 - 0.873]	0.866 [0.858 - 0.873]	Circulatory	0.766	0.847	0.866
I9_VARICVE	Varicose veins	0.597 [0.589 - 0.604]	0.586 [0.578 - 0.593]	0.583 [0.575 - 0.590]	0.615 [0.608 - 0.622]	0.612 [0.604 - 0.619]	Circulatory	0.597	0.586	0.615
I9_VTE	Venous thromboembolism	0.672 [0.662 - 0.683]	0.652 [0.639 - 0.664]	0.648 [0.637 - 0.661]	0.691 [0.681 - 0.702]	0.690 [0.680 - 0.701]	Circulatory	0.672	0.652	0.691
IBD_BACT_INTEST_INFECTIONS	Bacterial intestinal infections, IBD co-morbidities	0.603 [0.586 - 0.621]	0.547 [0.531 - 0.566]	0.551 [0.533 - 0.569]	0.595 [0.579 - 0.612]	0.601 [0.585 - 0.619]	Infectious	0.603	0.547	0.595
J10_ACUTELOWERNAS	Unspecified acute lower respiratory infection	0.660 [0.648 - 0.671]	0.690 [0.679 - 0.701]	0.686 [0.676 - 0.697]	0.705 [0.695 - 0.717]	0.706 [0.696 - 0.717]	Respiratory	0.66	0.69	0.705
J10_ASTHMA_EXMORE	Asthma, excluding more controls	0.650 [0.644 - 0.656]	0.678 [0.672 - 0.683]	0.676 [0.670 - 0.681]	0.697 [0.690 - 0.702]	0.696 [0.690 - 0.702]	Respiratory	0.65	0.678	0.697
J10_BRONCHIECTASIS	Bronchiectasis	0.687 [0.661 - 0.714]	0.748 [0.717 - 0.775]	0.738 [0.709 - 0.765]	0.795 [0.770 - 0.819]	0.791 [0.764 - 0.814]	Respiratory	0.687	0.748	0.795
J10_CHRONRHINITIS	Chronic rhinitis, nasopharyngitis and pharyngitis	0.517 [0.488 - 0.547]	0.484 [0.456 - 0.515]	0.480 [0.453 - 0.509]	0.489 [0.461 - 0.519]	0.485 [0.459 - 0.513]	Respiratory	0.517	0.484	0.489
J10_CHRONSINUSITIS	Chronic sinusitis	0.494 [0.474 - 0.511]	0.484 [0.465 - 0.504]	0.488 [0.471 - 0.507]	0.494 [0.475 - 0.513]	0.498 [0.481 - 0.514]	Respiratory	0.494	0.484	0.494
J10_COPDNAS_INCLAVO	Other chronic obstructive pulmonary disease, including avohilmo	0.833 [0.823 - 0.842]	0.803 [0.792 - 0.813]	0.799 [0.788 - 0.811]	0.869 [0.861 - 0.878]	0.869 [0.861 - 0.879]	Respiratory	0.833	0.803	0.869
J10_INFLUPNEU	Influenza and pneumonia	0.658 [0.646 - 0.670]	0.675 [0.662 - 0.688]	0.676 [0.662 - 0.689]	0.698 [0.686 - 0.710]	0.699 [0.687 - 0.712]	Respiratory	0.658	0.675	0.698
J10_INTERSTITIUM	Other respiratory diseases principally affecting the interstitium	0.663 [0.633 - 0.688]	0.751 [0.725 - 0.777]	0.748 [0.723 - 0.775]	0.759 [0.733 - 0.787]	0.763 [0.741 - 0.789]	Respiratory	0.663	0.751	0.759
J10_LOWCHRON	Chronic lower respiratory diseases	0.643 [0.638 - 0.649]	0.672 [0.666 - 0.677]	0.670 [0.665 - 0.675]	0.690 [0.684 - 0.695]	0.690 [0.684 - 0.695]	Respiratory	0.643	0.672	0.69
J10_LOWERINF	Other acute lower respiratory infections	0.660 [0.648 - 0.671]	0.689 [0.678 - 0.701]	0.688 [0.676 - 0.700]	0.705 [0.694 - 0.716]	0.707 [0.696 - 0.718]	Respiratory	0.66	0.689	0.705
J10_NASALPOLYP	Nasal polyp	0.632 [0.618 - 0.646]	0.593 [0.577 - 0.607]	0.596 [0.581 - 0.608]	0.643 [0.629 - 0.657]	0.646 [0.632 - 0.660]	Respiratory	0.632	0.593	0.643
J10_PLEURA	Other diseases of pleura	0.685 [0.674 - 0.697]	0.697 [0.685 - 0.710]	0.696 [0.683 - 0.709]	0.729 [0.716 - 0.740]	0.729 [0.717 - 0.740]	Respiratory	0.685	0.697	0.729
J10_PLEUREFFUSION	Pleural effusion	0.657 [0.640 - 0.675]	0.690 [0.672 - 0.708]	0.688 [0.671 - 0.706]	0.710 [0.692 - 0.726]	0.708 [0.692 - 0.725]	Respiratory	0.657	0.69	0.71
J10_PNEUMONAS	Pneumonia, organism unspecified	0.663 [0.650 - 0.675]	0.675 [0.662 - 0.689]	0.671 [0.657 - 0.684]	0.699 [0.687 - 0.713]	0.698 [0.686 - 0.712]	Respiratory	0.663	0.675	0.699
J10_RESPDISOTH	Other respiratory disorders and diseases	0.696 [0.679 - 0.715]	0.705 [0.685 - 0.722]	0.702 [0.681 - 0.720]	0.742 [0.726 - 0.760]	0.744 [0.727 - 0.761]	Respiratory	0.696	0.705	0.742
J10_SEPTDEV	Deviated nasal septum	0.603 [0.591 - 0.615]	0.592 [0.581 - 0.604]	0.595 [0.584 - 0.607]	0.609 [0.598 - 0.622]	0.614 [0.601 - 0.625]	Respiratory	0.603	0.592	0.609
J10_UPPERDIS	Other diseases of upper respiratory tract	0.565 [0.559 - 0.572]	0.562 [0.556 - 0.570]	0.563 [0.556 - 0.570]	0.577 [0.571 - 0.584]	0.577 [0.570 - 0.584]	Respiratory	0.565	0.562	0.577
J10_UPPERINFEC	Acute upper respiratory infections	0.572 [0.554 - 0.588]	0.558 [0.541 - 0.577]	0.562 [0.543 - 0.582]	0.587 [0.570 - 0.604]	0.590 [0.572 - 0.607]	Respiratory	0.572	0.558	0.587
J10_VOCALLARYNX	Diseases of vocal cords and larynx+other diseases of upper respiratory tract, no elsewhere classified	0.579 [0.570 - 0.586]	0.571 [0.564 - 0.579]	0.571 [0.564 - 0.579]	0.587 [0.578 - 0.594]	0.590 [0.581 - 0.597]	Respiratory	0.579	0.571	0.587
JOINTPAIN	Pain in joint	0.614 [0.604 - 0.624]	0.605 [0.596 - 0.615]	0.605 [0.595 - 0.614]	0.630 [0.620 - 0.641]	0.631 [0.621 - 0.641]	Musculoskeletal	0.614	0.605	0.63
K11_ABSCANAL	Abscess of anal and rectal regions	0.706 [0.684 - 0.727]	0.656 [0.636 - 0.679]	0.645 [0.625 - 0.667]	0.711 [0.688 - 0.733]	0.710 [0.687 - 0.730]	Gastrointestinal	0.706	0.656	0.711
K11_ACUTGASTR	Acute gastritis	0.606 [0.581 - 0.631]	0.554 [0.525 - 0.585]	0.565 [0.537 - 0.597]	0.610 [0.582 - 0.638]	0.626 [0.601 - 0.654]	Gastrointestinal	0.606	0.554	0.61
K11_APPENDACUT	Acute appendicitis	0.534 [0.518 - 0.550]	0.529 [0.512 - 0.545]	0.515 [0.497 - 0.532]	0.533 [0.516 - 0.550]	0.535 [0.517 - 0.552]	Gastrointestinal	0.534	0.529	0.533
K11_APPENDIX	Diseases of appendix	0.550 [0.535 - 0.564]	0.522 [0.509 - 0.536]	0.515 [0.500 - 0.529]	0.545 [0.530 - 0.558]	0.542 [0.528 - 0.556]	Gastrointestinal	0.55	0.522	0.545
K11_BILIAOTH	Other diseases of biliary tract	0.617 [0.593 - 0.642]	0.649 [0.621 - 0.671]	0.642 [0.616 - 0.664]	0.675 [0.649 - 0.697]	0.674 [0.646 - 0.699]	Gastrointestinal	0.617	0.649	0.675
K11_CARIES	Dental caries	0.607 [0.591 - 0.624]	0.553 [0.536 - 0.571]	0.559 [0.542 - 0.577]	0.611 [0.594 - 0.629]	0.617 [0.601 - 0.634]	Gastrointestinal	0.607	0.553	0.611
K11_CD_NOUC	Crohn disease (strict definition, all UC cases excluded)	0.600 [0.578 - 0.624]	0.754 [0.731 - 0.776]	0.756 [0.735 - 0.779]	0.760 [0.736 - 0.781]	0.761 [0.739 - 0.784]	Gastrointestinal	0.6	0.754	0.76
K11_CHOLECYST	Cholecystitis	0.692 [0.676 - 0.707]	0.653 [0.637 - 0.669]	0.654 [0.638 - 0.670]	0.715 [0.700 - 0.730]	0.717 [0.701 - 0.732]	Gastrointestinal	0.692	0.653	0.715
K11_CHOLELITH	Cholelithiasis	0.709 [0.702 - 0.716]	0.668 [0.661 - 0.674]	0.668 [0.661 - 0.675]	0.731 [0.724 - 0.737]	0.731 [0.725 - 0.738]	Gastrointestinal	0.709	0.668	0.731
K11_CHRONGASTR	Chronic gastritis	0.651 [0.637 - 0.663]	0.599 [0.584 - 0.616]	0.601 [0.585 - 0.617]	0.672 [0.657 - 0.684]	0.670 [0.656 - 0.682]	Gastrointestinal	0.651	0.599	0.672
K11_COELIAC	Coeliac disease	0.618 [0.597 - 0.641]	0.662 [0.639 - 0.682]	0.663 [0.641 - 0.683]	0.684 [0.661 - 0.703]	0.687 [0.664 - 0.705]	Gastrointestinal	0.618	0.662	0.684
K11_CONSTIPATION	Constipation	0.607 [0.597 - 0.617]	0.588 [0.578 - 0.601]	0.595 [0.584 - 0.606]	0.640 [0.630 - 0.651]	0.642 [0.632 - 0.653]	Gastrointestinal	0.607	0.588	0.64
K11_CROHN	Crohn disease	0.587 [0.566 - 0.606]	0.757 [0.738 - 0.777]	0.757 [0.738 - 0.776]	0.760 [0.741 - 0.780]	0.761 [0.742 - 0.781]	Gastrointestinal	0.587	0.757	0.76
K11_DIAHER	Diaphragmatic hernia	0.683 [0.677 - 0.688]	0.651 [0.645 - 0.656]	0.651 [0.645 - 0.656]	0.705 [0.699 - 0.710]	0.705 [0.699 - 0.710]	Gastrointestinal	0.683	0.651	0.705
K11_DISLIVOTH	Other diseases of liver	0.666 [0.648 - 0.685]	0.721 [0.701 - 0.744]	0.721 [0.703 - 0.743]	0.746 [0.727 - 0.765]	0.749 [0.731 - 0.768]	Gastrointestinal	0.666	0.721	0.746
K11_DISORD_TEETH	Other disorders of teeth and supporting structures	0.491 [0.471 - 0.511]	0.524 [0.506 - 0.542]	0.529 [0.509 - 0.546]	0.524 [0.507 - 0.541]	0.532 [0.513 - 0.551]	Gastrointestinal	0.491	0.524	0.524
K11_DIVERTIC	Diverticular disease of intestine	0.739 [0.734 - 0.746]	0.663 [0.657 - 0.670]	0.663 [0.657 - 0.669]	0.751 [0.745 - 0.757]	0.751 [0.745 - 0.757]	Gastrointestinal	0.739	0.663	0.751
K11_DULC	Duodenal ulcer	0.700 [0.686 - 0.713]	0.655 [0.641 - 0.670]	0.654 [0.640 - 0.669]	0.711 [0.698 - 0.725]	0.715 [0.702 - 0.728]	Gastrointestinal	0.7	0.655	0.711
K11_EMBIMPACT_TEETH	Embedded and impacted teeth	0.645 [0.627 - 0.663]	0.546 [0.530 - 0.563]	0.552 [0.535 - 0.568]	0.644 [0.627 - 0.662]	0.641 [0.624 - 0.659]	Gastrointestinal	0.645	0.546	0.644
K11_ENERCOLNONINF	Noninfective enteritis and colitis	0.584 [0.577 - 0.590]	0.620 [0.613 - 0.626]	0.621 [0.613 - 0.627]	0.633 [0.625 - 0.640]	0.634 [0.626 - 0.640]	Gastrointestinal	0.584	0.62	0.633
K11_FISSANAL	Fissure and fistula of anal and rectal regions	0.625 [0.610 - 0.638]	0.587 [0.573 - 0.600]	0.587 [0.572 - 0.600]	0.616 [0.601 - 0.629]	0.616 [0.601 - 0.630]	Gastrointestinal	0.625	0.587	0.616
K11_FISTULA	Colonic or urogenital fistula	0.612 [0.599 - 0.628]	0.583 [0.567 - 0.598]	0.576 [0.561 - 0.590]	0.607 [0.593 - 0.623]	0.607 [0.591 - 0.622]	Gastrointestinal	0.612	0.583	0.607
K11_FUNCDYSP	Functional dyspepsia	0.617 [0.609 - 0.625]	0.575 [0.566 - 0.584]	0.572 [0.563 - 0.582]	0.628 [0.619 - 0.636]	0.626 [0.618 - 0.635]	Gastrointestinal	0.617	0.575	0.628
K11_GALLBILPANC	Disorders of gallbladder, biliary tract and pancreas	0.691 [0.684 - 0.697]	0.666 [0.660 - 0.673]	0.666 [0.660 - 0.672]	0.717 [0.712 - 0.723]	0.717 [0.711 - 0.723]	Gastrointestinal	0.691	0.666	0.717
K11_GASTRODUOULC	Gastroduodenal ulcer	0.693 [0.684 - 0.704]	0.661 [0.649 - 0.672]	0.663 [0.651 - 0.673]	0.714 [0.706 - 0.724]	0.715 [0.707 - 0.724]	Gastrointestinal	0.693	0.661	0.714
K11_GIBLEEDING	GI-bleeding	0.629 [0.615 - 0.643]	0.637 [0.625 - 0.652]	0.628 [0.615 - 0.643]	0.659 [0.646 - 0.674]	0.657 [0.644 - 0.672]	Gastrointestinal	0.629	0.637	0.659
K11_GINGIVITIS_PERIODONTAL	Gingivitis and periodontal diseases	0.578 [0.547 - 0.612]	0.505 [0.478 - 0.535]	0.499 [0.470 - 0.531]	0.584 [0.554 - 0.611]	0.564 [0.533 - 0.595]	Gastrointestinal	0.578	0.505	0.584
K11_GULC	Gastric ulcer	0.689 [0.676 - 0.703]	0.666 [0.652 - 0.680]	0.667 [0.653 - 0.681]	0.716 [0.704 - 0.729]	0.717 [0.705 - 0.730]	Gastrointestinal	0.689	0.666	0.716
K11_HERING	Inguinal hernia	0.826 [0.822 - 0.830]	0.711 [0.705 - 0.717]	0.709 [0.703 - 0.715]	0.827 [0.823 - 0.831]	0.827 [0.822 - 0.831]	Gastrointestinal	0.826	0.711	0.827
K11_HERNIA	Hernia	0.691 [0.687 - 0.695]	0.639 [0.635 - 0.643]	0.639 [0.634 - 0.643]	0.702 [0.698 - 0.705]	0.702 [0.698 - 0.705]	Gastrointestinal	0.691	0.639	0.702
K11_IBD_STRICT_PSC	IBD (strict) with PSC	0.573 [0.562 - 0.587]	0.661 [0.648 - 0.673]	0.659 [0.647 - 0.671]	0.673 [0.661 - 0.686]	0.675 [0.663 - 0.686]	Gastrointestinal	0.573	0.661	0.673
K11_IBS	Irritable bowel syndrome	0.631 [0.618 - 0.644]	0.602 [0.588 - 0.615]	0.607 [0.593 - 0.621]	0.652 [0.639 - 0.664]	0.658 [0.645 - 0.670]	Gastrointestinal	0.631	0.602	0.652
K11_ILEUS	Paralytic ileus and intestinal obstruction	0.634 [0.618 - 0.648]	0.639 [0.620 - 0.656]	0.646 [0.628 - 0.664]	0.681 [0.664 - 0.697]	0.684 [0.667 - 0.699]	Gastrointestinal	0.634	0.639	0.681
K11_IMPACTED_TEETH	Impacted teeth	0.648 [0.630 - 0.668]	0.547 [0.528 - 0.565]	0.542 [0.523 - 0.559]	0.647 [0.630 - 0.670]	0.645 [0.628 - 0.668]	Gastrointestinal	0.648	0.547	0.647
K11_INTESTOTH	Other diseases of intestines	0.632 [0.628 - 0.636]	0.609 [0.604 - 0.613]	0.608 [0.604 - 0.612]	0.650 [0.646 - 0.654]	0.650 [0.646 - 0.654]	Gastrointestinal	0.632	0.609	0.65
K11_LIP_ORAL_MUCOSA	Other diseases of lip and oral mucosa	0.541 [0.525 - 0.559]	0.507 [0.487 - 0.525]	0.506 [0.488 - 0.525]	0.524 [0.505 - 0.541]	0.527 [0.509 - 0.546]	Gastrointestinal	0.541	0.507	0.524
K11_LIVER	Diseases of liver	0.686 [0.672 - 0.702]	0.741 [0.726 - 0.756]	0.737 [0.723 - 0.753]	0.764 [0.749 - 0.779]	0.766 [0.751 - 0.781]	Gastrointestinal	0.686	0.741	0.764
K11_MALABSORB	Intestinal malabsorption	0.608 [0.587 - 0.629]	0.647 [0.626 - 0.668]	0.637 [0.617 - 0.658]	0.671 [0.650 - 0.690]	0.665 [0.643 - 0.684]	Gastrointestinal	0.608	0.647	0.671
K11_MAXIL_CANINE_FAILED_ERUPT_OBSTRUCTION_TOOTH	Impacted maxillary canine	0.648 [0.630 - 0.668]	0.547 [0.528 - 0.565]	0.542 [0.523 - 0.559]	0.647 [0.630 - 0.670]	0.645 [0.628 - 0.668]	Gastrointestinal	0.648	0.547	0.647
K11_MAXIL_CANINE_PALAT	Palatinal maxillary canine	0.647 [0.630 - 0.663]	0.557 [0.541 - 0.574]	0.563 [0.545 - 0.580]	0.646 [0.629 - 0.662]	0.652 [0.633 - 0.667]	Gastrointestinal	0.647	0.557	0.646
K11_OESITIS	Oesophagitis	0.667 [0.658 - 0.676]	0.650 [0.642 - 0.659]	0.651 [0.643 - 0.660]	0.693 [0.684 - 0.701]	0.693 [0.685 - 0.701]	Gastrointestinal	0.667	0.65	0.693
K11_OESOBST	Oesophageal obstruction	0.677 [0.656 - 0.696]	0.642 [0.619 - 0.668]	0.630 [0.605 - 0.656]	0.694 [0.672 - 0.716]	0.703 [0.681 - 0.726]	Gastrointestinal	0.677	0.642	0.694
K11_OESSTODUO	Diseases of oesophagus, stomach and duodenum	0.641 [0.637 - 0.644]	0.626 [0.622 - 0.630]	0.624 [0.621 - 0.628]	0.665 [0.662 - 0.669]	0.664 [0.661 - 0.668]	Gastrointestinal	0.641	0.626	0.665
K11_OESULC	Ulcer of oesophagus	0.713 [0.703 - 0.722]	0.686 [0.675 - 0.698]	0.687 [0.676 - 0.699]	0.734 [0.724 - 0.745]	0.736 [0.726 - 0.746]	Gastrointestinal	0.713	0.686	0.734
K11_ORAL	Diseases of oral cavity, salivary glands and jaws	0.556 [0.546 - 0.565]	0.529 [0.520 - 0.538]	0.530 [0.522 - 0.539]	0.565 [0.557 - 0.574]	0.568 [0.559 - 0.576]	Gastrointestinal	0.556	0.529	0.565
K11_ORAL_LICHEN_PLANUS	Oral lichen ruber planus	0.503 [0.481 - 0.526]	0.487 [0.461 - 0.513]	0.486 [0.461 - 0.511]	0.507 [0.482 - 0.529]	0.508 [0.484 - 0.532]	Gastrointestinal	0.503	0.487	0.507
K11_OTHANRECT	Other diseases of anus and rectum	0.617 [0.611 - 0.623]	0.587 [0.580 - 0.592]	0.586 [0.580 - 0.592]	0.628 [0.622 - 0.634]	0.628 [0.622 - 0.634]	Gastrointestinal	0.617	0.587	0.628
K11_OTHDIG	Diseases of the digestive system	0.596 [0.586 - 0.605]	0.633 [0.622 - 0.643]	0.629 [0.618 - 0.640]	0.649 [0.640 - 0.659]	0.647 [0.636 - 0.657]	Gastrointestinal	0.596	0.633	0.649
K11_OTHDISDIG	Other diseases of the digestive system	0.627 [0.615 - 0.639]	0.633 [0.620 - 0.646]	0.629 [0.616 - 0.641]	0.658 [0.644 - 0.670]	0.654 [0.640 - 0.667]	Gastrointestinal	0.627	0.633	0.658
K11_OTHDISOES	Other diseases of oesophagus	0.630 [0.613 - 0.649]	0.606 [0.588 - 0.626]	0.614 [0.594 - 0.633]	0.650 [0.633 - 0.667]	0.655 [0.637 - 0.673]	Gastrointestinal	0.63	0.606	0.65
K11_OTHDISSTOMDUOD	Other diseases of stomach and duodenum	0.636 [0.624 - 0.648]	0.612 [0.600 - 0.625]	0.615 [0.603 - 0.628]	0.670 [0.658 - 0.682]	0.674 [0.663 - 0.686]	Gastrointestinal	0.636	0.612	0.67
K11_OTHENTERCOL	Other noninfective gastroenteritis and colitis	0.597 [0.589 - 0.604]	0.612 [0.605 - 0.620]	0.612 [0.605 - 0.619]	0.633 [0.625 - 0.640]	0.632 [0.624 - 0.639]	Gastrointestinal	0.597	0.612	0.633
K11_OTHFUNC	Other functional intestinal disorders	0.622 [0.614 - 0.631]	0.608 [0.599 - 0.619]	0.609 [0.600 - 0.620]	0.657 [0.649 - 0.666]	0.659 [0.650 - 0.668]	Gastrointestinal	0.622	0.608	0.657
K11_OTHGASTR	Other gastritis (incl. Duodenitis)	0.647 [0.641 - 0.652]	0.627 [0.621 - 0.633]	0.626 [0.620 - 0.632]	0.673 [0.668 - 0.678]	0.673 [0.667 - 0.678]	Gastrointestinal	0.647	0.627	0.673
K11_OTHILEUS	Other or unspecified ileus, impaction or obstruction	0.634 [0.612 - 0.656]	0.640 [0.617 - 0.666]	0.639 [0.615 - 0.664]	0.682 [0.662 - 0.705]	0.688 [0.668 - 0.709]	Gastrointestinal	0.634	0.64	0.682
K11_OTHINT	Other diseases of intestine	0.680 [0.670 - 0.690]	0.625 [0.615 - 0.635]	0.625 [0.614 - 0.635]	0.693 [0.684 - 0.703]	0.692 [0.682 - 0.702]	Gastrointestinal	0.68	0.625	0.693
K11_OTHPERITON	Other diseases of peritoneum	0.626 [0.605 - 0.644]	0.617 [0.598 - 0.636]	0.613 [0.593 - 0.632]	0.654 [0.638 - 0.671]	0.660 [0.641 - 0.677]	Gastrointestinal	0.626	0.617	0.654
K11_PARODON_PERIAPIC_CHRONIC	Chronic periapical parodontitis	0.428 [0.393 - 0.460]	0.379 [0.350 - 0.411]	0.390 [0.361 - 0.428]	0.398 [0.367 - 0.431]	0.414 [0.383 - 0.452]	Gastrointestinal	0.428	0.379	0.398
K11_PERITON	Diseases of peritoneum	0.594 [0.579 - 0.611]	0.635 [0.618 - 0.651]	0.632 [0.615 - 0.648]	0.656 [0.639 - 0.671]	0.652 [0.635 - 0.668]	Gastrointestinal	0.594	0.635	0.656
K11_POSTOPDIS	Postprocedural disorders of digestive system, not elsewhere classified	0.597 [0.570 - 0.624]	0.737 [0.713 - 0.760]	0.732 [0.708 - 0.755]	0.737 [0.715 - 0.760]	0.741 [0.715 - 0.762]	Gastrointestinal	0.597	0.737	0.737
K11_PULP_PERIAPICAL	Diseases of pulp and periapical tissues	0.498 [0.481 - 0.516]	0.451 [0.433 - 0.469]	0.453 [0.435 - 0.470]	0.484 [0.466 - 0.501]	0.488 [0.468 - 0.505]	Gastrointestinal	0.498	0.451	0.484
K11_REFLUX	Gastro-oesophageal reflux disease	0.655 [0.648 - 0.661]	0.638 [0.631 - 0.645]	0.638 [0.631 - 0.645]	0.678 [0.673 - 0.685]	0.678 [0.672 - 0.684]	Gastrointestinal	0.655	0.638	0.678
K11_SALIVARY	Diseases of salivary glands	0.561 [0.532 - 0.586]	0.541 [0.515 - 0.569]	0.550 [0.525 - 0.575]	0.552 [0.524 - 0.578]	0.564 [0.536 - 0.587]	Gastrointestinal	0.561	0.541	0.552
K11_STRICTURE	Intestinal stricture	0.610 [0.595 - 0.628]	0.622 [0.605 - 0.639]	0.622 [0.604 - 0.639]	0.652 [0.635 - 0.668]	0.654 [0.636 - 0.669]	Gastrointestinal	0.61	0.622	0.652
K11_TONGUE	Diseases of tongue	0.566 [0.538 - 0.596]	0.585 [0.557 - 0.611]	0.560 [0.532 - 0.589]	0.582 [0.555 - 0.610]	0.579 [0.551 - 0.608]	Gastrointestinal	0.566	0.585	0.582
K11_ULCER	Ulcerative colitis	0.580 [0.566 - 0.594]	0.628 [0.612 - 0.643]	0.624 [0.609 - 0.641]	0.653 [0.637 - 0.667]	0.652 [0.636 - 0.667]	Gastrointestinal	0.58	0.628	0.653
K11_UMBHER	Umbilical hernia	0.767 [0.756 - 0.778]	0.707 [0.693 - 0.719]	0.705 [0.690 - 0.717]	0.770 [0.758 - 0.782]	0.771 [0.759 - 0.783]	Gastrointestinal	0.767	0.707	0.77
K11_VENTHER	Ventral hernia	0.678 [0.662 - 0.693]	0.645 [0.628 - 0.662]	0.647 [0.630 - 0.662]	0.691 [0.676 - 0.706]	0.693 [0.678 - 0.707]	Gastrointestinal	0.678	0.645	0.691
KRA_PSY_ALCOH_EXMORE	Alcohol abuse, main dg, excluding more controls	0.823 [0.805 - 0.842]	0.740 [0.720 - 0.762]	0.743 [0.724 - 0.764]	0.851 [0.834 - 0.867]	0.852 [0.835 - 0.869]	Psychiatric	0.823	0.74	0.851
KRA_PSY_ANXIETY_EXMORE	Anxiety disorders, excluding more controls	0.630 [0.614 - 0.645]	0.622 [0.605 - 0.635]	0.623 [0.608 - 0.637]	0.660 [0.645 - 0.674]	0.661 [0.645 - 0.676]	Psychiatric	0.63	0.622	0.66
KRA_PSY_ANYMENTAL	Any mental disorder	0.720 [0.713 - 0.727]	0.706 [0.699 - 0.713]	0.705 [0.698 - 0.712]	0.754 [0.748 - 0.761]	0.754 [0.748 - 0.761]	Psychiatric	0.72	0.706	0.754
KRA_PSY_MOOD_EXMORE	Mood disorders, excluding more controls	0.706 [0.696 - 0.715]	0.699 [0.689 - 0.709]	0.698 [0.688 - 0.708]	0.740 [0.731 - 0.750]	0.742 [0.733 - 0.752]	Psychiatric	0.706	0.699	0.74
KRA_PSY_SCHIZODEL_EXMORE	Schizophrenia or delusion, excluding more controls	0.790 [0.764 - 0.813]	0.712 [0.688 - 0.738]	0.717 [0.694 - 0.741]	0.818 [0.795 - 0.840]	0.817 [0.795 - 0.839]	Psychiatric	0.79	0.712	0.818
KRA_PSY_SUBSTANCE_EXMORE	Substance abuse, excluding more controls	0.850 [0.840 - 0.858]	0.794 [0.784 - 0.805]	0.791 [0.781 - 0.802]	0.882 [0.875 - 0.890]	0.880 [0.872 - 0.888]	Psychiatric	0.85	0.794	0.882
L12_ABSCESS_CUT	Cutaneous abscess, furuncle and carbuncle	0.652 [0.634 - 0.669]	0.603 [0.584 - 0.621]	0.602 [0.584 - 0.621]	0.653 [0.635 - 0.671]	0.656 [0.638 - 0.673]	Dermatologic	0.652	0.603	0.653
L12_ACTINKERA	Actinic keratosis	0.696 [0.672 - 0.719]	0.548 [0.520 - 0.576]	0.546 [0.520 - 0.574]	0.686 [0.666 - 0.708]	0.691 [0.668 - 0.712]	Dermatologic	0.696	0.548	0.686
L12_ATROPHICSKIN	Atrophic disorders of skin	0.606 [0.588 - 0.623]	0.574 [0.554 - 0.591]	0.572 [0.552 - 0.591]	0.606 [0.588 - 0.624]	0.607 [0.589 - 0.626]	Dermatologic	0.606	0.574	0.606
L12_CELLULITIS	Cellulitis	0.682 [0.670 - 0.692]	0.664 [0.652 - 0.676]	0.661 [0.649 - 0.673]	0.699 [0.688 - 0.710]	0.698 [0.686 - 0.709]	Dermatologic	0.682	0.664	0.699
L12_DERMATITISECZEMA	Dermatitis and eczema	0.562 [0.544 - 0.582]	0.571 [0.552 - 0.590]	0.568 [0.549 - 0.585]	0.585 [0.567 - 0.604]	0.584 [0.562 - 0.602]	Dermatologic	0.562	0.571	0.585
L12_DISORDSKINAPPENDIX	Disorders of skin appendages	0.543 [0.535 - 0.550]	0.526 [0.518 - 0.533]	0.528 [0.521 - 0.536]	0.546 [0.539 - 0.554]	0.548 [0.542 - 0.556]	Dermatologic	0.543	0.526	0.546
L12_FOLLICULARCYST	Follicular cysts of skin and subcutaneous tissue	0.535 [0.526 - 0.544]	0.510 [0.501 - 0.518]	0.512 [0.503 - 0.521]	0.532 [0.523 - 0.541]	0.538 [0.529 - 0.546]	Dermatologic	0.535	0.51	0.532
L12_HYPERTROPHICSKIN	Hypertrophic disorders of skin	0.591 [0.568 - 0.613]	0.516 [0.490 - 0.541]	0.515 [0.490 - 0.539]	0.571 [0.549 - 0.593]	0.591 [0.569 - 0.615]	Dermatologic	0.591	0.516	0.571
L12_INFECT_SKIN	Infections of the skin and subcutaneous tissue	0.659 [0.651 - 0.668]	0.643 [0.634 - 0.652]	0.639 [0.630 - 0.648]	0.675 [0.666 - 0.684]	0.675 [0.666 - 0.683]	Dermatologic	0.659	0.643	0.675
L12_INFECT_SKIN_NAS	Other and unspecified local infections of skin and subcutaneous tissue	0.583 [0.554 - 0.612]	0.581 [0.553 - 0.609]	0.575 [0.547 - 0.604]	0.600 [0.571 - 0.628]	0.606 [0.576 - 0.635]	Dermatologic	0.583	0.581	0.6
L12_NAILDIS	Nail disorders	0.623 [0.600 - 0.646]	0.593 [0.569 - 0.616]	0.602 [0.578 - 0.625]	0.623 [0.600 - 0.643]	0.633 [0.608 - 0.654]	Dermatologic	0.623	0.593	0.623
L12_NONIONRADISKIN	Skin changes due to chronic exposure to nonionizing radiation	0.682 [0.663 - 0.702]	0.531 [0.506 - 0.556]	0.543 [0.520 - 0.569]	0.668 [0.650 - 0.688]	0.669 [0.650 - 0.690]	Dermatologic	0.682	0.531	0.668
L12_OTHERDISSKINANDSUBCUTIS	Other disorders of skin and subcutaneous tissue, not elsewhere classified	0.564 [0.551 - 0.576]	0.534 [0.521 - 0.546]	0.539 [0.527 - 0.551]	0.564 [0.550 - 0.575]	0.572 [0.558 - 0.583]	Dermatologic	0.564	0.534	0.564
L12_OTHERSKINSUBCUTIS	Other disorders of skin and subcutaneous tissue	0.588 [0.580 - 0.595]	0.558 [0.550 - 0.566]	0.559 [0.551 - 0.567]	0.594 [0.586 - 0.602]	0.594 [0.586 - 0.602]	Dermatologic	0.588	0.558	0.594
L12_PAPULOSQUAMOUS	Papulosquamous disorders	0.633 [0.616 - 0.650]	0.648 [0.628 - 0.666]	0.650 [0.631 - 0.668]	0.661 [0.642 - 0.680]	0.664 [0.646 - 0.682]	Dermatologic	0.633	0.648	0.661
L12_PSORIASIS	Psoriasis	0.656 [0.636 - 0.675]	0.683 [0.663 - 0.705]	0.681 [0.661 - 0.699]	0.704 [0.685 - 0.724]	0.701 [0.682 - 0.722]	Dermatologic	0.656	0.683	0.704
L12_PSORI_NAS	Other and unspecified psoriasis	0.677 [0.654 - 0.701]	0.681 [0.657 - 0.703]	0.682 [0.656 - 0.705]	0.711 [0.686 - 0.734]	0.708 [0.684 - 0.732]	Dermatologic	0.677	0.681	0.711
L12_RADIATIONRELATEDSKIN	Radiation-related disorders of the skin and subcutaneous tissue	0.678 [0.658 - 0.698]	0.534 [0.513 - 0.559]	0.517 [0.493 - 0.540]	0.664 [0.645 - 0.683]	0.662 [0.642 - 0.680]	Dermatologic	0.678	0.534	0.664
L12_SCARCONDITIONS	Scar conditions and fibrosis of skin	0.576 [0.555 - 0.594]	0.553 [0.532 - 0.572]	0.548 [0.527 - 0.567]	0.578 [0.558 - 0.596]	0.571 [0.550 - 0.590]	Dermatologic	0.576	0.553	0.578
L12_SEBORRKERAT	Seborrhoeic keratosis	0.632 [0.614 - 0.646]	0.538 [0.522 - 0.554]	0.529 [0.511 - 0.547]	0.624 [0.606 - 0.638]	0.623 [0.605 - 0.638]	Dermatologic	0.632	0.538	0.624
L12_SKINSUBCUTISNAS	Other and unspecified disorders of skin and subcutaneous tissue	0.566 [0.553 - 0.580]	0.522 [0.510 - 0.534]	0.520 [0.507 - 0.532]	0.557 [0.545 - 0.569]	0.564 [0.551 - 0.578]	Dermatologic	0.566	0.522	0.557
L12_SKIN_SUBCUTAN	Diseases of the skin and subcutaneous tissue	0.594 [0.589 - 0.598]	0.583 [0.578 - 0.587]	0.582 [0.577 - 0.586]	0.606 [0.601 - 0.610]	0.606 [0.601 - 0.611]	Dermatologic	0.594	0.583	0.606
L12_URTICARIAERYTHEMA	Urticaria and erythema	0.593 [0.560 - 0.622]	0.604 [0.570 - 0.640]	0.580 [0.549 - 0.612]	0.606 [0.571 - 0.641]	0.603 [0.570 - 0.635]	Dermatologic	0.593	0.604	0.606
M13_ADHCAPSULITIS	Adhesive capsulitis of shoulder	0.522 [0.502 - 0.542]	0.471 [0.445 - 0.493]	0.488 [0.463 - 0.513]	0.550 [0.528 - 0.569]	0.566 [0.544 - 0.586]	Musculoskeletal	0.522	0.471	0.55
M13_ARTHRITISNAS	Other specified/unspecified arthritis	0.730 [0.720 - 0.739]	0.668 [0.657 - 0.679]	0.670 [0.659 - 0.680]	0.755 [0.746 - 0.764]	0.756 [0.746 - 0.764]	Musculoskeletal	0.73	0.668	0.755
M13_ARTHROPATHIES	Arthropathies	0.674 [0.671 - 0.678]	0.626 [0.622 - 0.630]	0.624 [0.620 - 0.628]	0.689 [0.685 - 0.692]	0.688 [0.684 - 0.691]	Musculoskeletal	0.674	0.626	0.689
M13_ARTHROSIS_INCLAVO	Artrosis, including avohilmo	0.737 [0.733 - 0.741]	0.648 [0.644 - 0.653]	0.647 [0.642 - 0.652]	0.745 [0.741 - 0.749]	0.744 [0.740 - 0.749]	Musculoskeletal	0.737	0.648	0.745
M13_ARTHROSIS_KNEE	Gonarthrosis	0.755 [0.749 - 0.762]	0.657 [0.650 - 0.665]	0.655 [0.649 - 0.663]	0.759 [0.752 - 0.765]	0.759 [0.752 - 0.765]	Musculoskeletal	0.755	0.657	0.759
M13_ARTHROSIS_OTH	Other arthrosis	0.750 [0.742 - 0.757]	0.670 [0.662 - 0.679]	0.669 [0.661 - 0.677]	0.765 [0.759 - 0.773]	0.765 [0.758 - 0.773]	Musculoskeletal	0.75	0.67	0.765
M13_ARTHROSIS_POLY	Polyarthrosis	0.753 [0.734 - 0.770]	0.636 [0.614 - 0.656]	0.639 [0.616 - 0.660]	0.776 [0.759 - 0.791]	0.774 [0.757 - 0.789]	Musculoskeletal	0.753	0.636	0.776
M13_ARTHTROSIS_COX	Coxarthrosis	0.767 [0.759 - 0.775]	0.651 [0.643 - 0.662]	0.652 [0.643 - 0.662]	0.775 [0.767 - 0.782]	0.774 [0.766 - 0.782]	Musculoskeletal	0.767	0.651	0.775
M13_ARTHTROSIS_COX_PRIM_ICD10	Coxarthrosis, primary	0.732 [0.720 - 0.743]	0.615 [0.600 - 0.629]	0.610 [0.595 - 0.622]	0.738 [0.726 - 0.750]	0.738 [0.726 - 0.749]	Musculoskeletal	0.732	0.615	0.738
M13_BONECONTINUITY	Disorders of continuity of bone	0.579 [0.557 - 0.602]	0.595 [0.573 - 0.619]	0.587 [0.563 - 0.611]	0.605 [0.580 - 0.631]	0.607 [0.582 - 0.631]	Musculoskeletal	0.579	0.595	0.605
M13_BONEDISNAS	Other specified/unspecified disorders of bone/cartilage	0.546 [0.525 - 0.566]	0.503 [0.481 - 0.527]	0.497 [0.475 - 0.520]	0.519 [0.498 - 0.541]	0.527 [0.505 - 0.549]	Musculoskeletal	0.546	0.503	0.519
M13_CERVICALGIA	Cervicalgia	0.597 [0.574 - 0.622]	0.598 [0.576 - 0.621]	0.585 [0.564 - 0.608]	0.624 [0.598 - 0.647]	0.614 [0.590 - 0.637]	Musculoskeletal	0.597	0.598	0.624
M13_CERVICDISC	Cervical disc disorders	0.615 [0.587 - 0.641]	0.614 [0.588 - 0.640]	0.597 [0.572 - 0.623]	0.634 [0.608 - 0.659]	0.636 [0.609 - 0.661]	Musculoskeletal	0.615	0.614	0.634
M13_CHRONDROPATHIES	Chondropathies	0.596 [0.569 - 0.625]	0.524 [0.496 - 0.552]	0.513 [0.487 - 0.544]	0.571 [0.544 - 0.598]	0.571 [0.543 - 0.602]	Musculoskeletal	0.596	0.524	0.571
M13_DEFORMDORSO	Deforming dorsopathies	0.631 [0.609 - 0.655]	0.598 [0.576 - 0.620]	0.606 [0.584 - 0.627]	0.658 [0.638 - 0.677]	0.662 [0.642 - 0.683]	Musculoskeletal	0.631	0.598	0.658
M13_DORSALGIA	Dorsalgia	0.623 [0.615 - 0.630]	0.619 [0.612 - 0.626]	0.618 [0.611 - 0.626]	0.645 [0.637 - 0.652]	0.646 [0.638 - 0.653]	Musculoskeletal	0.623	0.619	0.645
M13_DORSALGIANAS	Other/unspecified dorsalgia	0.632 [0.617 - 0.649]	0.622 [0.607 - 0.638]	0.626 [0.611 - 0.642]	0.651 [0.637 - 0.667]	0.658 [0.644 - 0.675]	Musculoskeletal	0.632	0.622	0.651
M13_DORSOPATHY	Dorsopathies	0.616 [0.610 - 0.622]	0.618 [0.612 - 0.624]	0.617 [0.611 - 0.623]	0.642 [0.637 - 0.648]	0.642 [0.637 - 0.648]	Musculoskeletal	0.616	0.618	0.642
M13_DORSOPATHYOTH	Other dorsopathies, not elsewhere classified	0.610 [0.603 - 0.617]	0.611 [0.605 - 0.619]	0.611 [0.604 - 0.618]	0.631 [0.625 - 0.638]	0.632 [0.625 - 0.639]	Musculoskeletal	0.61	0.611	0.631
M13_DUPUTRYEN	Palmar fascial fibromatosis [Dupuytren]	0.772 [0.759 - 0.786]	0.649 [0.634 - 0.665]	0.652 [0.637 - 0.669]	0.775 [0.761 - 0.788]	0.775 [0.762 - 0.789]	Musculoskeletal	0.772	0.649	0.775
M13_ENTESOPATHYOTH	Other enthesopathies	0.569 [0.548 - 0.593]	0.536 [0.511 - 0.559]	0.535 [0.514 - 0.557]	0.561 [0.537 - 0.585]	0.568 [0.547 - 0.591]	Musculoskeletal	0.569	0.536	0.561
M13_FIBROBLASTIC	Fibroblastic disorders	0.736 [0.723 - 0.750]	0.633 [0.619 - 0.649]	0.631 [0.615 - 0.645]	0.739 [0.725 - 0.752]	0.738 [0.723 - 0.752]	Musculoskeletal	0.736	0.633	0.739
M13_GANGLION	Ganglion	0.586 [0.570 - 0.602]	0.548 [0.530 - 0.565]	0.535 [0.519 - 0.553]	0.591 [0.574 - 0.608]	0.584 [0.568 - 0.600]	Musculoskeletal	0.586	0.548	0.591
M13_GOUT	Gout	0.841 [0.828 - 0.853]	0.853 [0.840 - 0.867]	0.854 [0.840 - 0.868]	0.885 [0.873 - 0.896]	0.885 [0.874 - 0.896]	Musculoskeletal	0.841	0.853	0.885
M13_HALLUXRIGIDUS	Hallux rigidus	0.727 [0.703 - 0.747]	0.549 [0.526 - 0.575]	0.545 [0.522 - 0.572]	0.712 [0.691 - 0.732]	0.712 [0.690 - 0.733]	Musculoskeletal	0.727	0.549	0.712
M13_HALLUXVALGUS	Hallux valgus (acquired)	0.775 [0.767 - 0.783]	0.681 [0.672 - 0.691]	0.680 [0.671 - 0.690]	0.778 [0.770 - 0.786]	0.777 [0.770 - 0.786]	Musculoskeletal	0.775	0.681	0.778
M13_HAMMERTOE	Other hammer toe(s) (acquired)	0.802 [0.785 - 0.817]	0.681 [0.657 - 0.702]	0.684 [0.660 - 0.704]	0.799 [0.781 - 0.815]	0.803 [0.785 - 0.818]	Musculoskeletal	0.802	0.681	0.799
M13_IMPINGEMENT	Impingement syndrome of shoulder	0.605 [0.590 - 0.620]	0.561 [0.545 - 0.577]	0.551 [0.535 - 0.567]	0.610 [0.595 - 0.625]	0.610 [0.595 - 0.625]	Musculoskeletal	0.605	0.561	0.61
M13_INTERVERTEB	Other intervertebral disc disorders	0.585 [0.572 - 0.597]	0.573 [0.561 - 0.586]	0.579 [0.567 - 0.592]	0.597 [0.585 - 0.609]	0.602 [0.591 - 0.616]	Musculoskeletal	0.585	0.573	0.597
M13_JOINTOTH	Other specific joint derangements/joint disorders	0.637 [0.629 - 0.645]	0.609 [0.601 - 0.618]	0.610 [0.601 - 0.618]	0.650 [0.642 - 0.658]	0.650 [0.643 - 0.659]	Musculoskeletal	0.637	0.609	0.65
M13_KNEEDERANGEMENTS	Internal derangement of knee	0.639 [0.631 - 0.646]	0.591 [0.584 - 0.598]	0.590 [0.583 - 0.597]	0.642 [0.634 - 0.649]	0.640 [0.633 - 0.647]	Musculoskeletal	0.639	0.591	0.642
M13_LATERALEPICOND	Lateral epicondylitis	0.553 [0.520 - 0.585]	0.539 [0.508 - 0.575]	0.534 [0.501 - 0.564]	0.538 [0.502 - 0.571]	0.548 [0.513 - 0.577]	Musculoskeletal	0.553	0.539	0.538
M13_LIMBPAIN	Pain in limb	0.637 [0.625 - 0.650]	0.613 [0.601 - 0.624]	0.614 [0.601 - 0.625]	0.654 [0.643 - 0.665]	0.655 [0.643 - 0.667]	Musculoskeletal	0.637	0.613	0.654
M13_LOWBACKPAIN	Low back pain	0.627 [0.615 - 0.637]	0.620 [0.610 - 0.630]	0.620 [0.609 - 0.630]	0.650 [0.639 - 0.659]	0.649 [0.639 - 0.659]	Musculoskeletal	0.627	0.62	0.65
M13_LUMBAR_PROLAPSE	Lumbar disc prolapse	0.562 [0.543 - 0.579]	0.542 [0.525 - 0.561]	0.546 [0.530 - 0.563]	0.567 [0.549 - 0.585]	0.570 [0.551 - 0.587]	Musculoskeletal	0.562	0.542	0.567
M13_MENISCUSDERANGEMENTS	Meniscus derangement	0.649 [0.641 - 0.657]	0.598 [0.590 - 0.607]	0.595 [0.587 - 0.603]	0.651 [0.643 - 0.659]	0.652 [0.643 - 0.659]	Musculoskeletal	0.649	0.598	0.651
M13_MUSCLE	Disorders of muscles	0.527 [0.494 - 0.559]	0.580 [0.549 - 0.615]	0.538 [0.506 - 0.573]	0.567 [0.536 - 0.599]	0.543 [0.511 - 0.577]	Musculoskeletal	0.527	0.58	0.567
M13_OSTEOCHONDRO	Osteopathies and chondropathies	0.618 [0.608 - 0.627]	0.594 [0.585 - 0.604]	0.596 [0.586 - 0.605]	0.638 [0.629 - 0.647]	0.639 [0.630 - 0.649]	Musculoskeletal	0.618	0.594	0.638
M13_OSTEOPOROSIS	Osteoporosis	0.704 [0.690 - 0.716]	0.636 [0.621 - 0.651]	0.640 [0.626 - 0.656]	0.728 [0.716 - 0.741]	0.728 [0.715 - 0.741]	Musculoskeletal	0.704	0.636	0.728
M13_OTHCONN	Other systemic involvement of connective tissue	0.692 [0.665 - 0.718]	0.733 [0.702 - 0.761]	0.738 [0.711 - 0.764]	0.771 [0.745 - 0.797]	0.779 [0.754 - 0.804]	Musculoskeletal	0.692	0.733	0.771
M13_OTHERBONE	Other disorders of bone	0.559 [0.542 - 0.575]	0.515 [0.496 - 0.533]	0.527 [0.511 - 0.543]	0.536 [0.519 - 0.554]	0.547 [0.529 - 0.564]	Musculoskeletal	0.559	0.515	0.536
M13_OTHERJOINT	Other joint disorders	0.625 [0.620 - 0.629]	0.580 [0.575 - 0.585]	0.580 [0.575 - 0.585]	0.633 [0.628 - 0.637]	0.632 [0.628 - 0.637]	Musculoskeletal	0.625	0.58	0.633
M13_PATELLAOTH	Other disorders of patella	0.589 [0.562 - 0.618]	0.526 [0.495 - 0.556]	0.533 [0.506 - 0.563]	0.581 [0.552 - 0.613]	0.593 [0.566 - 0.624]	Musculoskeletal	0.589	0.526	0.581
M13_POLYARTHROPATHIES	Polyarthropathies	0.713 [0.706 - 0.721]	0.723 [0.715 - 0.731]	0.722 [0.715 - 0.730]	0.768 [0.762 - 0.776]	0.769 [0.763 - 0.776]	Musculoskeletal	0.713	0.723	0.768
M13_RHEUMA	Rheumatoid arthritis	0.710 [0.698 - 0.723]	0.783 [0.768 - 0.795]	0.779 [0.765 - 0.791]	0.811 [0.801 - 0.823]	0.808 [0.798 - 0.820]	Musculoskeletal	0.71	0.783	0.811
M13_RHEUMATISM	Rheumatism, unspecified	0.739 [0.711 - 0.763]	0.667 [0.638 - 0.698]	0.662 [0.634 - 0.694]	0.742 [0.715 - 0.767]	0.746 [0.717 - 0.768]	Musculoskeletal	0.739	0.667	0.742
M13_ROTATORCUFF	Rotator cuff syndrome	0.674 [0.655 - 0.689]	0.589 [0.568 - 0.608]	0.594 [0.574 - 0.613]	0.665 [0.646 - 0.680]	0.670 [0.652 - 0.685]	Musculoskeletal	0.674	0.589	0.665
M13_SCIATICA	Sciatica+with lumbago	0.629 [0.608 - 0.650]	0.611 [0.589 - 0.629]	0.614 [0.593 - 0.632]	0.646 [0.625 - 0.665]	0.650 [0.630 - 0.669]	Musculoskeletal	0.629	0.611	0.646
M13_SHOULDER	Shoulder lesions	0.599 [0.588 - 0.609]	0.569 [0.559 - 0.580]	0.573 [0.562 - 0.582]	0.615 [0.604 - 0.625]	0.616 [0.606 - 0.626]	Musculoskeletal	0.599	0.569	0.615
M13_SHOULDERNAS	Other shoulder lesions	0.578 [0.554 - 0.601]	0.582 [0.562 - 0.605]	0.572 [0.551 - 0.593]	0.602 [0.580 - 0.626]	0.610 [0.589 - 0.631]	Musculoskeletal	0.578	0.582	0.602
M13_SOFTOVERUSE	Soft tissue disorders related to use, overuse and pressure	0.577 [0.552 - 0.600]	0.594 [0.569 - 0.619]	0.584 [0.562 - 0.609]	0.601 [0.578 - 0.625]	0.593 [0.568 - 0.614]	Musculoskeletal	0.577	0.594	0.601
M13_SOFTTISSUE	Soft tissue disorders	0.609 [0.604 - 0.614]	0.596 [0.590 - 0.600]	0.596 [0.591 - 0.601]	0.626 [0.621 - 0.631]	0.627 [0.622 - 0.632]	Musculoskeletal	0.609	0.596	0.626
M13_SOFTTISSUENAS	Other specified/unspecified soft tissue disorders	0.670 [0.657 - 0.684]	0.630 [0.616 - 0.644]	0.630 [0.616 - 0.643]	0.683 [0.669 - 0.696]	0.684 [0.669 - 0.698]	Musculoskeletal	0.67	0.63	0.683
M13_SOFTTISSUEOTH	Other soft tissue disorders, not elsewhere classified	0.646 [0.638 - 0.655]	0.626 [0.617 - 0.634]	0.625 [0.617 - 0.633]	0.661 [0.653 - 0.670]	0.663 [0.655 - 0.672]	Musculoskeletal	0.646	0.626	0.661
M13_SPINSTENOSIS	Spinal stenosis	0.689 [0.671 - 0.707]	0.627 [0.607 - 0.646]	0.635 [0.616 - 0.656]	0.701 [0.683 - 0.720]	0.701 [0.683 - 0.720]	Musculoskeletal	0.689	0.627	0.701
M13_SPONDYLOPATHY	Spondylopathies	0.672 [0.663 - 0.682]	0.645 [0.636 - 0.654]	0.645 [0.635 - 0.654]	0.702 [0.692 - 0.710]	0.701 [0.692 - 0.710]	Musculoskeletal	0.672	0.645	0.702
M13_SPONDYLOSIS	Spondylosis	0.675 [0.664 - 0.687]	0.634 [0.620 - 0.647]	0.631 [0.615 - 0.644]	0.704 [0.693 - 0.715]	0.705 [0.692 - 0.716]	Musculoskeletal	0.675	0.634	0.704
M13_SYNOTEND	Disorders of synovium and tendon	0.605 [0.595 - 0.615]	0.564 [0.554 - 0.574]	0.566 [0.555 - 0.576]	0.606 [0.597 - 0.616]	0.608 [0.599 - 0.618]	Musculoskeletal	0.605	0.564	0.606
M13_TENDOSYNOVITISNAS	Other/unspecified synovitis and tenosynovitis	0.567 [0.547 - 0.588]	0.537 [0.517 - 0.558]	0.547 [0.525 - 0.567]	0.580 [0.561 - 0.601]	0.588 [0.567 - 0.608]	Musculoskeletal	0.567	0.537	0.58
M13_TOEDEFORMOTH	Other deformities of toe(s)	0.765 [0.748 - 0.784]	0.655 [0.636 - 0.673]	0.638 [0.619 - 0.657]	0.758 [0.741 - 0.777]	0.763 [0.746 - 0.782]	Musculoskeletal	0.765	0.655	0.758
M13_TRIGGERFINGER	Trigger finger	0.686 [0.670 - 0.701]	0.593 [0.575 - 0.612]	0.590 [0.571 - 0.609]	0.686 [0.669 - 0.702]	0.687 [0.670 - 0.704]	Musculoskeletal	0.686	0.593	0.686
MACULA_NAS	Degenerative macular diseases	0.714 [0.688 - 0.738]	0.583 [0.551 - 0.612]	0.581 [0.549 - 0.609]	0.704 [0.680 - 0.728]	0.703 [0.677 - 0.724]	Ophthalmic&ENT	0.714	0.583	0.704
MIGRAINE_UNSPE	Migraine, unspecified, drug-induced	0.636 [0.618 - 0.653]	0.564 [0.544 - 0.583]	0.576 [0.558 - 0.595]	0.644 [0.626 - 0.662]	0.641 [0.622 - 0.659]	Nervous	0.636	0.564	0.644
N14_ABNORMALBLEED	Other abnormal uterine and vaginal bleeding	0.613 [0.602 - 0.623]	0.535 [0.524 - 0.547]	0.535 [0.523 - 0.546]	0.618 [0.607 - 0.630]	0.617 [0.606 - 0.628]	Genitourinary	0.613	0.535	0.618
N14_ACUTERENFAIL	Acute renal failure	0.718 [0.687 - 0.743]	0.848 [0.826 - 0.870]	0.848 [0.825 - 0.868]	0.850 [0.828 - 0.871]	0.856 [0.835 - 0.876]	Genitourinary	0.718	0.848	0.85
N14_BENIGNMAMDYSP	Benign mammary dysplasia	0.531 [0.512 - 0.549]	0.489 [0.471 - 0.507]	0.484 [0.467 - 0.503]	0.497 [0.479 - 0.515]	0.493 [0.476 - 0.511]	Genitourinary	0.531	0.489	0.497
N14_BREAST	Disorders of breast	0.518 [0.507 - 0.530]	0.513 [0.501 - 0.524]	0.512 [0.502 - 0.523]	0.524 [0.513 - 0.535]	0.525 [0.515 - 0.536]	Genitourinary	0.518	0.513	0.524
N14_BREASTDISOTH	Other disorders of breast	0.533 [0.508 - 0.555]	0.536 [0.511 - 0.561]	0.539 [0.513 - 0.563]	0.541 [0.517 - 0.567]	0.540 [0.515 - 0.567]	Genitourinary	0.533	0.536	0.541
N14_CALCUKIDUR	Calculus of kidney and ureter	0.675 [0.662 - 0.687]	0.666 [0.652 - 0.677]	0.668 [0.654 - 0.680]	0.690 [0.678 - 0.702]	0.689 [0.677 - 0.702]	Genitourinary	0.675	0.666	0.69
N14_CERVICAL_DYSPLASIA_ALL	All dysplastic lesions of the cervix uteri	0.617 [0.600 - 0.634]	0.503 [0.488 - 0.520]	0.497 [0.481 - 0.515]	0.611 [0.596 - 0.628]	0.610 [0.593 - 0.626]	Genitourinary	0.617	0.503	0.611
N14_CHRONKIDNEYDIS	Chronic kidney disease	0.677 [0.650 - 0.703]	0.938 [0.924 - 0.953]	0.938 [0.924 - 0.953]	0.939 [0.925 - 0.953]	0.939 [0.925 - 0.953]	Genitourinary	0.677	0.938	0.939
N14_CYSTITIS	Cystitis	0.629 [0.613 - 0.644]	0.549 [0.530 - 0.568]	0.547 [0.529 - 0.566]	0.632 [0.617 - 0.649]	0.628 [0.613 - 0.644]	Genitourinary	0.629	0.549	0.632
N14_DYSPLACERVUT	Dysplasia of cervi uteri	0.596 [0.578 - 0.615]	0.494 [0.475 - 0.513]	0.493 [0.475 - 0.512]	0.594 [0.577 - 0.612]	0.595 [0.576 - 0.614]	Genitourinary	0.596	0.494	0.594
N14_ENDOMETRIOSIS	Endometriosis	0.691 [0.680 - 0.702]	0.566 [0.555 - 0.579]	0.573 [0.560 - 0.584]	0.693 [0.683 - 0.704]	0.693 [0.683 - 0.704]	Genitourinary	0.691	0.566	0.693
N14_ENDOMETRIOSIS_NOS	Unspecified/other endometriosis	0.767 [0.751 - 0.783]	0.588 [0.565 - 0.611]	0.593 [0.570 - 0.617]	0.768 [0.753 - 0.784]	0.769 [0.754 - 0.784]	Genitourinary	0.767	0.588	0.768
N14_ENDOMETRIOSIS_UTERUS	Adenomyosis (Endometriosis of uterus)	0.620 [0.602 - 0.638]	0.549 [0.533 - 0.565]	0.533 [0.516 - 0.552]	0.616 [0.600 - 0.634]	0.613 [0.596 - 0.632]	Genitourinary	0.62	0.549	0.616
N14_EROSECTROPUT	Erosion and ectropion of cervix uteri	0.674 [0.654 - 0.693]	0.547 [0.522 - 0.570]	0.525 [0.501 - 0.550]	0.672 [0.653 - 0.691]	0.662 [0.643 - 0.683]	Genitourinary	0.674	0.547	0.672
N14_FEMALEGENINF	Inflammatory diseases of female pelvic organs	0.608 [0.599 - 0.619]	0.545 [0.535 - 0.556]	0.542 [0.532 - 0.553]	0.619 [0.608 - 0.629]	0.616 [0.606 - 0.626]	Genitourinary	0.608	0.545	0.619
N14_FEMALEGENNONINF	Noninflammatory disorders of female genital tract	0.553 [0.549 - 0.557]	0.542 [0.538 - 0.546]	0.542 [0.538 - 0.546]	0.562 [0.558 - 0.566]	0.561 [0.557 - 0.566]	Genitourinary	0.553	0.542	0.562
N14_FEMALEINFERT	Female infertility	0.877 [0.867 - 0.885]	0.692 [0.673 - 0.710]	0.690 [0.672 - 0.709]	0.877 [0.868 - 0.884]	0.878 [0.869 - 0.886]	Genitourinary	0.877	0.692	0.877
N14_FEMALE_GENITAL_DYSPLASIA_ALL	All dysplastic lesions of the cervix uteri, vagina or vulva	0.614 [0.598 - 0.632]	0.500 [0.484 - 0.515]	0.490 [0.474 - 0.506]	0.610 [0.593 - 0.626]	0.609 [0.591 - 0.625]	Genitourinary	0.614	0.5	0.61
N14_FEMALE_GENITAL_HSIL	HSIL lesion of the cervix uteri, vagina or vulva	0.652 [0.631 - 0.674]	0.509 [0.489 - 0.530]	0.509 [0.489 - 0.528]	0.646 [0.625 - 0.668]	0.645 [0.624 - 0.665]	Genitourinary	0.652	0.509	0.646
N14_FEMALE_GENITAL_LSIL	LSIL lesion of the cervix uteri, vagina or vulva	0.553 [0.526 - 0.579]	0.476 [0.451 - 0.504]	0.468 [0.440 - 0.498]	0.547 [0.523 - 0.573]	0.533 [0.506 - 0.561]	Genitourinary	0.553	0.476	0.547
N14_FEMGENPAIN	Pain and other conditions associated with female genital organs and menstrual cycle	0.720 [0.709 - 0.731]	0.590 [0.578 - 0.602]	0.584 [0.571 - 0.597]	0.723 [0.711 - 0.734]	0.721 [0.709 - 0.732]	Genitourinary	0.72	0.59	0.723
N14_FEMGENPROL	Female genital prolapse	0.637 [0.629 - 0.645]	0.605 [0.596 - 0.614]	0.602 [0.593 - 0.611]	0.649 [0.642 - 0.658]	0.648 [0.640 - 0.657]	Genitourinary	0.637	0.605	0.649
N14_FIOTHNAS	Female infertility, cervigal, vaginal, other or unspecified origin	0.874 [0.863 - 0.884]	0.702 [0.684 - 0.720]	0.693 [0.673 - 0.711]	0.879 [0.869 - 0.886]	0.878 [0.869 - 0.886]	Genitourinary	0.874	0.702	0.879
N14_GLOMERULAR	Glomerular diseases	0.569 [0.545 - 0.594]	0.729 [0.704 - 0.756]	0.721 [0.694 - 0.749]	0.728 [0.704 - 0.755]	0.724 [0.698 - 0.751]	Genitourinary	0.569	0.729	0.728
N14_HYDROCELE	Hydrocele	0.611 [0.584 - 0.636]	0.519 [0.493 - 0.544]	0.497 [0.474 - 0.523]	0.583 [0.557 - 0.608]	0.584 [0.559 - 0.607]	Genitourinary	0.611	0.519	0.583
N14_HYDRONEPHR	Hydronephrosis	0.610 [0.585 - 0.637]	0.668 [0.643 - 0.695]	0.679 [0.652 - 0.706]	0.680 [0.652 - 0.707]	0.691 [0.666 - 0.717]	Genitourinary	0.61	0.668	0.68
N14_HYPERTROPHYBREAST_BOTH	Hypertrophy of breast in women and men	0.652 [0.628 - 0.677]	0.556 [0.532 - 0.581]	0.558 [0.533 - 0.584]	0.658 [0.632 - 0.683]	0.653 [0.625 - 0.680]	Genitourinary	0.652	0.556	0.658
N14_INFCERVIX	Inflammatory disease of cervix uteri	0.480 [0.458 - 0.502]	0.448 [0.425 - 0.471]	0.449 [0.427 - 0.473]	0.469 [0.446 - 0.491]	0.470 [0.447 - 0.493]	Genitourinary	0.48	0.448	0.469
N14_KIDUROTH	Other disorders of kidney and ureter	0.646 [0.624 - 0.669]	0.695 [0.672 - 0.717]	0.697 [0.675 - 0.720]	0.709 [0.687 - 0.730]	0.712 [0.688 - 0.733]	Genitourinary	0.646	0.695	0.709
N14_LUMPNASBREAST	Unspecified lump in breast	0.506 [0.488 - 0.527]	0.492 [0.473 - 0.513]	0.473 [0.453 - 0.494]	0.506 [0.486 - 0.524]	0.498 [0.477 - 0.518]	Genitourinary	0.506	0.492	0.506
N14_MALEGEN	Diseases of male genital organs	0.654 [0.648 - 0.661]	0.582 [0.575 - 0.590]	0.581 [0.575 - 0.589]	0.661 [0.655 - 0.668]	0.660 [0.654 - 0.667]	Genitourinary	0.654	0.582	0.661
N14_MENOPAUSOT	Other menopausal disorders	0.506 [0.483 - 0.530]	0.430 [0.402 - 0.455]	0.428 [0.403 - 0.454]	0.510 [0.484 - 0.532]	0.502 [0.478 - 0.524]	Genitourinary	0.506	0.43	0.51
N14_MENORRHAGIA	Menorrhagia	0.733 [0.727 - 0.739]	0.600 [0.591 - 0.608]	0.599 [0.592 - 0.607]	0.736 [0.730 - 0.742]	0.736 [0.730 - 0.742]	Genitourinary	0.733	0.6	0.736
N14_MENSIRREG	Irregular menses	0.647 [0.639 - 0.657]	0.550 [0.539 - 0.562]	0.552 [0.541 - 0.563]	0.649 [0.639 - 0.658]	0.650 [0.641 - 0.660]	Genitourinary	0.647	0.55	0.649
N14_MESNRUIRREG	Excessive, frequent and irregular menstruation	0.703 [0.697 - 0.708]	0.585 [0.577 - 0.591]	0.584 [0.577 - 0.590]	0.705 [0.699 - 0.710]	0.704 [0.699 - 0.710]	Genitourinary	0.703	0.585	0.705
N14_NEUROMUSCDYSBLADD	Neuromuscular dysfunction of bladder	0.615 [0.593 - 0.634]	0.543 [0.519 - 0.565]	0.557 [0.533 - 0.579]	0.603 [0.583 - 0.623]	0.622 [0.601 - 0.642]	Genitourinary	0.615	0.543	0.603
N14_OBSTRUREFLUROPATH	Other obstructive and reflux uropathy	0.640 [0.618 - 0.659]	0.674 [0.651 - 0.695]	0.671 [0.647 - 0.693]	0.686 [0.662 - 0.707]	0.686 [0.663 - 0.708]	Genitourinary	0.64	0.674	0.686
N14_ORHCEPINDIDYMITIS	Orchitis and epididymitis	0.569 [0.545 - 0.599]	0.548 [0.514 - 0.578]	0.533 [0.498 - 0.563]	0.566 [0.530 - 0.597]	0.562 [0.530 - 0.593]	Genitourinary	0.569	0.548	0.566
N14_OTHBLADD	Other disorders of bladder	0.694 [0.683 - 0.704]	0.631 [0.620 - 0.641]	0.633 [0.622 - 0.643]	0.705 [0.695 - 0.715]	0.703 [0.693 - 0.714]	Genitourinary	0.694	0.631	0.705
N14_OTHDISMALEGEN	Other disorders of male genital organs	0.546 [0.532 - 0.562]	0.519 [0.504 - 0.536]	0.525 [0.511 - 0.541]	0.556 [0.540 - 0.574]	0.561 [0.545 - 0.578]	Genitourinary	0.546	0.519	0.556
N14_OTHETNASKIDUR	Other specified disorders of kidney and ureter	0.608 [0.578 - 0.640]	0.730 [0.700 - 0.761]	0.724 [0.695 - 0.757]	0.729 [0.700 - 0.758]	0.725 [0.693 - 0.757]	Genitourinary	0.608	0.73	0.729
N14_OTHFEMPELINF	Other female pelvic inflammatory diseases	0.666 [0.650 - 0.681]	0.564 [0.549 - 0.578]	0.566 [0.551 - 0.579]	0.674 [0.659 - 0.688]	0.674 [0.659 - 0.688]	Genitourinary	0.666	0.564	0.674
N14_OTHNONINFCERVIX	Other noninflammatory disorders of cervix uteri	0.454 [0.436 - 0.473]	0.455 [0.436 - 0.472]	0.469 [0.450 - 0.488]	0.465 [0.442 - 0.483]	0.476 [0.457 - 0.496]	Genitourinary	0.454	0.455	0.465
N14_OTHNONINFUTER	Other noninflammatory disorders of uterus, except cervix	0.512 [0.501 - 0.524]	0.503 [0.492 - 0.514]	0.503 [0.492 - 0.515]	0.518 [0.506 - 0.530]	0.524 [0.513 - 0.536]	Genitourinary	0.512	0.503	0.518
N14_OTHNONINFVAG	Other noninflammatory disorders of vagina	0.500 [0.476 - 0.523]	0.489 [0.466 - 0.510]	0.508 [0.483 - 0.530]	0.510 [0.485 - 0.533]	0.525 [0.501 - 0.548]	Genitourinary	0.5	0.489	0.51
N14_OTHNONINFVULV	Other noninflammatory disorders of vulva and perineum	0.498 [0.477 - 0.519]	0.518 [0.497 - 0.540]	0.489 [0.468 - 0.510]	0.516 [0.492 - 0.539]	0.496 [0.475 - 0.517]	Genitourinary	0.498	0.518	0.516
N14_OTHPENIS	Other disorders of penis	0.595 [0.575 - 0.612]	0.567 [0.547 - 0.586]	0.555 [0.534 - 0.576]	0.612 [0.591 - 0.632]	0.600 [0.577 - 0.619]	Genitourinary	0.595	0.567	0.612
N14_OVARYCYST	Ovarian cyst	0.633 [0.622 - 0.644]	0.567 [0.555 - 0.580]	0.566 [0.555 - 0.579]	0.640 [0.629 - 0.651]	0.643 [0.632 - 0.654]	Genitourinary	0.633	0.567	0.64
N14_PHIMOSIS	Redundant prepuce, phimosis and paraphimosis	0.591 [0.570 - 0.611]	0.573 [0.550 - 0.595]	0.566 [0.543 - 0.588]	0.588 [0.568 - 0.609]	0.595 [0.575 - 0.614]	Genitourinary	0.591	0.573	0.588
N14_POLYPFEMGEN	Polyp of the female genital tract	0.580 [0.572 - 0.588]	0.531 [0.523 - 0.540]	0.528 [0.519 - 0.536]	0.578 [0.569 - 0.585]	0.577 [0.568 - 0.585]	Genitourinary	0.58	0.531	0.578
N14_POSTMENATRVAG	Postmenopausal atrophic vaginitis	0.693 [0.672 - 0.713]	0.500 [0.467 - 0.530]	0.491 [0.455 - 0.518]	0.691 [0.669 - 0.713]	0.689 [0.668 - 0.709]	Genitourinary	0.693	0.5	0.691
N14_POSTMENBLEED	Postmenopausal bleeding	0.687 [0.680 - 0.693]	0.588 [0.580 - 0.596]	0.583 [0.574 - 0.590]	0.691 [0.684 - 0.697]	0.689 [0.682 - 0.695]	Genitourinary	0.687	0.588	0.691
N14_PROSTAOTH	Other disorders of prostate	0.714 [0.694 - 0.736]	0.577 [0.552 - 0.602]	0.566 [0.538 - 0.592]	0.711 [0.692 - 0.729]	0.708 [0.688 - 0.726]	Genitourinary	0.714	0.577	0.711
N14_PROSTATITIS	Inflammatory diseases of prostate (prostatitis)	0.666 [0.640 - 0.685]	0.541 [0.515 - 0.568]	0.548 [0.521 - 0.572]	0.673 [0.651 - 0.695]	0.669 [0.645 - 0.690]	Genitourinary	0.666	0.541	0.673
N14_PROSTHYPERPLA	Hyperplasia of prostate	0.764 [0.758 - 0.771]	0.631 [0.621 - 0.640]	0.629 [0.619 - 0.638]	0.771 [0.764 - 0.777]	0.770 [0.764 - 0.777]	Genitourinary	0.764	0.631	0.771
N14_RENALCOLNAS	Unspecified renal colic	0.661 [0.643 - 0.679]	0.655 [0.638 - 0.673]	0.650 [0.631 - 0.668]	0.672 [0.655 - 0.687]	0.670 [0.652 - 0.686]	Genitourinary	0.661	0.655	0.672
N14_RENALTUB	Renal tubulo-interstitial diseases	0.644 [0.630 - 0.657]	0.748 [0.737 - 0.760]	0.747 [0.735 - 0.758]	0.752 [0.740 - 0.764]	0.753 [0.741 - 0.765]	Genitourinary	0.644	0.748	0.752
N14_RENFAIL	Renal failure	0.704 [0.686 - 0.719]	0.876 [0.863 - 0.888]	0.875 [0.862 - 0.887]	0.878 [0.865 - 0.891]	0.877 [0.864 - 0.890]	Genitourinary	0.704	0.876	0.878
N14_RENFAILNAS	Unspecified kidney failure	0.710 [0.683 - 0.734]	0.851 [0.825 - 0.877]	0.848 [0.822 - 0.872]	0.857 [0.831 - 0.882]	0.853 [0.827 - 0.878]	Genitourinary	0.71	0.851	0.857
N14_URETHRALSTRICT	Urethral stricture	0.596 [0.579 - 0.613]	0.582 [0.566 - 0.598]	0.575 [0.558 - 0.591]	0.608 [0.592 - 0.623]	0.608 [0.591 - 0.624]	Genitourinary	0.596	0.582	0.608
N14_URETHRAOTH	Other disorders of urethra and urinary system	0.657 [0.651 - 0.664]	0.624 [0.618 - 0.631]	0.624 [0.618 - 0.631]	0.673 [0.668 - 0.680]	0.673 [0.667 - 0.679]	Genitourinary	0.657	0.624	0.673
N14_URINOTH	Other diseases of urinary system	0.626 [0.621 - 0.631]	0.593 [0.587 - 0.598]	0.593 [0.588 - 0.598]	0.642 [0.636 - 0.648]	0.642 [0.637 - 0.648]	Genitourinary	0.626	0.593	0.642
N14_UROLITHIASIS	Urolithiasis	0.670 [0.660 - 0.681]	0.664 [0.654 - 0.674]	0.665 [0.655 - 0.675]	0.686 [0.676 - 0.696]	0.687 [0.677 - 0.696]	Genitourinary	0.67	0.664	0.686
N14_UTER_POLYP	Uterine polyps	0.566 [0.554 - 0.578]	0.495 [0.482 - 0.508]	0.500 [0.487 - 0.512]	0.556 [0.543 - 0.567]	0.563 [0.550 - 0.576]	Genitourinary	0.566	0.495	0.556
NEURODEGOTH	Other degenerative diseases of the nervous system	0.639 [0.618 - 0.661]	0.649 [0.628 - 0.670]	0.658 [0.637 - 0.680]	0.664 [0.640 - 0.686]	0.676 [0.654 - 0.699]	Nervous	0.639	0.649	0.664
O15_ABORT_MEDICAL	Medical abortion	0.888 [0.880 - 0.895]	0.704 [0.687 - 0.723]	0.702 [0.685 - 0.720]	0.884 [0.876 - 0.891]	0.886 [0.879 - 0.893]	Pregnancy	0.888	0.704	0.884
O15_ABORT_SPONTAN	Spontaneous abortion	0.879 [0.872 - 0.887]	0.713 [0.698 - 0.729]	0.704 [0.687 - 0.720]	0.881 [0.875 - 0.888]	0.878 [0.871 - 0.886]	Pregnancy	0.879	0.713	0.881
O15_ANTEPART_HAEM_NAS	Antepartum haemorrhage, not elsewhere classified	0.914 [0.906 - 0.923]	0.730 [0.709 - 0.756]	0.728 [0.704 - 0.753]	0.915 [0.908 - 0.923]	0.916 [0.909 - 0.924]	Pregnancy	0.914	0.73	0.915
O15_COMPLIC_LAB_DELIV	Complications of labour and delivery	0.925 [0.923 - 0.927]	0.774 [0.768 - 0.779]	0.769 [0.763 - 0.774]	0.928 [0.925 - 0.930]	0.927 [0.925 - 0.929]	Pregnancy	0.925	0.774	0.928
O15_CONCEPT_ABNORM	Other abnormal products of conception	0.880 [0.873 - 0.887]	0.726 [0.709 - 0.742]	0.719 [0.702 - 0.734]	0.881 [0.873 - 0.888]	0.880 [0.872 - 0.887]	Pregnancy	0.88	0.726	0.881
O15_DELIVERY	Delivery	0.900 [0.896 - 0.904]	0.749 [0.738 - 0.760]	0.747 [0.736 - 0.758]	0.901 [0.898 - 0.905]	0.902 [0.898 - 0.906]	Pregnancy	0.9	0.749	0.901
O15_DELIV_PERIN_LACER	Perineal laceration during delivery	0.931 [0.929 - 0.934]	0.788 [0.781 - 0.796]	0.785 [0.777 - 0.792]	0.934 [0.932 - 0.937]	0.934 [0.932 - 0.936]	Pregnancy	0.931	0.788	0.934
O15_DELIV_SPONT	Single spontaneous delivery	0.905 [0.900 - 0.909]	0.750 [0.738 - 0.761]	0.746 [0.734 - 0.757]	0.905 [0.901 - 0.910]	0.906 [0.902 - 0.910]	Pregnancy	0.905	0.75	0.905
O15_FALSE_LAB	False labour	0.927 [0.921 - 0.932]	0.755 [0.736 - 0.772]	0.754 [0.738 - 0.771]	0.928 [0.923 - 0.933]	0.928 [0.923 - 0.932]	Pregnancy	0.927	0.755	0.928
O15_HAEMORRH_EARLY_PREG	Haemorrhage in early pregnancy	0.894 [0.886 - 0.901]	0.689 [0.668 - 0.707]	0.696 [0.675 - 0.714]	0.891 [0.884 - 0.898]	0.893 [0.885 - 0.900]	Pregnancy	0.894	0.689	0.891
O15_HYPTENSPREG	Pregnancy hypertension	0.905 [0.899 - 0.912]	0.714 [0.696 - 0.730]	0.704 [0.687 - 0.722]	0.909 [0.903 - 0.915]	0.908 [0.902 - 0.914]	Pregnancy	0.905	0.714	0.909
O15_LABOUR_FETAL_STRESS	Labour and delivery complicated by fetal stress [distress]	0.923 [0.919 - 0.926]	0.759 [0.749 - 0.768]	0.757 [0.748 - 0.766]	0.925 [0.921 - 0.928]	0.925 [0.922 - 0.929]	Pregnancy	0.923	0.759	0.925
O15_LABOUR_LONG	Long labour	0.931 [0.927 - 0.935]	0.758 [0.745 - 0.771]	0.757 [0.744 - 0.769]	0.933 [0.929 - 0.937]	0.934 [0.930 - 0.938]	Pregnancy	0.931	0.758	0.933
O15_LABOUR_OTHER	Other complications of labour and delivery, not elsewhere classified	0.927 [0.920 - 0.935]	0.741 [0.718 - 0.765]	0.743 [0.722 - 0.765]	0.926 [0.921 - 0.932]	0.928 [0.922 - 0.933]	Pregnancy	0.927	0.741	0.926
O15_MATERN_CARE	Maternal care related to the fetus and amniotic cavity and possible delivery problems	0.920 [0.918 - 0.922]	0.766 [0.759 - 0.772]	0.762 [0.755 - 0.768]	0.922 [0.919 - 0.924]	0.922 [0.919 - 0.924]	Pregnancy	0.92	0.766	0.922
O15_MATERN_CARE_OTHER	Maternal care for other known or suspected fetal problems	0.921 [0.916 - 0.925]	0.752 [0.739 - 0.764]	0.753 [0.740 - 0.765]	0.921 [0.916 - 0.926]	0.922 [0.918 - 0.927]	Pregnancy	0.921	0.752	0.921
O15_MATERN_CARE_PELVIC_ABNORM	Maternal care for known or suspected abnormality of pelvic organs	0.911 [0.905 - 0.917]	0.739 [0.724 - 0.754]	0.741 [0.726 - 0.757]	0.913 [0.908 - 0.918]	0.914 [0.908 - 0.919]	Pregnancy	0.911	0.739	0.913
O15_MATERN_HYPERT_UNS	Unspecified maternal hypertension	0.905 [0.897 - 0.914]	0.716 [0.693 - 0.739]	0.698 [0.676 - 0.724]	0.902 [0.893 - 0.911]	0.902 [0.893 - 0.910]	Pregnancy	0.905	0.716	0.902
O15_MAT_CARE_MALPRESENT	Maternal care for known or suspected malpresentation of fetus	0.921 [0.915 - 0.926]	0.742 [0.723 - 0.759]	0.744 [0.726 - 0.762]	0.922 [0.916 - 0.928]	0.922 [0.916 - 0.928]	Pregnancy	0.921	0.742	0.922
O15_MEMBR_PREMAT_RUPT	Premature rupture of membranes	0.926 [0.920 - 0.931]	0.742 [0.724 - 0.761]	0.745 [0.726 - 0.762]	0.925 [0.919 - 0.930]	0.928 [0.922 - 0.932]	Pregnancy	0.926	0.742	0.925
O15_OBSTET_NAS	Other obstetric conditions, not elsewhere classified	0.901 [0.895 - 0.906]	0.735 [0.721 - 0.748]	0.729 [0.714 - 0.743]	0.902 [0.898 - 0.907]	0.902 [0.897 - 0.907]	Pregnancy	0.901	0.735	0.902
O15_OEDEM_PROTUR_HYPERT	Oedema, proteinuria and hypertensive disorders in pregnancy, childbirth and the puerperium	0.907 [0.900 - 0.913]	0.713 [0.696 - 0.730]	0.706 [0.689 - 0.724]	0.909 [0.903 - 0.915]	0.909 [0.903 - 0.915]	Pregnancy	0.907	0.713	0.909
O15_OTHER_MATERN_DIS_ELSEWHERE	Other maternal diseases classifiable elsewhere but complicating pregnancy, childbirth and the puerperium	0.901 [0.896 - 0.906]	0.734 [0.720 - 0.748]	0.730 [0.716 - 0.744]	0.903 [0.899 - 0.908]	0.902 [0.897 - 0.907]	Pregnancy	0.901	0.734	0.903
O15_POSTPART_HAEMORRH_ANATOMY	Postpartum haemorrhage due to anatomy	0.931 [0.925 - 0.937]	0.744 [0.726 - 0.764]	0.742 [0.724 - 0.761]	0.932 [0.925 - 0.937]	0.931 [0.925 - 0.937]	Pregnancy	0.931	0.744	0.932
O15_POSTPART_HEAMORRH_ALLW	Postpartum hemorraghe, all women as controls	0.908 [0.901 - 0.914]	0.736 [0.717 - 0.753]	0.734 [0.716 - 0.751]	0.909 [0.903 - 0.915]	0.909 [0.903 - 0.914]	Pregnancy	0.908	0.736	0.909
O15_PREG_ABORT	Pregnancy with abortive outcome	0.884 [0.880 - 0.888]	0.723 [0.714 - 0.733]	0.722 [0.712 - 0.732]	0.884 [0.880 - 0.888]	0.885 [0.881 - 0.890]	Pregnancy	0.884	0.723	0.884
O15_PREG_MATERN_CARE	Maternal care for other conditions predominantly related to pregnancy	0.905 [0.900 - 0.909]	0.725 [0.712 - 0.738]	0.725 [0.712 - 0.737]	0.903 [0.899 - 0.908]	0.904 [0.900 - 0.909]	Pregnancy	0.905	0.725	0.903
O15_PREG_OTHER_MAT_DISORD	Other maternal disorders predominantly related to pregnancy	0.904 [0.901 - 0.908]	0.730 [0.720 - 0.741]	0.728 [0.717 - 0.738]	0.905 [0.901 - 0.909]	0.904 [0.900 - 0.908]	Pregnancy	0.904	0.73	0.905
O15_PREG_PROLONGED	Prolonged pregnancy	0.921 [0.914 - 0.927]	0.763 [0.747 - 0.779]	0.761 [0.745 - 0.777]	0.924 [0.919 - 0.930]	0.925 [0.919 - 0.930]	Pregnancy	0.921	0.763	0.924
O15_PRETERM	Preterm labour and delivery	0.917 [0.908 - 0.925]	0.721 [0.696 - 0.744]	0.718 [0.695 - 0.744]	0.918 [0.911 - 0.924]	0.916 [0.908 - 0.923]	Pregnancy	0.917	0.721	0.918
PANCREATITIS	Acute pancreatitis (for exclusion)	0.671 [0.650 - 0.693]	0.654 [0.634 - 0.677]	0.657 [0.636 - 0.679]	0.683 [0.661 - 0.704]	0.691 [0.669 - 0.711]	Gastrointestinal	0.671	0.654	0.683
PHLEB_VENAE_ILIAC_EXTER	!Phlebitis/thrombophlebitis venae iliacae [externae/internae/communis], drug-induced	0.666 [0.649 - 0.682]	0.631 [0.612 - 0.648]	0.631 [0.613 - 0.648]	0.676 [0.659 - 0.692]	0.678 [0.661 - 0.693]	Circulatory	0.666	0.631	0.676
RHEUMA_NOS	Other/unspecified rheumatoid arthritis	0.674 [0.661 - 0.686]	0.772 [0.759 - 0.785]	0.770 [0.755 - 0.783]	0.791 [0.778 - 0.803]	0.787 [0.773 - 0.799]	Musculoskeletal	0.674	0.772	0.791
RHEUMA_OTHER_WIDE	Other (seronegative) rheumatoid arthritis, wide	0.672 [0.658 - 0.683]	0.766 [0.754 - 0.779]	0.764 [0.752 - 0.776]	0.786 [0.776 - 0.798]	0.783 [0.772 - 0.795]	Musculoskeletal	0.672	0.766	0.786
SMOKING_DEPEND	Smoking dependency	0.898 [0.885 - 0.911]	0.791 [0.768 - 0.813]	0.786 [0.762 - 0.807]	0.915 [0.901 - 0.928]	0.913 [0.901 - 0.926]	Psychiatric	0.898	0.791	0.915
SPONDYLOARTHRITIS	Spondyloarthritis	0.578 [0.549 - 0.602]	0.640 [0.616 - 0.663]	0.637 [0.613 - 0.663]	0.657 [0.632 - 0.681]	0.650 [0.626 - 0.675]	Musculoskeletal	0.578	0.64	0.657
TONGUEABNORMALITY	Tongue abnormality	0.562 [0.533 - 0.589]	0.580 [0.552 - 0.604]	0.557 [0.530 - 0.585]	0.582 [0.556 - 0.607]	0.569 [0.541 - 0.595]	Gastrointestinal	0.562	0.58	0.582
ULCERNAS	Ulcerative colitis, NAS	0.585 [0.568 - 0.601]	0.634 [0.618 - 0.650]	0.628 [0.612 - 0.644]	0.655 [0.641 - 0.671]	0.659 [0.644 - 0.674]	Gastrointestinal	0.585	0.634	0.655
VOCALCORDDYS	Vocal cord dysfunction	0.724 [0.703 - 0.744]	0.646 [0.624 - 0.666]	0.644 [0.620 - 0.665]	0.730 [0.708 - 0.749]	0.731 [0.710 - 0.750]	Respiratory	0.724	0.646	0.73

## Sheet: Extended Fig7b
NMR_code	ImpSum	Total_Top1_summary	Total_Top3_summary	Total_Top5_summary	Final_name	DiseaseCode	Value
Creatinine	0.197289	100	221	287	Creatinine	Circulatory	0.0224016
GlycA	0.183654	80	131	168	GlycA	Circulatory	0.00977569
Albumin	0.169881	32	159	227	Albumin	Circulatory	0.0100803
Acetate	0.138303	32	120	191	Acetate	Circulatory	0.00873255
Glucose_by_Sphingomyelins	0.134928	8	14	25	Glu/SM	Circulatory	0.00788498
Acetoacetate	0.121189	6	49	133	Acetoacetate	Circulatory	0.00772367
LA_pct	0.119366	9	33	63	LA%	Circulatory	0.0122755
Acetone	0.114819	8	32	65	Acetone	Circulatory	0.00720435
Lactate	0.108256	8	24	46	Lactate	Circulatory	0.00674607
Lactate_by_Pyruvate	0.107372	3	21	50	Lactate/Pyruvate	Circulatory	0.00661953
Tyr_by_Val	0.105154	5	16	30	Tyr/Val	Circulatory	0.00769346
Ile_by_Leu	0.101455	3	8	20	Ile/Leu	Circulatory	0.00525728
His_by_Citrate	0.0992259	3	9	17	His/Citrate	Circulatory	0.00705445
LDL_size	0.0967527	3	12	28	LDL size	Circulatory	0.00544972
IDL_CE	0.096466	12	24	26	IDL-CE	Circulatory	0.0482728
Gln	0.0957537	3	11	21	Gln	Circulatory	0.00704197
Gln_by_Gly	0.0897086	3	5	12	Gln/Gly	Circulatory	0.00853951
Phe_by_Val	0.0893102	7	10	18	Phe/Val	Circulatory	0.00444728
M_LDL_C_pct	0.085563	5	9	18	M-LDL-C%	Circulatory	0.0059279
His_by_Phe	0.0845881	5	12	18	His/Phe	Circulatory	0.00554761
XXL_VLDL_PL_pct	0.0838997	3	9	16	XXL-VLDL-PL%	Circulatory	0.00513659
Omega_3	0.0831729	17	29	31	Omega-3	Circulatory	0.00441965
L_LDL_C_pct	0.0801915	5	14	22	L-LDL-C%	Circulatory	0.00678034
Ala_by_Gly	0.0793536	3	5	7	Ala/Gly	Circulatory	0.00555486
Unsaturation	0.0772229	5	8	17	Unsaturation	Circulatory	0.00409025
Gln_by_Phe	0.0754648	3	5	8	Gln/Phe	Circulatory	0.00550512
IDL_FC_pct	0.0751684	3	5	9	IDL-FC%	Circulatory	0.00516119
XS_VLDL_CE_pct	0.0748392	6	10	13	XS-VLDL-CE%	Circulatory	0.0143866
Ala_by_Val	0.0714527	3	4	6	Ala/Val	Circulatory	0.00374488
Val	0.067399	3	5	11	Val	Circulatory	0.00295958
Phe_by_Ile	0.0672058	3	3	5	Phe/Ile	Circulatory	0.00401297
Gly_by_Val	0.0594288	4	6	6	Gly/Val	Circulatory	0.00409184
M_LDL_TG_pct	0.0480917	4	5	8	M-LDL-TG%	Circulatory	0.00325955
L_HDL_CE	0.0222596	4	5	6	L-HDL-CE	Circulatory	0.00103279
Creatinine	0.197289	100	221	287	Creatinine	Dermatologic	0.0112556
GlycA	0.183654	80	131	168	GlycA	Dermatologic	0.00915063
Albumin	0.169881	32	159	227	Albumin	Dermatologic	0.0103605
Acetate	0.138303	32	120	191	Acetate	Dermatologic	0.0112407
Glucose_by_Sphingomyelins	0.134928	8	14	25	Glu/SM	Dermatologic	0.00688662
Acetoacetate	0.121189	6	49	133	Acetoacetate	Dermatologic	0.00924658
LA_pct	0.119366	9	33	63	LA%	Dermatologic	0.00660812
Acetone	0.114819	8	32	65	Acetone	Dermatologic	0.00957197
Lactate	0.108256	8	24	46	Lactate	Dermatologic	0.00728352
Lactate_by_Pyruvate	0.107372	3	21	50	Lactate/Pyruvate	Dermatologic	0.00852292
Tyr_by_Val	0.105154	5	16	30	Tyr/Val	Dermatologic	0.00643136
Ile_by_Leu	0.101455	3	8	20	Ile/Leu	Dermatologic	0.0080016
His_by_Citrate	0.0992259	3	9	17	His/Citrate	Dermatologic	0.00624951
LDL_size	0.0967527	3	12	28	LDL size	Dermatologic	0.00759975
IDL_CE	0.096466	12	24	26	IDL-CE	Dermatologic	0.00185245
Gln	0.0957537	3	11	21	Gln	Dermatologic	0.00743927
Gln_by_Gly	0.0897086	3	5	12	Gln/Gly	Dermatologic	0.00598488
Phe_by_Val	0.0893102	7	10	18	Phe/Val	Dermatologic	0.00534147
M_LDL_C_pct	0.085563	5	9	18	M-LDL-C%	Dermatologic	0.00554088
His_by_Phe	0.0845881	5	12	18	His/Phe	Dermatologic	0.00746506
XXL_VLDL_PL_pct	0.0838997	3	9	16	XXL-VLDL-PL%	Dermatologic	0.00671971
Omega_3	0.0831729	17	29	31	Omega-3	Dermatologic	0.00495718
L_LDL_C_pct	0.0801915	5	14	22	L-LDL-C%	Dermatologic	0.00697113
Ala_by_Gly	0.0793536	3	5	7	Ala/Gly	Dermatologic	0.0058695
Unsaturation	0.0772229	5	8	17	Unsaturation	Dermatologic	0.00442905
Gln_by_Phe	0.0754648	3	5	8	Gln/Phe	Dermatologic	0.00508901
IDL_FC_pct	0.0751684	3	5	9	IDL-FC%	Dermatologic	0.0048639
XS_VLDL_CE_pct	0.0748392	6	10	13	XS-VLDL-CE%	Dermatologic	0.00188646
Ala_by_Val	0.0714527	3	4	6	Ala/Val	Dermatologic	0.0052995
Val	0.067399	3	5	11	Val	Dermatologic	0.00446957
Phe_by_Ile	0.0672058	3	3	5	Phe/Ile	Dermatologic	0.00547252
Gly_by_Val	0.0594288	4	6	6	Gly/Val	Dermatologic	0.00563111
M_LDL_TG_pct	0.0480917	4	5	8	M-LDL-TG%	Dermatologic	0.00456909
L_HDL_CE	0.0222596	4	5	6	L-HDL-CE	Dermatologic	0.00138528
Creatinine	0.197289	100	221	287	Creatinine	Digestive	0.0150057
GlycA	0.183654	80	131	168	GlycA	Digestive	0.0159589
Albumin	0.169881	32	159	227	Albumin	Digestive	0.01283
Acetate	0.138303	32	120	191	Acetate	Digestive	0.00981239
Glucose_by_Sphingomyelins	0.134928	8	14	25	Glu/SM	Digestive	0.00693219
Acetoacetate	0.121189	6	49	133	Acetoacetate	Digestive	0.0094296
LA_pct	0.119366	9	33	63	LA%	Digestive	0.00838193
Acetone	0.114819	8	32	65	Acetone	Digestive	0.0088753
Lactate	0.108256	8	24	46	Lactate	Digestive	0.00804862
Lactate_by_Pyruvate	0.107372	3	21	50	Lactate/Pyruvate	Digestive	0.00917261
Tyr_by_Val	0.105154	5	16	30	Tyr/Val	Digestive	0.00822231
Ile_by_Leu	0.101455	3	8	20	Ile/Leu	Digestive	0.00688007
His_by_Citrate	0.0992259	3	9	17	His/Citrate	Digestive	0.0067661
LDL_size	0.0967527	3	12	28	LDL size	Digestive	0.00668384
IDL_CE	0.096466	12	24	26	IDL-CE	Digestive	0.00170666
Gln	0.0957537	3	11	21	Gln	Digestive	0.00682992
Gln_by_Gly	0.0897086	3	5	12	Gln/Gly	Digestive	0.0072725
Phe_by_Val	0.0893102	7	10	18	Phe/Val	Digestive	0.00706943
M_LDL_C_pct	0.085563	5	9	18	M-LDL-C%	Digestive	0.00520963
His_by_Phe	0.0845881	5	12	18	His/Phe	Digestive	0.00625005
XXL_VLDL_PL_pct	0.0838997	3	9	16	XXL-VLDL-PL%	Digestive	0.00666096
Omega_3	0.0831729	17	29	31	Omega-3	Digestive	0.00430625
L_LDL_C_pct	0.0801915	5	14	22	L-LDL-C%	Digestive	0.00473829
Ala_by_Gly	0.0793536	3	5	7	Ala/Gly	Digestive	0.00545195
Unsaturation	0.0772229	5	8	17	Unsaturation	Digestive	0.00579505
Gln_by_Phe	0.0754648	3	5	8	Gln/Phe	Digestive	0.00534319
IDL_FC_pct	0.0751684	3	5	9	IDL-FC%	Digestive	0.00527243
XS_VLDL_CE_pct	0.0748392	6	10	13	XS-VLDL-CE%	Digestive	0.00374649
Ala_by_Val	0.0714527	3	4	6	Ala/Val	Digestive	0.00664918
Val	0.067399	3	5	11	Val	Digestive	0.00459476
Phe_by_Ile	0.0672058	3	3	5	Phe/Ile	Digestive	0.0048732
Gly_by_Val	0.0594288	4	6	6	Gly/Val	Digestive	0.00379398
M_LDL_TG_pct	0.0480917	4	5	8	M-LDL-TG%	Digestive	0.00318614
L_HDL_CE	0.0222596	4	5	6	L-HDL-CE	Digestive	0.00213329
Creatinine	0.197289	100	221	287	Creatinine	Endocrine and metabolic	0.0151885
GlycA	0.183654	80	131	168	GlycA	Endocrine and metabolic	0.0137743
Albumin	0.169881	32	159	227	Albumin	Endocrine and metabolic	0.013252
Acetate	0.138303	32	120	191	Acetate	Endocrine and metabolic	0.00767714
Glucose_by_Sphingomyelins	0.134928	8	14	25	Glu/SM	Endocrine and metabolic	0.038171
Acetoacetate	0.121189	6	49	133	Acetoacetate	Endocrine and metabolic	0.00608996
LA_pct	0.119366	9	33	63	LA%	Endocrine and metabolic	0.0140633
Acetone	0.114819	8	32	65	Acetone	Endocrine and metabolic	0.00524129
Lactate	0.108256	8	24	46	Lactate	Endocrine and metabolic	0.0076346
Lactate_by_Pyruvate	0.107372	3	21	50	Lactate/Pyruvate	Endocrine and metabolic	0.00696044
Tyr_by_Val	0.105154	5	16	30	Tyr/Val	Endocrine and metabolic	0.00525122
Ile_by_Leu	0.101455	3	8	20	Ile/Leu	Endocrine and metabolic	0.00474194
His_by_Citrate	0.0992259	3	9	17	His/Citrate	Endocrine and metabolic	0.00896597
LDL_size	0.0967527	3	12	28	LDL size	Endocrine and metabolic	0.00561566
IDL_CE	0.096466	12	24	26	IDL-CE	Endocrine and metabolic	0.0254664
Gln	0.0957537	3	11	21	Gln	Endocrine and metabolic	0.00620767
Gln_by_Gly	0.0897086	3	5	12	Gln/Gly	Endocrine and metabolic	0.00643356
Phe_by_Val	0.0893102	7	10	18	Phe/Val	Endocrine and metabolic	0.00802389
M_LDL_C_pct	0.085563	5	9	18	M-LDL-C%	Endocrine and metabolic	0.00516291
His_by_Phe	0.0845881	5	12	18	His/Phe	Endocrine and metabolic	0.00600524
XXL_VLDL_PL_pct	0.0838997	3	9	16	XXL-VLDL-PL%	Endocrine and metabolic	0.00511615
Omega_3	0.0831729	17	29	31	Omega-3	Endocrine and metabolic	0.00282519
L_LDL_C_pct	0.0801915	5	14	22	L-LDL-C%	Endocrine and metabolic	0.00821023
Ala_by_Gly	0.0793536	3	5	7	Ala/Gly	Endocrine and metabolic	0.00459869
Unsaturation	0.0772229	5	8	17	Unsaturation	Endocrine and metabolic	0.00494668
Gln_by_Phe	0.0754648	3	5	8	Gln/Phe	Endocrine and metabolic	0.00407205
IDL_FC_pct	0.0751684	3	5	9	IDL-FC%	Endocrine and metabolic	0.00524286
XS_VLDL_CE_pct	0.0748392	6	10	13	XS-VLDL-CE%	Endocrine and metabolic	0.0318937
Ala_by_Val	0.0714527	3	4	6	Ala/Val	Endocrine and metabolic	0.00451304
Val	0.067399	3	5	11	Val	Endocrine and metabolic	0.0028338
Phe_by_Ile	0.0672058	3	3	5	Phe/Ile	Endocrine and metabolic	0.00368356
Gly_by_Val	0.0594288	4	6	6	Gly/Val	Endocrine and metabolic	0.00292058
M_LDL_TG_pct	0.0480917	4	5	8	M-LDL-TG%	Endocrine and metabolic	0.00207978
L_HDL_CE	0.0222596	4	5	6	L-HDL-CE	Endocrine and metabolic	0.0021518
Creatinine	0.197289	100	221	287	Creatinine	Genitourinary	0.0163086
GlycA	0.183654	80	131	168	GlycA	Genitourinary	0.00959999
Albumin	0.169881	32	159	227	Albumin	Genitourinary	0.0103364
Acetate	0.138303	32	120	191	Acetate	Genitourinary	0.0106248
Glucose_by_Sphingomyelins	0.134928	8	14	25	Glu/SM	Genitourinary	0.0073225
Acetoacetate	0.121189	6	49	133	Acetoacetate	Genitourinary	0.00925818
LA_pct	0.119366	9	33	63	LA%	Genitourinary	0.00557132
Acetone	0.114819	8	32	65	Acetone	Genitourinary	0.00868998
Lactate	0.108256	8	24	46	Lactate	Genitourinary	0.00840917
Lactate_by_Pyruvate	0.107372	3	21	50	Lactate/Pyruvate	Genitourinary	0.00866905
Tyr_by_Val	0.105154	5	16	30	Tyr/Val	Genitourinary	0.00713299
Ile_by_Leu	0.101455	3	8	20	Ile/Leu	Genitourinary	0.0075296
His_by_Citrate	0.0992259	3	9	17	His/Citrate	Genitourinary	0.00768709
LDL_size	0.0967527	3	12	28	LDL size	Genitourinary	0.00859151
IDL_CE	0.096466	12	24	26	IDL-CE	Genitourinary	0.00163928
Gln	0.0957537	3	11	21	Gln	Genitourinary	0.0070062
Gln_by_Gly	0.0897086	3	5	12	Gln/Gly	Genitourinary	0.00658251
Phe_by_Val	0.0893102	7	10	18	Phe/Val	Genitourinary	0.00614339
M_LDL_C_pct	0.085563	5	9	18	M-LDL-C%	Genitourinary	0.00637916
His_by_Phe	0.0845881	5	12	18	His/Phe	Genitourinary	0.00623351
XXL_VLDL_PL_pct	0.0838997	3	9	16	XXL-VLDL-PL%	Genitourinary	0.00701726
Omega_3	0.0831729	17	29	31	Omega-3	Genitourinary	0.00446432
L_LDL_C_pct	0.0801915	5	14	22	L-LDL-C%	Genitourinary	0.00400576
Ala_by_Gly	0.0793536	3	5	7	Ala/Gly	Genitourinary	0.00593962
Unsaturation	0.0772229	5	8	17	Unsaturation	Genitourinary	0.00471051
Gln_by_Phe	0.0754648	3	5	8	Gln/Phe	Genitourinary	0.00602801
IDL_FC_pct	0.0751684	3	5	9	IDL-FC%	Genitourinary	0.00609851
XS_VLDL_CE_pct	0.0748392	6	10	13	XS-VLDL-CE%	Genitourinary	0.00191652
Ala_by_Val	0.0714527	3	4	6	Ala/Val	Genitourinary	0.00496439
Val	0.067399	3	5	11	Val	Genitourinary	0.00444582
Phe_by_Ile	0.0672058	3	3	5	Phe/Ile	Genitourinary	0.00560613
Gly_by_Val	0.0594288	4	6	6	Gly/Val	Genitourinary	0.00408811
M_LDL_TG_pct	0.0480917	4	5	8	M-LDL-TG%	Genitourinary	0.00282397
L_HDL_CE	0.0222596	4	5	6	L-HDL-CE	Genitourinary	0.00152319
Creatinine	0.197289	100	221	287	Creatinine	Hematologic and immune	0.020455
GlycA	0.183654	80	131	168	GlycA	Hematologic and immune	0.0223389
Albumin	0.169881	32	159	227	Albumin	Hematologic and immune	0.0157252
Acetate	0.138303	32	120	191	Acetate	Hematologic and immune	0.00925317
Glucose_by_Sphingomyelins	0.134928	8	14	25	Glu/SM	Hematologic and immune	0.0126002
Acetoacetate	0.121189	6	49	133	Acetoacetate	Hematologic and immune	0.00718793
LA_pct	0.119366	9	33	63	LA%	Hematologic and immune	0.00674401
Acetone	0.114819	8	32	65	Acetone	Hematologic and immune	0.00724807
Lactate	0.108256	8	24	46	Lactate	Hematologic and immune	0.0063327
Lactate_by_Pyruvate	0.107372	3	21	50	Lactate/Pyruvate	Hematologic and immune	0.00870931
Tyr_by_Val	0.105154	5	16	30	Tyr/Val	Hematologic and immune	0.00627594
Ile_by_Leu	0.101455	3	8	20	Ile/Leu	Hematologic and immune	0.00755823
His_by_Citrate	0.0992259	3	9	17	His/Citrate	Hematologic and immune	0.0073783
LDL_size	0.0967527	3	12	28	LDL size	Hematologic and immune	0.00696189
IDL_CE	0.096466	12	24	26	IDL-CE	Hematologic and immune	0.00142779
Gln	0.0957537	3	11	21	Gln	Hematologic and immune	0.00647716
Gln_by_Gly	0.0897086	3	5	12	Gln/Gly	Hematologic and immune	0.00599768
Phe_by_Val	0.0893102	7	10	18	Phe/Val	Hematologic and immune	0.0109404
M_LDL_C_pct	0.085563	5	9	18	M-LDL-C%	Hematologic and immune	0.00585615
His_by_Phe	0.0845881	5	12	18	His/Phe	Hematologic and immune	0.00501218
XXL_VLDL_PL_pct	0.0838997	3	9	16	XXL-VLDL-PL%	Hematologic and immune	0.00660482
Omega_3	0.0831729	17	29	31	Omega-3	Hematologic and immune	0.00425834
L_LDL_C_pct	0.0801915	5	14	22	L-LDL-C%	Hematologic and immune	0.0045519
Ala_by_Gly	0.0793536	3	5	7	Ala/Gly	Hematologic and immune	0.00547772
Unsaturation	0.0772229	5	8	17	Unsaturation	Hematologic and immune	0.00432708
Gln_by_Phe	0.0754648	3	5	8	Gln/Phe	Hematologic and immune	0.00399018
IDL_FC_pct	0.0751684	3	5	9	IDL-FC%	Hematologic and immune	0.00613099
XS_VLDL_CE_pct	0.0748392	6	10	13	XS-VLDL-CE%	Hematologic and immune	0.00222534
Ala_by_Val	0.0714527	3	4	6	Ala/Val	Hematologic and immune	0.00463713
Val	0.067399	3	5	11	Val	Hematologic and immune	0.00564477
Phe_by_Ile	0.0672058	3	3	5	Phe/Ile	Hematologic and immune	0.00530248
Gly_by_Val	0.0594288	4	6	6	Gly/Val	Hematologic and immune	0.00792471
M_LDL_TG_pct	0.0480917	4	5	8	M-LDL-TG%	Hematologic and immune	0.00391171
L_HDL_CE	0.0222596	4	5	6	L-HDL-CE	Hematologic and immune	0.0036539
Creatinine	0.197289	100	221	287	Creatinine	Infectious	0.0169304
GlycA	0.183654	80	131	168	GlycA	Infectious	0.0146956
Albumin	0.169881	32	159	227	Albumin	Infectious	0.0120763
Acetate	0.138303	32	120	191	Acetate	Infectious	0.00953238
Glucose_by_Sphingomyelins	0.134928	8	14	25	Glu/SM	Infectious	0.00732487
Acetoacetate	0.121189	6	49	133	Acetoacetate	Infectious	0.00765728
LA_pct	0.119366	9	33	63	LA%	Infectious	0.00562492
Acetone	0.114819	8	32	65	Acetone	Infectious	0.00904572
Lactate	0.108256	8	24	46	Lactate	Infectious	0.00774214
Lactate_by_Pyruvate	0.107372	3	21	50	Lactate/Pyruvate	Infectious	0.00668272
Tyr_by_Val	0.105154	5	16	30	Tyr/Val	Infectious	0.00793966
Ile_by_Leu	0.101455	3	8	20	Ile/Leu	Infectious	0.00790097
His_by_Citrate	0.0992259	3	9	17	His/Citrate	Infectious	0.00691324
LDL_size	0.0967527	3	12	28	LDL size	Infectious	0.00745247
IDL_CE	0.096466	12	24	26	IDL-CE	Infectious	0.00270293
Gln	0.0957537	3	11	21	Gln	Infectious	0.00729747
Gln_by_Gly	0.0897086	3	5	12	Gln/Gly	Infectious	0.00563767
Phe_by_Val	0.0893102	7	10	18	Phe/Val	Infectious	0.00641193
M_LDL_C_pct	0.085563	5	9	18	M-LDL-C%	Infectious	0.00558237
His_by_Phe	0.0845881	5	12	18	His/Phe	Infectious	0.00629343
XXL_VLDL_PL_pct	0.0838997	3	9	16	XXL-VLDL-PL%	Infectious	0.00586236
Omega_3	0.0831729	17	29	31	Omega-3	Infectious	0.00443576
L_LDL_C_pct	0.0801915	5	14	22	L-LDL-C%	Infectious	0.00634385
Ala_by_Gly	0.0793536	3	5	7	Ala/Gly	Infectious	0.00547331
Unsaturation	0.0772229	5	8	17	Unsaturation	Infectious	0.00467754
Gln_by_Phe	0.0754648	3	5	8	Gln/Phe	Infectious	0.00570993
IDL_FC_pct	0.0751684	3	5	9	IDL-FC%	Infectious	0.00494753
XS_VLDL_CE_pct	0.0748392	6	10	13	XS-VLDL-CE%	Infectious	0.00331011
Ala_by_Val	0.0714527	3	4	6	Ala/Val	Infectious	0.00389244
Val	0.067399	3	5	11	Val	Infectious	0.00407858
Phe_by_Ile	0.0672058	3	3	5	Phe/Ile	Infectious	0.00565557
Gly_by_Val	0.0594288	4	6	6	Gly/Val	Infectious	0.00305683
M_LDL_TG_pct	0.0480917	4	5	8	M-LDL-TG%	Infectious	0.00376957
L_HDL_CE	0.0222596	4	5	6	L-HDL-CE	Infectious	0.000899181
Creatinine	0.197289	100	221	287	Creatinine	Musculoskeletal	0.0132937
GlycA	0.183654	80	131	168	GlycA	Musculoskeletal	0.0164431
Albumin	0.169881	32	159	227	Albumin	Musculoskeletal	0.0131245
Acetate	0.138303	32	120	191	Acetate	Musculoskeletal	0.00950161
Glucose_by_Sphingomyelins	0.134928	8	14	25	Glu/SM	Musculoskeletal	0.00690774
Acetoacetate	0.121189	6	49	133	Acetoacetate	Musculoskeletal	0.0098862
LA_pct	0.119366	9	33	63	LA%	Musculoskeletal	0.0126426
Acetone	0.114819	8	32	65	Acetone	Musculoskeletal	0.00898903
Lactate	0.108256	8	24	46	Lactate	Musculoskeletal	0.00855218
Lactate_by_Pyruvate	0.107372	3	21	50	Lactate/Pyruvate	Musculoskeletal	0.008737
Tyr_by_Val	0.105154	5	16	30	Tyr/Val	Musculoskeletal	0.00791377
Ile_by_Leu	0.101455	3	8	20	Ile/Leu	Musculoskeletal	0.00654387
His_by_Citrate	0.0992259	3	9	17	His/Citrate	Musculoskeletal	0.00730678
LDL_size	0.0967527	3	12	28	LDL size	Musculoskeletal	0.00733991
IDL_CE	0.096466	12	24	26	IDL-CE	Musculoskeletal	0.00188933
Gln	0.0957537	3	11	21	Gln	Musculoskeletal	0.00647354
Gln_by_Gly	0.0897086	3	5	12	Gln/Gly	Musculoskeletal	0.00585063
Phe_by_Val	0.0893102	7	10	18	Phe/Val	Musculoskeletal	0.0074412
M_LDL_C_pct	0.085563	5	9	18	M-LDL-C%	Musculoskeletal	0.00611076
His_by_Phe	0.0845881	5	12	18	His/Phe	Musculoskeletal	0.00746177
XXL_VLDL_PL_pct	0.0838997	3	9	16	XXL-VLDL-PL%	Musculoskeletal	0.00590368
Omega_3	0.0831729	17	29	31	Omega-3	Musculoskeletal	0.00401565
L_LDL_C_pct	0.0801915	5	14	22	L-LDL-C%	Musculoskeletal	0.00498603
Ala_by_Gly	0.0793536	3	5	7	Ala/Gly	Musculoskeletal	0.00676425
Unsaturation	0.0772229	5	8	17	Unsaturation	Musculoskeletal	0.00399093
Gln_by_Phe	0.0754648	3	5	8	Gln/Phe	Musculoskeletal	0.00613256
IDL_FC_pct	0.0751684	3	5	9	IDL-FC%	Musculoskeletal	0.00542028
XS_VLDL_CE_pct	0.0748392	6	10	13	XS-VLDL-CE%	Musculoskeletal	0.00185973
Ala_by_Val	0.0714527	3	4	6	Ala/Val	Musculoskeletal	0.00485422
Val	0.067399	3	5	11	Val	Musculoskeletal	0.00440653
Phe_by_Ile	0.0672058	3	3	5	Phe/Ile	Musculoskeletal	0.0050478
Gly_by_Val	0.0594288	4	6	6	Gly/Val	Musculoskeletal	0.00416453
M_LDL_TG_pct	0.0480917	4	5	8	M-LDL-TG%	Musculoskeletal	0.00297485
L_HDL_CE	0.0222596	4	5	6	L-HDL-CE	Musculoskeletal	0.00148036
Creatinine	0.197289	100	221	287	Creatinine	Neoplasms	0.0107967
GlycA	0.183654	80	131	168	GlycA	Neoplasms	0.00774843
Albumin	0.169881	32	159	227	Albumin	Neoplasms	0.00921006
Acetate	0.138303	32	120	191	Acetate	Neoplasms	0.011034
Glucose_by_Sphingomyelins	0.134928	8	14	25	Glu/SM	Neoplasms	0.00660715
Acetoacetate	0.121189	6	49	133	Acetoacetate	Neoplasms	0.00879058
LA_pct	0.119366	9	33	63	LA%	Neoplasms	0.00622443
Acetone	0.114819	8	32	65	Acetone	Neoplasms	0.00854641
Lactate	0.108256	8	24	46	Lactate	Neoplasms	0.00825844
Lactate_by_Pyruvate	0.107372	3	21	50	Lactate/Pyruvate	Neoplasms	0.00737594
Tyr_by_Val	0.105154	5	16	30	Tyr/Val	Neoplasms	0.00651448
Ile_by_Leu	0.101455	3	8	20	Ile/Leu	Neoplasms	0.00697305
His_by_Citrate	0.0992259	3	9	17	His/Citrate	Neoplasms	0.00749975
LDL_size	0.0967527	3	12	28	LDL size	Neoplasms	0.00732518
IDL_CE	0.096466	12	24	26	IDL-CE	Neoplasms	0.00177802
Gln	0.0957537	3	11	21	Gln	Neoplasms	0.00697335
Gln_by_Gly	0.0897086	3	5	12	Gln/Gly	Neoplasms	0.00704061
Phe_by_Val	0.0893102	7	10	18	Phe/Val	Neoplasms	0.00567161
M_LDL_C_pct	0.085563	5	9	18	M-LDL-C%	Neoplasms	0.0060811
His_by_Phe	0.0845881	5	12	18	His/Phe	Neoplasms	0.00587146
XXL_VLDL_PL_pct	0.0838997	3	9	16	XXL-VLDL-PL%	Neoplasms	0.00631937
Omega_3	0.0831729	17	29	31	Omega-3	Neoplasms	0.00448011
L_LDL_C_pct	0.0801915	5	14	22	L-LDL-C%	Neoplasms	0.00335019
Ala_by_Gly	0.0793536	3	5	7	Ala/Gly	Neoplasms	0.00763692
Unsaturation	0.0772229	5	8	17	Unsaturation	Neoplasms	0.00421259
Gln_by_Phe	0.0754648	3	5	8	Gln/Phe	Neoplasms	0.00541838
IDL_FC_pct	0.0751684	3	5	9	IDL-FC%	Neoplasms	0.00529638
XS_VLDL_CE_pct	0.0748392	6	10	13	XS-VLDL-CE%	Neoplasms	0.00253927
Ala_by_Val	0.0714527	3	4	6	Ala/Val	Neoplasms	0.00538506
Val	0.067399	3	5	11	Val	Neoplasms	0.00399641
Phe_by_Ile	0.0672058	3	3	5	Phe/Ile	Neoplasms	0.00492233
Gly_by_Val	0.0594288	4	6	6	Gly/Val	Neoplasms	0.00424574
M_LDL_TG_pct	0.0480917	4	5	8	M-LDL-TG%	Neoplasms	0.00316902
L_HDL_CE	0.0222596	4	5	6	L-HDL-CE	Neoplasms	0.00167271
Creatinine	0.197289	100	221	287	Creatinine	Nervous	0.0116261
GlycA	0.183654	80	131	168	GlycA	Nervous	0.00886603
Albumin	0.169881	32	159	227	Albumin	Nervous	0.00960977
Acetate	0.138303	32	120	191	Acetate	Nervous	0.010498
Glucose_by_Sphingomyelins	0.134928	8	14	25	Glu/SM	Nervous	0.006275
Acetoacetate	0.121189	6	49	133	Acetoacetate	Nervous	0.0088893
LA_pct	0.119366	9	33	63	LA%	Nervous	0.00857666
Acetone	0.114819	8	32	65	Acetone	Nervous	0.00891929
Lactate	0.108256	8	24	46	Lactate	Nervous	0.00908124
Lactate_by_Pyruvate	0.107372	3	21	50	Lactate/Pyruvate	Nervous	0.00756451
Tyr_by_Val	0.105154	5	16	30	Tyr/Val	Nervous	0.00662114
Ile_by_Leu	0.101455	3	8	20	Ile/Leu	Nervous	0.00692449
His_by_Citrate	0.0992259	3	9	17	His/Citrate	Nervous	0.00748825
LDL_size	0.0967527	3	12	28	LDL size	Nervous	0.00726802
IDL_CE	0.096466	12	24	26	IDL-CE	Nervous	0.00247098
Gln	0.0957537	3	11	21	Gln	Nervous	0.00707782
Gln_by_Gly	0.0897086	3	5	12	Gln/Gly	Nervous	0.00581037
Phe_by_Val	0.0893102	7	10	18	Phe/Val	Nervous	0.00453181
M_LDL_C_pct	0.085563	5	9	18	M-LDL-C%	Nervous	0.00766345
His_by_Phe	0.0845881	5	12	18	His/Phe	Nervous	0.0066525
XXL_VLDL_PL_pct	0.0838997	3	9	16	XXL-VLDL-PL%	Nervous	0.00460051
Omega_3	0.0831729	17	29	31	Omega-3	Nervous	0.0043651
L_LDL_C_pct	0.0801915	5	14	22	L-LDL-C%	Nervous	0.00566944
Ala_by_Gly	0.0793536	3	5	7	Ala/Gly	Nervous	0.00490671
Unsaturation	0.0772229	5	8	17	Unsaturation	Nervous	0.00507228
Gln_by_Phe	0.0754648	3	5	8	Gln/Phe	Nervous	0.00462117
IDL_FC_pct	0.0751684	3	5	9	IDL-FC%	Nervous	0.00459332
XS_VLDL_CE_pct	0.0748392	6	10	13	XS-VLDL-CE%	Nervous	0.00283603
Ala_by_Val	0.0714527	3	4	6	Ala/Val	Nervous	0.0057683
Val	0.067399	3	5	11	Val	Nervous	0.00376081
Phe_by_Ile	0.0672058	3	3	5	Phe/Ile	Nervous	0.00458642
Gly_by_Val	0.0594288	4	6	6	Gly/Val	Nervous	0.00357807
M_LDL_TG_pct	0.0480917	4	5	8	M-LDL-TG%	Nervous	0.00539561
L_HDL_CE	0.0222596	4	5	6	L-HDL-CE	Nervous	0.00227198
Creatinine	0.197289	100	221	287	Creatinine	Ophthalmic&ENT	0.00958596
GlycA	0.183654	80	131	168	GlycA	Ophthalmic&ENT	0.00662088
Albumin	0.169881	32	159	227	Albumin	Ophthalmic&ENT	0.00891763
Acetate	0.138303	32	120	191	Acetate	Ophthalmic&ENT	0.0100411
Glucose_by_Sphingomyelins	0.134928	8	14	25	Glu/SM	Ophthalmic&ENT	0.00803617
Acetoacetate	0.121189	6	49	133	Acetoacetate	Ophthalmic&ENT	0.00810427
LA_pct	0.119366	9	33	63	LA%	Ophthalmic&ENT	0.00516433
Acetone	0.114819	8	32	65	Acetone	Ophthalmic&ENT	0.00755074
Lactate	0.108256	8	24	46	Lactate	Ophthalmic&ENT	0.00707888
Lactate_by_Pyruvate	0.107372	3	21	50	Lactate/Pyruvate	Ophthalmic&ENT	0.00643333
Tyr_by_Val	0.105154	5	16	30	Tyr/Val	Ophthalmic&ENT	0.00773379
Ile_by_Leu	0.101455	3	8	20	Ile/Leu	Ophthalmic&ENT	0.0076681
His_by_Citrate	0.0992259	3	9	17	His/Citrate	Ophthalmic&ENT	0.00688881
LDL_size	0.0967527	3	12	28	LDL size	Ophthalmic&ENT	0.0060719
IDL_CE	0.096466	12	24	26	IDL-CE	Ophthalmic&ENT	0.00202757
Gln	0.0957537	3	11	21	Gln	Ophthalmic&ENT	0.00627667
Gln_by_Gly	0.0897086	3	5	12	Gln/Gly	Ophthalmic&ENT	0.00542044
Phe_by_Val	0.0893102	7	10	18	Phe/Val	Ophthalmic&ENT	0.00703058
M_LDL_C_pct	0.085563	5	9	18	M-LDL-C%	Ophthalmic&ENT	0.00958508
His_by_Phe	0.0845881	5	12	18	His/Phe	Ophthalmic&ENT	0.00538589
XXL_VLDL_PL_pct	0.0838997	3	9	16	XXL-VLDL-PL%	Ophthalmic&ENT	0.00569555
Omega_3	0.0831729	17	29	31	Omega-3	Ophthalmic&ENT	0.00436933
L_LDL_C_pct	0.0801915	5	14	22	L-LDL-C%	Ophthalmic&ENT	0.0036934
Ala_by_Gly	0.0793536	3	5	7	Ala/Gly	Ophthalmic&ENT	0.00521134
Unsaturation	0.0772229	5	8	17	Unsaturation	Ophthalmic&ENT	0.00518167
Gln_by_Phe	0.0754648	3	5	8	Gln/Phe	Ophthalmic&ENT	0.00648096
IDL_FC_pct	0.0751684	3	5	9	IDL-FC%	Ophthalmic&ENT	0.00500114
XS_VLDL_CE_pct	0.0748392	6	10	13	XS-VLDL-CE%	Ophthalmic&ENT	0.00165585
Ala_by_Val	0.0714527	3	4	6	Ala/Val	Ophthalmic&ENT	0.00546834
Val	0.067399	3	5	11	Val	Ophthalmic&ENT	0.00365959
Phe_by_Ile	0.0672058	3	3	5	Phe/Ile	Ophthalmic&ENT	0.00502286
Gly_by_Val	0.0594288	4	6	6	Gly/Val	Ophthalmic&ENT	0.00498221
M_LDL_TG_pct	0.0480917	4	5	8	M-LDL-TG%	Ophthalmic&ENT	0.00305051
L_HDL_CE	0.0222596	4	5	6	L-HDL-CE	Ophthalmic&ENT	0.0013605
Creatinine	0.197289	100	221	287	Creatinine	Pregnancy	0.012187
GlycA	0.183654	80	131	168	GlycA	Pregnancy	0.00787731
Albumin	0.169881	32	159	227	Albumin	Pregnancy	0.018766
Acetate	0.138303	32	120	191	Acetate	Pregnancy	0.00970034
Glucose_by_Sphingomyelins	0.134928	8	14	25	Glu/SM	Pregnancy	0.00633041
Acetoacetate	0.121189	6	49	133	Acetoacetate	Pregnancy	0.0104815
LA_pct	0.119366	9	33	63	LA%	Pregnancy	0.00915415
Acetone	0.114819	8	32	65	Acetone	Pregnancy	0.00898035
Lactate	0.108256	8	24	46	Lactate	Pregnancy	0.00819904
Lactate_by_Pyruvate	0.107372	3	21	50	Lactate/Pyruvate	Pregnancy	0.00733501
Tyr_by_Val	0.105154	5	16	30	Tyr/Val	Pregnancy	0.00692576
Ile_by_Leu	0.101455	3	8	20	Ile/Leu	Pregnancy	0.00877546
His_by_Citrate	0.0992259	3	9	17	His/Citrate	Pregnancy	0.00789198
LDL_size	0.0967527	3	12	28	LDL size	Pregnancy	0.00685972
IDL_CE	0.096466	12	24	26	IDL-CE	Pregnancy	0.00163812
Gln	0.0957537	3	11	21	Gln	Pregnancy	0.00840813
Gln_by_Gly	0.0897086	3	5	12	Gln/Gly	Pregnancy	0.00563735
Phe_by_Val	0.0893102	7	10	18	Phe/Val	Pregnancy	0.00509772
M_LDL_C_pct	0.085563	5	9	18	M-LDL-C%	Pregnancy	0.00529452
His_by_Phe	0.0845881	5	12	18	His/Phe	Pregnancy	0.00501348
XXL_VLDL_PL_pct	0.0838997	3	9	16	XXL-VLDL-PL%	Pregnancy	0.00661557
Omega_3	0.0831729	17	29	31	Omega-3	Pregnancy	0.0262308
L_LDL_C_pct	0.0801915	5	14	22	L-LDL-C%	Pregnancy	0.00347693
Ala_by_Gly	0.0793536	3	5	7	Ala/Gly	Pregnancy	0.00512851
Unsaturation	0.0772229	5	8	17	Unsaturation	Pregnancy	0.00457136
Gln_by_Phe	0.0754648	3	5	8	Gln/Phe	Pregnancy	0.00528739
IDL_FC_pct	0.0751684	3	5	9	IDL-FC%	Pregnancy	0.00659309
XS_VLDL_CE_pct	0.0748392	6	10	13	XS-VLDL-CE%	Pregnancy	0.00230857
Ala_by_Val	0.0714527	3	4	6	Ala/Val	Pregnancy	0.00500302
Val	0.067399	3	5	11	Val	Pregnancy	0.00412015
Phe_by_Ile	0.0672058	3	3	5	Phe/Ile	Pregnancy	0.00456628
Gly_by_Val	0.0594288	4	6	6	Gly/Val	Pregnancy	0.00345836
M_LDL_TG_pct	0.0480917	4	5	8	M-LDL-TG%	Pregnancy	0.00285748
L_HDL_CE	0.0222596	4	5	6	L-HDL-CE	Pregnancy	0.00087386
Creatinine	0.197289	100	221	287	Creatinine	Psychiatric	0.00883675
GlycA	0.183654	80	131	168	GlycA	Psychiatric	0.0161073
Albumin	0.169881	32	159	227	Albumin	Psychiatric	0.00869238
Acetate	0.138303	32	120	191	Acetate	Psychiatric	0.0107767
Glucose_by_Sphingomyelins	0.134928	8	14	25	Glu/SM	Psychiatric	0.00542582
Acetoacetate	0.121189	6	49	133	Acetoacetate	Psychiatric	0.0090594
LA_pct	0.119366	9	33	63	LA%	Psychiatric	0.00964967
Acetone	0.114819	8	32	65	Acetone	Psychiatric	0.0079975
Lactate	0.108256	8	24	46	Lactate	Psychiatric	0.00640036
Lactate_by_Pyruvate	0.107372	3	21	50	Lactate/Pyruvate	Psychiatric	0.00663986
Tyr_by_Val	0.105154	5	16	30	Tyr/Val	Psychiatric	0.00896866
Ile_by_Leu	0.101455	3	8	20	Ile/Leu	Psychiatric	0.00665291
His_by_Citrate	0.0992259	3	9	17	His/Citrate	Psychiatric	0.00492365
LDL_size	0.0967527	3	12	28	LDL size	Psychiatric	0.00708691
IDL_CE	0.096466	12	24	26	IDL-CE	Psychiatric	0.00185331
Gln	0.0957537	3	11	21	Gln	Psychiatric	0.00536218
Gln_by_Gly	0.0897086	3	5	12	Gln/Gly	Psychiatric	0.00737381
Phe_by_Val	0.0893102	7	10	18	Phe/Val	Psychiatric	0.00441632
M_LDL_C_pct	0.085563	5	9	18	M-LDL-C%	Psychiatric	0.00478383
His_by_Phe	0.0845881	5	12	18	His/Phe	Psychiatric	0.00643027
XXL_VLDL_PL_pct	0.0838997	3	9	16	XXL-VLDL-PL%	Psychiatric	0.00500932
Omega_3	0.0831729	17	29	31	Omega-3	Psychiatric	0.00562912
L_LDL_C_pct	0.0801915	5	14	22	L-LDL-C%	Psychiatric	0.0114102
Ala_by_Gly	0.0793536	3	5	7	Ala/Gly	Psychiatric	0.00624863
Unsaturation	0.0772229	5	8	17	Unsaturation	Psychiatric	0.0164555
Gln_by_Phe	0.0754648	3	5	8	Gln/Phe	Psychiatric	0.00653184
IDL_FC_pct	0.0751684	3	5	9	IDL-FC%	Psychiatric	0.00535036
XS_VLDL_CE_pct	0.0748392	6	10	13	XS-VLDL-CE%	Psychiatric	0.00223893
Ala_by_Val	0.0714527	3	4	6	Ala/Val	Psychiatric	0.00605532
Val	0.067399	3	5	11	Val	Psychiatric	0.0101802
Phe_by_Ile	0.0672058	3	3	5	Phe/Ile	Psychiatric	0.00389635
Gly_by_Val	0.0594288	4	6	6	Gly/Val	Psychiatric	0.00403252
M_LDL_TG_pct	0.0480917	4	5	8	M-LDL-TG%	Psychiatric	0.00291864
L_HDL_CE	0.0222596	4	5	6	L-HDL-CE	Psychiatric	0.000858195
Creatinine	0.197289	100	221	287	Creatinine	Respiratory	0.0134171
GlycA	0.183654	80	131	168	GlycA	Respiratory	0.0246964
Albumin	0.169881	32	159	227	Albumin	Respiratory	0.0169003
Acetate	0.138303	32	120	191	Acetate	Respiratory	0.00987777
Glucose_by_Sphingomyelins	0.134928	8	14	25	Glu/SM	Respiratory	0.0082233
Acetoacetate	0.121189	6	49	133	Acetoacetate	Respiratory	0.00938415
LA_pct	0.119366	9	33	63	LA%	Respiratory	0.00868518
Acetone	0.114819	8	32	65	Acetone	Respiratory	0.00795913
Lactate	0.108256	8	24	46	Lactate	Respiratory	0.00848952
Lactate_by_Pyruvate	0.107372	3	21	50	Lactate/Pyruvate	Respiratory	0.00795017
Tyr_by_Val	0.105154	5	16	30	Tyr/Val	Respiratory	0.0115293
Ile_by_Leu	0.101455	3	8	20	Ile/Leu	Respiratory	0.0100476
His_by_Citrate	0.0992259	3	9	17	His/Citrate	Respiratory	0.006212
LDL_size	0.0967527	3	12	28	LDL size	Respiratory	0.00644624
IDL_CE	0.096466	12	24	26	IDL-CE	Respiratory	0.00174041
Gln	0.0957537	3	11	21	Gln	Respiratory	0.00688237
Gln_by_Gly	0.0897086	3	5	12	Gln/Gly	Respiratory	0.0061271
Phe_by_Val	0.0893102	7	10	18	Phe/Val	Respiratory	0.00674313
M_LDL_C_pct	0.085563	5	9	18	M-LDL-C%	Respiratory	0.00638529
His_by_Phe	0.0845881	5	12	18	His/Phe	Respiratory	0.00496561
XXL_VLDL_PL_pct	0.0838997	3	9	16	XXL-VLDL-PL%	Respiratory	0.00663791
Omega_3	0.0831729	17	29	31	Omega-3	Respiratory	0.00441614
L_LDL_C_pct	0.0801915	5	14	22	L-LDL-C%	Respiratory	0.00600381
Ala_by_Gly	0.0793536	3	5	7	Ala/Gly	Respiratory	0.00509162
Unsaturation	0.0772229	5	8	17	Unsaturation	Respiratory	0.00476236
Gln_by_Phe	0.0754648	3	5	8	Gln/Phe	Respiratory	0.00525504
IDL_FC_pct	0.0751684	3	5	9	IDL-FC%	Respiratory	0.00519641
XS_VLDL_CE_pct	0.0748392	6	10	13	XS-VLDL-CE%	Respiratory	0.00203566
Ala_by_Val	0.0714527	3	4	6	Ala/Val	Respiratory	0.00521786
Val	0.067399	3	5	11	Val	Respiratory	0.00824837
Phe_by_Ile	0.0672058	3	3	5	Phe/Ile	Respiratory	0.00455728
Gly_by_Val	0.0594288	4	6	6	Gly/Val	Respiratory	0.00346022
M_LDL_TG_pct	0.0480917	4	5	8	M-LDL-TG%	Respiratory	0.00412576
L_HDL_CE	0.0222596	4	5	6	L-HDL-CE	Respiratory	0.000962601

## Sheet: Extended Fig7c
target_y	y_pred_demo	y_pred_metrs	y_pred_metrs_demo	CV_code	Inner_cv_code
0	0.0504966	0.019329	0.0164918	0	1
0	0.00936395	0.00320977	0.00267397	0	3
0	0.0059324	0.00160803	0.00165038	0	1
0	0.00786643	0.00410525	0.00289572	0	1
0	0.0102326	0.00356236	0.00376946	0	3
0	0.0122672	0.00355664	0.00526678	0	1
0	0.0376649	0.0209857	0.0231554	0	2
0	0.00968433	0.050087	0.0949899	0	2
0	0.00555862	0.00882008	0.0039193	0	2
0	0.00532063	0.00135833	0.00128259	0	2
0	0.0902088	0.069966	0.0781196	0	3
0	0.00701272	0.00180153	0.00185578	0	3
0	0.00842313	0.00472186	0.00539849	0	2
0	0.100328	0.00127864	0.00267581	0	0
0	0.00148706	0.00507529	0.00283861	0	1
0	0.026392	0.00576653	0.0101446	0	4
0	0.00572839	0.10544	0.0495585	0	3
0	0.00780425	0.00128707	0.00127955	0	1
0	0.251059	0.0023725	0.0122882	0	4
0	0.00242167	0.00390249	0.00252132	0	4
0	0.04648	0.00271859	0.00487295	0	0
0	0.015964	0.00174713	0.00161755	0	4
0	0.00745711	0.0016548	0.00129538	0	3
0	0.0208074	0.00638513	0.00567744	0	0
0	0.0241209	0.00341401	0.00389809	0	4
0	0.00625274	0.00247877	0.00184576	0	3
0	0.00365957	0.00144794	0.00119337	0	4
0	0.00649326	0.00150661	0.00189385	0	2
0	0.0462163	0.00388439	0.00680836	0	4
0	0.00297333	0.00130537	0.00124387	0	4
0	0.0507072	0.00145414	0.003486	0	3
0	0.00908661	0.00332812	0.00356609	0	4
0	0.0205087	0.00400441	0.00720156	0	1
0	0.0116952	0.00296969	0.00256511	0	2
0	0.0338983	0.00161469	0.00230961	0	2
0	0.00492862	0.00120328	0.00154134	0	3
0	0.0246662	0.012746	0.0197598	0	0
0	0.0124753	0.00573283	0.00547448	0	3
0	0.00731795	0.00299934	0.00261587	0	4
0	0.0050364	0.00123782	0.00129834	0	3
0	0.0351202	0.0172467	0.0383586	0	4
0	0.030681	0.00176645	0.0027931	0	2
0	0.00328076	0.00192923	0.00132069	0	4
0	0.0034372	0.00128347	0.00113089	0	0
0	0.0147188	0.00294937	0.00334601	0	2
0	0.0774428	0.00125151	0.0035635	0	3
0	0.0056517	0.00205203	0.00205173	0	1
0	0.00493278	0.00408748	0.00358207	0	4
0	0.00640723	0.00277981	0.00323411	0	4
0	0.0414194	0.00243228	0.00444143	0	4
0	0.107297	0.0176058	0.0478192	0	2
0	0.00233788	0.00341608	0.00231956	0	2
0	0.00594317	0.0071664	0.00716529	0	0
0	0.0793518	0.0119855	0.0157096	0	1
0	0.00226741	0.00493502	0.0031693	0	1
0	0.00590464	0.00168575	0.00150876	0	3
0	0.00253007	0.00287858	0.00211651	0	1
0	0.0564909	0.0140118	0.0330838	0	2
0	0.00802873	0.00166796	0.00163103	0	2
0	0.0050471	0.00130916	0.00138783	0	2
0	0.0397407	0.00277725	0.00610579	0	2
1	0.112249	0.759267	0.892071	0	3
0	0.00420929	0.00231212	0.0016526	0	4
0	0.00436825	0.00152425	0.00136795	0	0
0	0.00891445	0.00186229	0.00217021	0	0
0	0.00197941	0.165406	0.0113619	0	3
0	0.00519195	0.0143341	0.0149096	0	1
0	0.0154934	0.00455836	0.00415799	0	4
0	0.0689117	0.00926217	0.0169634	0	4
0	0.00276818	0.00150255	0.00128948	0	3
0	0.0036981	0.00192504	0.00131342	0	2
0	0.00283987	0.0027968	0.00186297	0	2
0	0.00223918	0.00128009	0.00114871	0	0
0	0.0195051	0.00169077	0.00224018	0	3
0	0.00514968	0.00222819	0.00305555	0	0
0	0.00244846	0.0101494	0.00570614	0	3
0	0.00859962	0.00224755	0.00225783	0	4
0	0.0311136	0.00705267	0.006486	0	2
0	0.00328036	0.00143465	0.00114293	0	4
0	0.227777	0.0123842	0.0617695	0	0
0	0.0307109	0.00473402	0.00590141	0	0
0	0.0229702	0.00200533	0.00280005	0	4
0	0.0159809	0.672966	0.538206	0	2
0	0.00267218	0.00137288	0.00129525	0	1
0	0.0241603	0.00143711	0.00159824	0	3
0	0.00225166	0.00852574	0.00460414	0	0
0	0.00170614	0.00161571	0.00113251	0	3
0	0.202795	0.00518052	0.0145119	0	3
0	0.0303105	0.0128622	0.0225076	0	3
0	0.0557533	0.0485227	0.0597113	0	2
0	0.0515113	0.252089	0.187225	0	3
0	0.00491311	0.0024402	0.00182965	0	1
0	0.00450274	0.00410155	0.00415473	0	1
0	0.0150817	0.00150606	0.00194664	0	1
0	0.0722844	0.00170469	0.00327952	0	4
0	0.00287112	0.00185815	0.00147026	0	4
0	0.0139772	0.0017184	0.00295422	0	1
0	0.0473453	0.00960098	0.0144003	0	2
1	0.0167111	0.857313	0.776217	0	4
0	0.0214807	0.00834894	0.00861307	0	2
0	0.0193812	0.00166372	0.00210772	0	1
0	0.0215431	0.00135596	0.00157591	0	4
0	0.00482241	0.00418502	0.00276064	0	3
0	0.00354705	0.00128364	0.00135368	0	2
0	0.00437728	0.0070007	0.00473262	0	4
0	0.081346	0.00125983	0.00266123	0	1
0	0.00375673	0.00135949	0.00121602	0	4
0	0.00359828	0.00311426	0.00206312	0	2
0	0.00151738	0.00299687	0.00156774	0	3
0	0.0244319	0.00190671	0.00356884	0	4
0	0.0312141	0.00203361	0.00339242	0	4
0	0.00446161	0.00314219	0.00196606	0	2
0	0.062948	0.00455929	0.00817373	0	3
0	0.0449539	0.00152512	0.00339559	0	0
0	0.0590811	0.00285335	0.00593972	0	2
0	0.0216254	0.00146219	0.002671	0	1
1	0.295719	0.571595	0.741208	0	1
0	0.199636	0.00953385	0.0380767	0	1
0	0.018155	0.00218838	0.00210264	0	3
0	0.00458862	0.00238486	0.00168436	0	3
0	0.00186939	0.00433815	0.00215705	0	3
0	0.0220892	0.0348508	0.0209183	0	3
0	0.0110795	0.00177065	0.00205906	0	0
0	0.00911307	0.00139607	0.00152918	0	4
0	0.00973882	0.00182837	0.00213033	0	3
0	0.0075785	0.00164478	0.00177994	0	4
0	0.00465125	0.00213443	0.0019103	0	2
0	0.00846248	0.0017885	0.00230897	0	3
0	0.00222418	0.00834404	0.00370468	0	1
0	0.00593002	0.00802186	0.0035798	0	2
0	0.0298399	0.00440159	0.00812436	0	1
0	0.00516479	0.0040104	0.00333091	0	2
0	0.00424744	0.00189128	0.00156917	0	2
0	0.0105737	0.00198115	0.00171862	0	1
0	0.0771396	0.0142335	0.0188573	0	1
0	0.0112643	0.0820685	0.0630942	0	2
0	0.00651005	0.00131828	0.001416	0	3
0	0.0520863	0.0160243	0.0166177	0	1
0	0.197817	0.0252764	0.150465	0	3
0	0.0070656	0.00248082	0.00276059	0	4
0	0.0106077	0.00149173	0.00179451	0	2
0	0.00528285	0.00144926	0.00156011	0	2
0	0.0113751	0.0023028	0.00208453	0	3
0	0.00935756	0.00240938	0.00398436	0	1
0	0.0406726	0.0254032	0.0499854	0	2
0	0.00223145	0.00185458	0.00120103	0	2
0	0.00503968	0.00126771	0.00128937	0	4
0	0.00892513	0.00137327	0.00187146	0	2
0	0.00810567	0.00203044	0.0017382	0	3
0	0.00478696	0.00138139	0.00124385	0	4
0	0.0437067	0.0256697	0.0274741	0	0
0	0.00814062	0.00136147	0.0013972	0	0
0	0.0161086	0.00127852	0.00162226	0	1
0	0.0119427	0.00223271	0.00257983	0	1
0	0.0823565	0.00570254	0.0161895	0	0
0	0.00207835	0.00208496	0.00176017	0	0
0	0.0315083	0.00286023	0.00370167	0	4
0	0.00485644	0.00140716	0.00143307	0	0
0	0.00919514	0.00131118	0.001325	0	4
1	0.077612	0.416106	0.644286	0	4
0	0.0102616	0.00280437	0.00233528	0	3
0	0.0114318	0.001422	0.00174675	0	0
1	0.111126	0.0616609	0.077434	0	3
0	0.00360534	0.00148521	0.00132145	0	2
0	0.0563579	0.0119133	0.0251401	0	4
0	0.0201989	0.00269154	0.00342714	0	1
0	0.0200247	0.0021195	0.00355307	0	3
0	0.00837424	0.0016416	0.00172362	0	4
0	0.00861861	0.00134681	0.00160816	0	2
0	0.00635241	0.00425385	0.00489	0	3
0	0.0742118	0.0022709	0.00535551	0	0
0	0.0174224	0.00176214	0.00228667	0	2
0	0.0156811	0.00391593	0.00341977	0	0
0	0.0817116	0.00677073	0.00813171	0	1
0	0.00450919	0.00212645	0.00246468	0	2
0	0.0367895	0.0418799	0.0385192	0	1
0	0.0320365	0.00251954	0.00497888	0	2
0	0.0168737	0.00264194	0.00430465	0	3
0	0.00287669	0.0135159	0.00504635	0	4
0	0.140157	0.00156439	0.00520066	0	1
0	0.00221288	0.00167789	0.00139681	0	0
0	0.0324012	0.00281717	0.00404313	0	1
0	0.0240897	0.00458298	0.00621842	0	1
0	0.00950667	0.00126906	0.00142662	0	4
0	0.0156288	0.00334302	0.00425248	0	4
0	0.0198221	0.00136494	0.00158861	0	2
0	0.054665	0.00684997	0.0119317	0	1
0	0.00524158	0.0014207	0.00132208	0	4
0	0.00383756	0.016116	0.00600025	0	1
0	0.0107366	0.00191363	0.00226694	0	1
0	0.00980095	0.0016071	0.00192127	0	0
0	0.0380791	0.00582624	0.00752139	0	3
0	0.0360902	0.00134448	0.0019169	0	4
0	0.0142096	0.00644675	0.00695135	0	1
0	0.0209236	0.0031004	0.00586349	0	0
0	0.00783836	0.00777741	0.00656052	0	2
0	0.0079947	0.00305396	0.00323342	0	2
0	0.00511647	0.00246737	0.00186459	0	3
0	0.00384388	0.00508691	0.0029617	0	0
0	0.00184837	0.0348831	0.012169	0	1
0	0.00301686	0.00207732	0.00158847	0	0
0	0.0116195	0.0115155	0.0145777	0	2
0	0.00246739	0.00201854	0.00157361	0	3
0	0.0059793	0.00152415	0.00149944	0	3
0	0.0143431	0.00353755	0.00364145	0	0
0	0.0787757	0.0102422	0.0148224	0	0
0	0.0218354	0.00338961	0.00509314	0	0
0	0.0112191	0.00479304	0.00628318	0	1
0	0.0210656	0.00140498	0.0017984	0	0
0	0.175322	0.00697796	0.0303446	0	4
0	0.00412134	0.00165737	0.00169406	0	1
0	0.00591313	0.00295091	0.00379775	0	1
0	0.0142062	0.0236919	0.01604	0	3
0	0.00960672	0.0142141	0.0161707	0	1
0	0.00523784	0.00431527	0.00232297	0	0
0	0.0102988	0.00306238	0.00304552	0	0
0	0.0100951	0.00261637	0.00286728	0	2
0	0.00288096	0.00340976	0.00225875	0	4
0	0.108605	0.0181721	0.0168745	0	4
1	0.0774576	0.183665	0.311585	0	2
0	0.00869566	0.0129368	0.00818489	0	4
0	0.00916513	0.00577307	0.00458729	0	2
0	0.00735449	0.00140835	0.00178421	0	1
0	0.0315831	0.0419209	0.0387858	0	1
0	0.00771996	0.00512562	0.00574965	0	1
0	0.0613753	0.034178	0.0484768	0	2
0	0.00154201	0.00162077	0.0010945	0	2
0	0.012379	0.030725	0.0323129	0	2
0	0.0228776	0.0143791	0.0141463	0	2
0	0.0240682	0.0245317	0.0252317	0	2
0	0.00977387	0.0027301	0.00213493	0	0
0	0.055039	0.00197668	0.00351631	0	3
0	0.0352824	0.00149444	0.00226889	0	2
0	0.0134877	0.0417846	0.024662	0	3
0	0.0376083	0.0147195	0.0249623	0	4
0	0.00332267	0.00129518	0.00125102	0	1
0	0.012717	0.00483833	0.00624922	0	3
0	0.0350779	0.00151725	0.0032399	0	4
0	0.0125753	0.00574288	0.00411522	0	2
0	0.00637761	0.00226791	0.00208766	0	2
0	0.00927479	0.00694569	0.00773517	0	0
0	0.00803373	0.00279068	0.00249819	0	2
0	0.0093762	0.0102353	0.00986748	0	3
0	0.00428714	0.0020128	0.00215545	0	4
0	0.0265474	0.0442361	0.0310237	0	2
0	0.0201565	0.00228727	0.00394774	0	0
0	0.00641276	0.00285579	0.00218441	0	2
0	0.0109094	0.00345983	0.00359788	0	2
0	0.0304399	0.00291031	0.00466092	0	1
0	0.00279087	0.00384645	0.00194195	0	0
0	0.00441423	0.00457075	0.00294716	0	2
0	0.0262751	0.0947275	0.0661555	0	0
0	0.00306775	0.00124953	0.00113042	0	1
0	0.0201186	0.00130686	0.00199777	0	0
0	0.00361809	0.00315538	0.00198802	0	0
0	0.0338732	0.00204073	0.00331872	0	4
0	0.00417303	0.00136997	0.00133952	0	2
0	0.00170614	0.00293247	0.00148205	0	0
0	0.00360502	0.00150582	0.00121259	0	0
0	0.0125063	0.00334591	0.00387621	0	3
0	0.0104843	0.00260501	0.00287218	0	0
0	0.00433276	0.00142403	0.00132671	0	0
0	0.00320432	0.00162447	0.00122701	0	3
0	0.0212282	0.141956	0.102998	0	0
0	0.0950102	0.00152315	0.00362436	0	1
0	0.0171815	0.00366804	0.0053367	0	2
0	0.00575752	0.00692183	0.00755544	0	2
0	0.0147506	0.00609036	0.00439451	0	4
0	0.107243	0.00467585	0.0174298	0	1
1	0.0530067	0.0433334	0.0660524	0	0
0	0.0115286	0.00173346	0.00168051	0	1
0	0.00747092	0.00210306	0.00342797	0	3
0	0.0194064	0.0216942	0.0225126	0	3
0	0.0100737	0.0228135	0.0176144	0	4
0	0.113713	0.122173	0.153392	0	2
0	0.0101942	0.00138288	0.0014148	0	0
0	0.0121082	0.068211	0.0348433	0	3
0	0.0176591	0.00444576	0.004695	0	1
0	0.0202317	0.00382479	0.00621555	0	2
0	0.035732	0.00201052	0.00228087	0	1
0	0.0151741	0.00158748	0.00173543	0	3
0	0.00760659	0.00153508	0.00192208	0	3
0	0.00737108	0.0143385	0.0108126	0	1
0	0.0121871	0.00341032	0.00312936	0	2
0	0.00598844	0.00437126	0.00307664	0	3
0	0.0116277	0.00387201	0.00373386	0	1
0	0.00218029	0.00273692	0.00178148	0	2
0	0.00177415	0.00161914	0.00108234	0	3
0	0.0354174	0.00538735	0.0117064	0	0
0	0.0070053	0.0013651	0.00126852	0	4
0	0.00917932	0.00224172	0.00195751	0	2
0	0.00291911	0.00201814	0.00132626	0	1
0	0.0189963	0.00152603	0.00208361	0	0
0	0.00433889	0.015588	0.0135309	0	4
0	0.0125168	0.0502671	0.0335477	0	4
0	0.00443994	0.00152078	0.00141094	0	2
0	0.00472119	0.00200558	0.00195645	0	2
0	0.00602104	0.00136617	0.00146187	0	4
0	0.0323564	0.00252964	0.00316328	0	1
0	0.00459496	0.0137411	0.0140701	0	1
0	0.00823514	0.00128298	0.00144106	0	2
0	0.0225811	0.00181758	0.00269376	0	3
0	0.0141403	0.00262974	0.0038755	0	0
0	0.0604908	0.00562691	0.00818483	0	4
0	0.0224185	0.482929	0.444765	0	2
0	0.00860797	0.00578611	0.00784429	0	4
0	0.00742167	0.0509805	0.014887	0	4
0	0.0116076	0.0023926	0.00231395	0	4
0	0.014045	0.00183953	0.00194789	0	3
0	0.0088804	0.00136592	0.00156492	0	4
0	0.00251322	0.00219611	0.00169847	0	0
0	0.00760038	0.00156308	0.00213268	0	1
0	0.00998079	0.00549685	0.00472851	0	0
0	0.0113215	0.00182731	0.00201546	0	0
0	0.0301334	0.00177853	0.00428389	0	4
0	0.00446638	0.00156629	0.00129735	0	4
0	0.0116674	0.00183766	0.00224105	0	1
0	0.0985923	0.00350757	0.00551136	0	1
0	0.00540063	0.00253495	0.00209771	0	2
0	0.0498202	0.0329935	0.0357347	0	4
0	0.0048762	0.00183609	0.00210497	0	4
0	0.0198918	0.0045373	0.00508191	0	3
0	0.0131555	0.00293919	0.00210401	0	3
0	0.030157	0.00511594	0.0104505	0	0
0	0.016097	0.00234652	0.00316445	0	0
0	0.057955	0.00216216	0.00616022	0	3
0	0.0298327	0.0162864	0.029428	0	3
0	0.00352172	0.0118539	0.00784636	0	1
0	0.00303204	0.011519	0.00388292	0	0
0	0.01443	0.00127627	0.00137763	0	0
0	0.00394789	0.00388132	0.00389589	0	0
0	0.00223044	0.0021785	0.00138921	0	3
0	0.00444277	0.00330594	0.00300183	0	1
0	0.0295557	0.00212505	0.00290271	0	3
0	0.00448284	0.00236617	0.00150213	0	2
0	0.00475541	0.00142226	0.00179835	0	0
0	0.0081811	0.002257	0.00287378	0	2
0	0.0326235	0.0151885	0.0158346	0	1
0	0.00863458	0.00361386	0.00254252	0	2
0	0.0170169	0.00214898	0.00365225	0	0
0	0.00495525	0.00381135	0.00282496	0	2
0	0.0574327	0.0143755	0.0209618	0	3
0	0.0261394	0.00848683	0.0128036	0	3
0	0.0275244	0.0036728	0.00627998	0	0
0	0.00373532	0.00286421	0.0022932	0	2
0	0.0193064	0.00279191	0.00406642	0	0
0	0.00859733	0.00150392	0.00253909	0	0
0	0.0567462	0.0116806	0.0223222	0	4
0	0.0137085	0.0226813	0.0142148	0	1
0	0.105735	0.00258597	0.00428893	0	4
0	0.00324138	0.00725166	0.00344599	0	0
0	0.203194	0.00400067	0.00988453	0	1
0	0.0198052	0.00257056	0.00279519	0	3
0	0.0790204	0.00334874	0.00593947	0	0
0	0.0685149	0.00461392	0.00966527	0	4
0	0.00551886	0.0017608	0.001513	0	3
0	0.00462778	0.0133579	0.0135318	0	2
0	0.00331151	0.223974	0.0891931	0	0
0	0.00491974	0.00123608	0.00121274	0	1
0	0.00177224	0.00212292	0.00141964	0	4
0	0.00894564	0.0238021	0.0159014	0	2
0	0.00288397	0.00412358	0.00248124	0	4
0	0.00202457	0.00182881	0.00133639	0	2
0	0.0175444	0.00211286	0.00194251	0	2
0	0.00389583	0.00140775	0.00139278	0	3
0	0.0130745	0.00300145	0.00338926	0	4
0	0.0102223	0.0057924	0.00646778	0	3
0	0.117623	0.00309546	0.0172607	0	1
0	0.00491733	0.00471036	0.0033979	0	4
0	0.00745055	0.00140111	0.00138858	0	1
0	0.0686185	0.0027364	0.0045693	0	1
0	0.00295926	0.00132097	0.00124278	0	0
0	0.0341456	0.00229478	0.00530242	0	3
0	0.0244669	0.00179514	0.00230285	0	4
0	0.0167465	0.00319144	0.00267454	0	3
0	0.119128	0.00762551	0.0397738	0	1
0	0.164367	0.00361182	0.00969427	0	4
0	0.00680834	0.00494693	0.00347522	0	4
0	0.0398628	0.0335868	0.0366451	0	3
0	0.0357233	0.00188926	0.00245861	0	4
0	0.00391473	0.0024509	0.00305307	0	4
1	0.190261	0.173612	0.426342	0	2
0	0.00268483	0.206024	0.0836825	0	1
0	0.0050033	0.00223981	0.00240771	0	2
0	0.0201221	0.0015093	0.00337603	0	1
0	0.0283774	0.00467149	0.00631763	0	0
0	0.100765	0.00533242	0.00898956	0	3
0	0.00683691	0.00257073	0.00253422	0	4
0	0.00935835	0.00827721	0.00841852	0	2
0	0.00993163	0.00189281	0.00184865	0	1
0	0.0125217	0.00251052	0.00289635	0	1
0	0.0297521	0.00230742	0.00252047	0	4
0	0.00588213	0.0037639	0.00238455	0	2
0	0.0223197	0.00218736	0.00348107	0	2
0	0.0149188	0.00126336	0.00154585	0	0
0	0.0880333	0.00232786	0.00332277	0	0
0	0.0551013	0.00181974	0.0028582	0	0
0	0.00689426	0.00318643	0.00250057	0	3
0	0.00363709	0.00172716	0.00121961	0	3
0	0.0307446	0.00596223	0.00845254	0	3
0	0.0257413	0.00318207	0.00355615	0	2
0	0.0276689	0.00441684	0.00637294	0	3
0	0.0170644	0.00159356	0.00152626	0	0
0	0.0595929	0.0112678	0.0563735	0	2
0	0.0800689	0.00440313	0.00491485	0	4
0	0.0164519	0.00125522	0.00154319	0	1
0	0.00808208	0.00289623	0.00290535	0	2
0	0.00330763	0.00245804	0.00160844	0	2
0	0.0398258	0.0046712	0.0076829	0	4
0	0.0100089	0.00156022	0.00208381	0	1
0	0.0100032	0.00184185	0.002312	0	3
1	0.1442	0.859479	0.886456	0	1
0	0.00161886	0.00166349	0.00122234	0	4
0	0.0133721	0.00130719	0.00185645	0	3
0	0.0132446	0.0016534	0.00175221	0	3
0	0.00342827	0.0791434	0.0381349	0	0
0	0.00163234	0.0017336	0.00110139	0	1
0	0.0199102	0.00224327	0.00237929	0	0
0	0.168153	0.00214598	0.00523948	0	0
0	0.0280653	0.0124777	0.0205758	0	3
0	0.00702614	0.0104256	0.0120141	0	1
0	0.00587771	0.0113755	0.0111078	0	1
0	0.0166653	0.00181318	0.002919	0	2
0	0.0114708	0.00942632	0.00802267	0	4
0	0.0232971	0.00131133	0.00189337	0	3
0	0.01827	0.0015253	0.00186006	0	0
0	0.00525923	0.00145001	0.00129199	0	4
0	0.00776022	0.0014347	0.00173286	0	2
0	0.00655637	0.00141319	0.00130827	0	0
0	0.00671814	0.0029372	0.00270277	0	2
0	0.0107089	0.00337776	0.00472864	0	0
0	0.00936542	0.00980003	0.00809174	0	1
0	0.0101091	0.00132484	0.00165348	0	3
1	0.159742	0.179534	0.341792	0	0
0	0.115387	0.0879789	0.173021	0	4
0	0.00876025	0.00216196	0.00189959	0	1
0	0.00523279	0.00159382	0.00149161	0	2
0	0.0174419	0.0138608	0.0158874	0	2
0	0.00698522	0.00250344	0.0029977	0	4
0	0.00462154	0.00185961	0.00143915	0	4
0	0.0364468	0.00187183	0.00505375	0	0
0	0.00655121	0.00570861	0.00485371	0	1
0	0.0136471	0.00170698	0.00190344	0	2
0	0.00328847	0.00135955	0.00112131	0	3
0	0.0124328	0.0508176	0.0231632	0	4
0	0.0213873	0.00754402	0.0130409	0	4
0	0.0106674	0.00132295	0.00162294	0	2
0	0.0246253	0.0972811	0.0956137	0	4
0	0.0071005	0.00154981	0.00158633	0	0
0	0.00545271	0.00821978	0.0061062	0	1
0	0.00871723	0.0395933	0.0343148	0	0
0	0.00873626	0.0131142	0.00917601	0	4
1	0.0520863	0.0172229	0.0142551	0	4
0	0.00505046	0.00285948	0.00257803	0	0
0	0.0037892	0.0186334	0.00672756	0	0
0	0.00454662	0.00178483	0.00166434	0	2
0	0.0072904	0.00905536	0.00856433	0	4
0	0.00274934	0.00200451	0.0015091	0	3
0	0.00451102	0.00237686	0.00172223	0	3
0	0.00999647	0.00204065	0.00279109	0	0
0	0.00947293	0.0270004	0.0214595	0	4
0	0.00361277	0.0014612	0.00132614	0	1
0	0.0416492	0.0935369	0.109095	0	2
0	0.00238872	0.00127955	0.00114709	0	3
0	0.00268734	0.00138737	0.00132934	0	1
0	0.00317901	0.0017599	0.00173273	0	4
0	0.00767261	0.00132493	0.00121534	0	3
0	0.0321763	0.00444825	0.00529291	0	4
0	0.00756383	0.00173901	0.0018171	0	1
0	0.164267	0.0044787	0.0108316	0	4
0	0.0125651	0.00747881	0.00918551	0	2
0	0.0099095	0.00156982	0.00177886	0	3
0	0.00741198	0.00197822	0.00209072	0	4
0	0.00247775	0.0227957	0.0131714	0	1
0	0.0221732	0.00477262	0.0080005	0	3
0	0.00979598	0.00564405	0.00509101	0	3
0	0.00137427	0.00243286	0.00149494	0	1
0	0.00270367	0.00229324	0.00174482	0	1
0	0.0288518	0.0056213	0.00626273	0	2
0	0.0209826	0.0637648	0.0549565	0	3
0	0.00301722	0.00345806	0.0030888	0	1
0	0.0122936	0.00251456	0.00278768	0	3
0	0.0177229	0.0420477	0.0486578	0	4
0	0.00886103	0.00200537	0.00229657	0	3
0	0.0106645	0.00163562	0.00192633	0	3
0	0.0172318	0.00165082	0.0025875	0	0
0	0.0117697	0.0165888	0.00917435	0	2
0	0.0210445	0.00681115	0.00383715	0	3
0	0.00988809	0.00290941	0.00249678	0	2
0	0.0162302	0.0128111	0.0120105	0	4
0	0.031247	0.00243809	0.00510485	0	0
0	0.0612707	0.00189421	0.00501779	0	2
0	0.0330308	0.00237825	0.00249118	0	1
0	0.0052163	0.00150383	0.00133835	0	2
0	0.101253	0.00147115	0.00293753	0	3
0	0.025796	0.0018211	0.00278631	0	4
0	0.00407253	0.00135134	0.00144075	0	4
1	0.0941782	0.7832	0.839515	0	1
0	0.00323313	0.0075931	0.0051631	0	4
0	0.0161727	0.00232174	0.00210293	0	1
0	0.092586	0.00511645	0.0222996	0	1
0	0.0165207	0.0131508	0.0123263	0	0
0	0.010648	0.00380578	0.00288638	0	1
0	0.0191646	0.00196233	0.00400345	0	4
1	0.0918034	0.00321919	0.0053827	0	3
0	0.0123408	0.00187031	0.00239822	0	4
0	0.00649079	0.00146322	0.0019924	0	3
0	0.00210546	0.0144002	0.00398342	0	0
0	0.00591005	0.00926371	0.00845487	0	0
0	0.00377976	0.0122843	0.00401167	0	2
0	0.00165832	0.00257044	0.00123972	0	1
0	0.0299098	0.0770395	0.0495781	0	1
0	0.0285411	0.0545732	0.0889788	0	3
0	0.0133745	0.00205518	0.0028474	0	0
0	0.107155	0.00475191	0.0176521	0	3
0	0.00307406	0.00214869	0.00201642	0	3
0	0.00563555	0.00220522	0.00285994	0	3
0	0.0248511	0.00386295	0.0066964	0	2
0	0.00556912	0.00365771	0.00298527	0	2
0	0.00581116	0.00261534	0.00271002	0	1
0	0.00324797	0.00146209	0.00135604	0	4
0	0.0135689	0.00706014	0.00459613	0	1
0	0.185991	0.0244002	0.0844893	0	2
0	0.00496573	0.00907697	0.00617667	0	1
0	0.17625	0.00137203	0.00672942	0	2
0	0.0072298	0.00147298	0.00156595	0	4
0	0.00414694	0.00128122	0.00146738	0	3
0	0.00255604	0.00239137	0.00139638	0	0
0	0.00357899	0.00149357	0.00203876	0	1
0	0.00712678	0.00244494	0.00180105	0	4
0	0.0606086	0.00330633	0.00849312	0	2
0	0.00182951	0.0159816	0.00461282	0	4
0	0.00555688	0.00175909	0.00144841	0	3
0	0.0415278	0.00145073	0.00259362	0	0
0	0.00239099	0.00173054	0.00120667	0	2
0	0.00772454	0.0161677	0.0172126	0	0
0	0.0715775	0.00342518	0.0100357	0	1
0	0.0059506	0.00260222	0.00212755	0	4
1	0.104798	0.374696	0.581836	0	2
0	0.0150817	0.0247623	0.0285143	0	4
0	0.1912	0.00134485	0.003984	0	1
0	0.00349347	0.0675582	0.0259797	0	4
0	0.00500878	0.00155116	0.00168834	0	3
0	0.00734847	0.00421343	0.00486495	0	3
0	0.00471718	0.00172066	0.00143315	0	3
0	0.10952	0.00167658	0.00427531	0	4
0	0.0101263	0.00129353	0.00237912	0	4
0	0.0115957	0.00224623	0.00232707	0	3
0	0.00883042	0.0048258	0.00632169	0	1
0	0.00374334	0.00249644	0.00288381	0	0
0	0.0113711	0.00355825	0.00421073	0	1
0	0.00917025	0.00284012	0.00346625	0	3
0	0.00547164	0.00199975	0.00205093	0	1
0	0.00710346	0.0246895	0.014051	0	1
0	0.0373933	0.00869276	0.0140935	0	2
0	0.124009	0.00165872	0.00470002	0	2
0	0.00428714	0.00156926	0.00136136	0	1
0	0.0052636	0.00894291	0.00528757	0	4
0	0.0123704	0.00882479	0.00566369	0	0
0	0.0158624	0.00389947	0.00434187	0	4
0	0.106596	0.00149816	0.00476818	0	4
0	0.049701	0.00170251	0.00233366	0	0
0	0.0259481	0.0393949	0.0702748	0	1
0	0.00407126	0.00159797	0.00132269	0	3
0	0.00639141	0.0212087	0.00830787	0	1
0	0.00950637	0.0234843	0.0122074	0	4
0	0.00550151	0.0023134	0.00188081	0	3
0	0.0427001	0.00955255	0.0135116	0	3
0	0.0376084	0.00165775	0.00284571	0	0
0	0.00265993	0.00573182	0.00333092	0	1
0	0.0211405	0.00238602	0.00218723	0	1
0	0.0601714	0.00132193	0.00206356	0	0
0	0.0201523	0.00221536	0.00250885	0	0
0	0.0038286	0.001512	0.00112703	0	2
0	0.00750291	0.00173093	0.00151491	0	1
0	0.0318476	0.0125655	0.0133371	0	4
0	0.0970714	0.00521732	0.010106	0	3
0	0.00327636	0.00132306	0.00130824	0	4
0	0.0585348	0.00380135	0.0101059	0	2
0	0.0389209	0.00792252	0.0089772	0	0
0	0.0151035	0.0204997	0.0129994	0	4
0	0.0195438	0.00230558	0.00320699	0	3
0	0.0101984	0.00152194	0.00182287	0	0
0	0.0848744	0.0502643	0.140323	0	3
0	0.00172533	0.00153814	0.00119214	0	2
0	0.144974	0.00511192	0.0133474	0	2
0	0.0021388	0.00190533	0.00146677	0	2
0	0.00972464	0.00181495	0.00200393	0	1
0	0.0118093	0.0032164	0.00364213	0	3
0	0.0317672	0.222148	0.12751	0	1
0	0.161099	0.00244828	0.00793591	0	0
0	0.0219503	0.00129537	0.00144877	0	2
0	0.136762	0.0022549	0.00446871	0	2
0	0.106759	0.00228984	0.00692201	0	3
0	0.00150895	0.00143948	0.00100333	0	1
0	0.00495762	0.00237683	0.0026891	0	3
0	0.00254433	0.00164117	0.0012147	0	3
0	0.00426201	0.00459947	0.00239518	0	1
0	0.0160331	0.00159903	0.00290292	0	2
0	0.00866757	0.00243318	0.0020393	0	4
0	0.0167882	0.00132397	0.00129532	0	2
0	0.00674934	0.0024262	0.00166917	0	0
0	0.0728371	0.00358382	0.00608507	0	3
0	0.0187074	0.00157058	0.00219773	0	1
0	0.00680834	0.00313868	0.00184365	0	2
0	0.0109304	0.00513261	0.0041519	0	2
0	0.152761	0.0284767	0.224758	0	2
0	0.0208548	0.00162457	0.00237615	0	0
0	0.00791365	0.00547001	0.00323267	0	4
0	0.00280452	0.00200483	0.00205691	0	4
0	0.00428759	0.0013327	0.00120601	0	0
0	0.0242895	0.00240357	0.00206822	0	3
0	0.0262932	0.0125367	0.0300699	0	3
0	0.00320334	0.00140617	0.00132024	0	2
0	0.138717	0.00232255	0.00724172	0	0
0	0.0261955	0.0146967	0.0203468	0	1
0	0.0095053	0.00132388	0.00152268	0	0
0	0.00383476	0.00352794	0.00351149	0	2
1	0.0185944	0.293854	0.287873	0	1
0	0.0233351	0.00421078	0.00519021	0	1
0	0.0784536	0.00135805	0.00334806	0	2
0	0.00711901	0.00135006	0.00134637	0	3
0	0.00536123	0.00319275	0.00321651	0	3
0	0.00260799	0.00272267	0.00188467	0	3
0	0.00614309	0.00135542	0.0013597	0	3
0	0.0460471	0.0315847	0.0293149	0	2
0	0.0101383	0.00177123	0.00206993	0	2
0	0.0486506	0.00605561	0.00827676	0	4
0	0.00334915	0.00134393	0.00107241	0	4
0	0.288602	0.00878525	0.0492823	0	3
0	0.00480216	0.00379561	0.00311938	0	1
0	0.017436	0.0363931	0.0430235	0	1
0	0.0140722	0.0108353	0.0154608	0	4
0	0.00226138	0.00140782	0.00123683	0	2
0	0.00916041	0.00947891	0.0127464	0	0
0	0.00297378	0.00159516	0.00116284	0	2
0	0.045753	0.0425945	0.0400693	0	0
0	0.0262266	0.00138354	0.00188039	0	4
0	0.0752126	0.00461213	0.00706996	0	1
0	0.0179032	0.00480429	0.00980027	0	4
0	0.00591994	0.00222615	0.00176016	0	3
0	0.00797541	0.00250214	0.00199548	0	4
0	0.0622983	0.125178	0.086708	0	4
0	0.00182899	0.00127756	0.000984244	0	3
0	0.0379857	0.00154712	0.00187621	0	1
0	0.0434641	0.0288608	0.0307765	0	2
1	0.0992903	0.0223276	0.0313403	0	0
0	0.0111699	0.00655589	0.0043925	0	0
0	0.0236825	0.00441731	0.00856326	0	3
0	0.0166062	0.00703724	0.00768585	0	3
0	0.00524229	0.00211828	0.00200641	0	1
0	0.00656024	0.0606038	0.0297254	0	3
1	0.116794	0.0701777	0.0648018	0	0
0	0.004545	0.00336628	0.00185462	0	0
0	0.0453352	0.00127147	0.00221398	0	3
0	0.0199338	0.00216145	0.00356282	0	1
0	0.0525171	0.0169936	0.0208337	0	2
0	0.00903859	0.00244942	0.00251525	0	1
0	0.0389977	0.00145254	0.00220015	0	1
0	0.0026669	0.00470067	0.00294471	0	4
0	0.0221285	0.0119173	0.0150127	0	2
0	0.00891685	0.00166448	0.00168546	0	4
0	0.0262654	0.0177001	0.0150455	0	3
0	0.00855856	0.00250716	0.00312751	0	4
0	0.0241255	0.00468413	0.00703075	0	4
0	0.0413129	0.0124145	0.0267982	0	4
0	0.00359162	0.00377076	0.00256948	0	0
0	0.0389766	0.00145557	0.003559	0	1
0	0.0223393	0.00310164	0.00619273	0	3
0	0.00862451	0.00136846	0.00127617	0	3
0	0.00188304	0.00626472	0.0034221	0	2
0	0.0213532	0.0015196	0.00218231	0	2
0	0.0654416	0.00858156	0.0166109	0	3
0	0.0179516	0.00263961	0.00309816	0	0
0	0.0112715	0.00197093	0.0021549	0	3
0	0.00331563	0.00261845	0.00216942	0	4
0	0.0105722	0.00506901	0.0065288	0	2
0	0.0232294	0.00221932	0.00210032	0	0
0	0.024507	0.00221055	0.00341556	0	0
0	0.0192009	0.0166314	0.0119821	0	0
0	0.0255017	0.011819	0.0160952	0	1
0	0.00396386	0.0157927	0.0183509	0	0
0	0.0408628	0.00597057	0.00855711	0	2
0	0.0232269	0.00148001	0.00397435	0	2
0	0.00799476	0.00132931	0.00138534	0	0
0	0.00165808	0.00494151	0.00227433	0	3
0	0.00911862	0.00263604	0.00319625	0	1
0	0.0130526	0.00358852	0.00529565	0	1
0	0.00411421	0.00134324	0.0013872	0	3
0	0.00589825	0.00285043	0.002038	0	4
0	0.00608247	0.00230674	0.00224107	0	2
0	0.034847	0.00178673	0.00291256	0	1
0	0.048525	0.0391439	0.0458306	0	0
0	0.0714469	0.00433705	0.0125516	0	3
0	0.005877	0.00211372	0.00253119	0	1
0	0.0168436	0.00157017	0.00165016	0	3
0	0.242061	0.00403755	0.00823735	0	0
0	0.0865627	0.00197484	0.00512338	0	3
0	0.0218046	0.00214368	0.00286321	0	3
0	0.0125366	0.00315372	0.00249868	0	2
0	0.00455198	0.00176897	0.00180963	0	0
0	0.0625184	0.00230164	0.00442497	0	1
0	0.0103558	0.00213228	0.00181784	0	1
0	0.00773717	0.00455391	0.00645766	0	2
0	0.00467949	0.00144988	0.00137437	0	4
0	0.0840979	0.00193027	0.00461058	0	2
0	0.143942	0.00205504	0.00937095	0	3
0	0.00186939	0.00678736	0.00312755	0	1
0	0.016651	0.00164855	0.00280567	0	0
0	0.00512011	0.0113532	0.00728461	0	4
0	0.015092	0.00182047	0.00246748	0	0
0	0.0397024	0.811554	0.829326	0	3
0	0.00863263	0.0061561	0.00451566	0	3
0	0.0277856	0.00372031	0.00568807	0	4
0	0.00594317	0.00204066	0.00200672	0	1
0	0.0190696	0.00182383	0.00260528	0	3
0	0.00454811	0.00359779	0.00222526	0	0
0	0.00685238	0.00155106	0.00142815	0	4
0	0.00206741	0.00200201	0.00147794	0	0
0	0.00729259	0.0317371	0.0157291	0	3
0	0.0127482	0.00455413	0.00625052	0	4
0	0.0108581	0.016981	0.00841533	0	0
0	0.0034623	0.0165141	0.00384424	0	3
0	0.00541132	0.00217688	0.00195465	0	3
0	0.00187711	0.00145345	0.00120958	0	0
0	0.0182725	0.00486306	0.00491404	0	1
0	0.0282661	0.00972489	0.0179253	0	2
0	0.00383476	0.00136275	0.00128145	0	0
0	0.0382124	0.00478891	0.00585328	0	3
0	0.00914114	0.00195796	0.00260078	0	2
0	0.00758826	0.00152092	0.00128832	0	2
0	0.00552595	0.00225874	0.00205546	0	4
0	0.0825446	0.0319267	0.0564001	0	3
0	0.00559011	0.00131443	0.00143758	0	3
0	0.0103057	0.00266696	0.00237821	0	0
0	0.00445969	0.00183138	0.00155865	0	0
0	0.00342827	0.00161288	0.00147469	0	2
0	0.00566095	0.00218278	0.00150698	0	1
0	0.00324291	0.0172102	0.00936077	0	3
0	0.00730371	0.0145291	0.00949202	0	1
0	0.0117609	0.013214	0.0087964	0	1
0	0.0748475	0.00275251	0.00374648	0	4
0	0.023823	0.00173657	0.00260918	0	4
0	0.00224127	0.00214092	0.00133465	0	4
0	0.0180819	0.00895631	0.00644851	0	1
0	0.0104795	0.0023087	0.00249446	0	0
0	0.00475551	0.00648244	0.00293453	0	2
0	0.0396464	0.0844726	0.0818848	0	1
0	0.00418269	0.00209842	0.00150313	0	2
0	0.0156267	0.0298518	0.0298153	0	4
0	0.00295892	0.00168545	0.001262	0	1
1	0.00914545	0.143268	0.050421	0	3
0	0.0934004	0.00997517	0.0176986	0	4
0	0.00840708	0.00460578	0.00414035	0	2
0	0.0152897	0.00175238	0.00222314	0	1
0	0.00206935	0.0134163	0.00713858	0	2
0	0.0109068	0.00778164	0.00411337	0	0
0	0.0136787	0.00300167	0.00243834	0	3
0	0.0114869	0.00158082	0.00177045	0	0
0	0.00949422	0.00365811	0.00356	0	0
0	0.325282	0.0145013	0.0583326	0	2
0	0.00945704	0.00333901	0.00273149	0	3
0	0.0162835	0.00153767	0.00179717	0	1
0	0.00763258	0.00141365	0.00132844	0	0
0	0.0255336	0.00520591	0.00508101	0	2
0	0.02546	0.00186789	0.00433506	0	4
0	0.0167885	0.00388605	0.00377456	0	4
0	0.0226668	0.00344744	0.00920419	0	1
0	0.0163994	0.00211341	0.00276299	0	0
0	0.0108731	0.0037333	0.0035656	0	3
0	0.012779	0.00151482	0.00245989	0	1
0	0.00697601	0.00163702	0.00190081	0	1
0	0.00322413	0.00129425	0.00132077	0	3
0	0.0211354	0.00429346	0.00511691	0	3
0	0.0111221	0.00122531	0.00128115	0	2
0	0.0138115	0.00387763	0.0027585	0	0
0	0.0583098	0.00358605	0.00512333	0	1
0	0.0142382	0.00170189	0.00251754	0	4
0	0.016893	0.00144621	0.00266716	0	0
0	0.0160227	0.00636636	0.00847091	0	2
0	0.0510953	0.00361171	0.00457529	0	0
0	0.0212116	0.00219723	0.00289262	0	1
0	0.0518555	0.0027808	0.00751971	0	1
0	0.00406245	0.00169156	0.00131306	0	0
0	0.0180287	0.0155602	0.0207135	0	2
0	0.00216857	0.00228363	0.00171834	0	1
0	0.0784757	0.003962	0.0175961	0	4
1	0.00825226	0.0175774	0.0110576	0	0
0	0.00281487	0.00163425	0.00153907	0	1
0	0.0245752	0.0139333	0.0177836	0	3
0	0.00761883	0.00221429	0.00265901	0	2
0	0.00352746	0.00161887	0.00145989	0	4
0	0.00663827	0.006602	0.00443047	0	0
0	0.205024	0.00541188	0.0304634	0	0
0	0.00375789	0.00347943	0.0022546	0	1
0	0.0830068	0.00471275	0.00767589	0	2
0	0.132859	0.00234532	0.00518274	0	1
0	0.0113228	0.00150256	0.00181344	0	1
0	0.0114928	0.00495659	0.004297	0	4
0	0.02282	0.00123355	0.00165544	0	3
1	0.0437626	0.388726	0.451856	0	1
0	0.00533146	0.00419128	0.00298908	0	3
0	0.00573917	0.00418816	0.00263943	0	1
0	0.00816411	0.00152041	0.00146324	0	1
0	0.0127681	0.00177904	0.00266179	0	1
0	0.00927945	0.00363988	0.00569817	0	3
0	0.0108678	0.00183621	0.00158256	0	4
0	0.0116165	0.001334	0.00161596	0	1
0	0.0224622	0.00131705	0.00164825	0	0
0	0.0481073	0.00704587	0.0107945	0	4
0	0.0025411	0.00162908	0.00133038	0	3
0	0.00881026	0.00135417	0.0016921	0	2
0	0.00559657	0.00150385	0.00142682	0	3
0	0.276388	0.00456971	0.0133591	0	3
0	0.00638931	0.00200957	0.00159784	0	4
0	0.0103194	0.00130894	0.00208167	0	0
0	0.00720239	0.00183125	0.00172274	0	1
0	0.00933494	0.00249715	0.00293588	0	3
0	0.0185437	0.00182211	0.00232697	0	1
0	0.00497019	0.00220674	0.00182156	0	3
0	0.065114	0.00304542	0.00551861	0	2
0	0.00896862	0.0029071	0.00346387	0	4
0	0.0212101	0.00995355	0.010836	0	0
0	0.00593845	0.00262998	0.00196625	0	3
0	0.00848691	0.0857438	0.0352024	0	0
0	0.00533714	0.00314224	0.00314431	0	2
0	0.00409563	0.00493833	0.00243486	0	0
0	0.011516	0.00193206	0.00266441	0	2
0	0.00870249	0.0039425	0.00274904	0	1
0	0.00342827	0.00140047	0.00114051	0	1
0	0.00513278	0.00816166	0.00475277	0	3
0	0.0889786	0.0704952	0.114307	0	4
0	0.00548476	0.00391032	0.0031339	0	4
0	0.00922564	0.0457215	0.0207506	0	0
0	0.00637409	0.00465491	0.00347169	0	0
0	0.00829143	0.00196871	0.00288012	0	4
0	0.00199797	0.00425443	0.00142601	0	0
0	0.00671314	0.00353118	0.00310923	0	3
0	0.00266418	0.00168422	0.00116481	0	4
0	0.0362505	0.00182632	0.0028349	0	1
0	0.00417749	0.00780874	0.00470921	0	2
0	0.00400619	0.00139429	0.00124116	0	3
0	0.0462614	0.00509409	0.00663678	0	4
0	0.0160772	0.00145437	0.00192931	0	3
0	0.00233804	0.00302058	0.00180614	0	2
0	0.0802502	0.013491	0.0258953	0	0
0	0.0118072	0.046691	0.0239687	0	1
0	0.0546384	0.00527092	0.00843701	0	1
0	0.0112526	0.00787582	0.011129	0	3
0	0.00406896	0.00150319	0.00119061	0	0
0	0.0691975	0.0164806	0.0336372	0	3
0	0.00396423	0.0100481	0.00788776	0	4
0	0.00287204	0.0405064	0.0453113	0	0
0	0.0104374	0.0159863	0.0123215	0	1
0	0.09505	0.00192808	0.00461637	0	2
0	0.0747684	0.0582858	0.13457	0	4
0	0.00342827	0.00159848	0.00133212	0	0
0	0.0152887	0.0016155	0.00153651	0	4
0	0.10535	0.0134919	0.0317082	0	0
0	0.00378186	0.00140105	0.00124887	0	1
0	0.00556473	0.00158306	0.00164467	0	1
0	0.00215032	0.0278481	0.00905997	0	2
0	0.00459062	0.00129418	0.00123778	0	3
0	0.0103376	0.00284757	0.0034189	0	2
0	0.00795995	0.0127968	0.00562654	0	2
1	0.0197744	0.655733	0.532033	0	3
0	0.0123894	0.00861176	0.00533165	0	4
0	0.0104901	0.00235389	0.00267486	0	4
0	0.00513149	0.00252074	0.00346466	0	3
0	0.0132513	0.0032776	0.00482356	0	1
0	0.00506905	0.00219047	0.00208068	0	4
0	0.0032163	0.00390896	0.00245169	0	3
0	0.00802665	0.0179004	0.00956742	0	2
0	0.0393953	0.00139878	0.00207539	0	3
1	0.267194	0.881903	0.928321	0	0
0	0.0809413	0.00659971	0.0127861	0	4
0	0.0604059	0.00157769	0.00355171	0	3
0	0.0314922	0.00307041	0.00509406	0	1
0	0.00317594	0.00623291	0.00275923	0	0
0	0.00552742	0.00281103	0.00227806	0	1
0	0.0272851	0.0028872	0.00283282	0	4
0	0.00894113	0.00276892	0.00317874	0	2
0	0.00603314	0.00253886	0.00256252	0	2
0	0.00556629	0.00276609	0.00216605	0	0
0	0.0117697	0.001839	0.00166814	0	2
0	0.00280137	0.00715607	0.00402047	0	4
1	0.0871423	0.362497	0.388745	0	2
0	0.00745256	0.00265928	0.00255812	0	3
0	0.00675539	0.00209937	0.00209629	0	4
0	0.0117167	0.011768	0.0110288	0	2
0	0.176704	0.0174697	0.0697305	0	2
0	0.0163995	0.00192367	0.00206894	0	1
0	0.0257493	0.00540544	0.00934946	0	1
0	0.0157854	0.00518917	0.00585122	0	2
0	0.00411641	0.00167213	0.00123705	0	3
0	0.0257642	0.00224007	0.00489703	0	0
0	0.0171896	0.105863	0.0580245	0	2
0	0.0199933	0.00632042	0.00840614	0	3
0	0.00421669	0.00210233	0.00157894	0	3
0	0.00379167	0.00185242	0.00128258	0	2
0	0.0152039	0.00647816	0.00624192	0	0
0	0.0614769	0.00134565	0.00291533	0	2
0	0.00946519	0.00146419	0.00190004	0	2
0	0.0246132	0.00288992	0.00336141	0	1
0	0.00271008	0.00313123	0.00162176	0	4
0	0.0120668	0.0035806	0.00464114	0	4
0	0.00547105	0.00694248	0.00798565	0	1
0	0.0354098	0.510894	0.408671	0	1
0	0.0213427	0.00414649	0.00396327	0	3
0	0.0104184	0.00215945	0.0020903	0	0
0	0.0108123	0.00225036	0.00222745	0	2
0	0.00181565	0.00176566	0.00125406	0	0
0	0.196091	0.00227629	0.00879535	0	4
0	0.0351266	0.00798566	0.00910517	0	1
0	0.00346905	0.00141333	0.00143739	0	4
0	0.00600161	0.00226804	0.00163167	0	4
0	0.0314478	0.00296841	0.00391391	0	1
0	0.0737536	0.00425629	0.00652836	0	1
0	0.00402564	0.00140527	0.00120982	0	4
0	0.00286864	0.00809565	0.00552798	0	0
0	0.00975641	0.0127307	0.00475114	0	4
0	0.00546409	0.00184721	0.00202202	0	3
0	0.0434495	0.43162	0.472406	0	0
0	0.018716	0.00407725	0.00296177	0	0
0	0.0235884	0.00254648	0.00361153	0	1
0	0.018236	0.0185462	0.016917	0	4
0	0.00832543	0.00214365	0.00180062	0	1
0	0.00640245	0.00189855	0.00265206	0	2
0	0.00544693	0.00146635	0.00157219	0	1
0	0.0102438	0.00144789	0.00198187	0	4
0	0.010978	0.00791511	0.00519911	0	4
0	0.0148628	0.0056615	0.006563	0	1
0	0.0731476	0.0901846	0.0734104	0	1
0	0.00430488	0.00177779	0.00170346	0	1
0	0.00291409	0.00197487	0.00140955	0	0
0	0.201222	0.188988	0.379062	0	3
0	0.0376482	0.00844859	0.0112139	0	0
0	0.00366223	0.286687	0.0346858	0	3
0	0.00367546	0.00587307	0.0034599	0	1
0	0.022745	0.014518	0.021372	0	3
0	0.0031671	0.00251766	0.00204749	0	4
0	0.0142249	0.0275138	0.0135099	0	3
0	0.00999984	0.00140187	0.001433	0	3
0	0.0660304	0.0209856	0.032082	0	0
0	0.0113819	0.00212177	0.00186966	0	0
0	0.0112763	0.00362281	0.00293741	0	2
0	0.0585038	0.00144379	0.00343499	0	3
0	0.135591	0.00279205	0.00897415	0	0
0	0.0270167	0.00138993	0.00307822	0	3
0	0.193841	0.0455279	0.120475	0	3
0	0.00417749	0.004606	0.00268681	0	2
0	0.010606	0.0255432	0.0115111	0	2
0	0.00785419	0.00880988	0.00565737	0	2
0	0.0113318	0.00258228	0.0021595	0	4
0	0.0244967	0.00153203	0.00201307	0	1
0	0.00208217	0.00972286	0.00678165	0	2
0	0.00529993	0.00149112	0.00158289	0	3
0	0.027379	0.00142763	0.002705	0	3
0	0.0148242	0.00674763	0.00900605	0	2
0	0.0145246	0.153644	0.0820669	0	0
0	0.02067	0.00421767	0.004647	0	4
0	0.0146052	0.00494833	0.00349073	0	3
0	0.0824407	0.0018162	0.00261287	0	0
0	0.0953108	0.00140891	0.00339575	0	4
0	0.00511148	0.00183956	0.00190123	0	3
1	0.0938632	0.070441	0.154036	0	1
0	0.0162343	0.0146853	0.0251246	0	2
0	0.00688713	0.00228169	0.0017809	0	0
0	0.0338386	0.00594219	0.010068	0	0
0	0.00264716	0.0030576	0.00161478	0	0
0	0.00467399	0.03087	0.0070325	0	2
0	0.00741718	0.0440758	0.0212901	0	1
0	0.00214857	0.00147529	0.00119966	0	3
0	0.0147421	0.00382252	0.00342779	0	4
0	0.00399371	0.00595563	0.0031616	0	2
1	0.0403805	0.0152412	0.0322809	0	2
0	0.00517616	0.00427088	0.00560898	0	1
0	0.031255	0.00228048	0.00429724	0	4
0	0.0389771	0.167548	0.0933195	0	0
0	0.00231047	0.0433686	0.00841637	0	0
0	0.00626282	0.00897424	0.00737301	0	1
0	0.00734399	0.00139401	0.00146596	0	0
0	0.0980331	0.0954022	0.307953	0	3
0	0.0266558	0.00318524	0.00287863	0	3
0	0.0692289	0.00180334	0.00291441	0	3
0	0.0567765	0.017271	0.0256859	0	0
0	0.00775606	0.00141188	0.00176333	0	2
0	0.0304437	0.0036094	0.00762838	0	1
0	0.0164897	0.0120096	0.0105088	0	4
0	0.0137451	0.00370613	0.00296612	0	3
0	0.00681426	0.00144433	0.00155904	0	0
0	0.0514489	0.00350455	0.00634049	0	2
0	0.0114368	0.00162045	0.00140404	0	1
0	0.0156282	0.0137369	0.0235063	0	0
0	0.00640656	0.00200651	0.00222415	0	0
0	0.01826	0.00146789	0.00230916	0	3
0	0.0151791	0.00158414	0.00274	0	1
0	0.0292819	0.00282922	0.004254	0	4
0	0.00554263	0.00139004	0.00155849	0	1
0	0.0673334	0.00168779	0.00358513	0	4
0	0.017399	0.00341125	0.00462831	0	1
0	0.00608201	0.00130954	0.00132486	0	3
0	0.0962404	0.00132826	0.00279084	0	0
0	0.00289284	0.00324448	0.0020058	0	2
0	0.00446459	0.0166712	0.00878881	0	3
0	0.00401015	0.00178325	0.00130514	0	1
0	0.012589	0.00280838	0.00301206	0	0
0	0.0401147	0.00405285	0.00529321	0	4
0	0.0105645	0.00844163	0.00788923	0	2
0	0.00388674	0.0354889	0.00877048	0	1
0	0.036669	0.137702	0.0893026	0	4
0	0.00653043	0.00139954	0.00158134	0	1
0	0.0176645	0.00547459	0.00586845	0	3
0	0.0316023	0.0519982	0.0422897	0	4
0	0.0110313	0.00320789	0.00405717	0	2
0	0.0131033	0.00470053	0.00342087	0	1
0	0.00741635	0.00236362	0.00232316	0	2
0	0.00750712	0.00141061	0.00198352	0	4
0	0.0076175	0.0130934	0.00950724	0	0
0	0.0130943	0.00261906	0.00275739	0	3
0	0.0046076	0.00249519	0.00241809	0	2
0	0.00741816	0.00143515	0.00184898	0	4
0	0.00519919	0.00308929	0.00178567	0	3
0	0.00199452	0.00462552	0.0019658	0	4
0	0.0654611	0.00332985	0.0051395	0	3
0	0.0148181	0.00205244	0.00174646	0	2
0	0.0106691	0.00179468	0.00174294	0	1
0	0.0117066	0.0035129	0.00179054	0	3
0	0.00665682	0.00258541	0.00238295	0	1
0	0.00257228	0.00177973	0.00137879	0	1
0	0.0043888	0.00158641	0.00128718	0	1
0	0.0103365	0.0762481	0.0266806	0	2
0	0.014342	0.0544538	0.0282227	0	1
0	0.00418741	0.00138537	0.00132537	0	1
0	0.101305	0.012825	0.0348766	0	1
0	0.00711965	0.00366925	0.00343838	0	3
0	0.0056546	0.00158608	0.00130641	0	3
0	0.00462265	0.00143007	0.00141964	0	4
0	0.0403106	0.00541724	0.00951347	0	2
0	0.0368932	0.00178907	0.002451	0	0
0	0.0140394	0.00305946	0.00423017	0	2
0	0.0038282	0.00158678	0.00135609	0	3
0	0.0105164	0.00126499	0.00173684	0	4
0	0.00921617	0.00624562	0.00675715	0	3
0	0.023988	0.00194806	0.00314181	0	4
0	0.00946804	0.0807316	0.0351352	0	2
0	0.0427342	0.00749108	0.0103933	0	3
0	0.00695221	0.00218699	0.00272383	0	4
0	0.00656012	0.00164489	0.00152871	0	2
0	0.0105488	0.00161861	0.00220806	0	3
0	0.00622299	0.00214748	0.00184866	0	4
0	0.00285094	0.00324794	0.00242064	0	0
0	0.00628409	0.00136477	0.00125218	0	4
0	0.00855685	0.013998	0.00871799	0	2
0	0.0207645	0.00336012	0.0032373	0	1
0	0.0271947	0.00487172	0.00612363	0	3
0	0.0311284	0.00783397	0.0118089	0	3
0	0.00254028	0.00580319	0.00386008	0	2
0	0.0074774	0.0105523	0.00765199	0	4
0	0.0780019	0.0188567	0.0383532	0	0
0	0.00279698	0.00135165	0.00120403	0	1
0	0.0772889	0.00246497	0.00725436	0	0
0	0.0548469	0.0618573	0.0935827	0	4
0	0.00383418	0.00360162	0.00273126	0	4
0	0.00870739	0.00184278	0.00179673	0	1
0	0.00929336	0.00239673	0.00218448	0	1
0	0.00550234	0.00210045	0.00192067	0	4
0	0.00949442	0.00338194	0.00362509	0	4
0	0.0314836	0.00231884	0.00355686	0	0
0	0.00860336	0.00428889	0.00266814	0	3
0	0.00362947	0.00234675	0.0020049	0	0
0	0.0150186	0.00243877	0.00226745	0	3
0	0.137533	0.00248667	0.00644723	0	3
0	0.00580084	0.00364419	0.00320513	0	0
0	0.0044766	0.00166949	0.00126114	0	1
0	0.0944273	0.0247429	0.0593379	0	3
0	0.0458789	0.00938127	0.017077	0	4
0	0.00374189	0.00154252	0.00129228	0	3
0	0.00872564	0.00184314	0.00162939	0	4
0	0.00446266	0.00289354	0.00223855	0	4
0	0.00199828	0.00372494	0.00198224	0	2
0	0.0671155	0.00621223	0.0186557	0	1
0	0.0572498	0.00159662	0.00305197	0	2
0	0.00185805	0.00311691	0.00152914	0	4
0	0.00575309	0.00215833	0.00212379	0	4
0	0.00259918	0.00250453	0.00168117	0	0
0	0.00554449	0.00136998	0.00150788	0	1
0	0.0741212	0.00190731	0.0043767	0	4
0	0.0231088	0.00613583	0.00673436	0	4
1	0.0895047	0.593001	0.703711	0	0
0	0.00145307	0.00176768	0.00129715	0	2
0	0.0986413	0.0068605	0.0256397	0	1
0	0.0100682	0.00272581	0.00285315	0	3
0	0.0059621	0.00155702	0.0014516	0	2
0	0.0365457	0.00907458	0.00813728	0	4
0	0.00667142	0.0017137	0.00226036	0	3
0	0.0325156	0.00290918	0.00423912	0	3
0	0.0877165	0.00323166	0.00732126	0	0
0	0.00200487	0.00715137	0.0043458	0	4
0	0.10507	0.00208916	0.00469061	0	3
0	0.00334459	0.0197284	0.00994433	0	2
0	0.002772	0.00132411	0.00115571	0	3
0	0.0811882	0.00363604	0.0243119	0	1
0	0.157979	0.00532694	0.0106413	0	1
0	0.00351135	0.00147714	0.00156955	0	4
0	0.00337473	0.00495074	0.00236665	0	0
0	0.0484556	0.00125156	0.00245751	0	0
0	0.012954	0.00224146	0.00299799	0	0
0	0.0206284	0.00204539	0.00231811	0	3
0	0.00487254	0.0028377	0.00343122	0	1
0	0.0148091	0.00581411	0.00347454	0	4
0	0.019057	0.00168439	0.00343816	0	3
0	0.0121797	0.034127	0.0260297	0	3
0	0.00450919	0.00177366	0.00170787	0	1
0	0.0172172	0.00224953	0.00374414	0	4
0	0.00865081	0.00168218	0.00220639	0	4
0	0.0021166	0.00554106	0.00274995	0	4
0	0.00223117	0.00125976	0.000985635	0	4
0	0.00625328	0.00164444	0.00149713	0	2
0	0.00630379	0.26528	0.100864	0	3
0	0.00487254	0.00150376	0.00159638	0	1
0	0.00851666	0.00144356	0.00139599	0	3
0	0.0142083	0.00348094	0.00310121	0	1
0	0.0054089	0.00217166	0.00243376	0	0
0	0.0242281	0.00151242	0.00190273	0	3
0	0.0302947	0.00338948	0.00785581	0	0
0	0.00409984	0.00214559	0.00168179	0	2
0	0.0033243	0.00298904	0.00226349	0	0
0	0.0148078	0.00302153	0.00239227	0	2
0	0.00273507	0.00224851	0.00210062	0	1
0	0.00262536	0.00182868	0.0013546	0	2
0	0.00533346	0.00198138	0.00208114	0	1
0	0.0191308	0.0037194	0.00376021	0	4
0	0.00396164	0.00216596	0.00151735	0	3
1	0.040026	0.0153976	0.0677743	0	2
0	0.121315	0.00313121	0.00867141	0	4
0	0.0277493	0.00422308	0.00586666	0	2
0	0.0103327	0.0016935	0.00206551	0	1
0	0.17083	0.00594263	0.0145836	0	2
0	0.0247103	0.00147457	0.00204938	0	1
0	0.00967461	0.00160234	0.00157488	0	4
0	0.0206498	0.00185524	0.00356881	0	3
0	0.105952	0.099525	0.143245	0	1
0	0.0117411	0.0141057	0.0218389	0	3
0	0.00645187	0.00643866	0.0049416	0	4
0	0.0196506	0.00157922	0.00202832	0	0
0	0.0715821	0.00249338	0.00880558	0	4
0	0.0208938	0.00161322	0.00244816	0	1
0	0.0123242	0.00267051	0.00517021	0	1
0	0.00298868	0.00186666	0.00138342	0	2
0	0.00337862	0.00476308	0.00336743	0	4
0	0.00236939	0.00196	0.00138482	0	2
0	0.00276717	0.0248209	0.0186969	0	4
0	0.0441709	0.00398241	0.00684754	0	4
0	0.033595	0.00199604	0.00389433	0	0
0	0.132577	0.00451653	0.00991887	0	3
0	0.0222991	0.00954258	0.0104685	0	0
0	0.0324524	0.00211469	0.00233684	0	3
0	0.00630681	0.00194865	0.00186688	0	2
0	0.00784104	0.0238619	0.0120775	0	3
0	0.00286157	0.00288735	0.00144585	0	0
0	0.00399341	0.0126834	0.0049408	0	2
0	0.0680696	0.00247666	0.00413885	0	0
0	0.00608201	0.00157096	0.00147964	0	3
0	0.00649765	0.00148279	0.00156212	0	1
0	0.0278637	0.0028988	0.00656013	0	3
0	0.00346527	0.0113013	0.00915399	0	2
0	0.0581433	0.00148414	0.00325749	0	1
0	0.0345472	0.0110256	0.0291459	0	1
0	0.0150283	0.005812	0.00627581	0	0
0	0.00705866	0.00331177	0.00277727	0	2
0	0.0998561	0.00233863	0.00584956	0	4
0	0.0110052	0.0261803	0.0132882	0	2
0	0.0466821	0.00142516	0.00239685	0	1
0	0.0346854	0.0053252	0.00576175	0	4
0	0.00408764	0.00138863	0.00125021	0	3
0	0.0295759	0.0225272	0.0231923	0	3
0	0.00237056	0.0030778	0.00213987	0	3
0	0.0111731	0.00127729	0.00133316	0	4
0	0.00499828	0.00223479	0.00238962	0	2
0	0.0176168	0.0313257	0.0264001	0	1
0	0.0093548	0.0012421	0.00148085	0	3
0	0.00387792	0.00139366	0.00131907	0	1
0	0.00895307	0.00167072	0.00206176	0	1
0	0.0116554	0.00888211	0.00902893	0	4
0	0.0047431	0.00219422	0.00198257	0	2
0	0.00929238	0.00456259	0.00520929	0	0
0	0.0288331	0.0606995	0.0611191	0	2
0	0.0252468	0.00236169	0.00386226	0	2
0	0.0280673	0.0107031	0.0178326	0	3
0	0.00814199	0.008211	0.00528093	0	4
0	0.0506822	0.00172788	0.00289152	0	0
0	0.00254845	0.0013228	0.00111866	0	2
0	0.191997	0.0939878	0.217994	0	0
0	0.0342856	0.0181271	0.0242381	0	2
0	0.0201024	0.00222793	0.00374975	0	4
0	0.0218324	0.00367191	0.00371609	0	1
0	0.00305008	0.00231815	0.00142108	0	3
0	0.0059914	0.00150031	0.00132628	0	0
0	0.025291	0.0269665	0.0144862	0	1
0	0.00293104	0.00159172	0.00130843	0	4
0	0.0592774	0.00661412	0.00908116	0	1
0	0.0590717	0.607393	0.576878	0	4
0	0.00365357	0.00199046	0.00141438	0	0
0	0.0426601	0.0376879	0.0325873	0	0
0	0.021201	0.00205709	0.00357049	0	4
0	0.0092727	0.00836465	0.00706868	0	0
0	0.0170222	0.00314681	0.00314548	0	4
0	0.0135837	0.00146296	0.00141342	0	4
0	0.00375322	0.00150491	0.00118662	0	4
0	0.06791	0.00215237	0.00490254	0	3
0	0.0102706	0.00190249	0.0021336	0	4
0	0.00488817	0.00142033	0.00122362	0	2
0	0.0502431	0.00718449	0.00907069	0	4
0	0.00962172	0.00130625	0.00144686	0	3
0	0.17004	0.00199512	0.00620275	0	4
0	0.00657959	0.00146146	0.00146664	0	0
0	0.00399045	0.0013045	0.00116361	0	4
0	0.0327674	0.00335487	0.00583943	0	4
0	0.0116713	0.0623295	0.0428445	0	3
0	0.00260304	0.00229152	0.00172121	0	0
0	0.00218864	0.00146391	0.00136434	0	1
0	0.0525169	0.0254219	0.0294205	0	2
0	0.0929417	0.0295394	0.0560278	0	0
0	0.0151034	0.00642086	0.01662	0	4
0	0.00328278	0.00384881	0.0019883	0	4
0	0.0703831	0.00132875	0.00245294	0	4
0	0.00226446	0.00384776	0.00259764	0	4
0	0.00633592	0.0368	0.0110817	0	1
0	0.0798511	0.0437556	0.0583828	0	4
0	0.0045176	0.00121289	0.00113694	0	4
0	0.0332729	0.0111656	0.0229505	0	0
0	0.0914842	0.0872227	0.126423	0	3
0	0.0274201	0.00173913	0.00358222	0	3
0	0.00627539	0.0585785	0.0153788	0	0
0	0.0152887	0.430231	0.336898	0	3
0	0.262609	0.0177794	0.108512	0	3
0	0.0127356	0.00258827	0.00273754	0	3
0	0.00418344	0.00141877	0.00131908	0	3
0	0.00338964	0.002204	0.00198915	0	1
0	0.288933	0.00463263	0.0170902	0	0
0	0.0163429	0.00166709	0.00481657	0	3
0	0.0119876	0.00156158	0.00160228	0	2
0	0.027379	0.039698	0.033698	0	2
1	0.185862	0.601149	0.79858	0	1
0	0.0171961	0.00273948	0.00388624	0	2
1	0.0474274	0.00987565	0.022702	0	0
0	0.0507765	0.00144888	0.00208846	0	0
0	0.117762	0.00347012	0.0083136	0	2
0	0.00350358	0.00145902	0.0013636	0	4
0	0.00552253	0.00147247	0.00134357	0	4
0	0.00396423	0.00180713	0.00148853	0	2
0	0.0804769	0.00234969	0.00441026	0	3
0	0.00928771	0.00664613	0.00643309	0	2
0	0.00462265	0.00131945	0.00130786	0	4
0	0.0101525	0.00240697	0.00200233	0	3
0	0.00505139	0.00679545	0.00410031	0	3
0	0.0354615	0.00201322	0.00208154	0	1
0	0.00623885	0.00694858	0.00529179	0	0
0	0.0122062	0.00607976	0.00533871	0	3
0	0.00246309	0.00130732	0.00129196	0	0
0	0.00222949	0.0024605	0.00234511	0	1
0	0.0287451	0.0331101	0.0291583	0	4
0	0.0060175	0.00146224	0.00180379	0	3
0	0.111834	0.0015393	0.00504787	0	0
0	0.0128847	0.0014823	0.00229973	0	2
0	0.102684	0.00222043	0.0042945	0	3
0	0.00388358	0.00136248	0.00174341	0	2
0	0.00168585	0.00302987	0.00156369	0	2
0	0.00730038	0.0110836	0.0130566	0	2
0	0.00450741	0.00204463	0.00268263	0	1
0	0.13138	0.0153356	0.0880067	0	1
0	0.00698719	0.00296909	0.00360686	0	0
0	0.0301843	0.00439995	0.0102804	0	0
0	0.0427977	0.0210793	0.0398484	0	1
0	0.0114509	0.0109638	0.00741544	0	4
0	0.011195	0.00335596	0.00260411	0	4
0	0.00301019	0.00151958	0.0012126	0	0
0	0.0744272	0.00261997	0.00488305	0	2
0	0.00813128	0.00362151	0.00263899	0	0
0	0.0152334	0.117378	0.136971	0	1
0	0.0916298	0.00581343	0.0106346	0	3
0	0.00622407	0.00286481	0.00254858	0	3
0	0.00291901	0.00133585	0.00137077	0	3
0	0.00731318	0.0449321	0.0176963	0	4
0	0.0146878	0.00575989	0.00561143	0	2
0	0.010266	0.0144076	0.0111147	0	0
0	0.0323422	0.00162484	0.00234854	0	3
0	0.0112416	0.0349018	0.016914	0	2
0	0.00348946	0.00230963	0.00212311	0	0
0	0.0720918	0.00383161	0.00615746	0	1
0	0.00265136	0.00180332	0.00154325	0	4
0	0.0171586	0.00900986	0.0118965	0	1
0	0.00864746	0.00453111	0.004213	0	4
0	0.0141202	0.00199744	0.00229049	0	2
0	0.00541995	0.00147958	0.00158351	0	3
0	0.00253007	0.00239177	0.00200602	0	4
0	0.010981	0.00458895	0.00581675	0	0
0	0.00636079	0.00165021	0.00197917	0	4
0	0.00303862	0.00195752	0.00167288	0	1
0	0.0286082	0.00171004	0.00388027	0	2
0	0.00153295	0.00683288	0.00244695	0	4
0	0.00283074	0.00235339	0.00224595	0	2
0	0.00311202	0.00172447	0.00117982	0	4
0	0.0207062	0.00224586	0.0026237	0	0
0	0.003967	0.00119156	0.00134254	0	1
0	0.0132132	0.00278149	0.00480682	0	4
0	0.00170693	0.00183051	0.00140686	0	4
0	0.015579	0.0235484	0.0150194	0	3
0	0.0362902	0.00263836	0.00417415	0	1
0	0.0032909	0.00582386	0.00318366	0	3
0	0.00775026	0.00147857	0.0013492	0	0
0	0.00440019	0.00647979	0.00565006	0	4
0	0.110819	0.0176294	0.0500553	0	2
0	0.0053784	0.00257075	0.00219215	0	3
0	0.010644	0.00221843	0.00253724	0	2
0	0.00766543	0.002696	0.00224261	0	4
0	0.00235948	0.00587388	0.00328612	0	1
0	0.0356091	0.00384159	0.00654272	0	0
0	0.00471718	0.00147515	0.001303	0	1
0	0.0144486	0.00225176	0.00276309	0	2
0	0.00647591	0.0041338	0.00291617	0	2
0	0.00348547	0.00176311	0.00167489	0	3
0	0.00690109	0.00127338	0.00151512	0	1
0	0.00432974	0.00244153	0.00198358	0	1
0	0.00300882	0.0018143	0.00177866	0	4
0	0.0602639	0.0370197	0.0469324	0	2
0	0.0107121	0.0015738	0.00146569	0	3
0	0.0027803	0.00409655	0.00200699	0	1
0	0.00342827	0.0100168	0.0102611	0	2
0	0.00809125	0.00423978	0.00438734	0	3
0	0.00260304	0.0730771	0.0214165	0	2
0	0.00622951	0.00504092	0.00322918	0	3
0	0.00407838	0.00122839	0.00127101	0	3
0	0.00289061	0.00262332	0.00194431	0	0
0	0.0567388	0.0202059	0.0289387	0	1
0	0.00338817	0.00154032	0.00142156	0	4
0	0.0161518	0.00270698	0.00321406	0	4
0	0.00682071	0.00137119	0.00130391	0	4
0	0.032488	0.0118462	0.0163015	0	2
0	0.0550067	0.00320292	0.00579017	0	0
1	0.135828	0.00770672	0.0193431	0	3
0	0.00386078	0.00121071	0.00125189	0	0
0	0.0346292	0.00289322	0.00306661	0	4
0	0.011835	0.00711123	0.00502142	0	4
0	0.00531566	0.00124059	0.00127432	0	3
1	0.0533386	0.477776	0.289772	0	4
0	0.0102215	0.0113506	0.0056784	0	4
0	0.0113496	0.00174938	0.0026842	0	3
0	0.0424401	0.00129779	0.00236352	0	1
0	0.00241136	0.00190148	0.00156357	0	4
0	0.0586868	0.00368644	0.00525729	0	3
0	0.00326868	0.00120557	0.00113934	0	1
0	0.091809	0.0279129	0.0726829	0	0
0	0.0102772	0.00465354	0.00293903	0	3
0	0.0297358	0.00326264	0.00418127	0	0
0	0.132658	0.0170313	0.0347839	0	4
0	0.00277601	0.00206756	0.0016521	0	0
0	0.00306536	0.0091947	0.00423193	0	0
0	0.0370757	0.00763035	0.00751012	0	0
0	0.0191413	0.00411344	0.00523441	0	4
0	0.187408	0.0486865	0.173868	0	2
0	0.00781207	0.00271964	0.00299865	0	3
0	0.0106112	0.00501017	0.00351696	0	1
0	0.00299391	0.00185473	0.00133451	0	2
0	0.00221793	0.00164458	0.00153561	0	4
0	0.189003	0.00264301	0.015573	0	4
0	0.00908075	0.00273341	0.00183955	0	0
0	0.00893642	0.00270622	0.00248511	0	2
1	0.0409116	0.484234	0.583896	0	4
0	0.0133346	0.00333002	0.00707433	0	4
0	0.0261808	0.00176816	0.00192145	0	1
0	0.0828521	0.0538768	0.109501	0	1
0	0.00481979	0.00196867	0.00161341	0	2
0	0.0612162	0.0755693	0.122798	0	0
0	0.00359993	0.00131149	0.00126119	0	3
0	0.00991354	0.00131501	0.00212619	0	4
0	0.00194704	0.00271529	0.00116025	0	2
0	0.0344778	0.00278231	0.00340434	0	2
0	0.0294219	0.00191615	0.00325762	0	1
1	0.214046	0.0353376	0.116269	0	3
0	0.046655	0.0341065	0.0316462	0	1
0	0.00295153	0.00162028	0.00141372	0	4
0	0.00684313	0.0021889	0.00246933	0	2
0	0.0101005	0.00155467	0.00192111	0	2
0	0.00385485	0.0014117	0.00125441	0	4
0	0.00533722	0.0016511	0.00159153	0	0
0	0.0100184	0.0042877	0.00336488	0	1
0	0.0121992	0.00504472	0.00589545	0	4
0	0.0249971	0.0322831	0.0245987	0	1
0	0.00741228	0.00174825	0.00188663	0	3
0	0.00330696	0.00167941	0.00143231	0	2
0	0.0146004	0.0149962	0.0102688	0	4
0	0.0268968	0.00235882	0.00184273	0	0
0	0.0440767	0.00174771	0.0036367	0	3
0	0.00355118	0.00144237	0.00111322	0	1
0	0.0274804	0.00202678	0.00333498	0	2
0	0.0206194	0.00161457	0.00251294	0	4
0	0.00996085	0.0013615	0.00177717	0	3
0	0.0245929	0.0590837	0.0641981	0	4
0	0.00352712	0.0050248	0.00319555	0	0
0	0.00420628	0.00259979	0.00224179	0	0
0	0.0671155	0.00195764	0.00326793	0	0
0	0.00379207	0.0167129	0.0107264	0	4
0	0.00516941	0.0034482	0.00304403	0	4
0	0.00209569	0.00139608	0.00100478	0	2
0	0.0130589	0.00161618	0.00248412	0	0
0	0.00407253	0.00234184	0.0017333	0	0
0	0.00229883	0.00165431	0.00121529	0	4
0	0.0557868	0.0375387	0.0346583	0	4
0	0.010832	0.00173785	0.00185632	0	0
0	0.02993	0.00191961	0.00312088	0	0
0	0.0771185	0.00383739	0.0147452	0	2
0	0.0578789	0.0343797	0.0316417	0	4
0	0.02288	0.00298827	0.00452839	0	4
0	0.00217449	0.00988227	0.00407703	0	2
0	0.0762774	0.00509387	0.00817642	0	1
0	0.0282772	0.00123418	0.00212551	0	1
0	0.0353031	0.00484388	0.00493231	0	0
1	0.211985	0.749814	0.769466	0	4
1	0.347977	0.00685857	0.0230544	0	3
0	0.00700903	0.00157773	0.00155693	0	0
0	0.00133938	0.00816435	0.00375084	0	1
0	0.01912	0.0206013	0.0274317	0	0
0	0.0119545	0.0036039	0.00397782	0	4
0	0.0340606	0.00607325	0.0118871	0	3
0	0.079378	0.0959566	0.0932448	0	3
0	0.0855848	0.0283428	0.03509	0	2
0	0.00208543	0.00533839	0.00207472	0	4
0	0.00425798	0.0013508	0.00135725	0	3
0	0.0559176	0.0163687	0.0255174	0	2
0	0.0494231	0.00985379	0.0244813	0	0
0	0.00766376	0.00154531	0.00167727	0	4
0	0.0130341	0.00143054	0.0016296	0	4
0	0.0418436	0.00462674	0.0117877	0	1
0	0.0095011	0.00258959	0.00222996	0	0
1	0.0105291	0.0824855	0.0963249	0	2
0	0.0785266	0.00189676	0.00568608	0	4
0	0.0267124	0.00172846	0.00256074	0	3
0	0.0637084	0.0695767	0.139169	0	2
0	0.0180471	0.00197486	0.00279691	0	4
0	0.017436	0.0149655	0.0170819	0	0
0	0.00453174	0.00187999	0.00130909	0	3
0	0.104741	0.00591376	0.0159033	0	1
0	0.00458262	0.00207041	0.00231848	0	3
0	0.0707832	0.00431858	0.00765588	0	4
0	0.0087245	0.00209493	0.0019915	0	2
0	0.00407454	0.00139971	0.00144782	0	2
0	0.00612216	0.00165297	0.00164177	0	1
0	0.0119573	0.00434665	0.00438605	0	0
0	0.00675551	0.00238184	0.00208858	0	4
0	0.0155024	0.00357205	0.00401054	0	4
0	0.00886828	0.0302928	0.0213721	0	3
0	0.00415075	0.00586763	0.00478324	0	1
0	0.0213141	0.00613951	0.0137235	0	0
0	0.0233528	0.00245926	0.00522884	0	2
0	0.0631308	0.0529439	0.0602535	0	3
0	0.00362256	0.00300718	0.00258401	0	0
0	0.0256061	0.00458028	0.00356022	0	2
0	0.00450919	0.00136596	0.00157797	0	2
0	0.00320334	0.00130555	0.00131054	0	3
0	0.25214	0.00408855	0.0151572	0	0
0	0.00506318	0.00427548	0.00568449	0	2
0	0.022434	0.00149675	0.00289135	0	2
0	0.0129591	0.00535814	0.00580465	0	0
0	0.0249341	0.00177338	0.00209137	0	3
0	0.0173445	0.00182568	0.00377626	0	0
0	0.00512408	0.00511232	0.00741218	0	4
0	0.00703531	0.00460617	0.00222521	0	2
0	0.00428759	0.00610666	0.00323208	0	2
0	0.0370066	0.00196393	0.0043706	0	3
0	0.0172045	0.00135324	0.00171724	0	4
0	0.023103	0.0165905	0.0168322	0	2
0	0.0118435	0.00628023	0.010617	0	1
0	0.00385277	0.023795	0.00725384	0	2
0	0.027451	0.0337039	0.0358289	0	2
0	0.00185985	0.00375629	0.00165747	0	1
0	0.0188604	0.0251267	0.0245817	0	3
0	0.250277	0.00319176	0.0136253	0	0
1	0.0861346	0.0116671	0.0196098	0	1
0	0.0292087	0.00152953	0.00182354	0	0
0	0.0105549	0.00219203	0.0023816	0	2
0	0.0110718	0.00195068	0.00229944	0	2
0	0.0191293	0.0196637	0.0182904	0	0
0	0.0193365	0.00382056	0.00440293	0	3
0	0.0136609	0.0110113	0.00844748	0	1
0	0.00694583	0.00188541	0.00171346	0	2
0	0.00410203	0.00191598	0.00156348	0	4
0	0.0118733	0.00197394	0.00233003	0	2
0	0.00839552	0.0015906	0.00205608	0	1
0	0.0044781	0.0271976	0.0115943	0	3
0	0.00199405	0.00335567	0.00151715	0	3
0	0.00779088	0.0218623	0.0120111	0	2
0	0.00373822	0.00143778	0.00151247	0	0
0	0.0183977	0.00245754	0.00393643	0	0
0	0.0126095	0.0129044	0.0108921	0	0
0	0.103593	0.0026554	0.00525727	0	2
0	0.00361274	0.00757722	0.00470673	0	3
0	0.035967	0.00140625	0.00290952	0	0
0	0.0101204	0.00182591	0.00190344	0	2
0	0.00530036	0.00396879	0.0031721	0	0
0	0.0175032	0.0710453	0.052392	0	3
0	0.00801113	0.00254401	0.00304452	0	0
0	0.0245882	0.00250507	0.00314738	0	2
0	0.00843828	0.00695514	0.00551065	0	4
0	0.00832129	0.00152951	0.0014844	0	3
0	0.0280928	0.0101758	0.012995	0	2
0	0.0245017	0.00234448	0.00379331	0	0
0	0.117046	0.0147043	0.0498631	0	3
0	0.00954081	0.0264177	0.0168683	0	3
0	0.00400049	0.00128908	0.00125368	0	0
0	0.0047266	0.00171527	0.00158888	0	3
0	0.0611079	0.0167524	0.0230514	0	0
0	0.00992031	0.00713509	0.00479072	0	0
0	0.0077812	0.00145054	0.00145115	0	4
0	0.0154808	0.00263924	0.0049804	0	2
0	0.0182266	0.00469284	0.00444676	0	0
0	0.0720076	0.00142797	0.00277112	0	2
0	0.00428112	0.00801249	0.0069504	0	3
0	0.0100815	0.00161561	0.00159761	0	4
0	0.0183008	0.003092	0.00245809	0	4
0	0.0148484	0.00288604	0.0029703	0	0
0	0.00549932	0.00513924	0.00331841	0	4
0	0.00417251	0.00196632	0.00153665	0	3
0	0.0252226	0.00333064	0.00488231	0	4
0	0.153139	0.208208	0.398569	0	3
0	0.0375115	0.00186315	0.00314294	0	1
0	0.176524	0.00175012	0.00371326	0	0
0	0.0224792	0.00409975	0.00385737	0	2
0	0.210561	0.00220124	0.00536852	0	0
0	0.0015907	0.00221977	0.00181902	0	4
0	0.0355402	0.00733417	0.012903	0	2
0	0.0207859	0.00828271	0.0105393	0	1
0	0.003495	0.00340784	0.00189907	0	3
0	0.0818915	0.00555123	0.00636311	0	0
0	0.00764347	0.00505458	0.00563753	0	0
0	0.0247143	0.0031989	0.00421859	0	3
0	0.00495039	0.00137086	0.00123762	0	3
0	0.00463906	0.0012976	0.00129785	0	2
0	0.0431744	0.0034057	0.0054854	0	4
0	0.00341985	0.00132291	0.00106298	0	3
0	0.00659882	0.00136504	0.00132166	0	1
0	0.0163161	0.00260209	0.00412411	0	1
0	0.0262894	0.0046702	0.00597318	0	3
0	0.00739247	0.0019035	0.00169463	0	4
1	0.00862647	0.0402839	0.0515315	0	1
0	0.0552578	0.0105833	0.0133758	0	4
0	0.00281641	0.00241771	0.00196406	0	2
0	0.00369333	0.00160567	0.00136511	0	3
0	0.0076472	0.0193763	0.0085709	0	3
0	0.0323642	0.00279223	0.00325838	0	4
0	0.00772454	0.0316827	0.0244227	0	0
0	0.0331317	0.0213424	0.0219479	0	4
0	0.0267317	0.0022027	0.0028015	0	1
0	0.0767037	0.00533099	0.0134642	0	0
0	0.00890885	0.00162579	0.00202268	0	3
0	0.011079	0.00182687	0.0030992	0	4
0	0.019172	0.00548923	0.00467607	0	4
0	0.0111457	0.00160516	0.00156109	0	2
0	0.0688768	0.00274549	0.00587092	0	4
0	0.00527912	0.00124201	0.00139712	0	2
0	0.0193414	0.00201371	0.00210406	0	1
0	0.0025716	0.00656147	0.00385419	0	4
0	0.0106712	0.00850446	0.00689119	0	1
0	0.0145242	0.00151587	0.00186726	0	3
0	0.00412179	0.00738624	0.00423769	0	2
0	0.00522691	0.00166339	0.00194433	0	3
0	0.00398496	0.00262182	0.00210381	0	3
0	0.0288141	0.00207431	0.00399922	0	4
0	0.00588209	0.00134792	0.00160665	0	2
0	0.00314083	0.00271079	0.00185581	0	3
0	0.0695464	0.00750497	0.0123343	0	3
0	0.00972038	0.00187871	0.00166942	0	0
0	0.00812889	0.00258714	0.00365528	0	4
0	0.0958823	0.0041624	0.00563305	0	2
0	0.00887443	0.00317488	0.00347643	0	1
0	0.00722812	0.00162277	0.00178471	0	0
0	0.351868	0.0272218	0.0464234	0	2
0	0.00293594	0.0160608	0.00408972	0	1
0	0.0150632	0.00251335	0.00289576	0	0
0	0.0686551	0.423558	0.483946	0	2
0	0.0759731	0.00157394	0.00370396	0	0
0	0.00391688	0.00373887	0.00205805	0	1
0	0.00353832	0.0023877	0.0013958	0	1
0	0.101049	0.00308662	0.0101021	0	1
0	0.046307	0.00199792	0.00443601	0	3
0	0.0202401	0.00155504	0.00271203	0	2
0	0.0238563	0.0258746	0.0185958	0	1
0	0.00258405	0.00145616	0.00125184	0	3
0	0.00914231	0.00169792	0.00225118	0	2
0	0.00571845	0.0213078	0.0156704	0	1
0	0.0824643	0.00524204	0.0115773	0	1
0	0.00824966	0.00444893	0.00606383	0	0
0	0.0147756	0.00406599	0.00452712	0	4
0	0.00399375	0.00155099	0.00144189	0	4
0	0.0325686	0.0415939	0.0445008	0	4
0	0.00170267	0.00201993	0.00115119	0	4
0	0.0273924	0.00186296	0.00300312	0	3
0	0.00294394	0.0094408	0.00307145	0	1
0	0.139545	0.0105749	0.0258363	0	4
1	0.162318	0.118716	0.272805	0	0
0	0.00349468	0.00278214	0.00281002	0	3
0	0.015066	0.00361013	0.00364582	0	4
0	0.0279271	0.00291293	0.00258969	0	1
0	0.118377	0.00642177	0.010848	0	0
0	0.0133638	0.0166165	0.0115536	0	1
0	0.00300192	0.00265517	0.00189909	0	2
0	0.01825	0.00198721	0.0043228	0	2
0	0.00264814	0.00230159	0.00171852	0	4
0	0.00360502	0.00170593	0.00137759	0	3
0	0.0140961	0.00430567	0.00404314	0	1
0	0.00466613	0.00478431	0.00300498	0	4
0	0.00540228	0.00208227	0.00174696	0	3
0	0.00405252	0.00146813	0.00134089	0	3
0	0.0092915	0.00229946	0.00231628	0	3
0	0.0082023	0.00627728	0.0049976	0	2
0	0.046901	0.00146364	0.00272923	0	3
0	0.035539	0.00265344	0.00335381	0	2
0	0.00393774	0.00145715	0.00123718	0	2
0	0.00664875	0.002996	0.0053637	0	0
0	0.0139011	0.134461	0.0631506	0	4
0	0.00488367	0.00174204	0.00139182	0	2
0	0.0093782	0.00136549	0.00161144	0	3
0	0.00292321	0.00135629	0.00126452	0	4
0	0.0249856	0.00154188	0.00174421	0	1
0	0.0408737	0.00770862	0.0138811	0	3
0	0.00284429	0.00762866	0.00333845	0	0
0	0.00921337	0.00769107	0.00924692	0	0
0	0.00631657	0.00199714	0.00207338	0	4
0	0.00929597	0.00133554	0.00163154	0	1
0	0.0579425	0.00285916	0.00511629	0	2
0	0.00578823	0.00262252	0.00208318	0	1
0	0.0063941	0.0014879	0.00129771	0	2
0	0.00156288	0.00213593	0.0015861	0	4
0	0.00584041	0.00209377	0.00309014	0	0
0	0.0100854	0.00143257	0.00180094	0	3
0	0.00206714	0.0109461	0.00442391	0	4
0	0.0442837	0.00235387	0.00333878	0	0
0	0.00289397	0.0130546	0.00695758	0	4
0	0.0120158	0.00624882	0.00417447	0	2
0	0.0452433	0.00208666	0.0038003	0	0
0	0.00356389	0.00513487	0.00465575	0	3
0	0.00231317	0.00223877	0.00160852	0	0
0	0.00523589	0.0153851	0.020773	0	2
0	0.00532666	0.00139898	0.00145249	0	1
0	0.013093	0.00233674	0.00171019	0	1
0	0.0183045	0.00422463	0.00321126	0	0
0	0.00553726	0.0468464	0.0155841	0	1
0	0.00362163	0.0015821	0.00156229	0	4
0	0.00481881	0.00143342	0.00128225	0	4
0	0.0083137	0.00130915	0.00144423	0	3
0	0.0106952	0.00729853	0.00607523	0	0
0	0.0217973	0.00263538	0.00379749	0	0
0	0.00567437	0.00451585	0.00299862	0	0
0	0.0476361	0.00675869	0.017688	0	1
0	0.0272396	0.00135655	0.00322716	0	0
0	0.0183235	0.0022402	0.00447137	0	4
0	0.00568911	0.00133007	0.00132169	0	1
0	0.0434453	0.00216005	0.00524776	0	0
0	0.0215733	0.0042105	0.00281343	0	2
0	0.00606199	0.00184611	0.00157684	0	4
0	0.0546462	0.00159553	0.002974	0	4
0	0.0156627	0.0473983	0.0399043	0	2
0	0.00414674	0.00120148	0.00126338	0	0
0	0.0032208	0.00207957	0.00184508	0	1
0	0.0017783	0.00195325	0.00137173	0	2
0	0.00143398	0.00399651	0.0015385	0	3
0	0.00514966	0.00238324	0.00288831	0	1
0	0.0158758	0.00154649	0.00151373	0	4
0	0.00527912	0.00188536	0.00177583	0	1
0	0.015823	0.00263657	0.0031611	0	2
0	0.014251	0.00219944	0.00366463	0	1
0	0.0052884	0.00257481	0.00177927	0	3
0	0.00552797	0.00123566	0.0013409	0	3
0	0.0322225	0.00482033	0.0052455	0	4
0	0.0044697	0.00390363	0.00346936	0	2
0	0.0190391	0.00281509	0.00620137	0	0
0	0.013831	0.0126785	0.0114614	0	0
0	0.0361652	0.00299342	0.00316539	0	1
0	0.00461042	0.0045375	0.00288477	0	0
0	0.027296	0.00926513	0.0102102	0	4
0	0.0122122	0.00259834	0.00316246	0	0
0	0.00785419	0.00149181	0.00170786	0	3
0	0.0315506	0.00200343	0.00219855	0	1
0	0.0432049	0.0474064	0.116575	0	1
0	0.00370098	0.0047972	0.00274729	0	4
0	0.215423	0.113178	0.359265	0	3
0	0.00972483	0.00334031	0.00280131	0	2
0	0.0115831	0.00293399	0.00219918	0	1
0	0.00132141	0.0137504	0.00485718	0	1
0	0.00926073	0.0103632	0.00916774	0	4
0	0.0330226	0.00292101	0.00865153	0	0
0	0.00862056	0.0068758	0.00829958	0	0
0	0.014015	0.00181166	0.00278739	0	3
0	0.0295204	0.00483403	0.00523933	0	2
0	0.00380045	0.00690138	0.00394534	0	2
0	0.129313	0.00125144	0.00255557	0	4
0	0.00487254	0.0514501	0.038558	0	4
0	0.00722274	0.00209003	0.00180768	0	1
0	0.0623744	0.00501753	0.0107293	0	3
0	0.0462304	0.0660129	0.115261	0	2
0	0.0363648	0.00197194	0.00327689	0	4
0	0.00518344	0.00172422	0.00193771	0	3
0	0.0233861	0.00160307	0.002435	0	1
0	0.00462265	0.00152821	0.00146954	0	1
0	0.134144	0.00215134	0.00667676	0	4
0	0.0870937	0.00353492	0.00928177	0	0
0	0.219852	0.00176856	0.00452129	0	3
0	0.452467	0.0122057	0.033812	0	4
0	0.0104406	0.00540388	0.00506178	0	3
0	0.0483145	0.00296808	0.00710968	0	0
0	0.00549515	0.00191866	0.00171596	0	0
0	0.00509499	0.00859099	0.00655119	0	2
0	0.00934635	0.00203944	0.00220051	0	0
0	0.00512435	0.00222843	0.00159661	0	2
0	0.0603171	0.0212159	0.0348599	0	0
0	0.00907837	0.00170876	0.00194682	0	3
1	0.207999	0.0116499	0.0775993	0	1
0	0.00322927	0.0013288	0.00117243	0	0
0	0.0130212	0.00154049	0.00191205	0	0
0	0.102749	0.00218816	0.00327569	0	2
0	0.0273013	0.00145646	0.00170839	0	2
0	0.0350503	0.00809059	0.0109261	0	0
0	0.00858215	0.0179812	0.0184026	0	4
0	0.00432011	0.00325407	0.00236872	0	4
0	0.00984159	0.0018771	0.00177582	0	0
0	0.0055042	0.00162619	0.00205301	0	4
0	0.02725	0.00417975	0.00939133	0	0
0	0.015169	0.00133729	0.00205785	0	0
0	0.220607	0.00650956	0.0184611	0	4
0	0.025907	0.00669313	0.00760999	0	3
1	0.0646995	0.786219	0.764788	0	0
0	0.0110509	0.011673	0.00943212	0	1
0	0.0153913	0.00130961	0.00146209	0	0
0	0.00815168	0.00183136	0.00240873	0	2
0	0.0100574	0.00146821	0.00144046	0	3
0	0.0235425	0.00253637	0.00349161	0	1
0	0.00230154	0.00152763	0.00131234	0	2
0	0.0141191	0.00156611	0.00183623	0	0
0	0.0103252	0.0077758	0.00613146	0	4
0	0.023609	0.00415784	0.00812131	0	4
0	0.00242889	0.00169933	0.00155108	0	1
0	0.00186939	0.00175494	0.00147059	0	4
0	0.010647	0.00256706	0.00320076	0	3
0	0.00336435	0.00258352	0.00232315	0	3
0	0.00633433	0.00172923	0.00144271	0	0
0	0.080666	0.00216643	0.00638157	0	3
0	0.0084139	0.0459556	0.0166945	0	4
0	0.00322312	0.00127963	0.00107724	0	3
0	0.00396402	0.00230334	0.0016116	0	1
0	0.00961286	0.00347112	0.00433777	0	3
0	0.0388415	0.00436205	0.005198	0	1
0	0.0126444	0.0012809	0.00130809	0	4
0	0.00400284	0.00574998	0.00466267	0	2
0	0.00750291	0.00584739	0.00411506	0	3
1	0.0600494	0.148126	0.373661	0	1
0	0.00703217	0.00854946	0.00656575	0	2
0	0.15978	0.0106058	0.0469537	0	4
0	0.00301364	0.00209435	0.00141809	0	1
0	0.00269146	0.00155599	0.0014974	0	0
0	0.0113357	0.00260396	0.00289549	0	3
0	0.00353803	0.022063	0.00546291	0	4
0	0.00758567	0.00304739	0.0026667	0	1
0	0.0201687	0.0373903	0.0965539	0	3
0	0.0525169	0.00344293	0.00969851	0	0
0	0.0167139	0.00208228	0.00306322	0	2
0	0.00909169	0.00760498	0.00904515	0	1
0	0.0041103	0.00516498	0.00438046	0	2
0	0.00540161	0.0022058	0.00167445	0	1
0	0.00207915	0.00149016	0.00119367	0	2
0	0.0494014	0.00684313	0.00813915	0	2
0	0.00640267	0.00253807	0.00285527	0	4
0	0.00347276	0.00244159	0.00166138	0	0
0	0.0684787	0.00139106	0.00316801	0	4
0	0.0338914	0.00144204	0.00244099	0	0
0	0.0281635	0.01558	0.0314485	0	2
0	0.0227648	0.00140494	0.00232051	0	0
0	0.200996	0.00415082	0.0152943	0	1
0	0.042266	0.033105	0.0290077	0	4
0	0.105138	0.276413	0.478864	0	4
0	0.0479106	0.005989	0.0103855	0	1
0	0.0632055	0.0148375	0.0331561	0	4
0	0.00978039	0.0351549	0.0390833	0	3
0	0.0106401	0.0350491	0.0556972	0	0
0	0.00771127	0.00586869	0.00533799	0	3
0	0.0190574	0.0114169	0.00894256	0	4
0	0.034938	0.00126862	0.00225453	0	1
0	0.00753637	0.00168409	0.00217512	0	3
0	0.0059599	0.00470613	0.00344718	0	2
0	0.00303504	0.00246843	0.00137256	0	4
0	0.0117677	0.00283147	0.00284564	0	1
0	0.0991448	0.0162139	0.0347363	0	0
0	0.0016754	0.00147203	0.00101514	0	4
0	0.00865476	0.00197567	0.00262648	0	3
0	0.0159449	0.00529462	0.00683215	0	0
1	0.00387828	0.570327	0.468647	0	3
0	0.00453174	0.0014447	0.001254	0	3
0	0.0483164	0.00606827	0.00845136	0	0
0	0.0441002	0.00153191	0.00295455	0	0
0	0.00367379	0.00324381	0.00318993	0	0
0	0.0106768	0.00603491	0.00513904	0	3
0	0.00462422	0.00155049	0.00152888	0	1
0	0.00795947	0.00134746	0.00138839	0	4
0	0.0196223	0.0893856	0.114657	0	0
0	0.00255052	0.0012029	0.00120502	0	1
0	0.00153413	0.00164519	0.00122698	0	0
0	0.00775161	0.00190591	0.00178085	0	0
0	0.00393491	0.00394666	0.00252215	0	4
1	0.307091	0.387053	0.646102	0	3
0	0.00345095	0.00132504	0.00121283	0	2
0	0.00319063	0.00130583	0.00116742	0	0
0	0.0270732	0.00214029	0.00448647	0	3
0	0.0501831	0.0105209	0.0280517	0	2
0	0.00568656	0.0015842	0.00178569	0	0
0	0.0227092	0.00304257	0.00362358	0	4
0	0.0218553	0.00165583	0.00262192	0	4
0	0.00535877	0.00195589	0.00190465	0	2
0	0.00557707	0.00507804	0.00344065	0	1
0	0.0264507	0.0276137	0.0217726	0	3
0	0.00408547	0.00206482	0.00169812	0	4
0	0.0213805	0.00612565	0.00602665	0	3
0	0.00342864	0.00152464	0.00146243	0	4
0	0.00466902	0.0028976	0.00329265	0	4
0	0.105645	0.0034577	0.00801473	0	1
0	0.0153106	0.0038195	0.003705	0	1
0	0.0603463	0.00140217	0.00236099	0	3
0	0.00988064	0.0207965	0.0143745	0	2
0	0.0460581	0.0332318	0.0520444	0	2
0	0.00544693	0.00153245	0.00147659	0	4
0	0.00965786	0.00267446	0.00385969	0	1
0	0.0103365	0.00189736	0.00165258	0	1
0	0.00480027	0.0108041	0.00542554	0	0
0	0.0200435	0.00126026	0.00278795	0	4
0	0.0080466	0.00378133	0.00453346	0	4
0	0.0162209	0.00146374	0.00232209	0	0
0	0.00572782	0.0028389	0.00252217	0	2
0	0.0209301	0.00179337	0.00343002	0	1
1	0.00529993	0.164513	0.154166	0	1
0	0.143029	0.0165761	0.113317	0	1
0	0.00529891	0.005586	0.0028126	0	0
0	0.0528332	0.00616321	0.011756	0	4
0	0.0147597	0.00823063	0.00632892	0	1
0	0.00842243	0.00209221	0.00158379	0	0
0	0.0044462	0.00300963	0.00225545	0	4
0	0.0233957	0.00188748	0.0026432	0	2
0	0.00201559	0.0040831	0.00168186	0	0
0	0.0371366	0.00232135	0.00373118	0	2
0	0.0100594	0.00202993	0.00167554	0	0
0	0.00320377	0.00209978	0.0016112	0	2
0	0.00536474	0.00132426	0.00145609	0	1
0	0.0238993	0.00899385	0.00861502	0	0
0	0.0110417	0.00183734	0.00231559	0	4
0	0.0143083	0.00937177	0.00953478	0	4
0	0.0123233	0.00278286	0.00247765	0	4
0	0.027513	0.018178	0.0176566	0	2
0	0.0199474	0.00467597	0.00438536	0	3
0	0.0133995	0.0541043	0.0186702	0	0
0	0.0188135	0.0240805	0.021573	0	1
0	0.0161029	0.00558434	0.00709929	0	1
0	0.012241	0.00170604	0.00200109	0	4
0	0.00714485	0.00133189	0.0017207	0	2
0	0.0224371	0.026046	0.0455447	0	2
1	0.0976744	0.0892356	0.161325	0	4
0	0.00245912	0.00671423	0.0026549	0	2
0	0.0132275	0.016591	0.0155546	0	1
0	0.046679	0.0199307	0.0354665	0	0
0	0.0249946	0.00268332	0.00312522	0	2
0	0.00641102	0.00247696	0.00156155	0	1
0	0.0119711	0.00211721	0.00167327	0	2
0	0.0108798	0.00218037	0.00271099	0	2
0	0.0437601	0.0265936	0.0305743	0	3
0	0.00692	0.00184921	0.00319644	0	0
0	0.0423914	0.00473627	0.0137226	0	0
0	0.0150819	0.00640144	0.00885982	0	4
0	0.0141556	0.00141391	0.00162069	0	2
0	0.0598062	0.00308361	0.00755114	0	2
0	0.00411458	0.00121664	0.00121402	0	1
0	0.00334849	0.00248673	0.00167994	0	2
0	0.00704519	0.00127226	0.00128226	0	1
0	0.0109199	0.00658492	0.0102235	0	3
0	0.00410971	0.0016457	0.00155475	0	4
0	0.00989948	0.0024119	0.0027038	0	2
0	0.0037968	0.00171206	0.00159684	0	2
0	0.199936	0.00308725	0.00779378	0	0
0	0.0399834	0.0451608	0.0556272	0	0
0	0.00417897	0.00127028	0.00130904	0	1
0	0.00996787	0.00388315	0.00485712	0	2
0	0.00185417	0.0608238	0.0236683	0	0
0	0.0292484	0.00237997	0.00315663	0	1
0	0.0094776	0.00397318	0.00467151	0	4
0	0.00710203	0.0035908	0.00342894	0	0
0	0.00366929	0.00185552	0.00151329	0	2
0	0.0107062	0.0514142	0.0354768	0	0
0	0.224556	0.00203173	0.00574222	0	3
0	0.0153926	0.00366324	0.00340227	0	1
0	0.00433481	0.00138282	0.00136593	0	0
0	0.005434	0.001287	0.00127964	0	3
0	0.00227657	0.0030302	0.00215694	0	4
0	0.00704986	0.00733588	0.00649791	0	0
0	0.00896387	0.00433547	0.00535512	0	1
0	0.00387341	0.00142861	0.00142959	0	0
0	0.0501683	0.00130932	0.00300354	0	3
0	0.0297584	0.0242	0.0279399	0	0
0	0.00720263	0.00425518	0.00634277	0	3
0	0.0364262	0.0142166	0.0543257	0	3
0	0.0370353	0.00202703	0.00261986	0	4
1	0.087439	0.849505	0.890092	0	2
0	0.0431343	0.01476	0.0224294	0	4
0	0.00420424	0.00259588	0.00201443	0	4
0	0.0141202	0.00381376	0.00389696	0	2
0	0.00371119	0.00211464	0.00220712	0	2
0	0.00620046	0.00410762	0.00353124	0	1
0	0.0107591	0.00205393	0.00251989	0	3
0	0.00803961	0.00145266	0.00187254	0	1
0	0.00736283	0.00226694	0.00274396	0	2
0	0.0150418	0.0119309	0.0149968	0	3
0	0.0469882	0.00491047	0.0138815	0	0
0	0.115515	0.00382744	0.00927222	0	1
0	0.00498658	0.00649516	0.00431195	0	1
0	0.00646018	0.00315908	0.0015759	0	4
0	0.0116715	0.00170978	0.0020134	0	1
0	0.0193579	0.00226867	0.00242476	0	0
0	0.0326521	0.00553947	0.0065467	0	1
0	0.0355872	0.00205473	0.00368881	0	2
0	0.00384759	0.00917053	0.00433225	0	2
0	0.0088644	0.0018614	0.00175982	0	0
0	0.0714002	0.0158893	0.0296298	0	0
0	0.00683305	0.00377949	0.00283023	0	2
0	0.11489	0.00143942	0.00325414	0	1
0	0.0148709	0.00160506	0.00211507	0	4
0	0.00137427	0.00155302	0.00110679	0	3
0	0.0118668	0.00359705	0.00458523	0	4
0	0.00474991	0.012522	0.0131959	0	3
0	0.159229	0.00343734	0.00939905	0	3
0	0.00745055	0.00181731	0.00161851	0	2
0	0.00210306	0.00436193	0.00194198	0	0
0	0.00686943	0.0151261	0.0152244	0	1
0	0.00310327	0.00491297	0.00388851	0	4
0	0.00893133	0.00136702	0.00136354	0	0
0	0.00966483	0.00356675	0.00314912	0	4
0	0.0562278	0.00804722	0.00772021	0	1
0	0.0076175	0.00584975	0.00437581	0	2
0	0.0323192	0.00137413	0.00256636	0	2
0	0.078533	0.0266547	0.0345779	0	2
0	0.00396108	0.00123257	0.0012068	0	4
0	0.0114219	0.00739956	0.0102211	0	3
0	0.00391098	0.0261316	0.0096873	0	4
0	0.011	0.0013311	0.00161014	0	2
0	0.023519	0.0013415	0.00177462	0	0
0	0.00689022	0.00400121	0.00321818	0	0
0	0.00617005	0.00252143	0.00172412	0	3
0	0.0105659	0.00146967	0.00159335	0	2
0	0.0115956	0.0018419	0.00238744	0	1
0	0.0331123	0.00289856	0.00524859	0	4
0	0.0126258	0.00172124	0.00164569	0	0
0	0.0480513	0.00118102	0.00190519	0	1
0	0.0130321	0.00312249	0.00265959	0	3
0	0.0059191	0.00160586	0.00138499	0	4
0	0.00795947	0.0018714	0.00226627	0	4
0	0.0103271	0.00151905	0.00193712	0	1
0	0.00754116	0.0285735	0.0191228	0	1
0	0.199735	0.00490414	0.0320259	0	3
0	0.00801266	0.00185865	0.00171476	0	2
0	0.011762	0.00126488	0.00134056	0	1
0	0.00251089	0.0021254	0.00157213	0	1
0	0.051822	0.00289734	0.00564103	0	4
0	0.0236836	0.013328	0.00737371	0	0
0	0.0332148	0.00271952	0.00561999	0	0
0	0.00954081	0.00460142	0.00291357	0	0
0	0.0301945	0.00328991	0.00379177	0	4
0	0.0228934	0.00277755	0.00524426	0	2
0	0.0263254	0.00282323	0.00372865	0	0
0	0.02379	0.00992454	0.00622573	0	2
0	0.00602104	0.00183239	0.00181694	0	1
0	0.00188122	0.00158706	0.00130756	0	3
0	0.0771343	0.00187778	0.00297445	0	2
1	0.04129	0.221317	0.223808	0	4
0	0.00460037	0.00137958	0.00144316	0	0
1	0.0143721	0.0736372	0.0442155	0	3
0	0.00990552	0.00438567	0.00464169	0	0
0	0.0238359	0.0119497	0.0149564	0	3
0	0.108414	0.00126083	0.00507663	0	0
0	0.00855989	0.00145612	0.00151369	0	0
0	0.00507189	0.00251319	0.00182262	0	0
0	0.011857	0.00353171	0.00258075	0	2
0	0.02581	0.00887019	0.00456683	0	0
0	0.00989792	0.00485476	0.00412183	0	1
0	0.0106999	0.00157302	0.00167044	0	3
0	0.00710377	0.00136843	0.00131783	0	1
0	0.0322699	0.0118249	0.0228525	0	1
0	0.00219058	0.00204573	0.00155969	0	2
0	0.00292719	0.0031106	0.00189976	0	3
0	0.00208217	0.00608676	0.00291471	0	2
0	0.00281641	0.00358179	0.00237752	0	4
0	0.0175487	0.00863644	0.00761229	0	2
0	0.0111655	0.00278357	0.00270727	0	4
1	0.110472	0.705977	0.807486	0	1
0	0.0269975	0.00445021	0.00504502	0	0
0	0.0112788	0.0427666	0.0497197	0	4
[truncated: 252,167+ more rows]

## Sheet: Extended Fig7d
target_y	y_pred_demo	y_pred_metrs	y_pred_metrs_demo	CV_code	Inner_cv_code
0	0.0131292	0.093573	0.0279717	0	1
0	0.00880922	0.0014299	0.00170538	0	3
0	0.00280468	0.000649614	0.000650559	0	1
0	0.0101951	0.00376732	0.00283502	0	1
0	0.0035802	0.0124666	0.00510222	0	0
0	0.00298026	0.00316404	0.00221889	0	3
0	0.00707017	0.005982	0.00719427	0	1
0	0.0202344	0.0784664	0.049699	0	2
0	0.00765035	0.00133128	0.00191466	0	2
0	0.00415963	0.00319133	0.00498402	0	2
0	0.00536995	0.00152691	0.00177302	0	2
1	0.0607331	0.0860499	0.124565	0	3
0	0.00364518	0.00139331	0.00115789	0	3
0	0.00599544	0.0137665	0.00376872	0	2
0	0.0253484	0.00138495	0.00153775	0	0
0	0.000805198	0.000957082	0.000661978	0	1
0	0.00769502	0.00688617	0.00835317	0	4
0	0.00474132	0.0612617	0.0177946	0	3
0	0.00928431	0.00153209	0.0041391	0	4
0	0.00225639	0.00287036	0.00253717	0	4
0	0.0164515	0.00295702	0.00280277	0	0
0	0.0228068	0.00088411	0.00140477	0	4
0	0.0081908	0.00245441	0.00260047	0	3
0	0.00976935	0.00142711	0.00177929	0	0
0	0.0352843	0.00671032	0.00917651	0	0
0	0.00354013	0.00318067	0.00189987	0	4
0	0.00584105	0.00161207	0.00140221	0	3
0	0.00619379	0.00169041	0.00188446	0	4
0	0.00836892	0.00352375	0.00658775	0	2
0	0.0640171	0.00534868	0.0131891	0	4
0	0.00266959	0.000619705	0.0007039	0	4
0	0.00821014	0.000750563	0.000936797	0	3
0	0.00279369	0.0027963	0.0029843	0	4
0	0.00891202	0.00460339	0.00728929	0	1
0	0.0483858	0.000671232	0.00118865	0	2
0	0.00191402	0.000732385	0.000880449	0	3
0	0.00906362	0.00293865	0.00294006	0	0
0	0.00521211	0.000978604	0.00109653	0	4
0	0.00855345	0.000759911	0.000885134	0	3
0	0.00842948	0.137811	0.0250585	0	4
0	0.014242	0.0197769	0.00995354	0	3
0	0.0152608	0.00164575	0.00197281	0	2
0	0.00172351	0.00133745	0.00110027	0	4
0	0.00656795	0.00118435	0.00112499	0	0
0	0.0261078	0.00252167	0.00493598	0	2
0	0.0171157	0.00202197	0.00142135	0	3
0	0.00216816	0.0010822	0.000934174	0	1
0	0.0038991	0.00306347	0.00340915	0	4
0	0.00870308	0.00748379	0.00725733	0	4
0	0.0560235	0.00319252	0.00434473	0	4
0	0.00497229	0.0203123	0.00953041	0	2
0	0.00139333	0.00183919	0.00122859	0	2
0	0.0106429	0.00848206	0.0119579	0	0
0	0.0521918	0.022178	0.029349	0	1
0	0.00338323	0.00433689	0.00330483	0	1
0	0.00288065	0.00110394	0.00147407	0	3
0	0.00135128	0.00125849	0.000999803	0	1
0	0.0230398	0.00133835	0.00243825	0	2
0	0.00598464	0.00111705	0.00139289	0	2
0	0.00342833	0.00092608	0.00115092	0	2
0	0.00414209	0.00184249	0.00225188	0	2
0	0.0296984	0.051034	0.086646	0	3
0	0.00198128	0.00194771	0.00170203	0	4
0	0.00421911	0.00101471	0.0012555	0	0
0	0.00537993	0.00134764	0.00171799	0	0
0	0.00334001	0.0111598	0.00791599	0	3
0	0.00251253	0.0151085	0.0109478	0	1
0	0.0261649	0.00927197	0.0105122	0	4
0	0.015023	0.00352055	0.00462978	0	4
0	0.00349335	0.00178187	0.00145758	0	3
0	0.00657875	0.00133415	0.00117849	0	2
0	0.00262896	0.00113592	0.00136964	0	2
0	0.000877607	0.00197209	0.00094338	0	0
0	0.0292505	0.000760298	0.00131104	0	3
0	0.00309059	0.0036777	0.00402988	0	0
0	0.000843839	0.00825146	0.00391968	0	3
0	0.00474235	0.00162926	0.00144943	0	4
0	0.0378336	0.00788521	0.0110429	0	2
0	0.00143703	0.000827528	0.00070902	0	4
0	0.00438764	0.00218701	0.00283474	0	0
0	0.00200375	0.00369046	0.00217551	0	0
0	0.0248865	0.00183045	0.00247035	0	4
0	0.0238158	0.0436771	0.0513394	0	2
0	0.0022281	0.000905837	0.00097363	0	1
0	0.0487624	0.000689779	0.00131818	0	3
0	0.00126298	0.0277463	0.0111718	0	0
0	0.00116264	0.00139659	0.0011593	0	3
0	0.0551551	0.00277762	0.0056926	0	3
0	0.00424927	0.0152909	0.0144567	0	3
0	0.0439787	0.00875301	0.00923207	0	2
0	0.0656791	0.0842566	0.148216	0	3
0	0.00206021	0.00292535	0.00218476	0	1
0	0.00174551	0.00694431	0.00425926	0	1
0	0.00386316	0.00111822	0.000947389	0	1
0	0.0209802	0.00330763	0.00293767	0	4
0	0.00149905	0.000812474	0.000742181	0	4
0	0.00306463	0.00091654	0.00103703	0	1
0	0.00204833	0.00312757	0.00144649	0	2
0	0.00396045	0.00104237	0.000843958	0	1
0	0.033252	0.00105981	0.00121191	0	4
0	0.00189366	0.00389757	0.00289257	0	3
0	0.00189144	0.00110963	0.00129126	0	2
0	0.0020537	0.0204847	0.0126618	0	4
0	0.0214434	0.169895	0.143276	0	4
0	0.0284541	0.000765528	0.00085333	0	1
0	0.00277702	0.00172765	0.00149091	0	4
0	0.00313814	0.00168469	0.00255211	0	2
0	0.000902008	0.00345746	0.00163532	0	3
0	0.00709127	0.00343107	0.00202664	0	4
0	0.00372384	0.00262539	0.0025242	0	4
0	0.00385143	0.00272668	0.00284275	0	2
0	0.0443107	0.00921486	0.00899551	0	3
0	0.00904901	0.00128403	0.00125095	0	0
0	0.00292662	0.00146039	0.00117784	0	2
0	0.00288687	0.000826863	0.000754348	0	1
0	0.0262143	0.00173581	0.00292495	0	2
0	0.105428	0.0482477	0.108847	0	1
0	0.0612776	0.00894734	0.0183501	0	1
0	0.00238672	0.00114861	0.000865382	0	3
0	0.011349	0.00180334	0.00168732	0	3
0	0.00119062	0.00356963	0.00208316	0	3
0	0.0386987	0.0455115	0.0669224	0	3
0	0.00514806	0.00131799	0.00136128	0	0
0	0.00553657	0.00100752	0.00101438	0	4
0	0.000941747	0.000791799	0.000629826	0	3
0	0.00572405	0.00109073	0.00133411	0	4
0	0.00380327	0.00219522	0.00182745	0	2
0	0.00722225	0.0012442	0.00116722	0	3
0	0.00119827	0.00554771	0.00312199	0	1
0	0.00325485	0.00189551	0.00145938	0	2
0	0.0158972	0.00246945	0.00265672	0	1
0	0.00446896	0.00929232	0.0036486	0	2
0	0.00154634	0.00119584	0.000910961	0	2
0	0.00699682	0.0020486	0.00145586	0	1
0	0.0371231	0.0305433	0.0208164	0	1
0	0.00535896	0.0130743	0.0140823	0	2
0	0.00360024	0.0010233	0.00125767	0	3
0	0.0143845	0.00290172	0.00310551	0	4
0	0.00285923	0.00204961	0.00165989	0	2
0	0.00248954	0.000738878	0.000729223	0	2
0	0.0330052	0.000859081	0.00164579	0	3
0	0.00114555	0.004462	0.00152235	0	1
0	0.00175322	0.0118622	0.00637764	0	2
0	0.000920265	0.00177073	0.000881457	0	2
0	0.00225778	0.000603303	0.000613375	0	4
0	0.004005	0.00116843	0.00126878	0	2
0	0.016814	0.00119784	0.00134991	0	3
0	0.00344207	0.000740008	0.000855358	0	4
0	0.0496104	0.085999	0.130469	0	0
0	0.0098767	0.0111678	0.0143086	0	3
0	0.00288525	0.000772383	0.000851166	0	0
0	0.0246843	0.000673691	0.000889907	0	1
0	0.0143484	0.00290497	0.00273027	0	1
0	0.0196531	0.00486553	0.00389182	0	0
0	0.00131871	0.0019345	0.00167692	0	0
0	0.0086175	0.00166847	0.00234598	0	0
0	0.0149858	0.000739406	0.00102162	0	4
0	0.00380888	0.0191713	0.0131147	0	4
0	0.0115255	0.00290762	0.00314003	0	3
0	0.00557949	0.000650673	0.000763078	0	0
1	0.0863172	0.0751108	0.117006	0	3
0	0.00244465	0.000693474	0.000623474	0	2
0	0.0209419	0.0308945	0.0448821	0	4
0	0.0293942	0.00218541	0.00338126	0	1
0	0.00699524	0.00227631	0.00337075	0	3
0	0.010406	0.000995345	0.00123379	0	4
0	0.00363081	0.000829578	0.000720031	0	2
0	0.00380422	0.00436481	0.00364331	0	3
0	0.0492054	0.00444022	0.00824533	0	0
0	0.00592202	0.00377002	0.00115208	0	2
0	0.0299248	0.00647821	0.00914355	0	0
0	0.035573	0.00563795	0.00771539	0	1
0	0.00320071	0.00177031	0.00199682	0	2
1	0.0362322	0.0659723	0.0995505	0	1
0	0.00775541	0.00215619	0.00233326	0	2
0	0.00171955	0.00131867	0.000822582	0	4
0	0.00394776	0.00647105	0.00476463	0	4
0	0.00707379	0.00113987	0.00130387	0	1
0	0.000889524	0.00161126	0.00145273	0	0
0	0.0282107	0.00284207	0.0030849	0	1
0	0.00898109	0.00598214	0.00290539	0	1
0	0.00717662	0.00083733	0.000873415	0	4
0	0.00392735	0.00836037	0.00907101	0	0
0	0.0283136	0.00493033	0.00892811	0	4
0	0.0152865	0.00116789	0.0018632	0	3
0	0.00425989	0.0100327	0.00907632	0	0
0	0.0338304	0.000736289	0.00124025	0	2
0	0.0447444	0.0287069	0.0573816	0	1
0	0.00258564	0.00087483	0.000753495	0	4
0	0.00282612	0.0311842	0.0151778	0	1
0	0.0101906	0.00269315	0.00374325	0	1
0	0.0110794	0.000697311	0.000866108	0	0
0	0.00622777	0.00167208	0.00151495	0	3
0	0.0231906	0.00128493	0.00196492	0	4
0	0.00357959	0.00460807	0.00255563	0	1
0	0.00625998	0.000898946	0.000963829	0	0
0	0.00232427	0.0121076	0.00904411	0	2
0	0.00446622	0.00285681	0.00175928	0	2
0	0.0035887	0.00267295	0.00249869	0	3
0	0.00753374	0.00746969	0.00426365	0	0
0	0.00251828	0.0497883	0.0231955	0	1
0	0.00097882	0.00143817	0.000877296	0	0
0	0.0172666	0.022134	0.0247826	0	2
0	0.00162708	0.00130332	0.000915218	0	3
0	0.00187937	0.00149417	0.00125235	0	3
0	0.0305484	0.00556774	0.00983293	0	0
0	0.00877126	0.00127418	0.00159514	0	0
0	0.000791094	0.00845354	0.00389447	0	1
0	0.0130059	0.000862007	0.000998619	0	0
0	0.00992951	0.0045489	0.00430756	0	4
0	0.00395518	0.000729745	0.000935986	0	1
0	0.00984195	0.00343716	0.00491669	0	1
0	0.0100024	0.00442628	0.00256154	0	3
0	0.00822202	0.0611396	0.0893574	0	1
0	0.00420569	0.00538725	0.00287883	0	0
0	0.00785617	0.00083828	0.00101268	0	0
0	0.00322932	0.000967842	0.00104049	0	2
0	0.00126963	0.00484889	0.00318506	0	4
0	0.0064958	0.0391619	0.0423156	0	2
0	0.0174939	0.0512073	0.0599916	0	4
0	0.000996671	0.00182101	0.0010221	0	1
0	0.00259097	0.0230631	0.0157887	0	1
0	0.0187425	0.0302012	0.0416834	0	2
0	0.000751819	0.00264724	0.00137608	0	2
0	0.0166289	0.00458976	0.00608032	0	2
0	0.0298032	0.0479646	0.0741002	0	2
0	0.0114981	0.0248201	0.00977363	0	2
0	0.00919049	0.00134195	0.00113808	0	0
0	0.0479448	0.0019448	0.00297775	0	3
0	0.0299239	0.0260821	0.0791958	0	3
0	0.0287477	0.00140487	0.00181947	0	2
0	0.0132649	0.0278523	0.0213265	0	3
0	0.00413432	0.0132419	0.0137094	0	4
0	0.00337201	0.00064471	0.000773722	0	1
0	0.00704718	0.0287181	0.0125981	0	3
0	0.00146683	0.000878013	0.000697446	0	4
0	0.0107837	0.00746177	0.00447456	0	2
0	0.00518931	0.00152669	0.00139814	0	2
0	0.0036708	0.00286236	0.0022275	0	0
0	0.0100273	0.0433096	0.0224751	0	3
0	0.00227511	0.00207654	0.00295278	0	4
0	0.00505723	0.0113689	0.0102357	0	2
0	0.00512585	0.00234042	0.00189176	0	0
0	0.00273471	0.00253439	0.00140732	0	2
0	0.0117119	0.00102252	0.00177233	0	2
0	0.0035727	0.00261992	0.00164805	0	1
0	0.00296966	0.00577683	0.00315437	0	0
0	0.00160739	0.0048903	0.00192158	0	2
0	0.00197207	0.000790086	0.000699272	0	1
0	0.0105923	0.000773139	0.000987375	0	0
0	0.00128245	0.00243673	0.00135304	0	0
0	0.00413536	0.0011443	0.00088869	0	4
0	0.00360932	0.000774623	0.000708557	0	2
0	0.00117242	0.0043144	0.00313841	0	0
0	0.00318185	0.0013004	0.00109175	0	0
0	0.00411412	0.00192073	0.00141705	0	0
0	0.00399252	0.00121112	0.00114884	0	0
0	0.00226285	0.000973399	0.000756034	0	3
0	0.0045445	0.106658	0.0337029	0	0
0	0.00460123	0.000854004	0.00076223	0	1
0	0.0084071	0.00105774	0.00113718	0	2
0	0.00853285	0.00758323	0.0116498	0	2
0	0.0264258	0.024658	0.024549	0	1
0	0.0123477	0.00105183	0.0014234	0	1
0	0.00134851	0.0015572	0.00137468	0	3
0	0.0143911	0.0461871	0.0305788	0	3
0	0.00604831	0.0235282	0.0374403	0	4
0	0.00931513	0.0306098	0.025752	0	3
0	0.00896674	0.00303587	0.00323157	0	1
0	0.0133433	0.00358154	0.00505041	0	2
0	0.0201397	0.00249167	0.00200064	0	1
0	0.00467344	0.000783355	0.000803183	0	3
0	0.00152426	0.0006539	0.000765867	0	3
0	0.00204376	0.0247272	0.010733	0	1
0	0.0202	0.00703714	0.0184925	0	2
0	0.0114668	0.00441181	0.0049994	0	3
0	0.0702172	0.0260992	0.0653902	0	2
0	0.0033396	0.00299498	0.00232065	0	2
0	0.00117693	0.00098908	0.00109717	0	3
0	0.00764783	0.0109373	0.003981	0	0
0	0.00434733	0.000823852	0.00102117	0	4
0	0.00792851	0.132319	0.0539838	0	1
0	0.00395896	0.0013978	0.00151345	0	2
0	0.00146664	0.00175349	0.0011072	0	1
0	0.0106445	0.00129068	0.00189821	0	0
0	0.00231262	0.0198419	0.0179231	0	4
0	0.00116569	0.000712477	0.000652403	0	2
0	0.00226177	0.00089269	0.000819085	0	2
0	0.0107242	0.000702186	0.000926208	0	4
0	0.0104767	0.0159814	0.00651487	0	1
0	0.00464161	0.00148981	0.00182363	0	1
0	0.0057479	0.00136903	0.00179687	0	2
0	0.0145961	0.00235858	0.00357089	0	3
0	0.0173542	0.00778331	0.0216713	0	3
0	0.00943319	0.00156841	0.0016676	0	0
0	0.00759118	0.00420848	0.00472439	0	4
0	0.0109416	0.0332673	0.0206427	0	2
0	0.00209094	0.00474734	0.00210283	0	4
0	0.0106646	0.0660675	0.0419159	0	4
0	0.0152057	0.00158879	0.00205533	0	4
0	0.0150472	0.00134517	0.00191462	0	3
0	0.00962574	0.000776262	0.00100776	0	4
1	0.065795	0.129119	0.209812	0	3
0	0.0014415	0.00527573	0.00351836	0	0
0	0.0113652	0.000680433	0.00090361	0	1
0	0.0312513	0.0243127	0.0428773	0	0
0	0.00383289	0.0116724	0.00670016	0	1
0	0.00570405	0.00107991	0.00152762	0	0
0	0.00253083	0.00104163	0.000885575	0	4
0	0.00212066	0.00135825	0.00110854	0	1
0	0.0461191	0.00483396	0.00392694	0	1
0	0.00462216	0.00147701	0.00128669	0	2
0	0.046672	0.177614	0.252159	0	4
0	0.000851793	0.000751244	0.000584933	0	4
0	0.00214158	0.00402227	0.00272909	0	3
0	0.0186697	0.00302782	0.00296101	0	3
0	0.0439932	0.00803259	0.0333794	0	0
0	0.0131077	0.00130652	0.00182098	0	0
0	0.00755375	0.0011721	0.00146661	0	3
0	0.0106222	0.00102725	0.00132016	0	3
0	0.00259936	0.0491208	0.0220687	0	1
0	0.0031435	0.0173799	0.00553501	0	0
0	0.0335098	0.000965196	0.00143259	0	0
0	0.00343507	0.0068578	0.0077341	0	0
0	0.00150978	0.00177767	0.00143866	0	3
0	0.00221953	0.00944399	0.00643889	0	1
0	0.0335998	0.00339246	0.00670584	0	3
0	0.00252647	0.00106722	0.00094822	0	2
0	0.000859598	0.000686286	0.000617732	0	0
0	0.00459679	0.00179591	0.00207143	0	2
0	0.0373456	0.0231057	0.0427332	0	1
0	0.00976693	0.00411952	0.00534747	0	2
0	0.012334	0.00225324	0.00335915	0	0
0	0.0100435	0.00578213	0.00894984	0	2
0	0.0494658	0.0517293	0.0752948	0	3
0	0.0362823	0.00330351	0.00400511	0	0
0	0.00189612	0.00242283	0.00156227	0	2
0	0.00670596	0.00161117	0.00151467	0	0
0	0.00322675	0.000796701	0.0010376	0	0
0	0.060822	0.0132174	0.038813	0	4
0	0.00999076	0.0182473	0.0190971	0	1
0	0.0613181	0.00315992	0.0049979	0	4
0	0.00145207	0.0135114	0.00511882	0	0
0	0.0284827	0.00215003	0.00181404	0	1
0	0.0295048	0.00156336	0.00239136	0	3
0	0.0177124	0.00229404	0.0028296	0	4
0	0.00935347	0.00204132	0.00224652	0	3
0	0.00252929	0.000662415	0.00074353	0	2
0	0.00174551	0.00451298	0.00241049	0	0
0	0.00216352	0.000702739	0.000717325	0	1
0	0.000851007	0.00258377	0.00143888	0	4
0	0.0165636	0.022754	0.027004	0	1
0	0.00139403	0.0037203	0.00365868	0	4
0	0.000774211	0.00128561	0.000790873	0	2
0	0.00357909	0.00234327	0.0021486	0	0
0	0.0280149	0.00318127	0.00355395	0	2
0	0.0201391	0.0151868	0.0216764	0	0
0	0.0466431	0.0517895	0.0544841	0	2
0	0.0123756	0.00321518	0.00463681	0	4
0	0.00666123	0.0211825	0.0368258	0	3
0	0.00686822	0.00276732	0.00315692	0	1
0	0.00120283	0.00989748	0.00515462	0	4
0	0.00266672	0.000736644	0.000735393	0	1
0	0.0573062	0.00502227	0.0108717	0	1
0	0.00192921	0.000981713	0.000801376	0	0
0	0.00377054	0.00140501	0.00109979	0	3
0	0.0430509	0.000946649	0.00150264	0	4
0	0.0166151	0.00260967	0.00256006	0	3
1	0.0361419	0.0253334	0.0574105	0	1
0	0.0317496	0.00196341	0.0029297	0	4
0	0.0375295	0.00088326	0.00131995	0	1
0	0.0108698	0.000941337	0.00113262	0	4
0	0.0395183	0.0335704	0.083744	0	3
0	0.0401379	0.00129221	0.00175187	0	4
0	0.00218193	0.00518663	0.00533237	0	4
0	0.000949733	0.00656448	0.00424529	0	1
0	0.00193414	0.00188146	0.00127185	0	2
0	0.00161299	0.000975324	0.000687599	0	1
0	0.017456	0.00401171	0.00538439	0	0
0	0.00331066	0.00402105	0.00305777	0	4
0	0.00782865	0.00713146	0.00434517	0	2
0	0.00497301	0.00114008	0.0013143	0	1
0	0.0406376	0.0012868	0.00179491	0	4
0	0.00682043	0.0178229	0.00874407	0	2
0	0.00359915	0.00117708	0.00150039	0	2
0	0.0172158	0.00151367	0.00173094	0	0
0	0.0474941	0.0017682	0.00181542	0	0
0	0.00486858	0.0019346	0.00172531	0	3
0	0.00730627	0.00127821	0.00115018	0	3
0	0.0201478	0.00192793	0.00282553	0	3
0	0.00422108	0.000824963	0.00069787	0	2
0	0.00262202	0.00279453	0.00153011	0	3
0	0.0369411	0.00118456	0.00154116	0	0
0	0.00322387	0.0206391	0.0135703	0	2
0	0.0277537	0.00200274	0.00239779	0	4
0	0.0187053	0.00161129	0.00145272	0	1
0	0.00552637	0.00436401	0.00287212	0	2
0	0.00235716	0.00176344	0.00202794	0	2
0	0.00751608	0.0119574	0.0110481	0	4
0	0.00319918	0.00187901	0.00124185	0	1
0	0.00450167	0.00156505	0.00141314	0	3
1	0.0597618	0.0613625	0.103679	0	1
0	0.000758633	0.00161238	0.00101454	0	4
0	0.00458829	0.000982066	0.000892646	0	3
0	0.01298	0.00109588	0.00179064	0	3
0	0.00226792	0.0265943	0.0208731	0	0
0	0.00120007	0.0012513	0.00106631	0	1
0	0.0291441	0.00545869	0.00739492	0	0
0	0.0901339	0.00267344	0.00430565	0	0
0	0.00206061	0.00908475	0.00303734	0	3
0	0.00413562	0.00905149	0.01385	0	1
0	0.00768319	0.0030459	0.00361663	0	1
0	0.00383658	0.00118197	0.00114952	0	2
0	0.0175282	0.00342622	0.00603809	0	4
0	0.0125047	0.00118095	0.00111713	0	3
0	0.0300261	0.00171141	0.00254647	0	0
0	0.00249029	0.000892085	0.000761697	0	4
0	0.00448618	0.000744911	0.000976542	0	2
0	0.00216664	0.000760615	0.000780131	0	0
0	0.00462792	0.00119928	0.00130644	0	2
0	0.0220054	0.018512	0.0348744	0	0
0	0.00473402	0.00688499	0.0047938	0	1
0	0.0127927	0.00125215	0.00137678	0	3
0	0.0447325	0.0421182	0.0430627	0	0
0	0.0911698	0.0622209	0.147379	0	4
0	0.00272836	0.00166642	0.00141169	0	1
0	0.0112025	0.00146891	0.00225513	0	2
0	0.00386115	0.0268611	0.0103046	0	2
0	0.00480008	0.00119418	0.00115724	0	4
0	0.00303362	0.000997117	0.000849553	0	4
0	0.00350478	0.00113702	0.000870669	0	0
0	0.00187937	0.00910627	0.00691591	0	1
0	0.0264486	0.00224333	0.00268637	0	3
0	0.029909	0.00206653	0.00402357	0	2
0	0.0016265	0.00067622	0.000619977	0	3
0	0.00843718	0.0274771	0.0179256	0	4
0	0.00797822	0.0096487	0.00410819	0	4
0	0.00573788	0.000704764	0.000796332	0	2
0	0.0474984	0.136205	0.21095	0	4
0	0.00251441	0.000895153	0.000825946	0	0
0	0.00448133	0.018561	0.020898	0	0
0	0.0030599	0.0433893	0.018908	0	4
0	0.00439457	0.00261779	0.00262785	0	0
0	0.00557833	0.0238536	0.0151562	0	0
0	0.00407279	0.0015841	0.00179506	0	2
0	0.0037272	0.00358479	0.0035602	0	4
0	0.00256	0.00232768	0.00155981	0	3
0	0.00189808	0.00135448	0.00108655	0	3
0	0.0164755	0.062717	0.062464	0	4
0	0.00173959	0.000943561	0.00094972	0	1
0	0.0269667	0.0369977	0.0325043	0	2
0	0.00140187	0.00068445	0.000634055	0	3
0	0.00169446	0.000814254	0.000891542	0	1
0	0.000801365	0.000870427	0.000644426	0	4
0	0.0141301	0.000962119	0.00112223	0	3
0	0.0378695	0.0131314	0.0180001	0	4
0	0.00405138	0.00100252	0.00156856	0	1
0	0.00510282	0.0122323	0.0114195	0	2
0	0.0021955	0.0016604	0.00163702	0	3
0	0.00361195	0.000903716	0.000775997	0	4
0	0.00119523	0.000840319	0.000882941	0	1
0	0.0211481	0.0124036	0.0171085	0	3
0	0.00328033	0.00464839	0.00392017	0	3
0	0.00486588	0.0132409	0.00602169	0	3
0	0.00357726	0.047013	0.02689	0	2
0	0.00117626	0.00176486	0.00137037	0	1
0	0.00442846	0.00380457	0.00378217	0	1
0	0.0364877	0.0035045	0.00693891	0	2
0	0.0431597	0.0687002	0.0880826	0	3
0	0.00155296	0.0133947	0.00773896	0	1
0	0.00564341	0.00129285	0.00150956	0	3
0	0.00386316	0.00249891	0.00177645	0	4
0	0.00321366	0.00137451	0.00116305	0	3
0	0.0145615	0.00154495	0.00240159	0	3
0	0.0135151	0.000617649	0.00090504	0	0
0	0.0166676	0.00218829	0.00198467	0	2
0	0.0316347	0.0031875	0.0040234	0	3
0	0.0106235	0.00709377	0.00610682	0	2
0	0.00710379	0.00630174	0.00425358	0	4
0	0.00422071	0.00270137	0.00189513	0	0
0	0.00533494	0.000791514	0.000714212	0	2
0	0.0100628	0.000952331	0.00131465	0	2
0	0.0327445	0.00347622	0.0048424	0	4
0	0.00221281	0.000607347	0.000616664	0	4
0	0.0172599	0.0147957	0.0274407	0	1
0	0.00388203	0.00431126	0.00161756	0	4
0	0.0376604	0.0018802	0.00438034	0	1
0	0.0138997	0.0133521	0.0161778	0	1
0	0.0282279	0.0305148	0.0258374	0	0
0	0.00687112	0.00405059	0.00288479	0	1
0	0.00553118	0.00533906	0.0045561	0	0
0	0.0172149	0.000893434	0.00139632	0	4
0	0.00385137	0.00120327	0.00185622	0	4
0	0.00128822	0.00104322	0.000672784	0	3
0	0.000844299	0.00352698	0.00165439	0	0
0	0.00144156	0.00301826	0.0014783	0	2
0	0.000808426	0.0028487	0.00121328	0	1
0	0.0124986	0.0365643	0.0170838	0	1
0	0.0210624	0.154304	0.132986	0	3
0	0.0539383	0.0563036	0.110313	0	3
0	0.00139497	0.00125054	0.000865882	0	0
0	0.0297763	0.00835701	0.0161705	0	3
0	0.00379646	0.00137048	0.00105988	0	3
0	0.0052928	0.00258393	0.00384152	0	3
0	0.0979856	0.0877809	0.166798	0	1
0	0.00486235	0.0042768	0.0036087	0	2
0	0.00134554	0.00295967	0.00171838	0	2
0	0.00433816	0.00431579	0.00407248	0	1
0	0.00155105	0.00119556	0.00108004	0	4
0	0.0233472	0.0135768	0.0156448	0	1
0	0.00684916	0.18971	0.135676	0	4
0	0.00581231	0.0101171	0.00914442	0	2
0	0.0281409	0.0059845	0.00857246	0	2
0	0.00504954	0.00160679	0.00317944	0	1
0	0.0071351	0.00260534	0.00165613	0	2
0	0.00502426	0.00230921	0.00286552	0	4
0	0.00362492	0.00066135	0.000659579	0	3
0	0.00130134	0.00268386	0.00163731	0	0
0	0.00165913	0.000722344	0.000839842	0	1
0	0.00829197	0.00181158	0.00288506	0	4
0	0.0430227	0.0385394	0.0491066	0	2
0	0.000764791	0.0160851	0.00513274	0	4
0	0.00789011	0.00138951	0.00171778	0	3
0	0.03793	0.00146878	0.00208531	0	0
0	0.00126298	0.00200781	0.00134902	0	2
0	0.0324757	0.00194724	0.00343757	0	1
0	0.00404935	0.000964709	0.000940322	0	4
0	0.0428051	0.0583369	0.119056	0	2
0	0.0224959	0.0340051	0.0222299	0	4
0	0.00393789	0.0296009	0.0229906	0	4
0	0.00685258	0.000617516	0.000609369	0	1
0	0.00128513	0.074695	0.0144891	0	4
0	0.000947044	0.00113091	0.000688949	0	3
0	0.00254116	0.0042845	0.00427126	0	3
0	0.00407481	0.00170691	0.00185544	0	3
0	0.0473954	0.0327613	0.0342183	0	4
0	0.061762	0.00273082	0.00359184	0	4
0	0.00497175	0.000995052	0.000923747	0	4
0	0.00694432	0.00274113	0.00207175	0	3
0	0.00449306	0.0208036	0.0211658	0	1
0	0.00891151	0.00713204	0.0108855	0	0
0	0.00100607	0.00195994	0.00119483	0	1
0	0.0206267	0.0023622	0.00194702	0	1
0	0.00341235	0.0015516	0.00151559	0	3
0	0.00395803	0.00563029	0.00280756	0	0
0	0.00452469	0.00165907	0.00281442	0	1
0	0.00763846	0.00252353	0.00291236	0	1
0	0.0064958	0.00262851	0.00230562	0	2
0	0.00485066	0.000826118	0.000796983	0	2
0	0.00227511	0.000917594	0.000943894	0	1
0	0.00735124	0.00830552	0.00730799	0	4
0	0.0203915	0.00650325	0.017373	0	0
0	0.00189781	0.0028404	0.0019056	0	4
0	0.0324123	0.000810118	0.00118466	0	4
0	0.0462845	0.00101922	0.0019352	0	0
0	0.00216581	0.0187858	0.00575031	0	1
0	0.00296207	0.000734005	0.000857893	0	3
0	0.0099163	0.0122714	0.0139472	0	1
0	0.0217229	0.0178828	0.0293934	0	4
0	0.00211982	0.00194157	0.00176158	0	3
0	0.0124159	0.00472422	0.00367946	0	3
0	0.0155886	0.000959382	0.00096458	0	0
0	0.00146628	0.00963447	0.00682273	0	1
0	0.0233523	0.000822207	0.00123167	0	1
0	0.0279702	0.00141307	0.00181946	0	0
0	0.00530611	0.002157	0.00199341	0	2
0	0.0115386	0.00221249	0.00251621	0	1
0	0.0459728	0.0103139	0.017104	0	4
0	0.0386738	0.0209742	0.0168663	0	3
0	0.00271585	0.000714945	0.000821742	0	4
0	0.00525687	0.00159614	0.00136702	0	3
0	0.00287407	0.00887371	0.00663541	0	4
0	0.00556455	0.00770337	0.00564368	0	0
0	0.0298285	0.131777	0.187342	0	4
0	0.00803144	0.00146012	0.00153498	0	3
0	0.00267345	0.000947906	0.000801004	0	0
0	0.0525693	0.389325	0.477404	0	3
0	0.000963585	0.000966927	0.000801688	0	2
0	0.0258498	0.00181852	0.00226066	0	2
0	0.00141512	0.00176517	0.00108782	0	2
0	0.00511139	0.000950942	0.000900971	0	1
0	0.00760935	0.00201523	0.00223167	0	3
0	0.0403335	0.0234232	0.0207171	0	0
0	0.0475775	0.000827367	0.0010693	0	3
0	0.0331802	0.00129912	0.00176604	0	0
0	0.0205756	0.00294145	0.00286018	0	2
0	0.0183886	0.0107552	0.00869954	0	3
0	0.0100791	0.00173154	0.00209042	0	3
0	0.000761401	0.00104032	0.000712192	0	1
0	0.00309918	0.00140305	0.00130233	0	3
0	0.0019853	0.000848017	0.000911046	0	3
0	0.00359805	0.00615875	0.00355983	0	1
0	0.00723673	0.000934145	0.000897653	0	2
0	0.00563117	0.222494	0.07561	0	0
0	0.00327028	0.00197414	0.00129243	0	4
0	0.0332795	0.00144678	0.00251421	0	2
0	0.00632367	0.0021627	0.00155553	0	0
0	0.00859226	0.00119955	0.00111566	0	4
0	0.0516092	0.00320002	0.00506968	0	3
0	0.00952045	0.000689246	0.00083067	0	1
0	0.0114787	0.00223694	0.00316373	0	2
0	0.00430738	0.00512237	0.00542642	0	2
0	0.00248225	0.0018967	0.00123254	0	0
0	0.025709	0.0162927	0.0193976	0	4
0	0.00261624	0.000983432	0.00105949	0	4
0	0.00219741	0.000917331	0.000781969	0	0
0	0.00379208	0.0219629	0.0111602	0	3
0	0.00155067	0.000938035	0.000807121	0	2
0	0.0449558	0.00329855	0.00843928	0	0
0	0.0227886	0.115399	0.0908949	0	1
0	0.0176377	0.00136858	0.00178361	0	0
0	0.0030779	0.00288302	0.00338475	0	2
0	0.00652951	0.00100291	0.00117215	0	1
0	0.0038957	0.000644331	0.000684963	0	2
0	0.0047328	0.00103494	0.00113963	0	3
0	0.000924384	0.0031648	0.00167175	0	3
0	0.000780078	0.00208621	0.00107168	0	3
0	0.00518104	0.000953274	0.00115924	0	3
0	0.0237282	0.0357112	0.0355788	0	2
0	0.00745561	0.00183813	0.00266654	0	2
0	0.00462271	0.00411222	0.00291241	0	4
0	0.00220176	0.000655292	0.000631259	0	4
0	0.00502052	0.00732606	0.00707744	0	1
0	0.00920584	0.0346588	0.0275522	0	4
0	0.00124633	0.000917947	0.000859014	0	2
0	0.00262264	0.0126486	0.00634012	0	0
0	0.00395223	0.000831079	0.00127969	0	2
0	0.0528973	0.0514584	0.0823879	0	0
0	0.0376723	0.00152857	0.00228971	0	4
0	0.00750102	0.0494545	0.0121197	0	3
0	0.0560998	0.0225764	0.0300035	0	1
0	0.0173792	0.00491872	0.0119334	0	4
0	0.0035015	0.00112386	0.00133624	0	3
0	0.00491256	0.00183903	0.00191273	0	4
0	0.00216348	0.00087364	0.000900262	0	3
0	0.0598099	0.00715929	0.014319	0	2
0	0.0104854	0.00427436	0.00368624	0	0
0	0.0190197	0.0496442	0.0381128	0	2
0	0.0196802	0.00350928	0.00616167	0	3
0	0.00173852	0.00508049	0.00238002	0	3
0	0.00339884	0.00144065	0.00146215	0	1
0	0.00599102	0.00635441	0.00222154	0	3
0	0.00227858	0.00146642	0.00126737	0	0
0	0.00626356	0.00131848	0.0014806	0	3
0	0.0358204	0.00323182	0.00450212	0	1
0	0.0176437	0.00408467	0.00722097	0	1
0	0.0191865	0.00299698	0.0032908	0	1
0	0.00859734	0.00337597	0.0037239	0	3
0	0.001148	0.00182829	0.00130378	0	4
0	0.0019195	0.017576	0.00958595	0	2
0	0.0118515	0.00131689	0.00195215	0	4
0	0.036898	0.0295715	0.0214824	0	3
0	0.00266312	0.00220207	0.00164435	0	4
0	0.0224613	0.0111132	0.0105596	0	4
0	0.00974225	0.0303502	0.0199058	0	4
0	0.00751753	0.00145749	0.000982798	0	3
0	0.00390687	0.00418307	0.00343275	0	0
0	0.00353874	0.00121351	0.00104825	0	1
0	0.00812988	0.00585654	0.00293226	0	3
0	0.000764791	0.00744214	0.00352745	0	2
0	0.00545936	0.000626151	0.000647688	0	2
0	0.00441256	0.00286353	0.00211627	0	3
0	0.0036069	0.00236655	0.00163596	0	0
0	0.00957263	0.00256539	0.00276667	0	3
0	0.00120724	0.00182457	0.00141159	0	4
0	0.00229695	0.00569583	0.00324711	0	2
0	0.0428551	0.00488012	0.00606614	0	0
0	0.0102638	0.00190615	0.00309321	0	0
0	0.00907664	0.0132893	0.0193936	0	0
0	0.00461096	0.0266122	0.0156393	0	1
0	0.00221448	0.00113666	0.00115994	0	0
0	0.00419525	0.029839	0.00924511	0	4
0	0.0132459	0.00419092	0.00574333	0	2
0	0.00364833	0.00126827	0.000921171	0	1
0	0.00782412	0.00103009	0.00116706	0	2
0	0.0134771	0.000934721	0.00118419	0	0
0	0.00216902	0.00505838	0.00366523	0	3
0	0.0046006	0.000965896	0.00102062	0	1
0	0.0118613	0.00468358	0.00448515	0	1
0	0.00436247	0.00104876	0.00110758	0	3
0	0.00346399	0.00122081	0.00120948	0	4
0	0.00321291	0.000706422	0.000639914	0	2
0	0.0134093	0.00086842	0.00113212	0	1
0	0.0556933	0.00834679	0.0217747	0	0
0	0.0114885	0.00556148	0.00949499	0	3
0	0.00234507	0.00616641	0.00524092	0	3
0	0.00224319	0.00124139	0.00101835	0	1
0	0.0363036	0.000840271	0.00161597	0	3
0	0.0893908	0.00142445	0.00287512	0	0
0	0.00397408	0.00160827	0.00114367	0	3
0	0.0163115	0.00132721	0.00217217	0	3
0	0.0239561	0.00530097	0.0069838	0	2
0	0.00387218	0.00134839	0.00199728	0	0
0	0.00354493	0.00126219	0.00107432	0	1
0	0.0132898	0.00229622	0.00192176	0	1
1	0.00682397	0.00627256	0.0107932	0	2
0	0.00216466	0.0010749	0.00112732	0	4
0	0.0108954	0.00126451	0.00113603	0	2
0	0.00119703	0.00275716	0.0015797	0	1
0	0.00282436	0.000900602	0.000795885	0	0
0	0.00379576	0.00529391	0.00972974	0	4
0	0.00341747	0.00144843	0.000957811	0	0
0	0.00471377	0.0180261	0.0160028	0	3
0	0.00325409	0.011777	0.00424304	0	3
0	0.00448458	0.00294016	0.00174181	0	4
0	0.0105408	0.00202665	0.00221632	0	1
0	0.00607533	0.00324478	0.00183554	0	3
0	0.00251864	0.00224303	0.00212798	0	0
0	0.012379	0.00106653	0.00124043	0	4
0	0.000879682	0.00152157	0.00104403	0	0
0	0.00145221	0.000931765	0.000760906	0	4
0	0.00530996	0.00257704	0.00192619	0	0
0	0.00529878	0.0527757	0.0158343	0	3
0	0.00748668	0.00177062	0.00265722	0	3
0	0.00117752	0.00135976	0.00104771	0	0
0	0.052092	0.00252668	0.00504953	0	1
0	0.00216615	0.00530539	0.0041817	0	2
0	0.00226792	0.000645019	0.000623602	0	0
0	0.0341777	0.0837829	0.106973	0	1
0	0.0261255	0.00675289	0.00696335	0	3
0	0.0138859	0.00257767	0.00383032	0	2
0	0.0134996	0.00125405	0.00121763	0	2
0	0.00342024	0.000813811	0.000776759	0	4
0	0.07253	0.029947	0.0527774	0	3
0	0.033778	0.0258742	0.0336435	0	4
0	0.00621119	0.000893305	0.00113213	0	3
0	0.00848519	0.0122384	0.00559419	0	0
0	0.00275791	0.00117588	0.00114785	0	0
0	0.00303759	0.00172503	0.00109097	0	2
0	0.00249029	0.000970747	0.000829579	0	1
0	0.00390029	0.00958443	0.00657727	0	3
0	0.00641892	0.0290836	0.0157367	0	1
0	0.0575991	0.00627729	0.0107578	0	4
0	0.022861	0.00137178	0.00173327	0	4
0	0.00122923	0.00102402	0.000852308	0	4
0	0.031243	0.0150447	0.0353892	0	1
0	0.0462332	0.0145114	0.0196693	0	4
0	0.0067946	0.00170896	0.00193076	0	0
0	0.00259889	0.00229158	0.00232404	0	2
0	0.0199894	0.0345726	0.0610125	0	1
0	0.00629676	0.00229271	0.00205921	0	2
0	0.00643881	0.000778335	0.00082356	0	1
0	0.0213	0.108353	0.190086	0	3
0	0.0728817	0.0429307	0.0706764	0	4
0	0.0118515	0.00167809	0.00221948	0	2
0	0.00781638	0.00173716	0.00184756	0	1
0	0.00120038	0.0150365	0.00798303	0	2
0	0.0202242	0.0133224	0.0177992	0	0
0	0.00956616	0.00234448	0.0022664	0	3
0	0.0135114	0.000862244	0.00170636	0	0
0	0.00346246	0.00176414	0.00198304	0	0
0	0.0124292	0.001022	0.00126405	0	3
0	0.0350325	0.00156735	0.00288388	0	1
0	0.0124812	0.00158706	0.00241467	0	0
0	0.00514571	0.00270754	0.00369305	0	2
0	0.00294423	0.00111532	0.000940263	0	4
0	0.00444807	0.00170315	0.00148679	0	4
0	0.00210162	0.0146606	0.00553298	0	1
0	0.02322	0.00117838	0.00137772	0	0
0	0.0230307	0.0323462	0.0311469	0	0
0	0.0110533	0.00877095	0.0120835	0	3
0	0.00185102	0.000804032	0.000655944	0	1
1	0.0559625	0.0842844	0.132561	0	2
0	0.00220233	0.00208092	0.00140806	0	1
0	0.0014086	0.000669557	0.000730302	0	3
0	0.00769502	0.00303517	0.00324321	0	3
0	0.0108309	0.000638873	0.000822787	0	2
0	0.0149352	0.0182909	0.013761	0	0
0	0.0052983	0.043916	0.0306124	0	4
0	0.00672416	0.00156612	0.00131977	0	1
0	0.029783	0.0055127	0.00863796	0	1
0	0.00548775	0.00230466	0.00116471	0	4
0	0.00742006	0.00101943	0.0011328	0	0
0	0.00121253	0.00799841	0.00266163	0	2
0	0.00725479	0.00172953	0.00224929	0	0
0	0.0210031	0.00361126	0.00427929	0	1
0	0.0249728	0.0051942	0.0056732	0	1
0	0.00128799	0.00112508	0.000975784	0	0
0	0.0025685	0.0391992	0.0139213	0	3
0	0.00832641	0.00779775	0.0138835	0	2
0	0.000893347	0.00157638	0.000933213	0	1
0	0.0036823	0.00290357	0.00225582	0	4
0	0.00149468	0.00128172	0.00122615	0	1
0	0.0419263	0.0328189	0.0516751	0	3
0	0.0183894	0.00310378	0.00571134	0	2
0	0.00226285	0.00092717	0.00103871	0	4
0	0.0224658	0.00190004	0.00259393	0	2
0	0.0780015	0.00628255	0.00961932	0	1
0	0.0186697	0.00157877	0.00197134	0	1
0	0.00185864	0.00187011	0.000919237	0	4
0	0.0179262	0.00082013	0.00100548	0	3
0	0.0100593	0.00795338	0.0072071	0	3
0	0.00518931	0.00824606	0.00310363	0	1
0	0.0205033	0.00149144	0.00178834	0	1
0	0.00280317	0.00119269	0.00132125	0	1
0	0.00312331	0.0117055	0.00396588	0	3
0	0.00913854	0.00393112	0.00434123	0	4
0	0.00561208	0.000655566	0.000749558	0	1
0	0.0314757	0.00120793	0.00176966	0	0
0	0.0169136	0.00494165	0.00821742	0	4
0	0.00141837	0.00204907	0.00138206	0	3
0	0.00288525	0.000766561	0.000750747	0	2
0	0.0027948	0.000641598	0.000607073	0	3
0	0.0906014	0.0107353	0.0185244	0	3
0	0.00938725	0.00374744	0.00371408	0	4
0	0.00330016	0.000742705	0.000740103	0	0
0	0.00563406	0.00126437	0.00146684	0	1
0	0.00575456	0.00400898	0.0049515	0	3
0	0.00764058	0.00251135	0.00353042	0	1
0	0.00223563	0.00179862	0.00123867	0	3
0	0.00451305	0.0025618	0.00163281	0	2
0	0.0053934	0.00125009	0.00114596	0	4
0	0.0290322	0.0208446	0.0471573	0	0
0	0.00878869	0.00111968	0.00143527	0	3
0	0.00102594	0.0208864	0.00750951	0	0
0	0.00478036	0.00118162	0.00133023	0	2
0	0.00399914	0.00863049	0.00455491	0	0
0	0.0120528	0.001966	0.00309891	0	2
0	0.00604091	0.00183138	0.00234131	0	1
0	0.00225195	0.000683088	0.000605915	0	1
0	0.00334508	0.00404051	0.0043619	0	3
0	0.0729972	0.0703023	0.183274	0	4
0	0.00699785	0.0331959	0.0113885	0	0
0	0.00360024	0.00344986	0.00475755	0	0
0	0.00363081	0.00207937	0.00257786	0	4
0	0.00279072	0.00274319	0.00156897	0	0
0	0.00891593	0.00892787	0.0103971	0	3
0	0.00416347	0.000941214	0.000981142	0	4
0	0.00783211	0.00084043	0.000931388	0	1
0	0.00563341	0.00297562	0.00385715	0	2
0	0.00383539	0.0012027	0.00131688	0	3
0	0.00471377	0.00232043	0.00178121	0	4
0	0.0177591	0.00333281	0.00315341	0	3
0	0.0012451	0.00233275	0.00196765	0	1
0	0.00461413	0.0629307	0.0600452	0	2
0	0.000956962	0.00168838	0.0010951	0	2
0	0.0642776	0.0536802	0.0909475	0	0
0	0.00824712	0.0495735	0.0327529	0	1
0	0.00545853	0.00624651	0.00470444	0	1
1	0.00826194	0.00840144	0.0204256	0	3
0	0.00198128	0.000897773	0.000715803	0	0
0	0.00216433	0.0178058	0.00574925	0	3
0	0.00191772	0.00440814	0.00318014	0	4
0	0.00142347	0.00787649	0.00262466	0	0
0	0.0177515	0.0963656	0.157734	0	1
0	0.00133999	0.00759428	0.00364933	0	2
0	0.0079487	0.00443578	0.00340368	0	2
0	0.0125882	0.00115847	0.00133889	0	2
0	0.0496011	0.0566259	0.088642	0	4
0	0.00231187	0.00134909	0.00102169	0	0
0	0.0155975	0.00107262	0.00123623	0	4
0	0.00367109	0.0293649	0.0159402	0	2
0	0.0280743	0.0118361	0.0340856	0	0
0	0.00191557	0.00105459	0.000862447	0	1
0	0.00522239	0.00128748	0.00116738	0	1
0	0.000953579	0.102551	0.0201651	0	2
0	0.00215594	0.00115279	0.000928091	0	3
0	0.00960874	0.00322362	0.00366669	0	2
0	0.018378	0.0257392	0.0508793	0	2
0	0.00897127	0.0176522	0.0303175	0	3
0	0.0113141	0.0118395	0.016086	0	4
0	0.00780999	0.00256747	0.00441836	0	4
0	0.00661214	0.00115844	0.00142589	0	4
0	0.0045892	0.00283145	0.00386177	0	3
0	0.0292096	0.0017968	0.00398851	0	1
0	0.0434048	0.0245011	0.0623077	0	4
0	0.00194861	0.00180205	0.00105628	0	4
0	0.00332791	0.00400514	0.00249913	0	3
0	0.00176999	0.0126527	0.00308338	0	2
0	0.0473747	0.00102212	0.00148224	0	3
0	0.0302678	0.00610058	0.0122324	0	4
0	0.00601609	0.00105411	0.00117968	0	3
0	0.00216456	0.00697808	0.00394079	0	0
0	0.00740859	0.00572052	0.00479781	0	1
0	0.0321544	0.00136188	0.00195563	0	4
0	0.00559776	0.00110774	0.000900739	0	1
0	0.0103805	0.00199694	0.00263434	0	2
0	0.00247003	0.00191512	0.00137355	0	2
0	0.00153785	0.00168918	0.00121696	0	0
0	0.0320081	0.0311069	0.0199297	0	3
0	0.0168181	0.000887554	0.00100936	0	2
0	0.000932709	0.011108	0.004394	0	4
0	0.00327907	0.00294285	0.00154656	0	3
0	0.00164925	0.00442946	0.00294724	0	2
0	0.00264387	0.00141832	0.000974662	0	4
0	0.00851981	0.00807461	0.00549405	0	2
0	0.018144	0.0282136	0.0370166	0	2
0	0.00684441	0.00178698	0.0015635	0	1
0	0.00475549	0.00899512	0.00322522	0	2
0	0.00208804	0.00107467	0.000864884	0	3
0	0.00268623	0.00175011	0.00141129	0	0
0	0.0270679	0.00654022	0.00807277	0	2
0	0.00347817	0.00682513	0.00472527	0	3
0	0.00265251	0.00156213	0.00102214	0	3
0	0.00190143	0.00177643	0.00133855	0	2
0	0.0125168	0.0116522	0.0110914	0	0
0	0.00722669	0.000781439	0.000996992	0	2
0	0.0575076	0.00599027	0.00885714	0	1
0	0.00436513	0.00786076	0.00593555	0	4
0	0.0212663	0.00864382	0.0158726	0	4
0	0.00221487	0.00565369	0.00392364	0	1
0	0.0272286	0.153939	0.135349	0	1
0	0.033398	0.00886462	0.0138626	0	3
0	0.0133496	0.00205161	0.00227258	0	0
0	0.00274161	0.00288184	0.00170979	0	2
0	0.000760139	0.000870465	0.000678303	0	0
0	0.00567705	0.00249543	0.00161784	0	4
0	0.0377287	0.0238087	0.0203628	0	1
0	0.00281424	0.000845231	0.00089787	0	4
0	0.0039378	0.0028376	0.00177494	0	4
0	0.0228508	0.00260886	0.00364652	0	1
0	0.0473857	0.00370581	0.00553855	0	1
0	0.00428738	0.000855886	0.00084477	0	4
0	0.0237383	0.00127016	0.00151222	0	2
0	0.00196375	0.00421207	0.00295141	0	2
0	0.00586359	0.022114	0.0157009	0	0
0	0.00197207	0.0132745	0.00976385	0	0
0	0.00198413	0.000812978	0.000692861	0	3
0	0.0106399	0.0129128	0.0143411	0	0
0	0.0388622	0.00401967	0.00697018	0	0
0	0.00612867	0.00117412	0.00114953	0	1
0	0.0086868	0.0415157	0.0245176	0	4
0	0.0135295	0.00335594	0.00303129	0	1
0	0.00294789	0.000858363	0.000905781	0	2
0	0.00418046	0.000860202	0.00115434	0	1
0	0.00307239	0.000725443	0.000652676	0	4
0	0.00367296	0.0050021	0.00384511	0	1
0	0.00279302	0.00102659	0.00110401	0	1
0	0.00257335	0.00118087	0.00163809	0	0
0	0.0178013	0.00663032	0.0100752	0	0
0	0.00591615	0.184568	0.0793701	0	3
0	0.00218471	0.00471011	0.00381246	0	1
0	0.0105958	0.00669586	0.00765636	0	3
0	0.00159222	0.00208909	0.00205431	0	4
0	0.0291889	0.0856638	0.111543	0	3
0	0.00777667	0.000866213	0.000889937	0	3
0	0.0366623	0.0340558	0.0390355	0	0
0	0.0196263	0.00317571	0.00508357	0	0
0	0.00660968	0.00820928	0.00260232	0	2
0	0.00352673	0.00944318	0.00702787	0	4
0	0.0242684	0.00115518	0.0020559	0	3
1	0.121999	0.0267465	0.0510346	0	4
0	0.0163514	0.00119736	0.00154564	0	3
0	0.0079024	0.00558979	0.00565411	0	3
0	0.00563341	0.00536745	0.00497074	0	2
0	0.0229007	0.00624563	0.00781512	0	2
0	0.00515036	0.00285816	0.00252221	0	2
0	0.00339501	0.000849477	0.000735946	0	4
0	0.00317892	0.000928411	0.000819709	0	1
0	0.000799677	0.0179057	0.00611254	0	2
0	0.00587562	0.000826157	0.0009754	0	3
0	0.00299414	0.00282094	0.00172859	0	2
0	0.0279904	0.0289132	0.0391959	0	0
0	0.0361592	0.00134808	0.00225273	0	4
0	0.0170771	0.00820303	0.00653501	0	3
0	0.004716	0.000628669	0.000711575	0	0
0	0.00381982	0.00090036	0.000901283	0	4
0	0.00531495	0.00156036	0.00180287	0	3
0	0.0016474	0.0344454	0.0225324	0	2
0	0.00765035	0.00382136	0.00414889	0	0
0	0.00304708	0.00413628	0.00317144	0	0
0	0.00170527	0.00131101	0.000951646	0	0
0	0.00268393	0.00768475	0.00501613	0	2
0	0.00765756	0.0336904	0.0312904	0	1
1	0.0581419	0.00436877	0.00622038	0	4
0	0.00113662	0.0010425	0.000856108	0	3
0	0.0215446	0.00864946	0.00611311	0	4
0	0.00130077	0.00341263	0.00147738	0	2
0	0.00550865	0.0184401	0.0162171	0	2
0	0.00366464	0.0099851	0.00882791	0	1
0	0.0219283	0.00138705	0.00193399	0	4
0	0.00320753	0.024729	0.00845401	0	0
1	0.0860812	0.300678	0.340357	0	3
0	0.00931817	0.0166326	0.0258986	0	1
0	0.00415182	0.000667121	0.000814517	0	0
0	0.00485304	0.00233761	0.00185982	0	3
0	0.0338966	0.00527327	0.00858181	0	3
0	0.0581991	0.00221656	0.00411972	0	3
0	0.0173836	0.00692976	0.00677517	0	0
0	0.0283233	0.0806467	0.0767348	0	1
0	0.00250546	0.00071155	0.000857203	0	2
0	0.0106172	0.00667755	0.00400236	0	1
0	0.0297755	0.0198003	0.0411152	0	4
0	0.0210624	0.00266307	0.00231843	0	3
0	0.0027755	0.00316788	0.0023089	0	0
0	0.0438724	0.0193357	0.0267194	0	2
0	0.0236292	0.00102741	0.00154969	0	1
0	0.0176266	0.00920468	0.0119707	0	0
0	0.00296498	0.0040966	0.00232287	0	0
0	0.00678204	0.00176058	0.00167592	0	1
0	0.0079487	0.00195326	0.00249556	0	4
0	0.0105805	0.000824449	0.00113393	0	1
0	0.0157061	0.000925105	0.0011203	0	4
0	0.00230181	0.00128598	0.000992364	0	1
0	0.00225778	0.000852206	0.000874464	0	3
0	0.053887	0.00130135	0.00187524	0	0
0	0.00126917	0.00298248	0.00210659	0	2
0	0.00355371	0.00456116	0.00581091	0	3
0	0.00209177	0.00102366	0.000821862	0	1
0	0.0229769	0.00528627	0.0101088	0	0
0	0.00422108	0.0043062	0.00255989	0	4
0	0.00518337	0.0198306	0.0141497	0	2
0	0.00397829	0.0285337	0.0187179	0	1
0	0.00264965	0.00151343	0.00109774	0	1
0	0.0317307	0.00867495	0.0177251	0	3
0	0.0363455	0.158878	0.194169	0	4
0	0.0232455	0.00559135	0.00807857	0	1
0	0.00312809	0.00225314	0.00298454	0	2
0	0.00280623	0.00157081	0.00136895	0	4
0	0.0124188	0.0157357	0.0171576	0	0
0	0.00537471	0.00639631	0.00292993	0	3
0	0.00413206	0.00240807	0.00326451	0	2
0	0.00592169	0.00126146	0.00155189	0	4
0	0.00724403	0.00412183	0.00292409	0	3
0	0.00117144	0.00209694	0.00149775	0	4
0	0.0654251	0.00991527	0.0168618	0	3
0	0.0141559	0.0025849	0.00252993	0	2
0	0.029612	0.00172539	0.00253162	0	3
0	0.00428347	0.0019988	0.00174318	0	1
0	0.0012454	0.0012841	0.00108428	0	1
0	0.00336711	0.00125167	0.00112968	0	1
0	0.0107557	0.011161	0.0123397	0	2
0	0.00201304	0.000924038	0.000788198	0	1
0	0.0232455	0.000990757	0.00140463	0	2
1	0.071445	0.0473673	0.0865433	0	1
0	0.0526231	0.00809748	0.0106968	0	1
0	0.0024917	0.00126979	0.0010944	0	3
0	0.00231769	0.00123396	0.00134862	0	3
0	0.00302056	0.000875674	0.00081374	0	4
0	0.0080762	0.000824011	0.000905341	0	2
0	0.0676048	0.0020043	0.0036252	0	0
0	0.0130058	0.00499379	0.00771967	0	2
0	0.00175868	0.000884482	0.000816597	0	3
0	0.010406	0.00187841	0.00150968	0	4
0	0.0096458	0.00876478	0.00948806	0	3
0	0.00292092	0.00185772	0.00119529	0	4
0	0.0304501	0.0188483	0.0502552	0	2
0	0.0818129	0.0213255	0.0439284	0	3
0	0.00458337	0.0185736	0.0117491	0	3
0	0.00869319	0.0124038	0.00552997	0	2
0	0.00139728	0.0015204	0.00111265	0	4
0	0.0140614	0.00191101	0.00276687	0	2
0	0.00279704	0.00135893	0.00171365	0	3
0	0.00195032	0.00686376	0.00590126	0	0
0	0.00890004	0.00163964	0.00139655	0	4
0	0.0298565	0.0318537	0.0340077	0	2
0	0.0335125	0.0041055	0.00586235	0	1
0	0.0223866	0.00465932	0.00707305	0	3
0	0.0200877	0.0414624	0.0320622	0	3
0	0.00142148	0.00444314	0.00254518	0	2
0	0.0136831	0.0141638	0.0124191	0	4
0	0.0241796	0.0125578	0.0104489	0	0
0	0.00149806	0.000735679	0.000730819	0	1
0	0.0101635	0.00126917	0.00203616	0	0
0	0.00677599	0.0139335	0.00995813	0	4
0	0.00416349	0.00077712	0.000726594	0	1
0	0.00607929	0.00166051	0.00148881	0	0
0	0.00833609	0.00389878	0.00300362	0	1
0	0.00551175	0.00146045	0.0018601	0	4
0	0.00671145	0.00207245	0.00144111	0	4
0	0.00496167	0.00101522	0.000910111	0	0
0	0.0169781	0.00421208	0.00360548	0	3
0	0.000998748	0.00195043	0.00164364	0	0
0	0.00226559	0.00230284	0.0015838	0	3
0	0.0120423	0.00137656	0.00120984	0	3
0	0.0111422	0.0220794	0.0186739	0	0
0	0.00861221	0.00197918	0.00235049	0	1
0	0.0159552	0.00179481	0.00287893	0	4
0	0.00406731	0.00123171	0.00111577	0	3
0	0.0190226	0.00612804	0.0119355	0	4
0	0.00211595	0.00626062	0.00471475	0	4
0	0.000968473	0.00199812	0.00131273	0	2
0	0.0160821	0.0173948	0.0134049	0	1
0	0.0330129	0.00108666	0.00220016	0	2
0	0.00119545	0.00364316	0.00250507	0	4
0	0.00278398	0.000883873	0.000782917	0	4
0	0.00100599	0.000970173	0.000765386	0	0
0	0.00208469	0.000724372	0.000720152	0	1
0	0.0045503	0.00136228	0.00123304	0	4
0	0.0433907	0.00522654	0.00738633	0	4
0	0.000787619	0.00153462	0.000904337	0	2
0	0.0083833	0.0019963	0.00241825	0	1
0	0.0136736	0.00217264	0.00344634	0	3
0	0.00999783	0.000993205	0.00135924	0	2
1	0.0580488	0.00551896	0.0097402	0	4
0	0.00256937	0.000947634	0.000835178	0	3
0	0.0697229	0.0020818	0.00424794	0	0
0	0.000764791	0.00315494	0.00128477	0	4
0	0.00912347	0.000898755	0.000799982	0	3
0	0.00352412	0.0738038	0.0476326	0	2
0	0.0013448	0.00143887	0.00120145	0	3
0	0.0110417	0.00345452	0.00695925	0	1
0	0.0350603	0.00453525	0.0038575	0	1
0	0.00282866	0.000969636	0.00142814	0	4
0	0.0018544	0.00348796	0.00272847	0	0
0	0.0123583	0.000981503	0.000996154	0	0
0	0.00772017	0.0026742	0.00256489	0	0
0	0.00255897	0.00252882	0.00500023	0	1
0	0.00334824	0.00551337	0.00386013	0	4
0	0.01393	0.00131555	0.00161454	0	3
0	0.00132219	0.00801208	0.00351845	0	3
0	0.00369835	0.00194879	0.00157026	0	1
0	0.0053139	0.00440639	0.00324712	0	4
0	0.00356109	0.000868535	0.000881084	0	4
0	0.00214114	0.00152776	0.00100936	0	4
0	0.00302921	0.00153693	0.00117258	0	4
0	0.0162564	0.0560971	0.0739104	0	4
0	0.0108497	0.000752535	0.00190426	0	2
1	0.0107529	0.134377	0.0774425	0	3
0	0.00251035	0.00108528	0.000993218	0	1
0	0.00286657	0.00122742	0.00108197	0	3
0	0.00703876	0.00113486	0.0013871	0	1
0	0.00924094	0.00156382	0.00264913	0	0
0	0.0248344	0.001965	0.00263228	0	3
0	0.00600348	0.000833921	0.000954549	0	0
0	0.00317947	0.00181567	0.00151092	0	2
0	0.0011161	0.00102819	0.000793803	0	0
0	0.00150946	0.00162068	0.00113888	0	1
0	0.00169808	0.00144221	0.00118391	0	2
0	0.00449808	0.00122425	0.00108643	0	1
0	0.00190295	0.00184679	0.00102471	0	4
0	0.00574794	0.00231442	0.00332358	0	3
0	0.00346012	0.0630119	0.0269596	0	2
0	0.0382457	0.0246084	0.038346	0	3
0	0.030061	0.00337961	0.00336534	0	4
0	0.00496646	0.00160019	0.00111738	0	1
0	0.0384626	0.000990754	0.00166141	0	2
0	0.0211681	0.00160044	0.00235195	0	1
0	0.0138323	0.0491539	0.0693964	0	4
0	0.0196503	0.00154674	0.00291231	0	4
0	0.00234407	0.00258717	0.00137026	0	3
0	0.0327257	0.038926	0.0707136	0	1
0	0.00750719	0.0152426	0.0191191	0	3
0	0.00413562	0.00538237	0.00692899	0	4
0	0.029748	0.000733572	0.00113634	0	0
0	0.016919	0.00345651	0.0070564	0	4
0	0.010665	0.000649704	0.000879441	0	1
0	0.00464181	0.0019758	0.00152299	0	1
0	0.0015524	0.00154496	0.00111546	0	2
0	0.00197899	0.00571771	0.00584618	0	4
0	0.00101846	0.000964999	0.000792998	0	2
0	0.00191368	0.0021662	0.00172106	0	4
0	0.153181	0.090585	0.182113	0	3
0	0.00331444	0.000987482	0.000941275	0	4
0	0.00296021	0.00153593	0.000985834	0	0
0	0.0171578	0.0301603	0.0177384	0	0
0	0.0439932	0.00171692	0.00410654	0	3
0	0.0630395	0.128942	0.168886	0	1
0	0.00128218	0.000774383	0.000643117	0	2
0	0.00360179	0.0370235	0.0188808	0	3
0	0.00158583	0.00761419	0.00264772	0	2
0	0.058535	0.00236895	0.00358483	0	0
0	0.00221487	0.00208424	0.00145306	0	3
0	0.00207797	0.000807921	0.000689457	0	1
0	0.00994607	0.00105599	0.00164055	0	3
0	0.00133126	0.00512927	0.00285121	0	2
0	0.032973	0.000702108	0.00096252	0	1
0	0.00373646	0.0110677	0.00440702	0	1
0	0.00748023	0.011815	0.00798794	0	0
0	0.0100529	0.00711004	0.00953137	0	2
0	0.00518525	0.00106378	0.000967274	0	4
0	0.0199316	0.062134	0.0988116	0	2
0	0.0591954	0.00107524	0.001815	0	1
0	0.0308649	0.00642783	0.0136084	0	4
0	0.00204233	0.000653169	0.000622699	0	3
0	0.0581072	0.0222979	0.0571831	0	3
0	0.00119827	0.00323077	0.00250769	0	3
0	0.0134688	0.00100874	0.00126734	0	4
0	0.00418209	0.00144385	0.00163583	0	2
0	0.0350264	0.361486	0.298168	0	1
0	0.00326552	0.000798316	0.000715831	0	3
0	0.00131122	0.000697293	0.00063508	0	1
0	0.00580427	0.00118751	0.00141493	0	1
0	0.00104228	0.00846371	0.00445764	0	4
0	0.0185662	0.0316373	0.015692	0	0
0	0.00336711	0.00137882	0.00124862	0	2
0	0.00536143	0.00320038	0.00373923	0	0
0	0.0406376	0.036666	0.0582486	0	2
0	0.0337407	0.00172686	0.00300508	0	2
0	0.00179808	0.0072059	0.0031821	0	3
0	0.000931332	0.0100307	0.00333805	0	4
0	0.00397506	0.000756749	0.000719915	0	0
0	0.00156924	0.000795075	0.000785205	0	2
0	0.0319443	0.0326179	0.0519086	0	2
0	0.00800531	0.00130999	0.00146112	0	4
0	0.0033169	0.00315019	0.0016043	0	3
0	0.00501547	0.00334878	0.00413453	0	0
0	0.0403885	0.105662	0.127655	0	1
0	0.000785122	0.000758302	0.000635396	0	4
0	0.0582616	0.0171625	0.0195676	0	1
0	0.0575217	0.00606073	0.00868436	0	4
0	0.00273367	0.00125146	0.00134736	0	0
0	0.0562732	0.0303258	0.0483903	0	3
0	0.00326422	0.00214182	0.00156973	0	4
0	0.0125262	0.00301571	0.00376989	0	4
0	0.029909	0.00121357	0.00210914	0	4
0	0.00299249	0.00059378	0.000697988	0	4
0	0.0035614	0.000892465	0.000901378	0	3
0	0.00753374	0.00120482	0.00123124	0	2
0	0.00675043	0.000891595	0.0010299	0	3
0	0.0503694	0.00282009	0.00470491	0	4
0	0.00405584	0.000979567	0.000842384	0	0
0	0.0089007	0.012099	0.0189037	0	0
0	0.00213237	0.00105342	0.000870152	0	4
0	0.00549635	0.012731	0.00824608	0	4
0	0.0118653	0.0218949	0.0230958	0	3
0	0.000909358	0.00211525	0.00114188	0	0
0	0.00117275	0.00129682	0.000957918	0	1
1	0.0401557	0.111198	0.137176	0	2
0	0.0474941	0.0588342	0.0810855	0	0
0	0.00203464	0.000707195	0.000675994	0	4
0	0.00299393	0.0026258	0.00157995	0	4
0	0.0520069	0.0102051	0.0129858	0	4
0	0.0227984	0.000951917	0.000949531	0	4
0	0.000844299	0.00388444	0.00171356	0	4
0	0.00645718	0.0394	0.0201713	0	1
0	0.0450347	0.014931	0.0112219	0	4
0	0.00227858	0.000661492	0.000680012	0	4
0	0.0290424	0.0163156	0.0262023	0	0
0	0.00220686	0.000934939	0.000836289	0	3
0	0.00832423	0.099079	0.0601248	0	0
0	0.00983886	0.0114314	0.00787842	0	3
0	0.0105597	0.0147463	0.0174809	0	3
0	0.0164984	0.0104014	0.0085735	0	3
0	0.00514503	0.00161607	0.00144641	0	3
0	0.00412946	0.000984289	0.00136332	0	1
0	0.00182891	0.00241873	0.0020453	0	2
0	0.0191169	0.0043227	0.00579684	0	0
0	0.00239315	0.000888424	0.000776523	0	3
0	0.0206567	0.000734511	0.00091433	0	2
0	0.0323357	0.0420678	0.0458932	0	2
0	0.00195059	0.000826715	0.000732556	0	2
0	0.00279685	0.027727	0.0177065	0	0
0	0.021026	0.00120383	0.00124634	0	0
0	0.00277887	0.000834858	0.00111819	0	4
0	0.00514936	0.00093353	0.00102659	0	4
0	0.00192221	0.000773886	0.000805696	0	2
0	0.0291962	0.002957	0.0120201	0	3
0	0.00285569	0.0144982	0.00476661	0	2
0	0.00222564	0.000711726	0.000763815	0	4
0	0.0144719	0.00191155	0.00176893	0	3
0	0.00462523	0.00547222	0.00836716	0	3
0	0.0653317	0.00493986	0.00539105	0	1
0	0.00179585	0.00671388	0.00422324	0	0
0	0.0105303	0.114917	0.0709277	0	3
0	0.00102079	0.000656282	0.000675039	0	0
0	0.0011883	0.00239937	0.00162052	0	1
0	0.0343755	0.336206	0.251555	0	4
0	0.0041778	0.000878434	0.00104251	0	3
0	0.00529785	0.0022915	0.00145202	0	0
0	0.00389822	0.000789585	0.000818025	0	2
0	0.0477826	0.00321331	0.00374294	0	3
0	0.000905958	0.0009837	0.000833714	0	2
0	0.00117501	0.00406447	0.00336163	0	2
0	0.00459999	0.0176184	0.0179656	0	2
0	0.00458632	0.00128392	0.00184654	0	1
0	0.0506849	0.0944795	0.127721	0	1
0	0.00505104	0.0109601	0.0101107	0	0
0	0.0119168	0.0135744	0.0146999	0	0
0	0.0344189	0.00923742	0.00653746	0	1
0	0.0173634	0.00177865	0.00267015	0	0
0	0.0074599	0.0440681	0.0169333	0	4
0	0.0107115	0.00539926	0.00457533	0	4
0	0.00309496	0.000844176	0.000812235	0	0
0	0.00511654	0.00156027	0.0013463	0	2
0	0.008085	0.0020187	0.00263887	0	0
0	0.00329899	0.02385	0.0115986	0	1
0	0.031774	0.00714999	0.0101403	0	3
0	0.00466172	0.00483007	0.00527717	0	3
0	0.000740475	0.000705232	0.000599282	0	3
0	0.00636649	0.0366334	0.026981	0	4
0	0.0192366	0.00535067	0.00580681	0	2
0	0.00172024	0.0258496	0.0154743	0	0
0	0.0566862	0.019083	0.0315667	0	4
0	0.0439932	0.00120081	0.00242717	0	3
0	0.00767153	0.00200594	0.00240781	0	1
0	0.0242632	0.138824	0.192057	0	2
0	0.00259936	0.00649137	0.00356317	0	0
0	0.0319482	0.00997307	0.00842035	0	1
0	0.00130134	0.000769478	0.000656003	0	4
0	0.00774033	0.00557064	0.00319068	0	1
0	0.00265516	0.00367076	0.00274218	0	4
0	0.0187053	0.00277524	0.00284306	0	2
0	0.00462891	0.000728439	0.000754627	0	3
0	0.001381	0.0021372	0.00182186	0	4
0	0.00949845	0.00301094	0.0073925	0	0
0	0.000952857	0.000906324	0.000672663	0	4
0	0.00222534	0.000863915	0.000758967	0	1
0	0.0132599	0.00137159	0.00227653	0	2
0	0.000744104	0.006465	0.00239107	0	4
0	0.000837464	0.00215737	0.0013638	0	2
0	0.0050166	0.00145451	0.00223837	0	4
0	0.0323602	0.00150504	0.00227173	0	0
0	0.00587948	0.0513339	0.0106407	0	2
0	0.00173802	0.000605789	0.000747413	0	1
0	0.0031363	0.000676617	0.00090683	0	4
0	0.00123491	0.00114211	0.00112338	0	4
0	0.0324085	0.00269262	0.00335263	0	1
0	0.00210365	0.00542458	0.00371229	0	3
0	0.0115129	0.00179206	0.00149128	0	0
0	0.00515467	0.0129873	0.0171125	0	4
0	0.0239514	0.0252617	0.0669705	0	2
0	0.00514959	0.00592622	0.00593298	0	3
0	0.00319749	0.00220138	0.00220797	0	2
0	0.00251257	0.00579705	0.00322392	0	4
0	0.00124728	0.00233112	0.00175439	0	1
0	0.012336	0.00620447	0.0112424	0	0
0	0.00372298	0.000972755	0.00113345	0	1
0	0.0126893	0.000759779	0.00147831	0	2
0	0.00175022	0.00497965	0.00221967	0	2
0	0.00392515	0.00103675	0.00114601	0	3
0	0.004467	0.000746219	0.000829792	0	1
0	0.00351297	0.00617405	0.00745248	0	1
0	0.00381538	0.00130742	0.0011228	0	4
0	0.0256637	0.0040833	0.00334345	0	4
0	0.0196028	0.00361995	0.00885828	0	3
0	0.00161768	0.00147105	0.00118713	0	1
0	0.00303759	0.0062797	0.00965664	0	2
0	0.00542698	0.00641394	0.0103169	0	3
0	0.000907232	0.0638996	0.013355	0	2
0	0.0106667	0.00293457	0.00497876	0	3
0	0.00567567	0.000624971	0.000782146	0	3
0	0.000916454	0.0013423	0.0009515	0	0
0	0.0449613	0.0353087	0.0355956	0	1
0	0.0019171	0.00221336	0.00227325	0	4
0	0.0203446	0.000874333	0.00116039	0	4
0	0.00230792	0.000754618	0.000734845	0	4
0	0.0471338	0.014725	0.0246753	0	0
0	0.054198	0.00527215	0.00905783	0	3
0	0.00301659	0.000892873	0.000946244	0	0
0	0.0396506	0.00249009	0.00317398	0	4
0	0.0286137	0.0191215	0.0505615	0	4
0	0.00217567	0.00102555	0.000889042	0	3
0	0.084632	0.0844923	0.172804	0	4
0	0.00122173	0.000988809	0.00069964	0	3
0	0.0359533	0.000963997	0.0016606	0	1
0	0.00124048	0.000937281	0.000841382	0	4
0	0.0629931	0.00690474	0.00907314	0	3
0	0.00200255	0.000798219	0.000727163	0	1
0	0.0474941	0.0767824	0.0569146	0	0
0	0.0257909	0.00941561	0.0106425	0	3
0	0.0179118	0.00204993	0.00229074	0	0
0	0.0439423	0.00161726	0.00293695	0	4
0	0.000850013	0.00274733	0.00130289	0	0
0	0.00332791	0.0426515	0.00793927	0	0
0	0.00606483	0.0125153	0.0127134	0	0
0	0.033084	0.00582961	0.00623078	0	0
0	0.0153896	0.00744879	0.0133399	0	4
0	0.0509573	0.0507264	0.0838353	0	2
0	0.00169687	0.0076249	0.00318937	0	3
0	0.0364221	0.0241004	0.0214688	0	4
0	0.00908042	0.00590207	0.00452985	0	1
0	0.00217695	0.00114299	0.00102577	0	2
0	0.00162752	0.00116155	0.00124937	0	4
0	0.00628623	0.00615234	0.00660424	0	4
0	0.0116844	0.00211065	0.00186189	0	0
0	0.0140057	0.0106599	0.011023	0	2
0	0.0827723	0.238514	0.389115	0	4
0	0.00152547	0.00301521	0.0012959	0	4
0	0.0242326	0.00132343	0.00158556	0	1
0	0.0354078	0.021825	0.0300701	0	1
0	0.0037079	0.00128546	0.00162754	0	2
0	0.00662751	0.00199133	0.00173759	0	1
0	0.0537628	0.0138923	0.0247353	0	0
0	0.00545853	0.0197259	0.0263346	0	1
0	0.00387807	0.000846787	0.000929664	0	3
0	0.00332904	0.000946277	0.000917838	0	4
0	0.00279333	0.00200616	0.00107757	0	2
0	0.0223957	0.00535487	0.00483016	0	2
0	0.00270855	0.000968459	0.000682905	0	1
0	0.0349007	0.183122	0.242594	0	1
0	0.00137143	0.000874452	0.000808137	0	4
0	0.00423434	0.00123488	0.00121686	0	2
0	0.00978853	0.000738988	0.000879598	0	2
0	0.00225195	0.00121424	0.000950496	0	4
0	0.00453507	0.00103139	0.00120228	0	0
0	0.0276274	0.00798642	0.0131944	0	1
0	0.00145469	0.00160845	0.00128299	0	3
0	0.00100827	0.000979554	0.00081477	0	2
0	0.0906014	0.169485	0.223658	0	1
0	0.00714453	0.00160163	0.00193927	0	3
0	0.00215698	0.00074443	0.000678669	0	1
0	0.00206074	0.00144805	0.00106637	0	2
0	0.0173307	0.000764023	0.00109457	0	4
0	0.00317696	0.00136644	0.0011302	0	3
0	0.0574151	0.163795	0.229079	0	4
0	0.00157656	0.00114783	0.00107923	0	0
0	0.0166522	0.000781594	0.00106989	0	0
0	0.00121363	0.0187313	0.00512806	0	4
0	0.00512513	0.00313547	0.00348756	0	4
0	0.000805198	0.00109117	0.000775067	0	2
0	0.00602371	0.000757135	0.000894625	0	0
0	0.00222066	0.00139138	0.000984839	0	0
0	0.00370377	0.00468965	0.0023567	0	4
0	0.0474694	0.176698	0.189411	0	4
0	0.00287921	0.000827648	0.000794173	0	0
0	0.00347817	0.00199453	0.00134151	0	0
0	0.0180673	0.00528284	0.00347064	0	4
0	0.0478837	0.0210753	0.0232641	0	4
0	0.00440245	0.00147764	0.00126437	0	4
0	0.00118387	0.00925187	0.00354023	0	2
0	0.0609897	0.0200958	0.0298407	0	1
0	0.00998095	0.00091863	0.00121832	0	1
0	0.0670781	0.00544664	0.00638345	0	0
0	0.0181542	0.00234588	0.00340773	0	0
0	0.0455939	0.0192617	0.029629	0	0
0	0.00108005	0.0603086	0.0125401	0	1
0	0.00780708	0.0473162	0.0102078	0	0
0	0.0150466	0.00592101	0.00962155	0	3
0	0.0473183	0.0248315	0.0251506	0	2
0	0.0519964	0.0616731	0.129093	0	1
0	0.000844299	0.00225635	0.00121608	0	4
0	0.00225108	0.000929554	0.000862845	0	3
0	0.0439787	0.0528131	0.0782974	0	2
0	0.0343121	0.012388	0.0560445	0	0
0	0.00517928	0.000728725	0.000883913	0	4
0	0.0234976	0.00639978	0.0107916	0	1
0	0.00718002	0.0018721	0.00220577	0	0
1	0.00681612	0.00453232	0.00324077	0	2
0	0.0358059	0.00476081	0.0105192	0	3
0	0.00463342	0.0146922	0.00617555	0	2
0	0.00848646	0.00117576	0.00167797	0	4
0	0.0274836	0.0189169	0.0236719	0	0
0	0.00368707	0.00110023	0.00112256	0	3
0	0.00455177	0.00201912	0.00135544	0	1
0	0.00322641	0.00137207	0.00131659	0	3
0	0.0808623	0.0033875	0.00612587	0	4
0	0.0139191	0.000652319	0.000906104	0	2
0	0.0038317	0.000826004	0.00096802	0	2
0	0.0206271	0.0397504	0.101076	0	2
0	0.00251114	0.00126686	0.000950202	0	1
0	0.00235935	0.00129434	0.00119601	0	4
0	0.0218797	0.00276649	0.00687328	0	4
0	0.00188673	0.000696669	0.000710776	0	1
0	0.00244053	0.00526478	0.00358396	0	0
0	0.00241453	0.00478717	0.00435449	0	2
0	0.027189	0.0299358	0.0382772	0	3
0	0.00352743	0.00160583	0.0026314	0	0
0	0.095274	0.00404244	0.00856975	0	4
0	0.0338152	0.00699946	0.00966514	0	2
0	0.00369835	0.000653163	0.000643866	0	2
0	0.00152407	0.000856519	0.00073342	0	3
0	0.0997097	0.00533551	0.0103366	0	0
0	0.00683872	0.002249	0.00439758	0	2
0	0.00230535	0.000945038	0.000667124	0	2
0	0.0018623	0.00133632	0.000888584	0	0
0	0.00464555	0.00468857	0.00637068	0	4
0	0.0131127	0.00515189	0.00573466	0	2
0	0.00218346	0.00276375	0.00297769	0	2
0	0.00373646	0.00128324	0.00137971	0	3
0	0.032373	0.000818789	0.00137097	0	4
0	0.0124561	0.0087211	0.0221096	0	1
0	0.00276939	0.0208695	0.00821968	0	2
0	0.0102008	0.00716101	0.00827495	0	2
0	0.000968473	0.00411648	0.00226522	0	1
0	0.0107029	0.00274702	0.00247228	0	0
0	0.00686142	0.0988941	0.0506166	0	3
0	0.0580488	0.000713296	0.00130013	0	0
0	0.0193096	0.00408281	0.00642708	0	2
0	0.00542754	0.00232038	0.00201557	0	2
0	0.0282649	0.011456	0.016209	0	0
0	0.00797697	0.00350637	0.00499144	0	1
0	0.00385712	0.00115477	0.00178377	0	2
0	0.00318273	0.000806099	0.000872847	0	4
0	0.00379347	0.000822113	0.000985978	0	2
0	0.010463	0.00118177	0.00146079	0	1
0	0.00436362	0.0959675	0.0504701	0	3
0	0.00121893	0.00375228	0.00233467	0	3
0	0.00533895	0.00316852	0.00215941	0	2
0	0.00564015	0.00117078	0.00146709	0	0
0	0.00176115	0.00838987	0.00376875	0	0
1	0.00764456	0.0605534	0.0336011	0	0
0	0.0145403	0.00421832	0.00334045	0	2
0	0.00130799	0.00450924	0.00196386	0	3
0	0.00459131	0.0277462	0.0171347	0	0
0	0.0125778	0.000897298	0.00107798	0	0
0	0.00389571	0.0021806	0.001851	0	2
0	0.00258654	0.0176047	0.00523004	0	0
0	0.00403144	0.066857	0.0326753	0	3
0	0.0227792	0.00472542	0.00472315	0	2
0	0.0174403	0.0177711	0.0396073	0	4
0	0.00585551	0.00107499	0.00104793	0	3
1	0.0207971	0.0102946	0.018378	0	2
0	0.00886907	0.00169565	0.00166625	0	0
0	0.0177873	0.0475743	0.0820358	0	3
0	0.0150191	0.0160245	0.0132323	0	3
0	0.00891622	0.000746371	0.000848757	0	0
0	0.0085313	0.00171528	0.00163429	0	3
0	0.0160323	0.0184009	0.0118634	0	0
0	0.0124621	0.00095077	0.00122802	0	4
0	0.00332595	0.00207077	0.00184183	0	2
0	0.00961578	0.00206411	0.00163834	0	0
0	0.0323834	0.00558389	0.00435161	0	2
0	0.00300522	0.00353994	0.00429746	0	3
0	0.00297701	0.000832115	0.000923109	0	4
0	0.0300415	0.00286584	0.00480976	0	4
0	0.00281003	0.00284388	0.00199274	0	0
0	0.00754685	0.00237456	0.00308311	0	4
0	0.00216775	0.0018136	0.00148183	0	3
0	0.00172387	0.00148646	0.000796469	0	4
0	0.105267	0.0265825	0.0616894	0	3
0	0.0353308	0.00271453	0.00411239	0	1
0	0.028787	0.00569841	0.0094075	0	2
0	0.099786	0.00140722	0.00224501	0	0
0	0.00115078	0.00316298	0.00185677	0	4
0	0.0268626	0.0545233	0.0373502	0	2
0	0.0051892	0.00844208	0.00652485	0	3
0	0.0773329	0.00482148	0.0119298	0	0
0	0.00617673	0.00731669	0.00953071	0	0
0	0.00269736	0.00189205	0.00114685	0	3
0	0.00421533	0.00102726	0.00101735	0	3
0	0.00368439	0.000870617	0.00110636	0	2
0	0.00429673	0.00142429	0.00109143	0	4
0	0.00586008	0.00111173	0.00140742	0	3
0	0.00242619	0.000860568	0.000820499	0	1
0	0.00916193	0.00351663	0.00716559	0	3
0	0.00279943	0.00100575	0.00109539	0	4
0	0.00881426	0.00108673	0.00132091	0	4
0	0.00115752	0.00160504	0.000996422	0	2
0	0.00193789	0.000727027	0.000627604	0	3
0	0.00788852	0.0110822	0.00923596	0	3
0	0.0554291	0.00221893	0.0051191	0	4
0	0.014235	0.0860877	0.156195	0	0
0	0.00685802	0.000909262	0.000992297	0	1
0	0.0169457	0.0015284	0.00215119	0	0
0	0.00151471	0.000782839	0.000683397	0	3
0	0.00688201	0.00149072	0.0014776	0	4
0	0.0343602	0.00397598	0.00852501	0	4
0	0.015605	0.00106943	0.00169288	0	2
0	0.027897	0.000687314	0.00102076	0	4
0	0.00432285	0.000663271	0.000707045	0	2
0	0.0293348	0.00164323	0.00233826	0	1
0	0.000889258	0.00727863	0.00270951	0	4
0	0.00829335	0.0105875	0.0073511	0	1
0	0.0108522	0.000882733	0.00109829	0	3
0	0.00810477	0.0302098	0.0311923	0	2
0	0.00203142	0.00167359	0.00110871	0	3
0	0.00352399	0.00225104	0.00214194	0	3
0	0.00559804	0.00177128	0.00205805	0	4
0	0.00459864	0.000867618	0.00105812	0	2
0	0.00256	0.0033154	0.00157314	0	3
0	0.017027	0.00227366	0.00177425	0	0
0	0.0030318	0.00270695	0.00176172	0	4
0	0.0727174	0.00870061	0.0140668	0	2
0	0.00111119	0.00743757	0.00240589	0	1
0	0.00288373	0.000757768	0.00070454	0	0
0	0.00352783	0.0240421	0.00536424	0	1
0	0.0214971	0.00213883	0.00196598	0	0
0	0.00596395	0.000842109	0.000914618	0	0
0	0.00106867	0.00326026	0.00138813	0	1
0	0.00171462	0.00113097	0.000862942	0	1
0	0.00578856	0.00162421	0.00172492	0	1
0	0.0122014	0.0034441	0.00244962	0	3
0	0.00131764	0.00141303	0.000902075	0	2
0	0.0397159	0.0337444	0.0553425	0	1
0	0.00150946	0.000945882	0.000889017	0	3
0	0.00111508	0.00118431	0.000993483	0	2
0	0.0104675	0.00245371	0.00417844	0	1
0	0.00883144	0.00201914	0.00252153	0	1
0	0.00361195	0.001381	0.00163486	0	0
0	0.0126186	0.00474418	0.00737082	0	4
0	0.00172314	0.00112152	0.000936495	0	4
0	0.0526525	0.023918	0.0454245	0	4
0	0.000879332	0.00283301	0.00151861	0	4
0	0.0028396	0.00913169	0.00542989	0	1
0	0.0047511	0.00495966	0.00290977	0	4
0	0.00468329	0.0472084	0.0232287	0	0
0	0.00226792	0.00129139	0.00133534	0	3
0	0.00926973	0.0132979	0.00990348	0	4
0	0.0287905	0.00321372	0.00239568	0	1
0	0.0862815	0.0203365	0.0378417	0	0
0	0.00139627	0.00201504	0.00111582	0	2
0	0.00188084	0.00224236	0.00116389	0	2
0	0.00371489	0.0284271	0.0132746	0	1
0	0.00144783	0.00177146	0.0014285	0	4
0	0.0210624	0.00588239	0.00391859	0	1
0	0.00214628	0.0191923	0.0068777	0	4
0	0.00413371	0.0015921	0.00207354	0	3
0	0.00727744	0.000875473	0.000993254	0	3
0	0.00541746	0.00130621	0.00135259	0	3
0	0.0045859	0.0130446	0.0122983	0	2
0	0.0049145	0.000713096	0.000944385	0	3
0	0.0426636	0.0019964	0.00370381	0	2
0	0.00482348	0.000842968	0.00108832	0	2
0	0.00164984	0.0034559	0.00219936	0	0
0	0.0035955	0.00764782	0.00499374	0	2
0	0.00402315	0.000974933	0.000917991	0	2
0	0.00306749	0.000867735	0.000705545	0	3
0	0.00166307	0.00106943	0.00102694	0	4
0	0.0391639	0.000690239	0.0011954	0	1
0	0.0384367	0.0178854	0.0451186	0	3
0	0.000833171	0.0096368	0.00298191	0	0
0	0.0103909	0.00539736	0.00843497	0	0
0	0.00489707	0.000880073	0.000964357	0	4
0	0.0104558	0.00909568	0.00704879	0	4
0	0.0124173	0.00127107	0.00161475	0	1
0	0.0328854	0.00600744	0.00881161	0	2
0	0.00580198	0.00160276	0.00212499	0	1
0	0.0107325	0.000790432	0.000942264	0	2
0	0.00111988	0.00282033	0.00145297	0	4
0	0.00160916	0.00291853	0.00178087	0	0
0	0.0176377	0.000960487	0.00125417	0	3
0	0.000799603	0.0186196	0.00540097	0	4
0	0.00135644	0.00260436	0.00189804	0	0
0	0.00864984	0.006694	0.00532915	0	3
0	0.107598	0.00247425	0.00448253	0	3
0	0.0232287	0.00212686	0.00301015	0	0
0	0.000916454	0.044673	0.00772528	0	4
0	0.00936148	0.0222666	0.0120085	0	2
0	0.0110209	0.00149179	0.0020582	0	0
0	0.00439672	0.00958816	0.00607081	0	3
0	0.00133362	0.00152504	0.0011081	0	0
0	0.00108292	0.00545372	0.00251295	0	2
0	0.00483516	0.000893936	0.000979944	0	1
0	0.0300171	0.00322044	0.00462301	0	1
0	0.0468726	0.00185823	0.00341687	0	0
0	0.009761	0.0508223	0.0408979	0	1
0	0.00122786	0.0008608	0.000694964	0	4
0	0.00807827	0.000688492	0.000949929	0	4
0	0.00583577	0.00282661	0.00148517	0	3
0	0.0102622	0.00177201	0.00262521	0	0
0	0.0122829	0.00252804	0.0029669	0	0
0	0.00607104	0.00247352	0.00187464	0	0
0	0.0272359	0.0398764	0.0419346	0	1
0	0.0063285	0.0012407	0.00105071	0	0
0	0.00552799	0.000693448	0.000759243	0	0
0	0.00332264	0.00129121	0.00148777	0	4
0	0.00671274	0.000946783	0.00110411	0	1
0	0.00842914	0.00430243	0.00560173	0	0
0	0.0361704	0.00343814	0.00579837	0	2
0	0.0105828	0.00334737	0.00404479	0	4
0	0.0402949	0.00147431	0.00235099	0	4
0	0.0129803	0.0372577	0.0273151	0	2
0	0.00642524	0.00164717	0.00202735	0	3
0	0.00183138	0.000705139	0.000651282	0	0
0	0.00276762	0.000954609	0.00106839	0	1
0	0.031774	0.24283	0.183044	0	2
0	0.000989058	0.00162789	0.00124329	0	2
0	0.000671738	0.00236662	0.00117134	0	3
0	0.00579959	0.000709248	0.000896428	0	1
0	0.0376794	0.00199075	0.00272894	0	4
0	0.00438014	0.00113957	0.00143306	0	1
0	0.0203751	0.00391127	0.00320991	0	2
0	0.015137	0.0215735	0.0327253	0	2
0	0.0109666	0.00688324	0.00450127	0	1
0	0.00540502	0.00213087	0.00161247	0	3
0	0.00268905	0.000951265	0.000797316	0	3
0	0.0408535	0.00597297	0.00832373	0	4
0	0.0070697	0.00653426	0.0133778	0	2
0	0.00373242	0.00177914	0.00190398	0	0
0	0.0282499	0.0127059	0.0281013	0	0
0	0.0584725	0.0043439	0.0048123	0	1
0	0.00449951	0.0160534	0.0082978	0	0
0	0.00280698	0.002565	0.00182737	0	0
0	0.00515036	0.00108656	0.00131061	0	3
0	0.00377054	0.0102696	0.00495108	0	1
0	0.00300611	0.00670953	0.00692692	0	4
0	0.00877528	0.00272334	0.00248014	0	2
0	0.0116216	0.00296012	0.00306863	0	1
0	0.000712715	0.0305236	0.00672549	0	1
0	0.0226814	0.0155937	0.0359964	0	4
0	0.00267827	0.00222432	0.00184159	0	0
0	0.00319025	0.0104252	0.00829185	0	0
0	0.00363843	0.00119186	0.00131136	0	3
0	0.00433623	0.0069605	0.00470377	0	2
0	0.00646268	0.00496088	0.00507895	0	2
0	0.0481771	0.00158844	0.00209778	0	4
0	0.00339118	0.0578307	0.0294017	0	4
0	0.00423367	0.00106304	0.00162542	0	1
0	0.0487975	0.00606315	0.00743306	0	3
0	0.00983409	0.00940498	0.00822845	0	4
0	0.031774	0.106663	0.113709	0	2
0	0.00520371	0.00130698	0.00139718	0	4
0	0.00886255	0.00100369	0.0013583	0	3
0	0.00239462	0.0012465	0.00117455	0	1
0	0.00224722	0.000868806	0.000703154	0	1
0	0.018238	0.00121951	0.0016369	0	4
0	0.016857	0.00116881	0.00153923	0	0
0	0.0396766	0.00108775	0.00125742	0	3
0	0.0839603	0.00447412	0.00872569	0	4
0	0.00836306	0.00326513	0.0022398	0	3
0	0.002185	0.00114481	0.00114687	0	0
0	0.00229275	0.000957452	0.000835045	0	2
0	0.00654812	0.00116663	0.00131107	0	0
0	0.00229539	0.00154704	0.00104558	0	2
0	0.0152816	0.00303523	0.00601821	0	0
0	0.00626557	0.00200694	0.00363664	0	3
0	0.00143467	0.000872328	0.000688815	0	0
0	0.0119153	0.000918723	0.00125893	0	3
0	0.0280732	0.00194271	0.0040618	0	0
0	0.0779027	0.00192639	0.00294298	0	2
0	0.0326039	0.00113051	0.00176402	0	2
0	0.0164515	0.00900231	0.012093	0	0
0	0.0307056	0.0217526	0.0607975	0	4
0	0.00369105	0.00192995	0.00248522	0	4
0	0.0300476	0.0329463	0.0483092	0	0
0	0.0175384	0.00175679	0.00228873	0	0
0	0.0017041	0.000846839	0.000783688	0	4
0	0.00788381	0.00537842	0.00574754	0	0
0	0.00918988	0.00164311	0.00154692	0	0
0	0.0619733	0.0164846	0.0234603	0	4
0	0.00369177	0.00157512	0.00137755	0	3
0	0.021368	0.0391016	0.0503453	0	1
0	0.0285535	0.000969762	0.00197024	0	0
0	0.00152963	0.00196696	0.00130144	0	2
0	0.00747527	0.00101502	0.00113961	0	3
0	0.00944095	0.00299444	0.00346934	0	1
0	0.00144061	0.000788012	0.000867728	0	2
0	0.0143966	0.00114705	0.00134426	0	0
0	0.0169273	0.00391047	0.00489263	0	4
0	0.0118039	0.0081466	0.00986424	0	4
0	0.00208258	0.000850775	0.000879985	0	1
0	0.00119062	0.00124045	0.00113325	0	4
0	0.00148395	0.000901926	0.000741476	0	4
0	0.00325409	0.00627574	0.00309217	0	3
0	0.00303561	0.00142011	0.00151205	0	3
0	0.0105124	0.000725365	0.00089159	0	0
0	0.00894073	0.00180162	0.00161076	0	3
0	0.00142641	0.035975	0.00763048	0	4
0	0.00467263	0.000677751	0.000798166	0	3
0	0.00318273	0.00431687	0.00467177	0	1
0	0.0120576	0.0124842	0.0162256	0	3
0	0.0676048	0.00322744	0.00642593	0	1
0	0.0247483	0.00122416	0.00169028	0	4
0	0.00200794	0.00168398	0.00138422	0	2
0	0.0115007	0.00717598	0.00555758	0	3
0	0.055297	0.0612704	0.10148	0	1
0	0.0104814	0.006289	0.010097	0	2
0	0.00121814	0.00178397	0.00081079	0	1
0	0.00220008	0.00100765	0.00110363	0	0
0	0.0388295	0.205321	0.234338	0	0
0	0.00469924	0.00152202	0.00115975	0	3
0	0.00609752	0.0364966	0.0162962	0	4
0	0.00471947	0.0851855	0.0312492	0	3
0	0.0452523	0.0057553	0.00943906	0	0
0	0.00292092	0.0014902	0.00108902	0	2
0	0.0050451	0.0102283	0.0132711	0	1
0	0.0082073	0.000963039	0.00135545	0	2
0	0.00954407	0.00348322	0.00332044	0	1
0	0.000915529	0.00145248	0.00108704	0	2
0	0.0499295	0.00848195	0.0112922	0	2
0	0.00479511	0.00138038	0.00148069	0	4
0	0.00169625	0.00209854	0.00139799	0	0
0	0.0282287	0.000995619	0.00149524	0	4
0	0.0116443	0.00111874	0.000942902	0	0
0	0.00363633	0.0363094	0.0154968	0	2
0	0.0145961	0.000687796	0.000988843	0	0
0	0.072823	0.00832134	0.0162402	0	1
0	0.00499812	0.0259388	0.0146959	0	4
0	0.00210777	0.0138658	0.00558942	0	4
1	0.00437124	0.0705659	0.0542183	0	3
0	0.00343927	0.168761	0.0818798	0	0
0	0.00415477	0.00289112	0.00298903	0	3
0	0.00219913	0.000600028	0.00060119	0	1
0	0.00470686	0.00184071	0.00238018	0	3
0	0.00189946	0.00257916	0.00234048	0	2
0	0.00464819	0.00485668	0.00280034	0	4
0	0.00298796	0.00164305	0.00124204	0	1
0	0.0730018	0.0295008	0.0318374	0	0
0	0.000901462	0.00110578	0.000776362	0	4
0	0.00557183	0.000855688	0.000881171	0	3
0	0.00821511	0.00116219	0.00134345	0	0
0	0.00334311	0.00426044	0.00493617	0	3
0	0.00365089	0.00088886	0.00098441	0	3
0	0.00552039	0.00157622	0.00151296	0	0
0	0.00190208	0.00189454	0.00149907	0	0
0	0.0223956	0.00770629	0.0114823	0	3
0	0.00250082	0.000680179	0.000882439	0	1
0	0.0369587	0.0617966	0.0934327	0	3
0	0.00287777	0.000605136	0.000682769	0	4
0	0.00494486	0.00836463	0.00966355	0	0
0	0.00216307	0.000628066	0.000721426	0	1
0	0.000746011	0.000995878	0.000789472	0	0
0	0.00515036	0.000834682	0.000792182	0	0
0	0.00350255	0.0043491	0.00340744	0	4
0	0.00159387	0.000979896	0.000993257	0	2
0	0.00350252	0.000814729	0.000841091	0	0
0	0.0174156	0.00173219	0.00346892	0	3
0	0.00416808	0.00118074	0.00176748	0	0
0	0.0220667	0.00213402	0.00254101	0	4
0	0.00926658	0.00112917	0.00111451	0	4
0	0.00890303	0.00109316	0.00151862	0	2
0	0.00883766	0.00727769	0.00590072	0	1
0	0.00139268	0.00124006	0.000986488	0	4
0	0.0258224	0.00367182	0.00950018	0	3
0	0.00190439	0.00111971	0.000948326	0	4
0	0.00341793	0.0024224	0.00399213	0	4
0	0.0127586	0.00255494	0.00315335	0	1
0	0.0170454	0.00751668	0.00583351	0	1
0	0.0469214	0.00105716	0.00164735	0	3
0	0.028654	0.0936786	0.119939	0	2
0	0.0217656	0.0102015	0.0178892	0	2
0	0.00417052	0.000881137	0.000899524	0	4
0	0.00565094	0.00183246	0.00219516	0	1
0	0.0107557	0.000832914	0.000995551	0	1
0	0.00769234	0.00822997	0.00552261	0	0
0	0.00320913	0.000625076	0.000646489	0	4
0	0.00382047	0.00131156	0.00122298	0	4
0	0.0169344	0.00114879	0.00149059	0	0
0	0.00219737	0.00142878	0.00160884	0	2
0	0.0145722	0.000983023	0.00143697	0	1
0	0.00853285	0.00103232	0.00123196	0	1
1	0.00754865	0.0291325	0.0236688	0	1
0	0.00197161	0.00506857	0.00498898	0	0
0	0.0584709	0.00922931	0.0167602	0	4
0	0.0143413	0.00126347	0.00132956	0	0
0	0.00133029	0.0054089	0.00233322	0	4
0	0.0386987	0.00342034	0.0049296	0	2
0	0.00275617	0.0100256	0.00343067	0	0
0	0.0072346	0.00112697	0.0012837	0	2
0	0.0121754	0.00173235	0.00198505	0	0
0	0.0015524	0.00300266	0.0019191	0	2
0	0.00438014	0.000885134	0.000923965	0	1
0	0.0605228	0.00699762	0.0149002	0	0
0	0.00876744	0.00126577	0.0022057	0	4
0	0.0119648	0.00432371	0.00646126	0	4
0	0.00410217	0.00149667	0.00127619	0	4
0	0.0380901	0.0411427	0.0702503	0	2
0	0.00176151	0.00531699	0.00235116	0	3
0	0.00461081	0.06724	0.0306268	0	0
0	0.0183726	0.0318476	0.0216038	0	1
0	0.0175916	0.0676485	0.0483712	0	1
0	0.0227107	0.0208274	0.0314492	0	1
0	0.0126083	0.00101494	0.00135027	0	4
0	0.00480986	0.000608886	0.000745727	0	2
0	0.00585329	0.039609	0.00966425	0	2
0	0.00137047	0.0176116	0.00669535	0	2
0	0.0168834	0.0245274	0.0381266	0	1
0	0.0413506	0.0890355	0.158874	0	0
0	0.0220603	0.0033797	0.00304459	0	2
0	0.0107903	0.00371725	0.00273651	0	1
0	0.0246939	0.00215949	0.00290918	0	2
0	0.00496125	0.00291692	0.00181833	0	2
0	0.060945	0.0455074	0.132421	0	3
0	0.00288105	0.00149157	0.00168796	0	0
0	0.00356642	0.0096664	0.00842956	0	0
0	0.00682118	0.0015012	0.00179862	0	4
0	0.0270466	0.00102253	0.0012336	0	2
0	0.0140241	0.00104488	0.00194161	0	2
0	0.00290725	0.0034458	0.00234019	0	2
0	0.002515	0.000975861	0.000826129	0	1
0	0.00165993	0.0165094	0.00650722	0	3
0	0.00695002	0.00182732	0.00228269	0	4
0	0.00748844	0.00137604	0.00191601	0	2
0	0.00174551	0.000682326	0.000670948	0	2
0	0.0909124	0.00359869	0.00676564	0	0
0	0.00454823	0.145647	0.0597052	0	0
0	0.00681035	0.000762793	0.000847348	0	1
0	0.004067	0.00380747	0.00254391	0	2
0	0.00117144	0.00199939	0.00140716	0	0
0	0.0106014	0.00103186	0.00120768	0	1
0	0.00887868	0.00444522	0.00536581	0	4
0	0.0042723	0.0090209	0.00669259	0	1
0	0.0126233	0.00322987	0.00540185	0	0
0	0.00575193	0.00191471	0.00191477	0	2
0	0.0141244	0.0442351	0.0713724	0	0
0	0.00402933	0.00112139	0.000980421	0	1
0	0.0294255	0.0479638	0.0979435	0	3
0	0.00242892	0.000806525	0.000816298	0	0
0	0.00495546	0.00071598	0.000820591	0	3
0	0.000875992	0.00137469	0.000906702	0	4
0	0.00314575	0.0165326	0.0104658	0	0
0	0.00262841	0.00313558	0.0017091	0	1
0	0.00361551	0.0008432	0.00114131	0	0
0	0.00443996	0.00296636	0.00418402	0	0
0	0.00767425	0.000895482	0.000929295	0	3
0	0.0220955	0.0136888	0.0138388	0	0
0	0.00312648	0.000623019	0.000818475	0	3
0	0.0024	0.00637732	0.00879601	0	3
0	0.0538079	0.00243952	0.00430762	0	4
0	0.00447486	0.0021532	0.00322813	0	4
0	0.00367779	0.00216662	0.00281774	0	2
0	0.000850548	0.00182631	0.000976919	0	1
0	0.00817286	0.00272877	0.0042854	0	3
0	0.00253881	0.000883843	0.000817176	0	1
0	0.00410499	0.00100281	0.000838958	0	2
0	0.0141886	0.08487	0.0978351	0	3
0	0.00312484	0.00343315	0.00252108	0	0
0	0.0239314	0.0034936	0.00244166	0	1
0	0.00333116	0.0226918	0.0266945	0	1
0	0.0124628	0.00239851	0.00263733	0	1
0	0.00223527	0.0327219	0.0221117	0	1
0	0.0565921	0.0160831	0.0245817	0	1
0	0.00239799	0.0210609	0.00578413	0	2
0	0.00398336	0.00126043	0.00100883	0	0
0	0.0464466	0.0139307	0.026411	0	0
0	0.0434827	0.111468	0.196431	0	4
0	0.015147	0.00363923	0.00437125	0	2
0	0.082578	0.0011145	0.00196303	0	1
0	0.0163578	0.000659786	0.000949146	0	4
0	0.00113442	0.00150547	0.0011405	0	3
0	0.0056086	0.00366067	0.00427531	0	4
0	0.000851793	0.000892339	0.000651001	0	3
0	0.00265818	0.00100967	0.000942282	0	2
0	0.000797248	0.00280033	0.00167789	0	0
0	0.00471447	0.00572053	0.00459518	0	1
0	0.003295	0.00746076	0.0119861	0	4
0	0.00225141	0.00120385	0.000966478	0	0
0	0.00407197	0.0013967	0.00111106	0	4
0	0.0124587	0.00548526	0.00490614	0	2
0	0.007577	0.000793354	0.000851583	0	2
0	0.00252929	0.0114758	0.0108909	0	1
0	0.00887103	0.00069757	0.000863577	0	4
0	0.0165647	0.0294971	0.0265271	0	3
0	0.00300284	0.0686062	0.0211575	0	4
0	0.0111977	0.00108648	0.00110826	0	2
0	0.00560341	0.00315919	0.00459199	0	0
0	0.00251654	0.00151401	0.00113151	0	3
0	0.0124808	0.000657122	0.000799617	0	2
0	0.00161896	0.00099426	0.000690884	0	1
0	0.00864247	0.000776492	0.00108796	0	0
0	0.0247926	0.000786236	0.00104118	0	1
0	0.0347526	0.00156032	0.00192844	0	3
0	0.00291179	0.00071501	0.000707882	0	4
0	0.00287777	0.00408894	0.00448563	0	4
0	0.00477706	0.000654419	0.000775308	0	1
0	0.0483499	0.00871868	0.0105419	0	3
0	0.00486161	0.00192731	0.00193337	0	2
0	0.017827	0.000993976	0.00124593	0	1
0	0.0012454	0.00369949	0.00177973	0	1
0	0.00471377	0.00237461	0.00163393	0	4
0	0.00482558	0.00338754	0.0022857	0	0
0	0.0073895	0.0146367	0.00563528	0	0
0	0.0150191	0.013048	0.00864455	0	0
0	0.0211892	0.00204782	0.00367052	0	2
0	0.0331782	0.00391439	0.00343133	0	0
0	0.0415826	0.00709364	0.0114943	0	2
0	0.0104814	0.00136948	0.00200375	0	1
0	0.000764791	0.000900892	0.000719019	0	3
0	0.058535	0.00103537	0.00175111	0	2
0	0.00403976	0.000726619	0.000867712	0	0
0	0.00793088	0.00182758	0.00209039	0	3
0	0.00465449	0.00352805	0.00314608	0	0
0	0.00371284	0.0255891	0.0102522	0	3
0	0.00426947	0.000889779	0.000817313	0	0
0	0.00496546	0.000723014	0.000767416	0	0
0	0.0138964	0.00163644	0.00243485	0	0
0	0.0127982	0.00343697	0.00298064	0	2
0	0.0109123	0.00896728	0.00457983	0	0
0	0.0065238	0.00327371	0.00244403	0	1
0	0.0136903	0.000890378	0.00145513	0	3
0	0.0132712	0.00105389	0.00133832	0	1
0	0.0222411	0.00514545	0.00766035	0	1
0	0.00135141	0.00189074	0.00173527	0	2
0	0.000990661	0.0029551	0.00132616	0	3
0	0.000799677	0.00359281	0.00176268	0	2
0	0.000951577	0.00641038	0.0021296	0	4
0	0.043626	0.00206973	0.00347628	0	2
0	0.00399813	0.0104709	0.00670453	0	2
0	0.0298744	0.00327294	0.00657949	0	4
0	0.0079487	0.00135086	0.0014664	0	0
0	0.00351593	0.00449837	0.00301755	0	4
0	0.000837829	0.00324914	0.0016701	0	1
0	0.00256132	0.00256282	0.00235934	0	0
0	0.00203705	0.00390537	0.00415256	0	4
0	0.0375177	0.00232669	0.00375268	0	1
0	0.0214466	0.00130539	0.00182373	0	4
0	0.00676563	0.00337208	0.00414478	0	2
0	0.00140727	0.0046012	0.0026089	0	3
0	0.00480986	0.0127653	0.0170468	0	0
0	0.0157642	0.0269671	0.0482857	0	0
0	0.00475743	0.0129113	0.0136709	0	4
0	0.00298236	0.0032594	0.00376632	0	0
0	0.00951268	0.000956024	0.000997797	0	3
0	0.00141211	0.0127028	0.0022088	0	2
0	0.00795398	0.00389493	0.00429289	0	1
0	0.00887103	0.00116845	0.00148259	0	0
0	0.016812	0.0014619	0.00171051	0	0
0	0.0402241	0.239317	0.276835	0	4
0	0.00166553	0.0244542	0.0153677	0	4
0	0.00357047	0.033166	0.00817197	0	4
0	0.0205937	0.00213428	0.001805	0	3
0	0.0600383	0.00131759	0.00234468	0	4
0	0.00668092	0.0119339	0.00660114	0	1
0	0.00946411	0.00261691	0.0031251	0	4
0	0.0297498	0.00392281	0.00743237	0	0
0	0.0323357	0.0042035	0.00409769	0	4
0	0.00304573	0.00157774	0.00104622	0	1
0	0.00366399	0.00214643	0.0016194	0	1
0	0.00120309	0.000702749	0.000630889	0	0
0	0.0142272	0.00222866	0.00348122	0	3
0	0.00420766	0.000664384	0.000829189	0	4
0	0.0400536	0.00379804	0.00719269	0	2
0	0.00291199	0.00145192	0.00132866	0	1
0	0.00389137	0.00130436	0.000997672	0	1
0	0.0150128	0.00379991	0.00433148	0	1
0	0.00751608	0.000852838	0.000984124	0	2
0	0.00137143	0.00898857	0.00488392	0	3
0	0.0149669	0.0189747	0.0388162	0	2
0	0.00142847	0.00109861	0.00133969	0	0
0	0.00601016	0.00105091	0.00109498	0	3
0	0.00545936	0.00222572	0.00164466	0	0
0	0.0127119	0.00132957	0.00103401	0	1
0	0.0368124	0.10528	0.046574	0	1
0	0.00162458	0.0163728	0.00421304	0	4
0	0.00608759	0.000987394	0.00111659	0	4
0	0.0261557	0.0123119	0.0158164	0	1
0	0.00623556	0.00201453	0.0023385	0	3
0	0.0208451	0.00128915	0.00124646	0	3
[truncated: 240,963+ more rows]

## Sheet: Extended Fig7e
nmr_value	shap_value	Metabolite_code	Top_selected	Group	plot_code
0.43808	0.15544	Glucose_by_Sphingomyelins	1	Ratio	Glu/SM
0.8966	-0.099244	Glucose_by_Sphingomyelins	1	Ratio	Glu/SM
-0.49237	0.196795	Glucose_by_Sphingomyelins	1	Ratio	Glu/SM
1.02444	-0.232941	Glucose_by_Sphingomyelins	1	Ratio	Glu/SM
0.19725	0.189298	Glucose_by_Sphingomyelins	1	Ratio	Glu/SM
-0.05009	0.198594	Glucose_by_Sphingomyelins	1	Ratio	Glu/SM
0.08485	0.155926	Glucose_by_Sphingomyelins	1	Ratio	Glu/SM
-0.08675	0.184237	Glucose_by_Sphingomyelins	1	Ratio	Glu/SM
-0.59996	0.204142	Glucose_by_Sphingomyelins	1	Ratio	Glu/SM
0.34489	0.144386	Glucose_by_Sphingomyelins	1	Ratio	Glu/SM
-0.07584	0.212658	Glucose_by_Sphingomyelins	1	Ratio	Glu/SM
0.17025	0.180728	Glucose_by_Sphingomyelins	1	Ratio	Glu/SM
0.67829	0.131117	Glucose_by_Sphingomyelins	1	Ratio	Glu/SM
1.07541	-0.12737	Glucose_by_Sphingomyelins	1	Ratio	Glu/SM
0.35917	0.166462	Glucose_by_Sphingomyelins	1	Ratio	Glu/SM
0.3559	0.163764	Glucose_by_Sphingomyelins	1	Ratio	Glu/SM
0.16094	0.170032	Glucose_by_Sphingomyelins	1	Ratio	Glu/SM
-0.05618	0.18943	Glucose_by_Sphingomyelins	1	Ratio	Glu/SM
-1.2057	0.192602	Glucose_by_Sphingomyelins	1	Ratio	Glu/SM
-0.38376	0.178923	Glucose_by_Sphingomyelins	1	Ratio	Glu/SM
0.28693	0.167808	Glucose_by_Sphingomyelins	1	Ratio	Glu/SM
-1.48399	0.18158	Glucose_by_Sphingomyelins	1	Ratio	Glu/SM
1.73178	-0.970795	Glucose_by_Sphingomyelins	1	Ratio	Glu/SM
-0.07534	0.169054	Glucose_by_Sphingomyelins	1	Ratio	Glu/SM
-0.57262	0.165819	Glucose_by_Sphingomyelins	1	Ratio	Glu/SM
-0.60157	0.196163	Glucose_by_Sphingomyelins	1	Ratio	Glu/SM
-0.28743	0.215498	Glucose_by_Sphingomyelins	1	Ratio	Glu/SM
0.88406	-0.165184	Glucose_by_Sphingomyelins	1	Ratio	Glu/SM
-0.60426	0.195407	Glucose_by_Sphingomyelins	1	Ratio	Glu/SM
-0.98493	0.184275	Glucose_by_Sphingomyelins	1	Ratio	Glu/SM
-0.48861	0.171044	Glucose_by_Sphingomyelins	1	Ratio	Glu/SM
0.53132	0.16586	Glucose_by_Sphingomyelins	1	Ratio	Glu/SM
1.74351	-1.35295	Glucose_by_Sphingomyelins	1	Ratio	Glu/SM
-0.22169	0.22696	Glucose_by_Sphingomyelins	1	Ratio	Glu/SM
-0.02345	0.149022	Glucose_by_Sphingomyelins	1	Ratio	Glu/SM
1.24315	-0.34662	Glucose_by_Sphingomyelins	1	Ratio	Glu/SM
0.24187	0.190859	Glucose_by_Sphingomyelins	1	Ratio	Glu/SM
-1.42971	0.192209	Glucose_by_Sphingomyelins	1	Ratio	Glu/SM
-0.49849	0.18618	Glucose_by_Sphingomyelins	1	Ratio	Glu/SM
0.43078	0.1403	Glucose_by_Sphingomyelins	1	Ratio	Glu/SM
-0.80309	0.186186	Glucose_by_Sphingomyelins	1	Ratio	Glu/SM
1.29349	-0.768601	Glucose_by_Sphingomyelins	1	Ratio	Glu/SM
-0.20603	0.16862	Glucose_by_Sphingomyelins	1	Ratio	Glu/SM
0.77773	0.15222	Glucose_by_Sphingomyelins	1	Ratio	Glu/SM
0.58773	0.17669	Glucose_by_Sphingomyelins	1	Ratio	Glu/SM
-0.20114	0.175614	Glucose_by_Sphingomyelins	1	Ratio	Glu/SM
0.08283	0.136764	Glucose_by_Sphingomyelins	1	Ratio	Glu/SM
2.01348	-1.16677	Glucose_by_Sphingomyelins	1	Ratio	Glu/SM
-0.70289	0.181065	Glucose_by_Sphingomyelins	1	Ratio	Glu/SM
-0.41234	0.193205	Glucose_by_Sphingomyelins	1	Ratio	Glu/SM
0.09528	0.172087	Glucose_by_Sphingomyelins	1	Ratio	Glu/SM
-1.25957	0.213323	Glucose_by_Sphingomyelins	1	Ratio	Glu/SM
-0.48861	0.241477	Glucose_by_Sphingomyelins	1	Ratio	Glu/SM
-1.28066	0.199589	Glucose_by_Sphingomyelins	1	Ratio	Glu/SM
-0.68197	0.22286	Glucose_by_Sphingomyelins	1	Ratio	Glu/SM
0.29877	0.159004	Glucose_by_Sphingomyelins	1	Ratio	Glu/SM
0.04494	0.210874	Glucose_by_Sphingomyelins	1	Ratio	Glu/SM
0.14404	0.173511	Glucose_by_Sphingomyelins	1	Ratio	Glu/SM
0.72135	0.115692	Glucose_by_Sphingomyelins	1	Ratio	Glu/SM
-0.86756	0.210297	Glucose_by_Sphingomyelins	1	Ratio	Glu/SM
0.93568	-0.0571433	Glucose_by_Sphingomyelins	1	Ratio	Glu/SM
-1.42243	0.150459	Glucose_by_Sphingomyelins	1	Ratio	Glu/SM
-0.27928	0.169115	Glucose_by_Sphingomyelins	1	Ratio	Glu/SM
1.35148	-0.706237	Glucose_by_Sphingomyelins	1	Ratio	Glu/SM
1.34928	-0.826637	Glucose_by_Sphingomyelins	1	Ratio	Glu/SM
0.38793	0.165166	Glucose_by_Sphingomyelins	1	Ratio	Glu/SM
-0.17121	0.206467	Glucose_by_Sphingomyelins	1	Ratio	Glu/SM
0.83932	0.0645527	Glucose_by_Sphingomyelins	1	Ratio	Glu/SM
-0.00516	0.209913	Glucose_by_Sphingomyelins	1	Ratio	Glu/SM
0.16103	0.161127	Glucose_by_Sphingomyelins	1	Ratio	Glu/SM
2.26751	-2.2838	Glucose_by_Sphingomyelins	1	Ratio	Glu/SM
-2.05354	0.168538	Glucose_by_Sphingomyelins	1	Ratio	Glu/SM
-1.76989	0.187346	Glucose_by_Sphingomyelins	1	Ratio	Glu/SM
-1.20978	0.209716	Glucose_by_Sphingomyelins	1	Ratio	Glu/SM
-0.12552	0.227196	Glucose_by_Sphingomyelins	1	Ratio	Glu/SM
0.59408	0.153974	Glucose_by_Sphingomyelins	1	Ratio	Glu/SM
-0.42316	0.183439	Glucose_by_Sphingomyelins	1	Ratio	Glu/SM
-1.3438	0.200892	Glucose_by_Sphingomyelins	1	Ratio	Glu/SM
-0.2979	0.174444	Glucose_by_Sphingomyelins	1	Ratio	Glu/SM
	-3.10497	Glucose_by_Sphingomyelins	1	Ratio	Glu/SM
0.68959	0.179167	Glucose_by_Sphingomyelins	1	Ratio	Glu/SM
0.13668	0.22715	Glucose_by_Sphingomyelins	1	Ratio	Glu/SM
-0.56286	0.182521	Glucose_by_Sphingomyelins	1	Ratio	Glu/SM
1.66533	-0.788886	Glucose_by_Sphingomyelins	1	Ratio	Glu/SM
0.21933	0.159607	Glucose_by_Sphingomyelins	1	Ratio	Glu/SM
0.28565	0.190228	Glucose_by_Sphingomyelins	1	Ratio	Glu/SM
0.70696	0.103192	Glucose_by_Sphingomyelins	1	Ratio	Glu/SM
-0.80662	0.228081	Glucose_by_Sphingomyelins	1	Ratio	Glu/SM
-0.59583	0.18173	Glucose_by_Sphingomyelins	1	Ratio	Glu/SM
1.30308	-0.796643	Glucose_by_Sphingomyelins	1	Ratio	Glu/SM
-0.87521	0.183325	Glucose_by_Sphingomyelins	1	Ratio	Glu/SM
0.12691	0.197595	Glucose_by_Sphingomyelins	1	Ratio	Glu/SM
0.05162	0.173129	Glucose_by_Sphingomyelins	1	Ratio	Glu/SM
0.51747	0.19348	Glucose_by_Sphingomyelins	1	Ratio	Glu/SM
-0.60513	0.181033	Glucose_by_Sphingomyelins	1	Ratio	Glu/SM
0.08613	0.182406	Glucose_by_Sphingomyelins	1	Ratio	Glu/SM
0.17295	0.165836	Glucose_by_Sphingomyelins	1	Ratio	Glu/SM
-1.20908	0.160937	Glucose_by_Sphingomyelins	1	Ratio	Glu/SM
1.01759	-0.169212	Glucose_by_Sphingomyelins	1	Ratio	Glu/SM
-0.09674	0.181807	Glucose_by_Sphingomyelins	1	Ratio	Glu/SM
0.42348	0.1419	Glucose_by_Sphingomyelins	1	Ratio	Glu/SM
-0.64513	0.173502	Glucose_by_Sphingomyelins	1	Ratio	Glu/SM
-0.15806	0.203734	Glucose_by_Sphingomyelins	1	Ratio	Glu/SM
0.57068	0.170239	Glucose_by_Sphingomyelins	1	Ratio	Glu/SM
0.40287	0.152872	Glucose_by_Sphingomyelins	1	Ratio	Glu/SM
-0.60917	0.187334	Glucose_by_Sphingomyelins	1	Ratio	Glu/SM
-1.29283	0.165083	Glucose_by_Sphingomyelins	1	Ratio	Glu/SM
-0.47901	0.218611	Glucose_by_Sphingomyelins	1	Ratio	Glu/SM
0.07096	0.220602	Glucose_by_Sphingomyelins	1	Ratio	Glu/SM
0.26391	0.176345	Glucose_by_Sphingomyelins	1	Ratio	Glu/SM
1.80253	-1.27517	Glucose_by_Sphingomyelins	1	Ratio	Glu/SM
-0.48661	0.191738	Glucose_by_Sphingomyelins	1	Ratio	Glu/SM
-1.09425	0.216004	Glucose_by_Sphingomyelins	1	Ratio	Glu/SM
1.31787	-0.541393	Glucose_by_Sphingomyelins	1	Ratio	Glu/SM
-0.02099	0.160034	Glucose_by_Sphingomyelins	1	Ratio	Glu/SM
1.05593	-0.234568	Glucose_by_Sphingomyelins	1	Ratio	Glu/SM
0.0008	0.100044	Glucose_by_Sphingomyelins	1	Ratio	Glu/SM
-0.25476	0.189555	Glucose_by_Sphingomyelins	1	Ratio	Glu/SM
-0.77785	0.202247	Glucose_by_Sphingomyelins	1	Ratio	Glu/SM
3.14302	-2.75641	Glucose_by_Sphingomyelins	1	Ratio	Glu/SM
-0.68386	0.200589	Glucose_by_Sphingomyelins	1	Ratio	Glu/SM
0.03998	0.153876	Glucose_by_Sphingomyelins	1	Ratio	Glu/SM
0.35214	0.153153	Glucose_by_Sphingomyelins	1	Ratio	Glu/SM
-0.12515	0.165407	Glucose_by_Sphingomyelins	1	Ratio	Glu/SM
1.28353	-0.480712	Glucose_by_Sphingomyelins	1	Ratio	Glu/SM
-0.44836	0.165687	Glucose_by_Sphingomyelins	1	Ratio	Glu/SM
0.74288	0.152991	Glucose_by_Sphingomyelins	1	Ratio	Glu/SM
-1.10374	0.162294	Glucose_by_Sphingomyelins	1	Ratio	Glu/SM
0.82624	-0.0474776	Glucose_by_Sphingomyelins	1	Ratio	Glu/SM
-0.65851	0.180117	Glucose_by_Sphingomyelins	1	Ratio	Glu/SM
-0.22924	0.180545	Glucose_by_Sphingomyelins	1	Ratio	Glu/SM
-1.29884	0.2007	Glucose_by_Sphingomyelins	1	Ratio	Glu/SM
-0.00865	0.166513	Glucose_by_Sphingomyelins	1	Ratio	Glu/SM
-0.05615	0.194281	Glucose_by_Sphingomyelins	1	Ratio	Glu/SM
-0.10566	0.172911	Glucose_by_Sphingomyelins	1	Ratio	Glu/SM
0.84131	0.0546873	Glucose_by_Sphingomyelins	1	Ratio	Glu/SM
2.21774	-1.49085	Glucose_by_Sphingomyelins	1	Ratio	Glu/SM
	-2.993	Glucose_by_Sphingomyelins	1	Ratio	Glu/SM
0.55763	0.161252	Glucose_by_Sphingomyelins	1	Ratio	Glu/SM
-0.09342	0.148916	Glucose_by_Sphingomyelins	1	Ratio	Glu/SM
0.50533	0.125709	Glucose_by_Sphingomyelins	1	Ratio	Glu/SM
-0.50857	0.1747	Glucose_by_Sphingomyelins	1	Ratio	Glu/SM
0.87597	-0.150032	Glucose_by_Sphingomyelins	1	Ratio	Glu/SM
-1.20898	0.201324	Glucose_by_Sphingomyelins	1	Ratio	Glu/SM
	-2.57122	Glucose_by_Sphingomyelins	1	Ratio	Glu/SM
-0.87656	0.175188	Glucose_by_Sphingomyelins	1	Ratio	Glu/SM
0.54099	0.175781	Glucose_by_Sphingomyelins	1	Ratio	Glu/SM
0.20554	0.1873	Glucose_by_Sphingomyelins	1	Ratio	Glu/SM
-0.56017	0.207529	Glucose_by_Sphingomyelins	1	Ratio	Glu/SM
	-2.9032	Glucose_by_Sphingomyelins	1	Ratio	Glu/SM
-0.43132	0.20201	Glucose_by_Sphingomyelins	1	Ratio	Glu/SM
0.40438	0.183475	Glucose_by_Sphingomyelins	1	Ratio	Glu/SM
0.66761	0.123849	Glucose_by_Sphingomyelins	1	Ratio	Glu/SM
-0.12769	0.137295	Glucose_by_Sphingomyelins	1	Ratio	Glu/SM
-0.98547	0.236458	Glucose_by_Sphingomyelins	1	Ratio	Glu/SM
1.62529	-1.27196	Glucose_by_Sphingomyelins	1	Ratio	Glu/SM
0.59746	0.165247	Glucose_by_Sphingomyelins	1	Ratio	Glu/SM
-0.33311	0.174042	Glucose_by_Sphingomyelins	1	Ratio	Glu/SM
-0.9934	0.185312	Glucose_by_Sphingomyelins	1	Ratio	Glu/SM
-0.66028	0.213644	Glucose_by_Sphingomyelins	1	Ratio	Glu/SM
1.55876	-1.10575	Glucose_by_Sphingomyelins	1	Ratio	Glu/SM
0.86253	-0.138579	Glucose_by_Sphingomyelins	1	Ratio	Glu/SM
2.29933	-1.71888	Glucose_by_Sphingomyelins	1	Ratio	Glu/SM
-2.12933	0.175401	Glucose_by_Sphingomyelins	1	Ratio	Glu/SM
-0.0405	0.202033	Glucose_by_Sphingomyelins	1	Ratio	Glu/SM
-0.03185	0.197412	Glucose_by_Sphingomyelins	1	Ratio	Glu/SM
-0.85431	0.210897	Glucose_by_Sphingomyelins	1	Ratio	Glu/SM
0.04478	0.168084	Glucose_by_Sphingomyelins	1	Ratio	Glu/SM
0.93552	-0.285262	Glucose_by_Sphingomyelins	1	Ratio	Glu/SM
0.0346	0.191946	Glucose_by_Sphingomyelins	1	Ratio	Glu/SM
2.01862	-0.998907	Glucose_by_Sphingomyelins	1	Ratio	Glu/SM
-1.51428	0.176844	Glucose_by_Sphingomyelins	1	Ratio	Glu/SM
0.69153	0.146412	Glucose_by_Sphingomyelins	1	Ratio	Glu/SM
-0.51471	0.181604	Glucose_by_Sphingomyelins	1	Ratio	Glu/SM
1.61572	-0.982021	Glucose_by_Sphingomyelins	1	Ratio	Glu/SM
-0.70117	0.164513	Glucose_by_Sphingomyelins	1	Ratio	Glu/SM
0.43187	0.137713	Glucose_by_Sphingomyelins	1	Ratio	Glu/SM
-0.65871	0.197008	Glucose_by_Sphingomyelins	1	Ratio	Glu/SM
2.50566	-2.08084	Glucose_by_Sphingomyelins	1	Ratio	Glu/SM
0.44897	0.185417	Glucose_by_Sphingomyelins	1	Ratio	Glu/SM
2.23944	-1.55318	Glucose_by_Sphingomyelins	1	Ratio	Glu/SM
-0.4111	0.174295	Glucose_by_Sphingomyelins	1	Ratio	Glu/SM
0.023	0.173374	Glucose_by_Sphingomyelins	1	Ratio	Glu/SM
0.80892	0.0993365	Glucose_by_Sphingomyelins	1	Ratio	Glu/SM
-0.96392	0.186653	Glucose_by_Sphingomyelins	1	Ratio	Glu/SM
-0.52433	0.185031	Glucose_by_Sphingomyelins	1	Ratio	Glu/SM
0.06634	0.200538	Glucose_by_Sphingomyelins	1	Ratio	Glu/SM
-0.88189	0.192685	Glucose_by_Sphingomyelins	1	Ratio	Glu/SM
-0.46082	0.173927	Glucose_by_Sphingomyelins	1	Ratio	Glu/SM
0.28486	0.160059	Glucose_by_Sphingomyelins	1	Ratio	Glu/SM
0.82911	-0.115466	Glucose_by_Sphingomyelins	1	Ratio	Glu/SM
-0.10591	0.182345	Glucose_by_Sphingomyelins	1	Ratio	Glu/SM
1.3039	-0.54005	Glucose_by_Sphingomyelins	1	Ratio	Glu/SM
0.3206	0.201248	Glucose_by_Sphingomyelins	1	Ratio	Glu/SM
2.9297	-2.84588	Glucose_by_Sphingomyelins	1	Ratio	Glu/SM
0.74149	0.0880204	Glucose_by_Sphingomyelins	1	Ratio	Glu/SM
-0.30119	0.1825	Glucose_by_Sphingomyelins	1	Ratio	Glu/SM
-0.29533	0.200272	Glucose_by_Sphingomyelins	1	Ratio	Glu/SM
1.68972	-1.37406	Glucose_by_Sphingomyelins	1	Ratio	Glu/SM
-0.18488	0.16639	Glucose_by_Sphingomyelins	1	Ratio	Glu/SM
-0.58589	0.16398	Glucose_by_Sphingomyelins	1	Ratio	Glu/SM
0.0419	0.128492	Glucose_by_Sphingomyelins	1	Ratio	Glu/SM
0.77436	0.135368	Glucose_by_Sphingomyelins	1	Ratio	Glu/SM
-1.42008	0.181825	Glucose_by_Sphingomyelins	1	Ratio	Glu/SM
1.20243	-0.556759	Glucose_by_Sphingomyelins	1	Ratio	Glu/SM
-0.04158	0.196915	Glucose_by_Sphingomyelins	1	Ratio	Glu/SM
2.66158	-2.28281	Glucose_by_Sphingomyelins	1	Ratio	Glu/SM
1.13891	-0.624004	Glucose_by_Sphingomyelins	1	Ratio	Glu/SM
0.87335	-0.170428	Glucose_by_Sphingomyelins	1	Ratio	Glu/SM
1.12183	-0.481727	Glucose_by_Sphingomyelins	1	Ratio	Glu/SM
0.57475	0.129242	Glucose_by_Sphingomyelins	1	Ratio	Glu/SM
0.4122	0.196979	Glucose_by_Sphingomyelins	1	Ratio	Glu/SM
-0.32778	0.208035	Glucose_by_Sphingomyelins	1	Ratio	Glu/SM
0.94094	-0.0900602	Glucose_by_Sphingomyelins	1	Ratio	Glu/SM
1.12738	-0.277789	Glucose_by_Sphingomyelins	1	Ratio	Glu/SM
1.28088	-0.657275	Glucose_by_Sphingomyelins	1	Ratio	Glu/SM
-0.86646	0.157813	Glucose_by_Sphingomyelins	1	Ratio	Glu/SM
1.26143	-0.334754	Glucose_by_Sphingomyelins	1	Ratio	Glu/SM
-0.57965	0.236113	Glucose_by_Sphingomyelins	1	Ratio	Glu/SM
2.04263	-1.63488	Glucose_by_Sphingomyelins	1	Ratio	Glu/SM
-0.19904	0.195431	Glucose_by_Sphingomyelins	1	Ratio	Glu/SM
-0.02722	0.21057	Glucose_by_Sphingomyelins	1	Ratio	Glu/SM
0.54419	0.17251	Glucose_by_Sphingomyelins	1	Ratio	Glu/SM
-0.59982	0.182793	Glucose_by_Sphingomyelins	1	Ratio	Glu/SM
1.39201	-0.700575	Glucose_by_Sphingomyelins	1	Ratio	Glu/SM
0.40318	0.166074	Glucose_by_Sphingomyelins	1	Ratio	Glu/SM
-0.4311	0.165524	Glucose_by_Sphingomyelins	1	Ratio	Glu/SM
0.14997	0.184993	Glucose_by_Sphingomyelins	1	Ratio	Glu/SM
-0.59573	0.191272	Glucose_by_Sphingomyelins	1	Ratio	Glu/SM
-0.40106	0.199064	Glucose_by_Sphingomyelins	1	Ratio	Glu/SM
0.02591	0.185842	Glucose_by_Sphingomyelins	1	Ratio	Glu/SM
0.34505	0.207174	Glucose_by_Sphingomyelins	1	Ratio	Glu/SM
-0.01167	0.212287	Glucose_by_Sphingomyelins	1	Ratio	Glu/SM
-0.75886	0.16385	Glucose_by_Sphingomyelins	1	Ratio	Glu/SM
0.3083	0.182973	Glucose_by_Sphingomyelins	1	Ratio	Glu/SM
0.23587	0.17964	Glucose_by_Sphingomyelins	1	Ratio	Glu/SM
-1.77355	0.165125	Glucose_by_Sphingomyelins	1	Ratio	Glu/SM
-1.90338	0.179203	Glucose_by_Sphingomyelins	1	Ratio	Glu/SM
-0.48048	0.201303	Glucose_by_Sphingomyelins	1	Ratio	Glu/SM
0.55895	0.158128	Glucose_by_Sphingomyelins	1	Ratio	Glu/SM
1.65992	-1.58384	Glucose_by_Sphingomyelins	1	Ratio	Glu/SM
-0.01869	0.167851	Glucose_by_Sphingomyelins	1	Ratio	Glu/SM
1.53364	-1.15597	Glucose_by_Sphingomyelins	1	Ratio	Glu/SM
1.03359	-0.373414	Glucose_by_Sphingomyelins	1	Ratio	Glu/SM
-0.84561	0.201234	Glucose_by_Sphingomyelins	1	Ratio	Glu/SM
-0.20822	0.173556	Glucose_by_Sphingomyelins	1	Ratio	Glu/SM
0.60296	0.166205	Glucose_by_Sphingomyelins	1	Ratio	Glu/SM
2.40599	-1.96763	Glucose_by_Sphingomyelins	1	Ratio	Glu/SM
-1.53949	0.201106	Glucose_by_Sphingomyelins	1	Ratio	Glu/SM
-0.00889	0.20579	Glucose_by_Sphingomyelins	1	Ratio	Glu/SM
0.07657	0.182561	Glucose_by_Sphingomyelins	1	Ratio	Glu/SM
0.34936	0.168788	Glucose_by_Sphingomyelins	1	Ratio	Glu/SM
-0.61468	0.224149	Glucose_by_Sphingomyelins	1	Ratio	Glu/SM
1.29444	-0.420612	Glucose_by_Sphingomyelins	1	Ratio	Glu/SM
0.13574	0.176659	Glucose_by_Sphingomyelins	1	Ratio	Glu/SM
-1.08086	0.206964	Glucose_by_Sphingomyelins	1	Ratio	Glu/SM
0.35336	0.191992	Glucose_by_Sphingomyelins	1	Ratio	Glu/SM
-0.27727	0.186282	Glucose_by_Sphingomyelins	1	Ratio	Glu/SM
-0.80262	0.230535	Glucose_by_Sphingomyelins	1	Ratio	Glu/SM
-0.23947	0.193443	Glucose_by_Sphingomyelins	1	Ratio	Glu/SM
-0.01654	0.201876	Glucose_by_Sphingomyelins	1	Ratio	Glu/SM
0.11361	0.184707	Glucose_by_Sphingomyelins	1	Ratio	Glu/SM
0.86344	-0.197704	Glucose_by_Sphingomyelins	1	Ratio	Glu/SM
-1.92917	0.175346	Glucose_by_Sphingomyelins	1	Ratio	Glu/SM
-0.36843	0.161114	Glucose_by_Sphingomyelins	1	Ratio	Glu/SM
-0.37954	0.18903	Glucose_by_Sphingomyelins	1	Ratio	Glu/SM
0.17635	0.180213	Glucose_by_Sphingomyelins	1	Ratio	Glu/SM
-0.4928	0.184412	Glucose_by_Sphingomyelins	1	Ratio	Glu/SM
	-2.43004	Glucose_by_Sphingomyelins	1	Ratio	Glu/SM
0.78542	0.062583	Glucose_by_Sphingomyelins	1	Ratio	Glu/SM
-1.48321	0.183778	Glucose_by_Sphingomyelins	1	Ratio	Glu/SM
-0.29336	0.218376	Glucose_by_Sphingomyelins	1	Ratio	Glu/SM
-0.63938	0.172144	Glucose_by_Sphingomyelins	1	Ratio	Glu/SM
1.01722	-0.422071	Glucose_by_Sphingomyelins	1	Ratio	Glu/SM
0.28287	0.169561	Glucose_by_Sphingomyelins	1	Ratio	Glu/SM
-0.70682	0.215885	Glucose_by_Sphingomyelins	1	Ratio	Glu/SM
0.03206	0.182007	Glucose_by_Sphingomyelins	1	Ratio	Glu/SM
-0.11195	0.18308	Glucose_by_Sphingomyelins	1	Ratio	Glu/SM
0.60402	0.191456	Glucose_by_Sphingomyelins	1	Ratio	Glu/SM
-0.50765	0.18707	Glucose_by_Sphingomyelins	1	Ratio	Glu/SM
-2.4178	0.184117	Glucose_by_Sphingomyelins	1	Ratio	Glu/SM
-0.8029	0.173068	Glucose_by_Sphingomyelins	1	Ratio	Glu/SM
-0.7732	0.183193	Glucose_by_Sphingomyelins	1	Ratio	Glu/SM
-0.79032	0.168466	Glucose_by_Sphingomyelins	1	Ratio	Glu/SM
-1.96729	0.213031	Glucose_by_Sphingomyelins	1	Ratio	Glu/SM
-0.7017	0.175307	Glucose_by_Sphingomyelins	1	Ratio	Glu/SM
-0.84145	0.212653	Glucose_by_Sphingomyelins	1	Ratio	Glu/SM
-0.71007	0.18238	Glucose_by_Sphingomyelins	1	Ratio	Glu/SM
2.12894	-1.59395	Glucose_by_Sphingomyelins	1	Ratio	Glu/SM
-1.16086	0.144806	Glucose_by_Sphingomyelins	1	Ratio	Glu/SM
-0.23733	0.184864	Glucose_by_Sphingomyelins	1	Ratio	Glu/SM
-0.40983	0.190721	Glucose_by_Sphingomyelins	1	Ratio	Glu/SM
0.38158	0.165101	Glucose_by_Sphingomyelins	1	Ratio	Glu/SM
0.42493	0.16295	Glucose_by_Sphingomyelins	1	Ratio	Glu/SM
-0.00297	0.176456	Glucose_by_Sphingomyelins	1	Ratio	Glu/SM
0.48191	0.167531	Glucose_by_Sphingomyelins	1	Ratio	Glu/SM
-0.93537	0.195169	Glucose_by_Sphingomyelins	1	Ratio	Glu/SM
-0.25929	0.185518	Glucose_by_Sphingomyelins	1	Ratio	Glu/SM
-0.03384	0.203033	Glucose_by_Sphingomyelins	1	Ratio	Glu/SM
1.0512	-0.337885	Glucose_by_Sphingomyelins	1	Ratio	Glu/SM
-0.0731	0.199376	Glucose_by_Sphingomyelins	1	Ratio	Glu/SM
-2.94492	0.187165	Glucose_by_Sphingomyelins	1	Ratio	Glu/SM
0.29935	0.221267	Glucose_by_Sphingomyelins	1	Ratio	Glu/SM
-0.49318	0.174377	Glucose_by_Sphingomyelins	1	Ratio	Glu/SM
-2.22421	0.167759	Glucose_by_Sphingomyelins	1	Ratio	Glu/SM
0.57427	0.140614	Glucose_by_Sphingomyelins	1	Ratio	Glu/SM
-1.11608	0.160137	Glucose_by_Sphingomyelins	1	Ratio	Glu/SM
-0.27923	0.183453	Glucose_by_Sphingomyelins	1	Ratio	Glu/SM
-0.64181	0.158543	Glucose_by_Sphingomyelins	1	Ratio	Glu/SM
0.36207	0.192991	Glucose_by_Sphingomyelins	1	Ratio	Glu/SM
-1.54511	0.189237	Glucose_by_Sphingomyelins	1	Ratio	Glu/SM
-0.64741	0.17356	Glucose_by_Sphingomyelins	1	Ratio	Glu/SM
-0.77285	0.131298	Glucose_by_Sphingomyelins	1	Ratio	Glu/SM
-1.66105	0.191197	Glucose_by_Sphingomyelins	1	Ratio	Glu/SM
1.79799	-1.20469	Glucose_by_Sphingomyelins	1	Ratio	Glu/SM
0.24221	0.166423	Glucose_by_Sphingomyelins	1	Ratio	Glu/SM
-0.18112	0.162969	Glucose_by_Sphingomyelins	1	Ratio	Glu/SM
0.75984	0.0489408	Glucose_by_Sphingomyelins	1	Ratio	Glu/SM
0.10737	0.194128	Glucose_by_Sphingomyelins	1	Ratio	Glu/SM
0.62032	0.169602	Glucose_by_Sphingomyelins	1	Ratio	Glu/SM
0.44013	0.173193	Glucose_by_Sphingomyelins	1	Ratio	Glu/SM
-1.14609	0.141722	Glucose_by_Sphingomyelins	1	Ratio	Glu/SM
1.47738	-0.623458	Glucose_by_Sphingomyelins	1	Ratio	Glu/SM
-0.85472	0.171392	Glucose_by_Sphingomyelins	1	Ratio	Glu/SM
-1.22263	0.215389	Glucose_by_Sphingomyelins	1	Ratio	Glu/SM
-0.6944	0.20655	Glucose_by_Sphingomyelins	1	Ratio	Glu/SM
0.66611	0.156326	Glucose_by_Sphingomyelins	1	Ratio	Glu/SM
0.83023	-0.101645	Glucose_by_Sphingomyelins	1	Ratio	Glu/SM
-0.73576	0.180122	Glucose_by_Sphingomyelins	1	Ratio	Glu/SM
-0.27108	0.163848	Glucose_by_Sphingomyelins	1	Ratio	Glu/SM
1.28956	-0.57596	Glucose_by_Sphingomyelins	1	Ratio	Glu/SM
1.19982	-0.371693	Glucose_by_Sphingomyelins	1	Ratio	Glu/SM
-0.3547	0.23177	Glucose_by_Sphingomyelins	1	Ratio	Glu/SM
-0.15381	0.149303	Glucose_by_Sphingomyelins	1	Ratio	Glu/SM
-1.01422	0.212092	Glucose_by_Sphingomyelins	1	Ratio	Glu/SM
-0.8463	0.219917	Glucose_by_Sphingomyelins	1	Ratio	Glu/SM
-0.86798	0.185271	Glucose_by_Sphingomyelins	1	Ratio	Glu/SM
0.57185	0.198451	Glucose_by_Sphingomyelins	1	Ratio	Glu/SM
-0.64617	0.164536	Glucose_by_Sphingomyelins	1	Ratio	Glu/SM
0.1494	0.180348	Glucose_by_Sphingomyelins	1	Ratio	Glu/SM
-0.08165	0.205208	Glucose_by_Sphingomyelins	1	Ratio	Glu/SM
0.32191	0.164649	Glucose_by_Sphingomyelins	1	Ratio	Glu/SM
-0.49346	0.219438	Glucose_by_Sphingomyelins	1	Ratio	Glu/SM
0.90176	-0.283404	Glucose_by_Sphingomyelins	1	Ratio	Glu/SM
0.89635	-0.176721	Glucose_by_Sphingomyelins	1	Ratio	Glu/SM
0.58602	0.166286	Glucose_by_Sphingomyelins	1	Ratio	Glu/SM
-1.10246	0.168736	Glucose_by_Sphingomyelins	1	Ratio	Glu/SM
-1.25815	0.189321	Glucose_by_Sphingomyelins	1	Ratio	Glu/SM
0.27892	0.161964	Glucose_by_Sphingomyelins	1	Ratio	Glu/SM
1.34176	-0.47641	Glucose_by_Sphingomyelins	1	Ratio	Glu/SM
-0.7769	0.190493	Glucose_by_Sphingomyelins	1	Ratio	Glu/SM
-0.70208	0.150702	Glucose_by_Sphingomyelins	1	Ratio	Glu/SM
-1.06588	0.189829	Glucose_by_Sphingomyelins	1	Ratio	Glu/SM
0.45688	0.15252	Glucose_by_Sphingomyelins	1	Ratio	Glu/SM
0.44593	0.165906	Glucose_by_Sphingomyelins	1	Ratio	Glu/SM
0.57904	0.148958	Glucose_by_Sphingomyelins	1	Ratio	Glu/SM
0.35936	0.159991	Glucose_by_Sphingomyelins	1	Ratio	Glu/SM
1.69749	-1.23634	Glucose_by_Sphingomyelins	1	Ratio	Glu/SM
0.86651	-0.0979248	Glucose_by_Sphingomyelins	1	Ratio	Glu/SM
0.88455	-0.122659	Glucose_by_Sphingomyelins	1	Ratio	Glu/SM
0.17681	0.171938	Glucose_by_Sphingomyelins	1	Ratio	Glu/SM
0.67153	0.185058	Glucose_by_Sphingomyelins	1	Ratio	Glu/SM
0.88677	-0.0361369	Glucose_by_Sphingomyelins	1	Ratio	Glu/SM
-0.0601	0.182877	Glucose_by_Sphingomyelins	1	Ratio	Glu/SM
-0.78585	0.193499	Glucose_by_Sphingomyelins	1	Ratio	Glu/SM
0.23722	0.186817	Glucose_by_Sphingomyelins	1	Ratio	Glu/SM
0.67554	0.150249	Glucose_by_Sphingomyelins	1	Ratio	Glu/SM
-0.67293	0.177473	Glucose_by_Sphingomyelins	1	Ratio	Glu/SM
1.56184	-1.16893	Glucose_by_Sphingomyelins	1	Ratio	Glu/SM
-0.73762	0.181977	Glucose_by_Sphingomyelins	1	Ratio	Glu/SM
0.86784	-0.174287	Glucose_by_Sphingomyelins	1	Ratio	Glu/SM
-0.68063	0.225622	Glucose_by_Sphingomyelins	1	Ratio	Glu/SM
0.4981	0.12081	Glucose_by_Sphingomyelins	1	Ratio	Glu/SM
1.06943	-0.287558	Glucose_by_Sphingomyelins	1	Ratio	Glu/SM
2.86482	-2.36093	Glucose_by_Sphingomyelins	1	Ratio	Glu/SM
-2.60157	0.138847	Glucose_by_Sphingomyelins	1	Ratio	Glu/SM
0.1409	0.159695	Glucose_by_Sphingomyelins	1	Ratio	Glu/SM
-1.06604	0.182103	Glucose_by_Sphingomyelins	1	Ratio	Glu/SM
-0.86105	0.170436	Glucose_by_Sphingomyelins	1	Ratio	Glu/SM
0.97528	-0.0566261	Glucose_by_Sphingomyelins	1	Ratio	Glu/SM
0.33342	0.138622	Glucose_by_Sphingomyelins	1	Ratio	Glu/SM
-0.74955	0.184141	Glucose_by_Sphingomyelins	1	Ratio	Glu/SM
-0.71997	0.191206	Glucose_by_Sphingomyelins	1	Ratio	Glu/SM
0.09727	0.193288	Glucose_by_Sphingomyelins	1	Ratio	Glu/SM
2.33147	-1.68241	Glucose_by_Sphingomyelins	1	Ratio	Glu/SM
0.07146	0.162614	Glucose_by_Sphingomyelins	1	Ratio	Glu/SM
2.32528	-1.54091	Glucose_by_Sphingomyelins	1	Ratio	Glu/SM
-0.73296	0.204787	Glucose_by_Sphingomyelins	1	Ratio	Glu/SM
0.48876	0.185612	Glucose_by_Sphingomyelins	1	Ratio	Glu/SM
-1.68108	0.162993	Glucose_by_Sphingomyelins	1	Ratio	Glu/SM
-0.33241	0.21496	Glucose_by_Sphingomyelins	1	Ratio	Glu/SM
-1.59395	0.168362	Glucose_by_Sphingomyelins	1	Ratio	Glu/SM
-0.17078	0.178523	Glucose_by_Sphingomyelins	1	Ratio	Glu/SM
	-1.72118	Glucose_by_Sphingomyelins	1	Ratio	Glu/SM
0.11758	0.169528	Glucose_by_Sphingomyelins	1	Ratio	Glu/SM
-0.77204	0.187246	Glucose_by_Sphingomyelins	1	Ratio	Glu/SM
-0.4865	0.196903	Glucose_by_Sphingomyelins	1	Ratio	Glu/SM
-1.01688	0.218287	Glucose_by_Sphingomyelins	1	Ratio	Glu/SM
-0.78357	0.191303	Glucose_by_Sphingomyelins	1	Ratio	Glu/SM
0.38279	0.14372	Glucose_by_Sphingomyelins	1	Ratio	Glu/SM
-0.19279	0.17837	Glucose_by_Sphingomyelins	1	Ratio	Glu/SM
-0.18433	0.202518	Glucose_by_Sphingomyelins	1	Ratio	Glu/SM
0.4687	0.123971	Glucose_by_Sphingomyelins	1	Ratio	Glu/SM
1.27956	-0.324628	Glucose_by_Sphingomyelins	1	Ratio	Glu/SM
-0.02038	0.23988	Glucose_by_Sphingomyelins	1	Ratio	Glu/SM
-0.73743	0.204862	Glucose_by_Sphingomyelins	1	Ratio	Glu/SM
1.04041	-0.159391	Glucose_by_Sphingomyelins	1	Ratio	Glu/SM
1.77629	-1.44344	Glucose_by_Sphingomyelins	1	Ratio	Glu/SM
-1.09553	0.173467	Glucose_by_Sphingomyelins	1	Ratio	Glu/SM
1.22636	-0.477085	Glucose_by_Sphingomyelins	1	Ratio	Glu/SM
2.45114	-2.32331	Glucose_by_Sphingomyelins	1	Ratio	Glu/SM
-0.80899	0.214161	Glucose_by_Sphingomyelins	1	Ratio	Glu/SM
-0.04581	0.177609	Glucose_by_Sphingomyelins	1	Ratio	Glu/SM
	-2.63291	Glucose_by_Sphingomyelins	1	Ratio	Glu/SM
0.42331	0.164375	Glucose_by_Sphingomyelins	1	Ratio	Glu/SM
-0.50939	0.185516	Glucose_by_Sphingomyelins	1	Ratio	Glu/SM
1.20346	-0.341476	Glucose_by_Sphingomyelins	1	Ratio	Glu/SM
-0.31974	0.18142	Glucose_by_Sphingomyelins	1	Ratio	Glu/SM
0.25694	0.208286	Glucose_by_Sphingomyelins	1	Ratio	Glu/SM
1.54987	-1.09617	Glucose_by_Sphingomyelins	1	Ratio	Glu/SM
1.13677	-0.47035	Glucose_by_Sphingomyelins	1	Ratio	Glu/SM
0.19933	0.165307	Glucose_by_Sphingomyelins	1	Ratio	Glu/SM
-1.07119	0.16572	Glucose_by_Sphingomyelins	1	Ratio	Glu/SM
-0.51687	0.17593	Glucose_by_Sphingomyelins	1	Ratio	Glu/SM
-0.92539	0.235108	Glucose_by_Sphingomyelins	1	Ratio	Glu/SM
0.498	0.148344	Glucose_by_Sphingomyelins	1	Ratio	Glu/SM
0.10772	0.191177	Glucose_by_Sphingomyelins	1	Ratio	Glu/SM
-0.44896	0.223711	Glucose_by_Sphingomyelins	1	Ratio	Glu/SM
0.13037	0.204672	Glucose_by_Sphingomyelins	1	Ratio	Glu/SM
-0.16519	0.186521	Glucose_by_Sphingomyelins	1	Ratio	Glu/SM
-0.97962	0.161679	Glucose_by_Sphingomyelins	1	Ratio	Glu/SM
0.28338	0.216062	Glucose_by_Sphingomyelins	1	Ratio	Glu/SM
0.99126	-0.303936	Glucose_by_Sphingomyelins	1	Ratio	Glu/SM
0.16407	0.165225	Glucose_by_Sphingomyelins	1	Ratio	Glu/SM
0.8019	-0.0114327	Glucose_by_Sphingomyelins	1	Ratio	Glu/SM
-0.50773	0.211241	Glucose_by_Sphingomyelins	1	Ratio	Glu/SM
0.37388	0.169796	Glucose_by_Sphingomyelins	1	Ratio	Glu/SM
-0.45053	0.174338	Glucose_by_Sphingomyelins	1	Ratio	Glu/SM
-1.36421	0.15768	Glucose_by_Sphingomyelins	1	Ratio	Glu/SM
-0.73692	0.18675	Glucose_by_Sphingomyelins	1	Ratio	Glu/SM
-0.80948	0.167111	Glucose_by_Sphingomyelins	1	Ratio	Glu/SM
	-2.36367	Glucose_by_Sphingomyelins	1	Ratio	Glu/SM
0.11596	0.212321	Glucose_by_Sphingomyelins	1	Ratio	Glu/SM
1.72936	-1.413	Glucose_by_Sphingomyelins	1	Ratio	Glu/SM
0.15608	0.20248	Glucose_by_Sphingomyelins	1	Ratio	Glu/SM
0.82689	-0.0945219	Glucose_by_Sphingomyelins	1	Ratio	Glu/SM
-0.80947	0.197158	Glucose_by_Sphingomyelins	1	Ratio	Glu/SM
-0.37058	0.169094	Glucose_by_Sphingomyelins	1	Ratio	Glu/SM
-1.98393	0.144747	Glucose_by_Sphingomyelins	1	Ratio	Glu/SM
0.01072	0.161746	Glucose_by_Sphingomyelins	1	Ratio	Glu/SM
-0.44704	0.190569	Glucose_by_Sphingomyelins	1	Ratio	Glu/SM
-0.84448	0.199524	Glucose_by_Sphingomyelins	1	Ratio	Glu/SM
-0.83532	0.154133	Glucose_by_Sphingomyelins	1	Ratio	Glu/SM
-0.35484	0.16531	Glucose_by_Sphingomyelins	1	Ratio	Glu/SM
-0.7968	0.167229	Glucose_by_Sphingomyelins	1	Ratio	Glu/SM
-0.88701	0.186829	Glucose_by_Sphingomyelins	1	Ratio	Glu/SM
0.31472	0.19057	Glucose_by_Sphingomyelins	1	Ratio	Glu/SM
1.08874	-0.187654	Glucose_by_Sphingomyelins	1	Ratio	Glu/SM
-0.35232	0.207012	Glucose_by_Sphingomyelins	1	Ratio	Glu/SM
0.37143	0.168289	Glucose_by_Sphingomyelins	1	Ratio	Glu/SM
-1.88153	0.150685	Glucose_by_Sphingomyelins	1	Ratio	Glu/SM
0.53434	0.142545	Glucose_by_Sphingomyelins	1	Ratio	Glu/SM
-0.0556	0.19305	Glucose_by_Sphingomyelins	1	Ratio	Glu/SM
0.4994	0.167316	Glucose_by_Sphingomyelins	1	Ratio	Glu/SM
-0.5073	0.182332	Glucose_by_Sphingomyelins	1	Ratio	Glu/SM
-0.00971	0.166127	Glucose_by_Sphingomyelins	1	Ratio	Glu/SM
-0.9213	0.183207	Glucose_by_Sphingomyelins	1	Ratio	Glu/SM
-3.42523	0.0951657	Glucose_by_Sphingomyelins	1	Ratio	Glu/SM
0.42664	0.134247	Glucose_by_Sphingomyelins	1	Ratio	Glu/SM
1.75366	-1.0469	Glucose_by_Sphingomyelins	1	Ratio	Glu/SM
-0.98968	0.180942	Glucose_by_Sphingomyelins	1	Ratio	Glu/SM
-0.71516	0.202053	Glucose_by_Sphingomyelins	1	Ratio	Glu/SM
-1.31083	0.211831	Glucose_by_Sphingomyelins	1	Ratio	Glu/SM
0.65118	0.160774	Glucose_by_Sphingomyelins	1	Ratio	Glu/SM
1.98168	-1.20338	Glucose_by_Sphingomyelins	1	Ratio	Glu/SM
-0.2881	0.224312	Glucose_by_Sphingomyelins	1	Ratio	Glu/SM
-0.6397	0.209383	Glucose_by_Sphingomyelins	1	Ratio	Glu/SM
0.00408	0.157539	Glucose_by_Sphingomyelins	1	Ratio	Glu/SM
0.0791	0.216177	Glucose_by_Sphingomyelins	1	Ratio	Glu/SM
-0.96814	0.160433	Glucose_by_Sphingomyelins	1	Ratio	Glu/SM
-0.50806	0.240452	Glucose_by_Sphingomyelins	1	Ratio	Glu/SM
0.51614	0.182001	Glucose_by_Sphingomyelins	1	Ratio	Glu/SM
0.12209	0.215122	Glucose_by_Sphingomyelins	1	Ratio	Glu/SM
0.47292	0.138987	Glucose_by_Sphingomyelins	1	Ratio	Glu/SM
0.10462	0.164324	Glucose_by_Sphingomyelins	1	Ratio	Glu/SM
-0.82255	0.179041	Glucose_by_Sphingomyelins	1	Ratio	Glu/SM
-0.84308	0.203961	Glucose_by_Sphingomyelins	1	Ratio	Glu/SM
-0.91861	0.190247	Glucose_by_Sphingomyelins	1	Ratio	Glu/SM
0.65895	0.147284	Glucose_by_Sphingomyelins	1	Ratio	Glu/SM
0.9466	-0.0650088	Glucose_by_Sphingomyelins	1	Ratio	Glu/SM
-0.69712	0.178157	Glucose_by_Sphingomyelins	1	Ratio	Glu/SM
1.00934	-0.213429	Glucose_by_Sphingomyelins	1	Ratio	Glu/SM
0.35847	0.127628	Glucose_by_Sphingomyelins	1	Ratio	Glu/SM
-0.45249	0.167029	Glucose_by_Sphingomyelins	1	Ratio	Glu/SM
-0.14641	0.16204	Glucose_by_Sphingomyelins	1	Ratio	Glu/SM
-0.236	0.207333	Glucose_by_Sphingomyelins	1	Ratio	Glu/SM
-0.65737	0.187174	Glucose_by_Sphingomyelins	1	Ratio	Glu/SM
-0.52752	0.182177	Glucose_by_Sphingomyelins	1	Ratio	Glu/SM
0.05477	0.184299	Glucose_by_Sphingomyelins	1	Ratio	Glu/SM
1.46759	-0.830422	Glucose_by_Sphingomyelins	1	Ratio	Glu/SM
-0.30246	0.204745	Glucose_by_Sphingomyelins	1	Ratio	Glu/SM
0.35025	0.199858	Glucose_by_Sphingomyelins	1	Ratio	Glu/SM
0.18548	0.207884	Glucose_by_Sphingomyelins	1	Ratio	Glu/SM
-0.13262	0.181159	Glucose_by_Sphingomyelins	1	Ratio	Glu/SM
0.50956	0.16721	Glucose_by_Sphingomyelins	1	Ratio	Glu/SM
-0.45615	0.157534	Glucose_by_Sphingomyelins	1	Ratio	Glu/SM
1.00299	-0.282551	Glucose_by_Sphingomyelins	1	Ratio	Glu/SM
-0.19576	0.189399	Glucose_by_Sphingomyelins	1	Ratio	Glu/SM
2.26729	-1.1711	Glucose_by_Sphingomyelins	1	Ratio	Glu/SM
-0.06832	0.166468	Glucose_by_Sphingomyelins	1	Ratio	Glu/SM
0.80583	0.0154438	Glucose_by_Sphingomyelins	1	Ratio	Glu/SM
0.83199	0.0140938	Glucose_by_Sphingomyelins	1	Ratio	Glu/SM
0.30254	0.208113	Glucose_by_Sphingomyelins	1	Ratio	Glu/SM
-0.69216	0.174024	Glucose_by_Sphingomyelins	1	Ratio	Glu/SM
1.61868	-1.2499	Glucose_by_Sphingomyelins	1	Ratio	Glu/SM
	-2.18889	Glucose_by_Sphingomyelins	1	Ratio	Glu/SM
-2.11745	0.14948	Glucose_by_Sphingomyelins	1	Ratio	Glu/SM
0.29669	0.152009	Glucose_by_Sphingomyelins	1	Ratio	Glu/SM
0.10803	0.173468	Glucose_by_Sphingomyelins	1	Ratio	Glu/SM
-0.98224	0.204187	Glucose_by_Sphingomyelins	1	Ratio	Glu/SM
-0.37354	0.167193	Glucose_by_Sphingomyelins	1	Ratio	Glu/SM
-1.2786	0.198092	Glucose_by_Sphingomyelins	1	Ratio	Glu/SM
-0.00627	0.185276	Glucose_by_Sphingomyelins	1	Ratio	Glu/SM
0.30502	0.150718	Glucose_by_Sphingomyelins	1	Ratio	Glu/SM
0.24127	0.163797	Glucose_by_Sphingomyelins	1	Ratio	Glu/SM
0.73151	0.0111358	Glucose_by_Sphingomyelins	1	Ratio	Glu/SM
1.57081	-1.05322	Glucose_by_Sphingomyelins	1	Ratio	Glu/SM
0.35995	0.135517	Glucose_by_Sphingomyelins	1	Ratio	Glu/SM
0.61656	0.140148	Glucose_by_Sphingomyelins	1	Ratio	Glu/SM
-0.52566	0.202787	Glucose_by_Sphingomyelins	1	Ratio	Glu/SM
-0.19009	0.171591	Glucose_by_Sphingomyelins	1	Ratio	Glu/SM
0.4988	0.139924	Glucose_by_Sphingomyelins	1	Ratio	Glu/SM
0.87857	-0.240975	Glucose_by_Sphingomyelins	1	Ratio	Glu/SM
0.76341	0.101127	Glucose_by_Sphingomyelins	1	Ratio	Glu/SM
-0.5605	0.181001	Glucose_by_Sphingomyelins	1	Ratio	Glu/SM
0.47695	0.166318	Glucose_by_Sphingomyelins	1	Ratio	Glu/SM
-0.28664	0.159712	Glucose_by_Sphingomyelins	1	Ratio	Glu/SM
-0.36042	0.165024	Glucose_by_Sphingomyelins	1	Ratio	Glu/SM
-1.23997	0.17945	Glucose_by_Sphingomyelins	1	Ratio	Glu/SM
-0.21431	0.19698	Glucose_by_Sphingomyelins	1	Ratio	Glu/SM
0.53498	0.17637	Glucose_by_Sphingomyelins	1	Ratio	Glu/SM
0.47294	0.112669	Glucose_by_Sphingomyelins	1	Ratio	Glu/SM
0.18756	0.190079	Glucose_by_Sphingomyelins	1	Ratio	Glu/SM
1.65474	-0.79426	Glucose_by_Sphingomyelins	1	Ratio	Glu/SM
0.43858	0.124649	Glucose_by_Sphingomyelins	1	Ratio	Glu/SM
0.67687	0.160736	Glucose_by_Sphingomyelins	1	Ratio	Glu/SM
-0.88488	0.16894	Glucose_by_Sphingomyelins	1	Ratio	Glu/SM
-0.3919	0.167237	Glucose_by_Sphingomyelins	1	Ratio	Glu/SM
0.12997	0.190455	Glucose_by_Sphingomyelins	1	Ratio	Glu/SM
0.59559	0.143401	Glucose_by_Sphingomyelins	1	Ratio	Glu/SM
1.42712	-0.84597	Glucose_by_Sphingomyelins	1	Ratio	Glu/SM
-0.37013	0.167066	Glucose_by_Sphingomyelins	1	Ratio	Glu/SM
0.20731	0.208321	Glucose_by_Sphingomyelins	1	Ratio	Glu/SM
0.60532	0.180191	Glucose_by_Sphingomyelins	1	Ratio	Glu/SM
-0.97889	0.162643	Glucose_by_Sphingomyelins	1	Ratio	Glu/SM
-0.32633	0.20402	Glucose_by_Sphingomyelins	1	Ratio	Glu/SM
-0.95981	0.202512	Glucose_by_Sphingomyelins	1	Ratio	Glu/SM
1.27143	-0.35352	Glucose_by_Sphingomyelins	1	Ratio	Glu/SM
0.47829	0.194724	Glucose_by_Sphingomyelins	1	Ratio	Glu/SM
-0.65948	0.201259	Glucose_by_Sphingomyelins	1	Ratio	Glu/SM
-1.38477	0.162021	Glucose_by_Sphingomyelins	1	Ratio	Glu/SM
-1.41594	0.187349	Glucose_by_Sphingomyelins	1	Ratio	Glu/SM
0.34417	0.188558	Glucose_by_Sphingomyelins	1	Ratio	Glu/SM
-0.14675	0.185862	Glucose_by_Sphingomyelins	1	Ratio	Glu/SM
-1.98124	0.172871	Glucose_by_Sphingomyelins	1	Ratio	Glu/SM
-2.11046	0.237059	Glucose_by_Sphingomyelins	1	Ratio	Glu/SM
1.88593	-1.04267	Glucose_by_Sphingomyelins	1	Ratio	Glu/SM
0.5799	0.187602	Glucose_by_Sphingomyelins	1	Ratio	Glu/SM
0.13615	0.206642	Glucose_by_Sphingomyelins	1	Ratio	Glu/SM
-1.02364	0.162222	Glucose_by_Sphingomyelins	1	Ratio	Glu/SM
0.1709	0.149735	Glucose_by_Sphingomyelins	1	Ratio	Glu/SM
1.28759	-0.499672	Glucose_by_Sphingomyelins	1	Ratio	Glu/SM
-0.18711	0.181641	Glucose_by_Sphingomyelins	1	Ratio	Glu/SM
0.41562	0.177149	Glucose_by_Sphingomyelins	1	Ratio	Glu/SM
-0.75281	0.20014	Glucose_by_Sphingomyelins	1	Ratio	Glu/SM
1.01863	-0.226731	Glucose_by_Sphingomyelins	1	Ratio	Glu/SM
-1.82843	0.199343	Glucose_by_Sphingomyelins	1	Ratio	Glu/SM
1.77019	-1.3696	Glucose_by_Sphingomyelins	1	Ratio	Glu/SM
0.16576	0.191783	Glucose_by_Sphingomyelins	1	Ratio	Glu/SM
-0.65455	0.162888	Glucose_by_Sphingomyelins	1	Ratio	Glu/SM
1.36951	-0.53261	Glucose_by_Sphingomyelins	1	Ratio	Glu/SM
0.84226	0.0565993	Glucose_by_Sphingomyelins	1	Ratio	Glu/SM
-0.03013	0.173845	Glucose_by_Sphingomyelins	1	Ratio	Glu/SM
0.05862	0.160083	Glucose_by_Sphingomyelins	1	Ratio	Glu/SM
0.7744	0.00204376	Glucose_by_Sphingomyelins	1	Ratio	Glu/SM
0.37479	0.217635	Glucose_by_Sphingomyelins	1	Ratio	Glu/SM
1.74927	-0.951388	Glucose_by_Sphingomyelins	1	Ratio	Glu/SM
-0.61134	0.193996	Glucose_by_Sphingomyelins	1	Ratio	Glu/SM
0.58876	0.138126	Glucose_by_Sphingomyelins	1	Ratio	Glu/SM
-0.09087	0.18227	Glucose_by_Sphingomyelins	1	Ratio	Glu/SM
-0.52084	0.245445	Glucose_by_Sphingomyelins	1	Ratio	Glu/SM
3.22279	-3.02727	Glucose_by_Sphingomyelins	1	Ratio	Glu/SM
-0.272	0.181122	Glucose_by_Sphingomyelins	1	Ratio	Glu/SM
-2.22648	0.165533	Glucose_by_Sphingomyelins	1	Ratio	Glu/SM
-0.30423	0.190186	Glucose_by_Sphingomyelins	1	Ratio	Glu/SM
1.50287	-0.615426	Glucose_by_Sphingomyelins	1	Ratio	Glu/SM
-0.37448	0.202299	Glucose_by_Sphingomyelins	1	Ratio	Glu/SM
-0.67447	0.175804	Glucose_by_Sphingomyelins	1	Ratio	Glu/SM
0.10299	0.206835	Glucose_by_Sphingomyelins	1	Ratio	Glu/SM
-0.98581	0.172699	Glucose_by_Sphingomyelins	1	Ratio	Glu/SM
-2.03463	0.204762	Glucose_by_Sphingomyelins	1	Ratio	Glu/SM
-0.3012	0.19456	Glucose_by_Sphingomyelins	1	Ratio	Glu/SM
-1.09575	0.156461	Glucose_by_Sphingomyelins	1	Ratio	Glu/SM
-0.63103	0.207304	Glucose_by_Sphingomyelins	1	Ratio	Glu/SM
-1.68325	0.209343	Glucose_by_Sphingomyelins	1	Ratio	Glu/SM
-1.70406	0.184899	Glucose_by_Sphingomyelins	1	Ratio	Glu/SM
1.39658	-0.863569	Glucose_by_Sphingomyelins	1	Ratio	Glu/SM
-0.23401	0.190003	Glucose_by_Sphingomyelins	1	Ratio	Glu/SM
-1.62454	0.195926	Glucose_by_Sphingomyelins	1	Ratio	Glu/SM
-0.21083	0.233342	Glucose_by_Sphingomyelins	1	Ratio	Glu/SM
-0.33483	0.206106	Glucose_by_Sphingomyelins	1	Ratio	Glu/SM
0.88101	-0.0771246	Glucose_by_Sphingomyelins	1	Ratio	Glu/SM
-0.66346	0.202868	Glucose_by_Sphingomyelins	1	Ratio	Glu/SM
-2.05926	0.138545	Glucose_by_Sphingomyelins	1	Ratio	Glu/SM
0.39629	0.165071	Glucose_by_Sphingomyelins	1	Ratio	Glu/SM
-0.04858	0.200447	Glucose_by_Sphingomyelins	1	Ratio	Glu/SM
-0.12789	0.169302	Glucose_by_Sphingomyelins	1	Ratio	Glu/SM
1.31027	-0.560295	Glucose_by_Sphingomyelins	1	Ratio	Glu/SM
-0.47013	0.196344	Glucose_by_Sphingomyelins	1	Ratio	Glu/SM
0.54559	0.139486	Glucose_by_Sphingomyelins	1	Ratio	Glu/SM
-0.01623	0.185804	Glucose_by_Sphingomyelins	1	Ratio	Glu/SM
0.30746	0.127376	Glucose_by_Sphingomyelins	1	Ratio	Glu/SM
0.51355	0.175502	Glucose_by_Sphingomyelins	1	Ratio	Glu/SM
0.83532	-0.0897743	Glucose_by_Sphingomyelins	1	Ratio	Glu/SM
-0.71993	0.154283	Glucose_by_Sphingomyelins	1	Ratio	Glu/SM
-0.03881	0.175467	Glucose_by_Sphingomyelins	1	Ratio	Glu/SM
0.67893	0.165039	Glucose_by_Sphingomyelins	1	Ratio	Glu/SM
0.03331	0.207358	Glucose_by_Sphingomyelins	1	Ratio	Glu/SM
-0.90524	0.201005	Glucose_by_Sphingomyelins	1	Ratio	Glu/SM
0.36836	0.169866	Glucose_by_Sphingomyelins	1	Ratio	Glu/SM
-1.28734	0.191434	Glucose_by_Sphingomyelins	1	Ratio	Glu/SM
	-2.77789	Glucose_by_Sphingomyelins	1	Ratio	Glu/SM
-1.40481	0.220784	Glucose_by_Sphingomyelins	1	Ratio	Glu/SM
0.35623	0.16768	Glucose_by_Sphingomyelins	1	Ratio	Glu/SM
-0.0487	0.179402	Glucose_by_Sphingomyelins	1	Ratio	Glu/SM
1.76427	-1.15446	Glucose_by_Sphingomyelins	1	Ratio	Glu/SM
0.38416	0.148591	Glucose_by_Sphingomyelins	1	Ratio	Glu/SM
1.41044	-0.641474	Glucose_by_Sphingomyelins	1	Ratio	Glu/SM
-0.77312	0.185248	Glucose_by_Sphingomyelins	1	Ratio	Glu/SM
0.55226	0.154376	Glucose_by_Sphingomyelins	1	Ratio	Glu/SM
-0.0864	0.167057	Glucose_by_Sphingomyelins	1	Ratio	Glu/SM
0.84129	-0.27657	Glucose_by_Sphingomyelins	1	Ratio	Glu/SM
-0.84703	0.178831	Glucose_by_Sphingomyelins	1	Ratio	Glu/SM
0.16131	0.167974	Glucose_by_Sphingomyelins	1	Ratio	Glu/SM
-1.024	0.158915	Glucose_by_Sphingomyelins	1	Ratio	Glu/SM
-0.4695	0.179333	Glucose_by_Sphingomyelins	1	Ratio	Glu/SM
1.125	-0.360401	Glucose_by_Sphingomyelins	1	Ratio	Glu/SM
-0.1571	0.178283	Glucose_by_Sphingomyelins	1	Ratio	Glu/SM
2.07063	-1.17715	Glucose_by_Sphingomyelins	1	Ratio	Glu/SM
1.6824	-1.55794	Glucose_by_Sphingomyelins	1	Ratio	Glu/SM
0.43722	0.192234	Glucose_by_Sphingomyelins	1	Ratio	Glu/SM
0.37987	0.148795	Glucose_by_Sphingomyelins	1	Ratio	Glu/SM
-2.07736	0.194657	Glucose_by_Sphingomyelins	1	Ratio	Glu/SM
-0.21188	0.147194	Glucose_by_Sphingomyelins	1	Ratio	Glu/SM
0.3924	0.178567	Glucose_by_Sphingomyelins	1	Ratio	Glu/SM
-0.52786	0.210683	Glucose_by_Sphingomyelins	1	Ratio	Glu/SM
-0.07919	0.223202	Glucose_by_Sphingomyelins	1	Ratio	Glu/SM
2.98735	-2.35589	Glucose_by_Sphingomyelins	1	Ratio	Glu/SM
-0.21813	0.201003	Glucose_by_Sphingomyelins	1	Ratio	Glu/SM
-0.60686	0.164863	Glucose_by_Sphingomyelins	1	Ratio	Glu/SM
0.40261	0.172938	Glucose_by_Sphingomyelins	1	Ratio	Glu/SM
-0.06215	0.16821	Glucose_by_Sphingomyelins	1	Ratio	Glu/SM
0.39874	0.172384	Glucose_by_Sphingomyelins	1	Ratio	Glu/SM
-0.35161	0.14973	Glucose_by_Sphingomyelins	1	Ratio	Glu/SM
1.46083	-0.545192	Glucose_by_Sphingomyelins	1	Ratio	Glu/SM
-1.38834	0.219048	Glucose_by_Sphingomyelins	1	Ratio	Glu/SM
0.45834	0.159592	Glucose_by_Sphingomyelins	1	Ratio	Glu/SM
-1.23348	0.20756	Glucose_by_Sphingomyelins	1	Ratio	Glu/SM
-0.54252	0.212044	Glucose_by_Sphingomyelins	1	Ratio	Glu/SM
1.41056	-0.529408	Glucose_by_Sphingomyelins	1	Ratio	Glu/SM
0.84389	-0.156227	Glucose_by_Sphingomyelins	1	Ratio	Glu/SM
-0.65713	0.177295	Glucose_by_Sphingomyelins	1	Ratio	Glu/SM
-1.2089	0.186397	Glucose_by_Sphingomyelins	1	Ratio	Glu/SM
0.98708	-0.297365	Glucose_by_Sphingomyelins	1	Ratio	Glu/SM
-0.31576	0.172753	Glucose_by_Sphingomyelins	1	Ratio	Glu/SM
-1.42553	0.167996	Glucose_by_Sphingomyelins	1	Ratio	Glu/SM
-0.33338	0.17186	Glucose_by_Sphingomyelins	1	Ratio	Glu/SM
-0.98415	0.183019	Glucose_by_Sphingomyelins	1	Ratio	Glu/SM
-1.72488	0.18666	Glucose_by_Sphingomyelins	1	Ratio	Glu/SM
-1.43459	0.218309	Glucose_by_Sphingomyelins	1	Ratio	Glu/SM
0.06578	0.174092	Glucose_by_Sphingomyelins	1	Ratio	Glu/SM
	-3.08428	Glucose_by_Sphingomyelins	1	Ratio	Glu/SM
-0.06685	0.181829	Glucose_by_Sphingomyelins	1	Ratio	Glu/SM
-0.43502	0.179239	Glucose_by_Sphingomyelins	1	Ratio	Glu/SM
0.04679	0.181308	Glucose_by_Sphingomyelins	1	Ratio	Glu/SM
0.19258	0.167315	Glucose_by_Sphingomyelins	1	Ratio	Glu/SM
-0.52386	0.181914	Glucose_by_Sphingomyelins	1	Ratio	Glu/SM
-0.45559	0.186328	Glucose_by_Sphingomyelins	1	Ratio	Glu/SM
	-1.76917	Glucose_by_Sphingomyelins	1	Ratio	Glu/SM
-1.19988	0.204825	Glucose_by_Sphingomyelins	1	Ratio	Glu/SM
0.14599	0.161057	Glucose_by_Sphingomyelins	1	Ratio	Glu/SM
1.3803	-0.917887	Glucose_by_Sphingomyelins	1	Ratio	Glu/SM
-2.02754	0.173631	Glucose_by_Sphingomyelins	1	Ratio	Glu/SM
-0.24659	0.181086	Glucose_by_Sphingomyelins	1	Ratio	Glu/SM
	-2.1327	Glucose_by_Sphingomyelins	1	Ratio	Glu/SM
-1.92789	0.206957	Glucose_by_Sphingomyelins	1	Ratio	Glu/SM
1.26987	-0.498877	Glucose_by_Sphingomyelins	1	Ratio	Glu/SM
-0.93872	0.17875	Glucose_by_Sphingomyelins	1	Ratio	Glu/SM
-1.33211	0.167161	Glucose_by_Sphingomyelins	1	Ratio	Glu/SM
0.14246	0.204135	Glucose_by_Sphingomyelins	1	Ratio	Glu/SM
0.84475	-0.119822	Glucose_by_Sphingomyelins	1	Ratio	Glu/SM
1.22282	-0.322013	Glucose_by_Sphingomyelins	1	Ratio	Glu/SM
-0.64341	0.217344	Glucose_by_Sphingomyelins	1	Ratio	Glu/SM
-0.04143	0.188451	Glucose_by_Sphingomyelins	1	Ratio	Glu/SM
-0.05895	0.147139	Glucose_by_Sphingomyelins	1	Ratio	Glu/SM
-0.08196	0.196938	Glucose_by_Sphingomyelins	1	Ratio	Glu/SM
-0.86347	0.163047	Glucose_by_Sphingomyelins	1	Ratio	Glu/SM
-0.66663	0.163891	Glucose_by_Sphingomyelins	1	Ratio	Glu/SM
0.37782	0.144523	Glucose_by_Sphingomyelins	1	Ratio	Glu/SM
0.24364	0.135238	Glucose_by_Sphingomyelins	1	Ratio	Glu/SM
2.09092	-1.61102	Glucose_by_Sphingomyelins	1	Ratio	Glu/SM
-1.71345	0.173241	Glucose_by_Sphingomyelins	1	Ratio	Glu/SM
-0.2499	0.185117	Glucose_by_Sphingomyelins	1	Ratio	Glu/SM
1.53916	-1.27974	Glucose_by_Sphingomyelins	1	Ratio	Glu/SM
0.07863	0.133186	Glucose_by_Sphingomyelins	1	Ratio	Glu/SM
0.58754	0.153246	Glucose_by_Sphingomyelins	1	Ratio	Glu/SM
-0.80994	0.173248	Glucose_by_Sphingomyelins	1	Ratio	Glu/SM
0.72315	0.0906591	Glucose_by_Sphingomyelins	1	Ratio	Glu/SM
0.14266	0.186055	Glucose_by_Sphingomyelins	1	Ratio	Glu/SM
0.23339	0.158844	Glucose_by_Sphingomyelins	1	Ratio	Glu/SM
	-2.72562	Glucose_by_Sphingomyelins	1	Ratio	Glu/SM
-0.19736	0.197507	Glucose_by_Sphingomyelins	1	Ratio	Glu/SM
-1.51196	0.190429	Glucose_by_Sphingomyelins	1	Ratio	Glu/SM
-3.21037	0.128657	Glucose_by_Sphingomyelins	1	Ratio	Glu/SM
-0.7649	0.131749	Glucose_by_Sphingomyelins	1	Ratio	Glu/SM
	-2.10443	Glucose_by_Sphingomyelins	1	Ratio	Glu/SM
-0.13929	0.162204	Glucose_by_Sphingomyelins	1	Ratio	Glu/SM
-0.93086	0.233063	Glucose_by_Sphingomyelins	1	Ratio	Glu/SM
-0.04876	0.158849	Glucose_by_Sphingomyelins	1	Ratio	Glu/SM
-1.8333	0.203193	Glucose_by_Sphingomyelins	1	Ratio	Glu/SM
-1.14265	0.222645	Glucose_by_Sphingomyelins	1	Ratio	Glu/SM
0.96428	-0.255764	Glucose_by_Sphingomyelins	1	Ratio	Glu/SM
0.46894	0.123444	Glucose_by_Sphingomyelins	1	Ratio	Glu/SM
-0.22089	0.174944	Glucose_by_Sphingomyelins	1	Ratio	Glu/SM
-0.20013	0.225077	Glucose_by_Sphingomyelins	1	Ratio	Glu/SM
0.79453	0.125451	Glucose_by_Sphingomyelins	1	Ratio	Glu/SM
1.23442	-0.366069	Glucose_by_Sphingomyelins	1	Ratio	Glu/SM
-0.52283	0.189594	Glucose_by_Sphingomyelins	1	Ratio	Glu/SM
0.27911	0.195293	Glucose_by_Sphingomyelins	1	Ratio	Glu/SM
0.18951	0.15659	Glucose_by_Sphingomyelins	1	Ratio	Glu/SM
-1.50032	0.186961	Glucose_by_Sphingomyelins	1	Ratio	Glu/SM
-1.30518	0.17286	Glucose_by_Sphingomyelins	1	Ratio	Glu/SM
-0.12513	0.185623	Glucose_by_Sphingomyelins	1	Ratio	Glu/SM
-1.48216	0.183681	Glucose_by_Sphingomyelins	1	Ratio	Glu/SM
	-2.67032	Glucose_by_Sphingomyelins	1	Ratio	Glu/SM
-1.49303	0.189422	Glucose_by_Sphingomyelins	1	Ratio	Glu/SM
-1.41391	0.146617	Glucose_by_Sphingomyelins	1	Ratio	Glu/SM
-0.75792	0.186605	Glucose_by_Sphingomyelins	1	Ratio	Glu/SM
-0.09347	0.202611	Glucose_by_Sphingomyelins	1	Ratio	Glu/SM
-0.70338	0.152614	Glucose_by_Sphingomyelins	1	Ratio	Glu/SM
-1.21316	0.206106	Glucose_by_Sphingomyelins	1	Ratio	Glu/SM
-0.07863	0.16387	Glucose_by_Sphingomyelins	1	Ratio	Glu/SM
-0.23238	0.194174	Glucose_by_Sphingomyelins	1	Ratio	Glu/SM
-1.1821	0.180378	Glucose_by_Sphingomyelins	1	Ratio	Glu/SM
-0.06415	0.184346	Glucose_by_Sphingomyelins	1	Ratio	Glu/SM
0.77881	0.10719	Glucose_by_Sphingomyelins	1	Ratio	Glu/SM
0.65038	0.149702	Glucose_by_Sphingomyelins	1	Ratio	Glu/SM
1.00749	-0.346583	Glucose_by_Sphingomyelins	1	Ratio	Glu/SM
0.64251	0.12432	Glucose_by_Sphingomyelins	1	Ratio	Glu/SM
0.07334	0.161265	Glucose_by_Sphingomyelins	1	Ratio	Glu/SM
1.12765	-0.332978	Glucose_by_Sphingomyelins	1	Ratio	Glu/SM
0.53719	0.161534	Glucose_by_Sphingomyelins	1	Ratio	Glu/SM
0.53861	0.154757	Glucose_by_Sphingomyelins	1	Ratio	Glu/SM
0.00107	0.202269	Glucose_by_Sphingomyelins	1	Ratio	Glu/SM
-1.20351	0.176669	Glucose_by_Sphingomyelins	1	Ratio	Glu/SM
0.20055	0.16095	Glucose_by_Sphingomyelins	1	Ratio	Glu/SM
1.37439	-0.918361	Glucose_by_Sphingomyelins	1	Ratio	Glu/SM
-0.6771	0.171473	Glucose_by_Sphingomyelins	1	Ratio	Glu/SM
-1.2475	0.165214	Glucose_by_Sphingomyelins	1	Ratio	Glu/SM
0.57385	0.159854	Glucose_by_Sphingomyelins	1	Ratio	Glu/SM
0.08566	0.176518	Glucose_by_Sphingomyelins	1	Ratio	Glu/SM
-0.59853	0.224241	Glucose_by_Sphingomyelins	1	Ratio	Glu/SM
0.36482	0.19986	Glucose_by_Sphingomyelins	1	Ratio	Glu/SM
-1.00661	0.206424	Glucose_by_Sphingomyelins	1	Ratio	Glu/SM
-0.81373	0.18314	Glucose_by_Sphingomyelins	1	Ratio	Glu/SM
0.25106	0.213642	Glucose_by_Sphingomyelins	1	Ratio	Glu/SM
-1.16349	0.1865	Glucose_by_Sphingomyelins	1	Ratio	Glu/SM
0.28354	0.160964	Glucose_by_Sphingomyelins	1	Ratio	Glu/SM
-0.60216	0.194005	Glucose_by_Sphingomyelins	1	Ratio	Glu/SM
-0.06867	0.176078	Glucose_by_Sphingomyelins	1	Ratio	Glu/SM
0.036	0.161246	Glucose_by_Sphingomyelins	1	Ratio	Glu/SM
0.02174	0.148643	Glucose_by_Sphingomyelins	1	Ratio	Glu/SM
0.05426	0.168789	Glucose_by_Sphingomyelins	1	Ratio	Glu/SM
0.13864	0.201786	Glucose_by_Sphingomyelins	1	Ratio	Glu/SM
0.04109	0.178787	Glucose_by_Sphingomyelins	1	Ratio	Glu/SM
-0.66118	0.199205	Glucose_by_Sphingomyelins	1	Ratio	Glu/SM
-0.73632	0.175594	Glucose_by_Sphingomyelins	1	Ratio	Glu/SM
0.55673	0.160672	Glucose_by_Sphingomyelins	1	Ratio	Glu/SM
-0.60107	0.190874	Glucose_by_Sphingomyelins	1	Ratio	Glu/SM
-0.80901	0.198379	Glucose_by_Sphingomyelins	1	Ratio	Glu/SM
-0.3977	0.204994	Glucose_by_Sphingomyelins	1	Ratio	Glu/SM
-0.63219	0.132587	Glucose_by_Sphingomyelins	1	Ratio	Glu/SM
-0.12684	0.167276	Glucose_by_Sphingomyelins	1	Ratio	Glu/SM
-0.47902	0.200825	Glucose_by_Sphingomyelins	1	Ratio	Glu/SM
-0.99764	0.179301	Glucose_by_Sphingomyelins	1	Ratio	Glu/SM
-2.68233	0.128423	Glucose_by_Sphingomyelins	1	Ratio	Glu/SM
-0.27987	0.196678	Glucose_by_Sphingomyelins	1	Ratio	Glu/SM
-0.2484	0.165289	Glucose_by_Sphingomyelins	1	Ratio	Glu/SM
-2.33487	0.139672	Glucose_by_Sphingomyelins	1	Ratio	Glu/SM
0.20911	0.180568	Glucose_by_Sphingomyelins	1	Ratio	Glu/SM
0.32529	0.164658	Glucose_by_Sphingomyelins	1	Ratio	Glu/SM
0.5173	0.157786	Glucose_by_Sphingomyelins	1	Ratio	Glu/SM
-1.7471	0.19967	Glucose_by_Sphingomyelins	1	Ratio	Glu/SM
-0.29268	0.174265	Glucose_by_Sphingomyelins	1	Ratio	Glu/SM
	-2.97998	Glucose_by_Sphingomyelins	1	Ratio	Glu/SM
-1.5793	0.174937	Glucose_by_Sphingomyelins	1	Ratio	Glu/SM
-0.33765	0.159237	Glucose_by_Sphingomyelins	1	Ratio	Glu/SM
-0.89917	0.203161	Glucose_by_Sphingomyelins	1	Ratio	Glu/SM
0.95329	-0.0904655	Glucose_by_Sphingomyelins	1	Ratio	Glu/SM
0.46439	0.162011	Glucose_by_Sphingomyelins	1	Ratio	Glu/SM
-0.69485	0.210075	Glucose_by_Sphingomyelins	1	Ratio	Glu/SM
0.39352	0.148401	Glucose_by_Sphingomyelins	1	Ratio	Glu/SM
0.02482	0.189924	Glucose_by_Sphingomyelins	1	Ratio	Glu/SM
0.22536	0.175851	Glucose_by_Sphingomyelins	1	Ratio	Glu/SM
0.20153	0.166787	Glucose_by_Sphingomyelins	1	Ratio	Glu/SM
-0.7902	0.175836	Glucose_by_Sphingomyelins	1	Ratio	Glu/SM
-0.89073	0.171076	Glucose_by_Sphingomyelins	1	Ratio	Glu/SM
-0.18991	0.217908	Glucose_by_Sphingomyelins	1	Ratio	Glu/SM
0.29503	0.172249	Glucose_by_Sphingomyelins	1	Ratio	Glu/SM
0.6358	0.122126	Glucose_by_Sphingomyelins	1	Ratio	Glu/SM
0.74556	0.113817	Glucose_by_Sphingomyelins	1	Ratio	Glu/SM
-1.59444	0.18703	Glucose_by_Sphingomyelins	1	Ratio	Glu/SM
-0.05532	0.170677	Glucose_by_Sphingomyelins	1	Ratio	Glu/SM
0.18545	0.171532	Glucose_by_Sphingomyelins	1	Ratio	Glu/SM
0.73405	0.0816333	Glucose_by_Sphingomyelins	1	Ratio	Glu/SM
	-2.91182	Glucose_by_Sphingomyelins	1	Ratio	Glu/SM
-1.06041	0.185429	Glucose_by_Sphingomyelins	1	Ratio	Glu/SM
0.99764	-0.144068	Glucose_by_Sphingomyelins	1	Ratio	Glu/SM
0.69376	0.0861799	Glucose_by_Sphingomyelins	1	Ratio	Glu/SM
0.3897	0.161889	Glucose_by_Sphingomyelins	1	Ratio	Glu/SM
-0.00617	0.218314	Glucose_by_Sphingomyelins	1	Ratio	Glu/SM
-1.00386	0.176967	Glucose_by_Sphingomyelins	1	Ratio	Glu/SM
0.45148	0.161738	Glucose_by_Sphingomyelins	1	Ratio	Glu/SM
0.29485	0.151743	Glucose_by_Sphingomyelins	1	Ratio	Glu/SM
0.37931	0.179134	Glucose_by_Sphingomyelins	1	Ratio	Glu/SM
0.45203	0.140283	Glucose_by_Sphingomyelins	1	Ratio	Glu/SM
-2.00129	0.188291	Glucose_by_Sphingomyelins	1	Ratio	Glu/SM
0.5522	0.165084	Glucose_by_Sphingomyelins	1	Ratio	Glu/SM
-0.48765	0.182826	Glucose_by_Sphingomyelins	1	Ratio	Glu/SM
-1.088	0.185356	Glucose_by_Sphingomyelins	1	Ratio	Glu/SM
-0.07505	0.18896	Glucose_by_Sphingomyelins	1	Ratio	Glu/SM
0.79352	0.0602206	Glucose_by_Sphingomyelins	1	Ratio	Glu/SM
0.36361	0.143862	Glucose_by_Sphingomyelins	1	Ratio	Glu/SM
-0.29	0.170177	Glucose_by_Sphingomyelins	1	Ratio	Glu/SM
-0.02063	0.194607	Glucose_by_Sphingomyelins	1	Ratio	Glu/SM
-0.71063	0.190212	Glucose_by_Sphingomyelins	1	Ratio	Glu/SM
-0.45195	0.172491	Glucose_by_Sphingomyelins	1	Ratio	Glu/SM
0.24241	0.18959	Glucose_by_Sphingomyelins	1	Ratio	Glu/SM
-0.32295	0.178693	Glucose_by_Sphingomyelins	1	Ratio	Glu/SM
-0.49409	0.194444	Glucose_by_Sphingomyelins	1	Ratio	Glu/SM
1.05801	-0.305445	Glucose_by_Sphingomyelins	1	Ratio	Glu/SM
0.73082	0.147152	Glucose_by_Sphingomyelins	1	Ratio	Glu/SM
-0.66275	0.165889	Glucose_by_Sphingomyelins	1	Ratio	Glu/SM
1.40506	-0.765398	Glucose_by_Sphingomyelins	1	Ratio	Glu/SM
	-2.64232	Glucose_by_Sphingomyelins	1	Ratio	Glu/SM
0.87695	-0.0932143	Glucose_by_Sphingomyelins	1	Ratio	Glu/SM
-0.27195	0.205725	Glucose_by_Sphingomyelins	1	Ratio	Glu/SM
-0.32188	0.171746	Glucose_by_Sphingomyelins	1	Ratio	Glu/SM
0.84951	-0.174598	Glucose_by_Sphingomyelins	1	Ratio	Glu/SM
-1.36336	0.190824	Glucose_by_Sphingomyelins	1	Ratio	Glu/SM
1.09467	-0.339348	Glucose_by_Sphingomyelins	1	Ratio	Glu/SM
-0.9524	0.188622	Glucose_by_Sphingomyelins	1	Ratio	Glu/SM
0.1856	0.158841	Glucose_by_Sphingomyelins	1	Ratio	Glu/SM
-0.15228	0.185689	Glucose_by_Sphingomyelins	1	Ratio	Glu/SM
-1.49204	0.162964	Glucose_by_Sphingomyelins	1	Ratio	Glu/SM
1.59601	-0.824635	Glucose_by_Sphingomyelins	1	Ratio	Glu/SM
-0.19566	0.23707	Glucose_by_Sphingomyelins	1	Ratio	Glu/SM
-1.44481	0.205153	Glucose_by_Sphingomyelins	1	Ratio	Glu/SM
-0.84494	0.218209	Glucose_by_Sphingomyelins	1	Ratio	Glu/SM
-0.09919	0.217953	Glucose_by_Sphingomyelins	1	Ratio	Glu/SM
-0.05441	0.226921	Glucose_by_Sphingomyelins	1	Ratio	Glu/SM
-0.46268	0.186414	Glucose_by_Sphingomyelins	1	Ratio	Glu/SM
0.89492	-0.0855152	Glucose_by_Sphingomyelins	1	Ratio	Glu/SM
-0.66417	0.209424	Glucose_by_Sphingomyelins	1	Ratio	Glu/SM
-0.5242	0.17877	Glucose_by_Sphingomyelins	1	Ratio	Glu/SM
-0.32321	0.206178	Glucose_by_Sphingomyelins	1	Ratio	Glu/SM
-0.1556	0.165772	Glucose_by_Sphingomyelins	1	Ratio	Glu/SM
-0.27999	0.172799	Glucose_by_Sphingomyelins	1	Ratio	Glu/SM
0.53268	0.125419	Glucose_by_Sphingomyelins	1	Ratio	Glu/SM
1.14982	-0.300672	Glucose_by_Sphingomyelins	1	Ratio	Glu/SM
0.30151	0.159018	Glucose_by_Sphingomyelins	1	Ratio	Glu/SM
0.39392	0.189031	Glucose_by_Sphingomyelins	1	Ratio	Glu/SM
-0.84386	0.200021	Glucose_by_Sphingomyelins	1	Ratio	Glu/SM
-0.10485	0.1537	Glucose_by_Sphingomyelins	1	Ratio	Glu/SM
0.76208	0.13483	Glucose_by_Sphingomyelins	1	Ratio	Glu/SM
-0.332	0.213847	Glucose_by_Sphingomyelins	1	Ratio	Glu/SM
0.68924	0.042078	Glucose_by_Sphingomyelins	1	Ratio	Glu/SM
0.02779	0.171069	Glucose_by_Sphingomyelins	1	Ratio	Glu/SM
-0.53202	0.143979	Glucose_by_Sphingomyelins	1	Ratio	Glu/SM
-0.07836	0.181572	Glucose_by_Sphingomyelins	1	Ratio	Glu/SM
1.90396	-1.42215	Glucose_by_Sphingomyelins	1	Ratio	Glu/SM
0.48132	0.168919	Glucose_by_Sphingomyelins	1	Ratio	Glu/SM
-0.39968	0.197195	Glucose_by_Sphingomyelins	1	Ratio	Glu/SM
0.46541	0.174303	Glucose_by_Sphingomyelins	1	Ratio	Glu/SM
-1.08472	0.17084	Glucose_by_Sphingomyelins	1	Ratio	Glu/SM
0.2505	0.161583	Glucose_by_Sphingomyelins	1	Ratio	Glu/SM
0.89693	-0.0830716	Glucose_by_Sphingomyelins	1	Ratio	Glu/SM
-1.93284	0.172316	Glucose_by_Sphingomyelins	1	Ratio	Glu/SM
0.21786	0.17153	Glucose_by_Sphingomyelins	1	Ratio	Glu/SM
-1.12189	0.162841	Glucose_by_Sphingomyelins	1	Ratio	Glu/SM
-0.26349	0.152132	Glucose_by_Sphingomyelins	1	Ratio	Glu/SM
-0.43041	0.190237	Glucose_by_Sphingomyelins	1	Ratio	Glu/SM
0.09045	0.17837	Glucose_by_Sphingomyelins	1	Ratio	Glu/SM
0.20569	0.184259	Glucose_by_Sphingomyelins	1	Ratio	Glu/SM
-0.23631	0.184637	Glucose_by_Sphingomyelins	1	Ratio	Glu/SM
-0.40558	0.163514	Glucose_by_Sphingomyelins	1	Ratio	Glu/SM
1.45519	-1.05558	Glucose_by_Sphingomyelins	1	Ratio	Glu/SM
-0.12923	0.18096	Glucose_by_Sphingomyelins	1	Ratio	Glu/SM
-0.60416	0.187384	Glucose_by_Sphingomyelins	1	Ratio	Glu/SM
0.14755	0.171413	Glucose_by_Sphingomyelins	1	Ratio	Glu/SM
0.76514	0.00704183	Glucose_by_Sphingomyelins	1	Ratio	Glu/SM
-0.60674	0.173492	Glucose_by_Sphingomyelins	1	Ratio	Glu/SM
1.17071	-0.581469	Glucose_by_Sphingomyelins	1	Ratio	Glu/SM
-0.78475	0.188034	Glucose_by_Sphingomyelins	1	Ratio	Glu/SM
0.6342	0.122538	Glucose_by_Sphingomyelins	1	Ratio	Glu/SM
-0.82118	0.17955	Glucose_by_Sphingomyelins	1	Ratio	Glu/SM
1.31202	-0.498041	Glucose_by_Sphingomyelins	1	Ratio	Glu/SM
-0.71669	0.209251	Glucose_by_Sphingomyelins	1	Ratio	Glu/SM
	-2.44057	Glucose_by_Sphingomyelins	1	Ratio	Glu/SM
1.08827	-0.22167	Glucose_by_Sphingomyelins	1	Ratio	Glu/SM
-1.68133	0.177423	Glucose_by_Sphingomyelins	1	Ratio	Glu/SM
1.97508	-2.04301	Glucose_by_Sphingomyelins	1	Ratio	Glu/SM
-0.71843	0.206421	Glucose_by_Sphingomyelins	1	Ratio	Glu/SM
-0.1528	0.187841	Glucose_by_Sphingomyelins	1	Ratio	Glu/SM
-0.69884	0.175152	Glucose_by_Sphingomyelins	1	Ratio	Glu/SM
0.84672	-0.0722019	Glucose_by_Sphingomyelins	1	Ratio	Glu/SM
-0.5189	0.1564	Glucose_by_Sphingomyelins	1	Ratio	Glu/SM
-0.88105	0.180573	Glucose_by_Sphingomyelins	1	Ratio	Glu/SM
-0.3434	0.159884	Glucose_by_Sphingomyelins	1	Ratio	Glu/SM
-1.09197	0.199994	Glucose_by_Sphingomyelins	1	Ratio	Glu/SM
-0.10225	0.186062	Glucose_by_Sphingomyelins	1	Ratio	Glu/SM
-0.66299	0.202293	Glucose_by_Sphingomyelins	1	Ratio	Glu/SM
0.03444	0.182784	Glucose_by_Sphingomyelins	1	Ratio	Glu/SM
-0.17616	0.234374	Glucose_by_Sphingomyelins	1	Ratio	Glu/SM
0.39543	0.1506	Glucose_by_Sphingomyelins	1	Ratio	Glu/SM
0.59366	0.169816	Glucose_by_Sphingomyelins	1	Ratio	Glu/SM
0.71734	0.114524	Glucose_by_Sphingomyelins	1	Ratio	Glu/SM
-1.37485	0.211906	Glucose_by_Sphingomyelins	1	Ratio	Glu/SM
-0.44212	0.198799	Glucose_by_Sphingomyelins	1	Ratio	Glu/SM
-0.31702	0.175982	Glucose_by_Sphingomyelins	1	Ratio	Glu/SM
0.65933	0.137374	Glucose_by_Sphingomyelins	1	Ratio	Glu/SM
0.15415	0.194661	Glucose_by_Sphingomyelins	1	Ratio	Glu/SM
0.18289	0.192756	Glucose_by_Sphingomyelins	1	Ratio	Glu/SM
-1.2888	0.183322	Glucose_by_Sphingomyelins	1	Ratio	Glu/SM
0.52176	0.144972	Glucose_by_Sphingomyelins	1	Ratio	Glu/SM
0.24677	0.173944	Glucose_by_Sphingomyelins	1	Ratio	Glu/SM
-1.1147	0.20625	Glucose_by_Sphingomyelins	1	Ratio	Glu/SM
-2.02523	0.193231	Glucose_by_Sphingomyelins	1	Ratio	Glu/SM
0.51399	0.141725	Glucose_by_Sphingomyelins	1	Ratio	Glu/SM
-0.24734	0.178682	Glucose_by_Sphingomyelins	1	Ratio	Glu/SM
-0.90317	0.239901	Glucose_by_Sphingomyelins	1	Ratio	Glu/SM
1.02347	-0.23074	Glucose_by_Sphingomyelins	1	Ratio	Glu/SM
1.08573	-0.233803	Glucose_by_Sphingomyelins	1	Ratio	Glu/SM
0.29515	0.1586	Glucose_by_Sphingomyelins	1	Ratio	Glu/SM
-0.79303	0.21978	Glucose_by_Sphingomyelins	1	Ratio	Glu/SM
-0.74228	0.213081	Glucose_by_Sphingomyelins	1	Ratio	Glu/SM
0.25079	0.164291	Glucose_by_Sphingomyelins	1	Ratio	Glu/SM
-0.29227	0.185352	Glucose_by_Sphingomyelins	1	Ratio	Glu/SM
-0.29066	0.168899	Glucose_by_Sphingomyelins	1	Ratio	Glu/SM
0.90541	-0.0559436	Glucose_by_Sphingomyelins	1	Ratio	Glu/SM
1.60254	-0.835957	Glucose_by_Sphingomyelins	1	Ratio	Glu/SM
0.49495	0.161667	Glucose_by_Sphingomyelins	1	Ratio	Glu/SM
-0.97288	0.17325	Glucose_by_Sphingomyelins	1	Ratio	Glu/SM
0.78491	0.0917862	Glucose_by_Sphingomyelins	1	Ratio	Glu/SM
1.61736	-1.08661	Glucose_by_Sphingomyelins	1	Ratio	Glu/SM
-0.35338	0.180503	Glucose_by_Sphingomyelins	1	Ratio	Glu/SM
-1.71017	0.165448	Glucose_by_Sphingomyelins	1	Ratio	Glu/SM
1.0204	-0.198794	Glucose_by_Sphingomyelins	1	Ratio	Glu/SM
0.89797	-0.130436	Glucose_by_Sphingomyelins	1	Ratio	Glu/SM
-0.38647	0.200739	Glucose_by_Sphingomyelins	1	Ratio	Glu/SM
0.23894	0.144144	Glucose_by_Sphingomyelins	1	Ratio	Glu/SM
-0.27122	0.202081	Glucose_by_Sphingomyelins	1	Ratio	Glu/SM
0.28272	0.164252	Glucose_by_Sphingomyelins	1	Ratio	Glu/SM
-1.38525	0.183313	Glucose_by_Sphingomyelins	1	Ratio	Glu/SM
0.031	0.154863	Glucose_by_Sphingomyelins	1	Ratio	Glu/SM
-0.50972	0.180785	Glucose_by_Sphingomyelins	1	Ratio	Glu/SM
0.25098	0.174319	Glucose_by_Sphingomyelins	1	Ratio	Glu/SM
-0.16297	0.147778	Glucose_by_Sphingomyelins	1	Ratio	Glu/SM
0.52981	0.163657	Glucose_by_Sphingomyelins	1	Ratio	Glu/SM
0.26879	0.184668	Glucose_by_Sphingomyelins	1	Ratio	Glu/SM
-1.20266	0.20733	Glucose_by_Sphingomyelins	1	Ratio	Glu/SM
-0.82063	0.160668	Glucose_by_Sphingomyelins	1	Ratio	Glu/SM
-1.15966	0.187206	Glucose_by_Sphingomyelins	1	Ratio	Glu/SM
0.61112	0.144853	Glucose_by_Sphingomyelins	1	Ratio	Glu/SM
-0.16049	0.213526	Glucose_by_Sphingomyelins	1	Ratio	Glu/SM
-1.17571	0.158814	Glucose_by_Sphingomyelins	1	Ratio	Glu/SM
1.00412	-0.373881	Glucose_by_Sphingomyelins	1	Ratio	Glu/SM
0.65892	0.194812	Glucose_by_Sphingomyelins	1	Ratio	Glu/SM
0.15035	0.156979	Glucose_by_Sphingomyelins	1	Ratio	Glu/SM
0.93239	-0.114108	Glucose_by_Sphingomyelins	1	Ratio	Glu/SM
-1.22621	0.169561	Glucose_by_Sphingomyelins	1	Ratio	Glu/SM
0.24211	0.184907	Glucose_by_Sphingomyelins	1	Ratio	Glu/SM
0.16864	0.181833	Glucose_by_Sphingomyelins	1	Ratio	Glu/SM
-2.32655	0.129661	Glucose_by_Sphingomyelins	1	Ratio	Glu/SM
-0.35595	0.168119	Glucose_by_Sphingomyelins	1	Ratio	Glu/SM
0.20282	0.172485	Glucose_by_Sphingomyelins	1	Ratio	Glu/SM
-0.14717	0.159215	Glucose_by_Sphingomyelins	1	Ratio	Glu/SM
2.71228	-2.16392	Glucose_by_Sphingomyelins	1	Ratio	Glu/SM
-1.18748	0.177428	Glucose_by_Sphingomyelins	1	Ratio	Glu/SM
-0.11435	0.185244	Glucose_by_Sphingomyelins	1	Ratio	Glu/SM
0.15921	0.0153763	Citrate_by_Glucose	1	Ratio	Citrate/Glu
-0.85925	0.0164635	Citrate_by_Glucose	1	Ratio	Citrate/Glu
0.45359	0.0163398	Citrate_by_Glucose	1	Ratio	Citrate/Glu
-0.8902	0.0324615	Citrate_by_Glucose	1	Ratio	Citrate/Glu
-0.53371	0.0171449	Citrate_by_Glucose	1	Ratio	Citrate/Glu
0.62872	0.0390343	Citrate_by_Glucose	1	Ratio	Citrate/Glu
-0.18743	0.0157224	Citrate_by_Glucose	1	Ratio	Citrate/Glu
0.61522	0.0235986	Citrate_by_Glucose	1	Ratio	Citrate/Glu
-0.77003	0.0162592	Citrate_by_Glucose	1	Ratio	Citrate/Glu
0.72434	0.04343	Citrate_by_Glucose	1	Ratio	Citrate/Glu
-0.38307	0.0166561	Citrate_by_Glucose	1	Ratio	Citrate/Glu
0.001	0.0194723	Citrate_by_Glucose	1	Ratio	Citrate/Glu
0.42186	0.0175285	Citrate_by_Glucose	1	Ratio	Citrate/Glu
-0.95036	0.0162011	Citrate_by_Glucose	1	Ratio	Citrate/Glu
-0.54806	0.0154681	Citrate_by_Glucose	1	Ratio	Citrate/Glu
0.58925	0.0223654	Citrate_by_Glucose	1	Ratio	Citrate/Glu
-0.81074	0.015017	Citrate_by_Glucose	1	Ratio	Citrate/Glu
0.39074	0.0229609	Citrate_by_Glucose	1	Ratio	Citrate/Glu
0.68079	0.0173038	Citrate_by_Glucose	1	Ratio	Citrate/Glu
0.70409	0.0175297	Citrate_by_Glucose	1	Ratio	Citrate/Glu
-0.15827	0.01755	Citrate_by_Glucose	1	Ratio	Citrate/Glu
2.19927	0.000808009	Citrate_by_Glucose	1	Ratio	Citrate/Glu
0.56236	0.0414989	Citrate_by_Glucose	1	Ratio	Citrate/Glu
1.51787	0.00522397	Citrate_by_Glucose	1	Ratio	Citrate/Glu
0.45745	0.0195829	Citrate_by_Glucose	1	Ratio	Citrate/Glu
0.05931	0.0182149	Citrate_by_Glucose	1	Ratio	Citrate/Glu
-0.0648	0.0191425	Citrate_by_Glucose	1	Ratio	Citrate/Glu
-1.02027	0.0151179	Citrate_by_Glucose	1	Ratio	Citrate/Glu
-0.92505	0.0164461	Citrate_by_Glucose	1	Ratio	Citrate/Glu
0.38524	0.0208088	Citrate_by_Glucose	1	Ratio	Citrate/Glu
1.63129	-0.0130662	Citrate_by_Glucose	1	Ratio	Citrate/Glu
-0.26263	0.0214378	Citrate_by_Glucose	1	Ratio	Citrate/Glu
-1.2915	-0.0605556	Citrate_by_Glucose	1	Ratio	Citrate/Glu
-0.2146	0.0172796	Citrate_by_Glucose	1	Ratio	Citrate/Glu
1.64242	-0.0544758	Citrate_by_Glucose	1	Ratio	Citrate/Glu
-0.01213	0.0338372	Citrate_by_Glucose	1	Ratio	Citrate/Glu
-0.37093	0.0120491	Citrate_by_Glucose	1	Ratio	Citrate/Glu
0.25838	0.0167165	Citrate_by_Glucose	1	Ratio	Citrate/Glu
0.92018	0.026599	Citrate_by_Glucose	1	Ratio	Citrate/Glu
-1.1247	0.00869805	Citrate_by_Glucose	1	Ratio	Citrate/Glu
0.42131	0.01643	Citrate_by_Glucose	1	Ratio	Citrate/Glu
-0.95598	0.0157045	Citrate_by_Glucose	1	Ratio	Citrate/Glu
-0.87878	0.00968573	Citrate_by_Glucose	1	Ratio	Citrate/Glu
-0.39551	0.0339931	Citrate_by_Glucose	1	Ratio	Citrate/Glu
-0.7795	0.013706	Citrate_by_Glucose	1	Ratio	Citrate/Glu
0.03867	0.0190968	Citrate_by_Glucose	1	Ratio	Citrate/Glu
1.33997	-0.0200557	Citrate_by_Glucose	1	Ratio	Citrate/Glu
-0.59193	0.0266735	Citrate_by_Glucose	1	Ratio	Citrate/Glu
0.20604	0.0194215	Citrate_by_Glucose	1	Ratio	Citrate/Glu
0.30973	0.0220108	Citrate_by_Glucose	1	Ratio	Citrate/Glu
0.58873	0.0239213	Citrate_by_Glucose	1	Ratio	Citrate/Glu
-0.04289	0.0187445	Citrate_by_Glucose	1	Ratio	Citrate/Glu
-0.08246	0.0187782	Citrate_by_Glucose	1	Ratio	Citrate/Glu
0.28116	0.0213915	Citrate_by_Glucose	1	Ratio	Citrate/Glu
2.06156	-0.00793029	Citrate_by_Glucose	1	Ratio	Citrate/Glu
-0.22514	0.0180753	Citrate_by_Glucose	1	Ratio	Citrate/Glu
0.75201	0.024245	Citrate_by_Glucose	1	Ratio	Citrate/Glu
-0.45766	0.0255165	Citrate_by_Glucose	1	Ratio	Citrate/Glu
0.3307	0.0198628	Citrate_by_Glucose	1	Ratio	Citrate/Glu
0.07428	0.0174556	Citrate_by_Glucose	1	Ratio	Citrate/Glu
0.0968	0.021953	Citrate_by_Glucose	1	Ratio	Citrate/Glu
0.53795	0.0333406	Citrate_by_Glucose	1	Ratio	Citrate/Glu
1.74883	0.00767328	Citrate_by_Glucose	1	Ratio	Citrate/Glu
-0.75448	0.0244979	Citrate_by_Glucose	1	Ratio	Citrate/Glu
-1.19001	0.0140672	Citrate_by_Glucose	1	Ratio	Citrate/Glu
-0.458	0.0527668	Citrate_by_Glucose	1	Ratio	Citrate/Glu
0.665	0.0237044	Citrate_by_Glucose	1	Ratio	Citrate/Glu
0.81151	0.0430688	Citrate_by_Glucose	1	Ratio	Citrate/Glu
0.13582	0.0180316	Citrate_by_Glucose	1	Ratio	Citrate/Glu
0.02854	0.0165868	Citrate_by_Glucose	1	Ratio	Citrate/Glu
-0.9368	0.0272015	Citrate_by_Glucose	1	Ratio	Citrate/Glu
3.64909	-0.086659	Citrate_by_Glucose	1	Ratio	Citrate/Glu
0.80071	0.0222122	Citrate_by_Glucose	1	Ratio	Citrate/Glu
0.50703	0.0179454	Citrate_by_Glucose	1	Ratio	Citrate/Glu
-1.39382	-0.0920273	Citrate_by_Glucose	1	Ratio	Citrate/Glu
-0.27662	0.027747	Citrate_by_Glucose	1	Ratio	Citrate/Glu
-0.63389	0.0171129	Citrate_by_Glucose	1	Ratio	Citrate/Glu
-0.57953	0.013415	Citrate_by_Glucose	1	Ratio	Citrate/Glu
-0.53849	0.0134751	Citrate_by_Glucose	1	Ratio	Citrate/Glu
-2.42504	-0.522294	Citrate_by_Glucose	1	Ratio	Citrate/Glu
-1.06064	0.0162801	Citrate_by_Glucose	1	Ratio	Citrate/Glu
0.85361	0.0139185	Citrate_by_Glucose	1	Ratio	Citrate/Glu
-1.47329	-0.098603	Citrate_by_Glucose	1	Ratio	Citrate/Glu
-1.41759	-0.0398431	Citrate_by_Glucose	1	Ratio	Citrate/Glu
-0.89289	0.0129191	Citrate_by_Glucose	1	Ratio	Citrate/Glu
0.08956	0.016815	Citrate_by_Glucose	1	Ratio	Citrate/Glu
-0.88977	0.0171335	Citrate_by_Glucose	1	Ratio	Citrate/Glu
1.31106	0.023436	Citrate_by_Glucose	1	Ratio	Citrate/Glu
-0.33381	0.017664	Citrate_by_Glucose	1	Ratio	Citrate/Glu
-0.88761	0.0180207	Citrate_by_Glucose	1	Ratio	Citrate/Glu
0.52405	0.0178807	Citrate_by_Glucose	1	Ratio	Citrate/Glu
-0.72207	0.0130772	Citrate_by_Glucose	1	Ratio	Citrate/Glu
3.53613	-0.0719016	Citrate_by_Glucose	1	Ratio	Citrate/Glu
0.73009	0.02805	Citrate_by_Glucose	1	Ratio	Citrate/Glu
0.22619	0.0140843	Citrate_by_Glucose	1	Ratio	Citrate/Glu
-0.3867	0.0181911	Citrate_by_Glucose	1	Ratio	Citrate/Glu
-0.75779	0.0135517	Citrate_by_Glucose	1	Ratio	Citrate/Glu
3.01705	-0.0159534	Citrate_by_Glucose	1	Ratio	Citrate/Glu
-0.63163	0.0188164	Citrate_by_Glucose	1	Ratio	Citrate/Glu
1.25341	0.00892232	Citrate_by_Glucose	1	Ratio	Citrate/Glu
-0.20844	0.0330017	Citrate_by_Glucose	1	Ratio	Citrate/Glu
-0.0634	0.016092	Citrate_by_Glucose	1	Ratio	Citrate/Glu
-0.17933	0.0187304	Citrate_by_Glucose	1	Ratio	Citrate/Glu
-0.41256	0.0221904	Citrate_by_Glucose	1	Ratio	Citrate/Glu
0.23296	0.0292993	Citrate_by_Glucose	1	Ratio	Citrate/Glu
-0.3204	0.0125328	Citrate_by_Glucose	1	Ratio	Citrate/Glu
0.08435	0.0166041	Citrate_by_Glucose	1	Ratio	Citrate/Glu
2.14514	-0.00493299	Citrate_by_Glucose	1	Ratio	Citrate/Glu
-0.49381	0.0125446	Citrate_by_Glucose	1	Ratio	Citrate/Glu
0.26162	0.0201819	Citrate_by_Glucose	1	Ratio	Citrate/Glu
-0.48083	0.023775	Citrate_by_Glucose	1	Ratio	Citrate/Glu
0.58512	0.0205034	Citrate_by_Glucose	1	Ratio	Citrate/Glu
1.31265	0.00984931	Citrate_by_Glucose	1	Ratio	Citrate/Glu
-1.5773	-0.155922	Citrate_by_Glucose	1	Ratio	Citrate/Glu
-0.2161	0.0184779	Citrate_by_Glucose	1	Ratio	Citrate/Glu
-0.66548	0.0304743	Citrate_by_Glucose	1	Ratio	Citrate/Glu
2.17659	-0.274147	Citrate_by_Glucose	1	Ratio	Citrate/Glu
0.41499	0.0200869	Citrate_by_Glucose	1	Ratio	Citrate/Glu
1.16793	0.0232631	Citrate_by_Glucose	1	Ratio	Citrate/Glu
-1.47382	-0.153453	Citrate_by_Glucose	1	Ratio	Citrate/Glu
1.63361	0.00248651	Citrate_by_Glucose	1	Ratio	Citrate/Glu
-0.36983	0.0403782	Citrate_by_Glucose	1	Ratio	Citrate/Glu
0.96409	0.022607	Citrate_by_Glucose	1	Ratio	Citrate/Glu
0.41486	0.0172149	Citrate_by_Glucose	1	Ratio	Citrate/Glu
-1.01128	0.0221702	Citrate_by_Glucose	1	Ratio	Citrate/Glu
0.63424	0.0351796	Citrate_by_Glucose	1	Ratio	Citrate/Glu
0.41623	0.0202859	Citrate_by_Glucose	1	Ratio	Citrate/Glu
-1.10015	0.00759546	Citrate_by_Glucose	1	Ratio	Citrate/Glu
-1.11945	0.00985365	Citrate_by_Glucose	1	Ratio	Citrate/Glu
2.21853	-0.0139294	Citrate_by_Glucose	1	Ratio	Citrate/Glu
0.50947	0.0216399	Citrate_by_Glucose	1	Ratio	Citrate/Glu
1.05838	0.0235953	Citrate_by_Glucose	1	Ratio	Citrate/Glu
0.35072	0.0203832	Citrate_by_Glucose	1	Ratio	Citrate/Glu
0.76408	0.0201066	Citrate_by_Glucose	1	Ratio	Citrate/Glu
-0.06693	0.0193925	Citrate_by_Glucose	1	Ratio	Citrate/Glu
1.29105	-0.0288938	Citrate_by_Glucose	1	Ratio	Citrate/Glu
-0.69956	0.0307954	Citrate_by_Glucose	1	Ratio	Citrate/Glu
-2.53105	-0.686649	Citrate_by_Glucose	1	Ratio	Citrate/Glu
-0.57915	0.0182074	Citrate_by_Glucose	1	Ratio	Citrate/Glu
0.24904	0.0246714	Citrate_by_Glucose	1	Ratio	Citrate/Glu
-0.01939	0.0428536	Citrate_by_Glucose	1	Ratio	Citrate/Glu
-0.11269	0.0181378	Citrate_by_Glucose	1	Ratio	Citrate/Glu
0.90481	0.0416435	Citrate_by_Glucose	1	Ratio	Citrate/Glu
3.79231	-0.0945095	Citrate_by_Glucose	1	Ratio	Citrate/Glu
-1.18921	-0.0659069	Citrate_by_Glucose	1	Ratio	Citrate/Glu
1.92134	-0.043785	Citrate_by_Glucose	1	Ratio	Citrate/Glu
-0.59979	0.0314899	Citrate_by_Glucose	1	Ratio	Citrate/Glu
-0.43763	0.0215034	Citrate_by_Glucose	1	Ratio	Citrate/Glu
0.71791	0.0263495	Citrate_by_Glucose	1	Ratio	Citrate/Glu
-2.87196	-0.68495	Citrate_by_Glucose	1	Ratio	Citrate/Glu
-0.21081	0.014522	Citrate_by_Glucose	1	Ratio	Citrate/Glu
-0.72002	0.017506	Citrate_by_Glucose	1	Ratio	Citrate/Glu
-1.15124	0.0274174	Citrate_by_Glucose	1	Ratio	Citrate/Glu
1.82057	-0.0461605	Citrate_by_Glucose	1	Ratio	Citrate/Glu
-0.82668	0.0121131	Citrate_by_Glucose	1	Ratio	Citrate/Glu
0.34856	0.0336659	Citrate_by_Glucose	1	Ratio	Citrate/Glu
-0.42353	0.0165342	Citrate_by_Glucose	1	Ratio	Citrate/Glu
0.88283	0.0347727	Citrate_by_Glucose	1	Ratio	Citrate/Glu
0.43473	0.0170537	Citrate_by_Glucose	1	Ratio	Citrate/Glu
0.17059	0.0177265	Citrate_by_Glucose	1	Ratio	Citrate/Glu
1.43495	-0.0198153	Citrate_by_Glucose	1	Ratio	Citrate/Glu
0.39446	0.0224729	Citrate_by_Glucose	1	Ratio	Citrate/Glu
-0.95078	0.0228283	Citrate_by_Glucose	1	Ratio	Citrate/Glu
3.6199	-0.0430498	Citrate_by_Glucose	1	Ratio	Citrate/Glu
-0.39574	0.0195501	Citrate_by_Glucose	1	Ratio	Citrate/Glu
0.60939	0.0238552	Citrate_by_Glucose	1	Ratio	Citrate/Glu
0.71231	0.0225008	Citrate_by_Glucose	1	Ratio	Citrate/Glu
-0.28462	0.0171616	Citrate_by_Glucose	1	Ratio	Citrate/Glu
-0.92225	0.0156341	Citrate_by_Glucose	1	Ratio	Citrate/Glu
0.89899	0.0444997	Citrate_by_Glucose	1	Ratio	Citrate/Glu
-0.2148	0.0352118	Citrate_by_Glucose	1	Ratio	Citrate/Glu
0.3988	0.0161105	Citrate_by_Glucose	1	Ratio	Citrate/Glu
-0.01158	0.0454912	Citrate_by_Glucose	1	Ratio	Citrate/Glu
-0.56601	0.0127911	Citrate_by_Glucose	1	Ratio	Citrate/Glu
-0.97682	0.0188863	Citrate_by_Glucose	1	Ratio	Citrate/Glu
-0.52696	0.0179229	Citrate_by_Glucose	1	Ratio	Citrate/Glu
0.15021	0.0237856	Citrate_by_Glucose	1	Ratio	Citrate/Glu
-0.37542	0.0164571	Citrate_by_Glucose	1	Ratio	Citrate/Glu
-1.18554	0.00513311	Citrate_by_Glucose	1	Ratio	Citrate/Glu
-1.19022	-0.0267085	Citrate_by_Glucose	1	Ratio	Citrate/Glu
-0.46863	0.0326651	Citrate_by_Glucose	1	Ratio	Citrate/Glu
0.00382	0.0180217	Citrate_by_Glucose	1	Ratio	Citrate/Glu
-0.91071	0.0311281	Citrate_by_Glucose	1	Ratio	Citrate/Glu
-0.98805	0.0335575	Citrate_by_Glucose	1	Ratio	Citrate/Glu
1.64889	-0.00326396	Citrate_by_Glucose	1	Ratio	Citrate/Glu
0.50142	0.01833	Citrate_by_Glucose	1	Ratio	Citrate/Glu
-1.15855	0.00690697	Citrate_by_Glucose	1	Ratio	Citrate/Glu
0.03965	0.0178598	Citrate_by_Glucose	1	Ratio	Citrate/Glu
-0.65462	0.0141013	Citrate_by_Glucose	1	Ratio	Citrate/Glu
-1.69295	-0.40068	Citrate_by_Glucose	1	Ratio	Citrate/Glu
-0.45256	0.0145505	Citrate_by_Glucose	1	Ratio	Citrate/Glu
-1.16959	0.00726588	Citrate_by_Glucose	1	Ratio	Citrate/Glu
0.35021	0.0277817	Citrate_by_Glucose	1	Ratio	Citrate/Glu
-0.18923	0.0224975	Citrate_by_Glucose	1	Ratio	Citrate/Glu
-2.05424	-0.630046	Citrate_by_Glucose	1	Ratio	Citrate/Glu
-1.16159	0.00733043	Citrate_by_Glucose	1	Ratio	Citrate/Glu
0.62038	0.0281276	Citrate_by_Glucose	1	Ratio	Citrate/Glu
-0.33234	0.0154376	Citrate_by_Glucose	1	Ratio	Citrate/Glu
-0.53414	0.0264398	Citrate_by_Glucose	1	Ratio	Citrate/Glu
-0.07737	0.0165306	Citrate_by_Glucose	1	Ratio	Citrate/Glu
0.78281	0.0377838	Citrate_by_Glucose	1	Ratio	Citrate/Glu
0.44974	0.0333634	Citrate_by_Glucose	1	Ratio	Citrate/Glu
-1.53141	-0.179262	Citrate_by_Glucose	1	Ratio	Citrate/Glu
-0.66983	0.0166973	Citrate_by_Glucose	1	Ratio	Citrate/Glu
0.53302	0.0192295	Citrate_by_Glucose	1	Ratio	Citrate/Glu
1.142	0.0208037	Citrate_by_Glucose	1	Ratio	Citrate/Glu
-2.15397	-0.324818	Citrate_by_Glucose	1	Ratio	Citrate/Glu
0.88291	0.0319448	Citrate_by_Glucose	1	Ratio	Citrate/Glu
-0.56104	0.019934	Citrate_by_Glucose	1	Ratio	Citrate/Glu
-0.50518	0.0210266	Citrate_by_Glucose	1	Ratio	Citrate/Glu
-0.43839	0.0394334	Citrate_by_Glucose	1	Ratio	Citrate/Glu
-1.03347	0.00946978	Citrate_by_Glucose	1	Ratio	Citrate/Glu
-0.34346	0.0156705	Citrate_by_Glucose	1	Ratio	Citrate/Glu
-1.80795	-0.261522	Citrate_by_Glucose	1	Ratio	Citrate/Glu
-0.64424	0.0207611	Citrate_by_Glucose	1	Ratio	Citrate/Glu
0.50792	0.0252725	Citrate_by_Glucose	1	Ratio	Citrate/Glu
3.53334	-0.0873898	Citrate_by_Glucose	1	Ratio	Citrate/Glu
-1.06909	0.0304503	Citrate_by_Glucose	1	Ratio	Citrate/Glu
-0.31574	0.0203027	Citrate_by_Glucose	1	Ratio	Citrate/Glu
-2.01874	-0.363891	Citrate_by_Glucose	1	Ratio	Citrate/Glu
1.53804	0.0127843	Citrate_by_Glucose	1	Ratio	Citrate/Glu
-0.02853	0.0195642	Citrate_by_Glucose	1	Ratio	Citrate/Glu
-0.31409	0.0159179	Citrate_by_Glucose	1	Ratio	Citrate/Glu
-0.92884	0.0161813	Citrate_by_Glucose	1	Ratio	Citrate/Glu
-0.71881	0.0295366	Citrate_by_Glucose	1	Ratio	Citrate/Glu
-0.42928	0.0168767	Citrate_by_Glucose	1	Ratio	Citrate/Glu
0.11301	0.0202678	Citrate_by_Glucose	1	Ratio	Citrate/Glu
0.68062	0.0232208	Citrate_by_Glucose	1	Ratio	Citrate/Glu
-0.21091	0.0170391	Citrate_by_Glucose	1	Ratio	Citrate/Glu
1.27587	0.0107858	Citrate_by_Glucose	1	Ratio	Citrate/Glu
-0.89044	0.0256732	Citrate_by_Glucose	1	Ratio	Citrate/Glu
-0.7547	0.0132174	Citrate_by_Glucose	1	Ratio	Citrate/Glu
0.48068	0.0153037	Citrate_by_Glucose	1	Ratio	Citrate/Glu
1.15657	0.0175494	Citrate_by_Glucose	1	Ratio	Citrate/Glu
-0.93746	0.0134945	Citrate_by_Glucose	1	Ratio	Citrate/Glu
0.18584	0.0280567	Citrate_by_Glucose	1	Ratio	Citrate/Glu
2.78825	-0.00102595	Citrate_by_Glucose	1	Ratio	Citrate/Glu
3.73344	-0.0568844	Citrate_by_Glucose	1	Ratio	Citrate/Glu
-0.27356	0.0170888	Citrate_by_Glucose	1	Ratio	Citrate/Glu
-0.78073	0.0172081	Citrate_by_Glucose	1	Ratio	Citrate/Glu
-1.89602	-0.63607	Citrate_by_Glucose	1	Ratio	Citrate/Glu
1.22512	-0.0196999	Citrate_by_Glucose	1	Ratio	Citrate/Glu
-1.01785	0.0307579	Citrate_by_Glucose	1	Ratio	Citrate/Glu
-1.22807	-0.0118775	Citrate_by_Glucose	1	Ratio	Citrate/Glu
0.87201	0.021841	Citrate_by_Glucose	1	Ratio	Citrate/Glu
-0.64731	0.016544	Citrate_by_Glucose	1	Ratio	Citrate/Glu
0.59208	0.0158513	Citrate_by_Glucose	1	Ratio	Citrate/Glu
-1.90899	-0.429252	Citrate_by_Glucose	1	Ratio	Citrate/Glu
0.68692	0.026147	Citrate_by_Glucose	1	Ratio	Citrate/Glu
-0.18206	0.017518	Citrate_by_Glucose	1	Ratio	Citrate/Glu
-1.29703	-0.0164757	Citrate_by_Glucose	1	Ratio	Citrate/Glu
-0.53476	0.0124885	Citrate_by_Glucose	1	Ratio	Citrate/Glu
0.49915	0.0169613	Citrate_by_Glucose	1	Ratio	Citrate/Glu
-0.87751	0.0294515	Citrate_by_Glucose	1	Ratio	Citrate/Glu
0.215	0.0174344	Citrate_by_Glucose	1	Ratio	Citrate/Glu
0.15994	0.0141329	Citrate_by_Glucose	1	Ratio	Citrate/Glu
-0.12474	0.0170272	Citrate_by_Glucose	1	Ratio	Citrate/Glu
-0.02473	0.0192044	Citrate_by_Glucose	1	Ratio	Citrate/Glu
0.45219	0.020892	Citrate_by_Glucose	1	Ratio	Citrate/Glu
0.48917	0.0238924	Citrate_by_Glucose	1	Ratio	Citrate/Glu
-0.73403	0.0180422	Citrate_by_Glucose	1	Ratio	Citrate/Glu
0.38366	0.0169341	Citrate_by_Glucose	1	Ratio	Citrate/Glu
0.0724	0.0278212	Citrate_by_Glucose	1	Ratio	Citrate/Glu
3.62161	-0.0248898	Citrate_by_Glucose	1	Ratio	Citrate/Glu
-0.47708	0.0173299	Citrate_by_Glucose	1	Ratio	Citrate/Glu
-1.04768	0.0100338	Citrate_by_Glucose	1	Ratio	Citrate/Glu
-0.69272	0.0177677	Citrate_by_Glucose	1	Ratio	Citrate/Glu
0.16911	0.0163893	Citrate_by_Glucose	1	Ratio	Citrate/Glu
	0.594912	Citrate_by_Glucose	1	Ratio	Citrate/Glu
-0.70644	0.0448173	Citrate_by_Glucose	1	Ratio	Citrate/Glu
0.52966	0.0215623	Citrate_by_Glucose	1	Ratio	Citrate/Glu
1.87564	-0.00564509	Citrate_by_Glucose	1	Ratio	Citrate/Glu
1.08512	0.0224833	Citrate_by_Glucose	1	Ratio	Citrate/Glu
0.20703	0.0176261	Citrate_by_Glucose	1	Ratio	Citrate/Glu
-0.25628	0.018092	Citrate_by_Glucose	1	Ratio	Citrate/Glu
0.44409	0.0165269	Citrate_by_Glucose	1	Ratio	Citrate/Glu
-0.34091	0.0141635	Citrate_by_Glucose	1	Ratio	Citrate/Glu
-0.11321	0.0188822	Citrate_by_Glucose	1	Ratio	Citrate/Glu
-0.75732	0.0171748	Citrate_by_Glucose	1	Ratio	Citrate/Glu
0.51956	0.0235344	Citrate_by_Glucose	1	Ratio	Citrate/Glu
2.35945	-0.0145511	Citrate_by_Glucose	1	Ratio	Citrate/Glu
2.06119	0.00341189	Citrate_by_Glucose	1	Ratio	Citrate/Glu
0.27443	0.0207392	Citrate_by_Glucose	1	Ratio	Citrate/Glu
1.94611	-0.00906247	Citrate_by_Glucose	1	Ratio	Citrate/Glu
0.67041	0.0170999	Citrate_by_Glucose	1	Ratio	Citrate/Glu
-0.42686	0.0175322	Citrate_by_Glucose	1	Ratio	Citrate/Glu
0.16586	0.0158077	Citrate_by_Glucose	1	Ratio	Citrate/Glu
0.60238	0.0231719	Citrate_by_Glucose	1	Ratio	Citrate/Glu
-1.26882	-0.0441684	Citrate_by_Glucose	1	Ratio	Citrate/Glu
-0.71978	0.0394435	Citrate_by_Glucose	1	Ratio	Citrate/Glu
0.60093	0.0196397	Citrate_by_Glucose	1	Ratio	Citrate/Glu
-0.05374	0.0185211	Citrate_by_Glucose	1	Ratio	Citrate/Glu
0.28888	0.0495864	Citrate_by_Glucose	1	Ratio	Citrate/Glu
-0.67347	0.0226061	Citrate_by_Glucose	1	Ratio	Citrate/Glu
-0.70295	0.0281235	Citrate_by_Glucose	1	Ratio	Citrate/Glu
-0.78423	0.0155878	Citrate_by_Glucose	1	Ratio	Citrate/Glu
0.08435	0.0151973	Citrate_by_Glucose	1	Ratio	Citrate/Glu
0.42005	0.0174122	Citrate_by_Glucose	1	Ratio	Citrate/Glu
-0.24326	0.0240403	Citrate_by_Glucose	1	Ratio	Citrate/Glu
-1.01116	0.0132072	Citrate_by_Glucose	1	Ratio	Citrate/Glu
-0.33257	0.0132627	Citrate_by_Glucose	1	Ratio	Citrate/Glu
2.35726	-0.00662052	Citrate_by_Glucose	1	Ratio	Citrate/Glu
0.94	0.0189657	Citrate_by_Glucose	1	Ratio	Citrate/Glu
-0.18671	0.0144369	Citrate_by_Glucose	1	Ratio	Citrate/Glu
1.01992	0.0226401	Citrate_by_Glucose	1	Ratio	Citrate/Glu
2.31507	-0.0914107	Citrate_by_Glucose	1	Ratio	Citrate/Glu
0.26071	0.0194869	Citrate_by_Glucose	1	Ratio	Citrate/Glu
1.10848	0.0222017	Citrate_by_Glucose	1	Ratio	Citrate/Glu
0.00233	0.0198957	Citrate_by_Glucose	1	Ratio	Citrate/Glu
0.11543	0.0176389	Citrate_by_Glucose	1	Ratio	Citrate/Glu
-0.19301	0.0143356	Citrate_by_Glucose	1	Ratio	Citrate/Glu
0.88382	0.018855	Citrate_by_Glucose	1	Ratio	Citrate/Glu
0.81274	0.0288894	Citrate_by_Glucose	1	Ratio	Citrate/Glu
0.81233	0.0280019	Citrate_by_Glucose	1	Ratio	Citrate/Glu
-1.31511	-0.041922	Citrate_by_Glucose	1	Ratio	Citrate/Glu
-1.18006	0.012252	Citrate_by_Glucose	1	Ratio	Citrate/Glu
-0.07497	0.0230427	Citrate_by_Glucose	1	Ratio	Citrate/Glu
0.70603	0.0214406	Citrate_by_Glucose	1	Ratio	Citrate/Glu
0.84249	0.0293937	Citrate_by_Glucose	1	Ratio	Citrate/Glu
-0.65	0.0140831	Citrate_by_Glucose	1	Ratio	Citrate/Glu
-0.60657	0.0159093	Citrate_by_Glucose	1	Ratio	Citrate/Glu
2.77257	-0.118762	Citrate_by_Glucose	1	Ratio	Citrate/Glu
-0.09381	0.0285677	Citrate_by_Glucose	1	Ratio	Citrate/Glu
0.90955	0.0217957	Citrate_by_Glucose	1	Ratio	Citrate/Glu
0.85126	0.0203434	Citrate_by_Glucose	1	Ratio	Citrate/Glu
0.495	0.0166673	Citrate_by_Glucose	1	Ratio	Citrate/Glu
-0.38673	0.016197	Citrate_by_Glucose	1	Ratio	Citrate/Glu
-1.23616	-0.00243842	Citrate_by_Glucose	1	Ratio	Citrate/Glu
-0.14412	0.015495	Citrate_by_Glucose	1	Ratio	Citrate/Glu
-0.92674	0.0139212	Citrate_by_Glucose	1	Ratio	Citrate/Glu
-0.89657	0.014972	Citrate_by_Glucose	1	Ratio	Citrate/Glu
-0.14908	0.0177612	Citrate_by_Glucose	1	Ratio	Citrate/Glu
0.07138	0.0195555	Citrate_by_Glucose	1	Ratio	Citrate/Glu
2.55593	-0.0247204	Citrate_by_Glucose	1	Ratio	Citrate/Glu
0.74988	0.024019	Citrate_by_Glucose	1	Ratio	Citrate/Glu
0.38439	0.0196982	Citrate_by_Glucose	1	Ratio	Citrate/Glu
-0.16894	0.0240817	Citrate_by_Glucose	1	Ratio	Citrate/Glu
-0.71836	0.0197382	Citrate_by_Glucose	1	Ratio	Citrate/Glu
-0.39272	0.015312	Citrate_by_Glucose	1	Ratio	Citrate/Glu
0.41444	0.021063	Citrate_by_Glucose	1	Ratio	Citrate/Glu
-0.21011	0.0180264	Citrate_by_Glucose	1	Ratio	Citrate/Glu
-0.48111	0.0155132	Citrate_by_Glucose	1	Ratio	Citrate/Glu
0.22822	0.0147089	Citrate_by_Glucose	1	Ratio	Citrate/Glu
-0.29542	0.0130557	Citrate_by_Glucose	1	Ratio	Citrate/Glu
-0.67417	0.016624	Citrate_by_Glucose	1	Ratio	Citrate/Glu
-0.76732	0.0194849	Citrate_by_Glucose	1	Ratio	Citrate/Glu
0.02779	0.0207815	Citrate_by_Glucose	1	Ratio	Citrate/Glu
0.28926	0.0205467	Citrate_by_Glucose	1	Ratio	Citrate/Glu
-0.09578	0.0176872	Citrate_by_Glucose	1	Ratio	Citrate/Glu
-0.6965	0.0251556	Citrate_by_Glucose	1	Ratio	Citrate/Glu
1.22199	0.0183439	Citrate_by_Glucose	1	Ratio	Citrate/Glu
1.27559	-0.0199789	Citrate_by_Glucose	1	Ratio	Citrate/Glu
-0.36765	0.0224512	Citrate_by_Glucose	1	Ratio	Citrate/Glu
-0.32649	0.0233164	Citrate_by_Glucose	1	Ratio	Citrate/Glu
-0.154	0.0167102	Citrate_by_Glucose	1	Ratio	Citrate/Glu
-1.24006	0.0156631	Citrate_by_Glucose	1	Ratio	Citrate/Glu
-0.30433	0.0186572	Citrate_by_Glucose	1	Ratio	Citrate/Glu
-0.8264	0.0298268	Citrate_by_Glucose	1	Ratio	Citrate/Glu
0.19474	0.0417749	Citrate_by_Glucose	1	Ratio	Citrate/Glu
1.97013	-0.0116694	Citrate_by_Glucose	1	Ratio	Citrate/Glu
0.74498	0.0424363	Citrate_by_Glucose	1	Ratio	Citrate/Glu
-0.94714	0.0100493	Citrate_by_Glucose	1	Ratio	Citrate/Glu
-0.00608	0.0203309	Citrate_by_Glucose	1	Ratio	Citrate/Glu
-0.97855	0.0151404	Citrate_by_Glucose	1	Ratio	Citrate/Glu
0.87952	0.0261428	Citrate_by_Glucose	1	Ratio	Citrate/Glu
-0.77498	0.0220423	Citrate_by_Glucose	1	Ratio	Citrate/Glu
-0.6246	0.0174763	Citrate_by_Glucose	1	Ratio	Citrate/Glu
0.65324	0.021831	Citrate_by_Glucose	1	Ratio	Citrate/Glu
-0.83007	0.0295007	Citrate_by_Glucose	1	Ratio	Citrate/Glu
0.03598	0.0156157	Citrate_by_Glucose	1	Ratio	Citrate/Glu
-0.03121	0.0184856	Citrate_by_Glucose	1	Ratio	Citrate/Glu
1.41741	0.0200142	Citrate_by_Glucose	1	Ratio	Citrate/Glu
-0.56079	0.0337717	Citrate_by_Glucose	1	Ratio	Citrate/Glu
-0.36142	0.029352	Citrate_by_Glucose	1	Ratio	Citrate/Glu
-0.71266	0.00911719	Citrate_by_Glucose	1	Ratio	Citrate/Glu
	-0.116402	Citrate_by_Glucose	1	Ratio	Citrate/Glu
-0.50335	0.0162598	Citrate_by_Glucose	1	Ratio	Citrate/Glu
0.30241	0.0164203	Citrate_by_Glucose	1	Ratio	Citrate/Glu
0.76753	0.04649	Citrate_by_Glucose	1	Ratio	Citrate/Glu
0.23291	0.0434253	Citrate_by_Glucose	1	Ratio	Citrate/Glu
0.34267	0.0277367	Citrate_by_Glucose	1	Ratio	Citrate/Glu
0.58881	0.0196818	Citrate_by_Glucose	1	Ratio	Citrate/Glu
-0.02596	0.0170046	Citrate_by_Glucose	1	Ratio	Citrate/Glu
-0.51015	0.0170143	Citrate_by_Glucose	1	Ratio	Citrate/Glu
-0.6261	0.0385112	Citrate_by_Glucose	1	Ratio	Citrate/Glu
1.11253	0.0489815	Citrate_by_Glucose	1	Ratio	Citrate/Glu
-0.87865	0.0407248	Citrate_by_Glucose	1	Ratio	Citrate/Glu
0.6034	0.0205919	Citrate_by_Glucose	1	Ratio	Citrate/Glu
-0.22603	0.0146122	Citrate_by_Glucose	1	Ratio	Citrate/Glu
2.3429	-0.0127817	Citrate_by_Glucose	1	Ratio	Citrate/Glu
-0.29119	0.0154288	Citrate_by_Glucose	1	Ratio	Citrate/Glu
2.10983	-0.000868791	Citrate_by_Glucose	1	Ratio	Citrate/Glu
-0.24591	0.0147946	Citrate_by_Glucose	1	Ratio	Citrate/Glu
	0.264114	Citrate_by_Glucose	1	Ratio	Citrate/Glu
-1.09836	0.012273	Citrate_by_Glucose	1	Ratio	Citrate/Glu
1.39532	0.0134209	Citrate_by_Glucose	1	Ratio	Citrate/Glu
1.70207	0.0129214	Citrate_by_Glucose	1	Ratio	Citrate/Glu
1.8098	0.00301651	Citrate_by_Glucose	1	Ratio	Citrate/Glu
-0.30838	0.0179267	Citrate_by_Glucose	1	Ratio	Citrate/Glu
-0.16008	0.0338969	Citrate_by_Glucose	1	Ratio	Citrate/Glu
-0.49759	0.0184582	Citrate_by_Glucose	1	Ratio	Citrate/Glu
-0.87704	0.0214527	Citrate_by_Glucose	1	Ratio	Citrate/Glu
-0.28594	0.0150803	Citrate_by_Glucose	1	Ratio	Citrate/Glu
-0.2477	0.0223934	Citrate_by_Glucose	1	Ratio	Citrate/Glu
0.31168	0.0148183	Citrate_by_Glucose	1	Ratio	Citrate/Glu
0.12812	0.0155424	Citrate_by_Glucose	1	Ratio	Citrate/Glu
-1.13783	0.0175449	Citrate_by_Glucose	1	Ratio	Citrate/Glu
-0.86943	0.0273247	Citrate_by_Glucose	1	Ratio	Citrate/Glu
2.0331	-0.00721657	Citrate_by_Glucose	1	Ratio	Citrate/Glu
-0.3243	0.0180193	Citrate_by_Glucose	1	Ratio	Citrate/Glu
-2.50865	-0.677805	Citrate_by_Glucose	1	Ratio	Citrate/Glu
0.27051	0.0175383	Citrate_by_Glucose	1	Ratio	Citrate/Glu
2.78196	-0.0678274	Citrate_by_Glucose	1	Ratio	Citrate/Glu
-2.48968	-0.47813	Citrate_by_Glucose	1	Ratio	Citrate/Glu
0.09823	0.0185039	Citrate_by_Glucose	1	Ratio	Citrate/Glu
1.01287	0.0116331	Citrate_by_Glucose	1	Ratio	Citrate/Glu
-1.36812	-0.0652609	Citrate_by_Glucose	1	Ratio	Citrate/Glu
-0.39216	0.016134	Citrate_by_Glucose	1	Ratio	Citrate/Glu
-0.00672	0.0185825	Citrate_by_Glucose	1	Ratio	Citrate/Glu
-1.29824	-0.0467321	Citrate_by_Glucose	1	Ratio	Citrate/Glu
0.40019	0.0345397	Citrate_by_Glucose	1	Ratio	Citrate/Glu
0.94761	0.0254236	Citrate_by_Glucose	1	Ratio	Citrate/Glu
0.0262	0.0191347	Citrate_by_Glucose	1	Ratio	Citrate/Glu
-0.3768	0.0158399	Citrate_by_Glucose	1	Ratio	Citrate/Glu
0.85733	0.0266063	Citrate_by_Glucose	1	Ratio	Citrate/Glu
-0.3667	0.0153709	Citrate_by_Glucose	1	Ratio	Citrate/Glu
-0.43809	0.0127832	Citrate_by_Glucose	1	Ratio	Citrate/Glu
-0.00122	0.016646	Citrate_by_Glucose	1	Ratio	Citrate/Glu
-0.20003	0.0140655	Citrate_by_Glucose	1	Ratio	Citrate/Glu
0.47691	0.0170326	Citrate_by_Glucose	1	Ratio	Citrate/Glu
1.22147	0.0163463	Citrate_by_Glucose	1	Ratio	Citrate/Glu
-0.65863	0.0161485	Citrate_by_Glucose	1	Ratio	Citrate/Glu
-0.63988	0.0155463	Citrate_by_Glucose	1	Ratio	Citrate/Glu
-1.38455	-0.0976967	Citrate_by_Glucose	1	Ratio	Citrate/Glu
-1.14136	0.00936431	Citrate_by_Glucose	1	Ratio	Citrate/Glu
-0.40308	0.0170586	Citrate_by_Glucose	1	Ratio	Citrate/Glu
-0.64485	0.0124942	Citrate_by_Glucose	1	Ratio	Citrate/Glu
0.99483	0.0230348	Citrate_by_Glucose	1	Ratio	Citrate/Glu
1.0023	0.0235982	Citrate_by_Glucose	1	Ratio	Citrate/Glu
0.40553	0.0163247	Citrate_by_Glucose	1	Ratio	Citrate/Glu
0.7627	0.0214294	Citrate_by_Glucose	1	Ratio	Citrate/Glu
	0.502749	Citrate_by_Glucose	1	Ratio	Citrate/Glu
0.19155	0.0223431	Citrate_by_Glucose	1	Ratio	Citrate/Glu
-0.53344	0.0336486	Citrate_by_Glucose	1	Ratio	Citrate/Glu
0.76932	0.0223294	Citrate_by_Glucose	1	Ratio	Citrate/Glu
-0.55934	0.0157249	Citrate_by_Glucose	1	Ratio	Citrate/Glu
0.61838	0.0211396	Citrate_by_Glucose	1	Ratio	Citrate/Glu
0.16374	0.0223111	Citrate_by_Glucose	1	Ratio	Citrate/Glu
1.32829	0.00946143	Citrate_by_Glucose	1	Ratio	Citrate/Glu
0.0042	0.0225808	Citrate_by_Glucose	1	Ratio	Citrate/Glu
-1.36119	-0.0885437	Citrate_by_Glucose	1	Ratio	Citrate/Glu
-0.29683	0.0183234	Citrate_by_Glucose	1	Ratio	Citrate/Glu
1.10315	0.0213963	Citrate_by_Glucose	1	Ratio	Citrate/Glu
-1.43117	-0.110011	Citrate_by_Glucose	1	Ratio	Citrate/Glu
1.1546	0.0201591	Citrate_by_Glucose	1	Ratio	Citrate/Glu
0.92862	0.0181838	Citrate_by_Glucose	1	Ratio	Citrate/Glu
-0.7965	0.0166778	Citrate_by_Glucose	1	Ratio	Citrate/Glu
-1.72477	-0.452555	Citrate_by_Glucose	1	Ratio	Citrate/Glu
0.23404	0.0168427	Citrate_by_Glucose	1	Ratio	Citrate/Glu
-0.35653	0.0178117	Citrate_by_Glucose	1	Ratio	Citrate/Glu
2.58312	-0.00209019	Citrate_by_Glucose	1	Ratio	Citrate/Glu
-1.34847	-0.0508274	Citrate_by_Glucose	1	Ratio	Citrate/Glu
-0.09228	0.0189725	Citrate_by_Glucose	1	Ratio	Citrate/Glu
-1.20271	0.011766	Citrate_by_Glucose	1	Ratio	Citrate/Glu
-0.00293	0.017181	Citrate_by_Glucose	1	Ratio	Citrate/Glu
1.7049	0.00419385	Citrate_by_Glucose	1	Ratio	Citrate/Glu
1.12931	0.0174579	Citrate_by_Glucose	1	Ratio	Citrate/Glu
	-0.1197	Citrate_by_Glucose	1	Ratio	Citrate/Glu
-0.67733	0.0353548	Citrate_by_Glucose	1	Ratio	Citrate/Glu
1.02243	0.0384347	Citrate_by_Glucose	1	Ratio	Citrate/Glu
0.41357	0.0185191	Citrate_by_Glucose	1	Ratio	Citrate/Glu
0.52756	0.0242605	Citrate_by_Glucose	1	Ratio	Citrate/Glu
0.41607	0.0162142	Citrate_by_Glucose	1	Ratio	Citrate/Glu
-0.64744	0.0541196	Citrate_by_Glucose	1	Ratio	Citrate/Glu
-0.74173	0.0298825	Citrate_by_Glucose	1	Ratio	Citrate/Glu
0.21179	0.0172032	Citrate_by_Glucose	1	Ratio	Citrate/Glu
-0.59466	0.0134936	Citrate_by_Glucose	1	Ratio	Citrate/Glu
1.28692	0.001878	Citrate_by_Glucose	1	Ratio	Citrate/Glu
-0.43252	0.0166169	Citrate_by_Glucose	1	Ratio	Citrate/Glu
0.40502	0.0163154	Citrate_by_Glucose	1	Ratio	Citrate/Glu
0.25377	0.0249538	Citrate_by_Glucose	1	Ratio	Citrate/Glu
-0.86848	0.0140296	Citrate_by_Glucose	1	Ratio	Citrate/Glu
0.72894	0.0221286	Citrate_by_Glucose	1	Ratio	Citrate/Glu
0.6537	0.0214424	Citrate_by_Glucose	1	Ratio	Citrate/Glu
-0.40473	0.0194351	Citrate_by_Glucose	1	Ratio	Citrate/Glu
0.40683	0.0164329	Citrate_by_Glucose	1	Ratio	Citrate/Glu
1.25952	0.00386412	Citrate_by_Glucose	1	Ratio	Citrate/Glu
0.5184	0.0294191	Citrate_by_Glucose	1	Ratio	Citrate/Glu
-1.3165	-0.0615469	Citrate_by_Glucose	1	Ratio	Citrate/Glu
-0.31576	0.0206009	Citrate_by_Glucose	1	Ratio	Citrate/Glu
-1.04033	0.0142598	Citrate_by_Glucose	1	Ratio	Citrate/Glu
-0.9933	0.0195246	Citrate_by_Glucose	1	Ratio	Citrate/Glu
0.09031	0.0478558	Citrate_by_Glucose	1	Ratio	Citrate/Glu
1.22716	-0.0129193	Citrate_by_Glucose	1	Ratio	Citrate/Glu
-0.06428	0.0175297	Citrate_by_Glucose	1	Ratio	Citrate/Glu
0.98117	0.0265573	Citrate_by_Glucose	1	Ratio	Citrate/Glu
1.28088	0.0133408	Citrate_by_Glucose	1	Ratio	Citrate/Glu
0.73938	0.0224297	Citrate_by_Glucose	1	Ratio	Citrate/Glu
-1.0124	0.0113499	Citrate_by_Glucose	1	Ratio	Citrate/Glu
-0.2938	0.018367	Citrate_by_Glucose	1	Ratio	Citrate/Glu
-0.81829	0.0126053	Citrate_by_Glucose	1	Ratio	Citrate/Glu
0.11071	0.0183869	Citrate_by_Glucose	1	Ratio	Citrate/Glu
0.48431	0.0238348	Citrate_by_Glucose	1	Ratio	Citrate/Glu
0.67693	0.0287163	Citrate_by_Glucose	1	Ratio	Citrate/Glu
-1.34792	-0.0999113	Citrate_by_Glucose	1	Ratio	Citrate/Glu
-0.04385	0.0546976	Citrate_by_Glucose	1	Ratio	Citrate/Glu
0.93788	0.0324665	Citrate_by_Glucose	1	Ratio	Citrate/Glu
1.05324	0.0222827	Citrate_by_Glucose	1	Ratio	Citrate/Glu
-1.30656	-0.0468595	Citrate_by_Glucose	1	Ratio	Citrate/Glu
-0.21111	0.0156916	Citrate_by_Glucose	1	Ratio	Citrate/Glu
-0.60556	0.0156299	Citrate_by_Glucose	1	Ratio	Citrate/Glu
0.14286	0.0212064	Citrate_by_Glucose	1	Ratio	Citrate/Glu
-0.79667	0.0149983	Citrate_by_Glucose	1	Ratio	Citrate/Glu
0.07069	0.0189553	Citrate_by_Glucose	1	Ratio	Citrate/Glu
-2.00641	-0.503732	Citrate_by_Glucose	1	Ratio	Citrate/Glu
-1.7855	-0.210662	Citrate_by_Glucose	1	Ratio	Citrate/Glu
2.81682	-0.0154883	Citrate_by_Glucose	1	Ratio	Citrate/Glu
-0.51035	0.0164429	Citrate_by_Glucose	1	Ratio	Citrate/Glu
0.17467	0.0198348	Citrate_by_Glucose	1	Ratio	Citrate/Glu
-0.13519	0.0162212	Citrate_by_Glucose	1	Ratio	Citrate/Glu
0.37679	0.0181334	Citrate_by_Glucose	1	Ratio	Citrate/Glu
2.10598	-0.00277759	Citrate_by_Glucose	1	Ratio	Citrate/Glu
-0.55541	0.0147533	Citrate_by_Glucose	1	Ratio	Citrate/Glu
0.81085	0.0285371	Citrate_by_Glucose	1	Ratio	Citrate/Glu
-0.18724	0.0273587	Citrate_by_Glucose	1	Ratio	Citrate/Glu
-0.37457	0.0304103	Citrate_by_Glucose	1	Ratio	Citrate/Glu
-0.33998	0.0290392	Citrate_by_Glucose	1	Ratio	Citrate/Glu
0.38409	0.0533197	Citrate_by_Glucose	1	Ratio	Citrate/Glu
0.47018	0.0487981	Citrate_by_Glucose	1	Ratio	Citrate/Glu
1.50629	-0.0173202	Citrate_by_Glucose	1	Ratio	Citrate/Glu
-0.91578	0.0142748	Citrate_by_Glucose	1	Ratio	Citrate/Glu
-0.10208	0.0236451	Citrate_by_Glucose	1	Ratio	Citrate/Glu
-0.01345	0.0126379	Citrate_by_Glucose	1	Ratio	Citrate/Glu
-0.67496	0.0134801	Citrate_by_Glucose	1	Ratio	Citrate/Glu
-0.457	0.0137665	Citrate_by_Glucose	1	Ratio	Citrate/Glu
-0.19687	0.0187594	Citrate_by_Glucose	1	Ratio	Citrate/Glu
-0.26595	0.0167333	Citrate_by_Glucose	1	Ratio	Citrate/Glu
-0.51516	0.0168558	Citrate_by_Glucose	1	Ratio	Citrate/Glu
2.6877	-0.0013622	Citrate_by_Glucose	1	Ratio	Citrate/Glu
0.43047	0.0318586	Citrate_by_Glucose	1	Ratio	Citrate/Glu
0.1436	0.017577	Citrate_by_Glucose	1	Ratio	Citrate/Glu
0.13728	0.0450609	Citrate_by_Glucose	1	Ratio	Citrate/Glu
0.11626	0.0183676	Citrate_by_Glucose	1	Ratio	Citrate/Glu
-0.26205	0.0354908	Citrate_by_Glucose	1	Ratio	Citrate/Glu
0.14291	0.0159078	Citrate_by_Glucose	1	Ratio	Citrate/Glu
0.36054	0.0445534	Citrate_by_Glucose	1	Ratio	Citrate/Glu
0.16428	0.0187001	Citrate_by_Glucose	1	Ratio	Citrate/Glu
-0.22188	0.0150894	Citrate_by_Glucose	1	Ratio	Citrate/Glu
0.46739	0.0316757	Citrate_by_Glucose	1	Ratio	Citrate/Glu
-0.21408	0.0224747	Citrate_by_Glucose	1	Ratio	Citrate/Glu
0.50056	0.0173568	Citrate_by_Glucose	1	Ratio	Citrate/Glu
1.10352	0.0391921	Citrate_by_Glucose	1	Ratio	Citrate/Glu
-0.77005	0.0151508	Citrate_by_Glucose	1	Ratio	Citrate/Glu
0.15895	0.019204	Citrate_by_Glucose	1	Ratio	Citrate/Glu
1.8894	-0.0682769	Citrate_by_Glucose	1	Ratio	Citrate/Glu
-0.31598	0.0144564	Citrate_by_Glucose	1	Ratio	Citrate/Glu
1.5484	0.00916144	Citrate_by_Glucose	1	Ratio	Citrate/Glu
-0.02834	0.040506	Citrate_by_Glucose	1	Ratio	Citrate/Glu
1.38466	-0.0283907	Citrate_by_Glucose	1	Ratio	Citrate/Glu
-0.09352	0.0164626	Citrate_by_Glucose	1	Ratio	Citrate/Glu
0.87348	0.0216738	Citrate_by_Glucose	1	Ratio	Citrate/Glu
-1.43726	-0.127991	Citrate_by_Glucose	1	Ratio	Citrate/Glu
0.41817	0.026778	Citrate_by_Glucose	1	Ratio	Citrate/Glu
-1.68547	-0.291254	Citrate_by_Glucose	1	Ratio	Citrate/Glu
0.74624	0.0275573	Citrate_by_Glucose	1	Ratio	Citrate/Glu
	-0.0473939	Citrate_by_Glucose	1	Ratio	Citrate/Glu
-0.07761	0.0395697	Citrate_by_Glucose	1	Ratio	Citrate/Glu
-0.68322	0.0179895	Citrate_by_Glucose	1	Ratio	Citrate/Glu
-0.68765	0.0178162	Citrate_by_Glucose	1	Ratio	Citrate/Glu
0.09788	0.0184037	Citrate_by_Glucose	1	Ratio	Citrate/Glu
1.17356	0.0371888	Citrate_by_Glucose	1	Ratio	Citrate/Glu
-0.57815	0.0244738	Citrate_by_Glucose	1	Ratio	Citrate/Glu
0.91056	0.0247784	Citrate_by_Glucose	1	Ratio	Citrate/Glu
0.08739	0.0165858	Citrate_by_Glucose	1	Ratio	Citrate/Glu
1.25616	0.00076898	Citrate_by_Glucose	1	Ratio	Citrate/Glu
0.17976	0.0292568	Citrate_by_Glucose	1	Ratio	Citrate/Glu
3.96322	-0.0403656	Citrate_by_Glucose	1	Ratio	Citrate/Glu
-0.85019	0.0313644	Citrate_by_Glucose	1	Ratio	Citrate/Glu
-0.99783	0.0118969	Citrate_by_Glucose	1	Ratio	Citrate/Glu
-0.98522	0.0133099	Citrate_by_Glucose	1	Ratio	Citrate/Glu
-0.38657	0.0312497	Citrate_by_Glucose	1	Ratio	Citrate/Glu
-0.27472	0.0344121	Citrate_by_Glucose	1	Ratio	Citrate/Glu
-0.53115	0.0150938	Citrate_by_Glucose	1	Ratio	Citrate/Glu
-0.3185	0.0142725	Citrate_by_Glucose	1	Ratio	Citrate/Glu
0.14352	0.0166125	Citrate_by_Glucose	1	Ratio	Citrate/Glu
-0.35635	0.0204062	Citrate_by_Glucose	1	Ratio	Citrate/Glu
-0.1488	0.0286041	Citrate_by_Glucose	1	Ratio	Citrate/Glu
1.7602	0.00278017	Citrate_by_Glucose	1	Ratio	Citrate/Glu
-0.47424	0.0398929	Citrate_by_Glucose	1	Ratio	Citrate/Glu
0.19876	0.0388121	Citrate_by_Glucose	1	Ratio	Citrate/Glu
1.00867	0.0200589	Citrate_by_Glucose	1	Ratio	Citrate/Glu
-1.77291	-0.529061	Citrate_by_Glucose	1	Ratio	Citrate/Glu
-0.31882	0.0128437	Citrate_by_Glucose	1	Ratio	Citrate/Glu
1.87732	0.00471256	Citrate_by_Glucose	1	Ratio	Citrate/Glu
-0.17966	0.0183143	Citrate_by_Glucose	1	Ratio	Citrate/Glu
-0.26008	0.0305063	Citrate_by_Glucose	1	Ratio	Citrate/Glu
0.12466	0.0154787	Citrate_by_Glucose	1	Ratio	Citrate/Glu
-0.76293	0.0168693	Citrate_by_Glucose	1	Ratio	Citrate/Glu
-0.14106	0.0202059	Citrate_by_Glucose	1	Ratio	Citrate/Glu
-0.98659	0.00985737	Citrate_by_Glucose	1	Ratio	Citrate/Glu
2.8161	0.00542719	Citrate_by_Glucose	1	Ratio	Citrate/Glu
-0.86603	0.0112538	Citrate_by_Glucose	1	Ratio	Citrate/Glu
3.00927	-0.055838	Citrate_by_Glucose	1	Ratio	Citrate/Glu
-0.36576	0.0112403	Citrate_by_Glucose	1	Ratio	Citrate/Glu
0.0331	0.0156386	Citrate_by_Glucose	1	Ratio	Citrate/Glu
0.77855	0.0134818	Citrate_by_Glucose	1	Ratio	Citrate/Glu
-1.07453	0.0167013	Citrate_by_Glucose	1	Ratio	Citrate/Glu
-0.23965	0.0203682	Citrate_by_Glucose	1	Ratio	Citrate/Glu
1.94343	0.00494244	Citrate_by_Glucose	1	Ratio	Citrate/Glu
-0.72509	0.0191303	Citrate_by_Glucose	1	Ratio	Citrate/Glu
1.14649	0.0334156	Citrate_by_Glucose	1	Ratio	Citrate/Glu
0.65838	0.0583626	Citrate_by_Glucose	1	Ratio	Citrate/Glu
2.05253	-0.00643385	Citrate_by_Glucose	1	Ratio	Citrate/Glu
0.89008	0.0213022	Citrate_by_Glucose	1	Ratio	Citrate/Glu
-0.92679	0.0148968	Citrate_by_Glucose	1	Ratio	Citrate/Glu
0.40795	0.0164444	Citrate_by_Glucose	1	Ratio	Citrate/Glu
-0.22416	0.0189179	Citrate_by_Glucose	1	Ratio	Citrate/Glu
-0.09889	0.0302902	Citrate_by_Glucose	1	Ratio	Citrate/Glu
1.32071	-0.00648684	Citrate_by_Glucose	1	Ratio	Citrate/Glu
-0.47252	0.0254082	Citrate_by_Glucose	1	Ratio	Citrate/Glu
-0.24029	0.0155993	Citrate_by_Glucose	1	Ratio	Citrate/Glu
0.24753	0.0584559	Citrate_by_Glucose	1	Ratio	Citrate/Glu
-0.42704	0.0231794	Citrate_by_Glucose	1	Ratio	Citrate/Glu
-0.56029	0.0138404	Citrate_by_Glucose	1	Ratio	Citrate/Glu
-0.17595	0.0174943	Citrate_by_Glucose	1	Ratio	Citrate/Glu
-0.41492	0.0148427	Citrate_by_Glucose	1	Ratio	Citrate/Glu
-0.68745	0.0191799	Citrate_by_Glucose	1	Ratio	Citrate/Glu
-0.587	0.0123044	Citrate_by_Glucose	1	Ratio	Citrate/Glu
1.12701	0.021789	Citrate_by_Glucose	1	Ratio	Citrate/Glu
0.92484	0.0263856	Citrate_by_Glucose	1	Ratio	Citrate/Glu
0.13575	0.0218032	Citrate_by_Glucose	1	Ratio	Citrate/Glu
-2.30861	-0.475715	Citrate_by_Glucose	1	Ratio	Citrate/Glu
	-0.0790478	Citrate_by_Glucose	1	Ratio	Citrate/Glu
-0.87667	0.0259226	Citrate_by_Glucose	1	Ratio	Citrate/Glu
0.81917	0.0257932	Citrate_by_Glucose	1	Ratio	Citrate/Glu
-0.5962	0.0285877	Citrate_by_Glucose	1	Ratio	Citrate/Glu
0.7643	0.0591821	Citrate_by_Glucose	1	Ratio	Citrate/Glu
-1.54405	-0.218939	Citrate_by_Glucose	1	Ratio	Citrate/Glu
0.95433	0.0134308	Citrate_by_Glucose	1	Ratio	Citrate/Glu
-0.98783	0.0122839	Citrate_by_Glucose	1	Ratio	Citrate/Glu
-0.34948	0.0136375	Citrate_by_Glucose	1	Ratio	Citrate/Glu
-0.48402	0.0111899	Citrate_by_Glucose	1	Ratio	Citrate/Glu
0.14451	0.0150391	Citrate_by_Glucose	1	Ratio	Citrate/Glu
-0.99401	0.0106783	Citrate_by_Glucose	1	Ratio	Citrate/Glu
0.89459	0.0158439	Citrate_by_Glucose	1	Ratio	Citrate/Glu
-0.07929	0.0168922	Citrate_by_Glucose	1	Ratio	Citrate/Glu
0.05196	0.0403086	Citrate_by_Glucose	1	Ratio	Citrate/Glu
-0.76326	0.0136235	Citrate_by_Glucose	1	Ratio	Citrate/Glu
0.11495	0.0338039	Citrate_by_Glucose	1	Ratio	Citrate/Glu
-1.71561	-0.386719	Citrate_by_Glucose	1	Ratio	Citrate/Glu
-0.2104	0.0151519	Citrate_by_Glucose	1	Ratio	Citrate/Glu
1.3385	-0.0144217	Citrate_by_Glucose	1	Ratio	Citrate/Glu
3.86201	-0.0303399	Citrate_by_Glucose	1	Ratio	Citrate/Glu
-0.02176	0.0492742	Citrate_by_Glucose	1	Ratio	Citrate/Glu
-0.58289	0.0243704	Citrate_by_Glucose	1	Ratio	Citrate/Glu
0.68981	0.0213007	Citrate_by_Glucose	1	Ratio	Citrate/Glu
0.3393	0.0266382	Citrate_by_Glucose	1	Ratio	Citrate/Glu
-1.21676	0.00669085	Citrate_by_Glucose	1	Ratio	Citrate/Glu
0.0903	0.0181544	Citrate_by_Glucose	1	Ratio	Citrate/Glu
0.03092	0.0164866	Citrate_by_Glucose	1	Ratio	Citrate/Glu
-0.45127	0.0247683	Citrate_by_Glucose	1	Ratio	Citrate/Glu
1.35031	-0.0422877	Citrate_by_Glucose	1	Ratio	Citrate/Glu
0.55877	0.01956	Citrate_by_Glucose	1	Ratio	Citrate/Glu
0.72878	0.0518141	Citrate_by_Glucose	1	Ratio	Citrate/Glu
-0.21433	0.0347984	Citrate_by_Glucose	1	Ratio	Citrate/Glu
0.84389	0.0203964	Citrate_by_Glucose	1	Ratio	Citrate/Glu
1.21413	0.0105266	Citrate_by_Glucose	1	Ratio	Citrate/Glu
1.78594	0.00981074	Citrate_by_Glucose	1	Ratio	Citrate/Glu
0.6598	0.0199127	Citrate_by_Glucose	1	Ratio	Citrate/Glu
0.06632	0.0261618	Citrate_by_Glucose	1	Ratio	Citrate/Glu
-0.6567	0.0178053	Citrate_by_Glucose	1	Ratio	Citrate/Glu
-0.56058	0.0151959	Citrate_by_Glucose	1	Ratio	Citrate/Glu
0.42024	0.0266374	Citrate_by_Glucose	1	Ratio	Citrate/Glu
-0.36784	0.0311487	Citrate_by_Glucose	1	Ratio	Citrate/Glu
-0.20132	0.0154212	Citrate_by_Glucose	1	Ratio	Citrate/Glu
1.28189	0.00837813	Citrate_by_Glucose	1	Ratio	Citrate/Glu
0.00217	0.0170751	Citrate_by_Glucose	1	Ratio	Citrate/Glu
1.40194	0.00807463	Citrate_by_Glucose	1	Ratio	Citrate/Glu
0.31338	0.0201538	Citrate_by_Glucose	1	Ratio	Citrate/Glu
1.13526	0.0132083	Citrate_by_Glucose	1	Ratio	Citrate/Glu
-0.01753	0.0181427	Citrate_by_Glucose	1	Ratio	Citrate/Glu
-1.8198	-0.344196	Citrate_by_Glucose	1	Ratio	Citrate/Glu
-0.2437	0.0140987	Citrate_by_Glucose	1	Ratio	Citrate/Glu
0.05399	0.0185097	Citrate_by_Glucose	1	Ratio	Citrate/Glu
0.49046	0.0198967	Citrate_by_Glucose	1	Ratio	Citrate/Glu
-0.98742	0.0155758	Citrate_by_Glucose	1	Ratio	Citrate/Glu
0.24432	0.0171162	Citrate_by_Glucose	1	Ratio	Citrate/Glu
0.22643	0.0163265	Citrate_by_Glucose	1	Ratio	Citrate/Glu
	0.62103	Citrate_by_Glucose	1	Ratio	Citrate/Glu
0.69765	0.0221175	Citrate_by_Glucose	1	Ratio	Citrate/Glu
0.03678	0.0174253	Citrate_by_Glucose	1	Ratio	Citrate/Glu
-0.5353	0.01999	Citrate_by_Glucose	1	Ratio	Citrate/Glu
3.15464	-0.00719462	Citrate_by_Glucose	1	Ratio	Citrate/Glu
-0.37274	0.0167468	Citrate_by_Glucose	1	Ratio	Citrate/Glu
	0.485243	Citrate_by_Glucose	1	Ratio	Citrate/Glu
2.19144	-2.52e-05	Citrate_by_Glucose	1	Ratio	Citrate/Glu
-1.215	0.00437075	Citrate_by_Glucose	1	Ratio	Citrate/Glu
0.6488	0.0216204	Citrate_by_Glucose	1	Ratio	Citrate/Glu
0.51912	0.0198627	Citrate_by_Glucose	1	Ratio	Citrate/Glu
1.00202	0.0297003	Citrate_by_Glucose	1	Ratio	Citrate/Glu
-0.97802	0.0135246	Citrate_by_Glucose	1	Ratio	Citrate/Glu
-0.20205	0.0382445	Citrate_by_Glucose	1	Ratio	Citrate/Glu
0.54804	0.0161084	Citrate_by_Glucose	1	Ratio	Citrate/Glu
-0.44001	0.0203142	Citrate_by_Glucose	1	Ratio	Citrate/Glu
-0.20806	0.0432838	Citrate_by_Glucose	1	Ratio	Citrate/Glu
-0.75769	0.0155559	Citrate_by_Glucose	1	Ratio	Citrate/Glu
-0.6084	0.0174494	Citrate_by_Glucose	1	Ratio	Citrate/Glu
-0.54646	0.0164571	Citrate_by_Glucose	1	Ratio	Citrate/Glu
1.11677	0.0433644	Citrate_by_Glucose	1	Ratio	Citrate/Glu
0.44382	0.0234645	Citrate_by_Glucose	1	Ratio	Citrate/Glu
-0.71162	0.039799	Citrate_by_Glucose	1	Ratio	Citrate/Glu
1.11022	0.0188113	Citrate_by_Glucose	1	Ratio	Citrate/Glu
0.20459	0.017355	Citrate_by_Glucose	1	Ratio	Citrate/Glu
-0.17037	0.0280994	Citrate_by_Glucose	1	Ratio	Citrate/Glu
0.99415	0.0162212	Citrate_by_Glucose	1	Ratio	Citrate/Glu
-0.63429	0.0180378	Citrate_by_Glucose	1	Ratio	Citrate/Glu
-0.83144	0.0137181	Citrate_by_Glucose	1	Ratio	Citrate/Glu
-0.721	0.0251982	Citrate_by_Glucose	1	Ratio	Citrate/Glu
-0.87784	0.0171348	Citrate_by_Glucose	1	Ratio	Citrate/Glu
1.17686	0.00583601	Citrate_by_Glucose	1	Ratio	Citrate/Glu
-2.32271	-0.421734	Citrate_by_Glucose	1	Ratio	Citrate/Glu
0.16943	0.0164658	Citrate_by_Glucose	1	Ratio	Citrate/Glu
0.10607	0.0168826	Citrate_by_Glucose	1	Ratio	Citrate/Glu
	-0.0723903	Citrate_by_Glucose	1	Ratio	Citrate/Glu
0.81964	0.0306863	Citrate_by_Glucose	1	Ratio	Citrate/Glu
	0.4388	Citrate_by_Glucose	1	Ratio	Citrate/Glu
-0.24761	0.018888	Citrate_by_Glucose	1	Ratio	Citrate/Glu
-0.60225	0.0171506	Citrate_by_Glucose	1	Ratio	Citrate/Glu
0.16816	0.0188408	Citrate_by_Glucose	1	Ratio	Citrate/Glu
0.99291	0.0361058	Citrate_by_Glucose	1	Ratio	Citrate/Glu
0.6686	0.0225832	Citrate_by_Glucose	1	Ratio	Citrate/Glu
-0.22154	0.0467819	Citrate_by_Glucose	1	Ratio	Citrate/Glu
0.80929	0.0458072	Citrate_by_Glucose	1	Ratio	Citrate/Glu
-1.06402	0.00751561	Citrate_by_Glucose	1	Ratio	Citrate/Glu
0.03996	0.0195275	Citrate_by_Glucose	1	Ratio	Citrate/Glu
-0.55281	0.0171339	Citrate_by_Glucose	1	Ratio	Citrate/Glu
0.00068	0.0285505	Citrate_by_Glucose	1	Ratio	Citrate/Glu
-0.34477	0.0176502	Citrate_by_Glucose	1	Ratio	Citrate/Glu
-0.8268	0.0191187	Citrate_by_Glucose	1	Ratio	Citrate/Glu
1.33267	-0.00789526	Citrate_by_Glucose	1	Ratio	Citrate/Glu
1.1847	0.0111011	Citrate_by_Glucose	1	Ratio	Citrate/Glu
1.37757	-0.001006	Citrate_by_Glucose	1	Ratio	Citrate/Glu
-0.11341	0.0195948	Citrate_by_Glucose	1	Ratio	Citrate/Glu
0.57134	0.008735	Citrate_by_Glucose	1	Ratio	Citrate/Glu
-1.77095	-0.313929	Citrate_by_Glucose	1	Ratio	Citrate/Glu
1.08792	0.0200865	Citrate_by_Glucose	1	Ratio	Citrate/Glu
0.9565	0.021694	Citrate_by_Glucose	1	Ratio	Citrate/Glu
-0.09608	0.0233326	Citrate_by_Glucose	1	Ratio	Citrate/Glu
-0.2265	0.0234422	Citrate_by_Glucose	1	Ratio	Citrate/Glu
1.31048	0.0211719	Citrate_by_Glucose	1	Ratio	Citrate/Glu
0.73702	0.0221218	Citrate_by_Glucose	1	Ratio	Citrate/Glu
-0.56708	0.0182199	Citrate_by_Glucose	1	Ratio	Citrate/Glu
1.31668	0.00708588	Citrate_by_Glucose	1	Ratio	Citrate/Glu
-0.25504	0.0158672	Citrate_by_Glucose	1	Ratio	Citrate/Glu
1.56396	0.016859	Citrate_by_Glucose	1	Ratio	Citrate/Glu
-0.87606	0.0184563	Citrate_by_Glucose	1	Ratio	Citrate/Glu
-1.55019	-0.130639	Citrate_by_Glucose	1	Ratio	Citrate/Glu
-1.00155	0.0195417	Citrate_by_Glucose	1	Ratio	Citrate/Glu
0.36838	0.0483784	Citrate_by_Glucose	1	Ratio	Citrate/Glu
-0.50797	0.0285596	Citrate_by_Glucose	1	Ratio	Citrate/Glu
0.32457	0.0315748	Citrate_by_Glucose	1	Ratio	Citrate/Glu
-0.13081	0.0168478	Citrate_by_Glucose	1	Ratio	Citrate/Glu
-1.01578	0.0166539	Citrate_by_Glucose	1	Ratio	Citrate/Glu
0.68416	0.0259714	Citrate_by_Glucose	1	Ratio	Citrate/Glu
-0.24483	0.014813	Citrate_by_Glucose	1	Ratio	Citrate/Glu
-0.18471	0.0287615	Citrate_by_Glucose	1	Ratio	Citrate/Glu
-0.76882	0.0151949	Citrate_by_Glucose	1	Ratio	Citrate/Glu
1.73203	0.00946614	Citrate_by_Glucose	1	Ratio	Citrate/Glu
-0.21985	0.0146826	Citrate_by_Glucose	1	Ratio	Citrate/Glu
-0.73756	0.0402233	Citrate_by_Glucose	1	Ratio	Citrate/Glu
-0.80176	0.0122576	Citrate_by_Glucose	1	Ratio	Citrate/Glu
0.71801	0.0231569	Citrate_by_Glucose	1	Ratio	Citrate/Glu
-0.42593	0.0147066	Citrate_by_Glucose	1	Ratio	Citrate/Glu
0.46289	0.0234874	Citrate_by_Glucose	1	Ratio	Citrate/Glu
0.44054	0.0170663	Citrate_by_Glucose	1	Ratio	Citrate/Glu
0.5713	0.0176955	Citrate_by_Glucose	1	Ratio	Citrate/Glu
-0.3077	0.0157151	Citrate_by_Glucose	1	Ratio	Citrate/Glu
-1.01305	0.0124389	Citrate_by_Glucose	1	Ratio	Citrate/Glu
-0.60155	0.01315	Citrate_by_Glucose	1	Ratio	Citrate/Glu
-0.50211	0.0169997	Citrate_by_Glucose	1	Ratio	Citrate/Glu
-0.48994	0.0189131	Citrate_by_Glucose	1	Ratio	Citrate/Glu
-0.22236	0.0497725	Citrate_by_Glucose	1	Ratio	Citrate/Glu
-0.93811	0.0189024	Citrate_by_Glucose	1	Ratio	Citrate/Glu
0.25408	0.0177586	Citrate_by_Glucose	1	Ratio	Citrate/Glu
1.231	0.00760534	Citrate_by_Glucose	1	Ratio	Citrate/Glu
-0.51307	0.0131665	Citrate_by_Glucose	1	Ratio	Citrate/Glu
-0.31465	0.0164158	Citrate_by_Glucose	1	Ratio	Citrate/Glu
-0.82532	0.01709	Citrate_by_Glucose	1	Ratio	Citrate/Glu
-0.29011	0.0166477	Citrate_by_Glucose	1	Ratio	Citrate/Glu
-0.06818	0.0224049	Citrate_by_Glucose	1	Ratio	Citrate/Glu
0.01537	0.0177705	Citrate_by_Glucose	1	Ratio	Citrate/Glu
0.68497	0.0436283	Citrate_by_Glucose	1	Ratio	Citrate/Glu
-1.19616	0.0085843	Citrate_by_Glucose	1	Ratio	Citrate/Glu
2.05972	-0.0503293	Citrate_by_Glucose	1	Ratio	Citrate/Glu
2.01229	0.00280938	Citrate_by_Glucose	1	Ratio	Citrate/Glu
4.42167	-0.100873	Citrate_by_Glucose	1	Ratio	Citrate/Glu
1.95352	0.00170339	Citrate_by_Glucose	1	Ratio	Citrate/Glu
-0.14185	0.0218073	Citrate_by_Glucose	1	Ratio	Citrate/Glu
1.66013	0.00196696	Citrate_by_Glucose	1	Ratio	Citrate/Glu
0.97466	0.0231371	Citrate_by_Glucose	1	Ratio	Citrate/Glu
-0.19677	0.0206481	Citrate_by_Glucose	1	Ratio	Citrate/Glu
-0.00733	0.0245373	Citrate_by_Glucose	1	Ratio	Citrate/Glu
2.59517	0.00232757	Citrate_by_Glucose	1	Ratio	Citrate/Glu
-0.47573	0.0148341	Citrate_by_Glucose	1	Ratio	Citrate/Glu
-1.94889	-0.353373	Citrate_by_Glucose	1	Ratio	Citrate/Glu
0.57746	0.018954	Citrate_by_Glucose	1	Ratio	Citrate/Glu
0.6618	0.0497516	Citrate_by_Glucose	1	Ratio	Citrate/Glu
0.69424	0.021616	Citrate_by_Glucose	1	Ratio	Citrate/Glu
0.69591	0.0521073	Citrate_by_Glucose	1	Ratio	Citrate/Glu
-0.51852	0.0199491	Citrate_by_Glucose	1	Ratio	Citrate/Glu
0.31119	0.0206275	Citrate_by_Glucose	1	Ratio	Citrate/Glu
0.56347	0.0378579	Citrate_by_Glucose	1	Ratio	Citrate/Glu
-0.77569	0.012571	Citrate_by_Glucose	1	Ratio	Citrate/Glu
-0.83303	0.0122969	Citrate_by_Glucose	1	Ratio	Citrate/Glu
-0.21453	0.0222363	Citrate_by_Glucose	1	Ratio	Citrate/Glu
0.8774	0.0135062	Citrate_by_Glucose	1	Ratio	Citrate/Glu
-0.06469	0.0180329	Citrate_by_Glucose	1	Ratio	Citrate/Glu
0.9434	0.0265255	Citrate_by_Glucose	1	Ratio	Citrate/Glu
0.40878	0.0159598	Citrate_by_Glucose	1	Ratio	Citrate/Glu
-0.58601	0.0451383	Citrate_by_Glucose	1	Ratio	Citrate/Glu
-0.05149	0.0231765	Citrate_by_Glucose	1	Ratio	Citrate/Glu
1.53053	0.0102673	Citrate_by_Glucose	1	Ratio	Citrate/Glu
-0.30168	0.0150091	Citrate_by_Glucose	1	Ratio	Citrate/Glu
0.83645	0.0312881	Citrate_by_Glucose	1	Ratio	Citrate/Glu
-0.51774	0.0161058	Citrate_by_Glucose	1	Ratio	Citrate/Glu
-1.8083	-0.520465	Citrate_by_Glucose	1	Ratio	Citrate/Glu
0.36644	0.0170274	Citrate_by_Glucose	1	Ratio	Citrate/Glu
-0.38001	0.0403865	Citrate_by_Glucose	1	Ratio	Citrate/Glu
1.13009	0.0351616	Citrate_by_Glucose	1	Ratio	Citrate/Glu
-0.39192	0.0198452	Citrate_by_Glucose	1	Ratio	Citrate/Glu
-0.32125	0.0196469	Citrate_by_Glucose	1	Ratio	Citrate/Glu
0.21715	0.0166972	Citrate_by_Glucose	1	Ratio	Citrate/Glu
-0.13551	0.023655	Citrate_by_Glucose	1	Ratio	Citrate/Glu
-1.36207	-0.0614346	Citrate_by_Glucose	1	Ratio	Citrate/Glu
-0.57037	0.0160677	Citrate_by_Glucose	1	Ratio	Citrate/Glu
0.92867	0.0494676	Citrate_by_Glucose	1	Ratio	Citrate/Glu
2.29452	0.00603004	Citrate_by_Glucose	1	Ratio	Citrate/Glu
-0.90627	0.0174572	Citrate_by_Glucose	1	Ratio	Citrate/Glu
-0.31964	0.0181886	Citrate_by_Glucose	1	Ratio	Citrate/Glu
1.04073	0.021361	Citrate_by_Glucose	1	Ratio	Citrate/Glu
-1.23006	-0.0211089	Citrate_by_Glucose	1	Ratio	Citrate/Glu
1.13188	0.0242965	Citrate_by_Glucose	1	Ratio	Citrate/Glu
1.23048	0.00910621	Citrate_by_Glucose	1	Ratio	Citrate/Glu
-0.03157	0.0176198	Citrate_by_Glucose	1	Ratio	Citrate/Glu
0.02259	0.029338	Citrate_by_Glucose	1	Ratio	Citrate/Glu
0.29522	0.0154481	Citrate_by_Glucose	1	Ratio	Citrate/Glu
-0.06433	0.0195439	Citrate_by_Glucose	1	Ratio	Citrate/Glu
0.47649	0.0221204	Citrate_by_Glucose	1	Ratio	Citrate/Glu
-0.25335	0.0153521	Citrate_by_Glucose	1	Ratio	Citrate/Glu
0.53599	0.0183197	Citrate_by_Glucose	1	Ratio	Citrate/Glu
-0.48161	0.0214148	Citrate_by_Glucose	1	Ratio	Citrate/Glu
-0.91899	0.0149153	Citrate_by_Glucose	1	Ratio	Citrate/Glu
0.1956	0.0173184	Citrate_by_Glucose	1	Ratio	Citrate/Glu
0.00846	0.0215445	Citrate_by_Glucose	1	Ratio	Citrate/Glu
-2.07571	-0.35927	Citrate_by_Glucose	1	Ratio	Citrate/Glu
-0.73619	0.0428428	Citrate_by_Glucose	1	Ratio	Citrate/Glu
-0.19887	0.0173421	Citrate_by_Glucose	1	Ratio	Citrate/Glu
0.7272	0.0207244	Citrate_by_Glucose	1	Ratio	Citrate/Glu
0.4005	0.0169193	Citrate_by_Glucose	1	Ratio	Citrate/Glu
0.74343	0.0173791	Citrate_by_Glucose	1	Ratio	Citrate/Glu
0.92315	0.0416687	Citrate_by_Glucose	1	Ratio	Citrate/Glu
0.83215	0.0232329	Citrate_by_Glucose	1	Ratio	Citrate/Glu
-0.4129	0.0192432	Citrate_by_Glucose	1	Ratio	Citrate/Glu
-0.39795	0.0169971	Citrate_by_Glucose	1	Ratio	Citrate/Glu
1.09167	0.0189653	Citrate_by_Glucose	1	Ratio	Citrate/Glu
-0.38163	0.0289784	Citrate_by_Glucose	1	Ratio	Citrate/Glu
1.75814	0.000291363	Citrate_by_Glucose	1	Ratio	Citrate/Glu
1.29463	0.0132552	Citrate_by_Glucose	1	Ratio	Citrate/Glu
-0.55632	0.0163333	Citrate_by_Glucose	1	Ratio	Citrate/Glu
0.72972	0.0222308	Citrate_by_Glucose	1	Ratio	Citrate/Glu
0.13983	0.0209311	Citrate_by_Glucose	1	Ratio	Citrate/Glu
-0.57415	0.0201988	Citrate_by_Glucose	1	Ratio	Citrate/Glu
-1.3838	-0.0763753	Citrate_by_Glucose	1	Ratio	Citrate/Glu
0.81287	0.0267245	Citrate_by_Glucose	1	Ratio	Citrate/Glu
-0.39539	0.0185778	Citrate_by_Glucose	1	Ratio	Citrate/Glu
-0.23328	0.0114105	Citrate_by_Glucose	1	Ratio	Citrate/Glu
-0.06297	0.0167641	Citrate_by_Glucose	1	Ratio	Citrate/Glu
0.60289	0.0227151	Citrate_by_Glucose	1	Ratio	Citrate/Glu
0.09225	0.02063	Citrate_by_Glucose	1	Ratio	Citrate/Glu
-1.17004	0.0205405	Citrate_by_Glucose	1	Ratio	Citrate/Glu
-0.64275	0.048862	Citrate_by_Glucose	1	Ratio	Citrate/Glu
-0.8193	0.0249194	Citrate_by_Glucose	1	Ratio	Citrate/Glu
0.84305	0.0204745	Citrate_by_Glucose	1	Ratio	Citrate/Glu
-0.14334	0.0424311	Citrate_by_Glucose	1	Ratio	Citrate/Glu
-0.82556	0.0178558	Citrate_by_Glucose	1	Ratio	Citrate/Glu
0.46218	0.0179776	Citrate_by_Glucose	1	Ratio	Citrate/Glu
-1.09623	0.0121434	Citrate_by_Glucose	1	Ratio	Citrate/Glu
0.01013	0.0192156	Citrate_by_Glucose	1	Ratio	Citrate/Glu
3.7514	-0.0953098	Citrate_by_Glucose	1	Ratio	Citrate/Glu
-0.50882	0.0168401	Citrate_by_Glucose	1	Ratio	Citrate/Glu
-0.90915	0.0186711	Citrate_by_Glucose	1	Ratio	Citrate/Glu
-0.1526	0.0213721	Citrate_by_Glucose	1	Ratio	Citrate/Glu
0.90647	0.0193228	Citrate_by_Glucose	1	Ratio	Citrate/Glu
-0.36744	0.0175083	Citrate_by_Glucose	1	Ratio	Citrate/Glu
1.06372	0.0215481	Citrate_by_Glucose	1	Ratio	Citrate/Glu
-0.39833	0.021243	Citrate_by_Glucose	1	Ratio	Citrate/Glu
-0.44512	0.0151024	Citrate_by_Glucose	1	Ratio	Citrate/Glu
2.56846	-0.00635248	Citrate_by_Glucose	1	Ratio	Citrate/Glu
0.01909	0.0168015	Citrate_by_Glucose	1	Ratio	Citrate/Glu
2.23024	-0.0808081	Citrate_by_Glucose	1	Ratio	Citrate/Glu
1.62384	-0.0432817	Citrate_by_Glucose	1	Ratio	Citrate/Glu
-1.18314	0.00552939	Citrate_by_Glucose	1	Ratio	Citrate/Glu
0.16598	0.0216035	Citrate_by_Glucose	1	Ratio	Citrate/Glu
0.82538	0.054729	Citrate_by_Glucose	1	Ratio	Citrate/Glu
1.25867	0.00399996	Citrate_by_Glucose	1	Ratio	Citrate/Glu
0.65753	0.0417549	Citrate_by_Glucose	1	Ratio	Citrate/Glu
-0.53674	0.0169168	Citrate_by_Glucose	1	Ratio	Citrate/Glu
-0.30021	0.0215577	Citrate_by_Glucose	1	Ratio	Citrate/Glu
0.35282	0.0177759	Citrate_by_Glucose	1	Ratio	Citrate/Glu
1.04521	0.0139904	Citrate_by_Glucose	1	Ratio	Citrate/Glu
-1.08594	0.023411	Citrate_by_Glucose	1	Ratio	Citrate/Glu
0.73381	0.0227958	Citrate_by_Glucose	1	Ratio	Citrate/Glu
-0.02332	0.0167335	Citrate_by_Glucose	1	Ratio	Citrate/Glu
-0.20213	0.0175833	Citrate_by_Glucose	1	Ratio	Citrate/Glu
1.74996	-0.14079	Citrate_by_Glucose	1	Ratio	Citrate/Glu
1.75261	0.00277534	Citrate_by_Glucose	1	Ratio	Citrate/Glu
-0.45002	0.0281308	Citrate_by_Glucose	1	Ratio	Citrate/Glu
-0.29343	0.0141405	Citrate_by_Glucose	1	Ratio	Citrate/Glu
-2.48093	-0.402522	Citrate_by_Glucose	1	Ratio	Citrate/Glu
1.56558	-0.0522994	Citrate_by_Glucose	1	Ratio	Citrate/Glu
0.41896	0.0194459	Citrate_by_Glucose	1	Ratio	Citrate/Glu
-1.16077	0.037027	Citrate_by_Glucose	1	Ratio	Citrate/Glu
0.16454	0.018171	Citrate_by_Glucose	1	Ratio	Citrate/Glu
0.12214	0.017681	Citrate_by_Glucose	1	Ratio	Citrate/Glu
-0.38476	0.0178016	Citrate_by_Glucose	1	Ratio	Citrate/Glu
1.45712	-0.0992055	Citrate_by_Glucose	1	Ratio	Citrate/Glu
0.1712	0.0156346	Citrate_by_Glucose	1	Ratio	Citrate/Glu
0.25204	0.018821	Citrate_by_Glucose	1	Ratio	Citrate/Glu
0.48567	0.0182975	Citrate_by_Glucose	1	Ratio	Citrate/Glu
1.83289	0.00422287	Citrate_by_Glucose	1	Ratio	Citrate/Glu
1.28767	0.00838716	Citrate_by_Glucose	1	Ratio	Citrate/Glu
0.91204	0.0216272	Citrate_by_Glucose	1	Ratio	Citrate/Glu
-0.12801	0.020457	Citrate_by_Glucose	1	Ratio	Citrate/Glu
0.53495	0.0189137	Citrate_by_Glucose	1	Ratio	Citrate/Glu
0.14633	0.0395859	Citrate_by_Glucose	1	Ratio	Citrate/Glu
0.04192	0.0210379	Citrate_by_Glucose	1	Ratio	Citrate/Glu
-0.60183	0.0251358	Citrate_by_Glucose	1	Ratio	Citrate/Glu
1.76317	-0.0774451	Citrate_by_Glucose	1	Ratio	Citrate/Glu
-0.80884	0.0134543	Citrate_by_Glucose	1	Ratio	Citrate/Glu
-0.32006	0.0159803	Citrate_by_Glucose	1	Ratio	Citrate/Glu
0.77798	0.0246767	Citrate_by_Glucose	1	Ratio	Citrate/Glu
-0.40253	0.016041	Citrate_by_Glucose	1	Ratio	Citrate/Glu
-0.16784	0.0145946	Citrate_by_Glucose	1	Ratio	Citrate/Glu
0.28006	0.020199	Citrate_by_Glucose	1	Ratio	Citrate/Glu
-0.45551	0.0324698	Citrate_by_Glucose	1	Ratio	Citrate/Glu
-0.44464	0.0208352	Citrate_by_Glucose	1	Ratio	Citrate/Glu
0.20878	0.0144065	Citrate_by_Glucose	1	Ratio	Citrate/Glu
2.1436	0.00399614	Citrate_by_Glucose	1	Ratio	Citrate/Glu
-1.5443	-0.159875	Citrate_by_Glucose	1	Ratio	Citrate/Glu
-1.28227	-0.0501629	Citrate_by_Glucose	1	Ratio	Citrate/Glu
0.03085	0.0189618	Citrate_by_Glucose	1	Ratio	Citrate/Glu
-0.99419	0.0235352	Citrate_by_Glucose	1	Ratio	Citrate/Glu
-1.41363	-0.0937365	Citrate_by_Glucose	1	Ratio	Citrate/Glu
0.02951	0.0260767	Citrate_by_Glucose	1	Ratio	Citrate/Glu
0.04118	0.0151134	Citrate_by_Glucose	1	Ratio	Citrate/Glu
-0.38295	0.0171607	Citrate_by_Glucose	1	Ratio	Citrate/Glu
-1.07543	0.00716442	Citrate_by_Glucose	1	Ratio	Citrate/Glu
0.26472	0.0166163	Citrate_by_Glucose	1	Ratio	Citrate/Glu
-0.58915	0.0198569	Citrate_by_Glucose	1	Ratio	Citrate/Glu
-0.64488	0.0179896	Citrate_by_Glucose	1	Ratio	Citrate/Glu
0.21447	0.0386969	Citrate_by_Glucose	1	Ratio	Citrate/Glu
0.38398	0.0225653	Citrate_by_Glucose	1	Ratio	Citrate/Glu
0.61868	0.0199832	Citrate_by_Glucose	1	Ratio	Citrate/Glu
0.26522	0.0166586	Citrate_by_Glucose	1	Ratio	Citrate/Glu
-0.22363	0.0276696	Citrate_by_Glucose	1	Ratio	Citrate/Glu
-0.67072	0.0133382	Citrate_by_Glucose	1	Ratio	Citrate/Glu
1.68358	0.00624593	Citrate_by_Glucose	1	Ratio	Citrate/Glu
[truncated: 311,033+ more rows]

## Sheet: Extended Fig7f
nmr_value	shap_value	Metabolite_code	Top_selected	Group	plot_code
[truncated: 313,000+ more rows]
