# Supplementary material for: Mapping the plasma metabolome to human health and disease in 274,241 adults
Source: Nat Metab. 2025 Sep 19;7(11):2366–84. doi: 10.1038/s42255-025-01371-1 (PMC12638258; doi:10.1038/s42255-025-01371-1)
Supplement: Supplementary file 17 — Statistical source data. [file 42255_2025_1371_MOESM17_ESM.xlsx]

## Sheet: CORR_matrix-incident
NAME	LONGNAME	Root	AB1_BACT_BIR_OTHER_INF_AGENTS	AB1_BACTINF_NOS	AB1_BACT_INTEST_OTH	AB1_CANDIDIASIS	AB1_DERMATOPHYTOSIS	AB1_GASTROENTERITIS_NOS	AB1_HEPATITIS_OTHER_VIRAL	AB1_HERPES_SIMPLEX	AB1_INFECT_PARASIT	AB1_INTESTINAL_INFECTIONS	AB1_MYCOSES	AB1_OTHER_BACTERIAL	AB1_OTHER_BACT_INOTHER	AB1_OTHER_INFECTIONS	AB1_OTHER_SEPSIS	AB1_OTHER_VIRAL	AB1_SEPSIS	AB1_SEPSIS_BACT	AB1_SEPSIS_CONDITION	AB1_SEPSIS_EXPLICIT	AB1_SEPSIS_FUNGAL	AB1_SEPSIS_FUNGAL_IMPL	AB1_SEPSIS_IMPLICIT	AB1_SEPSIS_VIRAL	AB1_SEPSIS_VIRAL_IMPL	AB1_STREPTSTAPHYCOCC_INOTHER	AB1_VIRAL_HEPATITIS	AB1_VIRAL_INOTHER	AB1_VIRAL_OTHER_INTEST_INFECTIONS	AB1_VIRAL_SKIN_MUCOUS_MEMBRANE	AB1_VIRAL_WARTS	AB1_ZOSTER	ABDOM_HERNIA	ACUTE_RESPIRATORY_INFECTIONS	AD_AM_EXMORE	ALCOHOLACUTE10	ALCOHOLMENTAL	ALCOLIVER	ALLERG_ASTHMA	ALLERG_RHINITIS	APPENDICITIS_BROAD	ASTHMA_HOSPITAL_MAIN	ASTHMA_INFECTIONS	ASTHMA_NAS	ASTHMA_PNEUMONIA_AND_SEPSIS	AUD	AUTOIMMUNE_NONTHYROID_STRICT
AB1_BACT_BIR_OTHER_INF_AGENTS	Bacterial, viral and other infectious agents	Chapter I Certain infectious and parasitic diseases	1	0.773	0.771	0.859	0.436	0.885	0.31	0.276	0.957	0.896	0.877	0.927	0.96	0.49	0.923	0.621	0.922	0.969	0.927	0.928	0.877	0.89	0.947	0.916	0.904	0.901	0.324	0.821	0.721	0.587	0.352	0.43	0.744	0.934	0.471	0.538	0.518	0.549	0.409	-0.053	-0.023	0.653	0.862	0.755	0.882	0.526	0.89
AB1_BACTINF_NOS	Bacterial infection, other or unspecified	Chapter I Certain infectious and parasitic diseases	0.773	1	0.603	0.666	0.463	0.71	0.273	0.243	0.758	0.714	0.69	0.817	0.733	0.448	0.8	0.513	0.806	0.779	0.79	0.795	0.682	0.745	0.788	0.753	0.781	0.759	0.288	0.739	0.597	0.453	0.314	0.345	0.715	0.76	0.379	0.518	0.524	0.528	0.278	-0.047	0.028	0.483	0.672	0.573	0.702	0.531	0.664
AB1_BACT_INTEST_OTH	Other bacterial intestinal infections	Chapter I Certain infectious and parasitic diseases	0.771	0.603	1	0.756	0.327	0.783	0.236	0.252	0.791	0.804	0.76	0.727	0.776	0.377	0.724	0.56	0.722	0.765	0.713	0.719	0.75	0.731	0.738	0.754	0.725	0.717	0.245	0.673	0.625	0.556	0.301	0.395	0.589	0.766	0.376	0.349	0.328	0.403	0.393	-0.017	-0.023	0.621	0.719	0.664	0.721	0.334	0.761
AB1_CANDIDIASIS	Candidiasis	Chapter I Certain infectious and parasitic diseases	0.859	0.666	0.756	1	0.36	0.845	0.268	0.28	0.88	0.855	0.938	0.822	0.864	0.461	0.816	0.594	0.817	0.855	0.814	0.814	0.949	0.871	0.839	0.818	0.796	0.807	0.293	0.693	0.685	0.56	0.293	0.452	0.609	0.855	0.464	0.475	0.465	0.532	0.419	-0.031	-0.046	0.661	0.811	0.726	0.828	0.475	0.833
AB1_DERMATOPHYTOSIS	Dermatophytosis	Chapter I Certain infectious and parasitic diseases	0.436	0.463	0.327	0.36	1	0.345	0.338	0.152	0.421	0.355	0.376	0.465	0.396	0.336	0.476	0.296	0.482	0.436	0.441	0.462	0.352	0.411	0.447	0.427	0.442	0.482	0.354	0.51	0.342	0.252	0.231	0.228	0.548	0.437	0.218	0.322	0.348	0.403	0.201	0.102	0.097	0.272	0.379	0.319	0.391	0.362	0.375
AB1_GASTROENTERITIS_NOS	Diarrhoea and gastroenteritis of presumed infectious origin	Chapter I Certain infectious and parasitic diseases	0.885	0.71	0.783	0.845	0.345	1	0.182	0.284	0.927	0.97	0.858	0.865	0.88	0.459	0.864	0.614	0.86	0.893	0.846	0.861	0.858	0.841	0.881	0.867	0.832	0.812	0.205	0.745	0.693	0.596	0.349	0.431	0.671	0.881	0.43	0.529	0.505	0.523	0.427	-0.061	-0.038	0.72	0.862	0.805	0.867	0.502	0.851
AB1_HEPATITIS_OTHER_VIRAL	Other viral hepatitis	Chapter I Certain infectious and parasitic diseases	0.31	0.273	0.236	0.268	0.338	0.182	1	0.049	0.284	0.198	0.266	0.301	0.294	0.228	0.297	0.188	0.303	0.297	0.303	0.29	0.259	0.283	0.278	0.257	0.283	0.334	0.565	0.285	0.228	0.123	0.072	0.185	0.248	0.291	0.21	0.179	0.166	0.256	0.05	0.042	-0.003	0.092	0.2	0.135	0.228	0.192	0.316
AB1_HERPES_SIMPLEX	Herpesviral [herpes simplex] infections	Chapter I Certain infectious and parasitic diseases	0.276	0.243	0.252	0.28	0.152	0.284	0.049	1	0.266	0.287	0.276	0.27	0.269	0.114	0.27	0.233	0.273	0.271	0.254	0.268	0.274	0.282	0.283	0.308	0.297	0.28	0.081	0.285	0.242	0.265	0.133	0.126	0.283	0.275	0.161	0.238	0.258	0.262	0.151	0.072	-0.005	0.216	0.257	0.232	0.255	0.259	0.236
AB1_INFECT_PARASIT	Certain infectious and parasitic diseases	Chapter I Certain infectious and parasitic diseases	0.957	0.758	0.791	0.88	0.421	0.927	0.284	0.266	1	0.939	0.896	0.929	0.944	0.482	0.926	0.64	0.922	0.97	0.919	0.93	0.9	0.889	0.946	0.914	0.887	0.878	0.305	0.798	0.725	0.596	0.35	0.445	0.723	0.943	0.474	0.526	0.498	0.541	0.424	-0.063	-0.026	0.697	0.886	0.8	0.9	0.502	0.908
AB1_INTESTINAL_INFECTIONS	Intestinal infectious diseases	Chapter I Certain infectious and parasitic diseases	0.896	0.714	0.804	0.855	0.355	0.97	0.198	0.287	0.939	1	0.868	0.871	0.894	0.452	0.87	0.62	0.864	0.904	0.858	0.867	0.869	0.852	0.892	0.882	0.846	0.821	0.224	0.749	0.707	0.597	0.348	0.44	0.672	0.89	0.445	0.512	0.487	0.515	0.432	-0.052	-0.035	0.722	0.871	0.806	0.875	0.486	0.865
AB1_MYCOSES	Mycoses	Chapter I Certain infectious and parasitic diseases	0.877	0.69	0.76	0.938	0.376	0.858	0.266	0.276	0.896	0.868	1	0.843	0.88	0.469	0.837	0.608	0.839	0.873	0.833	0.837	0.949	0.881	0.86	0.832	0.81	0.822	0.292	0.707	0.69	0.549	0.299	0.443	0.632	0.871	0.471	0.51	0.501	0.553	0.423	-0.025	-0.05	0.671	0.832	0.744	0.85	0.511	0.836
AB1_OTHER_BACTERIAL	Other bacterial diseases	Chapter I Certain infectious and parasitic diseases	0.927	0.817	0.727	0.822	0.465	0.865	0.301	0.27	0.929	0.871	0.843	1	0.894	0.516	0.979	0.614	0.979	0.954	0.938	0.982	0.843	0.875	0.946	0.895	0.901	0.877	0.316	0.827	0.699	0.543	0.353	0.42	0.793	0.908	0.47	0.566	0.563	0.581	0.379	-0.033	0.006	0.623	0.836	0.731	0.861	0.57	0.834
AB1_OTHER_BACT_INOTHER	Other bacterial agents as the cause of diseases classified to other chapters	Chapter I Certain infectious and parasitic diseases	0.96	0.733	0.776	0.864	0.396	0.88	0.294	0.269	0.944	0.894	0.88	0.894	1	0.466	0.892	0.617	0.891	0.946	0.896	0.895	0.886	0.882	0.916	0.89	0.872	0.856	0.315	0.768	0.716	0.585	0.323	0.431	0.675	0.91	0.492	0.49	0.457	0.497	0.403	-0.07	-0.054	0.653	0.846	0.74	0.867	0.461	0.907
AB1_OTHER_INFECTIONS	Other infectious diseases	Chapter I Certain infectious and parasitic diseases	0.49	0.448	0.377	0.461	0.336	0.459	0.228	0.114	0.482	0.452	0.469	0.516	0.466	1	0.519	0.327	0.52	0.488	0.512	0.502	0.447	0.469	0.497	0.449	0.466	0.492	0.217	0.456	0.39	0.255	0.217	0.27	0.441	0.472	0.347	0.363	0.364	0.378	0.13	-0.025	-0.005	0.257	0.411	0.314	0.419	0.378	0.444
AB1_OTHER_SEPSIS	Other septicaemia	Chapter I Certain infectious and parasitic diseases	0.923	0.8	0.724	0.816	0.476	0.864	0.297	0.27	0.926	0.87	0.837	0.979	0.892	0.519	1	0.612	0.983	0.95	0.934	0.984	0.837	0.869	0.943	0.892	0.894	0.869	0.315	0.826	0.695	0.543	0.35	0.417	0.79	0.905	0.473	0.566	0.561	0.571	0.387	-0.023	0.007	0.623	0.838	0.733	0.859	0.566	0.837
AB1_OTHER_VIRAL	Other viral diseases	Chapter I Certain infectious and parasitic diseases	0.621	0.513	0.56	0.594	0.296	0.614	0.188	0.233	0.64	0.62	0.608	0.614	0.617	0.327	0.612	1	0.611	0.617	0.573	0.607	0.591	0.604	0.601	0.64	0.613	0.587	0.214	0.56	0.552	0.434	0.255	0.306	0.487	0.637	0.294	0.291	0.265	0.358	0.325	-0.008	-0.014	0.513	0.619	0.546	0.623	0.272	0.598
AB1_SEPSIS	Septicaemia	Chapter I Certain infectious and parasitic diseases	0.922	0.806	0.722	0.817	0.482	0.86	0.303	0.273	0.922	0.864	0.839	0.979	0.891	0.52	0.983	0.611	1	0.947	0.933	0.982	0.838	0.868	0.942	0.892	0.896	0.87	0.32	0.834	0.695	0.543	0.355	0.415	0.798	0.902	0.471	0.569	0.566	0.584	0.384	-0.021	0.006	0.62	0.832	0.725	0.856	0.572	0.827
AB1_SEPSIS_BACT	Bacterial Sepsis	Chapter I Certain infectious and parasitic diseases	0.969	0.779	0.765	0.855	0.436	0.893	0.297	0.271	0.97	0.904	0.873	0.954	0.946	0.488	0.95	0.617	0.947	1	0.942	0.957	0.879	0.891	0.959	0.908	0.901	0.896	0.315	0.808	0.711	0.575	0.346	0.43	0.746	0.937	0.475	0.553	0.532	0.557	0.401	-0.052	-0.017	0.655	0.864	0.764	0.883	0.539	0.888
AB1_SEPSIS_CONDITION	Condition for Implicit Sepsis (Organ dysfunction codes)	Chapter I Certain infectious and parasitic diseases	0.927	0.79	0.713	0.814	0.441	0.846	0.303	0.254	0.919	0.858	0.833	0.938	0.896	0.512	0.934	0.573	0.933	0.942	1	0.941	0.836	0.867	0.972	0.882	0.908	0.859	0.308	0.803	0.674	0.529	0.342	0.423	0.757	0.896	0.507	0.551	0.546	0.537	0.334	-0.068	0	0.563	0.799	0.683	0.823	0.553	0.839
AB1_SEPSIS_EXPLICIT	Explicit Sepsis	Chapter I Certain infectious and parasitic diseases	0.928	0.795	0.719	0.814	0.462	0.861	0.29	0.268	0.93	0.867	0.837	0.982	0.895	0.502	0.984	0.607	0.982	0.957	0.941	1	0.841	0.872	0.948	0.897	0.901	0.871	0.308	0.824	0.693	0.539	0.352	0.411	0.787	0.909	0.47	0.559	0.556	0.569	0.384	-0.024	0.013	0.618	0.836	0.73	0.859	0.562	0.836
AB1_SEPSIS_FUNGAL	Fungal Sepsis	Chapter I Certain infectious and parasitic diseases	0.877	0.682	0.75	0.949	0.352	0.858	0.259	0.274	0.9	0.869	0.949	0.843	0.886	0.447	0.837	0.591	0.838	0.879	0.836	0.841	1	0.891	0.861	0.837	0.813	0.81	0.279	0.696	0.685	0.543	0.286	0.438	0.611	0.871	0.476	0.491	0.481	0.521	0.423	-0.028	-0.054	0.664	0.835	0.741	0.851	0.489	0.847
AB1_SEPSIS_FUNGAL_IMPL	Implicit fungal Sepsis	Chapter I Certain infectious and parasitic diseases	0.89	0.745	0.731	0.871	0.411	0.841	0.283	0.282	0.889	0.852	0.881	0.875	0.882	0.469	0.869	0.604	0.868	0.891	0.867	0.872	0.891	1	0.889	0.872	0.866	0.842	0.3	0.768	0.699	0.526	0.318	0.445	0.681	0.874	0.459	0.522	0.507	0.543	0.401	-0.009	-0.012	0.618	0.815	0.705	0.837	0.517	0.825
AB1_SEPSIS_IMPLICIT	Implicit Sepsis	Chapter I Certain infectious and parasitic diseases	0.947	0.788	0.738	0.839	0.447	0.881	0.278	0.283	0.946	0.892	0.86	0.946	0.916	0.497	0.943	0.601	0.942	0.959	0.972	0.948	0.861	0.889	1	0.91	0.919	0.877	0.291	0.823	0.695	0.558	0.36	0.423	0.769	0.924	0.488	0.568	0.56	0.558	0.391	-0.033	0.01	0.634	0.85	0.745	0.867	0.566	0.859
AB1_SEPSIS_VIRAL	Viral Sepsis	Chapter I Certain infectious and parasitic diseases	0.916	0.753	0.754	0.818	0.427	0.867	0.257	0.308	0.914	0.882	0.832	0.895	0.89	0.449	0.892	0.64	0.892	0.908	0.882	0.897	0.837	0.872	0.91	1	0.929	0.847	0.278	0.856	0.741	0.592	0.373	0.419	0.748	0.907	0.426	0.49	0.467	0.508	0.425	-0.014	0.029	0.656	0.845	0.743	0.86	0.472	0.853
AB1_SEPSIS_VIRAL_IMPL	Implicit viral Sepsis	Chapter I Certain infectious and parasitic diseases	0.904	0.781	0.725	0.796	0.442	0.832	0.283	0.297	0.887	0.846	0.81	0.901	0.872	0.466	0.894	0.613	0.896	0.901	0.908	0.901	0.813	0.866	0.919	0.929	1	0.858	0.294	0.86	0.725	0.551	0.374	0.415	0.765	0.884	0.439	0.497	0.479	0.516	0.367	-0.023	0.047	0.586	0.79	0.681	0.814	0.485	0.814
AB1_STREPTSTAPHYCOCC_INOTHER	Streptococcus and staphylococcus as the cause of diseases classified to other chapters	Chapter I Certain infectious and parasitic diseases	0.901	0.759	0.717	0.807	0.482	0.812	0.334	0.28	0.878	0.821	0.822	0.877	0.856	0.492	0.869	0.587	0.87	0.896	0.859	0.871	0.81	0.842	0.877	0.847	0.858	1	0.349	0.789	0.699	0.543	0.366	0.413	0.765	0.877	0.402	0.559	0.559	0.619	0.367	-0.027	0.011	0.594	0.792	0.694	0.816	0.573	0.788
AB1_VIRAL_HEPATITIS	Viral hepatitis	Chapter I Certain infectious and parasitic diseases	0.324	0.288	0.245	0.293	0.354	0.205	0.565	0.081	0.305	0.224	0.292	0.316	0.315	0.217	0.315	0.214	0.32	0.315	0.308	0.308	0.279	0.3	0.291	0.278	0.294	0.349	1	0.319	0.255	0.157	0.072	0.208	0.277	0.315	0.213	0.184	0.179	0.254	0.107	0.077	-0.017	0.14	0.239	0.174	0.262	0.202	0.321
AB1_VIRAL_INOTHER	Viral agents as the cause of diseases classified to other chapters	Chapter I Certain infectious and parasitic diseases	0.821	0.739	0.673	0.693	0.51	0.745	0.285	0.285	0.798	0.749	0.707	0.827	0.768	0.456	0.826	0.56	0.834	0.808	0.803	0.824	0.696	0.768	0.823	0.856	0.86	0.789	0.319	1	0.648	0.506	0.374	0.362	0.819	0.815	0.366	0.48	0.473	0.501	0.392	0.038	0.086	0.575	0.741	0.656	0.752	0.48	0.715
AB1_VIRAL_OTHER_INTEST_INFECTIONS	Viral and other specified intestinal infections	Chapter I Certain infectious and parasitic diseases	0.721	0.597	0.625	0.685	0.342	0.693	0.228	0.242	0.725	0.707	0.69	0.699	0.716	0.39	0.695	0.552	0.695	0.711	0.674	0.693	0.685	0.699	0.695	0.741	0.725	0.699	0.255	0.648	1	0.471	0.291	0.376	0.56	0.721	0.308	0.41	0.37	0.457	0.324	-0.019	0.016	0.535	0.672	0.591	0.675	0.374	0.679
AB1_VIRAL_SKIN_MUCOUS_MEMBRANE	Viral infections characterized by skin and mucous membrane lesions	Chapter I Certain infectious and parasitic diseases	0.587	0.453	0.556	0.56	0.252	0.596	0.123	0.265	0.596	0.597	0.549	0.543	0.585	0.255	0.543	0.434	0.543	0.575	0.529	0.539	0.543	0.526	0.558	0.592	0.551	0.543	0.157	0.506	0.471	1	0.324	0.351	0.48	0.6	0.242	0.264	0.257	0.315	0.404	0.005	0.004	0.588	0.598	0.599	0.579	0.26	0.599
AB1_VIRAL_WARTS	Viral warts	Chapter I Certain infectious and parasitic diseases	0.352	0.314	0.301	0.293	0.231	0.349	0.072	0.133	0.35	0.348	0.299	0.353	0.323	0.217	0.35	0.255	0.355	0.346	0.342	0.352	0.286	0.318	0.36	0.373	0.374	0.366	0.072	0.374	0.291	0.324	1	0.189	0.382	0.355	0.168	0.216	0.197	0.254	0.116	-0.064	0.101	0.261	0.308	0.281	0.316	0.208	0.28
AB1_ZOSTER	Zoster [herpes zoster]	Chapter I Certain infectious and parasitic diseases	0.43	0.345	0.395	0.452	0.228	0.431	0.185	0.126	0.445	0.44	0.443	0.42	0.431	0.27	0.417	0.306	0.415	0.43	0.423	0.411	0.438	0.445	0.423	0.419	0.415	0.413	0.208	0.362	0.376	0.351	0.189	1	0.299	0.421	0.274	0.245	0.219	0.27	0.225	0.008	0.013	0.321	0.383	0.352	0.394	0.24	0.435
ABDOM_HERNIA	Hernia of abdominal wall	Chapter XI Diseases of the digestive system	0.744	0.715	0.589	0.609	0.548	0.671	0.248	0.283	0.723	0.672	0.632	0.793	0.675	0.441	0.79	0.487	0.798	0.746	0.757	0.787	0.611	0.681	0.769	0.748	0.765	0.765	0.277	0.819	0.56	0.48	0.382	0.299	1	0.751	0.303	0.541	0.563	0.537	0.378	0.073	0.132	0.557	0.687	0.635	0.7	0.568	0.604
ACUTE_RESPIRATORY_INFECTIONS	Asthma/COPD-related acute respiratory infections	Chapter X Diseases of the respiratory system	0.934	0.76	0.766	0.855	0.437	0.881	0.291	0.275	0.943	0.89	0.871	0.908	0.91	0.472	0.905	0.637	0.902	0.937	0.896	0.909	0.871	0.874	0.924	0.907	0.884	0.877	0.315	0.815	0.721	0.6	0.355	0.421	0.751	1	0.438	0.545	0.518	0.56	0.447	-0.063	0.012	0.698	0.885	0.801	0.891	0.525	0.874
AD_AM_EXMORE	Alzheimer's disease (Atypical or mixed), excluding more controls	Chapter V Mental and behavioural disorders	0.471	0.379	0.376	0.464	0.218	0.43	0.21	0.161	0.474	0.445	0.471	0.47	0.492	0.347	0.473	0.294	0.471	0.475	0.507	0.47	0.476	0.459	0.488	0.426	0.439	0.402	0.213	0.366	0.308	0.242	0.168	0.274	0.303	0.438	1	0.261	0.252	0.289	0.099	-0.041	-0.074	0.219	0.376	0.271	0.385	0.265	0.466
ALCOHOLACUTE10	Acute alcohol intoxication, ICD10	Chapter V Mental and behavioural disorders	0.538	0.518	0.349	0.475	0.322	0.529	0.179	0.238	0.526	0.512	0.51	0.566	0.49	0.363	0.566	0.291	0.569	0.553	0.551	0.559	0.491	0.522	0.568	0.49	0.497	0.559	0.184	0.48	0.41	0.264	0.216	0.245	0.541	0.545	0.261	1	0.809	0.663	0.223	0.029	0.009	0.383	0.533	0.49	0.534	0.799	0.401
ALCOHOLMENTAL	Mental and behavioural disorders due to alcohol, excluding acute intoxication	Chapter V Mental and behavioural disorders	0.518	0.524	0.328	0.465	0.348	0.505	0.166	0.258	0.498	0.487	0.501	0.563	0.457	0.364	0.561	0.265	0.566	0.532	0.546	0.556	0.481	0.507	0.56	0.467	0.479	0.559	0.179	0.473	0.37	0.257	0.197	0.219	0.563	0.518	0.252	0.809	1	0.733	0.259	0.107	0.011	0.381	0.52	0.484	0.519	0.959	0.358
ALCOLIVER	Alcoholic liver disease	Chapter XI Diseases of the digestive system	0.549	0.528	0.403	0.532	0.403	0.523	0.256	0.262	0.541	0.515	0.553	0.581	0.497	0.378	0.571	0.358	0.584	0.557	0.537	0.569	0.521	0.543	0.558	0.508	0.516	0.619	0.254	0.501	0.457	0.315	0.254	0.27	0.537	0.56	0.289	0.663	0.733	1	0.22	0.094	0.017	0.382	0.524	0.462	0.533	0.745	0.407
ALLERG_ASTHMA	Allergic asthma (mode)	Chapter X Diseases of the respiratory system	0.409	0.278	0.393	0.419	0.201	0.427	0.05	0.151	0.424	0.432	0.423	0.379	0.403	0.13	0.387	0.325	0.384	0.401	0.334	0.384	0.423	0.401	0.391	0.425	0.367	0.367	0.107	0.392	0.324	0.404	0.116	0.225	0.378	0.447	0.099	0.223	0.259	0.22	1	0.247	0.064	0.616	0.549	0.595	0.529	0.258	0.43
ALLERG_RHINITIS	Allergic rhinitis	Chapter X Diseases of the respiratory system	-0.053	-0.047	-0.017	-0.031	0.102	-0.061	0.042	0.072	-0.063	-0.052	-0.025	-0.033	-0.07	-0.025	-0.023	-0.008	-0.021	-0.052	-0.068	-0.024	-0.028	-0.009	-0.033	-0.014	-0.023	-0.027	0.077	0.038	-0.019	0.005	-0.064	0.008	0.073	-0.063	-0.041	0.029	0.107	0.094	0.247	1	0.044	0.112	0.044	0.081	0.025	0.115	-0.058
APPENDICITIS_BROAD	Appendicitis, broad definition	Chapter XI Diseases of the digestive system	-0.023	0.028	-0.023	-0.046	0.097	-0.038	-0.003	-0.005	-0.026	-0.035	-0.05	0.006	-0.054	-0.005	0.007	-0.014	0.006	-0.017	0	0.013	-0.054	-0.012	0.01	0.029	0.047	0.011	-0.017	0.086	0.016	0.004	0.101	0.013	0.132	0.012	-0.074	0.009	0.011	0.017	0.064	0.044	1	0.003	-0.007	0.023	-0.007	0.016	-0.058
ASTHMA_HOSPITAL_MAIN	Asthma, hospital admissions , main diagnosis only	Chapter X Diseases of the respiratory system	0.653	0.483	0.621	0.661	0.272	0.72	0.092	0.216	0.697	0.722	0.671	0.623	0.653	0.257	0.623	0.513	0.62	0.655	0.563	0.618	0.664	0.618	0.634	0.656	0.586	0.594	0.14	0.575	0.535	0.588	0.261	0.321	0.557	0.698	0.219	0.383	0.381	0.382	0.616	0.112	0.003	1	0.829	0.938	0.793	0.375	0.679
ASTHMA_INFECTIONS	Asthma-related infections	Chapter X Diseases of the respiratory system	0.862	0.672	0.719	0.811	0.379	0.862	0.2	0.257	0.886	0.871	0.832	0.836	0.846	0.411	0.838	0.619	0.832	0.864	0.799	0.836	0.835	0.815	0.85	0.845	0.79	0.792	0.239	0.741	0.672	0.598	0.308	0.383	0.687	0.885	0.376	0.533	0.52	0.524	0.549	0.044	-0.007	0.829	1	0.899	0.953	0.518	0.831
ASTHMA_NAS	Asthma, unspecified (mode)	Chapter X Diseases of the respiratory system	0.755	0.573	0.664	0.726	0.319	0.805	0.135	0.232	0.8	0.806	0.744	0.731	0.74	0.314	0.733	0.546	0.725	0.764	0.683	0.73	0.741	0.705	0.745	0.743	0.681	0.694	0.174	0.656	0.591	0.599	0.281	0.352	0.635	0.801	0.271	0.49	0.484	0.462	0.595	0.081	0.023	0.938	0.899	1	0.863	0.48	0.759
ASTHMA_PNEUMONIA_AND_SEPSIS	Asthma-related pneumonia or sepsis	Chapter X Diseases of the respiratory system	0.882	0.702	0.721	0.828	0.391	0.867	0.228	0.255	0.9	0.875	0.85	0.861	0.867	0.419	0.859	0.623	0.856	0.883	0.823	0.859	0.851	0.837	0.867	0.86	0.814	0.816	0.262	0.752	0.675	0.579	0.316	0.394	0.7	0.891	0.385	0.534	0.519	0.533	0.529	0.025	-0.007	0.793	0.953	0.863	1	0.52	0.832
AUD	Alcohol use disorder, ICD-based	Chapter V Mental and behavioural disorders	0.526	0.531	0.334	0.475	0.362	0.502	0.192	0.259	0.502	0.486	0.511	0.57	0.461	0.378	0.566	0.272	0.572	0.539	0.553	0.562	0.489	0.517	0.566	0.472	0.485	0.573	0.202	0.48	0.374	0.26	0.208	0.24	0.568	0.525	0.265	0.799	0.959	0.745	0.258	0.115	0.016	0.375	0.518	0.48	0.52	1	0.365
AUTOIMMUNE_NONTHYROID_STRICT	Autoimmune diseases excluding thyroid diseases, strict definition	Chapter III Diseases of the blood and blood-forming organs and certain disorders involving the immune mechanism	0.89	0.664	0.761	0.833	0.375	0.851	0.316	0.236	0.908	0.865	0.836	0.834	0.907	0.444	0.837	0.598	0.827	0.888	0.839	0.836	0.847	0.825	0.859	0.853	0.814	0.788	0.321	0.715	0.679	0.599	0.28	0.435	0.604	0.874	0.466	0.401	0.358	0.407	0.43	-0.058	-0.058	0.679	0.831	0.759	0.832	0.365	1
BACT_INTEST_INFECTION_NOS	Other specified/unspecified bacterial intestinal infections	Chapter I Certain infectious and parasitic diseases	0.23	0.16	0.293	0.262	0.133	0.24	0.084	0.157	0.248	0.251	0.251	0.208	0.231	0.075	0.209	0.212	0.208	0.224	0.193	0.206	0.244	0.225	0.218	0.245	0.224	0.209	0.125	0.243	0.192	0.236	0.168	0.183	0.205	0.244	0.159	0.024	0.025	0.094	0.237	0.094	0.055	0.266	0.235	0.251	0.229	0.036	0.252
BRADY_UNSPE	Bradycardia, unspecified, drug-induced	Chapter IX Diseases of the circulatory system	0.483	0.525	0.344	0.36	0.475	0.335	0.354	0.14	0.448	0.351	0.372	0.549	0.422	0.368	0.55	0.279	0.555	0.493	0.607	0.544	0.355	0.435	0.552	0.46	0.541	0.498	0.323	0.561	0.34	0.234	0.193	0.227	0.594	0.456	0.312	0.277	0.328	0.317	0.079	0.04	0.13	0.115	0.306	0.21	0.334	0.344	0.402
C3_AML_MDS	Acute myeloid leukaemia and myelodysplastic syndromes	Chapter II Neoplasms	0.469	0.454	0.344	0.374	0.404	0.329	0.422	0.163	0.43	0.34	0.38	0.483	0.434	0.33	0.478	0.3	0.484	0.456	0.504	0.475	0.364	0.44	0.472	0.442	0.492	0.47	0.392	0.485	0.352	0.206	0.221	0.236	0.465	0.446	0.313	0.261	0.245	0.281	0.053	-0.04	0.074	0.104	0.294	0.178	0.326	0.27	0.404
C3_ASTROCYTOMA	Brain astrocytoma	Chapter II Neoplasms	0.239	0.269	0.181	0.153	0.283	0.174	0.147	0.116	0.22	0.181	0.163	0.27	0.202	0.205	0.279	0.145	0.279	0.243	0.265	0.275	0.151	0.206	0.266	0.258	0.272	0.255	0.182	0.336	0.16	0.106	0.17	0.109	0.373	0.227	0.161	0.094	0.078	0.081	0.079	0.048	0.09	0.078	0.154	0.112	0.175	0.093	0.194
C3_BILIARY_GALLBLADDER	Malignant neoplasm of intrahepatic ducts, biliary tract and gallbladder	Chapter II Neoplasms	0.579	0.553	0.475	0.584	0.399	0.56	0.258	0.236	0.583	0.558	0.588	0.6	0.547	0.399	0.594	0.424	0.6	0.58	0.568	0.587	0.575	0.582	0.59	0.551	0.557	0.6	0.27	0.52	0.457	0.368	0.319	0.327	0.524	0.58	0.376	0.484	0.494	0.583	0.222	0.054	0.045	0.423	0.548	0.473	0.552	0.515	0.491
C3_BLADDER	Malignant neoplasm of bladder	Chapter II Neoplasms	0.471	0.57	0.321	0.322	0.468	0.358	0.214	0.171	0.43	0.367	0.343	0.556	0.394	0.364	0.557	0.275	0.564	0.486	0.587	0.553	0.321	0.436	0.554	0.469	0.558	0.508	0.213	0.593	0.33	0.233	0.284	0.172	0.687	0.453	0.255	0.376	0.444	0.379	0.104	0.047	0.154	0.16	0.335	0.255	0.359	0.452	0.322
C3_BRAIN	Malignant neoplasm of brain	Chapter II Neoplasms	0.239	0.269	0.181	0.153	0.283	0.174	0.147	0.116	0.22	0.181	0.163	0.27	0.202	0.205	0.279	0.145	0.279	0.243	0.265	0.275	0.151	0.206	0.266	0.258	0.272	0.255	0.182	0.336	0.16	0.106	0.17	0.109	0.373	0.227	0.161	0.094	0.078	0.081	0.079	0.048	0.09	0.078	0.154	0.112	0.175	0.093	0.194
C3_BREAST	Malignant neoplasm of breast	Chapter II Neoplasms	0.386	0.38	0.303	0.334	0.179	0.43	-0.004	0.15	0.394	0.41	0.35	0.425	0.349	0.217	0.412	0.259	0.416	0.4	0.393	0.408	0.345	0.366	0.424	0.385	0.368	0.383	0.024	0.378	0.249	0.275	0.199	0.17	0.421	0.391	0.148	0.345	0.391	0.325	0.244	0.042	0.014	0.394	0.423	0.417	0.406	0.394	0.313
C3_BRONCHUS_LUNG	Malignant neoplasm of bronchus and lung	Chapter II Neoplasms	0.829	0.639	0.689	0.78	0.301	0.858	0.166	0.274	0.852	0.859	0.799	0.804	0.811	0.418	0.804	0.546	0.798	0.836	0.808	0.804	0.8	0.783	0.846	0.814	0.773	0.754	0.18	0.692	0.615	0.54	0.33	0.392	0.646	0.841	0.421	0.577	0.555	0.505	0.423	-0.047	-0.02	0.678	0.82	0.779	0.819	0.556	0.78
C3_CLL	Chronic lymphocytic leukaemia	Chapter II Neoplasms	0.444	0.429	0.373	0.365	0.35	0.354	0.312	0.21	0.415	0.365	0.366	0.469	0.41	0.286	0.468	0.276	0.47	0.437	0.481	0.463	0.356	0.434	0.464	0.455	0.496	0.449	0.28	0.498	0.353	0.199	0.248	0.248	0.488	0.422	0.282	0.23	0.242	0.262	0.099	0.009	0.165	0.148	0.294	0.209	0.32	0.258	0.376
C3_COLON	Malignant neoplasm of colon	Chapter II Neoplasms	0.677	0.603	0.564	0.621	0.351	0.653	0.183	0.211	0.678	0.646	0.61	0.7	0.651	0.41	0.695	0.422	0.698	0.687	0.694	0.685	0.618	0.615	0.696	0.625	0.631	0.628	0.191	0.598	0.467	0.452	0.261	0.297	0.611	0.663	0.39	0.426	0.455	0.43	0.264	-0.044	-0.054	0.48	0.609	0.556	0.6	0.459	0.626
C3_CORPUS_UTERI	Malignant neoplasm of corpus uteri	Chapter II Neoplasms	0.447	0.444	0.412	0.374	0.391	0.439	0.137	0.216	0.456	0.436	0.389	0.506	0.404	0.239	0.499	0.418	0.513	0.46	0.435	0.491	0.373	0.411	0.462	0.484	0.48	0.455	0.189	0.539	0.347	0.327	0.308	0.238	0.57	0.445	0.215	0.234	0.268	0.342	0.263	0.156	0.087	0.432	0.444	0.427	0.445	0.272	0.376
C3_DIGESTIVE_ORGANS	Malignant neoplasm of digestive organs	Chapter II Neoplasms	0.792	0.744	0.617	0.722	0.481	0.751	0.268	0.262	0.79	0.745	0.729	0.836	0.755	0.52	0.834	0.481	0.841	0.811	0.839	0.826	0.727	0.751	0.839	0.748	0.772	0.782	0.267	0.732	0.563	0.482	0.339	0.371	0.761	0.773	0.474	0.584	0.61	0.575	0.265	-0.02	-0.016	0.506	0.697	0.608	0.708	0.619	0.696
C3_DLBCL	Diffuse large B-cell lymphoma	Chapter II Neoplasms	0.419	0.427	0.344	0.331	0.353	0.348	0.243	0.152	0.406	0.35	0.339	0.461	0.397	0.299	0.46	0.311	0.468	0.425	0.445	0.454	0.327	0.385	0.429	0.416	0.438	0.412	0.246	0.467	0.328	0.239	0.244	0.231	0.461	0.399	0.29	0.191	0.172	0.233	0.066	-0.032	0.045	0.172	0.293	0.217	0.322	0.196	0.366
C3_ENDOCRINE	Malignant neoplasm of endocrine gland	Chapter II Neoplasms	0.148	0.127	0.127	0.096	0.162	0.102	0.171	0.111	0.13	0.107	0.087	0.138	0.132	0.087	0.133	0.136	0.136	0.133	0.115	0.128	0.083	0.115	0.123	0.152	0.146	0.165	0.174	0.167	0.113	0.099	0.095	0.042	0.167	0.141	0.036	0.001	-0.007	0.045	0.03	-0.002	-0.006	0.054	0.09	0.057	0.101	0	0.141
C3_FEMALE_GENITAL	malignant neoplasm of female genital organs	Chapter II Neoplasms	0.565	0.482	0.5	0.473	0.34	0.568	0.135	0.253	0.574	0.567	0.494	0.596	0.539	0.215	0.599	0.466	0.603	0.57	0.54	0.591	0.494	0.507	0.566	0.594	0.566	0.513	0.178	0.605	0.426	0.415	0.284	0.243	0.617	0.567	0.251	0.265	0.295	0.314	0.37	0.114	0.037	0.553	0.569	0.558	0.558	0.292	0.517
C3_GBM_ASTROCYTOMA	Brain glioblastoma and astrocytoma	Chapter II Neoplasms	0.239	0.269	0.181	0.153	0.283	0.174	0.147	0.116	0.22	0.181	0.163	0.27	0.202	0.205	0.279	0.145	0.279	0.243	0.265	0.275	0.151	0.206	0.266	0.258	0.272	0.255	0.182	0.336	0.16	0.106	0.17	0.109	0.373	0.227	0.161	0.094	0.078	0.081	0.079	0.048	0.09	0.078	0.154	0.112	0.175	0.093	0.194
C3_GLIOMIX	Brain mixed glioma	Chapter II Neoplasms	0.239	0.269	0.181	0.153	0.283	0.174	0.147	0.116	0.22	0.181	0.163	0.27	0.202	0.205	0.279	0.145	0.279	0.243	0.265	0.275	0.151	0.206	0.266	0.258	0.272	0.255	0.182	0.336	0.16	0.106	0.17	0.109	0.373	0.227	0.161	0.094	0.078	0.081	0.079	0.048	0.09	0.078	0.154	0.112	0.175	0.093	0.194
C3_HEAD_AND_NECK	Malignant neoplasm of head and neck	Chapter II Neoplasms	0.463	0.525	0.323	0.363	0.379	0.385	0.208	0.188	0.432	0.39	0.384	0.516	0.401	0.328	0.511	0.276	0.52	0.464	0.529	0.506	0.363	0.445	0.516	0.454	0.512	0.506	0.199	0.525	0.333	0.219	0.234	0.192	0.589	0.453	0.221	0.437	0.495	0.463	0.187	0.07	0.087	0.212	0.362	0.292	0.386	0.508	0.316
C3_KIDNEY_NOTRENALPELVIS	Malignant neoplasm of kidney, except renal pelvis	Chapter II Neoplasms	0.616	0.615	0.457	0.478	0.513	0.558	0.225	0.239	0.594	0.558	0.501	0.682	0.561	0.408	0.691	0.422	0.697	0.625	0.648	0.679	0.484	0.567	0.662	0.627	0.639	0.616	0.246	0.696	0.463	0.376	0.306	0.239	0.753	0.601	0.304	0.467	0.512	0.473	0.297	0.127	0.129	0.426	0.564	0.499	0.573	0.52	0.505
C3_LIVER_INTRAHEPATIC_BILE_DUCTS	Malignant neoplasm of liver and intrahepatic bile ducts	Chapter II Neoplasms	0.593	0.558	0.495	0.605	0.394	0.578	0.279	0.214	0.6	0.577	0.609	0.608	0.572	0.408	0.604	0.427	0.61	0.594	0.591	0.593	0.597	0.607	0.605	0.565	0.578	0.611	0.276	0.525	0.467	0.368	0.275	0.36	0.508	0.588	0.373	0.439	0.453	0.521	0.212	0.02	0.017	0.411	0.54	0.459	0.551	0.477	0.531
C3_LUNG_NONSMALL	Non-small cell lung cancer	Chapter II Neoplasms	0.798	0.624	0.657	0.751	0.302	0.821	0.155	0.287	0.813	0.82	0.765	0.776	0.775	0.403	0.774	0.534	0.77	0.799	0.77	0.773	0.768	0.764	0.814	0.789	0.747	0.734	0.181	0.684	0.585	0.525	0.333	0.381	0.645	0.809	0.409	0.569	0.552	0.497	0.424	-0.02	-0.008	0.663	0.79	0.754	0.791	0.557	0.741
C3_LYMPHNODES_SECONDARY_NAS	Secondary and unspecified malignant neoplasm of lymph nodes	Chapter II Neoplasms	0.667	0.527	0.565	0.672	0.246	0.716	0.125	0.239	0.7	0.704	0.692	0.652	0.662	0.357	0.647	0.473	0.646	0.674	0.621	0.639	0.684	0.624	0.658	0.611	0.565	0.601	0.154	0.508	0.476	0.484	0.249	0.34	0.472	0.68	0.387	0.504	0.507	0.509	0.355	-0.022	-0.135	0.613	0.697	0.662	0.681	0.51	0.635
C3_MALE_GENITAL	malignant neoplasm of male genital organs	Chapter II Neoplasms	0.229	0.172	0.188	0.208	0.044	0.212	0.076	0.056	0.22	0.222	0.202	0.225	0.251	0.135	0.223	0.045	0.217	0.237	0.295	0.219	0.23	0.213	0.273	0.188	0.206	0.15	0.024	0.111	0.08	0.236	0.063	0.201	0.101	0.158	0.298	0.009	0.039	-0.033	0.007	-0.019	-0.1	0.118	0.149	0.121	0.15	0.069	0.284
C3_MEDULLOBLASTOMA	Brain medulloblastoma	Chapter II Neoplasms	0.239	0.269	0.181	0.153	0.283	0.174	0.147	0.116	0.22	0.181	0.163	0.27	0.202	0.205	0.279	0.145	0.279	0.243	0.265	0.275	0.151	0.206	0.266	0.258	0.272	0.255	0.182	0.336	0.16	0.106	0.17	0.109	0.373	0.227	0.161	0.094	0.078	0.081	0.079	0.048	0.09	0.078	0.154	0.112	0.175	0.093	0.194
C3_MELANOMA_SKIN	Malignant melanoma of skin	Chapter II Neoplasms	0.026	0.084	0.013	0.016	0.033	0.013	-0.035	0.081	0.008	0.016	0.017	0.059	0.019	0.067	0.057	-0.026	0.064	0.027	0.1	0.056	0.03	0.061	0.085	0.039	0.065	0.005	-0.089	0.037	-0.015	0.02	0.054	0.047	0.084	-0.014	0.107	0.024	0.072	-0.001	-0.098	-0.003	0.066	-0.108	-0.046	-0.086	-0.033	0.081	-0.012
C3_MESTOTHEL_SOFTTISSUE	Malignant neoplasm of mesothelium and soft tissue	Chapter II Neoplasms	0.385	0.369	0.329	0.363	0.245	0.383	0.124	0.17	0.387	0.383	0.373	0.399	0.354	0.276	0.397	0.294	0.401	0.387	0.404	0.395	0.357	0.381	0.414	0.397	0.42	0.397	0.134	0.399	0.325	0.278	0.317	0.29	0.403	0.385	0.245	0.254	0.247	0.263	0.112	-0.017	0.124	0.243	0.319	0.287	0.327	0.267	0.32
C3_MGUS_EXALLC	Monoclonal gammopathy of undetermined significance (MGUS), excluding all cancers (controls excluding all cancers)	Chapter II Neoplasms	0.569	0.495	0.457	0.509	0.315	0.487	0.269	0.185	0.559	0.499	0.513	0.565	0.558	0.345	0.565	0.402	0.567	0.566	0.601	0.559	0.511	0.519	0.574	0.526	0.565	0.525	0.26	0.496	0.45	0.399	0.194	0.288	0.459	0.546	0.34	0.245	0.245	0.294	0.18	-0.06	-0.018	0.321	0.465	0.386	0.468	0.253	0.554
C3_MULT_MYELOMA	Multiple myeloma	Chapter II Neoplasms	0.371	0.375	0.287	0.283	0.216	0.328	0.179	0.085	0.357	0.326	0.286	0.399	0.347	0.252	0.393	0.187	0.398	0.37	0.409	0.387	0.286	0.322	0.386	0.357	0.377	0.346	0.142	0.37	0.216	0.21	0.187	0.128	0.4	0.351	0.175	0.141	0.141	0.104	0.088	-0.115	0.045	0.169	0.278	0.205	0.3	0.141	0.332
C3_MYELODYSP_SYNDR	Myelodysplastic syndrome	Chapter II Neoplasms	0.461	0.435	0.345	0.381	0.386	0.338	0.391	0.165	0.428	0.353	0.39	0.481	0.432	0.353	0.48	0.303	0.482	0.453	0.502	0.474	0.379	0.437	0.471	0.434	0.484	0.456	0.353	0.466	0.355	0.187	0.186	0.257	0.446	0.432	0.338	0.261	0.258	0.274	0.029	-0.041	0.039	0.09	0.288	0.17	0.316	0.275	0.404
C3_NONHODGKIN	Non-Hodgkin lymphoma, all	Chapter II Neoplasms	0.525	0.502	0.422	0.438	0.326	0.427	0.313	0.182	0.497	0.435	0.446	0.563	0.504	0.353	0.557	0.359	0.562	0.529	0.571	0.554	0.442	0.488	0.536	0.506	0.557	0.501	0.278	0.51	0.411	0.265	0.198	0.251	0.481	0.493	0.355	0.24	0.229	0.261	0.057	-0.069	-0.012	0.173	0.363	0.248	0.39	0.25	0.475
C3_NSCLC_SQUAM	Non-small cell lung cancer, squamous	Chapter II Neoplasms	0.829	0.639	0.689	0.78	0.301	0.858	0.166	0.274	0.852	0.859	0.799	0.804	0.811	0.418	0.804	0.546	0.798	0.836	0.808	0.804	0.8	0.783	0.846	0.814	0.773	0.754	0.18	0.692	0.615	0.54	0.33	0.392	0.646	0.841	0.421	0.577	0.555	0.505	0.423	-0.047	-0.02	0.678	0.82	0.779	0.819	0.556	0.78
C3_OESOPHAGUS	Malignant neoplasm of oesophagus	Chapter II Neoplasms	0.604	0.634	0.43	0.515	0.472	0.536	0.244	0.24	0.581	0.531	0.526	0.668	0.541	0.437	0.667	0.356	0.675	0.617	0.665	0.658	0.51	0.575	0.657	0.585	0.63	0.638	0.258	0.653	0.435	0.338	0.323	0.264	0.72	0.6	0.322	0.553	0.606	0.575	0.219	0.049	0.087	0.348	0.521	0.441	0.54	0.617	0.459
C3_ORALCAVITY	Malignant neoplasm of oral cavity	Chapter II Neoplasms	0.201	0.203	0.136	0.176	0.191	0.165	0.184	0.115	0.183	0.169	0.19	0.203	0.187	0.136	0.204	0.107	0.207	0.198	0.216	0.203	0.177	0.2	0.216	0.188	0.197	0.227	0.156	0.181	0.128	0.102	0.076	0.118	0.201	0.174	0.124	0.234	0.287	0.293	0.073	0.066	-0.037	0.082	0.152	0.115	0.168	0.296	0.156
C3_OTHER_SKIN	Other malignant neoplasms of skin (=non-melanoma skin cancer)	Chapter II Neoplasms	0.302	0.338	0.219	0.236	0.16	0.264	0.055	0.149	0.278	0.268	0.247	0.349	0.281	0.234	0.349	0.128	0.354	0.31	0.435	0.34	0.25	0.279	0.398	0.28	0.341	0.251	0.012	0.267	0.152	0.217	0.15	0.155	0.322	0.238	0.33	0.163	0.221	0.109	-0.043	-0.036	0.005	0.05	0.166	0.1	0.169	0.232	0.249
C3_OVARY	Malignant neoplasm of ovary	Chapter II Neoplasms	0.144	0.118	0.139	0.109	0.007	0.168	-0.025	0.065	0.158	0.168	0.112	0.16	0.15	0.028	0.154	0.108	0.15	0.15	0.152	0.155	0.126	0.126	0.152	0.148	0.14	0.09	-0.011	0.125	0.091	0.09	0.082	0.075	0.143	0.135	0.101	0.026	0.002	-0.016	0.036	-0.042	-0.057	0.094	0.109	0.099	0.119	0.006	0.127
C3_PANCREAS	Malignant neoplasm of pancreas	Chapter II Neoplasms	0.515	0.515	0.42	0.485	0.36	0.523	0.167	0.226	0.518	0.512	0.498	0.564	0.493	0.373	0.563	0.353	0.574	0.528	0.534	0.555	0.488	0.507	0.546	0.503	0.514	0.522	0.177	0.493	0.41	0.333	0.273	0.261	0.522	0.5	0.336	0.427	0.454	0.491	0.151	0.025	-0.007	0.345	0.468	0.396	0.476	0.468	0.433
C3_PROSTATE	Malignant neoplasm of prostate	Chapter II Neoplasms	0.198	0.146	0.158	0.173	0.045	0.18	0.08	0.033	0.192	0.193	0.163	0.196	0.217	0.119	0.193	0.03	0.185	0.208	0.27	0.189	0.188	0.179	0.246	0.155	0.17	0.123	0.026	0.083	0.048	0.213	0.056	0.198	0.071	0.129	0.296	-0.018	0.016	-0.064	-0.014	-0.023	-0.096	0.085	0.112	0.091	0.115	0.044	0.262
C3_RECTOSIGMOID_JUNCTION	Malignant neoplasm of rectosigmoid junction	Chapter II Neoplasms	0.414	0.426	0.336	0.333	0.328	0.402	0.162	0.173	0.409	0.392	0.345	0.465	0.369	0.323	0.46	0.265	0.466	0.421	0.43	0.454	0.335	0.383	0.44	0.424	0.429	0.442	0.16	0.484	0.319	0.282	0.267	0.191	0.546	0.405	0.179	0.285	0.315	0.295	0.182	0.058	0.076	0.293	0.365	0.338	0.379	0.318	0.345
C3_RECTUM	Malignant neoplasm of rectum	Chapter II Neoplasms	0.361	0.44	0.232	0.274	0.328	0.319	0.118	0.117	0.35	0.312	0.291	0.45	0.322	0.314	0.451	0.192	0.459	0.387	0.457	0.44	0.286	0.339	0.427	0.343	0.39	0.378	0.128	0.418	0.227	0.165	0.161	0.127	0.505	0.346	0.214	0.368	0.419	0.303	0.081	0.016	-0.005	0.168	0.299	0.232	0.315	0.421	0.268
C3_RESPIRATORY_INTRATHORACIC	Malignant neoplasm of respiratory system and intrathoracic organs	Chapter II Neoplasms	0.833	0.651	0.676	0.777	0.32	0.854	0.174	0.268	0.855	0.855	0.8	0.817	0.809	0.426	0.817	0.551	0.812	0.844	0.811	0.817	0.796	0.781	0.848	0.809	0.773	0.765	0.195	0.701	0.608	0.532	0.337	0.386	0.667	0.849	0.419	0.605	0.588	0.539	0.42	-0.042	-0.017	0.676	0.823	0.78	0.831	0.59	0.766
C3_SECONDARY_NAS	Secondary malignant neoplasm of other and unspecified sites	Chapter II Neoplasms	0.825	0.718	0.683	0.758	0.384	0.841	0.187	0.279	0.846	0.837	0.777	0.847	0.796	0.441	0.843	0.58	0.843	0.844	0.821	0.839	0.772	0.783	0.849	0.81	0.799	0.786	0.203	0.738	0.611	0.572	0.345	0.391	0.717	0.833	0.41	0.556	0.562	0.558	0.379	-0.038	-0.013	0.666	0.81	0.756	0.81	0.567	0.752
C3_SECONDARY_RESPIRATORY_DIGESTIVE	Secondary malignant neoplasm of respiratory and digestive organs	Chapter II Neoplasms	0.836	0.691	0.718	0.806	0.338	0.87	0.18	0.296	0.861	0.867	0.824	0.839	0.831	0.441	0.835	0.593	0.835	0.844	0.809	0.829	0.823	0.813	0.841	0.814	0.789	0.771	0.196	0.7	0.649	0.569	0.325	0.408	0.654	0.831	0.449	0.534	0.528	0.543	0.375	-0.028	-0.078	0.671	0.819	0.742	0.823	0.53	0.775
C3_SKIN	Malignant neoplasm of skin	Chapter II Neoplasms	0.273	0.309	0.2	0.219	0.14	0.245	0.034	0.145	0.252	0.249	0.228	0.32	0.256	0.22	0.321	0.11	0.324	0.282	0.406	0.31	0.233	0.261	0.37	0.252	0.31	0.223	-0.014	0.233	0.126	0.201	0.138	0.143	0.288	0.208	0.323	0.147	0.208	0.093	-0.045	-0.028	0.004	0.038	0.148	0.083	0.151	0.22	0.225
C3_SQUOMOUS_CELL_CARCINOMA_SKIN	Squamous cell neoplasms and carcinomas of the skin	Chapter II Neoplasms	0.306	0.337	0.223	0.241	0.161	0.268	0.054	0.147	0.282	0.273	0.253	0.353	0.286	0.237	0.355	0.133	0.359	0.314	0.439	0.345	0.256	0.286	0.403	0.284	0.342	0.254	0.011	0.27	0.155	0.22	0.15	0.155	0.325	0.243	0.333	0.16	0.22	0.106	-0.029	-0.028	0.011	0.058	0.174	0.108	0.178	0.232	0.254
C3_STOMACH	Malignant neoplasm of stomach	Chapter II Neoplasms	0.555	0.541	0.421	0.443	0.501	0.438	0.331	0.171	0.527	0.447	0.447	0.588	0.497	0.392	0.592	0.369	0.594	0.552	0.581	0.588	0.43	0.515	0.572	0.562	0.596	0.576	0.343	0.646	0.437	0.321	0.351	0.274	0.692	0.555	0.295	0.34	0.322	0.341	0.223	0.042	0.201	0.293	0.439	0.369	0.465	0.342	0.461
C3_TONSIL_BASETONGUE_EXALLC	Malignant cancer of tonsil and base of tongue, excluding all cancers (controls excluding all cancers)	Chapter II Neoplasms	0.366	0.388	0.25	0.255	0.396	0.294	0.195	0.143	0.345	0.288	0.269	0.41	0.303	0.308	0.411	0.241	0.417	0.369	0.379	0.41	0.251	0.339	0.387	0.385	0.4	0.406	0.223	0.485	0.284	0.191	0.257	0.179	0.554	0.372	0.134	0.31	0.331	0.303	0.179	0.055	0.149	0.196	0.299	0.258	0.318	0.335	0.266
C3_URINARY_TRACT	Malignant neoplasm of urinary organs	Chapter II Neoplasms	0.629	0.623	0.464	0.486	0.47	0.567	0.222	0.239	0.606	0.571	0.511	0.699	0.571	0.41	0.703	0.415	0.703	0.636	0.678	0.693	0.504	0.585	0.685	0.64	0.66	0.614	0.205	0.688	0.458	0.341	0.303	0.24	0.737	0.614	0.345	0.473	0.527	0.485	0.261	0.086	0.113	0.384	0.559	0.473	0.569	0.526	0.512
CARDIAC_ARRHYTM	Cardiac arrhythmias	Chapter IX Diseases of the circulatory system	0.744	0.698	0.533	0.633	0.498	0.637	0.346	0.232	0.721	0.64	0.65	0.792	0.698	0.483	0.792	0.408	0.797	0.764	0.838	0.785	0.646	0.689	0.815	0.686	0.737	0.736	0.325	0.684	0.499	0.432	0.301	0.341	0.719	0.705	0.477	0.506	0.555	0.52	0.208	0.017	0.013	0.398	0.597	0.498	0.613	0.571	0.655
CD2_BENIGN_ASCENDING_COLON	Benign neoplasm: Ascending colon	Chapter II Neoplasms	0.673	0.663	0.506	0.539	0.431	0.655	0.147	0.28	0.659	0.648	0.564	0.736	0.609	0.453	0.738	0.428	0.739	0.683	0.723	0.73	0.557	0.638	0.739	0.683	0.697	0.648	0.149	0.716	0.481	0.394	0.348	0.279	0.782	0.658	0.357	0.594	0.628	0.509	0.279	0.058	0.101	0.483	0.636	0.58	0.635	0.623	0.539
CD2_BENIGN_BREAST	Benign neoplasm of breast	Chapter II Neoplasms	0.06	0.073	0.072	0.068	0.152	0.031	0.14	0.019	0.06	0.044	0.054	0.047	0.053	0.073	0.051	0.044	0.044	0.055	0.043	0.045	0.055	0.079	0.06	0.071	0.077	0.091	0.119	0.115	0.058	0.04	0.067	0.036	0.079	0.101	0.004	0.033	0.032	0.072	0.075	0.059	0.129	0.102	0.08	0.101	0.058	0.035	0.097
CD2_BENIGN_CAECUM	Benign neoplasm: Caecum	Chapter II Neoplasms	0.636	0.656	0.466	0.517	0.442	0.607	0.167	0.299	0.612	0.596	0.544	0.704	0.574	0.45	0.704	0.38	0.711	0.645	0.696	0.694	0.531	0.603	0.702	0.631	0.655	0.628	0.163	0.667	0.435	0.373	0.339	0.263	0.75	0.611	0.379	0.596	0.666	0.559	0.226	0.073	0.066	0.384	0.562	0.48	0.574	0.667	0.485
CD2_BENIGN_COLON	Benign neoplasm: Colon	Chapter II Neoplasms	0.701	0.688	0.526	0.572	0.482	0.682	0.165	0.304	0.686	0.674	0.6	0.759	0.635	0.473	0.765	0.436	0.767	0.71	0.749	0.756	0.586	0.657	0.768	0.709	0.719	0.687	0.179	0.753	0.509	0.419	0.369	0.293	0.827	0.694	0.37	0.617	0.678	0.559	0.319	0.08	0.104	0.504	0.657	0.606	0.658	0.672	0.562
CD2_BENIGN_COLON_NOS	Benign neoplasm: Colon, unspecified	Chapter II Neoplasms	0.511	0.5	0.409	0.45	0.337	0.486	0.151	0.264	0.497	0.483	0.471	0.556	0.472	0.381	0.554	0.346	0.561	0.513	0.542	0.548	0.462	0.5	0.545	0.521	0.528	0.492	0.151	0.541	0.399	0.292	0.218	0.266	0.589	0.504	0.322	0.437	0.475	0.405	0.236	0.085	0.056	0.313	0.454	0.383	0.464	0.477	0.403
CD2_BENIGN_COLORECANI	Benign neoplasm of colon, rectum, anus and anal canal	Chapter II Neoplasms	0.714	0.698	0.538	0.588	0.48	0.695	0.176	0.316	0.699	0.688	0.619	0.769	0.649	0.474	0.774	0.449	0.776	0.722	0.76	0.765	0.604	0.673	0.78	0.722	0.731	0.7	0.187	0.756	0.52	0.426	0.365	0.301	0.818	0.703	0.374	0.628	0.689	0.572	0.324	0.083	0.095	0.505	0.667	0.61	0.668	0.686	0.574
CD2_BENIGN_DESCENDING_COLON	Benign neoplasm: Descending colon	Chapter II Neoplasms	0.606	0.636	0.447	0.487	0.489	0.569	0.175	0.271	0.585	0.565	0.519	0.664	0.536	0.435	0.667	0.366	0.672	0.611	0.65	0.66	0.494	0.575	0.663	0.614	0.64	0.623	0.194	0.694	0.457	0.343	0.353	0.262	0.781	0.601	0.311	0.604	0.669	0.565	0.257	0.106	0.135	0.432	0.559	0.519	0.566	0.668	0.454
CD2_BENIGN_ENDOCRINE_OTH	Benign neoplasm of other and unspecified endocrine glands	Chapter II Neoplasms	0.578	0.467	0.529	0.542	0.239	0.597	0.093	0.204	0.589	0.597	0.545	0.568	0.561	0.285	0.568	0.429	0.566	0.571	0.551	0.565	0.533	0.549	0.575	0.592	0.562	0.53	0.132	0.569	0.453	0.424	0.294	0.302	0.491	0.588	0.276	0.265	0.245	0.295	0.29	0.011	0.018	0.483	0.567	0.522	0.562	0.248	0.541
CD2_BENIGN_HEAMANGIOMA_LYMPHANGIOMA	Haemangioma and lymphangioma, any site	Chapter II Neoplasms	0.278	0.219	0.261	0.278	0.141	0.269	0.115	0.158	0.269	0.272	0.275	0.279	0.282	0.206	0.284	0.219	0.288	0.275	0.286	0.275	0.269	0.27	0.271	0.278	0.282	0.275	0.116	0.247	0.246	0.212	0.118	0.193	0.24	0.251	0.185	0.124	0.131	0.152	0.099	0.024	-0.06	0.13	0.211	0.151	0.22	0.145	0.276
CD2_BENIGN_HEMANGIOMA	Haemangioma, any site	Chapter II Neoplasms	0.228	0.164	0.212	0.226	0.085	0.214	0.134	0.145	0.219	0.216	0.216	0.227	0.23	0.143	0.227	0.184	0.234	0.222	0.23	0.222	0.223	0.218	0.221	0.227	0.228	0.211	0.122	0.207	0.219	0.154	0.097	0.155	0.194	0.203	0.153	0.11	0.103	0.124	0.087	0.03	-0.068	0.1	0.174	0.113	0.185	0.115	0.215
CD2_BENIGN_LEIOMYOMA_UTERI	Leiomyoma of uterus	Chapter II Neoplasms	0.1	0.054	0.097	0.065	0.226	0.036	0.216	0.022	0.07	0.045	0.052	0.054	0.077	0.043	0.059	0.088	0.054	0.073	0.008	0.057	0.041	0.096	0.035	0.124	0.123	0.159	0.208	0.192	0.15	0.113	0.027	0.078	0.187	0.124	-0.152	0.062	0.052	0.08	0.234	0.141	0.153	0.167	0.117	0.16	0.116	0.051	0.128
CD2_BENIGN_LIPO_INTRATHO	Benign lipomatous neoplasm of of intra-abdominal organs	Chapter II Neoplasms	0.368	0.364	0.325	0.332	0.236	0.387	0.016	0.221	0.37	0.384	0.34	0.398	0.326	0.249	0.394	0.3	0.396	0.367	0.35	0.392	0.324	0.367	0.386	0.402	0.402	0.381	0.069	0.433	0.332	0.269	0.299	0.19	0.479	0.383	0.143	0.302	0.295	0.3	0.259	0.075	0.103	0.368	0.394	0.39	0.391	0.292	0.285
CD2_BENIGN_LIPOMATOUS	Benign lipomatous neoplasm	Chapter II Neoplasms	0.206	0.327	0.133	0.074	0.329	0.125	0.112	0.132	0.166	0.128	0.086	0.283	0.127	0.168	0.284	0.118	0.292	0.214	0.287	0.284	0.071	0.182	0.277	0.251	0.317	0.265	0.113	0.405	0.152	0.1	0.181	0.032	0.508	0.2	0.026	0.196	0.28	0.197	0.131	0.163	0.217	0.038	0.127	0.102	0.14	0.279	0.086
CD2_BENIGN_LIPO_NOS	Benign lipomatous neoplasm of other sites/unspecified	Chapter II Neoplasms	0.255	0.233	0.246	0.226	0.167	0.25	0.067	0.116	0.256	0.252	0.229	0.259	0.24	0.177	0.262	0.23	0.263	0.248	0.239	0.258	0.221	0.257	0.262	0.285	0.276	0.242	0.083	0.299	0.202	0.211	0.178	0.166	0.283	0.25	0.116	0.144	0.144	0.13	0.205	0.054	0.032	0.245	0.276	0.256	0.271	0.136	0.236
CD2_BENIGN_LIPO_SKIN_HEADFACENECK	Benign lipomatous neoplasm of skin and subcutaneous tissue of head, face and neck	Chapter II Neoplasms	0.199	0.262	0.142	0.078	0.32	0.132	0.154	0.133	0.169	0.124	0.086	0.252	0.142	0.158	0.256	0.123	0.26	0.201	0.217	0.254	0.077	0.176	0.227	0.239	0.261	0.262	0.16	0.37	0.158	0.088	0.185	0.024	0.46	0.208	0.026	0.16	0.17	0.148	0.115	0.103	0.16	0.085	0.145	0.128	0.153	0.174	0.119
CD2_BENIGN_LIPO_SKIN_LIMBS	Benign lipomatous neoplasm of skin and subcutaneous tissue of limbs	Chapter II Neoplasms	-0.044	-0.087	0.008	0.001	-0.078	-0.015	-0.021	0.053	-0.037	-0.014	-0.004	-0.087	-0.025	-0.093	-0.089	0.008	-0.086	-0.055	-0.077	-0.081	-0.001	-0.028	-0.066	-0.022	-0.04	-0.042	-0.005	-0.046	0.004	0.005	0	-0.002	-0.096	-0.043	-0.028	-0.069	-0.099	-0.045	-0.005	0.003	-0.001	0	-0.048	-0.028	-0.042	-0.096	-0.024
CD2_BENIGN_LIPO_SKIN_TRUNK	Benign lipomatous neoplasm of skin and subcutaneous tissue of trunk	Chapter II Neoplasms	-0.051	-0.027	-0.002	-0.048	-0.006	-0.01	-0.129	0.063	-0.048	-0.02	-0.051	-0.051	-0.069	-0.018	-0.05	-0.011	-0.051	-0.056	-0.074	-0.047	-0.058	-0.061	-0.047	-0.018	-0.031	-0.027	-0.09	0.013	0.002	0.05	0.048	-0.056	0.061	-0.039	-0.121	0.004	0.046	0.001	0.093	0.094	0.049	0.065	0.001	0.053	-0.022	0.022	-0.055
CD2_BENIGN_LIPO_SPERMATIC	Benign lipomatous neoplasm of spermatic cord	Chapter II Neoplasms	-0.219	-0.221	-0.193	-0.183	-0.181	-0.216	-0.041	-0.079	-0.2	-0.21	-0.19	-0.188	-0.215	-0.147	-0.188	-0.202	-0.19	-0.193	-0.148	-0.175	-0.166	-0.193	-0.166	-0.214	-0.177	-0.256	-0.065	-0.198	-0.214	-0.142	-0.087	-0.092	-0.201	-0.213	-0.033	-0.179	-0.184	-0.217	-0.093	0.026	0.047	-0.207	-0.223	-0.203	-0.229	-0.182	-0.186
CD2_BENIGN_MELANOCYTIC	Melanocytic naevi	Chapter II Neoplasms	-0.201	-0.177	-0.179	-0.234	-0.127	-0.195	-0.137	0.011	-0.234	-0.192	-0.228	-0.217	-0.199	-0.084	-0.213	-0.137	-0.214	-0.216	-0.203	-0.213	-0.226	-0.181	-0.199	-0.163	-0.174	-0.202	-0.134	-0.164	-0.117	-0.132	-0.033	-0.112	-0.147	-0.238	-0.096	-0.12	-0.1	-0.187	-0.069	0.075	0.051	-0.181	-0.217	-0.204	-0.227	-0.098	-0.21
CD2_BENIGN_MELANOCYTIC_FACE	Melanocytic naevi of other and unspecified parts of face	Chapter II Neoplasms	-0.078	-0.108	-0.036	-0.088	-0.112	-0.048	-0.143	0.031	-0.08	-0.045	-0.083	-0.077	-0.074	-0.077	-0.076	-0.021	-0.071	-0.08	-0.094	-0.071	-0.075	-0.077	-0.073	-0.039	-0.074	-0.107	-0.114	-0.067	-0.06	-0.009	0.074	-0.061	-0.052	-0.103	-0.01	-0.103	-0.094	-0.122	0.06	0.1	-0.034	0.026	-0.035	-0.018	-0.048	-0.093	-0.08
CD2_BENIGN_MELANOCYTIC_LOWERLIMB	Melanocytic naevi of lower limb, including hip	Chapter II Neoplasms	-0.244	-0.267	-0.171	-0.19	-0.255	-0.206	-0.087	-0.112	-0.234	-0.203	-0.199	-0.287	-0.203	-0.21	-0.288	-0.174	-0.295	-0.245	-0.258	-0.28	-0.18	-0.197	-0.261	-0.235	-0.248	-0.261	-0.113	-0.301	-0.186	-0.104	-0.095	-0.011	-0.392	-0.255	-0.081	-0.218	-0.235	-0.227	-0.091	-0.05	-0.064	-0.175	-0.231	-0.203	-0.236	-0.222	-0.175
CD2_BENIGN_MELANOCYTIC_TRUNK	Melanocytic naevi of trunk	Chapter II Neoplasms	-0.03	0.092	-0.094	-0.122	0.15	-0.104	0.083	-0.041	-0.073	-0.106	-0.106	0.014	-0.074	0.089	0.012	-0.053	0.015	-0.033	0.027	0.011	-0.118	-0.023	0.004	-0.01	0.056	0.02	0.033	0.098	-0.012	-0.128	0.046	-0.041	0.144	-0.049	-0.067	0.049	0.087	0.011	-0.119	0.008	0.193	-0.193	-0.108	-0.14	-0.092	0.093	-0.107
CD2_BENIGN_MENINGES	Benign neoplasm of meninges	Chapter II Neoplasms	0.214	0.119	0.21	0.244	-0.041	0.257	-0.004	0.116	0.226	0.256	0.244	0.176	0.24	0.074	0.17	0.163	0.168	0.205	0.191	0.169	0.243	0.229	0.2	0.21	0.184	0.172	0.001	0.099	0.17	0.189	0.139	0.157	0.037	0.198	0.163	0.071	0.044	0.09	0.043	-0.072	-0.061	0.189	0.195	0.176	0.201	0.05	0.22
CD2_BENIGN_MENINGES_CEREBRAL	Benign neoplasm: Cerebral meninges	Chapter II Neoplasms	0.129	0.02	0.15	0.177	-0.065	0.16	0.055	0.062	0.147	0.164	0.165	0.086	0.17	-0.014	0.081	0.087	0.083	0.131	0.093	0.085	0.178	0.142	0.107	0.113	0.089	0.09	0.058	0.021	0.091	0.119	0.05	0.131	-0.062	0.123	0.135	0.012	-0.034	0.037	0.041	-0.074	-0.079	0.156	0.131	0.138	0.13	-0.027	0.176
CD2_BENIGN_OTHERDIGESTIVE	Benign neoplasm of other and ill-defined parts of digestive system	Chapter II Neoplasms	0.583	0.526	0.465	0.528	0.412	0.54	0.263	0.26	0.572	0.545	0.538	0.591	0.553	0.379	0.589	0.439	0.592	0.576	0.571	0.586	0.525	0.578	0.59	0.593	0.583	0.581	0.262	0.573	0.483	0.366	0.315	0.342	0.564	0.582	0.319	0.425	0.409	0.42	0.275	0.016	0.081	0.387	0.528	0.451	0.539	0.427	0.514
CD2_BENIGN_OTHER_NOS	Benign neoplasm of other and unspecified sites	Chapter II Neoplasms	-0.207	-0.191	-0.158	-0.186	-0.155	-0.18	-0.082	-0.089	-0.2	-0.174	-0.19	-0.194	-0.196	-0.189	-0.197	-0.203	-0.196	-0.201	-0.179	-0.194	-0.175	-0.166	-0.179	-0.182	-0.18	-0.22	-0.08	-0.17	-0.184	-0.127	-0.072	-0.054	-0.168	-0.211	-0.11	-0.149	-0.132	-0.202	-0.043	0.036	0.061	-0.116	-0.175	-0.136	-0.174	-0.14	-0.191
CD2_BENIGN_OVARY	Benign neoplasm of ovary	Chapter II Neoplasms	0.099	0.136	0.13	0.086	0.066	0.121	-0.077	0.059	0.099	0.125	0.087	0.133	0.087	0.056	0.129	0.105	0.131	0.106	0.124	0.126	0.078	0.122	0.127	0.147	0.17	0.109	-0.051	0.169	0.116	0.131	0.106	0.119	0.185	0.095	0.031	0.046	0.065	0.063	0.08	0.061	0.114	0.103	0.101	0.11	0.086	0.064	0.064
CD2_BENIGN_PARATHYROID	Benign neoplasm: Parathyroid gland	Chapter II Neoplasms	0.063	-0.019	0.095	0.111	-0.137	0.112	-0.06	-0.004	0.097	0.115	0.107	0.05	0.095	0.005	0.048	0.069	0.048	0.068	0.051	0.051	0.108	0.07	0.058	0.062	0.038	0.008	-0.042	0.002	0.036	0.056	0.062	0.068	-0.092	0.06	0.166	-0.085	-0.168	-0.054	-0.1	-0.13	-0.086	0.02	0.052	0.018	0.056	-0.163	0.076
CD2_BENIGN_PERIPH_AUTO_NEURO	Benign neoplasm: Peripheral nerves and autonomic nervous system	Chapter II Neoplasms	-0.278	-0.277	-0.229	-0.26	-0.207	-0.253	-0.127	-0.144	-0.277	-0.245	-0.258	-0.285	-0.261	-0.193	-0.282	-0.266	-0.284	-0.279	-0.261	-0.279	-0.253	-0.253	-0.263	-0.259	-0.263	-0.302	-0.136	-0.251	-0.249	-0.181	-0.095	-0.129	-0.243	-0.291	-0.145	-0.194	-0.191	-0.274	-0.064	0.043	0.053	-0.148	-0.245	-0.183	-0.246	-0.199	-0.247
CD2_BENIGN_RECTOSIGMOID_JUNC	Benign neoplasm: Rectosigmoid junction	Chapter II Neoplasms	0.438	0.455	0.308	0.382	0.328	0.432	0.107	0.239	0.423	0.425	0.396	0.476	0.389	0.308	0.471	0.292	0.477	0.442	0.451	0.469	0.382	0.454	0.476	0.454	0.466	0.471	0.12	0.49	0.341	0.263	0.253	0.254	0.519	0.436	0.197	0.484	0.515	0.443	0.215	0.079	0.105	0.325	0.418	0.386	0.427	0.514	0.323
CD2_BENIGN_RECTUM	Benign neoplasm: Rectum	Chapter II Neoplasms	0.543	0.584	0.378	0.413	0.422	0.505	0.143	0.293	0.511	0.497	0.447	0.611	0.475	0.387	0.614	0.318	0.621	0.551	0.612	0.603	0.429	0.504	0.616	0.544	0.568	0.552	0.14	0.602	0.371	0.298	0.285	0.193	0.696	0.52	0.297	0.573	0.671	0.511	0.204	0.091	0.073	0.317	0.474	0.411	0.478	0.671	0.387
CD2_BENIGN_SALIVARY	Benign neoplasm of major salivary glands	Chapter II Neoplasms	0.142	0.111	0.116	0.122	0.12	0.134	0.041	0.073	0.141	0.129	0.121	0.154	0.113	0.09	0.152	0.119	0.152	0.144	0.131	0.154	0.126	0.131	0.154	0.159	0.147	0.155	0.07	0.178	0.104	0.082	0.136	0.068	0.208	0.159	0.053	0.099	0.096	0.076	0.129	0.068	0.056	0.176	0.164	0.173	0.164	0.102	0.114
CD2_BENIGN_SIGMOID_COLON	Benign neoplasm: Sigmoid colon	Chapter II Neoplasms	0.632	0.657	0.477	0.508	0.469	0.608	0.133	0.314	0.608	0.601	0.536	0.693	0.559	0.423	0.695	0.4	0.701	0.636	0.671	0.686	0.516	0.596	0.692	0.65	0.665	0.645	0.171	0.716	0.47	0.375	0.371	0.264	0.809	0.622	0.31	0.585	0.655	0.544	0.302	0.108	0.13	0.453	0.586	0.54	0.59	0.657	0.473
CD2_BENIGN_SKIN	Other benign neoplasms of skin	Chapter II Neoplasms	0.288	0.277	0.249	0.263	0.195	0.3	0.072	0.209	0.285	0.293	0.267	0.318	0.259	0.199	0.317	0.22	0.322	0.289	0.296	0.317	0.264	0.292	0.318	0.306	0.313	0.279	0.066	0.32	0.214	0.182	0.216	0.128	0.331	0.282	0.181	0.273	0.285	0.266	0.128	0.057	0.065	0.2	0.276	0.236	0.278	0.293	0.22
CD2_BENIGN_SKIN_EYELID	Benign neoplasm: Skin of eyelid, including canthus	Chapter II Neoplasms	0.375	0.384	0.329	0.321	0.343	0.354	0.12	0.256	0.365	0.355	0.339	0.412	0.325	0.24	0.41	0.29	0.418	0.374	0.368	0.411	0.322	0.376	0.403	0.414	0.408	0.403	0.156	0.468	0.304	0.256	0.314	0.212	0.525	0.377	0.193	0.325	0.368	0.369	0.229	0.151	0.141	0.312	0.364	0.35	0.362	0.382	0.274
CD2_BENIGN_TRANSVERSE_COLON	Benign neoplasm: Transverse colon	Chapter II Neoplasms	0.686	0.696	0.529	0.57	0.514	0.66	0.196	0.305	0.671	0.655	0.597	0.748	0.621	0.476	0.751	0.436	0.755	0.695	0.729	0.74	0.58	0.658	0.749	0.697	0.716	0.7	0.206	0.753	0.519	0.414	0.364	0.303	0.828	0.68	0.362	0.597	0.662	0.577	0.317	0.102	0.117	0.493	0.638	0.587	0.643	0.662	0.551
CD2_FOLLICULAR_LYMPHOMA	Follicular lymphoma, hilmo	Chapter II Neoplasms	0.13	0.088	0.128	0.122	0.088	0.085	0.184	0.112	0.117	0.09	0.127	0.12	0.127	0.058	0.11	0.115	0.115	0.123	0.113	0.116	0.125	0.114	0.119	0.119	0.115	0.119	0.184	0.114	0.075	0.087	0.104	0.102	0.094	0.112	0.141	-0.016	0.008	0.048	0.036	0.054	-0.01	0.063	0.069	0.052	0.074	0.036	0.124
CD2_INDEPENDENT_MULTIPLE_SITES_NAS_EXALLC	Malignant neoplasms of independent (primary) multiple sites	Chapter II Neoplasms	0.424	0.447	0.332	0.327	0.271	0.376	0.092	0.173	0.399	0.383	0.335	0.477	0.391	0.266	0.476	0.262	0.479	0.432	0.509	0.466	0.333	0.392	0.489	0.426	0.468	0.384	0.085	0.439	0.298	0.306	0.209	0.163	0.481	0.384	0.27	0.243	0.309	0.235	0.13	0.035	0.064	0.245	0.344	0.287	0.343	0.311	0.353
CD2_INSITU_BREAST	Carcinoma in situ of breast	Chapter II Neoplasms	-0.104	-0.106	-0.061	-0.112	-0.034	-0.089	-0.093	-0.009	-0.107	-0.097	-0.115	-0.119	-0.107	-0.073	-0.112	-0.066	-0.118	-0.11	-0.126	-0.113	-0.12	-0.109	-0.109	-0.088	-0.102	-0.105	-0.066	-0.071	-0.1	-0.027	-0.027	-0.034	-0.07	-0.103	-0.098	-0.07	-0.057	-0.09	0.043	0.067	0.021	-0.021	-0.079	-0.037	-0.082	-0.066	-0.083
CD2_INSITU_BREAST_INTRADUCTAL	Carcinoma in situ of breast, intraductal	Chapter II Neoplasms	0.021	0.026	0.049	-0.001	0.045	0.014	0.008	0.008	0.013	0.013	-0.004	0.017	0.027	0.019	0.023	-0.017	0.022	0.02	0.005	0.02	0.002	0.027	0.014	0.028	0.023	0.012	0.021	0.056	-0.017	0.019	0.006	0.02	0.042	0.025	0.032	0.011	0.029	-0.004	0.085	0.03	0.031	0.033	0.02	0.036	0.013	0.025	0.038
CD2_INSITU_BREAST_NOS	Carcinoma in situ of breast, other/unspecified	Chapter II Neoplasms	-0.043	-0.029	-0.022	-0.036	0.016	-0.016	-0.08	-0.007	-0.03	-0.021	-0.04	-0.022	-0.044	-0.021	-0.014	-0.014	-0.019	-0.031	-0.017	-0.016	-0.039	-0.009	-0.01	-0.017	-0.015	-0.048	-0.068	0.002	-0.069	-0.033	-0.019	0.024	0.008	-0.044	0.007	-0.058	-0.057	-0.07	0.026	0.067	0.014	-0.017	-0.032	-0.021	-0.022	-0.057	-0.03
CD2_INSITU_MELANOMA	Melanoma in situ	Chapter II Neoplasms	0.112	0.125	0.103	0.107	-0.019	0.149	-0.08	0.085	0.114	0.142	0.114	0.148	0.103	0.125	0.145	0.071	0.148	0.124	0.159	0.151	0.122	0.154	0.169	0.146	0.168	0.096	-0.079	0.147	0.073	0.069	0.093	0.123	0.135	0.093	0.16	0.115	0.105	0.043	0	0.022	0.061	0.04	0.08	0.061	0.091	0.118	0.077
CD2_INSITU_SKIN	Carcinoma in situ of skin	Chapter II Neoplasms	0.243	0.205	0.217	0.293	0.057	0.271	0.038	0.165	0.252	0.284	0.29	0.246	0.262	0.157	0.247	0.158	0.25	0.247	0.276	0.241	0.294	0.269	0.274	0.247	0.247	0.204	0.05	0.175	0.175	0.155	0.091	0.185	0.135	0.216	0.293	0.126	0.15	0.143	0.038	-0.014	-0.053	0.135	0.192	0.146	0.203	0.162	0.232
CD2_LEIOMYOMA_ENDOMETRIOSIS	Benign leiomyoma with endometriosis	Chapter II Neoplasms	0.057	0.047	0.074	0.012	0.188	0.017	0.108	0.007	0.043	0.031	0.011	0.037	0.029	0.006	0.041	0.035	0.041	0.04	-0.016	0.044	-0.001	0.055	0.022	0.099	0.073	0.106	0.128	0.174	0.089	0.1	0.066	0.07	0.194	0.088	-0.123	0.02	0.019	0.054	0.252	0.157	0.186	0.186	0.112	0.172	0.096	0.021	0.062
CD2_LYMPHOID_LEUKAEMIA	Lymphoid leukaemia	Chapter II Neoplasms	0.39	0.416	0.307	0.299	0.326	0.288	0.306	0.181	0.359	0.296	0.301	0.425	0.359	0.251	0.42	0.251	0.424	0.383	0.437	0.418	0.293	0.379	0.414	0.401	0.451	0.385	0.287	0.46	0.301	0.158	0.222	0.223	0.435	0.366	0.277	0.178	0.169	0.197	0.063	-0.013	0.148	0.086	0.228	0.144	0.26	0.193	0.323
CD2_MULTIPLE_MYELOMA_PLASMA_CELL	Multiple myeloma and malignant plasma cell neoplasms	Chapter II Neoplasms	0.409	0.38	0.318	0.322	0.193	0.361	0.168	0.087	0.395	0.363	0.324	0.421	0.392	0.239	0.416	0.236	0.418	0.408	0.448	0.409	0.324	0.364	0.423	0.389	0.415	0.372	0.168	0.383	0.275	0.296	0.173	0.202	0.399	0.383	0.233	0.17	0.148	0.117	0.106	-0.076	0.031	0.206	0.311	0.251	0.329	0.148	0.38
CD2_MYELOID_LEUKAEMIA	Myeloid leukaemia	Chapter II Neoplasms	0.437	0.412	0.334	0.342	0.391	0.319	0.363	0.127	0.403	0.327	0.346	0.445	0.402	0.36	0.448	0.296	0.445	0.418	0.453	0.437	0.328	0.404	0.429	0.418	0.45	0.441	0.335	0.468	0.349	0.2	0.229	0.236	0.467	0.423	0.268	0.256	0.226	0.237	0.097	-0.014	0.105	0.132	0.295	0.199	0.322	0.239	0.392
CD2_NONFOLLICULAR_LYMPHOMA	Non-follicular lymphoma	Chapter II Neoplasms	0.417	0.434	0.333	0.316	0.304	0.32	0.278	0.114	0.392	0.326	0.324	0.467	0.393	0.284	0.458	0.284	0.464	0.422	0.481	0.458	0.318	0.378	0.438	0.405	0.462	0.397	0.257	0.449	0.346	0.199	0.192	0.205	0.431	0.386	0.292	0.164	0.156	0.175	0.004	-0.067	0.05	0.086	0.247	0.156	0.276	0.17	0.365
CD2_NONHODGKIN_NAS	Other and unspecified types of non-Hodgkin lymphoma, hilmo	Chapter II Neoplasms	0.537	0.532	0.415	0.439	0.343	0.454	0.302	0.183	0.513	0.461	0.452	0.586	0.508	0.352	0.58	0.363	0.585	0.544	0.579	0.576	0.444	0.502	0.553	0.529	0.564	0.513	0.268	0.543	0.407	0.285	0.189	0.255	0.542	0.512	0.33	0.3	0.299	0.308	0.12	-0.034	-0.002	0.232	0.405	0.307	0.428	0.326	0.468
CD2_PRIMARY_LYMPHOID_HEMATOPOIETIC	Primary_lymphoid and hematopoietic malignant neoplasms	Chapter II Neoplasms	0.609	0.598	0.479	0.488	0.392	0.478	0.373	0.181	0.564	0.488	0.493	0.641	0.578	0.391	0.635	0.383	0.639	0.603	0.668	0.629	0.486	0.567	0.622	0.584	0.65	0.59	0.326	0.597	0.461	0.327	0.247	0.282	0.567	0.561	0.359	0.268	0.259	0.285	0.084	-0.088	0.032	0.18	0.405	0.265	0.447	0.285	0.534
C_DIFFICILE_ENTEROCOLITIS	Enterocolitis due to Clostridium difficile	Chapter I Certain infectious and parasitic diseases	0.689	0.577	0.592	0.666	0.342	0.635	0.29	0.215	0.682	0.651	0.673	0.658	0.677	0.414	0.647	0.473	0.648	0.679	0.67	0.647	0.654	0.666	0.662	0.654	0.662	0.686	0.301	0.576	0.597	0.442	0.31	0.415	0.504	0.682	0.376	0.432	0.386	0.472	0.221	-0.114	0.006	0.402	0.576	0.474	0.601	0.403	0.639
CHIRHEP_NAS	Cirrhosis of liver, NAS	Chapter XI Diseases of the digestive system	0.643	0.603	0.538	0.628	0.483	0.579	0.378	0.264	0.632	0.59	0.636	0.637	0.618	0.422	0.633	0.455	0.638	0.637	0.624	0.626	0.606	0.648	0.634	0.624	0.641	0.69	0.385	0.596	0.534	0.374	0.33	0.36	0.56	0.642	0.383	0.479	0.479	0.616	0.195	0.009	0.06	0.377	0.544	0.441	0.563	0.503	0.55
CHONDRO_OTH	Other chondrocalcinosis	Chapter XIII Diseases of the musculoskeletal system and connective tissue	0.426	0.428	0.336	0.384	0.318	0.389	0.225	0.168	0.418	0.398	0.387	0.45	0.387	0.322	0.446	0.316	0.445	0.426	0.442	0.441	0.379	0.425	0.444	0.424	0.462	0.458	0.207	0.443	0.369	0.267	0.274	0.278	0.46	0.428	0.227	0.303	0.311	0.324	0.13	-0.019	0.11	0.272	0.37	0.328	0.385	0.323	0.347
CHRONLARGE	Crohn's disease of large intestine	Chapter XI Diseases of the digestive system	0.517	0.408	0.436	0.522	0.274	0.479	0.295	0.142	0.508	0.488	0.509	0.473	0.506	0.356	0.471	0.383	0.463	0.501	0.49	0.467	0.498	0.537	0.491	0.506	0.526	0.54	0.283	0.441	0.497	0.328	0.259	0.41	0.354	0.514	0.24	0.302	0.254	0.339	0.191	-0.079	0.084	0.308	0.43	0.357	0.446	0.267	0.495
CHRONNAS	Crohn's disease NAS	Chapter XI Diseases of the digestive system	0.643	0.517	0.545	0.618	0.333	0.612	0.265	0.166	0.642	0.618	0.617	0.609	0.619	0.41	0.606	0.475	0.602	0.631	0.601	0.601	0.601	0.637	0.618	0.634	0.639	0.628	0.268	0.605	0.549	0.439	0.284	0.365	0.515	0.656	0.279	0.378	0.346	0.375	0.346	-0.023	0.098	0.507	0.599	0.562	0.609	0.353	0.617
CIRRHOSIS_BROAD	Cirrhosis, broad definition used in the article https://doi.org/10.1101/594523	Chapter XI Diseases of the digestive system	0.701	0.647	0.537	0.671	0.471	0.629	0.364	0.289	0.679	0.628	0.689	0.705	0.654	0.449	0.694	0.459	0.704	0.7	0.677	0.693	0.662	0.694	0.687	0.652	0.675	0.771	0.383	0.631	0.569	0.377	0.307	0.375	0.619	0.7	0.338	0.653	0.665	0.756	0.229	0.022	0.022	0.421	0.608	0.509	0.634	0.685	0.564
COLITCOLLAG	Collagenous colitis	Chapter XI Diseases of the digestive system	0.155	0.071	0.139	0.247	-0.114	0.206	0.041	0.07	0.176	0.212	0.24	0.095	0.205	0.071	0.089	0.088	0.079	0.145	0.152	0.087	0.248	0.184	0.14	0.105	0.107	0.099	-0.019	-0.057	0.126	0.163	0.051	0.161	-0.131	0.125	0.215	0.061	0.024	0.05	-0.055	-0.184	-0.141	0.101	0.118	0.092	0.115	0.038	0.214
COLITENTER	Pseudomembranous colitis	Chapter XI Diseases of the digestive system	0.155	0.071	0.139	0.247	-0.114	0.206	0.041	0.07	0.176	0.212	0.24	0.095	0.205	0.071	0.089	0.088	0.079	0.145	0.152	0.087	0.248	0.184	0.14	0.105	0.107	0.099	-0.019	-0.057	0.126	0.163	0.051	0.161	-0.131	0.125	0.215	0.061	0.024	0.05	-0.055	-0.184	-0.141	0.101	0.118	0.092	0.115	0.038	0.214
COLITNONINFNAS	Noninfectious colitis NAS	Chapter XI Diseases of the digestive system	0.793	0.619	0.729	0.78	0.296	0.85	0.161	0.249	0.833	0.849	0.793	0.739	0.799	0.382	0.736	0.601	0.735	0.787	0.72	0.731	0.78	0.742	0.76	0.779	0.723	0.734	0.188	0.648	0.627	0.571	0.324	0.377	0.567	0.812	0.36	0.413	0.374	0.436	0.39	-0.124	-0.053	0.698	0.784	0.746	0.783	0.375	0.797
COLITTOX	Toxic colitis	Chapter XI Diseases of the digestive system	0.454	0.401	0.38	0.414	0.288	0.436	0.202	0.158	0.456	0.435	0.433	0.463	0.435	0.317	0.459	0.315	0.465	0.456	0.458	0.457	0.417	0.434	0.469	0.447	0.442	0.453	0.208	0.417	0.369	0.249	0.284	0.293	0.389	0.442	0.307	0.312	0.327	0.359	0.144	-0.006	0.024	0.284	0.382	0.331	0.391	0.341	0.397
COPD_ASTHMA_PNEUMONIA_SEPSIS	COPD/asthma related pneumonia or pneumonia derived septicaemia	Chapter X Diseases of the respiratory system	0.943	0.784	0.74	0.837	0.46	0.873	0.311	0.26	0.944	0.883	0.858	0.932	0.909	0.487	0.93	0.595	0.928	0.953	0.942	0.935	0.857	0.872	0.956	0.906	0.901	0.886	0.331	0.829	0.706	0.562	0.349	0.42	0.771	0.934	0.454	0.573	0.557	0.568	0.407	-0.059	0.006	0.645	0.862	0.764	0.886	0.564	0.86
COPD_EARLY	Early onset COPD	Chapter X Diseases of the respiratory system	0.602	0.497	0.474	0.554	0.327	0.597	0.179	0.186	0.624	0.588	0.574	0.61	0.547	0.29	0.607	0.445	0.603	0.616	0.547	0.614	0.551	0.548	0.579	0.592	0.561	0.621	0.234	0.592	0.521	0.352	0.25	0.243	0.595	0.679	0.134	0.555	0.538	0.555	0.45	0.009	0.083	0.566	0.651	0.662	0.655	0.533	0.514
COPD_HOSPITAL_MAIN	COPD, hospital admissions 1, only main diagnosis	Chapter X Diseases of the respiratory system	0.857	0.682	0.683	0.804	0.376	0.855	0.231	0.25	0.887	0.855	0.826	0.849	0.824	0.434	0.846	0.572	0.842	0.877	0.836	0.851	0.821	0.803	0.869	0.825	0.793	0.813	0.261	0.73	0.654	0.541	0.336	0.407	0.697	0.895	0.389	0.631	0.616	0.603	0.461	-0.052	0.013	0.714	0.87	0.835	0.871	0.618	0.793
COPD_LATER	Later onset COPD	Chapter X Diseases of the respiratory system	0.877	0.7	0.695	0.821	0.382	0.871	0.238	0.262	0.902	0.873	0.841	0.873	0.851	0.456	0.871	0.568	0.868	0.896	0.876	0.872	0.844	0.827	0.904	0.838	0.818	0.815	0.258	0.734	0.649	0.565	0.348	0.427	0.702	0.895	0.446	0.617	0.613	0.58	0.437	-0.049	0.001	0.706	0.872	0.821	0.87	0.618	0.822
D3_AGRANULOCYTOSIS	Agranulocytosis	Chapter III Diseases of the blood and blood-forming organs and certain disorders involving the immune mechanism	0.53	0.431	0.441	0.496	0.256	0.455	0.33	0.238	0.507	0.464	0.5	0.503	0.538	0.298	0.493	0.399	0.499	0.515	0.502	0.486	0.496	0.487	0.484	0.475	0.48	0.492	0.317	0.4	0.412	0.372	0.195	0.28	0.339	0.496	0.357	0.251	0.228	0.32	0.073	-0.095	-0.129	0.254	0.399	0.3	0.415	0.263	0.505
D3_ANAEMIA	Anaemias	Chapter III Diseases of the blood and blood-forming organs and certain disorders involving the immune mechanism	0.897	0.652	0.753	0.847	0.333	0.871	0.233	0.241	0.925	0.888	0.856	0.849	0.906	0.424	0.852	0.599	0.843	0.902	0.871	0.851	0.861	0.825	0.886	0.845	0.816	0.782	0.256	0.693	0.667	0.591	0.291	0.433	0.596	0.877	0.47	0.415	0.379	0.432	0.417	-0.053	-0.05	0.688	0.845	0.767	0.845	0.381	0.921
D3_ANAEMIA_B12_DEF	Vitamin B12 deficiency anaemia	Chapter III Diseases of the blood and blood-forming organs and certain disorders involving the immune mechanism	0.624	0.49	0.514	0.607	0.276	0.582	0.23	0.126	0.631	0.593	0.613	0.578	0.618	0.351	0.569	0.401	0.57	0.611	0.584	0.574	0.596	0.604	0.588	0.59	0.598	0.591	0.251	0.545	0.517	0.373	0.285	0.369	0.435	0.637	0.294	0.385	0.309	0.409	0.223	-0.136	0.04	0.403	0.554	0.48	0.577	0.32	0.581
D3_ANAEMIA_FOLATEDEF	Folate deficiency anaemia	Chapter III Diseases of the blood and blood-forming organs and certain disorders involving the immune mechanism	0.584	0.516	0.451	0.549	0.328	0.526	0.315	0.204	0.566	0.535	0.55	0.569	0.57	0.415	0.561	0.376	0.564	0.576	0.583	0.559	0.544	0.567	0.564	0.54	0.561	0.589	0.31	0.48	0.503	0.285	0.206	0.322	0.411	0.557	0.367	0.417	0.414	0.492	0.111	-0.063	-0.095	0.253	0.459	0.335	0.483	0.434	0.52
D3_ANAEMIAINCHRONICDISEASE	Anaemia in chronic diseases classified elsewhere	Chapter III Diseases of the blood and blood-forming organs and certain disorders involving the immune mechanism	0.652	0.617	0.548	0.572	0.362	0.582	0.254	0.214	0.635	0.595	0.577	0.684	0.629	0.408	0.683	0.468	0.684	0.653	0.692	0.678	0.575	0.648	0.671	0.649	0.699	0.619	0.259	0.635	0.557	0.372	0.27	0.37	0.573	0.626	0.383	0.361	0.329	0.357	0.212	-0.013	0.018	0.335	0.526	0.408	0.551	0.337	0.585
D3_ANAEMIA_IRONDEF	Iron deficiency anaemia	Chapter III Diseases of the blood and blood-forming organs and certain disorders involving the immune mechanism	0.797	0.572	0.722	0.775	0.315	0.763	0.271	0.15	0.825	0.784	0.771	0.731	0.824	0.372	0.732	0.566	0.725	0.792	0.735	0.731	0.774	0.725	0.741	0.74	0.706	0.698	0.293	0.625	0.637	0.552	0.232	0.4	0.497	0.799	0.392	0.28	0.22	0.33	0.401	-0.108	-0.059	0.643	0.755	0.701	0.756	0.222	0.869
D3_ANAEMIA_IRONDEF_NAS	Other and unspecified iron deficiency	Chapter III Diseases of the blood and blood-forming organs and certain disorders involving the immune mechanism	0.797	0.572	0.722	0.775	0.315	0.763	0.271	0.15	0.825	0.784	0.771	0.731	0.824	0.372	0.732	0.566	0.725	0.792	0.735	0.731	0.774	0.725	0.741	0.74	0.706	0.698	0.293	0.625	0.637	0.552	0.232	0.4	0.497	0.799	0.392	0.28	0.22	0.33	0.401	-0.108	-0.059	0.643	0.755	0.701	0.756	0.222	0.869
D3_ANAEMIANAS	Other and unspecified anaemias	Chapter III Diseases of the blood and blood-forming organs and certain disorders involving the immune mechanism	0.864	0.641	0.747	0.837	0.32	0.848	0.252	0.222	0.891	0.871	0.844	0.817	0.885	0.439	0.819	0.593	0.81	0.868	0.836	0.817	0.851	0.813	0.84	0.815	0.79	0.753	0.266	0.665	0.673	0.555	0.248	0.433	0.542	0.839	0.478	0.404	0.367	0.419	0.381	-0.075	-0.089	0.64	0.81	0.724	0.816	0.368	0.902
D3_APLASTICANDOTHANAEMIA	Aplastic and other anaemias	Chapter III Diseases of the blood and blood-forming organs and certain disorders involving the immune mechanism	0.877	0.654	0.755	0.842	0.328	0.855	0.259	0.227	0.901	0.877	0.848	0.832	0.895	0.445	0.835	0.598	0.827	0.881	0.851	0.833	0.857	0.824	0.855	0.828	0.806	0.764	0.272	0.679	0.682	0.558	0.255	0.434	0.562	0.849	0.488	0.415	0.376	0.425	0.379	-0.074	-0.083	0.637	0.815	0.724	0.822	0.378	0.908
D3_BLOODOTHER	Other diseases of blood and blood-forming organs, wide	Chapter III Diseases of the blood and blood-forming organs and certain disorders involving the immune mechanism	0.753	0.66	0.619	0.71	0.367	0.687	0.352	0.223	0.742	0.694	0.716	0.747	0.751	0.433	0.733	0.483	0.738	0.752	0.752	0.729	0.717	0.719	0.739	0.692	0.717	0.729	0.329	0.615	0.574	0.509	0.286	0.406	0.565	0.728	0.449	0.448	0.414	0.475	0.227	-0.098	-0.047	0.446	0.63	0.518	0.658	0.435	0.704
D3_COAGDEF	Chronic Coagulation defects	Chapter III Diseases of the blood and blood-forming organs and certain disorders involving the immune mechanism	0.142	0.094	0.143	0.139	0.011	0.147	0.08	0.047	0.147	0.15	0.136	0.112	0.152	0.073	0.102	0.102	0.097	0.125	0.129	0.1	0.137	0.132	0.126	0.132	0.13	0.126	0.069	0.073	0.123	0.081	0.087	0.1	0.029	0.134	0.082	0.006	-0.025	0.027	-0.007	-0.111	-0.031	0.057	0.098	0.057	0.104	-0.021	0.153
D3_COAGDEF_PURPUR_HAEMORRHAGIC	Coagulation defects, purpura and other haemorrhagic conditions	Chapter III Diseases of the blood and blood-forming organs and certain disorders involving the immune mechanism	0.749	0.679	0.605	0.653	0.423	0.629	0.408	0.228	0.717	0.646	0.674	0.756	0.72	0.425	0.744	0.472	0.75	0.741	0.772	0.742	0.659	0.703	0.743	0.697	0.74	0.731	0.387	0.657	0.57	0.439	0.266	0.357	0.63	0.713	0.405	0.434	0.409	0.46	0.175	-0.05	-0.024	0.366	0.582	0.454	0.617	0.428	0.666
D3_COAGOTHER	Other coagulation defects	Chapter III Diseases of the blood and blood-forming organs and certain disorders involving the immune mechanism	0.509	0.408	0.426	0.491	0.229	0.464	0.307	0.166	0.507	0.469	0.498	0.48	0.507	0.279	0.47	0.319	0.469	0.498	0.509	0.465	0.491	0.472	0.491	0.459	0.46	0.488	0.264	0.377	0.387	0.299	0.186	0.271	0.325	0.491	0.308	0.312	0.271	0.326	0.102	-0.123	-0.053	0.258	0.407	0.31	0.429	0.28	0.492
D3_ITP	Idiopathic thrombocytopenic purpura	Chapter III Diseases of the blood and blood-forming organs and certain disorders involving the immune mechanism	0.505	0.461	0.408	0.434	0.334	0.43	0.319	0.156	0.498	0.441	0.443	0.523	0.499	0.339	0.521	0.33	0.523	0.502	0.515	0.517	0.435	0.475	0.504	0.489	0.511	0.478	0.32	0.496	0.406	0.272	0.254	0.284	0.468	0.486	0.358	0.252	0.208	0.273	0.124	-0.036	0.038	0.223	0.378	0.282	0.404	0.221	0.471
D3_NUTRIANAEMIA	Nutritional anaemias	Chapter III Diseases of the blood and blood-forming organs and certain disorders involving the immune mechanism	0.824	0.593	0.731	0.801	0.319	0.787	0.284	0.158	0.85	0.808	0.8	0.756	0.845	0.391	0.756	0.575	0.75	0.818	0.761	0.756	0.8	0.753	0.769	0.763	0.734	0.729	0.303	0.641	0.66	0.552	0.249	0.41	0.513	0.825	0.404	0.33	0.269	0.38	0.395	-0.108	-0.056	0.648	0.777	0.717	0.782	0.271	0.877
D3_OTHERANAEMIA	Other anaemias	Chapter III Diseases of the blood and blood-forming organs and certain disorders involving the immune mechanism	0.865	0.64	0.75	0.839	0.318	0.849	0.25	0.225	0.891	0.872	0.845	0.817	0.886	0.436	0.819	0.595	0.811	0.869	0.836	0.817	0.854	0.814	0.841	0.816	0.79	0.752	0.265	0.665	0.672	0.554	0.247	0.429	0.544	0.839	0.482	0.407	0.37	0.419	0.382	-0.072	-0.089	0.64	0.811	0.725	0.817	0.37	0.902
D3_OTHERAPLASTICANAEMIA	Other and unspecified aplastic anaemias	Chapter III Diseases of the blood and blood-forming organs and certain disorders involving the immune mechanism	0.581	0.553	0.462	0.511	0.428	0.493	0.343	0.265	0.561	0.505	0.519	0.606	0.559	0.376	0.603	0.401	0.608	0.578	0.598	0.598	0.507	0.559	0.583	0.571	0.593	0.569	0.362	0.569	0.474	0.348	0.282	0.317	0.536	0.556	0.368	0.384	0.368	0.434	0.155	0.035	0.022	0.263	0.443	0.335	0.468	0.388	0.509
D3_OTHERBLOOD	Other diseases of blood and blood-forming organs	Chapter III Diseases of the blood and blood-forming organs and certain disorders involving the immune mechanism	0.629	0.6	0.495	0.548	0.467	0.55	0.337	0.223	0.605	0.548	0.557	0.646	0.588	0.415	0.642	0.407	0.649	0.622	0.627	0.636	0.538	0.609	0.628	0.623	0.636	0.661	0.341	0.641	0.503	0.363	0.324	0.322	0.647	0.626	0.33	0.459	0.416	0.483	0.232	-0.035	0.106	0.355	0.514	0.426	0.544	0.439	0.541
D3_OTHERWHITECELL	Other disorders of white blood cells	Chapter III Diseases of the blood and blood-forming organs and certain disorders involving the immune mechanism	0.427	0.376	0.328	0.408	0.264	0.375	0.275	0.107	0.422	0.373	0.408	0.439	0.415	0.308	0.436	0.314	0.437	0.424	0.443	0.431	0.404	0.441	0.429	0.409	0.418	0.406	0.27	0.392	0.319	0.228	0.158	0.3	0.342	0.414	0.28	0.3	0.247	0.271	0.174	0.01	-0.02	0.205	0.355	0.261	0.382	0.26	0.394
D3_PURPURA_AND3_OTHER_HAEMORRHAGIC	Purpura and other haemorrhagic conditions	Chapter III Diseases of the blood and blood-forming organs and certain disorders involving the immune mechanism	0.724	0.684	0.579	0.615	0.445	0.592	0.42	0.236	0.684	0.608	0.633	0.743	0.69	0.433	0.731	0.461	0.739	0.717	0.754	0.73	0.618	0.668	0.722	0.683	0.732	0.713	0.388	0.665	0.546	0.43	0.262	0.338	0.646	0.688	0.39	0.416	0.41	0.455	0.158	-0.034	-0.001	0.336	0.548	0.425	0.587	0.431	0.637
D3_SARCOIDOSIS	Sarcoidosis	Chapter III Diseases of the blood and blood-forming organs and certain disorders involving the immune mechanism	0.523	0.514	0.456	0.436	0.387	0.476	0.231	0.275	0.504	0.478	0.451	0.558	0.483	0.309	0.547	0.399	0.56	0.518	0.521	0.545	0.429	0.497	0.537	0.561	0.568	0.553	0.249	0.595	0.416	0.322	0.308	0.258	0.59	0.513	0.255	0.309	0.326	0.381	0.208	0.041	0.105	0.318	0.426	0.362	0.446	0.339	0.422
D3_SCNDPOLYCYTHAEMIA	Secondary polycythaemia	Chapter III Diseases of the blood and blood-forming organs and certain disorders involving the immune mechanism	0.587	0.581	0.436	0.487	0.511	0.501	0.331	0.152	0.567	0.499	0.496	0.626	0.536	0.416	0.626	0.374	0.631	0.588	0.601	0.62	0.478	0.557	0.6	0.584	0.606	0.618	0.332	0.639	0.432	0.327	0.346	0.296	0.678	0.585	0.304	0.416	0.402	0.418	0.241	-0.003	0.125	0.324	0.476	0.396	0.515	0.426	0.502
D3_SPLEENDISEASE	Diseases of spleen	Chapter III Diseases of the blood and blood-forming organs and certain disorders involving the immune mechanism	0.565	0.497	0.456	0.549	0.3	0.519	0.258	0.131	0.559	0.52	0.546	0.561	0.547	0.365	0.551	0.366	0.556	0.56	0.566	0.549	0.536	0.55	0.56	0.527	0.548	0.578	0.264	0.503	0.448	0.321	0.281	0.311	0.452	0.569	0.278	0.379	0.348	0.419	0.18	-0.1	0.07	0.347	0.481	0.407	0.51	0.365	0.504
D3_THROMBOCYTOPENIANAS	Thrombocytopenia, unspecified	Chapter III Diseases of the blood and blood-forming organs and certain disorders involving the immune mechanism	0.661	0.613	0.548	0.565	0.414	0.533	0.411	0.223	0.621	0.547	0.578	0.69	0.627	0.405	0.679	0.428	0.687	0.657	0.703	0.675	0.563	0.614	0.664	0.621	0.671	0.655	0.378	0.616	0.508	0.381	0.217	0.318	0.606	0.62	0.372	0.388	0.399	0.434	0.15	0	-0.01	0.291	0.492	0.374	0.523	0.415	0.575
D3_WHITEBLOODCELLNAS	Other and unspecified disorders of white blood cells	Chapter III Diseases of the blood and blood-forming organs and certain disorders involving the immune mechanism	0.467	0.408	0.355	0.438	0.278	0.415	0.31	0.132	0.46	0.417	0.441	0.47	0.451	0.299	0.466	0.31	0.468	0.46	0.483	0.461	0.437	0.48	0.471	0.449	0.462	0.445	0.285	0.421	0.363	0.24	0.172	0.316	0.362	0.45	0.29	0.34	0.277	0.292	0.172	-0.013	-0.007	0.216	0.378	0.28	0.404	0.292	0.433
DIS_THYROID_OTH	Other disorders of thyroid	Chapter IV Endocrine, nutritional and metabolic diseases	0.358	0.231	0.378	0.403	0.038	0.393	0.03	0.172	0.375	0.4	0.394	0.298	0.377	0.126	0.293	0.309	0.291	0.342	0.31	0.295	0.391	0.362	0.335	0.351	0.334	0.302	0.06	0.249	0.311	0.351	0.215	0.273	0.149	0.353	0.23	0.116	0.061	0.121	0.161	-0.064	-0.017	0.337	0.345	0.325	0.341	0.073	0.366
DM_BCKGRND_RETINA	Background diabetic retinopathy	Chapter VII Diseases of the eye, adnexa, ear and mastoid process	0.681	0.628	0.555	0.63	0.44	0.599	0.318	0.235	0.649	0.604	0.631	0.666	0.655	0.5	0.662	0.484	0.667	0.66	0.667	0.659	0.61	0.679	0.671	0.679	0.709	0.69	0.317	0.663	0.579	0.364	0.296	0.38	0.58	0.646	0.372	0.411	0.395	0.468	0.183	-0.023	0.067	0.343	0.539	0.421	0.56	0.403	0.625
DM_EYE_OPER_FOR_NON_DIAB_EXCLUSION	Exclude non-diabetic causes for injection of anti-VEGF-antibody or corticosteroid or any drug into vitreous body	Chapter VII Diseases of the eye, adnexa, ear and mastoid process	0.669	0.619	0.532	0.579	0.44	0.595	0.292	0.251	0.642	0.598	0.594	0.672	0.629	0.428	0.665	0.454	0.672	0.656	0.657	0.668	0.571	0.648	0.677	0.684	0.709	0.68	0.277	0.679	0.552	0.362	0.332	0.323	0.643	0.648	0.33	0.432	0.409	0.462	0.196	-0.014	0.108	0.376	0.552	0.451	0.575	0.414	0.587
DM_HYPOGLYC	Diabetic hypoglycemia	Chapter IV Endocrine, nutritional and metabolic diseases	0.806	0.672	0.663	0.762	0.385	0.731	0.328	0.252	0.781	0.737	0.761	0.767	0.79	0.476	0.761	0.534	0.759	0.791	0.782	0.764	0.754	0.791	0.789	0.779	0.81	0.784	0.316	0.697	0.643	0.468	0.293	0.436	0.586	0.764	0.432	0.431	0.398	0.472	0.283	-0.04	0.006	0.453	0.656	0.541	0.681	0.41	0.772
DM_KETOACIDOSIS	Diabetic ketoacidosis	Chapter IV Endocrine, nutritional and metabolic diseases	0.573	0.511	0.46	0.521	0.384	0.486	0.321	0.176	0.543	0.49	0.524	0.555	0.551	0.432	0.559	0.39	0.553	0.557	0.571	0.556	0.507	0.588	0.56	0.566	0.603	0.579	0.303	0.56	0.494	0.294	0.219	0.331	0.488	0.551	0.311	0.342	0.303	0.333	0.172	-0.012	0.064	0.262	0.44	0.338	0.453	0.31	0.553
DM_KIDNEYFAIL	Diabetes, kidney failure	Chapter IV Endocrine, nutritional and metabolic diseases	0.647	0.604	0.536	0.577	0.399	0.59	0.246	0.213	0.621	0.592	0.578	0.649	0.618	0.465	0.644	0.468	0.646	0.633	0.644	0.638	0.559	0.631	0.643	0.65	0.683	0.656	0.243	0.641	0.576	0.374	0.308	0.345	0.577	0.627	0.298	0.381	0.366	0.411	0.178	-0.07	0.091	0.344	0.52	0.413	0.545	0.365	0.587
DM_MACULOPATHY_EXMORE	Diabetic maculopathy, excluding more controls	Chapter VII Diseases of the eye, adnexa, ear and mastoid process	0.679	0.609	0.553	0.628	0.423	0.592	0.327	0.237	0.646	0.598	0.63	0.664	0.655	0.475	0.66	0.465	0.664	0.664	0.668	0.661	0.609	0.694	0.681	0.686	0.723	0.696	0.314	0.659	0.577	0.356	0.295	0.388	0.573	0.641	0.375	0.412	0.402	0.464	0.198	-0.007	0.095	0.336	0.531	0.415	0.553	0.412	0.616
DM_NEPHROPATHY_EXMORE	Diabetic nephropathy, excluding more controls	Chapter IV Endocrine, nutritional and metabolic diseases	0.676	0.649	0.583	0.576	0.303	0.631	0.236	0.034	0.667	0.648	0.576	0.687	0.669	0.452	0.687	0.48	0.685	0.68	0.715	0.683	0.595	0.655	0.687	0.653	0.689	0.653	0.256	0.626	0.546	0.322	0.117	0.333	0.45	0.593	0.378	0.237	0.198	0.219	0.126	-0.077	-0.121	0.22	0.493	0.335	0.524	0.201	0.69
DM_NEUROPATHY	Diabetic neuropathy	Chapter IV Endocrine, nutritional and metabolic diseases	0.73	0.714	0.633	0.682	0.382	0.733	0.276	0.067	0.736	0.74	0.685	0.739	0.72	0.551	0.735	0.523	0.734	0.734	0.75	0.737	0.691	0.731	0.732	0.701	0.721	0.753	0.306	0.629	0.606	0.336	0.185	0.408	0.464	0.642	0.449	0.369	0.34	0.396	0.125	-0.086	-0.119	0.276	0.552	0.396	0.575	0.35	0.752
DM_OTHER_WIDE	Other diabetes, wide definition	Chapter IV Endocrine, nutritional and metabolic diseases	0.763	0.697	0.618	0.679	0.472	0.707	0.292	0.275	0.74	0.709	0.697	0.779	0.723	0.496	0.778	0.513	0.781	0.756	0.756	0.776	0.68	0.757	0.783	0.78	0.796	0.765	0.292	0.769	0.617	0.411	0.342	0.379	0.727	0.74	0.418	0.511	0.511	0.544	0.284	0.045	0.096	0.471	0.66	0.561	0.679	0.517	0.677
DM_PERIPHATHERO	Peripheral atherosclerosis	Chapter IX Diseases of the circulatory system	0.797	0.715	0.627	0.701	0.436	0.772	0.232	0.274	0.794	0.771	0.717	0.814	0.752	0.463	0.814	0.5	0.814	0.803	0.81	0.811	0.714	0.755	0.822	0.797	0.79	0.782	0.234	0.758	0.591	0.466	0.384	0.371	0.752	0.788	0.393	0.563	0.573	0.549	0.325	-0.022	0.069	0.533	0.715	0.634	0.729	0.58	0.701
DM_RETINA_NOS	Unspecified diabetic retinopathy	Chapter VII Diseases of the eye, adnexa, ear and mastoid process	0.725	0.658	0.603	0.672	0.45	0.65	0.309	0.246	0.695	0.655	0.673	0.716	0.7	0.526	0.716	0.513	0.719	0.709	0.718	0.712	0.651	0.726	0.724	0.729	0.762	0.729	0.323	0.716	0.607	0.388	0.325	0.408	0.63	0.686	0.418	0.433	0.416	0.47	0.209	-0.013	0.06	0.37	0.575	0.454	0.601	0.427	0.662
DM_RETINA_PROLIF	Proliferative diabetic retinopathy, operation included	Chapter VII Diseases of the eye, adnexa, ear and mastoid process	0.681	0.628	0.555	0.63	0.44	0.599	0.318	0.235	0.649	0.604	0.631	0.666	0.655	0.5	0.662	0.484	0.667	0.66	0.667	0.659	0.61	0.679	0.671	0.679	0.709	0.69	0.317	0.663	0.579	0.364	0.296	0.38	0.58	0.646	0.372	0.411	0.395	0.468	0.183	-0.023	0.067	0.343	0.539	0.421	0.56	0.403	0.625
DM_VITREOUS_BLEEDING	Vitreous bleeding (caused by prolif. dmrp when together with H36.03*)	Chapter VII Diseases of the eye, adnexa, ear and mastoid process	0.304	0.334	0.24	0.261	0.328	0.239	0.237	0.125	0.281	0.245	0.263	0.332	0.279	0.316	0.335	0.238	0.336	0.298	0.322	0.322	0.251	0.298	0.318	0.288	0.321	0.336	0.24	0.341	0.243	0.173	0.141	0.19	0.331	0.284	0.212	0.225	0.268	0.269	0.085	0.087	-0.012	0.145	0.242	0.184	0.248	0.273	0.284
DRY_AMD	Dry age-related macular degeneration (includes geographic atrophy)	Chapter VII Diseases of the eye, adnexa, ear and mastoid process	0.545	0.388	0.507	0.594	0.106	0.601	0.076	0.192	0.575	0.602	0.588	0.522	0.586	0.296	0.521	0.37	0.52	0.548	0.544	0.507	0.601	0.52	0.552	0.49	0.457	0.43	0.062	0.334	0.354	0.461	0.171	0.307	0.265	0.507	0.462	0.234	0.229	0.234	0.209	-0.058	-0.19	0.475	0.54	0.486	0.52	0.238	0.607
DUODENAL_ULCER_UNSPE_ACUTE_CHRONIC_WO_HAEMORRHAGE_PERFORATION	Duodenal ulcer - Unspecified as acute or chronic, without haemorrhage or perforation, drug-induced	Chapter XI Diseases of the digestive system	0.717	0.687	0.56	0.602	0.449	0.673	0.227	0.253	0.697	0.674	0.62	0.746	0.661	0.458	0.747	0.446	0.747	0.718	0.752	0.74	0.602	0.677	0.753	0.712	0.741	0.729	0.216	0.733	0.555	0.439	0.365	0.332	0.764	0.701	0.34	0.538	0.559	0.514	0.261	-0.002	0.096	0.439	0.617	0.54	0.632	0.56	0.589
E4_ACIDOSIS	Acidosis	Chapter IV Endocrine, nutritional and metabolic diseases	0.884	0.748	0.703	0.811	0.424	0.844	0.277	0.301	0.881	0.848	0.822	0.891	0.856	0.476	0.885	0.589	0.888	0.891	0.883	0.888	0.825	0.887	0.902	0.881	0.885	0.865	0.293	0.806	0.685	0.52	0.349	0.428	0.735	0.865	0.431	0.546	0.54	0.57	0.399	0.006	0.018	0.602	0.803	0.694	0.825	0.549	0.8
E4_ADRENAL	Other disorders of adrenal gland	Chapter IV Endocrine, nutritional and metabolic diseases	0.676	0.575	0.611	0.654	0.365	0.665	0.264	0.188	0.692	0.671	0.645	0.683	0.668	0.38	0.677	0.47	0.68	0.68	0.654	0.67	0.649	0.642	0.665	0.671	0.661	0.656	0.254	0.623	0.544	0.475	0.256	0.384	0.586	0.689	0.323	0.377	0.369	0.411	0.363	-0.025	-0.008	0.522	0.642	0.577	0.655	0.375	0.663
E4_ALKALOSIS	Alkalosis	Chapter IV Endocrine, nutritional and metabolic diseases	0.594	0.495	0.477	0.581	0.325	0.563	0.238	0.237	0.594	0.564	0.596	0.607	0.568	0.382	0.602	0.413	0.602	0.595	0.591	0.602	0.586	0.611	0.608	0.589	0.584	0.575	0.256	0.557	0.466	0.346	0.239	0.357	0.509	0.587	0.333	0.451	0.475	0.456	0.314	0.094	0.06	0.41	0.548	0.489	0.562	0.487	0.534
E4_AMYLOIDOSIS	Amyloidosis	Chapter IV Endocrine, nutritional and metabolic diseases	0.449	0.367	0.372	0.414	0.243	0.382	0.268	0.193	0.431	0.392	0.413	0.427	0.445	0.259	0.427	0.298	0.431	0.441	0.463	0.429	0.411	0.447	0.449	0.45	0.472	0.427	0.253	0.397	0.369	0.221	0.214	0.286	0.318	0.405	0.332	0.202	0.172	0.216	0.069	-0.034	0.008	0.138	0.298	0.192	0.324	0.189	0.427
E4_ANTIDIU	Syndrome of inappropriate secretion of antidiuretic hormone	Chapter IV Endocrine, nutritional and metabolic diseases	0.217	0.134	0.192	0.308	0.095	0.204	0.176	0.061	0.221	0.213	0.305	0.165	0.258	0.144	0.17	0.134	0.163	0.207	0.212	0.162	0.299	0.257	0.194	0.161	0.17	0.2	0.164	0.06	0.186	0.163	0.002	0.244	-0.03	0.2	0.234	0.136	0.142	0.197	0.068	-0.024	-0.091	0.112	0.175	0.12	0.18	0.155	0.272
E4_CA_MET	Disorders of calcium metabolism	Chapter IV Endocrine, nutritional and metabolic diseases	0.868	0.693	0.715	0.826	0.369	0.834	0.24	0.318	0.864	0.842	0.844	0.853	0.847	0.441	0.852	0.565	0.85	0.868	0.862	0.854	0.839	0.855	0.883	0.853	0.85	0.816	0.255	0.758	0.674	0.537	0.315	0.441	0.67	0.84	0.455	0.55	0.539	0.55	0.41	0.045	0.015	0.603	0.798	0.693	0.81	0.544	0.79
E4_DM1	Type 1 diabetes	Chapter IV Endocrine, nutritional and metabolic diseases	0.553	0.487	0.452	0.547	0.329	0.473	0.312	0.166	0.531	0.474	0.54	0.531	0.547	0.413	0.534	0.366	0.532	0.539	0.552	0.533	0.524	0.563	0.538	0.528	0.573	0.552	0.284	0.501	0.483	0.27	0.162	0.31	0.404	0.528	0.328	0.312	0.289	0.369	0.127	-0.054	0.028	0.217	0.411	0.293	0.427	0.29	0.544
E4_DM1NOCOMP	Type 1 diabetes without complications	Chapter IV Endocrine, nutritional and metabolic diseases	0.53	0.465	0.432	0.522	0.315	0.453	0.29	0.163	0.505	0.453	0.511	0.498	0.524	0.407	0.499	0.368	0.496	0.512	0.525	0.499	0.494	0.539	0.508	0.506	0.549	0.531	0.268	0.474	0.465	0.276	0.174	0.303	0.372	0.506	0.305	0.28	0.247	0.335	0.085	-0.107	0.028	0.191	0.385	0.266	0.403	0.253	0.53
E4_DM2	Type 2 diabetes	Chapter IV Endocrine, nutritional and metabolic diseases	0.759	0.707	0.618	0.655	0.536	0.703	0.242	0.292	0.745	0.705	0.675	0.789	0.712	0.504	0.793	0.542	0.796	0.757	0.745	0.789	0.654	0.728	0.779	0.786	0.785	0.758	0.275	0.807	0.612	0.434	0.374	0.349	0.81	0.745	0.388	0.492	0.508	0.537	0.337	0.087	0.101	0.529	0.689	0.61	0.702	0.508	0.673
E4_DM2NEU	Type 2 diabetes with neurological complications	Chapter IV Endocrine, nutritional and metabolic diseases	0.754	0.738	0.65	0.684	0.417	0.746	0.273	0.088	0.755	0.754	0.687	0.766	0.736	0.57	0.76	0.515	0.763	0.756	0.776	0.763	0.699	0.746	0.768	0.735	0.755	0.775	0.291	0.68	0.61	0.342	0.229	0.416	0.528	0.666	0.477	0.401	0.37	0.421	0.125	-0.087	-0.086	0.279	0.562	0.403	0.595	0.381	0.739
E4_DM2NOCOMP	Type 2 diabetes without complications	Chapter IV Endocrine, nutritional and metabolic diseases	0.759	0.706	0.618	0.655	0.536	0.703	0.242	0.292	0.745	0.705	0.675	0.789	0.711	0.505	0.793	0.542	0.796	0.757	0.744	0.789	0.654	0.727	0.779	0.786	0.785	0.758	0.277	0.808	0.613	0.434	0.373	0.347	0.811	0.745	0.389	0.493	0.508	0.536	0.34	0.089	0.102	0.531	0.69	0.612	0.703	0.509	0.672
E4_DM2OPTH	Type 2 diabetes with ophthalmic complications	Chapter IV Endocrine, nutritional and metabolic diseases	0.655	0.62	0.568	0.562	0.315	0.638	0.256	-0.043	0.661	0.649	0.556	0.642	0.658	0.515	0.643	0.438	0.636	0.658	0.675	0.643	0.572	0.617	0.644	0.613	0.629	0.639	0.263	0.55	0.506	0.255	0.131	0.365	0.323	0.533	0.449	0.203	0.157	0.196	0.023	-0.147	-0.126	0.172	0.435	0.281	0.464	0.153	0.732
E4_DM2PERIPH	Type 2 diabetes with peripheral circulatory complications	Chapter IV Endocrine, nutritional and metabolic diseases	0.659	0.612	0.512	0.603	0.467	0.576	0.32	0.276	0.628	0.583	0.616	0.656	0.622	0.46	0.656	0.441	0.658	0.647	0.651	0.655	0.591	0.672	0.671	0.672	0.705	0.697	0.309	0.678	0.545	0.359	0.315	0.363	0.625	0.64	0.35	0.462	0.46	0.53	0.224	0.054	0.116	0.35	0.539	0.433	0.561	0.478	0.565
E4_DM2REN	Type 2 diabetes with renal complications	Chapter IV Endocrine, nutritional and metabolic diseases	0.696	0.671	0.611	0.592	0.329	0.655	0.238	0.049	0.687	0.672	0.592	0.703	0.686	0.471	0.703	0.501	0.702	0.698	0.726	0.701	0.612	0.669	0.701	0.686	0.714	0.663	0.257	0.662	0.568	0.354	0.149	0.349	0.469	0.615	0.395	0.236	0.196	0.231	0.134	-0.084	-0.104	0.24	0.511	0.358	0.534	0.199	0.713
E4_ENDOGLAND	Disorders of other endocrine glands	Chapter IV Endocrine, nutritional and metabolic diseases	0.737	0.556	0.696	0.741	0.257	0.755	0.171	0.224	0.761	0.766	0.736	0.7	0.751	0.35	0.695	0.566	0.695	0.729	0.681	0.692	0.736	0.712	0.704	0.734	0.689	0.669	0.203	0.62	0.611	0.553	0.28	0.399	0.491	0.734	0.388	0.289	0.248	0.374	0.348	-0.04	-0.105	0.616	0.722	0.647	0.728	0.254	0.743
E4_ENDOMETPOSTOP	Postprocedural endocrine and metabolic disorders, not elsewhere classified	Chapter IV Endocrine, nutritional and metabolic diseases	0.622	0.412	0.611	0.628	0.152	0.695	0.09	0.221	0.663	0.696	0.637	0.557	0.66	0.244	0.561	0.487	0.556	0.615	0.525	0.556	0.639	0.595	0.578	0.609	0.537	0.52	0.11	0.46	0.482	0.535	0.217	0.339	0.334	0.621	0.349	0.264	0.211	0.288	0.341	-0.031	-0.107	0.598	0.648	0.615	0.632	0.211	0.67
E4_FE_DEF	Iron deficiency	Chapter IV Endocrine, nutritional and metabolic diseases	0.598	0.478	0.501	0.567	0.357	0.512	0.351	0.127	0.587	0.525	0.568	0.568	0.588	0.387	0.572	0.399	0.567	0.583	0.578	0.569	0.558	0.59	0.569	0.572	0.591	0.568	0.336	0.544	0.529	0.331	0.209	0.377	0.444	0.587	0.328	0.32	0.25	0.335	0.244	-0.02	0.059	0.321	0.49	0.39	0.512	0.261	0.588
E4_FH	Familial hypercholesterolemia	Chapter IV Endocrine, nutritional and metabolic diseases	0.682	0.622	0.57	0.601	0.39	0.685	0.077	0.355	0.68	0.686	0.617	0.723	0.644	0.422	0.725	0.457	0.728	0.689	0.712	0.718	0.606	0.653	0.733	0.705	0.701	0.647	0.125	0.699	0.525	0.43	0.314	0.34	0.706	0.652	0.404	0.463	0.516	0.472	0.336	0.115	0.074	0.483	0.623	0.552	0.633	0.508	0.583
E4_FLUIDELECTRO	Other disorders of fluid, electrolyte and acid-base balance	Chapter IV Endocrine, nutritional and metabolic diseases	0.897	0.705	0.702	0.853	0.376	0.861	0.271	0.277	0.906	0.868	0.868	0.879	0.897	0.483	0.879	0.579	0.876	0.906	0.902	0.877	0.874	0.866	0.912	0.836	0.826	0.824	0.279	0.699	0.659	0.531	0.288	0.434	0.63	0.861	0.53	0.547	0.544	0.559	0.365	-0.024	-0.082	0.612	0.827	0.709	0.842	0.549	0.853
E4_FLUIDOVER	Fluid overload	Chapter IV Endocrine, nutritional and metabolic diseases	0.884	0.761	0.698	0.788	0.425	0.82	0.31	0.28	0.868	0.824	0.804	0.88	0.864	0.481	0.871	0.573	0.873	0.88	0.878	0.873	0.807	0.866	0.889	0.871	0.879	0.848	0.316	0.797	0.668	0.511	0.342	0.404	0.72	0.853	0.461	0.517	0.499	0.533	0.332	-0.028	-0.008	0.563	0.779	0.656	0.806	0.513	0.808
E4_GILBERT	Gilbert syndrome	Chapter IV Endocrine, nutritional and metabolic diseases	0.169	0.219	0.099	0.086	0.272	0.062	0.202	0.08	0.136	0.072	0.084	0.205	0.127	0.198	0.211	0.098	0.211	0.164	0.242	0.211	0.078	0.164	0.207	0.188	0.244	0.194	0.194	0.286	0.115	0.038	0.133	0.091	0.312	0.148	0.125	0.078	0.099	0.063	-0.026	0.017	0.18	-0.083	0.039	-0.025	0.061	0.1	0.12
E4_GLUCOPANCREAS	Other disorders of glucose regulation and pancreatic internal secretion	Chapter IV Endocrine, nutritional and metabolic diseases	0.811	0.686	0.672	0.774	0.403	0.743	0.357	0.247	0.787	0.748	0.771	0.777	0.796	0.507	0.77	0.536	0.768	0.795	0.787	0.768	0.763	0.794	0.792	0.774	0.804	0.797	0.342	0.699	0.653	0.477	0.297	0.444	0.6	0.772	0.446	0.466	0.431	0.511	0.268	-0.051	-0.01	0.452	0.664	0.542	0.692	0.444	0.774
E4_GOITREMULTINOD	Nontoxic multinodular goitre	Chapter IV Endocrine, nutritional and metabolic diseases	0.26	0.162	0.271	0.307	0.064	0.261	0.13	0.05	0.283	0.266	0.303	0.219	0.287	0.088	0.212	0.203	0.21	0.252	0.205	0.211	0.308	0.256	0.227	0.235	0.204	0.216	0.147	0.158	0.182	0.237	0.101	0.193	0.101	0.271	0.173	0.035	-0.003	0.077	0.179	-0.027	-0.068	0.312	0.287	0.292	0.274	0.007	0.321
E4_GOITRENAS	Other and/or unspecified nontoxic goitre	Chapter IV Endocrine, nutritional and metabolic diseases	0.279	0.218	0.247	0.301	0.085	0.324	0.081	0.023	0.315	0.327	0.301	0.285	0.302	0.152	0.289	0.206	0.286	0.291	0.257	0.283	0.314	0.287	0.273	0.28	0.249	0.219	0.101	0.222	0.227	0.204	0.122	0.204	0.156	0.288	0.177	0.157	0.095	0.131	0.186	-0.026	-0.062	0.308	0.33	0.307	0.338	0.091	0.311
E4_GOITRENOD	Nontoxic single thyroid nodule	Chapter IV Endocrine, nutritional and metabolic diseases	-0.011	-0.115	0.047	0.091	-0.175	0.072	-0.005	-0.029	0.026	0.067	0.085	-0.07	0.042	-0.02	-0.073	0.048	-0.08	-0.021	-0.091	-0.078	0.084	0.009	-0.067	-0.037	-0.092	-0.051	-0.024	-0.161	0.011	0.062	-0.059	0.1	-0.277	-0.004	0.058	-0.04	-0.088	-0.028	0.047	-0.043	-0.156	0.107	0.052	0.064	0.036	-0.088	0.092
E4_GRAVES_STRICT	Graves disease, strict definition	Chapter IV Endocrine, nutritional and metabolic diseases	0.484	0.274	0.491	0.556	0.081	0.537	0.129	0.106	0.529	0.538	0.554	0.41	0.532	0.19	0.407	0.426	0.405	0.469	0.385	0.404	0.553	0.468	0.418	0.455	0.382	0.396	0.164	0.301	0.386	0.435	0.121	0.309	0.163	0.497	0.295	0.123	0.074	0.181	0.361	-0.045	-0.163	0.567	0.545	0.537	0.528	0.076	0.581
E4_HYPERCHOL	Pure hypercholesterolaemia	Chapter IV Endocrine, nutritional and metabolic diseases	0.682	0.622	0.57	0.601	0.39	0.685	0.077	0.355	0.68	0.686	0.617	0.723	0.644	0.422	0.725	0.457	0.728	0.689	0.712	0.718	0.606	0.653	0.733	0.705	0.701	0.647	0.125	0.699	0.525	0.43	0.314	0.34	0.706	0.652	0.404	0.463	0.516	0.472	0.336	0.115	0.074	0.483	0.623	0.552	0.633	0.508	0.583
E4_HYPERKALAEMIA	Hyperkalaemia	Chapter IV Endocrine, nutritional and metabolic diseases	0.88	0.755	0.689	0.771	0.434	0.79	0.288	0.289	0.85	0.799	0.784	0.892	0.847	0.477	0.889	0.559	0.889	0.881	0.904	0.892	0.787	0.86	0.905	0.867	0.897	0.839	0.287	0.804	0.667	0.506	0.333	0.41	0.747	0.841	0.441	0.518	0.516	0.515	0.359	0.012	0.047	0.524	0.748	0.625	0.772	0.525	0.782
E4_HYPERLIPNAS	Hyperlipidaemia, other/unspecified	Chapter IV Endocrine, nutritional and metabolic diseases	0.72	0.643	0.591	0.64	0.425	0.701	0.145	0.351	0.713	0.703	0.659	0.757	0.681	0.433	0.761	0.48	0.763	0.726	0.749	0.755	0.65	0.703	0.772	0.744	0.741	0.682	0.181	0.739	0.56	0.45	0.324	0.374	0.735	0.693	0.416	0.503	0.552	0.504	0.379	0.149	0.083	0.498	0.656	0.577	0.665	0.547	0.624
E4_HYPEROSMHNAT	Hyperosmolality and hypernatraemia	Chapter IV Endocrine, nutritional and metabolic diseases	0.763	0.685	0.581	0.658	0.397	0.692	0.237	0.273	0.741	0.694	0.678	0.788	0.731	0.425	0.788	0.493	0.787	0.772	0.811	0.788	0.678	0.72	0.805	0.731	0.763	0.704	0.251	0.703	0.545	0.457	0.287	0.351	0.665	0.719	0.437	0.51	0.513	0.473	0.294	0.037	0.006	0.466	0.66	0.565	0.671	0.515	0.673
E4_HYPERPARA	Hyperparathyroidism	Chapter IV Endocrine, nutritional and metabolic diseases	0.415	0.258	0.43	0.442	0.012	0.447	0.066	0.081	0.443	0.453	0.427	0.375	0.447	0.17	0.367	0.316	0.367	0.404	0.375	0.363	0.43	0.377	0.375	0.384	0.351	0.338	0.061	0.279	0.315	0.364	0.15	0.254	0.139	0.401	0.279	0.024	-0.057	0.111	0.034	-0.156	-0.156	0.298	0.373	0.306	0.376	-0.049	0.451
E4_HYPERPIT	Hyperfunction of pituitary gland	Chapter IV Endocrine, nutritional and metabolic diseases	0.275	0.175	0.24	0.366	0.132	0.253	0.209	0.088	0.275	0.258	0.356	0.225	0.308	0.203	0.228	0.178	0.226	0.26	0.26	0.219	0.344	0.312	0.25	0.221	0.221	0.262	0.21	0.133	0.24	0.191	0.064	0.261	0.04	0.257	0.28	0.157	0.168	0.25	0.1	-0.012	-0.091	0.161	0.237	0.165	0.24	0.187	0.311
E4_HYPOGLYC	Hypoglycaemia, other or unspecified	Chapter IV Endocrine, nutritional and metabolic diseases	0.794	0.675	0.663	0.762	0.396	0.72	0.363	0.249	0.768	0.727	0.755	0.757	0.783	0.501	0.75	0.52	0.75	0.775	0.769	0.747	0.746	0.78	0.771	0.757	0.792	0.785	0.347	0.686	0.652	0.467	0.291	0.449	0.585	0.752	0.441	0.45	0.411	0.49	0.25	-0.06	-0.013	0.426	0.635	0.513	0.663	0.425	0.759
E4_HYPOKALAEMIA	Hypokalaemia	Chapter IV Endocrine, nutritional and metabolic diseases	0.853	0.656	0.692	0.848	0.318	0.867	0.202	0.286	0.883	0.872	0.865	0.835	0.863	0.436	0.836	0.576	0.832	0.862	0.836	0.833	0.869	0.838	0.862	0.815	0.786	0.764	0.224	0.659	0.645	0.536	0.278	0.422	0.571	0.834	0.5	0.533	0.526	0.536	0.402	0.003	-0.081	0.664	0.838	0.744	0.842	0.524	0.832
E4_HYPOOSMNAT	Hypo-osmolality and hyponatraemia	Chapter IV Endocrine, nutritional and metabolic diseases	0.734	0.567	0.581	0.77	0.278	0.713	0.249	0.233	0.75	0.722	0.78	0.703	0.758	0.423	0.702	0.466	0.7	0.742	0.737	0.695	0.788	0.738	0.732	0.646	0.639	0.669	0.249	0.488	0.538	0.41	0.171	0.387	0.406	0.696	0.521	0.503	0.504	0.508	0.249	-0.039	-0.156	0.481	0.682	0.56	0.694	0.51	0.719
E4_HYTHY_AI_STRICT	Hypothyroidism, strict autoimmune	Chapter IV Endocrine, nutritional and metabolic diseases	0.407	0.203	0.43	0.499	-0.108	0.515	-0.01	0.116	0.465	0.515	0.489	0.339	0.47	0.11	0.328	0.367	0.323	0.404	0.325	0.33	0.498	0.399	0.356	0.378	0.318	0.293	0.01	0.166	0.332	0.378	0.136	0.302	0.009	0.403	0.276	0.085	-0.003	0.13	0.177	-0.162	-0.154	0.453	0.445	0.433	0.435	-0.003	0.483
E4_IRON_MET	Disorders of iron metabolism	Chapter IV Endocrine, nutritional and metabolic diseases	0.541	0.496	0.407	0.491	0.333	0.501	0.231	0.295	0.508	0.505	0.507	0.544	0.498	0.358	0.545	0.342	0.547	0.531	0.549	0.54	0.489	0.564	0.572	0.554	0.574	0.559	0.226	0.545	0.435	0.324	0.322	0.34	0.522	0.51	0.339	0.532	0.546	0.503	0.205	0.109	0.086	0.325	0.462	0.395	0.475	0.559	0.428
E4_LIPOPROT	Disorders of lipoprotein metabolism and other lipidaemias	Chapter IV Endocrine, nutritional and metabolic diseases	0.68	0.621	0.571	0.601	0.392	0.683	0.076	0.357	0.679	0.684	0.617	0.721	0.643	0.42	0.723	0.456	0.726	0.687	0.709	0.716	0.605	0.65	0.731	0.705	0.699	0.646	0.125	0.7	0.526	0.432	0.315	0.342	0.707	0.651	0.403	0.46	0.514	0.472	0.338	0.118	0.077	0.482	0.62	0.552	0.63	0.505	0.582
E4_LIPOPROTNAS	Disorder of lipoprotein metabolism, unspecified	Chapter IV Endocrine, nutritional and metabolic diseases	0.648	0.617	0.558	0.57	0.447	0.613	0.211	0.253	0.638	0.614	0.581	0.695	0.611	0.406	0.695	0.434	0.704	0.655	0.672	0.691	0.569	0.639	0.677	0.669	0.682	0.641	0.238	0.706	0.505	0.4	0.306	0.345	0.705	0.63	0.373	0.415	0.441	0.438	0.321	0.099	0.104	0.436	0.577	0.499	0.59	0.443	0.568
E4_MALNUTRITION	Malnutrition	Chapter IV Endocrine, nutritional and metabolic diseases	0.371	0.262	0.302	0.441	0.166	0.346	0.247	0.063	0.387	0.359	0.416	0.358	0.383	0.244	0.354	0.253	0.352	0.373	0.376	0.35	0.422	0.406	0.351	0.324	0.331	0.348	0.257	0.263	0.313	0.177	0.05	0.32	0.16	0.369	0.229	0.261	0.239	0.289	0.164	-0.039	-0.086	0.188	0.318	0.238	0.345	0.248	0.376
E4_METABO	Other metabolic disorders	Chapter IV Endocrine, nutritional and metabolic diseases	0.743	0.625	0.602	0.704	0.375	0.677	0.316	0.242	0.723	0.689	0.716	0.719	0.722	0.431	0.709	0.496	0.71	0.732	0.711	0.712	0.706	0.74	0.724	0.721	0.733	0.729	0.319	0.656	0.597	0.413	0.271	0.409	0.571	0.718	0.418	0.485	0.451	0.523	0.298	0.009	0.01	0.461	0.639	0.537	0.665	0.47	0.669
E4_METABOLIA	Metabolic disorders	Chapter IV Endocrine, nutritional and metabolic diseases	0.785	0.685	0.65	0.713	0.405	0.78	0.14	0.357	0.789	0.783	0.729	0.812	0.754	0.46	0.812	0.523	0.813	0.794	0.805	0.806	0.721	0.751	0.829	0.787	0.779	0.743	0.18	0.743	0.6	0.496	0.331	0.395	0.728	0.755	0.462	0.513	0.552	0.531	0.366	0.078	0.037	0.554	0.719	0.637	0.731	0.549	0.695
E4_MG_MET	Disorders of magnesium metabolism	Chapter IV Endocrine, nutritional and metabolic diseases	0.84	0.685	0.667	0.812	0.358	0.816	0.246	0.309	0.835	0.818	0.834	0.831	0.827	0.463	0.826	0.542	0.827	0.839	0.826	0.825	0.831	0.846	0.849	0.816	0.81	0.787	0.253	0.697	0.65	0.468	0.287	0.415	0.615	0.807	0.481	0.618	0.614	0.593	0.364	0.034	-0.044	0.566	0.774	0.658	0.791	0.618	0.761
E4_MINERAL_MET	Disorders of mineral metabolism	Chapter IV Endocrine, nutritional and metabolic diseases	0.866	0.696	0.689	0.827	0.374	0.832	0.261	0.326	0.858	0.835	0.846	0.853	0.844	0.473	0.85	0.544	0.85	0.865	0.866	0.849	0.843	0.86	0.885	0.841	0.836	0.818	0.264	0.73	0.661	0.507	0.316	0.446	0.66	0.832	0.499	0.608	0.611	0.597	0.37	0.035	-0.007	0.564	0.776	0.664	0.793	0.62	0.778
E4_NUTRIDEF	Other nutritional deficiencies	Chapter IV Endocrine, nutritional and metabolic diseases	0.799	0.695	0.666	0.693	0.491	0.792	0.214	0.281	0.812	0.787	0.718	0.82	0.749	0.431	0.82	0.58	0.819	0.803	0.745	0.816	0.702	0.737	0.799	0.814	0.773	0.773	0.253	0.82	0.621	0.544	0.395	0.352	0.834	0.831	0.324	0.558	0.551	0.558	0.491	0.073	0.086	0.745	0.833	0.82	0.825	0.548	0.718
E4_OBESITY	Obesity	Chapter IV Endocrine, nutritional and metabolic diseases	0.744	0.666	0.613	0.629	0.501	0.733	0.194	0.276	0.751	0.726	0.655	0.776	0.688	0.412	0.777	0.545	0.778	0.747	0.693	0.772	0.638	0.684	0.75	0.767	0.728	0.728	0.235	0.797	0.579	0.512	0.391	0.317	0.838	0.775	0.29	0.543	0.545	0.538	0.479	0.102	0.11	0.717	0.785	0.781	0.776	0.54	0.651
E4_PARATHYRO	Disorders of parathyroid gland	Chapter IV Endocrine, nutritional and metabolic diseases	0.427	0.272	0.442	0.445	0.013	0.46	0.064	0.079	0.457	0.468	0.434	0.389	0.455	0.164	0.384	0.33	0.382	0.42	0.389	0.378	0.435	0.383	0.39	0.393	0.363	0.355	0.055	0.289	0.326	0.386	0.164	0.24	0.161	0.419	0.258	0.043	-0.054	0.13	0.049	-0.16	-0.148	0.323	0.397	0.333	0.396	-0.045	0.459
E4_PHOS_MET	Disorders of phosphorus metabolism and phosphatases	Chapter IV Endocrine, nutritional and metabolic diseases	0.677	0.563	0.547	0.657	0.335	0.623	0.263	0.228	0.672	0.629	0.665	0.695	0.665	0.384	0.692	0.468	0.695	0.683	0.684	0.692	0.664	0.689	0.681	0.652	0.662	0.636	0.276	0.608	0.548	0.386	0.191	0.396	0.521	0.662	0.384	0.464	0.46	0.484	0.364	0.084	-0.007	0.432	0.608	0.513	0.63	0.468	0.629
E4_PLASMAPROT	Disorders of plasma-protein metabolism, not elsewhere classified	Chapter IV Endocrine, nutritional and metabolic diseases	0.652	0.567	0.51	0.613	0.356	0.59	0.307	0.225	0.633	0.596	0.622	0.625	0.629	0.411	0.616	0.426	0.618	0.642	0.631	0.622	0.613	0.663	0.635	0.629	0.645	0.661	0.312	0.566	0.544	0.366	0.25	0.404	0.495	0.623	0.38	0.458	0.426	0.5	0.231	-0.006	0.012	0.375	0.538	0.448	0.564	0.445	0.585
E4_PORBILIR	Disorders of porphyrin and bilirubin metabolism	Chapter IV Endocrine, nutritional and metabolic diseases	0.226	0.28	0.135	0.116	0.331	0.107	0.217	0.058	0.185	0.112	0.127	0.268	0.175	0.21	0.271	0.117	0.273	0.223	0.296	0.271	0.115	0.216	0.27	0.235	0.293	0.249	0.219	0.345	0.148	0.058	0.181	0.117	0.373	0.2	0.137	0.127	0.142	0.103	0.019	0.036	0.179	-0.026	0.1	0.035	0.124	0.15	0.165
E4_THYROID	Disorders of the thyroid gland	Chapter IV Endocrine, nutritional and metabolic diseases	0.384	0.178	0.416	0.477	-0.11	0.491	0.004	0.099	0.443	0.49	0.469	0.315	0.449	0.099	0.305	0.354	0.301	0.379	0.298	0.305	0.479	0.374	0.329	0.356	0.292	0.269	0.017	0.152	0.314	0.365	0.114	0.284	-0.006	0.386	0.268	0.064	-0.028	0.107	0.178	-0.159	-0.166	0.453	0.433	0.426	0.419	-0.029	0.467
E4_THYROIDNASOTH	Disorder of thyroid, unspecified	Chapter IV Endocrine, nutritional and metabolic diseases	0.297	0.2	0.334	0.347	-0.014	0.345	-0.001	0.152	0.318	0.352	0.338	0.252	0.327	0.101	0.247	0.254	0.247	0.286	0.268	0.248	0.336	0.302	0.281	0.291	0.279	0.234	0.031	0.18	0.271	0.285	0.166	0.235	0.08	0.286	0.237	0.082	0.026	0.1	0.102	-0.064	-0.024	0.247	0.274	0.239	0.272	0.039	0.311
E4_THYTOXGOITDIF	Thyrotoxicosis with diffuse goitre	Chapter IV Endocrine, nutritional and metabolic diseases	-0.111	-0.201	-0.047	-0.005	-0.193	-0.077	-0.002	-0.103	-0.075	-0.072	-0.023	-0.172	-0.062	-0.14	-0.172	-0.059	-0.181	-0.108	-0.144	-0.174	-0.01	-0.099	-0.142	-0.152	-0.173	-0.146	-0.021	-0.259	-0.092	-0.014	-0.139	0.009	-0.336	-0.087	-0.04	-0.147	-0.201	-0.162	-0.012	-0.107	-0.104	0.032	-0.053	-0.005	-0.071	-0.202	0.012
E4_THYTOXNAS	Thyrotoxicosis, other and/or unspecified	Chapter IV Endocrine, nutritional and metabolic diseases	0.588	0.376	0.576	0.641	0.143	0.622	0.184	0.168	0.629	0.629	0.642	0.531	0.63	0.26	0.529	0.485	0.526	0.578	0.504	0.525	0.642	0.575	0.537	0.566	0.501	0.5	0.203	0.422	0.475	0.474	0.181	0.357	0.275	0.598	0.355	0.222	0.166	0.272	0.364	-0.049	-0.126	0.594	0.629	0.589	0.614	0.171	0.659
E4_VIT_B_DEF	Deficiency of other B group vitamins	Chapter IV Endocrine, nutritional and metabolic diseases	0.811	0.662	0.695	0.764	0.398	0.777	0.272	0.236	0.826	0.785	0.774	0.801	0.779	0.434	0.796	0.571	0.797	0.812	0.766	0.8	0.758	0.767	0.788	0.795	0.785	0.783	0.308	0.764	0.653	0.489	0.337	0.396	0.686	0.825	0.377	0.523	0.482	0.542	0.405	-0.011	0.011	0.613	0.771	0.7	0.789	0.483	0.741
E4_VIT_D_DEF	Vitamin D deficiency	Chapter IV Endocrine, nutritional and metabolic diseases	0.757	0.525	0.706	0.779	0.237	0.791	0.21	0.224	0.795	0.798	0.777	0.691	0.781	0.338	0.687	0.542	0.685	0.747	0.668	0.682	0.781	0.71	0.704	0.722	0.657	0.677	0.237	0.593	0.585	0.542	0.247	0.385	0.456	0.766	0.4	0.341	0.29	0.404	0.39	-0.063	-0.127	0.679	0.772	0.713	0.764	0.299	0.791
E4_VIT_DEF	Vitamin deficiency	Chapter IV Endocrine, nutritional and metabolic diseases	0.848	0.632	0.748	0.833	0.329	0.852	0.252	0.237	0.884	0.861	0.844	0.797	0.848	0.408	0.795	0.583	0.794	0.846	0.779	0.797	0.841	0.795	0.81	0.812	0.769	0.783	0.279	0.705	0.663	0.55	0.299	0.412	0.591	0.862	0.426	0.471	0.42	0.509	0.415	-0.058	-0.071	0.684	0.835	0.76	0.84	0.425	0.836
E4_VOLUME	Volume depletion	Chapter IV Endocrine, nutritional and metabolic diseases	0.916	0.723	0.716	0.845	0.363	0.867	0.265	0.28	0.919	0.88	0.862	0.896	0.906	0.469	0.895	0.583	0.891	0.92	0.922	0.9	0.871	0.88	0.928	0.869	0.869	0.833	0.273	0.735	0.679	0.539	0.316	0.427	0.657	0.881	0.511	0.531	0.509	0.524	0.359	-0.05	-0.039	0.591	0.813	0.695	0.831	0.513	0.857
F5_ALCOHOLAC	Acute alcohol intoxication	Chapter V Mental and behavioural disorders	0.547	0.501	0.353	0.498	0.309	0.545	0.163	0.227	0.542	0.531	0.525	0.574	0.499	0.349	0.572	0.294	0.572	0.562	0.554	0.569	0.515	0.534	0.566	0.5	0.494	0.564	0.173	0.475	0.398	0.255	0.218	0.245	0.532	0.559	0.275	0.822	0.814	0.655	0.252	0.022	-0.009	0.388	0.539	0.5	0.546	0.796	0.41
F5_ALCOHOL_DEPENDENCE	Alcohol dependence	Chapter V Mental and behavioural disorders	0.558	0.531	0.37	0.508	0.316	0.553	0.155	0.241	0.551	0.537	0.541	0.597	0.495	0.344	0.585	0.321	0.59	0.575	0.552	0.588	0.519	0.538	0.572	0.512	0.513	0.601	0.178	0.489	0.433	0.281	0.237	0.249	0.56	0.577	0.226	0.78	0.848	0.74	0.268	0.045	0.031	0.412	0.559	0.524	0.568	0.852	0.386
F5_ALLANXIOUS	All anxiety disorders	Chapter V Mental and behavioural disorders	0.513	0.283	0.504	0.592	-0.005	0.647	-0.019	0.176	0.578	0.642	0.594	0.447	0.55	0.184	0.446	0.438	0.436	0.512	0.41	0.445	0.594	0.493	0.46	0.499	0.402	0.405	0.023	0.318	0.443	0.422	0.17	0.289	0.215	0.547	0.239	0.318	0.259	0.282	0.414	-0.051	-0.1	0.664	0.641	0.662	0.613	0.25	0.567
F5_ALZHDEMENT	Dementia in Alzheimer disease	Chapter V Mental and behavioural disorders	0.514	0.386	0.388	0.522	0.121	0.498	0.132	0.126	0.53	0.501	0.523	0.503	0.534	0.336	0.505	0.277	0.504	0.522	0.558	0.495	0.531	0.453	0.521	0.412	0.417	0.403	0.13	0.307	0.321	0.278	0.137	0.222	0.259	0.477	0.493	0.289	0.268	0.26	0.026	-0.196	-0.201	0.24	0.413	0.304	0.419	0.267	0.513
F5_ANXIETY	Other anxiety disorders	Chapter V Mental and behavioural disorders	0.47	0.251	0.471	0.551	-0.027	0.607	-0.037	0.167	0.538	0.602	0.551	0.406	0.51	0.154	0.404	0.42	0.394	0.47	0.362	0.403	0.548	0.449	0.413	0.462	0.366	0.363	0.015	0.292	0.422	0.403	0.156	0.265	0.184	0.509	0.205	0.284	0.212	0.237	0.402	-0.055	-0.108	0.642	0.599	0.63	0.576	0.201	0.531
F5_BIPO	Bipolar affective disorders	Chapter V Mental and behavioural disorders	0.509	0.403	0.46	0.511	0.174	0.521	0.096	0.23	0.509	0.523	0.516	0.485	0.494	0.304	0.478	0.402	0.478	0.493	0.479	0.48	0.493	0.519	0.496	0.527	0.517	0.492	0.116	0.47	0.462	0.318	0.286	0.32	0.419	0.509	0.229	0.364	0.328	0.327	0.296	0.009	0.097	0.396	0.472	0.431	0.477	0.328	0.442
F5_DELIRIUM	Delirium, not induced by alcohol and other psychoactive substances	Chapter V Mental and behavioural disorders	0.878	0.734	0.674	0.811	0.412	0.804	0.313	0.27	0.864	0.815	0.821	0.868	0.868	0.522	0.865	0.531	0.866	0.881	0.903	0.862	0.825	0.831	0.891	0.818	0.835	0.82	0.322	0.714	0.65	0.51	0.309	0.415	0.664	0.84	0.545	0.55	0.539	0.548	0.252	-0.092	-0.082	0.496	0.743	0.6	0.768	0.549	0.802
F5_DEMENTIA_INCLAVO	Dementia, including avohilmo	Chapter V Mental and behavioural disorders	0.698	0.568	0.54	0.669	0.268	0.655	0.227	0.194	0.703	0.66	0.671	0.691	0.71	0.447	0.692	0.4	0.691	0.704	0.758	0.683	0.677	0.628	0.716	0.606	0.621	0.591	0.229	0.501	0.488	0.391	0.219	0.331	0.449	0.656	0.579	0.382	0.371	0.373	0.107	-0.155	-0.153	0.336	0.549	0.421	0.564	0.377	0.681
F5_DEMINOTH	Dementia in other diseases classified elsewhere	Chapter V Mental and behavioural disorders	0.328	0.298	0.219	0.235	0.294	0.236	0.28	0.01	0.303	0.235	0.237	0.335	0.315	0.284	0.337	0.142	0.338	0.321	0.366	0.332	0.233	0.27	0.329	0.286	0.296	0.298	0.262	0.319	0.195	0.135	0.145	0.165	0.3	0.298	0.237	0.138	0.109	0.096	-0.002	-0.096	0.028	0.044	0.182	0.106	0.209	0.13	0.329
F5_DEMNAS	Unspecified dementia	Chapter V Mental and behavioural disorders	0.721	0.594	0.583	0.687	0.258	0.696	0.23	0.187	0.734	0.7	0.697	0.722	0.733	0.439	0.719	0.435	0.719	0.731	0.771	0.713	0.702	0.654	0.735	0.638	0.652	0.612	0.223	0.528	0.515	0.41	0.229	0.327	0.478	0.685	0.546	0.4	0.384	0.388	0.132	-0.15	-0.144	0.387	0.599	0.477	0.611	0.387	0.701
F5_DEPRESSIO	Depression	Chapter V Mental and behavioural disorders	0.682	0.47	0.61	0.708	0.161	0.763	0.076	0.239	0.729	0.759	0.718	0.631	0.688	0.281	0.626	0.532	0.619	0.685	0.584	0.631	0.709	0.648	0.64	0.665	0.591	0.612	0.124	0.522	0.583	0.499	0.255	0.343	0.451	0.724	0.264	0.477	0.436	0.458	0.477	-0.043	-0.015	0.734	0.764	0.78	0.747	0.425	0.675
F5_DEPRESSION_DYSTHYMIA	Depression or dysthymia	Chapter V Mental and behavioural disorders	0.709	0.493	0.625	0.723	0.202	0.78	0.098	0.243	0.758	0.778	0.736	0.663	0.711	0.296	0.661	0.539	0.653	0.718	0.619	0.666	0.727	0.671	0.671	0.689	0.617	0.641	0.146	0.554	0.591	0.505	0.271	0.353	0.478	0.752	0.29	0.498	0.461	0.477	0.477	-0.04	-0.017	0.733	0.782	0.793	0.769	0.453	0.697
F5_DEPRESSION_RECURRENT	Recurrent or chronic depression	Chapter V Mental and behavioural disorders	0.284	0.191	0.273	0.329	-0.001	0.318	0.015	0.2	0.302	0.322	0.314	0.255	0.306	0.069	0.25	0.245	0.248	0.28	0.238	0.253	0.319	0.3	0.258	0.295	0.263	0.244	0.049	0.198	0.303	0.234	0.103	0.218	0.127	0.294	0.155	0.157	0.107	0.166	0.181	-0.031	0.001	0.259	0.286	0.266	0.286	0.105	0.29
F5_INSOMNIA	Insomnia	Chapter V Mental and behavioural disorders	0.199	0.126	0.176	0.204	0.021	0.213	0.023	0.067	0.193	0.213	0.215	0.182	0.201	0.128	0.182	0.105	0.178	0.189	0.2	0.181	0.21	0.209	0.2	0.192	0.188	0.16	0.042	0.141	0.131	0.113	0.098	0.185	0.118	0.176	0.167	0.149	0.137	0.104	0.104	0.023	-0.005	0.121	0.168	0.138	0.182	0.145	0.166
F5_MENTORG	Other mental disorders due to brain damage and dysfunction and to physical disease	Chapter V Mental and behavioural disorders	0.614	0.509	0.482	0.565	0.339	0.572	0.313	0.198	0.606	0.573	0.585	0.593	0.606	0.394	0.592	0.376	0.593	0.604	0.614	0.585	0.571	0.581	0.607	0.56	0.578	0.581	0.288	0.503	0.452	0.348	0.243	0.349	0.454	0.579	0.423	0.409	0.388	0.396	0.173	-0.092	0.009	0.312	0.485	0.392	0.511	0.401	0.57
F5_MOOD	Mood [affective] disorders	Chapter V Mental and behavioural disorders	0.679	0.47	0.608	0.701	0.157	0.76	0.066	0.23	0.725	0.756	0.713	0.627	0.683	0.284	0.621	0.53	0.615	0.678	0.581	0.625	0.704	0.644	0.635	0.661	0.582	0.6	0.116	0.52	0.569	0.499	0.259	0.341	0.447	0.718	0.272	0.464	0.424	0.444	0.48	-0.05	-0.019	0.734	0.761	0.776	0.744	0.416	0.669
F5_NEUROTIC	Neurotic, stress-related and somatoform disorders	Chapter V Mental and behavioural disorders	0.539	0.305	0.527	0.616	0.015	0.666	0	0.191	0.602	0.662	0.619	0.471	0.577	0.198	0.469	0.456	0.46	0.537	0.436	0.469	0.616	0.522	0.485	0.528	0.435	0.435	0.04	0.346	0.473	0.43	0.181	0.304	0.238	0.569	0.254	0.326	0.262	0.294	0.416	-0.05	-0.096	0.666	0.653	0.665	0.632	0.254	0.588
F5_PANIC	Panic disorder	Chapter V Mental and behavioural disorders	0.541	0.391	0.514	0.565	0.182	0.607	0.077	0.227	0.58	0.607	0.572	0.496	0.542	0.226	0.496	0.466	0.493	0.536	0.463	0.494	0.558	0.503	0.504	0.548	0.486	0.502	0.12	0.442	0.494	0.445	0.242	0.299	0.398	0.575	0.209	0.336	0.297	0.354	0.34	-0.015	-0.031	0.567	0.595	0.588	0.575	0.301	0.539
F5_PHOBANX	Phobic anxiety disorders	Chapter V Mental and behavioural disorders	0.455	0.269	0.48	0.506	0.078	0.581	-0.026	0.173	0.513	0.577	0.516	0.406	0.494	0.153	0.408	0.439	0.404	0.448	0.336	0.401	0.512	0.425	0.397	0.467	0.367	0.374	0.032	0.332	0.392	0.423	0.167	0.23	0.238	0.479	0.192	0.179	0.145	0.224	0.403	0.005	-0.138	0.643	0.59	0.604	0.564	0.139	0.513
F5_PSYCHDEV	Disorders of psychological development	Chapter V Mental and behavioural disorders	0.533	0.52	0.424	0.43	0.449	0.455	0.251	0.202	0.52	0.459	0.446	0.572	0.483	0.336	0.57	0.375	0.578	0.534	0.541	0.572	0.423	0.501	0.543	0.558	0.576	0.562	0.284	0.629	0.476	0.284	0.31	0.256	0.664	0.543	0.226	0.393	0.364	0.393	0.256	0.058	0.151	0.323	0.461	0.391	0.481	0.364	0.428
F5_SCHZPHR	Schizophrenia	Chapter V Mental and behavioural disorders	0.621	0.547	0.484	0.568	0.388	0.542	0.311	0.235	0.599	0.549	0.569	0.615	0.6	0.402	0.61	0.406	0.612	0.609	0.605	0.611	0.554	0.596	0.599	0.621	0.636	0.638	0.33	0.614	0.524	0.334	0.293	0.341	0.575	0.617	0.31	0.386	0.368	0.427	0.251	-0.019	0.074	0.324	0.498	0.395	0.534	0.38	0.542
F5_SEXDYS	Sexual dysfunction	Chapter V Mental and behavioural disorders	0.443	0.506	0.315	0.287	0.492	0.318	0.27	0.172	0.396	0.325	0.302	0.506	0.372	0.341	0.51	0.267	0.515	0.441	0.507	0.504	0.282	0.407	0.485	0.462	0.518	0.478	0.288	0.603	0.334	0.199	0.269	0.174	0.674	0.428	0.216	0.311	0.351	0.299	0.146	0.099	0.193	0.164	0.312	0.239	0.341	0.359	0.32
F5_SUBSTANCE	Mental and behavioural disorders due to psychoactive substance use	Chapter V Mental and behavioural disorders	0.63	0.55	0.46	0.564	0.324	0.631	0.163	0.212	0.639	0.618	0.591	0.648	0.569	0.346	0.644	0.412	0.639	0.647	0.604	0.647	0.57	0.584	0.628	0.608	0.586	0.65	0.201	0.592	0.517	0.339	0.27	0.269	0.629	0.685	0.181	0.698	0.715	0.628	0.397	-0.004	0.082	0.524	0.646	0.644	0.652	0.71	0.505
F5_TOBAC	Mental and behavioural disorders due to tobacco	Chapter V Mental and behavioural disorders	0.617	0.522	0.47	0.554	0.313	0.615	0.165	0.189	0.632	0.606	0.576	0.627	0.561	0.315	0.623	0.427	0.617	0.632	0.579	0.628	0.554	0.563	0.603	0.605	0.58	0.634	0.211	0.595	0.534	0.342	0.269	0.265	0.61	0.682	0.149	0.605	0.592	0.558	0.408	-0.026	0.094	0.526	0.632	0.639	0.639	0.589	0.513
F5_VASCDEM	Vascular dementia	Chapter V Mental and behavioural disorders	0.772	0.671	0.606	0.698	0.394	0.718	0.28	0.255	0.755	0.718	0.715	0.776	0.747	0.486	0.775	0.477	0.775	0.769	0.803	0.768	0.706	0.718	0.793	0.717	0.732	0.716	0.25	0.652	0.574	0.458	0.274	0.372	0.626	0.733	0.493	0.523	0.533	0.504	0.22	-0.052	-0.04	0.424	0.638	0.527	0.647	0.539	0.705
FALLS	Falls/tendency to fall	Chapter VI Diseases of the nervous system	0.699	0.493	0.57	0.74	0.16	0.734	0.184	0.186	0.736	0.737	0.749	0.649	0.734	0.372	0.647	0.455	0.643	0.705	0.686	0.638	0.758	0.657	0.681	0.593	0.567	0.587	0.186	0.412	0.505	0.465	0.166	0.373	0.323	0.677	0.489	0.452	0.427	0.435	0.237	-0.13	-0.218	0.542	0.679	0.606	0.668	0.429	0.724
FE	Focal epilepsy	Chapter VI Diseases of the nervous system	0.278	0.25	0.207	0.281	0.148	0.254	0.166	0.109	0.272	0.255	0.294	0.263	0.271	0.186	0.256	0.204	0.256	0.272	0.27	0.25	0.279	0.281	0.266	0.25	0.256	0.286	0.18	0.217	0.244	0.14	0.086	0.14	0.229	0.285	0.135	0.282	0.272	0.23	0.121	-0.017	-0.03	0.196	0.25	0.219	0.264	0.277	0.242
G6_ALS	Motor neuron disease	Chapter VI Diseases of the nervous system	0.332	0.313	0.275	0.296	0.185	0.324	0.09	0.119	0.326	0.329	0.308	0.334	0.323	0.215	0.329	0.231	0.336	0.326	0.333	0.33	0.3	0.32	0.326	0.334	0.329	0.317	0.116	0.304	0.249	0.221	0.237	0.214	0.289	0.314	0.237	0.192	0.189	0.219	0.095	-0.064	0.01	0.175	0.264	0.205	0.293	0.21	0.271
G6_ALZHEIMER	Alzheimer disease	Chapter VI Diseases of the nervous system	0.56	0.424	0.443	0.582	0.138	0.558	0.136	0.158	0.578	0.561	0.59	0.553	0.581	0.354	0.555	0.317	0.555	0.57	0.607	0.545	0.593	0.513	0.581	0.467	0.467	0.448	0.132	0.35	0.343	0.318	0.157	0.255	0.305	0.524	0.52	0.324	0.318	0.28	0.087	-0.148	-0.203	0.314	0.476	0.373	0.482	0.32	0.561
G6_BELLPA	Bell's palsy	Chapter VI Diseases of the nervous system	0.642	0.569	0.572	0.583	0.431	0.595	0.219	0.277	0.632	0.602	0.588	0.637	0.607	0.377	0.635	0.477	0.639	0.627	0.607	0.628	0.568	0.606	0.631	0.66	0.644	0.634	0.269	0.67	0.509	0.43	0.387	0.336	0.642	0.64	0.338	0.371	0.364	0.429	0.317	0.028	0.088	0.479	0.579	0.524	0.584	0.375	0.567
G6_CARPTU	Carpal tunnel syndrome	Chapter VI Diseases of the nervous system	0.612	0.462	0.561	0.634	0.266	0.677	0.098	0.296	0.643	0.678	0.649	0.584	0.607	0.34	0.586	0.517	0.582	0.602	0.527	0.577	0.636	0.601	0.591	0.611	0.541	0.561	0.144	0.523	0.529	0.458	0.253	0.317	0.486	0.632	0.316	0.435	0.455	0.46	0.42	0.086	-0.018	0.7	0.709	0.717	0.68	0.454	0.599
G6_CERCYST	Cerebral cysts	Chapter VI Diseases of the nervous system	0.669	0.541	0.598	0.633	0.334	0.625	0.274	0.239	0.661	0.634	0.633	0.639	0.661	0.381	0.634	0.479	0.636	0.648	0.645	0.629	0.619	0.643	0.641	0.653	0.662	0.651	0.288	0.604	0.577	0.422	0.295	0.397	0.503	0.645	0.358	0.334	0.31	0.411	0.266	-0.035	0.015	0.397	0.548	0.446	0.566	0.327	0.622
G6_CEROEDEMA	Cerebral oedema	Chapter VI Diseases of the nervous system	0.322	0.276	0.264	0.262	0.245	0.238	0.262	0.115	0.302	0.25	0.265	0.323	0.311	0.195	0.32	0.205	0.323	0.316	0.323	0.321	0.264	0.319	0.322	0.333	0.346	0.32	0.262	0.344	0.243	0.122	0.149	0.195	0.296	0.294	0.215	0.124	0.103	0.125	0.112	0.025	0.031	0.119	0.215	0.153	0.244	0.12	0.297
G6_CPETAL	Cerebral palsy and other paralytic syndromes	Chapter VI Diseases of the nervous system	0.829	0.716	0.667	0.747	0.44	0.777	0.3	0.287	0.813	0.785	0.764	0.825	0.794	0.498	0.823	0.506	0.826	0.826	0.844	0.818	0.756	0.784	0.844	0.794	0.807	0.81	0.302	0.739	0.613	0.506	0.343	0.413	0.729	0.805	0.475	0.575	0.592	0.573	0.305	-0.021	0.012	0.507	0.712	0.609	0.731	0.606	0.73
G6_DEGENOTH	Other and unspecified degenerative diseases of nervous system	Chapter VI Diseases of the nervous system	0.719	0.649	0.548	0.646	0.425	0.633	0.339	0.249	0.692	0.638	0.649	0.739	0.697	0.47	0.739	0.423	0.745	0.722	0.76	0.729	0.646	0.686	0.74	0.665	0.699	0.695	0.337	0.663	0.523	0.39	0.252	0.339	0.619	0.676	0.479	0.518	0.529	0.522	0.181	-0.012	-0.068	0.359	0.577	0.452	0.596	0.543	0.637
G6_DEMYEL	Demyelinating diseases of the central nervous system	Chapter VI Diseases of the nervous system	-0.146	-0.262	-0.1	-0.079	-0.275	-0.11	-0.11	-0.136	-0.125	-0.105	-0.097	-0.211	-0.085	-0.181	-0.202	-0.107	-0.211	-0.152	-0.186	-0.197	-0.083	-0.147	-0.2	-0.172	-0.214	-0.225	-0.1	-0.256	-0.125	-0.066	-0.153	-0.059	-0.342	-0.134	-0.07	-0.218	-0.275	-0.274	0.013	-0.125	-0.11	-0.042	-0.103	-0.079	-0.111	-0.286	-0.049
G6_DISBROTHUNS	Disorders of brain, other and unspecified	Chapter VI Diseases of the nervous system	0.452	0.387	0.336	0.407	0.315	0.365	0.335	0.117	0.433	0.375	0.412	0.451	0.435	0.335	0.451	0.283	0.451	0.444	0.475	0.447	0.4	0.448	0.454	0.425	0.454	0.452	0.302	0.424	0.358	0.202	0.177	0.296	0.358	0.424	0.326	0.29	0.256	0.317	0.042	-0.053	0.052	0.128	0.309	0.201	0.341	0.281	0.407
G6_EPIPAROX	Episodal and paroxysmal disorders	Chapter VI Diseases of the nervous system	0.825	0.698	0.692	0.739	0.466	0.779	0.26	0.301	0.817	0.783	0.753	0.81	0.783	0.469	0.81	0.568	0.807	0.815	0.785	0.806	0.736	0.765	0.815	0.831	0.799	0.797	0.284	0.792	0.648	0.531	0.356	0.371	0.782	0.831	0.389	0.516	0.511	0.502	0.438	0.026	0.072	0.628	0.767	0.712	0.767	0.514	0.762
G6_EPLEPSY	Epilepsy	Chapter VI Diseases of the nervous system	0.507	0.434	0.402	0.479	0.251	0.452	0.224	0.171	0.482	0.454	0.487	0.461	0.483	0.312	0.453	0.323	0.453	0.486	0.487	0.447	0.47	0.47	0.477	0.461	0.457	0.505	0.251	0.408	0.407	0.304	0.144	0.25	0.399	0.487	0.242	0.392	0.434	0.338	0.261	-0.026	-0.111	0.344	0.429	0.389	0.437	0.441	0.468
G6_FACOTH	Other facial nerve disorders	Chapter VI Diseases of the nervous system	0.663	0.564	0.594	0.623	0.396	0.637	0.216	0.246	0.668	0.643	0.631	0.653	0.641	0.38	0.648	0.493	0.651	0.656	0.634	0.646	0.609	0.629	0.657	0.672	0.662	0.66	0.245	0.654	0.556	0.466	0.36	0.375	0.625	0.669	0.328	0.382	0.379	0.44	0.334	0.021	0.092	0.524	0.61	0.569	0.612	0.381	0.604
G6_HCOTHUNS	Other and unspecified hydrocephalus	Chapter VI Diseases of the nervous system	0.155	0.079	0.126	0.174	0.024	0.137	0.15	-0.031	0.169	0.141	0.18	0.121	0.182	0.104	0.123	0.07	0.122	0.152	0.153	0.119	0.179	0.137	0.132	0.094	0.087	0.113	0.137	0.033	0.093	0.094	-0.004	0.137	-0.035	0.152	0.17	0.062	0.032	0.061	0.035	-0.12	-0.092	0.088	0.122	0.096	0.12	0.036	0.208
G6_HEADACHE	Other headache syndromes	Chapter VI Diseases of the nervous system	0.207	0.125	0.225	0.204	0.064	0.222	-0.009	0.116	0.213	0.224	0.205	0.199	0.2	0.131	0.205	0.175	0.2	0.197	0.181	0.206	0.194	0.215	0.212	0.244	0.217	0.18	0.014	0.24	0.184	0.153	0.126	0.176	0.206	0.215	0.122	0.138	0.122	0.118	0.209	0.067	0.109	0.225	0.223	0.239	0.218	0.113	0.196
G6_HEMIPLE	Hemiplegia	Chapter VI Diseases of the nervous system	0.833	0.734	0.656	0.748	0.431	0.789	0.288	0.273	0.82	0.788	0.769	0.835	0.799	0.501	0.833	0.506	0.834	0.83	0.85	0.827	0.763	0.797	0.853	0.798	0.808	0.804	0.287	0.739	0.593	0.498	0.352	0.408	0.728	0.811	0.482	0.597	0.598	0.562	0.294	-0.048	0.021	0.51	0.72	0.616	0.741	0.609	0.735
G6_HYDROCEPH	Hydrocephalus	Chapter VI Diseases of the nervous system	0.282	0.168	0.236	0.302	0.085	0.267	0.186	0.077	0.284	0.269	0.307	0.239	0.305	0.159	0.242	0.15	0.242	0.272	0.276	0.241	0.3	0.258	0.257	0.228	0.223	0.228	0.181	0.158	0.204	0.167	0.052	0.197	0.091	0.274	0.255	0.159	0.152	0.202	0.081	-0.086	-0.082	0.146	0.219	0.17	0.221	0.162	0.294
G6_MIGRAINE	Migraine	Chapter VI Diseases of the nervous system	-0.041	-0.194	0.079	0.087	-0.313	0.068	-0.158	-0.035	0.013	0.068	0.073	-0.132	0.022	-0.149	-0.141	0.09	-0.15	-0.061	-0.159	-0.132	0.077	-0.023	-0.124	-0.024	-0.11	-0.126	-0.12	-0.183	0.032	0.063	-0.063	0.052	-0.328	-0.011	-0.054	-0.193	-0.307	-0.215	0.142	-0.09	-0.07	0.17	0.062	0.104	0.043	-0.32	0.086
G6_MONOOTHUNS	Other and unspecified mononeuropathies, also in other diseases	Chapter VI Diseases of the nervous system	0.533	0.481	0.464	0.547	0.308	0.516	0.211	0.2	0.532	0.518	0.542	0.533	0.522	0.392	0.534	0.423	0.534	0.521	0.536	0.526	0.526	0.564	0.536	0.527	0.544	0.519	0.213	0.506	0.46	0.338	0.19	0.374	0.415	0.527	0.334	0.328	0.325	0.397	0.251	0.041	0.015	0.325	0.467	0.375	0.48	0.333	0.503
G6_MS	MS-disease / Multiple Sclerosis	Chapter VI Diseases of the nervous system	-0.173	-0.295	-0.129	-0.114	-0.261	-0.148	-0.047	-0.175	-0.152	-0.146	-0.129	-0.247	-0.111	-0.154	-0.244	-0.12	-0.254	-0.186	-0.222	-0.241	-0.112	-0.171	-0.235	-0.196	-0.246	-0.235	-0.043	-0.287	-0.157	-0.084	-0.142	-0.034	-0.382	-0.171	-0.056	-0.263	-0.338	-0.304	-0.019	-0.147	-0.115	-0.1	-0.155	-0.135	-0.154	-0.336	-0.055
G6_MYONEU	Diseases of the myoneural junction and muscle	Chapter VI Diseases of the nervous system	0.631	0.57	0.528	0.59	0.409	0.575	0.33	0.227	0.616	0.585	0.597	0.633	0.605	0.406	0.625	0.391	0.632	0.619	0.627	0.62	0.577	0.63	0.632	0.629	0.648	0.641	0.319	0.631	0.526	0.382	0.304	0.383	0.588	0.622	0.371	0.431	0.407	0.467	0.235	-0.001	0.077	0.371	0.523	0.434	0.547	0.427	0.551
G6_NERPLEX	Nerve, nerve root and plexus disorders	Chapter VI Diseases of the nervous system	0.761	0.606	0.682	0.754	0.328	0.802	0.139	0.35	0.779	0.805	0.778	0.736	0.747	0.416	0.736	0.59	0.734	0.751	0.697	0.731	0.76	0.746	0.753	0.768	0.721	0.702	0.181	0.67	0.654	0.55	0.321	0.411	0.618	0.773	0.388	0.531	0.544	0.537	0.46	0.066	0.025	0.715	0.795	0.769	0.777	0.543	0.718
G6_NEUATR	Systemic atrophies primarily affecting the central nervous system	Chapter VI Diseases of the nervous system	0.323	0.249	0.231	0.331	0.095	0.321	0.093	0.088	0.315	0.32	0.337	0.301	0.331	0.244	0.299	0.181	0.299	0.313	0.328	0.295	0.33	0.32	0.311	0.276	0.275	0.282	0.094	0.201	0.225	0.175	0.14	0.199	0.165	0.299	0.278	0.236	0.212	0.239	0.016	-0.149	-0.053	0.117	0.238	0.16	0.266	0.233	0.279
G6_NEUINFL	Inflammatory diseases of the central nervous system	Chapter VI Diseases of the nervous system	0.427	0.377	0.348	0.395	0.262	0.39	0.201	0.171	0.416	0.391	0.412	0.412	0.413	0.234	0.413	0.275	0.419	0.42	0.41	0.411	0.389	0.41	0.413	0.409	0.413	0.424	0.243	0.411	0.37	0.283	0.193	0.254	0.394	0.425	0.238	0.346	0.311	0.334	0.197	0.023	0.033	0.303	0.367	0.344	0.385	0.325	0.378
G6_NEURODEGENERATIVE	Unspecific neurodegenerative disorder	Chapter VI Diseases of the nervous system	0.562	0.434	0.453	0.586	0.142	0.558	0.133	0.154	0.582	0.564	0.595	0.56	0.585	0.345	0.558	0.335	0.559	0.572	0.601	0.551	0.6	0.516	0.579	0.476	0.471	0.443	0.141	0.359	0.357	0.314	0.157	0.256	0.312	0.527	0.514	0.317	0.309	0.285	0.091	-0.149	-0.196	0.338	0.486	0.391	0.495	0.31	0.558
G6_NEUROOTH	Other disorders of nervous system	Chapter VI Diseases of the nervous system	0.704	0.649	0.564	0.622	0.39	0.681	0.165	0.274	0.695	0.675	0.643	0.737	0.657	0.442	0.732	0.508	0.739	0.708	0.726	0.727	0.618	0.659	0.727	0.683	0.703	0.679	0.183	0.669	0.545	0.421	0.325	0.308	0.68	0.682	0.38	0.507	0.55	0.55	0.274	0	0.02	0.453	0.625	0.544	0.637	0.547	0.585
G6_OTHNEU	Other neurological diseases	Chapter VI Diseases of the nervous system	0.851	0.701	0.721	0.801	0.402	0.813	0.281	0.298	0.845	0.82	0.811	0.817	0.839	0.473	0.813	0.601	0.817	0.839	0.818	0.812	0.801	0.817	0.836	0.828	0.817	0.802	0.298	0.743	0.674	0.521	0.339	0.433	0.647	0.828	0.479	0.478	0.481	0.548	0.35	-0.025	-0.024	0.579	0.754	0.658	0.773	0.493	0.794
G6_PARKINSON	Parkinson's disease	Chapter VI Diseases of the nervous system	0.445	0.447	0.31	0.342	0.327	0.332	0.286	0.102	0.416	0.341	0.356	0.479	0.418	0.348	0.482	0.234	0.487	0.451	0.555	0.472	0.346	0.384	0.496	0.392	0.465	0.405	0.251	0.428	0.284	0.187	0.168	0.178	0.431	0.398	0.38	0.23	0.252	0.194	-0.033	-0.085	-0.006	0.06	0.251	0.145	0.27	0.263	0.404
G6_PLANTAR	Lesion of plantar nerve	Chapter VI Diseases of the nervous system	-0.313	-0.392	-0.172	-0.16	-0.407	-0.195	-0.198	-0.052	-0.27	-0.201	-0.17	-0.389	-0.254	-0.276	-0.396	-0.152	-0.4	-0.321	-0.398	-0.387	-0.16	-0.259	-0.355	-0.306	-0.375	-0.335	-0.191	-0.431	-0.212	-0.094	-0.162	-0.065	-0.501	-0.291	-0.132	-0.2	-0.239	-0.206	-0.014	-0.001	-0.116	-0.017	-0.188	-0.095	-0.217	-0.238	-0.205
G6_POLYNEU	Polyneuropathies and other disorders of the peripheral nervous system	Chapter VI Diseases of the nervous system	0.845	0.734	0.714	0.776	0.43	0.806	0.277	0.297	0.827	0.808	0.791	0.841	0.819	0.507	0.834	0.593	0.839	0.834	0.815	0.832	0.778	0.816	0.834	0.832	0.833	0.819	0.29	0.773	0.667	0.537	0.322	0.419	0.707	0.814	0.429	0.514	0.518	0.559	0.362	0.004	-0.002	0.564	0.756	0.651	0.776	0.524	0.774
G6_POLYOTHUNS	Other and unspecified polyneuropathies, also in other diseases	Chapter VI Diseases of the nervous system	0.839	0.737	0.704	0.767	0.446	0.781	0.297	0.305	0.813	0.784	0.78	0.831	0.813	0.508	0.824	0.571	0.828	0.826	0.816	0.823	0.767	0.815	0.831	0.826	0.841	0.823	0.307	0.776	0.671	0.525	0.335	0.427	0.705	0.803	0.439	0.521	0.511	0.555	0.332	0.007	0.019	0.524	0.726	0.612	0.747	0.519	0.761
G6_POSTVIRFAT	Postviral fatigue syndrome	Chapter VI Diseases of the nervous system	0.004	-0.097	0.108	0.113	-0.192	0.116	-0.22	0.093	0.037	0.11	0.102	-0.05	0.042	-0.057	-0.055	0.096	-0.057	-0.013	-0.086	-0.047	0.094	0.035	-0.046	0.044	-0.027	-0.026	-0.159	-0.06	0.07	0.111	0.003	0.075	-0.111	0.022	0.003	-0.061	-0.092	-0.013	0.154	0.017	-0.035	0.166	0.081	0.113	0.071	-0.1	0.046
G6_RLS	Restless leg syndrome	Chapter VI Diseases of the nervous system	0.53	0.465	0.504	0.549	0.324	0.525	0.166	0.283	0.535	0.536	0.554	0.538	0.513	0.305	0.533	0.426	0.538	0.523	0.513	0.53	0.537	0.553	0.544	0.555	0.553	0.528	0.204	0.526	0.469	0.372	0.347	0.376	0.495	0.521	0.334	0.35	0.354	0.409	0.297	0.104	0.095	0.434	0.502	0.451	0.507	0.37	0.456
G6_ROOTPLEXOTHUNS	Other and unspecified nerve root and plexus disorders, also in other diseases	Chapter VI Diseases of the nervous system	0.653	0.589	0.557	0.594	0.35	0.666	0.111	0.31	0.652	0.666	0.623	0.672	0.62	0.396	0.674	0.506	0.675	0.648	0.64	0.67	0.606	0.633	0.679	0.678	0.673	0.617	0.149	0.661	0.56	0.429	0.328	0.317	0.648	0.652	0.338	0.505	0.548	0.49	0.388	0.105	0.12	0.568	0.668	0.632	0.653	0.54	0.559
G6_SLEEPAPNO	Sleep apnoea	Chapter VI Diseases of the nervous system	0.664	0.65	0.525	0.51	0.578	0.583	0.262	0.251	0.638	0.585	0.534	0.705	0.592	0.425	0.708	0.449	0.713	0.658	0.652	0.702	0.507	0.596	0.676	0.69	0.684	0.69	0.297	0.791	0.521	0.399	0.386	0.251	0.883	0.673	0.259	0.469	0.483	0.482	0.342	0.095	0.175	0.5	0.609	0.571	0.621	0.486	0.539
G6_SLEEPDISOTH	Other sleep disorders	Chapter VI Diseases of the nervous system	0.692	0.668	0.553	0.546	0.572	0.615	0.26	0.273	0.666	0.618	0.569	0.729	0.622	0.435	0.731	0.468	0.735	0.688	0.682	0.725	0.542	0.627	0.705	0.715	0.713	0.716	0.294	0.804	0.543	0.423	0.391	0.276	0.891	0.698	0.283	0.486	0.501	0.497	0.354	0.094	0.164	0.515	0.631	0.589	0.642	0.504	0.568
G6_SPINOTH	Other diseases of spinal cord	Chapter VI Diseases of the nervous system	0.521	0.467	0.422	0.478	0.344	0.461	0.278	0.233	0.495	0.465	0.479	0.521	0.497	0.371	0.519	0.32	0.521	0.506	0.531	0.507	0.465	0.501	0.521	0.488	0.499	0.523	0.257	0.473	0.408	0.315	0.209	0.286	0.458	0.493	0.329	0.385	0.417	0.442	0.145	0.01	0.005	0.256	0.407	0.318	0.421	0.435	0.457
G6_TIA	Transient ischemic attack	Chapter VI Diseases of the nervous system	0.741	0.674	0.605	0.655	0.412	0.696	0.255	0.309	0.721	0.694	0.665	0.757	0.695	0.461	0.752	0.458	0.755	0.741	0.777	0.748	0.659	0.693	0.778	0.724	0.736	0.704	0.251	0.704	0.523	0.484	0.343	0.354	0.695	0.721	0.455	0.516	0.544	0.494	0.252	0	0.046	0.451	0.625	0.544	0.632	0.552	0.647
G6_TRINEU	Trigeminal neuralgia	Chapter VI Diseases of the nervous system	0.175	0.098	0.176	0.25	0.023	0.196	0.043	0.058	0.198	0.202	0.243	0.145	0.21	0.088	0.143	0.151	0.144	0.174	0.161	0.143	0.241	0.195	0.157	0.163	0.147	0.123	0.057	0.085	0.192	0.176	0.028	0.218	0.003	0.176	0.117	0.062	0.024	0.043	0.144	-0.064	-0.06	0.159	0.17	0.155	0.174	0.025	0.217
G6_ULLNLE	Lesion of ulnar nerve	Chapter VI Diseases of the nervous system	0.584	0.562	0.457	0.489	0.417	0.539	0.194	0.248	0.569	0.54	0.506	0.611	0.526	0.393	0.611	0.393	0.616	0.579	0.584	0.606	0.484	0.546	0.599	0.596	0.595	0.603	0.224	0.636	0.488	0.33	0.339	0.256	0.705	0.595	0.257	0.483	0.477	0.457	0.268	0.028	0.135	0.403	0.528	0.476	0.543	0.477	0.468
G6_XTRAPYR	Extrapyramidal and movement disorders	Chapter VI Diseases of the nervous system	0.734	0.647	0.584	0.65	0.379	0.652	0.28	0.23	0.713	0.661	0.659	0.745	0.707	0.475	0.744	0.441	0.748	0.735	0.799	0.739	0.651	0.674	0.765	0.677	0.724	0.681	0.284	0.64	0.537	0.414	0.311	0.354	0.627	0.694	0.501	0.446	0.456	0.432	0.161	-0.071	0.009	0.349	0.562	0.446	0.578	0.468	0.653
G6_XTRAPYROTH	Other extrapyramidal and movement disorders in other diseases	Chapter VI Diseases of the nervous system	0.751	0.616	0.651	0.7	0.334	0.761	0.143	0.308	0.763	0.764	0.716	0.747	0.737	0.375	0.747	0.562	0.747	0.75	0.726	0.742	0.707	0.713	0.759	0.751	0.724	0.689	0.181	0.684	0.597	0.536	0.35	0.384	0.647	0.752	0.397	0.484	0.485	0.482	0.44	0.057	0.013	0.652	0.753	0.704	0.741	0.487	0.688
GE	Generalized epilepsy	Chapter VI Diseases of the nervous system	0.182	0.108	0.145	0.214	0.018	0.164	0.092	0.026	0.174	0.167	0.213	0.136	0.195	0.143	0.131	0.095	0.132	0.163	0.169	0.132	0.207	0.178	0.145	0.131	0.118	0.153	0.112	0.068	0.163	0.098	-0.024	0.129	0.027	0.171	0.12	0.18	0.194	0.121	0.123	-0.037	-0.114	0.104	0.151	0.118	0.165	0.202	0.186
GOUT_NOS	Gout, unspecified	Chapter XIII Diseases of the musculoskeletal system and connective tissue	0.604	0.662	0.442	0.449	0.543	0.522	0.21	0.264	0.565	0.524	0.476	0.684	0.524	0.433	0.689	0.368	0.697	0.61	0.676	0.68	0.452	0.567	0.675	0.617	0.673	0.64	0.217	0.734	0.456	0.344	0.335	0.245	0.839	0.586	0.282	0.522	0.597	0.526	0.239	0.124	0.172	0.351	0.512	0.442	0.527	0.597	0.429
H7_AMBLYANOPSIA	Amblyopia ex anopsia	Chapter VII Diseases of the eye, adnexa, ear and mastoid process	0.596	0.436	0.549	0.578	0.206	0.645	0.1	0.19	0.622	0.645	0.569	0.572	0.605	0.293	0.571	0.43	0.568	0.598	0.562	0.566	0.579	0.554	0.587	0.592	0.559	0.536	0.115	0.503	0.455	0.497	0.272	0.301	0.445	0.604	0.299	0.264	0.241	0.263	0.362	-0.047	-0.054	0.575	0.615	0.597	0.596	0.239	0.617
H7_AMD	Age-related macular degeneration (whether dry or wet)	Chapter VII Diseases of the eye, adnexa, ear and mastoid process	0.546	0.39	0.504	0.586	0.113	0.598	0.077	0.186	0.578	0.6	0.577	0.524	0.587	0.29	0.524	0.372	0.522	0.551	0.548	0.509	0.592	0.517	0.556	0.493	0.458	0.427	0.065	0.341	0.344	0.462	0.174	0.297	0.276	0.51	0.463	0.218	0.215	0.211	0.215	-0.066	-0.194	0.475	0.539	0.484	0.519	0.217	0.615
H7_ANISOMETROPIA	Anisometropia and aniseikonia	Chapter VII Diseases of the eye, adnexa, ear and mastoid process	0.185	0.164	0.167	0.185	0.073	0.191	0.109	0.094	0.192	0.194	0.195	0.181	0.197	0.141	0.175	0.144	0.176	0.19	0.192	0.168	0.195	0.184	0.191	0.174	0.177	0.164	0.107	0.133	0.127	0.133	0.085	0.135	0.095	0.172	0.184	0.062	0.044	0.047	0.015	-0.025	-0.022	0.118	0.14	0.126	0.14	0.052	0.209
H7_ASTIGMATISM	Astigmatism	Chapter VII Diseases of the eye, adnexa, ear and mastoid process	0.463	0.349	0.444	0.492	0.148	0.516	0.075	0.218	0.498	0.514	0.492	0.464	0.482	0.245	0.469	0.347	0.469	0.471	0.477	0.461	0.505	0.456	0.505	0.454	0.419	0.364	0.059	0.352	0.312	0.424	0.165	0.31	0.284	0.436	0.399	0.252	0.267	0.241	0.252	0.056	-0.107	0.405	0.482	0.439	0.467	0.268	0.5
H7_BCKRNDRETINOPAT	Background retinopathy and retinal vascular changes	Chapter VII Diseases of the eye, adnexa, ear and mastoid process	0.488	0.482	0.385	0.414	0.322	0.479	0.173	0.158	0.488	0.476	0.429	0.533	0.474	0.365	0.536	0.34	0.536	0.5	0.524	0.524	0.42	0.483	0.512	0.498	0.507	0.478	0.162	0.488	0.377	0.25	0.203	0.239	0.455	0.466	0.326	0.366	0.344	0.334	0.125	-0.033	-0.022	0.248	0.41	0.308	0.436	0.343	0.449
H7_BLEPHAROCHALASIS	Blepharochalasis	Chapter VII Diseases of the eye, adnexa, ear and mastoid process	0.336	0.325	0.303	0.325	0.201	0.377	-0.019	0.247	0.344	0.378	0.351	0.364	0.319	0.22	0.367	0.262	0.366	0.342	0.341	0.363	0.335	0.353	0.386	0.368	0.354	0.325	-0.004	0.341	0.271	0.251	0.255	0.227	0.364	0.325	0.238	0.336	0.381	0.314	0.182	0.114	0.083	0.314	0.353	0.342	0.339	0.384	0.27
H7_BLINDANDVISIMPAIRMENT	Visual impairment including blindness (binocular or monocular)	Chapter VII Diseases of the eye, adnexa, ear and mastoid process	0.797	0.683	0.648	0.727	0.385	0.773	0.248	0.244	0.8	0.772	0.737	0.8	0.769	0.472	0.797	0.53	0.798	0.797	0.799	0.791	0.737	0.758	0.805	0.776	0.769	0.752	0.256	0.721	0.619	0.472	0.32	0.378	0.677	0.789	0.426	0.507	0.499	0.494	0.321	-0.046	-0.018	0.545	0.723	0.628	0.732	0.503	0.735
H7_BLINDMONOCULAR	Blindness, monocular	Chapter VII Diseases of the eye, adnexa, ear and mastoid process	0.652	0.589	0.553	0.602	0.45	0.597	0.281	0.252	0.644	0.604	0.611	0.664	0.613	0.45	0.663	0.461	0.668	0.647	0.653	0.657	0.592	0.64	0.665	0.659	0.666	0.657	0.303	0.668	0.536	0.381	0.352	0.365	0.654	0.65	0.399	0.46	0.437	0.506	0.273	0.018	0.096	0.421	0.568	0.491	0.589	0.453	0.564
H7_CATARACTOTHER	Other cataract	Chapter VII Diseases of the eye, adnexa, ear and mastoid process	0.649	0.472	0.586	0.681	0.166	0.692	0.107	0.225	0.684	0.699	0.68	0.621	0.69	0.344	0.619	0.455	0.619	0.653	0.654	0.606	0.687	0.614	0.658	0.598	0.57	0.539	0.115	0.434	0.459	0.495	0.208	0.374	0.359	0.607	0.519	0.266	0.25	0.285	0.223	-0.067	-0.174	0.52	0.616	0.541	0.61	0.252	0.694
H7_CATARACTSENILE	Senile cataract	Chapter VII Diseases of the eye, adnexa, ear and mastoid process	0.64	0.469	0.581	0.675	0.167	0.686	0.115	0.251	0.672	0.691	0.673	0.609	0.672	0.349	0.606	0.444	0.606	0.641	0.641	0.594	0.68	0.607	0.65	0.594	0.564	0.538	0.108	0.43	0.449	0.51	0.241	0.368	0.359	0.598	0.51	0.284	0.286	0.314	0.216	-0.064	-0.174	0.511	0.605	0.538	0.596	0.291	0.679
H7_CHALAZION	Chalazion	Chapter VII Diseases of the eye, adnexa, ear and mastoid process	0.007	0.027	0.002	-0.01	0.196	-0.042	0.128	0.018	0.002	-0.036	-0.021	0.022	-0.024	0.039	0.032	0.001	0.032	0.007	0.011	0.03	-0.025	0.01	0.022	0.028	0.034	0.054	0.116	0.1	0.026	0.029	0.097	0.036	0.14	0.024	-0.046	0.028	0.048	0.1	0.055	0.111	0.12	0.004	0.006	0.016	0.015	0.058	-0.002
H7_CHOROIDRETINA	Disorders of choroid and retina	Chapter VII Diseases of the eye, adnexa, ear and mastoid process	0.752	0.612	0.634	0.728	0.316	0.736	0.233	0.248	0.758	0.735	0.727	0.735	0.76	0.474	0.731	0.493	0.733	0.753	0.752	0.722	0.732	0.709	0.76	0.697	0.69	0.681	0.221	0.585	0.539	0.507	0.28	0.396	0.521	0.709	0.538	0.417	0.404	0.424	0.241	-0.056	-0.105	0.5	0.662	0.568	0.662	0.41	0.766
H7_CONJUNCTIVA	Disorders of conjunctiva	Chapter VII Diseases of the eye, adnexa, ear and mastoid process	0.462	0.423	0.365	0.439	0.283	0.423	0.26	0.125	0.461	0.428	0.444	0.475	0.457	0.331	0.473	0.322	0.473	0.461	0.486	0.462	0.438	0.45	0.468	0.418	0.439	0.441	0.252	0.399	0.332	0.286	0.124	0.298	0.361	0.44	0.349	0.264	0.266	0.284	0.147	-0.019	-0.095	0.247	0.379	0.3	0.4	0.28	0.446
H7_CONJUNCTIVITISACUNONATOPIC	Conjunctivitis (acute, non atopic)	Chapter VII Diseases of the eye, adnexa, ear and mastoid process	0.466	0.412	0.366	0.438	0.342	0.422	0.263	0.146	0.46	0.431	0.434	0.482	0.449	0.316	0.484	0.289	0.481	0.469	0.478	0.476	0.43	0.477	0.481	0.451	0.463	0.454	0.285	0.456	0.353	0.278	0.209	0.347	0.407	0.448	0.319	0.299	0.299	0.309	0.241	0.068	0.029	0.292	0.4	0.339	0.419	0.309	0.437
H7_CORNEALDYSTROPHY	Corneal degeneration	Chapter VII Diseases of the eye, adnexa, ear and mastoid process	0.435	0.355	0.414	0.474	0.19	0.456	0.131	0.156	0.465	0.452	0.483	0.453	0.455	0.242	0.451	0.334	0.456	0.449	0.46	0.446	0.489	0.437	0.475	0.415	0.408	0.357	0.127	0.36	0.291	0.367	0.11	0.331	0.296	0.416	0.377	0.251	0.259	0.25	0.27	0.09	-0.1	0.378	0.446	0.404	0.446	0.266	0.468
H7_CORNEALOTH	Other disorders of cornea	Chapter VII Diseases of the eye, adnexa, ear and mastoid process	0.542	0.427	0.489	0.539	0.201	0.568	0.15	0.203	0.572	0.566	0.551	0.547	0.556	0.265	0.544	0.398	0.55	0.554	0.55	0.54	0.557	0.511	0.576	0.517	0.494	0.459	0.143	0.446	0.375	0.45	0.17	0.328	0.382	0.528	0.416	0.333	0.329	0.325	0.318	0.07	-0.119	0.491	0.56	0.531	0.545	0.333	0.566
H7_DIPLOPIA	Diplopia	Chapter VII Diseases of the eye, adnexa, ear and mastoid process	0.535	0.467	0.478	0.511	0.358	0.498	0.21	0.168	0.532	0.503	0.53	0.538	0.518	0.365	0.539	0.381	0.542	0.531	0.534	0.533	0.509	0.523	0.54	0.527	0.536	0.532	0.229	0.538	0.463	0.306	0.245	0.298	0.494	0.538	0.325	0.329	0.342	0.395	0.258	0.016	0.047	0.342	0.468	0.39	0.477	0.351	0.468
H7_ECTROPION	Ectropion of eyelid	Chapter VII Diseases of the eye, adnexa, ear and mastoid process	0.523	0.496	0.373	0.479	0.389	0.495	0.224	0.186	0.517	0.494	0.496	0.557	0.486	0.422	0.557	0.321	0.557	0.533	0.55	0.548	0.483	0.524	0.563	0.496	0.52	0.545	0.222	0.495	0.407	0.301	0.307	0.338	0.531	0.51	0.33	0.524	0.544	0.506	0.176	0.042	0.081	0.342	0.47	0.417	0.475	0.559	0.438
H7_ENTROPION	Entropion and trichiasis of eyelid	Chapter VII Diseases of the eye, adnexa, ear and mastoid process	0.57	0.519	0.433	0.504	0.374	0.517	0.225	0.186	0.559	0.522	0.51	0.583	0.535	0.413	0.584	0.364	0.584	0.567	0.588	0.578	0.498	0.547	0.592	0.556	0.574	0.564	0.231	0.562	0.448	0.321	0.346	0.314	0.558	0.559	0.358	0.431	0.397	0.4	0.177	-0.037	0.103	0.325	0.477	0.399	0.496	0.408	0.489
H7_EPIPHORA	Epiphora	Chapter VII Diseases of the eye, adnexa, ear and mastoid process	0.161	0.077	0.171	0.252	-0.087	0.242	-0.053	0.169	0.188	0.238	0.245	0.148	0.187	0.1	0.139	0.147	0.136	0.162	0.152	0.135	0.257	0.189	0.168	0.147	0.131	0.119	-0.056	0.032	0.151	0.17	0.074	0.171	0.005	0.145	0.196	0.103	0.129	0.147	0.076	0.017	-0.087	0.199	0.192	0.177	0.184	0.137	0.176
H7_EYELIDDIS	Other disorders of eyelid	Chapter VII Diseases of the eye, adnexa, ear and mastoid process	0.673	0.587	0.539	0.639	0.402	0.662	0.202	0.287	0.676	0.656	0.661	0.693	0.647	0.44	0.699	0.417	0.699	0.679	0.694	0.687	0.655	0.641	0.716	0.633	0.62	0.638	0.2	0.587	0.48	0.452	0.318	0.336	0.631	0.661	0.467	0.569	0.607	0.549	0.302	0.074	-0.005	0.486	0.641	0.569	0.636	0.617	0.601
H7_EYELIDINFLAMMATION	Other inflammation of eyelid	Chapter VII Diseases of the eye, adnexa, ear and mastoid process	0.411	0.315	0.387	0.445	0.172	0.422	0.17	0.151	0.421	0.423	0.432	0.379	0.424	0.261	0.378	0.264	0.381	0.401	0.414	0.369	0.436	0.412	0.409	0.38	0.381	0.383	0.156	0.303	0.318	0.284	0.205	0.282	0.245	0.388	0.321	0.185	0.175	0.237	0.109	-0.084	-0.055	0.264	0.351	0.281	0.36	0.189	0.403
H7_EYELIDNAS	Other specified and unspecified disorders of eyelid	Chapter VII Diseases of the eye, adnexa, ear and mastoid process	0.526	0.461	0.461	0.531	0.371	0.502	0.224	0.25	0.531	0.502	0.542	0.543	0.506	0.337	0.546	0.38	0.553	0.528	0.519	0.54	0.541	0.53	0.552	0.513	0.507	0.517	0.248	0.505	0.404	0.392	0.247	0.308	0.502	0.527	0.356	0.419	0.446	0.449	0.337	0.188	-0.029	0.432	0.53	0.473	0.527	0.465	0.483
H7_EYEOTH	Other disorders of eye and adnexa	Chapter VII Diseases of the eye, adnexa, ear and mastoid process	0.631	0.52	0.553	0.579	0.351	0.567	0.336	0.147	0.616	0.569	0.573	0.608	0.619	0.389	0.601	0.39	0.605	0.616	0.614	0.594	0.567	0.581	0.603	0.584	0.592	0.62	0.314	0.563	0.476	0.444	0.23	0.327	0.522	0.608	0.342	0.329	0.305	0.344	0.258	-0.032	-0.063	0.407	0.524	0.462	0.538	0.319	0.64
H7_EYEPOSTOP	Postprocedural disorders of eye and adnexa, not elsewhere classified	Chapter VII Diseases of the eye, adnexa, ear and mastoid process	0.123	0.086	0.088	0.119	0.136	0.076	0.243	-0.005	0.105	0.085	0.111	0.111	0.124	0.165	0.12	0.052	0.112	0.119	0.143	0.11	0.113	0.151	0.134	0.091	0.115	0.129	0.179	0.094	0.059	0.035	0.02	0.167	0.054	0.089	0.177	0.059	0.058	0.059	-0.006	0.046	-0.026	-0.024	0.061	0	0.073	0.084	0.145
H7_GLAUCCLOSEPRIM	Primary angle-closure glaucoma	Chapter VII Diseases of the eye, adnexa, ear and mastoid process	0.171	0.093	0.157	0.215	-0.055	0.198	0.055	0.069	0.194	0.193	0.213	0.147	0.204	0.103	0.149	0.152	0.143	0.179	0.175	0.139	0.221	0.157	0.162	0.117	0.111	0.105	0.033	0.017	0.108	0.133	-0.024	0.087	-0.056	0.158	0.259	0.049	0.028	0.035	-0.071	-0.12	-0.155	0.102	0.138	0.114	0.121	0.019	0.226
H7_GLAUCNAS	Other and unspecified glaucoma	Chapter VII Diseases of the eye, adnexa, ear and mastoid process	0.58	0.486	0.513	0.571	0.25	0.565	0.238	0.179	0.594	0.569	0.569	0.589	0.594	0.384	0.588	0.409	0.587	0.587	0.622	0.572	0.576	0.551	0.607	0.538	0.53	0.506	0.212	0.461	0.379	0.394	0.162	0.316	0.402	0.539	0.496	0.222	0.231	0.237	0.158	-0.036	-0.136	0.356	0.488	0.399	0.487	0.243	0.624
H7_GLAUCOMA	Glaucoma	Chapter VII Diseases of the eye, adnexa, ear and mastoid process	0.515	0.427	0.454	0.519	0.193	0.529	0.145	0.185	0.53	0.525	0.521	0.519	0.537	0.339	0.52	0.353	0.519	0.521	0.553	0.502	0.525	0.477	0.538	0.459	0.45	0.432	0.127	0.369	0.32	0.371	0.132	0.265	0.331	0.465	0.481	0.205	0.224	0.203	0.122	-0.041	-0.188	0.334	0.436	0.365	0.43	0.231	0.564
H7_GLAUCOMA_POAG	Primary open-angle glaucoma, strict	Chapter VII Diseases of the eye, adnexa, ear and mastoid process	0.309	0.236	0.28	0.337	0.112	0.299	0.14	0.119	0.317	0.304	0.335	0.299	0.32	0.211	0.298	0.218	0.297	0.311	0.347	0.286	0.335	0.286	0.336	0.257	0.246	0.252	0.114	0.175	0.159	0.204	0.058	0.178	0.158	0.263	0.367	0.097	0.115	0.088	0.02	-0.019	-0.131	0.165	0.234	0.184	0.226	0.128	0.358
H7_GLAUCSUSP	Glaucoma suspect	Chapter VII Diseases of the eye, adnexa, ear and mastoid process	0.486	0.413	0.431	0.467	0.172	0.534	0.053	0.182	0.495	0.521	0.466	0.499	0.496	0.326	0.5	0.331	0.499	0.488	0.507	0.484	0.471	0.457	0.506	0.46	0.451	0.416	0.068	0.403	0.304	0.354	0.174	0.232	0.373	0.433	0.392	0.255	0.282	0.241	0.189	0.006	-0.167	0.355	0.446	0.378	0.442	0.283	0.488
H7_GLOBE	Disorders of globe	Chapter VII Diseases of the eye, adnexa, ear and mastoid process	0.135	0.125	0.128	0.162	0.049	0.144	0.129	0.031	0.157	0.144	0.167	0.148	0.147	0.086	0.139	0.137	0.143	0.144	0.143	0.137	0.172	0.135	0.138	0.098	0.105	0.113	0.103	0.063	0.081	0.099	0	0.128	0.013	0.128	0.158	0.065	0.056	0.109	0.013	-0.044	-0.142	0.097	0.127	0.1	0.136	0.064	0.143
H7_HYPERMETRO	Hypermetropia	Chapter VII Diseases of the eye, adnexa, ear and mastoid process	0.19	0.131	0.179	0.206	-0.051	0.232	-0.027	0.08	0.202	0.228	0.207	0.181	0.214	0.096	0.178	0.118	0.181	0.194	0.187	0.175	0.216	0.161	0.191	0.169	0.16	0.123	-0.017	0.104	0.131	0.173	0.131	0.099	0.063	0.175	0.194	0.071	0.044	0.036	-0.003	-0.118	-0.083	0.172	0.177	0.168	0.171	0.041	0.203
H7_IRIDOCYCLITIS	Iridocyclitis	Chapter VII Diseases of the eye, adnexa, ear and mastoid process	0.624	0.503	0.554	0.597	0.333	0.579	0.295	0.196	0.617	0.586	0.59	0.593	0.628	0.378	0.589	0.458	0.593	0.611	0.595	0.581	0.588	0.576	0.597	0.58	0.581	0.583	0.283	0.525	0.495	0.447	0.235	0.334	0.474	0.59	0.404	0.267	0.26	0.31	0.258	-0.02	-0.071	0.438	0.542	0.478	0.545	0.27	0.634
H7_KERATITIS	Keratitis	Chapter VII Diseases of the eye, adnexa, ear and mastoid process	0.587	0.445	0.536	0.6	0.225	0.611	0.172	0.228	0.614	0.615	0.602	0.58	0.606	0.302	0.581	0.413	0.581	0.594	0.583	0.57	0.612	0.553	0.607	0.552	0.511	0.503	0.164	0.448	0.412	0.489	0.172	0.344	0.395	0.564	0.433	0.33	0.338	0.346	0.322	0.068	-0.135	0.513	0.597	0.552	0.583	0.34	0.617
H7_LACRIMALSYSTEM	Disorders of lacrimal system	Chapter VII Diseases of the eye, adnexa, ear and mastoid process	0.274	0.125	0.29	0.373	-0.027	0.321	0.049	0.126	0.295	0.326	0.363	0.219	0.327	0.153	0.218	0.205	0.214	0.261	0.243	0.208	0.375	0.282	0.253	0.224	0.184	0.188	0.037	0.066	0.195	0.267	0.063	0.22	-0.006	0.245	0.297	0.069	0.08	0.088	0.115	-0.042	-0.195	0.276	0.282	0.246	0.269	0.09	0.338
H7_LENS	Disorders of lens	Chapter VII Diseases of the eye, adnexa, ear and mastoid process	0.64	0.466	0.576	0.676	0.164	0.688	0.102	0.232	0.675	0.694	0.674	0.61	0.676	0.348	0.609	0.44	0.608	0.644	0.646	0.595	0.68	0.606	0.653	0.588	0.559	0.533	0.106	0.424	0.446	0.496	0.22	0.377	0.35	0.598	0.52	0.283	0.278	0.306	0.208	-0.07	-0.17	0.511	0.607	0.538	0.598	0.281	0.679
H7_LIDLACRIMALORBIT	Disorders of eyelid, lacrimal system and orbit	Chapter VII Diseases of the eye, adnexa, ear and mastoid process	0.67	0.542	0.572	0.678	0.331	0.668	0.195	0.277	0.683	0.664	0.685	0.664	0.668	0.42	0.665	0.449	0.667	0.674	0.676	0.654	0.685	0.65	0.699	0.624	0.61	0.621	0.198	0.532	0.503	0.476	0.298	0.376	0.516	0.651	0.498	0.469	0.482	0.479	0.282	0.034	-0.077	0.501	0.633	0.556	0.625	0.493	0.64
H7_MACULADEGEN	Degeneration of macula and posterior pole	Chapter VII Diseases of the eye, adnexa, ear and mastoid process	0.54	0.391	0.506	0.592	0.102	0.598	0.073	0.196	0.573	0.597	0.584	0.518	0.584	0.291	0.517	0.375	0.517	0.544	0.539	0.503	0.598	0.516	0.547	0.49	0.459	0.425	0.066	0.339	0.353	0.467	0.173	0.302	0.266	0.506	0.462	0.225	0.214	0.228	0.214	-0.057	-0.19	0.475	0.538	0.482	0.516	0.221	0.605
H7_MYOPIA	Myopia	Chapter VII Diseases of the eye, adnexa, ear and mastoid process	0.213	0.15	0.191	0.203	0.021	0.235	0.058	0.072	0.218	0.233	0.208	0.187	0.241	0.131	0.183	0.13	0.187	0.209	0.2	0.177	0.206	0.174	0.192	0.168	0.153	0.169	0.028	0.077	0.124	0.224	0.121	0.074	0.051	0.173	0.207	0.045	0.005	0.06	-0.036	-0.116	-0.191	0.123	0.169	0.122	0.16	0.006	0.239
H7_NYSTAGMUS	Nystagmus and other irregular eye movements	Chapter VII Diseases of the eye, adnexa, ear and mastoid process	0.456	0.416	0.372	0.423	0.346	0.398	0.219	0.118	0.448	0.404	0.425	0.468	0.43	0.289	0.465	0.306	0.469	0.453	0.455	0.463	0.406	0.448	0.453	0.457	0.474	0.476	0.262	0.489	0.398	0.273	0.243	0.293	0.48	0.466	0.217	0.299	0.282	0.332	0.224	0.009	0.099	0.292	0.384	0.336	0.406	0.292	0.391
H7_OCUMUSCLE	Disorders of ocular muscles, binocular movement, accommodation and refraction	Chapter VII Diseases of the eye, adnexa, ear and mastoid process	0.513	0.381	0.48	0.544	0.153	0.55	0.108	0.212	0.545	0.548	0.542	0.493	0.545	0.273	0.495	0.383	0.498	0.518	0.509	0.487	0.553	0.478	0.529	0.47	0.446	0.414	0.103	0.355	0.357	0.476	0.191	0.316	0.288	0.481	0.441	0.242	0.221	0.246	0.23	0.005	-0.169	0.446	0.513	0.465	0.493	0.228	0.566
H7_OPTNERVE	Disorders of optic nerve and visual pathways	Chapter VII Diseases of the eye, adnexa, ear and mastoid process	0.484	0.419	0.387	0.443	0.26	0.456	0.202	0.112	0.484	0.456	0.449	0.497	0.477	0.337	0.497	0.311	0.501	0.483	0.489	0.49	0.444	0.459	0.487	0.458	0.47	0.451	0.189	0.435	0.345	0.283	0.22	0.217	0.424	0.475	0.302	0.245	0.22	0.223	0.189	-0.044	0.042	0.315	0.42	0.347	0.437	0.23	0.455
H7_OPTNEUROTH	Other disorders of optic [2nd] nerve and visual pathways	Chapter VII Diseases of the eye, adnexa, ear and mastoid process	0.391	0.376	0.297	0.361	0.263	0.372	0.141	0.123	0.394	0.377	0.376	0.416	0.388	0.296	0.416	0.252	0.42	0.395	0.41	0.406	0.368	0.387	0.411	0.377	0.389	0.377	0.149	0.363	0.304	0.229	0.202	0.19	0.354	0.38	0.27	0.254	0.24	0.245	0.125	-0.035	0.029	0.238	0.341	0.272	0.35	0.249	0.349
H7_ORBIT	Disorders of orbit	Chapter VII Diseases of the eye, adnexa, ear and mastoid process	0.22	0.199	0.153	0.194	0.181	0.201	0.169	0.012	0.223	0.201	0.195	0.234	0.206	0.184	0.234	0.14	0.231	0.223	0.224	0.227	0.193	0.209	0.222	0.197	0.207	0.212	0.165	0.212	0.146	0.12	0.14	0.202	0.204	0.21	0.178	0.154	0.16	0.143	0.082	0.011	-0.007	0.152	0.194	0.172	0.205	0.168	0.208
H7_OTHIRISCILIARY	Other disorders of iris and ciliary body	Chapter VII Diseases of the eye, adnexa, ear and mastoid process	0.534	0.472	0.467	0.519	0.351	0.499	0.234	0.214	0.531	0.508	0.524	0.544	0.521	0.401	0.543	0.41	0.548	0.529	0.528	0.533	0.512	0.538	0.541	0.524	0.531	0.515	0.235	0.514	0.435	0.342	0.27	0.334	0.47	0.516	0.391	0.311	0.302	0.371	0.213	0.047	0.021	0.362	0.476	0.402	0.481	0.325	0.489
H7_PARASTRAB	Paralytic strabismus	Chapter VII Diseases of the eye, adnexa, ear and mastoid process	0.498	0.446	0.41	0.464	0.336	0.47	0.187	0.199	0.487	0.47	0.481	0.503	0.462	0.336	0.501	0.356	0.502	0.49	0.491	0.496	0.456	0.49	0.506	0.503	0.512	0.508	0.208	0.515	0.406	0.316	0.291	0.266	0.499	0.506	0.278	0.39	0.381	0.389	0.227	0.037	0.107	0.34	0.446	0.392	0.454	0.392	0.409
H7_PTOSIS	Ptosis of eyelid	Chapter VII Diseases of the eye, adnexa, ear and mastoid process	0.479	0.421	0.411	0.489	0.277	0.486	0.145	0.261	0.488	0.486	0.502	0.485	0.472	0.333	0.49	0.36	0.489	0.478	0.478	0.475	0.487	0.474	0.495	0.449	0.447	0.439	0.159	0.402	0.375	0.325	0.232	0.271	0.382	0.455	0.395	0.373	0.397	0.418	0.198	0.07	-0.033	0.353	0.462	0.391	0.457	0.406	0.437
H7_REFRAACCOMMODIS	Disorders of refraction and accommodation	Chapter VII Diseases of the eye, adnexa, ear and mastoid process	0.489	0.361	0.463	0.523	0.141	0.534	0.083	0.224	0.518	0.534	0.522	0.473	0.523	0.263	0.475	0.355	0.477	0.491	0.489	0.466	0.53	0.465	0.508	0.456	0.422	0.387	0.074	0.332	0.325	0.449	0.172	0.308	0.268	0.45	0.448	0.211	0.211	0.227	0.208	0.004	-0.17	0.409	0.479	0.428	0.466	0.215	0.534
H7_RETINALBREAK	Retinal breaks without detachment	Chapter VII Diseases of the eye, adnexa, ear and mastoid process	0.046	0.081	-0.009	-0.014	0.119	0.012	0.105	-0.048	0.039	0.009	-0.003	0.085	0.028	0.116	0.085	0.008	0.087	0.059	0.073	0.085	-0.002	0.039	0.073	0.054	0.064	0.05	0.075	0.111	0	-0.008	0.124	0.021	0.143	0.038	0.051	0.031	0.043	-0.017	-0.022	0.006	0.037	0.018	0.02	0.032	0.025	0.047	0.033
H7_RETINALDETACH	Retinal detachments and breaks	Chapter VII Diseases of the eye, adnexa, ear and mastoid process	0.485	0.532	0.356	0.396	0.428	0.387	0.269	0.194	0.445	0.392	0.405	0.527	0.43	0.382	0.526	0.288	0.538	0.486	0.542	0.518	0.39	0.455	0.528	0.463	0.511	0.497	0.267	0.53	0.356	0.276	0.234	0.184	0.551	0.458	0.282	0.375	0.451	0.412	0.153	0.075	0.059	0.248	0.379	0.321	0.385	0.461	0.392
H7_RETINALDETACHBREAK	Retinal detachment with retinal break	Chapter VII Diseases of the eye, adnexa, ear and mastoid process	0.163	0.257	0.087	0.068	0.242	0.096	0.119	0.114	0.127	0.096	0.073	0.211	0.1	0.135	0.207	0.076	0.213	0.166	0.215	0.203	0.07	0.134	0.206	0.166	0.214	0.199	0.123	0.265	0.11	0.109	0.156	0.025	0.353	0.154	0.025	0.178	0.255	0.165	0.092	0.075	0.116	0.06	0.11	0.105	0.118	0.264	0.07
H7_RETINALDETACHOTH	Other, unspecified and serous retinal detachments	Chapter VII Diseases of the eye, adnexa, ear and mastoid process	0.267	0.327	0.194	0.232	0.242	0.242	0.124	0.14	0.251	0.241	0.26	0.308	0.225	0.226	0.304	0.185	0.311	0.268	0.287	0.299	0.237	0.271	0.301	0.262	0.286	0.295	0.154	0.323	0.206	0.137	0.151	0.137	0.359	0.27	0.188	0.328	0.376	0.355	0.094	0.14	0.082	0.193	0.252	0.227	0.25	0.379	0.167
H7_RETINALDISOTH	Other retinal disorders	Chapter VII Diseases of the eye, adnexa, ear and mastoid process	0.743	0.589	0.638	0.734	0.284	0.74	0.209	0.235	0.753	0.741	0.731	0.719	0.762	0.451	0.716	0.494	0.714	0.741	0.735	0.706	0.737	0.705	0.744	0.689	0.678	0.656	0.199	0.558	0.524	0.51	0.254	0.406	0.473	0.693	0.538	0.361	0.352	0.388	0.242	-0.058	-0.134	0.504	0.658	0.562	0.659	0.358	0.771
H7_RETINANAS	Other specified and unspecified retinal disorders	Chapter VII Diseases of the eye, adnexa, ear and mastoid process	0.601	0.554	0.533	0.559	0.369	0.547	0.299	0.201	0.597	0.549	0.561	0.626	0.583	0.413	0.621	0.425	0.626	0.605	0.619	0.613	0.556	0.571	0.617	0.571	0.596	0.565	0.275	0.579	0.451	0.37	0.206	0.327	0.53	0.57	0.415	0.346	0.356	0.388	0.216	0.063	-0.059	0.372	0.511	0.436	0.517	0.365	0.587
H7_RETINAVASC	Retinal vascular disorders	Chapter VII Diseases of the eye, adnexa, ear and mastoid process	0.592	0.535	0.488	0.543	0.417	0.558	0.239	0.255	0.583	0.566	0.556	0.603	0.568	0.432	0.61	0.415	0.61	0.588	0.611	0.6	0.542	0.594	0.627	0.601	0.614	0.562	0.248	0.581	0.467	0.345	0.275	0.347	0.526	0.559	0.412	0.402	0.42	0.411	0.245	0.084	0.028	0.369	0.52	0.43	0.524	0.428	0.548
H7_RETINOPATHYDIAB	Diabetic retinopathy	Chapter VII Diseases of the eye, adnexa, ear and mastoid process	0.702	0.638	0.591	0.656	0.438	0.624	0.318	0.234	0.672	0.629	0.657	0.687	0.68	0.513	0.684	0.505	0.688	0.684	0.695	0.681	0.632	0.703	0.697	0.696	0.731	0.709	0.325	0.671	0.592	0.386	0.316	0.401	0.587	0.662	0.41	0.409	0.394	0.462	0.189	-0.029	0.058	0.344	0.545	0.423	0.569	0.405	0.648
H7_RETIVASCOCCLUSION	Retinal vascular occlusion	Chapter VII Diseases of the eye, adnexa, ear and mastoid process	0.592	0.535	0.488	0.543	0.417	0.558	0.239	0.255	0.583	0.566	0.556	0.603	0.568	0.432	0.61	0.415	0.61	0.588	0.611	0.6	0.542	0.594	0.627	0.601	0.614	0.562	0.248	0.581	0.467	0.345	0.275	0.347	0.526	0.559	0.412	0.402	0.42	0.411	0.245	0.084	0.028	0.369	0.52	0.43	0.524	0.428	0.548
H7_SCLERACORNEA	Disorders of sclera, cornea, iris and ciliary body	Chapter VII Diseases of the eye, adnexa, ear and mastoid process	0.628	0.491	0.565	0.636	0.27	0.637	0.205	0.224	0.653	0.64	0.637	0.621	0.654	0.328	0.622	0.458	0.627	0.636	0.618	0.61	0.647	0.582	0.637	0.587	0.558	0.544	0.211	0.49	0.459	0.51	0.191	0.349	0.448	0.603	0.448	0.338	0.333	0.347	0.341	0.058	-0.157	0.554	0.632	0.582	0.621	0.338	0.668
H7_STENOLACRI	Stenosis and insufficiency of lacrimal passages	Chapter VII Diseases of the eye, adnexa, ear and mastoid process	-0.051	-0.13	0.025	0.054	-0.234	0.045	-0.182	0.034	-0.019	0.039	0.042	-0.082	-0.014	-0.085	-0.085	-0.004	-0.084	-0.042	-0.058	-0.082	0.06	-0.017	-0.036	-0.055	-0.077	-0.094	-0.176	-0.154	-0.038	0.058	-0.012	0.091	-0.213	-0.066	0.045	-0.051	-0.037	-0.032	0.019	0.018	-0.135	0.11	0.016	0.062	-0.008	-0.034	-0.009
H7_STRABISMUS	Strabismus	Chapter VII Diseases of the eye, adnexa, ear and mastoid process	0.459	0.373	0.423	0.453	0.234	0.438	0.185	0.109	0.463	0.437	0.449	0.442	0.455	0.256	0.433	0.324	0.44	0.452	0.431	0.431	0.442	0.429	0.437	0.433	0.435	0.447	0.202	0.419	0.347	0.347	0.252	0.286	0.361	0.47	0.241	0.253	0.217	0.3	0.239	-0.058	0.001	0.351	0.414	0.383	0.42	0.234	0.43
H7_STRABOTH	Other strabismus	Chapter VII Diseases of the eye, adnexa, ear and mastoid process	0.251	0.186	0.234	0.268	0.09	0.258	0.106	-0.002	0.261	0.259	0.269	0.22	0.261	0.13	0.209	0.165	0.212	0.241	0.229	0.213	0.261	0.26	0.233	0.24	0.234	0.226	0.1	0.186	0.203	0.209	0.186	0.249	0.123	0.248	0.138	0.111	0.068	0.122	0.162	-0.059	0.01	0.212	0.234	0.217	0.246	0.08	0.254
H7_VISDISTNAS	Other and unspecified visual disturbances	Chapter VII Diseases of the eye, adnexa, ear and mastoid process	0.649	0.554	0.573	0.624	0.307	0.633	0.243	0.226	0.653	0.638	0.638	0.643	0.633	0.372	0.636	0.492	0.637	0.641	0.632	0.63	0.624	0.626	0.642	0.648	0.637	0.607	0.232	0.581	0.522	0.447	0.242	0.335	0.5	0.639	0.359	0.369	0.353	0.41	0.313	0.014	-0.034	0.487	0.613	0.539	0.625	0.357	0.617
H7_VISFIELDDEF	Visual field defects	Chapter VII Diseases of the eye, adnexa, ear and mastoid process	0.533	0.504	0.455	0.477	0.405	0.469	0.277	0.186	0.521	0.475	0.484	0.548	0.504	0.345	0.542	0.37	0.547	0.53	0.546	0.537	0.469	0.514	0.548	0.533	0.556	0.535	0.269	0.551	0.415	0.341	0.262	0.322	0.536	0.52	0.292	0.289	0.286	0.328	0.221	0.029	0.112	0.313	0.428	0.367	0.449	0.303	0.484
H7_VISIMPBILATERAL	Blindness or visual impairment, binocular	Chapter VII Diseases of the eye, adnexa, ear and mastoid process	0.606	0.551	0.473	0.524	0.332	0.563	0.236	0.161	0.599	0.566	0.53	0.616	0.582	0.409	0.612	0.408	0.61	0.602	0.618	0.605	0.526	0.576	0.601	0.602	0.61	0.585	0.241	0.577	0.494	0.323	0.29	0.332	0.537	0.586	0.314	0.386	0.344	0.349	0.167	-0.093	0.01	0.289	0.484	0.366	0.514	0.352	0.541
H7_VISUDISTURB	Visual disturbances	Chapter VII Diseases of the eye, adnexa, ear and mastoid process	0.772	0.615	0.704	0.741	0.335	0.755	0.24	0.247	0.785	0.763	0.748	0.741	0.765	0.4	0.736	0.579	0.739	0.77	0.751	0.736	0.74	0.729	0.774	0.764	0.752	0.721	0.253	0.681	0.622	0.548	0.303	0.393	0.587	0.773	0.422	0.368	0.336	0.405	0.385	-0.03	-0.04	0.612	0.723	0.664	0.723	0.341	0.769
H7_VISUDISTURBSUB	Subjective visual disturbances	Chapter VII Diseases of the eye, adnexa, ear and mastoid process	0.369	0.278	0.331	0.386	0.139	0.349	0.152	0.162	0.375	0.354	0.394	0.343	0.356	0.2	0.339	0.263	0.338	0.365	0.357	0.344	0.381	0.378	0.376	0.375	0.373	0.352	0.151	0.329	0.311	0.229	0.145	0.253	0.276	0.377	0.206	0.258	0.221	0.246	0.176	0.014	0.049	0.271	0.331	0.312	0.328	0.222	0.357
H7_VITRBODYGLOBE	Disorders of vitreous body	Chapter VII Diseases of the eye, adnexa, ear and mastoid process	0.447	0.377	0.391	0.432	0.238	0.429	0.162	0.109	0.446	0.429	0.443	0.433	0.465	0.287	0.431	0.279	0.443	0.442	0.44	0.423	0.43	0.395	0.432	0.396	0.4	0.4	0.175	0.365	0.319	0.385	0.188	0.217	0.329	0.419	0.305	0.177	0.173	0.222	0.157	-0.069	-0.085	0.345	0.403	0.357	0.402	0.179	0.457
H7_VITRHAEMORR	Vitreous haemorrhage	Chapter VII Diseases of the eye, adnexa, ear and mastoid process	0.34	0.36	0.264	0.291	0.365	0.279	0.268	0.151	0.317	0.285	0.298	0.356	0.311	0.302	0.357	0.253	0.362	0.329	0.345	0.343	0.279	0.326	0.348	0.328	0.355	0.374	0.272	0.379	0.284	0.203	0.191	0.204	0.372	0.32	0.237	0.265	0.305	0.3	0.125	0.109	0.021	0.198	0.28	0.23	0.284	0.311	0.311
H7_VITROTH	Other and unspecified disorders of vitreous body	Chapter VII Diseases of the eye, adnexa, ear and mastoid process	0.341	0.261	0.321	0.352	0.131	0.34	0.143	0.121	0.343	0.337	0.351	0.319	0.362	0.2	0.313	0.199	0.323	0.335	0.338	0.31	0.355	0.307	0.34	0.306	0.302	0.29	0.12	0.255	0.219	0.306	0.159	0.181	0.216	0.321	0.277	0.118	0.109	0.148	0.118	-0.048	-0.068	0.287	0.313	0.281	0.301	0.121	0.372
H8_BPV	Benign paroxysmal vertigo	Chapter VII Diseases of the eye, adnexa, ear and mastoid process	0.341	0.243	0.32	0.357	0.073	0.391	0.062	0.18	0.368	0.387	0.358	0.325	0.352	0.18	0.322	0.321	0.319	0.339	0.307	0.315	0.362	0.315	0.331	0.342	0.315	0.278	0.091	0.28	0.28	0.281	0.14	0.195	0.224	0.346	0.232	0.134	0.124	0.147	0.199	-0.014	-0.066	0.381	0.374	0.378	0.351	0.125	0.365
H8_CONSENHEARINGLOSS	Conductive and sensorineural hearing loss	Chapter VII Diseases of the eye, adnexa, ear and mastoid process	0.619	0.548	0.546	0.553	0.357	0.584	0.222	0.25	0.612	0.592	0.558	0.639	0.587	0.362	0.639	0.437	0.64	0.617	0.622	0.63	0.549	0.578	0.627	0.613	0.619	0.59	0.234	0.615	0.469	0.433	0.276	0.28	0.618	0.603	0.304	0.336	0.36	0.359	0.305	0.065	0.039	0.47	0.569	0.533	0.566	0.362	0.57
H8_EXTERNAL	Diseases of external ear	Chapter VII Diseases of the eye, adnexa, ear and mastoid process	0.527	0.466	0.476	0.485	0.328	0.521	0.183	0.184	0.53	0.527	0.503	0.533	0.506	0.307	0.536	0.369	0.54	0.523	0.525	0.525	0.487	0.488	0.54	0.513	0.505	0.511	0.206	0.492	0.384	0.399	0.241	0.228	0.502	0.517	0.283	0.291	0.321	0.319	0.3	0.081	-0.001	0.439	0.499	0.468	0.495	0.332	0.493
H8_EXTOTITIS	Otitis externa	Chapter VII Diseases of the eye, adnexa, ear and mastoid process	0.419	0.379	0.36	0.359	0.299	0.392	0.168	0.179	0.41	0.403	0.362	0.434	0.397	0.276	0.434	0.294	0.435	0.412	0.405	0.428	0.356	0.396	0.416	0.449	0.439	0.423	0.19	0.458	0.339	0.276	0.327	0.199	0.467	0.414	0.204	0.231	0.22	0.251	0.237	0.038	0.076	0.318	0.387	0.332	0.398	0.224	0.363
H8_HL_CON_NAS	Conductive hearing loss, unspecified	Chapter VII Diseases of the eye, adnexa, ear and mastoid process	0.022	0.044	0.056	0.008	-0.02	0.039	-0.059	0.018	0.03	0.038	0.01	0.039	0	-0.05	0.035	0.054	0.038	0.021	0	0.043	0.011	0.032	0.025	0.065	0.057	0.013	-0.018	0.117	0.016	0.019	0.098	-0.004	0.111	0.043	-0.068	-0.001	-0.009	-0.03	0.139	0.09	0.063	0.118	0.072	0.109	0.073	-0.015	-0.027
H8_HL_NAS	Other specified/unspecified hearing loss	Chapter VII Diseases of the eye, adnexa, ear and mastoid process	0.807	0.715	0.652	0.726	0.456	0.746	0.314	0.301	0.799	0.752	0.735	0.823	0.772	0.5	0.821	0.524	0.827	0.816	0.852	0.818	0.729	0.764	0.85	0.787	0.815	0.783	0.311	0.756	0.605	0.512	0.368	0.408	0.737	0.785	0.482	0.499	0.513	0.513	0.273	-0.02	0.029	0.487	0.681	0.589	0.695	0.527	0.731
H8_HL_PRESBY	Presbycusis	Chapter VII Diseases of the eye, adnexa, ear and mastoid process	0.304	0.276	0.286	0.332	0.213	0.308	0.15	0.167	0.325	0.311	0.331	0.326	0.304	0.234	0.329	0.242	0.328	0.31	0.345	0.325	0.326	0.345	0.348	0.31	0.327	0.275	0.158	0.302	0.246	0.214	0.097	0.285	0.254	0.295	0.3	0.206	0.219	0.23	0.177	0.124	-0.014	0.177	0.268	0.213	0.278	0.231	0.312
H8_HL_SEN_NAS	Sensorineural hearing loss	Chapter VII Diseases of the eye, adnexa, ear and mastoid process	0.593	0.527	0.488	0.526	0.357	0.519	0.277	0.237	0.568	0.525	0.54	0.597	0.561	0.373	0.597	0.411	0.6	0.58	0.602	0.589	0.523	0.555	0.601	0.57	0.589	0.571	0.266	0.562	0.444	0.391	0.26	0.28	0.564	0.566	0.331	0.334	0.345	0.354	0.201	0.027	0.022	0.361	0.497	0.425	0.506	0.357	0.538
H8_INNER	Diseases of inner ear	Chapter VII Diseases of the eye, adnexa, ear and mastoid process	0.503	0.387	0.476	0.489	0.175	0.551	0.06	0.212	0.539	0.55	0.5	0.518	0.504	0.228	0.518	0.476	0.518	0.51	0.467	0.516	0.503	0.478	0.51	0.532	0.488	0.422	0.089	0.475	0.387	0.392	0.223	0.225	0.423	0.523	0.271	0.218	0.209	0.259	0.363	0.053	-0.045	0.554	0.574	0.556	0.555	0.202	0.497
H8_LABYRINTHITIS	Labyrinthitis	Chapter VII Diseases of the eye, adnexa, ear and mastoid process	0.341	0.342	0.331	0.334	0.231	0.345	0.079	0.146	0.359	0.346	0.347	0.392	0.31	0.21	0.388	0.292	0.395	0.347	0.345	0.388	0.334	0.349	0.365	0.372	0.364	0.324	0.124	0.42	0.275	0.225	0.208	0.183	0.428	0.361	0.205	0.228	0.24	0.254	0.255	0.116	0.055	0.32	0.358	0.336	0.359	0.239	0.271
H8_MED_SUPP	Suppurative and unspecified otitis media	Chapter VII Diseases of the eye, adnexa, ear and mastoid process	0.372	0.342	0.315	0.322	0.256	0.345	0.169	0.188	0.362	0.343	0.333	0.379	0.342	0.223	0.375	0.274	0.38	0.37	0.358	0.379	0.328	0.372	0.38	0.401	0.397	0.377	0.196	0.433	0.312	0.247	0.198	0.208	0.43	0.378	0.18	0.313	0.3	0.278	0.231	0.1	0.049	0.301	0.35	0.331	0.352	0.313	0.316
H8_MENIERE	Meniere disease	Chapter VII Diseases of the eye, adnexa, ear and mastoid process	0.427	0.405	0.414	0.399	0.242	0.433	0.082	0.229	0.437	0.437	0.401	0.446	0.401	0.2	0.437	0.365	0.447	0.425	0.413	0.442	0.393	0.426	0.445	0.473	0.476	0.421	0.122	0.478	0.373	0.324	0.316	0.285	0.438	0.429	0.211	0.211	0.2	0.277	0.234	0.038	0.098	0.337	0.389	0.354	0.404	0.214	0.354
H8_MIDDLEMASTOID	Diseases of middle ear and mastoid	Chapter VII Diseases of the eye, adnexa, ear and mastoid process	0.405	0.346	0.368	0.375	0.184	0.414	0.111	0.102	0.417	0.413	0.372	0.434	0.389	0.219	0.433	0.358	0.434	0.411	0.39	0.433	0.379	0.403	0.408	0.433	0.419	0.376	0.143	0.429	0.352	0.266	0.144	0.22	0.388	0.425	0.162	0.224	0.211	0.207	0.324	0.049	0.017	0.38	0.436	0.405	0.431	0.206	0.388
H8_NONSUPPNAS	Nonsuppurative otitis media	Chapter VII Diseases of the eye, adnexa, ear and mastoid process	0.213	0.194	0.202	0.21	0.184	0.178	0.19	0.009	0.216	0.183	0.205	0.21	0.197	0.141	0.208	0.175	0.208	0.211	0.198	0.209	0.2	0.221	0.199	0.211	0.223	0.219	0.189	0.241	0.202	0.169	0.131	0.187	0.212	0.237	0.064	0.118	0.087	0.12	0.164	0.008	0.078	0.2	0.208	0.228	0.202	0.096	0.222
H8_OTHEREAR	Other disorders of ear	Chapter VII Diseases of the eye, adnexa, ear and mastoid process	0.807	0.712	0.661	0.73	0.451	0.753	0.288	0.292	0.806	0.759	0.741	0.828	0.774	0.503	0.827	0.531	0.831	0.818	0.851	0.823	0.733	0.759	0.852	0.782	0.807	0.777	0.293	0.756	0.605	0.515	0.353	0.406	0.74	0.787	0.493	0.487	0.502	0.5	0.286	-0.019	0.023	0.506	0.694	0.608	0.707	0.512	0.734
H8_OTHHEARINGLOSS	Other hearing loss	Chapter VII Diseases of the eye, adnexa, ear and mastoid process	0.803	0.714	0.651	0.728	0.449	0.751	0.288	0.304	0.801	0.754	0.736	0.822	0.771	0.503	0.82	0.527	0.826	0.815	0.849	0.817	0.733	0.762	0.85	0.783	0.809	0.775	0.293	0.759	0.601	0.518	0.36	0.416	0.736	0.787	0.494	0.493	0.507	0.512	0.283	-0.02	0.023	0.501	0.688	0.603	0.698	0.52	0.733
H8_OTIMEDNAS	Otitis media, unspecified	Chapter VII Diseases of the eye, adnexa, ear and mastoid process	0.222	0.222	0.205	0.217	0.172	0.218	0.124	0.115	0.225	0.218	0.224	0.244	0.203	0.156	0.238	0.191	0.244	0.227	0.212	0.237	0.224	0.238	0.228	0.242	0.25	0.236	0.166	0.277	0.195	0.166	0.112	0.14	0.278	0.232	0.098	0.172	0.19	0.182	0.184	0.14	0.026	0.218	0.226	0.224	0.227	0.195	0.181
H8_PERFORATION	Perforation of tympanic membrane	Chapter VII Diseases of the eye, adnexa, ear and mastoid process	0.197	0.209	0.175	0.139	0.159	0.176	0.08	0.071	0.189	0.172	0.143	0.239	0.173	0.135	0.243	0.136	0.25	0.202	0.21	0.243	0.143	0.196	0.215	0.227	0.24	0.197	0.112	0.308	0.147	0.112	0.143	0.107	0.334	0.193	0.092	0.111	0.101	0.091	0.12	0.089	0.058	0.123	0.163	0.146	0.177	0.103	0.143
H8_TINNITUS	Tinnitus	Chapter VII Diseases of the eye, adnexa, ear and mastoid process	0.37	0.375	0.307	0.344	0.297	0.326	0.142	0.156	0.371	0.332	0.364	0.423	0.337	0.261	0.425	0.3	0.431	0.383	0.402	0.423	0.352	0.381	0.415	0.38	0.394	0.375	0.161	0.429	0.276	0.218	0.189	0.165	0.46	0.376	0.22	0.237	0.292	0.286	0.237	0.134	0.042	0.309	0.367	0.337	0.372	0.293	0.297
H8_VERTIGO	Disorders of vestibular function (Vertigo)	Chapter VII Diseases of the eye, adnexa, ear and mastoid process	0.501	0.37	0.467	0.485	0.141	0.571	0.046	0.22	0.537	0.568	0.49	0.5	0.505	0.206	0.501	0.481	0.497	0.502	0.457	0.496	0.494	0.469	0.498	0.54	0.493	0.416	0.071	0.462	0.407	0.389	0.237	0.233	0.382	0.515	0.239	0.182	0.165	0.2	0.336	0.004	-0.039	0.553	0.56	0.555	0.545	0.161	0.505
HEPATITIS_CHRONIC_VIRAL	Chronic viral hepatitis	Chapter I Certain infectious and parasitic diseases	0.251	0.205	0.161	0.209	0.319	0.119	0.575	0.003	0.221	0.133	0.21	0.235	0.236	0.211	0.234	0.105	0.236	0.24	0.253	0.223	0.202	0.219	0.226	0.183	0.208	0.277	0.482	0.22	0.143	0.061	0.02	0.145	0.186	0.224	0.231	0.133	0.15	0.231	0.004	0.029	-0.031	0.012	0.127	0.061	0.152	0.18	0.256
HERING_BILATERAL	Inguinal hernia, bilateral	Chapter XI Diseases of the digestive system	0.198	0.329	0.083	0.049	0.363	0.07	0.198	0.09	0.149	0.081	0.068	0.294	0.119	0.187	0.298	0.038	0.31	0.216	0.338	0.296	0.053	0.159	0.288	0.21	0.303	0.252	0.188	0.384	0.099	0.041	0.165	0.027	0.504	0.174	0.104	0.185	0.287	0.209	-0.025	0.102	0.196	-0.06	0.065	0.015	0.088	0.292	0.058
HERING_UNILATERAL	Inguinal hernia, unilateral	Chapter XI Diseases of the digestive system	-0.266	-0.337	-0.177	-0.129	-0.406	-0.193	-0.134	-0.124	-0.233	-0.187	-0.151	-0.328	-0.194	-0.229	-0.329	-0.183	-0.333	-0.264	-0.267	-0.321	-0.13	-0.231	-0.29	-0.304	-0.32	-0.337	-0.157	-0.449	-0.204	-0.122	-0.192	-0.041	-0.561	-0.279	-0.018	-0.276	-0.335	-0.287	-0.171	-0.151	-0.177	-0.204	-0.253	-0.245	-0.255	-0.325	-0.161
HYPOTHYROIDISM	Hypothyroidism (congenital or acquired)	Chapter IV Endocrine, nutritional and metabolic diseases	0.719	0.474	0.645	0.737	0.121	0.785	0.091	0.231	0.776	0.791	0.741	0.667	0.759	0.279	0.663	0.529	0.655	0.727	0.664	0.663	0.751	0.681	0.697	0.681	0.628	0.589	0.116	0.47	0.531	0.529	0.257	0.406	0.334	0.705	0.429	0.293	0.228	0.323	0.316	-0.084	-0.099	0.626	0.718	0.662	0.712	0.232	0.752
I9_ABAORTANEUR	Abdominal aortic aneurysm (AAA)	Chapter IX Diseases of the circulatory system	0.621	0.639	0.465	0.465	0.545	0.51	0.274	0.229	0.586	0.518	0.483	0.689	0.549	0.418	0.694	0.391	0.701	0.63	0.69	0.687	0.467	0.563	0.674	0.636	0.674	0.644	0.29	0.741	0.461	0.354	0.34	0.244	0.826	0.614	0.308	0.412	0.449	0.411	0.245	0.057	0.152	0.335	0.503	0.427	0.527	0.464	0.493
I9_AF	Atrial fibrillation and flutter	Chapter IX Diseases of the circulatory system	0.76	0.705	0.542	0.648	0.497	0.665	0.33	0.253	0.74	0.669	0.67	0.808	0.715	0.477	0.808	0.427	0.815	0.779	0.847	0.8	0.666	0.703	0.832	0.705	0.749	0.741	0.313	0.694	0.507	0.449	0.313	0.345	0.731	0.722	0.483	0.539	0.588	0.545	0.229	0.027	0.011	0.442	0.631	0.535	0.643	0.602	0.662
I9_ANEURYSM	Cerebral aneurysm, nonruptured	Chapter IX Diseases of the circulatory system	0.324	0.227	0.293	0.351	0.082	0.313	0.067	0.111	0.335	0.324	0.348	0.297	0.314	0.141	0.286	0.23	0.289	0.318	0.285	0.293	0.338	0.31	0.304	0.307	0.293	0.293	0.093	0.254	0.281	0.236	0.186	0.19	0.217	0.34	0.162	0.181	0.143	0.204	0.21	-0.001	0.048	0.299	0.318	0.312	0.322	0.149	0.292
I9_ANGINA	Angina pectoris	Chapter IX Diseases of the circulatory system	0.715	0.679	0.561	0.576	0.536	0.642	0.22	0.3	0.697	0.648	0.597	0.768	0.653	0.457	0.773	0.471	0.778	0.723	0.763	0.77	0.579	0.659	0.768	0.74	0.758	0.707	0.258	0.801	0.554	0.42	0.38	0.317	0.848	0.7	0.369	0.464	0.499	0.472	0.303	0.071	0.144	0.445	0.609	0.536	0.628	0.502	0.596
I9_AORTANEUR	Aortic aneurysm	Chapter IX Diseases of the circulatory system	0.59	0.625	0.437	0.44	0.534	0.465	0.285	0.207	0.551	0.475	0.457	0.657	0.522	0.41	0.66	0.358	0.669	0.599	0.68	0.654	0.439	0.538	0.65	0.596	0.653	0.614	0.293	0.7	0.428	0.322	0.328	0.237	0.778	0.576	0.324	0.368	0.418	0.39	0.194	0.049	0.148	0.267	0.444	0.356	0.472	0.437	0.463
I9_ARTEMBTHRLOW	Arterial embolism and thrombosis of lower extremity artery	Chapter IX Diseases of the circulatory system	0.704	0.652	0.567	0.619	0.472	0.66	0.277	0.23	0.692	0.659	0.635	0.719	0.662	0.451	0.723	0.459	0.722	0.705	0.704	0.718	0.624	0.682	0.715	0.712	0.712	0.709	0.284	0.713	0.561	0.417	0.329	0.379	0.698	0.698	0.349	0.512	0.491	0.48	0.314	0.02	0.081	0.461	0.622	0.547	0.642	0.498	0.622
I9_ARTEMBTHRNAS	Other arterial embolism and thrombosis	Chapter IX Diseases of the circulatory system	0.764	0.695	0.627	0.693	0.444	0.735	0.255	0.242	0.765	0.738	0.695	0.785	0.729	0.453	0.785	0.528	0.783	0.772	0.763	0.782	0.692	0.739	0.776	0.77	0.769	0.752	0.271	0.75	0.605	0.453	0.319	0.379	0.707	0.766	0.379	0.486	0.477	0.502	0.37	-0.015	0.06	0.517	0.694	0.608	0.72	0.484	0.689
I9_ARTOTH	Other diseases of arteries and capillaries	Chapter IX Diseases of the circulatory system	0.857	0.723	0.705	0.792	0.452	0.801	0.293	0.283	0.848	0.807	0.807	0.854	0.827	0.486	0.852	0.555	0.854	0.858	0.858	0.851	0.802	0.829	0.877	0.832	0.834	0.834	0.296	0.772	0.669	0.558	0.314	0.431	0.737	0.843	0.44	0.543	0.562	0.555	0.421	0.04	0.042	0.601	0.783	0.701	0.792	0.567	0.79
I9_ATHSCLE	Atherosclerosis, excluding cerebral and coronary sclerosis	Chapter IX Diseases of the circulatory system	0.857	0.759	0.672	0.765	0.428	0.839	0.227	0.29	0.859	0.841	0.78	0.881	0.823	0.498	0.88	0.548	0.877	0.871	0.885	0.878	0.78	0.821	0.897	0.854	0.851	0.816	0.239	0.784	0.64	0.512	0.35	0.396	0.757	0.844	0.457	0.579	0.586	0.542	0.358	-0.027	0.029	0.571	0.779	0.687	0.796	0.59	0.777
I9_AVBLOCK	AV-block	Chapter IX Diseases of the circulatory system	0.67	0.677	0.477	0.527	0.545	0.542	0.353	0.23	0.629	0.549	0.547	0.729	0.61	0.474	0.733	0.377	0.735	0.683	0.765	0.726	0.542	0.634	0.738	0.64	0.704	0.682	0.331	0.698	0.464	0.373	0.301	0.308	0.75	0.633	0.419	0.481	0.543	0.496	0.186	0.065	0.082	0.316	0.523	0.421	0.54	0.558	0.554
I9_CARDARR	Cardiac arrest	Chapter IX Diseases of the circulatory system	0.746	0.717	0.527	0.579	0.481	0.64	0.24	0.264	0.712	0.647	0.61	0.806	0.685	0.424	0.811	0.445	0.817	0.762	0.832	0.807	0.606	0.691	0.821	0.74	0.774	0.717	0.252	0.764	0.514	0.424	0.326	0.279	0.792	0.716	0.393	0.507	0.564	0.496	0.285	0.062	0.084	0.446	0.636	0.543	0.652	0.567	0.613
I9_CARDMYO	Cardiomyopathy	Chapter IX Diseases of the circulatory system	0.647	0.644	0.514	0.571	0.433	0.545	0.35	0.216	0.627	0.553	0.583	0.685	0.605	0.406	0.673	0.41	0.682	0.655	0.708	0.672	0.58	0.613	0.683	0.608	0.657	0.657	0.322	0.613	0.479	0.391	0.242	0.319	0.622	0.627	0.394	0.379	0.427	0.461	0.19	0.012	0.006	0.336	0.514	0.416	0.53	0.45	0.568
I9_CARDMYOOTH	Cardiomyopathy, other and unspecified	Chapter IX Diseases of the circulatory system	0.648	0.615	0.537	0.614	0.412	0.594	0.284	0.248	0.649	0.596	0.63	0.672	0.614	0.409	0.667	0.462	0.671	0.658	0.676	0.663	0.615	0.626	0.675	0.622	0.648	0.653	0.278	0.599	0.505	0.418	0.291	0.356	0.584	0.644	0.397	0.425	0.435	0.491	0.216	0.013	0.009	0.415	0.564	0.481	0.568	0.45	0.576
I9_CAVS_DX	Calcific aortic valvular stenosis, diagnosis (helper)	Chapter IX Diseases of the circulatory system	0.784	0.726	0.633	0.687	0.509	0.745	0.304	0.296	0.778	0.744	0.705	0.822	0.744	0.514	0.824	0.512	0.827	0.792	0.815	0.813	0.697	0.742	0.826	0.767	0.778	0.772	0.303	0.763	0.6	0.501	0.352	0.38	0.775	0.761	0.456	0.534	0.573	0.567	0.311	0.062	0.031	0.535	0.704	0.62	0.712	0.58	0.712
I9_CEREBATHER	Cerebral atherosclerosis	Chapter IX Diseases of the circulatory system	0.612	0.56	0.504	0.558	0.41	0.568	0.236	0.223	0.6	0.57	0.574	0.624	0.581	0.425	0.621	0.436	0.627	0.607	0.618	0.616	0.553	0.603	0.633	0.621	0.632	0.627	0.244	0.627	0.489	0.358	0.355	0.32	0.581	0.603	0.347	0.402	0.403	0.447	0.224	-0.019	0.082	0.38	0.524	0.442	0.541	0.413	0.522
I9_CEREBDOTH	Other specified cerebrovascular diseases, other cerebrovascular disorders in diseases classified elsewhere	Chapter IX Diseases of the circulatory system	0.856	0.72	0.671	0.798	0.419	0.811	0.319	0.256	0.862	0.818	0.82	0.857	0.84	0.512	0.854	0.515	0.855	0.869	0.894	0.85	0.82	0.815	0.891	0.796	0.807	0.794	0.31	0.71	0.614	0.497	0.31	0.413	0.667	0.827	0.551	0.563	0.564	0.544	0.281	-0.053	-0.044	0.535	0.751	0.647	0.765	0.572	0.802
I9_CEREBVASC	Cerebrovascular diseases	Chapter IX Diseases of the circulatory system	0.862	0.752	0.665	0.78	0.449	0.796	0.314	0.261	0.861	0.804	0.799	0.881	0.832	0.513	0.879	0.513	0.88	0.877	0.919	0.875	0.798	0.802	0.91	0.81	0.831	0.806	0.309	0.744	0.612	0.517	0.326	0.401	0.728	0.836	0.536	0.546	0.563	0.538	0.294	-0.044	-0.019	0.53	0.745	0.642	0.759	0.572	0.795
I9_CHD	Major coronary heart disease event	Chapter IX Diseases of the circulatory system	0.609	0.618	0.498	0.46	0.524	0.532	0.179	0.27	0.586	0.54	0.477	0.676	0.544	0.364	0.681	0.421	0.691	0.616	0.652	0.674	0.455	0.541	0.654	0.646	0.665	0.618	0.234	0.756	0.465	0.388	0.362	0.229	0.833	0.602	0.274	0.35	0.401	0.387	0.308	0.102	0.151	0.407	0.522	0.472	0.538	0.407	0.49
I9_CONDUCTIO	Conduction disorders	Chapter IX Diseases of the circulatory system	0.735	0.715	0.538	0.61	0.543	0.619	0.375	0.239	0.702	0.625	0.627	0.784	0.683	0.503	0.786	0.426	0.791	0.748	0.823	0.78	0.622	0.699	0.799	0.699	0.758	0.738	0.356	0.732	0.522	0.407	0.324	0.351	0.752	0.695	0.47	0.506	0.553	0.527	0.198	0.041	0.045	0.366	0.58	0.471	0.601	0.571	0.627
I9_CORATHER	Coronary atherosclerosis	Chapter IX Diseases of the circulatory system	0.714	0.699	0.552	0.569	0.545	0.636	0.223	0.285	0.694	0.641	0.59	0.777	0.648	0.456	0.781	0.459	0.787	0.726	0.777	0.775	0.572	0.653	0.774	0.729	0.756	0.716	0.257	0.796	0.532	0.425	0.375	0.304	0.863	0.698	0.367	0.465	0.51	0.478	0.296	0.066	0.134	0.441	0.603	0.533	0.622	0.515	0.589
I9_DISVEINLYMPH	Diseases of veins, lymphatic vessels and lymph nodes, not elsewhere classified	Chapter IX Diseases of the circulatory system	0.8	0.666	0.675	0.766	0.37	0.754	0.326	0.22	0.814	0.759	0.769	0.796	0.794	0.414	0.782	0.522	0.787	0.81	0.776	0.779	0.772	0.731	0.782	0.722	0.717	0.756	0.333	0.641	0.596	0.576	0.284	0.405	0.607	0.795	0.433	0.471	0.439	0.507	0.345	-0.059	-0.086	0.611	0.745	0.682	0.753	0.45	0.774
I9_DOAAC	Diseases of arteries, arterioles and capillaries	Chapter IX Diseases of the circulatory system	0.88	0.747	0.696	0.798	0.461	0.815	0.323	0.267	0.877	0.825	0.812	0.886	0.85	0.511	0.885	0.552	0.883	0.891	0.921	0.885	0.814	0.839	0.917	0.847	0.858	0.847	0.321	0.776	0.657	0.534	0.332	0.428	0.742	0.864	0.492	0.532	0.543	0.54	0.341	-0.039	0.011	0.551	0.767	0.667	0.786	0.557	0.818
I9_ENDOCARD	Endocarditis	Chapter IX Diseases of the circulatory system	0.596	0.559	0.47	0.55	0.442	0.516	0.362	0.18	0.578	0.517	0.555	0.607	0.574	0.436	0.605	0.391	0.608	0.593	0.617	0.603	0.549	0.603	0.609	0.569	0.606	0.613	0.335	0.554	0.503	0.333	0.271	0.365	0.527	0.575	0.386	0.416	0.411	0.475	0.165	0.015	0.032	0.309	0.476	0.383	0.5	0.431	0.539
I9_HEARTFAIL	Heart failure, strict	Chapter IX Diseases of the circulatory system	0.87	0.784	0.672	0.77	0.536	0.777	0.384	0.277	0.856	0.787	0.786	0.894	0.839	0.535	0.892	0.546	0.898	0.882	0.915	0.889	0.787	0.833	0.911	0.833	0.861	0.85	0.379	0.801	0.643	0.508	0.353	0.42	0.772	0.838	0.517	0.551	0.563	0.576	0.283	-0.02	-0.005	0.517	0.74	0.62	0.763	0.579	0.791
I9_HYPERTROCARDMYOP	Hypertrophic cardiomyopathy	Chapter IX Diseases of the circulatory system	0.386	0.366	0.321	0.347	0.307	0.297	0.296	0.196	0.359	0.306	0.346	0.394	0.364	0.244	0.387	0.27	0.392	0.379	0.413	0.385	0.335	0.376	0.402	0.385	0.415	0.411	0.283	0.399	0.304	0.204	0.197	0.231	0.373	0.369	0.289	0.142	0.171	0.254	0.096	0.051	0.055	0.117	0.244	0.158	0.273	0.2	0.337
I9_HYPOTE	Hypotension	Chapter IX Diseases of the circulatory system	0.86	0.703	0.67	0.799	0.377	0.775	0.344	0.213	0.858	0.789	0.811	0.842	0.854	0.5	0.834	0.516	0.833	0.869	0.907	0.835	0.816	0.808	0.876	0.783	0.808	0.801	0.329	0.67	0.628	0.49	0.285	0.423	0.612	0.817	0.535	0.481	0.452	0.465	0.218	-0.143	-0.078	0.456	0.693	0.57	0.72	0.466	0.821
I9_HYPTENS	Hypertension	Chapter IX Diseases of the circulatory system	0.802	0.719	0.63	0.707	0.486	0.792	0.214	0.312	0.81	0.79	0.734	0.845	0.76	0.493	0.85	0.536	0.851	0.817	0.82	0.841	0.728	0.771	0.857	0.803	0.796	0.766	0.23	0.782	0.596	0.483	0.368	0.374	0.781	0.787	0.46	0.585	0.618	0.585	0.363	0.089	0.046	0.613	0.773	0.704	0.775	0.618	0.708
I9_HYPTENSESS	Hypertension, essential	Chapter IX Diseases of the circulatory system	0.803	0.72	0.63	0.708	0.488	0.792	0.214	0.312	0.811	0.791	0.735	0.846	0.761	0.493	0.852	0.538	0.852	0.818	0.821	0.842	0.728	0.773	0.858	0.805	0.798	0.767	0.232	0.784	0.597	0.484	0.367	0.375	0.782	0.788	0.458	0.584	0.618	0.585	0.364	0.09	0.046	0.614	0.774	0.706	0.776	0.618	0.708
I9_HYPTENSPOR	Hypertension, portal	Chapter IX Diseases of the circulatory system	0.628	0.596	0.515	0.61	0.425	0.573	0.343	0.284	0.617	0.577	0.617	0.636	0.599	0.413	0.624	0.436	0.636	0.627	0.621	0.623	0.588	0.63	0.625	0.604	0.629	0.684	0.353	0.589	0.536	0.377	0.315	0.36	0.56	0.632	0.35	0.528	0.531	0.642	0.199	0.012	0.044	0.351	0.524	0.428	0.543	0.551	0.525
I9_HYPTENSPUL	Hypertension, Pulmonary Arterial	Chapter IX Diseases of the circulatory system	0.582	0.503	0.443	0.506	0.368	0.489	0.358	0.181	0.562	0.491	0.507	0.55	0.571	0.335	0.542	0.329	0.545	0.575	0.567	0.545	0.509	0.534	0.565	0.526	0.542	0.584	0.339	0.485	0.425	0.404	0.273	0.306	0.444	0.555	0.333	0.31	0.279	0.382	0.131	-0.081	0.011	0.293	0.438	0.364	0.448	0.305	0.564
I9_HYPTENSRD	Hypertensive Renal Disease	Chapter IX Diseases of the circulatory system	0.621	0.62	0.482	0.484	0.383	0.518	0.206	0.206	0.58	0.529	0.495	0.666	0.563	0.36	0.668	0.4	0.665	0.626	0.706	0.669	0.49	0.599	0.677	0.628	0.705	0.608	0.208	0.659	0.481	0.336	0.281	0.252	0.652	0.588	0.279	0.318	0.352	0.352	0.214	0.028	0.129	0.302	0.483	0.383	0.503	0.359	0.5
I9_ICH	Intracerebral haemorrhage	Chapter IX Diseases of the circulatory system	0.501	0.445	0.415	0.467	0.262	0.463	0.262	0.181	0.508	0.472	0.479	0.521	0.493	0.329	0.514	0.375	0.522	0.508	0.549	0.506	0.473	0.473	0.522	0.476	0.505	0.462	0.251	0.432	0.4	0.264	0.185	0.259	0.365	0.477	0.387	0.257	0.247	0.297	0.063	-0.098	-0.078	0.213	0.375	0.267	0.394	0.258	0.466
I9_IHD	Ischaemic heart disease, wide definition	Chapter IX Diseases of the circulatory system	0.726	0.703	0.572	0.582	0.535	0.653	0.213	0.295	0.708	0.658	0.603	0.789	0.661	0.448	0.791	0.473	0.797	0.737	0.782	0.786	0.585	0.662	0.782	0.744	0.765	0.723	0.25	0.806	0.544	0.443	0.383	0.309	0.87	0.711	0.367	0.459	0.503	0.48	0.316	0.068	0.127	0.465	0.62	0.553	0.638	0.509	0.601
I9_INTRACRA	Nontraumatic intracranial haemmorrhage	Chapter IX Diseases of the circulatory system	0.489	0.43	0.404	0.449	0.23	0.45	0.268	0.159	0.5	0.462	0.467	0.493	0.488	0.305	0.492	0.378	0.495	0.494	0.527	0.486	0.465	0.47	0.506	0.463	0.482	0.445	0.236	0.399	0.361	0.27	0.153	0.238	0.334	0.475	0.399	0.244	0.217	0.248	0.078	-0.124	-0.105	0.23	0.389	0.291	0.404	0.23	0.473
I9_ISCHHEART	Ischemic heart diseases	Chapter IX Diseases of the circulatory system	0.726	0.703	0.572	0.582	0.535	0.653	0.213	0.295	0.708	0.658	0.603	0.789	0.661	0.448	0.791	0.473	0.797	0.737	0.782	0.786	0.585	0.662	0.782	0.744	0.765	0.723	0.25	0.806	0.544	0.443	0.383	0.309	0.87	0.711	0.367	0.459	0.503	0.48	0.316	0.068	0.127	0.465	0.62	0.553	0.638	0.509	0.601
I9_LBBB	Left bundle-branch block	Chapter IX Diseases of the circulatory system	0.772	0.71	0.604	0.676	0.465	0.72	0.306	0.269	0.764	0.719	0.693	0.81	0.738	0.505	0.812	0.487	0.811	0.788	0.825	0.804	0.694	0.74	0.826	0.747	0.775	0.74	0.292	0.727	0.568	0.468	0.327	0.394	0.698	0.743	0.494	0.519	0.533	0.505	0.266	0.025	0.02	0.475	0.668	0.574	0.673	0.543	0.708
I9_LYMPHOTH	Other noninfective disorders of lymphatic vessels and lymph nodes	Chapter IX Diseases of the circulatory system	0.66	0.503	0.616	0.642	0.198	0.723	0.089	0.224	0.693	0.718	0.651	0.633	0.687	0.276	0.633	0.504	0.632	0.663	0.59	0.628	0.653	0.61	0.628	0.643	0.592	0.564	0.105	0.527	0.516	0.548	0.227	0.31	0.452	0.658	0.346	0.333	0.282	0.347	0.376	-0.048	-0.103	0.654	0.698	0.672	0.681	0.274	0.673
I9_MI_STRICT	Myocardial infarction, strict	Chapter IX Diseases of the circulatory system	0.605	0.617	0.484	0.449	0.52	0.521	0.182	0.258	0.58	0.528	0.466	0.674	0.537	0.361	0.679	0.408	0.689	0.613	0.658	0.674	0.446	0.537	0.653	0.643	0.666	0.614	0.235	0.755	0.461	0.374	0.356	0.225	0.827	0.597	0.273	0.337	0.391	0.387	0.286	0.088	0.162	0.383	0.504	0.45	0.521	0.398	0.483
I9_NONISCHCARDMYOP	Non-ischemic cardiomyopathy	Chapter IX Diseases of the circulatory system	0.832	0.724	0.659	0.775	0.431	0.767	0.36	0.27	0.829	0.771	0.784	0.837	0.819	0.478	0.83	0.518	0.838	0.842	0.854	0.827	0.794	0.8	0.851	0.778	0.796	0.801	0.352	0.709	0.6	0.513	0.315	0.395	0.663	0.805	0.507	0.535	0.527	0.546	0.268	-0.053	-0.079	0.544	0.731	0.627	0.745	0.545	0.769
I9_NONRHEVALV	Non-rheumatic valve diseases	Chapter IX Diseases of the circulatory system	0.774	0.708	0.595	0.684	0.486	0.687	0.348	0.26	0.76	0.692	0.697	0.81	0.739	0.502	0.809	0.469	0.812	0.79	0.849	0.803	0.697	0.734	0.828	0.728	0.766	0.76	0.335	0.707	0.562	0.458	0.308	0.386	0.703	0.737	0.512	0.496	0.529	0.531	0.225	0.007	-0.02	0.427	0.632	0.525	0.648	0.549	0.704
I9_NSTEMI	Myocardial infarction, without ST-elevation	Chapter IX Diseases of the circulatory system	0.602	0.63	0.489	0.46	0.551	0.515	0.234	0.257	0.573	0.521	0.476	0.666	0.534	0.421	0.67	0.408	0.68	0.603	0.654	0.661	0.449	0.549	0.647	0.63	0.665	0.63	0.269	0.756	0.473	0.365	0.373	0.25	0.829	0.591	0.289	0.379	0.438	0.429	0.251	0.093	0.163	0.361	0.494	0.432	0.512	0.442	0.477
I9_OTHANEUR	Other aneurysm	Chapter IX Diseases of the circulatory system	0.509	0.485	0.377	0.404	0.371	0.404	0.308	0.111	0.486	0.41	0.408	0.526	0.466	0.367	0.521	0.336	0.517	0.508	0.534	0.519	0.397	0.453	0.512	0.487	0.521	0.509	0.304	0.523	0.399	0.279	0.264	0.248	0.527	0.514	0.281	0.265	0.232	0.25	0.145	-0.075	0.103	0.245	0.385	0.316	0.406	0.25	0.454
I9_OTHARR	Other arrhythmias	Chapter IX Diseases of the circulatory system	0.674	0.626	0.483	0.578	0.43	0.567	0.324	0.197	0.649	0.569	0.591	0.708	0.634	0.439	0.71	0.362	0.713	0.689	0.778	0.708	0.592	0.64	0.743	0.63	0.686	0.658	0.301	0.631	0.464	0.376	0.27	0.332	0.642	0.642	0.468	0.467	0.497	0.46	0.183	-0.012	0.047	0.314	0.524	0.42	0.545	0.511	0.591
I9_OTHILLHEART	Other or ill-defined heart diseases	Chapter IX Diseases of the circulatory system	0.802	0.76	0.607	0.68	0.544	0.703	0.359	0.265	0.781	0.711	0.701	0.85	0.753	0.513	0.851	0.489	0.856	0.817	0.878	0.846	0.697	0.761	0.863	0.775	0.817	0.789	0.344	0.783	0.584	0.467	0.347	0.381	0.793	0.77	0.481	0.53	0.566	0.554	0.264	0.035	0.045	0.45	0.664	0.556	0.683	0.581	0.704
I9_OTHINTRACRA	Other intracranial haemorrhages	Chapter IX Diseases of the circulatory system	0.597	0.552	0.461	0.513	0.414	0.502	0.359	0.2	0.57	0.508	0.525	0.602	0.568	0.427	0.6	0.389	0.601	0.585	0.604	0.598	0.511	0.57	0.592	0.576	0.606	0.593	0.367	0.589	0.479	0.296	0.288	0.31	0.557	0.571	0.417	0.383	0.365	0.402	0.136	-0.027	0.079	0.256	0.443	0.339	0.469	0.382	0.529
I9_OTHOTH	Other other unspecified disorders of the circulatory system	Chapter IX Diseases of the circulatory system	0.598	0.54	0.504	0.596	0.379	0.57	0.251	0.268	0.596	0.575	0.597	0.608	0.584	0.389	0.601	0.43	0.609	0.601	0.589	0.597	0.583	0.602	0.595	0.578	0.579	0.625	0.286	0.529	0.499	0.377	0.291	0.374	0.493	0.591	0.399	0.433	0.432	0.553	0.187	0.013	0.009	0.356	0.514	0.413	0.53	0.459	0.512
I9_OTHPER	Other peripheral vascular diseases	Chapter IX Diseases of the circulatory system	0.856	0.669	0.69	0.821	0.371	0.818	0.316	0.25	0.864	0.83	0.829	0.815	0.856	0.486	0.816	0.536	0.811	0.855	0.859	0.816	0.834	0.822	0.857	0.805	0.793	0.796	0.309	0.673	0.657	0.523	0.283	0.448	0.593	0.833	0.501	0.518	0.497	0.509	0.313	-0.09	-0.045	0.548	0.755	0.651	0.768	0.509	0.845
I9_PAD	Peripheral artery disease	Chapter IX Diseases of the circulatory system	0.887	0.768	0.694	0.776	0.491	0.834	0.308	0.279	0.878	0.839	0.795	0.893	0.847	0.524	0.894	0.563	0.893	0.891	0.902	0.894	0.791	0.842	0.915	0.871	0.869	0.852	0.314	0.827	0.659	0.513	0.363	0.403	0.785	0.866	0.463	0.59	0.598	0.575	0.357	-0.012	0.029	0.574	0.793	0.693	0.808	0.606	0.808
I9_PAROXTAC	Paroxysmal tachycardia	Chapter IX Diseases of the circulatory system	0.758	0.694	0.549	0.657	0.437	0.657	0.342	0.246	0.736	0.662	0.679	0.794	0.724	0.456	0.789	0.445	0.794	0.773	0.824	0.788	0.682	0.742	0.817	0.722	0.775	0.751	0.317	0.686	0.539	0.408	0.285	0.358	0.67	0.716	0.46	0.488	0.511	0.503	0.252	0.029	-0.004	0.411	0.619	0.507	0.645	0.528	0.673
I9_PERICAOTH	Other diseases of pericardium	Chapter IX Diseases of the circulatory system	0.697	0.683	0.55	0.6	0.439	0.592	0.351	0.21	0.672	0.6	0.612	0.739	0.659	0.458	0.73	0.457	0.735	0.704	0.756	0.724	0.612	0.664	0.729	0.674	0.723	0.681	0.326	0.682	0.53	0.372	0.279	0.305	0.654	0.679	0.412	0.421	0.423	0.449	0.203	-0.018	0.005	0.364	0.567	0.447	0.59	0.442	0.619
I9_PHLETHROM	Phlebitis and thrombophlebitis (not including DVT)	Chapter IX Diseases of the circulatory system	0.733	0.624	0.611	0.667	0.372	0.685	0.266	0.224	0.737	0.687	0.671	0.749	0.712	0.36	0.744	0.486	0.749	0.748	0.733	0.741	0.68	0.662	0.749	0.689	0.695	0.688	0.271	0.649	0.548	0.59	0.277	0.358	0.658	0.733	0.352	0.453	0.444	0.443	0.419	0.044	0.001	0.628	0.72	0.689	0.712	0.45	0.702
I9_PHLETHROMBDVTLOW	DVT of lower extremities	Chapter IX Diseases of the circulatory system	0.733	0.624	0.619	0.649	0.364	0.686	0.259	0.232	0.734	0.687	0.654	0.74	0.709	0.358	0.737	0.474	0.74	0.744	0.741	0.732	0.657	0.661	0.751	0.689	0.703	0.686	0.264	0.661	0.539	0.594	0.271	0.36	0.667	0.73	0.36	0.458	0.433	0.421	0.406	0.023	-0.004	0.6	0.7	0.669	0.692	0.439	0.695
I9_PULMEMB	Pulmonary embolism	Chapter IX Diseases of the circulatory system	0.74	0.638	0.635	0.646	0.34	0.732	0.162	0.213	0.755	0.731	0.657	0.763	0.704	0.338	0.755	0.51	0.758	0.757	0.743	0.754	0.653	0.659	0.763	0.721	0.719	0.693	0.18	0.694	0.534	0.597	0.338	0.335	0.702	0.751	0.312	0.418	0.401	0.404	0.396	-0.023	0.021	0.67	0.741	0.729	0.731	0.399	0.682
I9_PULMHEART	Pulmonary heart disease, diseases of pulmonary circulation	Chapter IX Diseases of the circulatory system	0.836	0.718	0.69	0.737	0.395	0.806	0.256	0.224	0.847	0.807	0.753	0.845	0.808	0.404	0.836	0.553	0.839	0.847	0.835	0.834	0.752	0.753	0.851	0.798	0.794	0.772	0.26	0.746	0.583	0.61	0.343	0.379	0.721	0.835	0.409	0.474	0.452	0.462	0.385	-0.062	-0.019	0.672	0.797	0.752	0.799	0.456	0.783
I9_PULMOTHHD	Other pulmonary heart/vessel disease	Chapter IX Diseases of the circulatory system	0.83	0.694	0.673	0.769	0.387	0.788	0.33	0.206	0.838	0.79	0.782	0.804	0.824	0.461	0.796	0.537	0.801	0.83	0.812	0.792	0.78	0.767	0.816	0.767	0.751	0.778	0.317	0.668	0.586	0.562	0.307	0.413	0.615	0.816	0.481	0.47	0.436	0.483	0.292	-0.128	-0.086	0.565	0.737	0.651	0.746	0.451	0.81
I9_RBBB	Right bundle-branch block	Chapter IX Diseases of the circulatory system	0.689	0.679	0.512	0.56	0.553	0.56	0.396	0.224	0.648	0.57	0.576	0.731	0.638	0.484	0.734	0.408	0.744	0.693	0.764	0.728	0.566	0.658	0.737	0.674	0.731	0.71	0.382	0.739	0.511	0.369	0.311	0.317	0.745	0.65	0.423	0.473	0.52	0.516	0.181	0.044	0.059	0.315	0.53	0.414	0.553	0.537	0.577
I9_RHEUVALV	Rheumatic valve diseases	Chapter IX Diseases of the circulatory system	0.773	0.69	0.631	0.713	0.461	0.679	0.401	0.214	0.766	0.687	0.719	0.796	0.757	0.498	0.795	0.484	0.798	0.785	0.831	0.788	0.717	0.732	0.807	0.714	0.751	0.737	0.385	0.681	0.565	0.475	0.267	0.43	0.633	0.738	0.528	0.439	0.442	0.482	0.236	-0.013	-0.059	0.416	0.625	0.506	0.645	0.459	0.756
I9_SAH	Subarachnoid haemorrhage	Chapter IX Diseases of the circulatory system	0.07	0.009	0.083	0.107	-0.084	0.08	0.014	0.068	0.08	0.084	0.109	0.051	0.086	-0.021	0.049	0.066	0.052	0.071	0.07	0.057	0.115	0.097	0.076	0.071	0.07	0.037	0.006	0.009	0.049	0.053	0.008	0.062	-0.049	0.066	0.116	0.004	0.001	0.022	-0.013	-0.067	-0.078	0.033	0.058	0.03	0.066	0.005	0.071
I9_SECONDRIGHT	Secondary right heart disease	Chapter IX Diseases of the circulatory system	0.807	0.679	0.655	0.749	0.389	0.762	0.329	0.2	0.815	0.764	0.756	0.778	0.81	0.451	0.772	0.528	0.776	0.809	0.794	0.766	0.757	0.742	0.794	0.741	0.736	0.766	0.332	0.653	0.571	0.561	0.294	0.408	0.59	0.79	0.484	0.451	0.414	0.467	0.274	-0.132	-0.106	0.544	0.708	0.627	0.716	0.431	0.794
I9_SEQULAE	Sequelae of cerebrovascular disease	Chapter IX Diseases of the circulatory system	0.824	0.726	0.649	0.749	0.422	0.767	0.285	0.288	0.807	0.775	0.775	0.83	0.793	0.495	0.829	0.496	0.829	0.825	0.862	0.825	0.765	0.809	0.859	0.798	0.825	0.79	0.289	0.737	0.62	0.461	0.331	0.408	0.705	0.789	0.496	0.604	0.61	0.56	0.289	-0.021	0.042	0.483	0.707	0.586	0.727	0.616	0.716
I9_STEMI	Myocardial infarction, with ST-elevation	Chapter IX Diseases of the circulatory system	0.506	0.536	0.418	0.359	0.478	0.436	0.154	0.222	0.484	0.443	0.369	0.572	0.439	0.289	0.578	0.329	0.584	0.514	0.548	0.573	0.356	0.441	0.552	0.548	0.574	0.523	0.194	0.685	0.369	0.33	0.329	0.163	0.767	0.513	0.184	0.264	0.323	0.302	0.273	0.088	0.198	0.354	0.434	0.41	0.443	0.326	0.391
I9_STR	Stroke, excluding SAH	Chapter IX Diseases of the circulatory system	0.803	0.743	0.629	0.71	0.467	0.73	0.297	0.258	0.795	0.738	0.731	0.839	0.762	0.486	0.836	0.494	0.841	0.817	0.869	0.83	0.724	0.741	0.856	0.764	0.801	0.773	0.292	0.736	0.579	0.512	0.331	0.356	0.754	0.786	0.466	0.506	0.533	0.517	0.266	-0.03	0.019	0.495	0.688	0.596	0.701	0.543	0.719
I9_STR_EXH	Ischaemic Stroke, excluding all haemorrhages	Chapter IX Diseases of the circulatory system	0.799	0.739	0.626	0.696	0.472	0.719	0.289	0.261	0.784	0.724	0.718	0.832	0.75	0.479	0.829	0.476	0.834	0.808	0.855	0.823	0.708	0.727	0.845	0.753	0.788	0.772	0.288	0.74	0.56	0.522	0.333	0.344	0.775	0.781	0.447	0.506	0.54	0.515	0.28	-0.014	0.031	0.495	0.684	0.596	0.696	0.548	0.706
I9_STR_SAH	Stroke, including SAH	Chapter IX Diseases of the circulatory system	0.819	0.747	0.638	0.729	0.449	0.74	0.289	0.257	0.809	0.749	0.75	0.847	0.779	0.478	0.845	0.501	0.85	0.83	0.878	0.84	0.744	0.759	0.866	0.773	0.808	0.774	0.287	0.734	0.583	0.515	0.321	0.359	0.742	0.798	0.474	0.506	0.527	0.505	0.268	-0.045	0.006	0.497	0.7	0.599	0.715	0.537	0.732
I9_THAORTANEUR	Thoracic aortic aneurysm	Chapter IX Diseases of the circulatory system	0.446	0.472	0.33	0.342	0.432	0.32	0.324	0.116	0.416	0.331	0.346	0.49	0.4	0.33	0.488	0.272	0.491	0.45	0.52	0.484	0.337	0.421	0.486	0.443	0.506	0.461	0.3	0.515	0.342	0.212	0.272	0.219	0.543	0.438	0.283	0.217	0.217	0.221	0.085	-0.028	0.149	0.128	0.286	0.204	0.316	0.238	0.377
I9_THROMBOTH	Other embolism and thrombosis	Chapter IX Diseases of the circulatory system	0.478	0.414	0.382	0.45	0.277	0.461	0.114	0.148	0.475	0.454	0.458	0.488	0.447	0.28	0.483	0.304	0.488	0.48	0.453	0.484	0.437	0.456	0.469	0.469	0.468	0.493	0.165	0.471	0.427	0.3	0.272	0.285	0.466	0.5	0.183	0.4	0.38	0.426	0.272	-0.013	0.062	0.374	0.451	0.422	0.469	0.383	0.382
I9_TIA	Transient ischemic attack	Chapter IX Diseases of the circulatory system	0.736	0.67	0.594	0.652	0.399	0.69	0.245	0.299	0.714	0.689	0.663	0.75	0.691	0.447	0.746	0.45	0.748	0.735	0.778	0.74	0.657	0.689	0.777	0.714	0.73	0.691	0.237	0.688	0.515	0.475	0.325	0.35	0.676	0.714	0.463	0.513	0.539	0.47	0.247	-0.012	0.04	0.44	0.616	0.534	0.619	0.548	0.646
I9_UAP	Unstable angina pectoris	Chapter IX Diseases of the circulatory system	0.699	0.678	0.561	0.577	0.562	0.603	0.287	0.279	0.666	0.614	0.594	0.741	0.635	0.464	0.747	0.458	0.753	0.696	0.739	0.74	0.569	0.659	0.739	0.721	0.753	0.714	0.31	0.803	0.546	0.409	0.366	0.334	0.827	0.682	0.362	0.461	0.502	0.492	0.292	0.104	0.142	0.406	0.576	0.491	0.598	0.511	0.58
I9_VARICVE	Varicose veins	Chapter IX Diseases of the circulatory system	0.408	0.284	0.36	0.424	0.15	0.366	0.285	0.066	0.432	0.372	0.42	0.377	0.434	0.188	0.369	0.275	0.374	0.414	0.408	0.364	0.423	0.339	0.388	0.319	0.313	0.346	0.27	0.243	0.261	0.359	0.099	0.224	0.193	0.409	0.318	0.139	0.092	0.171	0.093	-0.133	-0.192	0.307	0.353	0.329	0.345	0.109	0.472
I9_VARICVEOES	Oesophageal varices	Chapter IX Diseases of the circulatory system	0.596	0.543	0.505	0.58	0.438	0.52	0.374	0.254	0.583	0.526	0.589	0.586	0.568	0.386	0.578	0.464	0.588	0.582	0.565	0.575	0.563	0.587	0.576	0.577	0.596	0.642	0.385	0.557	0.519	0.352	0.321	0.336	0.515	0.599	0.347	0.399	0.397	0.587	0.188	0.015	0.058	0.337	0.488	0.393	0.517	0.43	0.504
I9_VASCINT	Vascular diseases of the intestine	Chapter IX Diseases of the circulatory system	0.709	0.605	0.574	0.678	0.344	0.689	0.279	0.222	0.713	0.693	0.692	0.695	0.699	0.397	0.691	0.451	0.692	0.709	0.691	0.689	0.686	0.69	0.701	0.683	0.674	0.681	0.274	0.604	0.567	0.436	0.292	0.356	0.541	0.714	0.386	0.503	0.465	0.493	0.289	-0.067	0.006	0.504	0.655	0.58	0.669	0.474	0.663
I9_VEINSOTH	Other disorders of veins	Chapter IX Diseases of the circulatory system	0.671	0.589	0.544	0.625	0.4	0.605	0.362	0.188	0.667	0.611	0.631	0.679	0.646	0.424	0.675	0.447	0.673	0.665	0.668	0.668	0.627	0.646	0.657	0.637	0.652	0.652	0.368	0.619	0.519	0.38	0.26	0.37	0.583	0.67	0.367	0.433	0.39	0.421	0.266	-0.033	0.016	0.399	0.579	0.475	0.606	0.406	0.619
I9_VTE	Venous thromboembolism	Chapter IX Diseases of the circulatory system	0.782	0.668	0.65	0.688	0.368	0.752	0.216	0.23	0.788	0.751	0.697	0.802	0.747	0.366	0.792	0.514	0.796	0.796	0.787	0.792	0.698	0.699	0.803	0.75	0.754	0.726	0.227	0.715	0.564	0.609	0.333	0.356	0.724	0.784	0.354	0.462	0.45	0.446	0.416	-0.008	0.023	0.674	0.764	0.742	0.758	0.449	0.72
ILD	Interstitial lung disease	Chapter X Diseases of the respiratory system	0.845	0.729	0.689	0.763	0.459	0.786	0.316	0.25	0.849	0.798	0.776	0.856	0.817	0.442	0.853	0.567	0.855	0.852	0.853	0.847	0.778	0.782	0.866	0.818	0.817	0.801	0.332	0.774	0.618	0.566	0.352	0.389	0.744	0.852	0.454	0.472	0.468	0.504	0.387	-0.012	0.015	0.64	0.794	0.719	0.798	0.484	0.789
INFLUENZA	All influenza (not pneumonia)	Chapter X Diseases of the respiratory system	0.725	0.632	0.578	0.63	0.336	0.697	0.185	0.24	0.721	0.701	0.646	0.71	0.699	0.355	0.705	0.508	0.704	0.723	0.707	0.706	0.639	0.672	0.716	0.732	0.715	0.695	0.215	0.656	0.583	0.474	0.318	0.301	0.615	0.728	0.311	0.447	0.405	0.409	0.295	-0.083	-0.022	0.518	0.666	0.594	0.679	0.409	0.654
IPF	Idiopathic pulmonary fibrosis	Chapter X Diseases of the respiratory system	0.828	0.712	0.674	0.744	0.467	0.758	0.33	0.249	0.828	0.769	0.749	0.838	0.797	0.431	0.834	0.551	0.838	0.834	0.834	0.829	0.755	0.762	0.845	0.798	0.802	0.795	0.342	0.773	0.602	0.573	0.355	0.38	0.752	0.836	0.43	0.454	0.452	0.495	0.393	0	0.026	0.634	0.771	0.709	0.775	0.47	0.775
J10_ACUTELOWERNAS	Unspecified acute lower respiratory infection	Chapter X Diseases of the respiratory system	0.933	0.765	0.762	0.858	0.438	0.885	0.289	0.283	0.94	0.89	0.875	0.915	0.907	0.48	0.911	0.636	0.912	0.936	0.9	0.914	0.876	0.876	0.928	0.903	0.884	0.876	0.31	0.816	0.718	0.605	0.357	0.417	0.761	0.972	0.444	0.549	0.531	0.565	0.447	-0.049	0.015	0.702	0.891	0.803	0.896	0.538	0.868
J10_ACUTEUPPERINFEC	Acute upper respiratory infections of multiple and unspecified sites	Chapter X Diseases of the respiratory system	0.449	0.414	0.35	0.411	0.323	0.387	0.275	0.141	0.442	0.393	0.416	0.454	0.428	0.316	0.452	0.328	0.451	0.447	0.455	0.448	0.404	0.439	0.452	0.437	0.452	0.46	0.274	0.429	0.387	0.231	0.194	0.318	0.383	0.446	0.267	0.326	0.287	0.331	0.145	-0.032	0.051	0.207	0.347	0.271	0.373	0.31	0.411
J10_ASBESTPNEUMOC	Pneumoconiosis due to asbestos and other mineral fibres	Chapter X Diseases of the respiratory system	0.516	0.544	0.366	0.395	0.537	0.417	0.314	0.174	0.485	0.421	0.411	0.577	0.455	0.4	0.584	0.288	0.593	0.526	0.579	0.575	0.394	0.484	0.564	0.507	0.557	0.569	0.323	0.618	0.388	0.266	0.284	0.246	0.675	0.502	0.275	0.421	0.478	0.466	0.171	0.091	0.112	0.247	0.408	0.328	0.437	0.492	0.401
J10_ASTHMA_EXMORE	Asthma, excluding more controls	Chapter X Diseases of the respiratory system	0.765	0.584	0.67	0.731	0.325	0.808	0.138	0.237	0.807	0.81	0.751	0.741	0.748	0.319	0.742	0.546	0.736	0.773	0.692	0.74	0.746	0.712	0.754	0.752	0.692	0.703	0.176	0.667	0.596	0.6	0.284	0.349	0.648	0.808	0.277	0.496	0.495	0.469	0.595	0.084	0.026	0.935	0.903	0.987	0.869	0.49	0.763
J10_BRONCH	Bronchitis, not specified as acute or chronic	Chapter X Diseases of the respiratory system	0.55	0.489	0.486	0.555	0.286	0.544	0.181	0.207	0.566	0.551	0.553	0.56	0.539	0.314	0.547	0.425	0.551	0.551	0.527	0.546	0.546	0.552	0.548	0.557	0.554	0.527	0.203	0.516	0.493	0.378	0.273	0.382	0.471	0.556	0.304	0.366	0.356	0.374	0.281	0.014	0.05	0.461	0.522	0.497	0.535	0.364	0.513
J10_BRONCHIECTASIS	Bronchiectasis	Chapter X Diseases of the respiratory system	0.715	0.507	0.639	0.77	0.233	0.727	0.226	0.19	0.758	0.734	0.765	0.662	0.743	0.323	0.66	0.498	0.659	0.719	0.666	0.656	0.784	0.697	0.692	0.657	0.62	0.635	0.237	0.507	0.542	0.557	0.213	0.375	0.434	0.732	0.389	0.339	0.312	0.353	0.453	-0.038	-0.106	0.711	0.766	0.733	0.763	0.318	0.772
J10_CHRONRHINITIS	Chronic rhinitis, nasopharyngitis and pharyngitis	Chapter X Diseases of the respiratory system	0.262	0.28	0.219	0.237	0.25	0.263	0.099	0.167	0.263	0.258	0.243	0.312	0.224	0.172	0.315	0.225	0.313	0.271	0.269	0.312	0.24	0.295	0.303	0.319	0.325	0.286	0.121	0.373	0.247	0.193	0.137	0.171	0.399	0.273	0.068	0.25	0.284	0.234	0.315	0.23	0.134	0.292	0.308	0.318	0.305	0.287	0.214
J10_CHRONSINUSITIS	Chronic sinusitis	Chapter X Diseases of the respiratory system	0.363	0.356	0.297	0.335	0.308	0.345	0.211	0.203	0.355	0.341	0.347	0.382	0.328	0.247	0.386	0.264	0.382	0.364	0.356	0.376	0.34	0.376	0.382	0.367	0.371	0.38	0.241	0.398	0.292	0.238	0.159	0.205	0.431	0.366	0.185	0.373	0.4	0.332	0.33	0.182	0.087	0.338	0.373	0.37	0.37	0.406	0.337
J10_COPDNAS_INCLAVO	Other chronic obstructive pulmonary disease, including avohilmo	Chapter X Diseases of the respiratory system	0.857	0.682	0.683	0.804	0.376	0.855	0.231	0.25	0.887	0.855	0.826	0.849	0.824	0.434	0.846	0.572	0.842	0.877	0.836	0.851	0.821	0.803	0.869	0.825	0.793	0.813	0.261	0.73	0.654	0.541	0.336	0.407	0.697	0.895	0.389	0.631	0.616	0.603	0.461	-0.052	0.013	0.714	0.87	0.835	0.871	0.618	0.793
J10_EMPHYSEMA	Emphysema	Chapter X Diseases of the respiratory system	0.828	0.653	0.653	0.788	0.354	0.811	0.239	0.242	0.852	0.813	0.81	0.818	0.797	0.417	0.812	0.536	0.808	0.848	0.809	0.818	0.803	0.786	0.836	0.791	0.771	0.806	0.262	0.695	0.641	0.498	0.327	0.401	0.663	0.859	0.375	0.618	0.589	0.589	0.41	-0.07	0.022	0.648	0.814	0.766	0.826	0.595	0.757
J10_EXTERLUNG	Lung diseases due to external agents	Chapter X Diseases of the respiratory system	0.794	0.713	0.6	0.686	0.478	0.697	0.366	0.222	0.775	0.71	0.704	0.819	0.761	0.471	0.819	0.473	0.824	0.804	0.843	0.817	0.701	0.742	0.822	0.758	0.781	0.78	0.358	0.739	0.579	0.461	0.305	0.366	0.735	0.775	0.44	0.508	0.517	0.518	0.27	-0.047	0.001	0.452	0.67	0.554	0.699	0.533	0.708
J10_INFLUPNEU	Influenza and pneumonia	Chapter X Diseases of the respiratory system	0.942	0.784	0.74	0.836	0.462	0.874	0.317	0.262	0.944	0.885	0.858	0.931	0.91	0.489	0.929	0.597	0.928	0.952	0.943	0.934	0.857	0.872	0.957	0.908	0.902	0.886	0.335	0.831	0.708	0.558	0.352	0.419	0.772	0.934	0.457	0.575	0.557	0.568	0.402	-0.062	0.005	0.645	0.861	0.764	0.886	0.563	0.86
J10_INTERSTITIUM	Other respiratory diseases principally affecting the interstitium	Chapter X Diseases of the respiratory system	0.875	0.753	0.711	0.799	0.464	0.821	0.335	0.245	0.882	0.833	0.812	0.883	0.852	0.47	0.879	0.586	0.882	0.882	0.882	0.875	0.814	0.821	0.893	0.848	0.848	0.827	0.344	0.792	0.651	0.565	0.346	0.406	0.746	0.877	0.462	0.497	0.487	0.522	0.401	-0.018	-0.002	0.654	0.823	0.739	0.833	0.502	0.827
J10_LOWCHRON	Chronic lower respiratory diseases	Chapter X Diseases of the respiratory system	0.827	0.635	0.701	0.791	0.342	0.856	0.189	0.236	0.868	0.856	0.811	0.803	0.806	0.378	0.801	0.57	0.794	0.839	0.775	0.801	0.808	0.769	0.824	0.798	0.741	0.768	0.223	0.693	0.626	0.596	0.311	0.392	0.662	0.87	0.344	0.554	0.545	0.533	0.544	-0.006	0.001	0.846	0.912	0.938	0.893	0.545	0.808
J10_LOWERINF	Other acute lower respiratory infections	Chapter X Diseases of the respiratory system	0.934	0.759	0.761	0.857	0.435	0.885	0.291	0.279	0.94	0.892	0.874	0.913	0.909	0.483	0.91	0.637	0.91	0.937	0.901	0.913	0.873	0.878	0.928	0.902	0.882	0.875	0.312	0.812	0.719	0.605	0.354	0.418	0.757	0.974	0.444	0.552	0.532	0.567	0.45	-0.047	0.013	0.703	0.893	0.805	0.897	0.538	0.871
J10_NASALPOLYP	Nasal polyp	Chapter X Diseases of the respiratory system	0.247	0.316	0.164	0.145	0.417	0.163	0.155	0.123	0.216	0.168	0.16	0.303	0.172	0.197	0.309	0.147	0.318	0.253	0.286	0.306	0.145	0.232	0.293	0.279	0.315	0.307	0.186	0.436	0.188	0.121	0.198	0.064	0.539	0.262	0.037	0.259	0.318	0.242	0.214	0.181	0.234	0.18	0.229	0.222	0.233	0.321	0.141
J10_OTHERINSTPULM	Other interstitial pulmonary diseases	Chapter X Diseases of the respiratory system	0.837	0.726	0.687	0.756	0.468	0.774	0.331	0.244	0.842	0.786	0.769	0.851	0.812	0.445	0.848	0.566	0.853	0.847	0.849	0.843	0.773	0.776	0.86	0.813	0.817	0.798	0.347	0.774	0.616	0.559	0.352	0.385	0.743	0.848	0.448	0.467	0.459	0.493	0.392	-0.015	0.015	0.64	0.79	0.715	0.796	0.476	0.789
J10_PHARYNGITIS	Acute pharyngitis	Chapter X Diseases of the respiratory system	0.302	0.242	0.308	0.292	0.181	0.249	0.134	0.172	0.287	0.258	0.291	0.285	0.303	0.118	0.283	0.255	0.287	0.283	0.266	0.283	0.276	0.301	0.275	0.324	0.308	0.285	0.17	0.327	0.272	0.23	0.12	0.201	0.285	0.314	0.149	0.116	0.097	0.152	0.236	0.082	0.052	0.205	0.249	0.214	0.262	0.112	0.269
J10_PLEURA	Other diseases of pleura	Chapter X Diseases of the respiratory system	0.934	0.774	0.742	0.838	0.438	0.882	0.307	0.259	0.94	0.892	0.856	0.935	0.905	0.502	0.93	0.587	0.93	0.949	0.949	0.934	0.86	0.87	0.957	0.887	0.885	0.87	0.311	0.802	0.682	0.569	0.345	0.431	0.761	0.918	0.488	0.572	0.568	0.564	0.398	-0.053	-0.02	0.645	0.851	0.76	0.866	0.576	0.868
J10_PLEUREFFUSION	Pleural effusion	Chapter X Diseases of the respiratory system	0.894	0.762	0.713	0.819	0.426	0.845	0.314	0.252	0.902	0.856	0.835	0.9	0.882	0.509	0.899	0.565	0.899	0.91	0.925	0.895	0.842	0.852	0.92	0.846	0.858	0.839	0.31	0.753	0.665	0.539	0.319	0.432	0.697	0.865	0.515	0.529	0.515	0.535	0.318	-0.074	-0.054	0.568	0.789	0.674	0.809	0.526	0.841
J10_PLEUROTH	Other pleural conditions	Chapter X Diseases of the respiratory system	0.555	0.511	0.45	0.487	0.328	0.495	0.283	0.171	0.543	0.506	0.501	0.569	0.526	0.333	0.557	0.346	0.562	0.556	0.575	0.561	0.495	0.544	0.563	0.554	0.58	0.551	0.268	0.537	0.458	0.275	0.289	0.288	0.492	0.542	0.301	0.367	0.342	0.384	0.126	-0.08	0.032	0.257	0.437	0.339	0.466	0.349	0.472
J10_PLEURPLAGUE	Pleural plaque	Chapter X Diseases of the respiratory system	0.608	0.632	0.444	0.462	0.534	0.474	0.355	0.197	0.564	0.484	0.482	0.668	0.542	0.42	0.669	0.339	0.681	0.619	0.692	0.662	0.472	0.55	0.662	0.585	0.65	0.633	0.331	0.688	0.421	0.328	0.29	0.236	0.74	0.585	0.334	0.425	0.487	0.455	0.171	0.049	0.073	0.271	0.465	0.374	0.487	0.505	0.487
J10_PNEUMOBACTEROTH	Bacterial pneumonia, not elsewhere classified	Chapter X Diseases of the respiratory system	0.663	0.608	0.522	0.583	0.408	0.59	0.321	0.214	0.645	0.59	0.592	0.674	0.641	0.399	0.666	0.413	0.672	0.668	0.674	0.667	0.585	0.628	0.658	0.64	0.664	0.669	0.325	0.623	0.533	0.394	0.275	0.37	0.582	0.641	0.341	0.441	0.419	0.465	0.21	-0.057	-0.018	0.346	0.538	0.436	0.573	0.43	0.595
J10_PNEUMONAS	Pneumonia, organism unspecified	Chapter X Diseases of the respiratory system	0.937	0.778	0.741	0.843	0.441	0.879	0.301	0.261	0.944	0.89	0.865	0.927	0.911	0.484	0.925	0.593	0.922	0.95	0.94	0.929	0.865	0.871	0.953	0.896	0.887	0.88	0.318	0.804	0.699	0.566	0.345	0.425	0.753	0.929	0.461	0.577	0.559	0.565	0.403	-0.069	-0.004	0.653	0.865	0.771	0.89	0.567	0.864
J10_PNEUMONISOLLIQ	Pneumonitis due to solids and liquids	Chapter X Diseases of the respiratory system	0.768	0.678	0.594	0.681	0.4	0.677	0.353	0.183	0.752	0.691	0.691	0.776	0.751	0.454	0.767	0.469	0.773	0.77	0.81	0.771	0.688	0.716	0.779	0.72	0.746	0.735	0.34	0.673	0.568	0.447	0.269	0.365	0.64	0.743	0.457	0.429	0.426	0.455	0.244	-0.096	-0.04	0.42	0.625	0.513	0.657	0.444	0.712
J10_PNEUMOTHORAX	Pneumothorax	Chapter X Diseases of the respiratory system	0.703	0.593	0.58	0.641	0.339	0.674	0.25	0.202	0.701	0.673	0.65	0.706	0.681	0.416	0.702	0.444	0.703	0.71	0.728	0.7	0.655	0.677	0.725	0.674	0.681	0.668	0.238	0.639	0.522	0.465	0.295	0.368	0.608	0.693	0.395	0.46	0.451	0.429	0.319	-0.023	0.008	0.486	0.639	0.568	0.644	0.459	0.653
J10_PULMOEDEMA	Pulmonary oedema	Chapter X Diseases of the respiratory system	0.658	0.581	0.532	0.585	0.384	0.608	0.305	0.136	0.654	0.617	0.594	0.661	0.638	0.434	0.658	0.429	0.655	0.653	0.661	0.651	0.584	0.633	0.656	0.641	0.641	0.636	0.3	0.609	0.516	0.339	0.293	0.345	0.546	0.648	0.378	0.418	0.381	0.429	0.223	-0.069	0.031	0.376	0.56	0.456	0.586	0.389	0.607
J10_PYOTHORAX	Pyothorax	Chapter X Diseases of the respiratory system	0.557	0.535	0.457	0.512	0.391	0.514	0.288	0.239	0.548	0.515	0.527	0.567	0.523	0.386	0.562	0.381	0.571	0.552	0.568	0.559	0.502	0.552	0.566	0.553	0.577	0.581	0.301	0.572	0.463	0.316	0.304	0.34	0.533	0.557	0.328	0.418	0.409	0.477	0.157	-0.016	0.086	0.305	0.452	0.371	0.475	0.43	0.469
J10_RESPDISOTH	Other respiratory disorders and diseases	Chapter X Diseases of the respiratory system	0.93	0.76	0.751	0.846	0.426	0.897	0.296	0.27	0.94	0.903	0.863	0.922	0.906	0.486	0.917	0.598	0.916	0.94	0.918	0.92	0.868	0.877	0.941	0.897	0.877	0.873	0.306	0.805	0.688	0.574	0.345	0.426	0.754	0.929	0.464	0.59	0.575	0.571	0.438	-0.042	-0.017	0.683	0.875	0.795	0.888	0.58	0.864
J10_SEPTDEV	Deviated nasal septum	Chapter X Diseases of the respiratory system	0.132	0.226	0.085	0.04	0.308	0.042	0.117	0.117	0.099	0.05	0.049	0.198	0.061	0.119	0.2	0.099	0.208	0.136	0.188	0.201	0.031	0.133	0.189	0.187	0.234	0.195	0.138	0.339	0.125	0.071	0.129	0.023	0.422	0.151	-0.016	0.129	0.213	0.155	0.181	0.205	0.248	0.054	0.098	0.099	0.105	0.214	0.035
J10_UPPERDIS	Other diseases of upper respiratory tract	Chapter X Diseases of the respiratory system	0.453	0.439	0.405	0.402	0.438	0.414	0.214	0.243	0.439	0.418	0.421	0.484	0.398	0.266	0.491	0.353	0.493	0.45	0.44	0.482	0.398	0.445	0.474	0.494	0.485	0.479	0.248	0.57	0.387	0.346	0.197	0.222	0.626	0.469	0.144	0.352	0.416	0.384	0.492	0.35	0.152	0.504	0.507	0.523	0.498	0.429	0.401
J10_UPPERINFEC	Acute upper respiratory infections	Chapter X Diseases of the respiratory system	0.611	0.511	0.568	0.576	0.326	0.587	0.245	0.229	0.619	0.596	0.585	0.585	0.602	0.306	0.587	0.464	0.584	0.599	0.563	0.58	0.567	0.571	0.583	0.6	0.58	0.575	0.259	0.566	0.519	0.414	0.226	0.329	0.497	0.638	0.301	0.342	0.299	0.359	0.345	-0.001	0.005	0.474	0.563	0.521	0.567	0.309	0.592
J10_VASOALLERRHIN	Vasomotor and allergic rhinitis	Chapter X Diseases of the respiratory system	-0.033	-0.017	-0.019	-0.015	0.102	-0.04	0.035	0.06	-0.042	-0.037	-0.01	-0.004	-0.055	-0.01	0.005	-0.004	0.007	-0.029	-0.046	0.006	-0.01	0.011	-0.009	0.004	0.005	0	0.065	0.082	-0.011	0.014	-0.061	0.006	0.114	-0.039	-0.023	0.058	0.137	0.116	0.266	0.612	0.056	0.131	0.063	0.109	0.053	0.144	-0.05
J10_VIRALPNEUMO	Viral pneumonia	Chapter X Diseases of the respiratory system	0.826	0.738	0.66	0.685	0.496	0.743	0.285	0.265	0.804	0.749	0.708	0.838	0.77	0.446	0.837	0.567	0.844	0.817	0.819	0.84	0.697	0.765	0.832	0.858	0.867	0.792	0.305	0.895	0.649	0.485	0.377	0.344	0.824	0.821	0.36	0.481	0.471	0.496	0.381	0.018	0.086	0.554	0.738	0.645	0.761	0.47	0.715
J10_VOCALLARYNX	Diseases of vocal cords and larynx+other diseases of upper respiratory tract, no elsewhere classified	Chapter X Diseases of the respiratory system	0.52	0.505	0.447	0.452	0.415	0.48	0.206	0.236	0.515	0.481	0.47	0.552	0.463	0.282	0.553	0.412	0.558	0.519	0.511	0.548	0.452	0.5	0.546	0.553	0.555	0.528	0.228	0.612	0.472	0.382	0.251	0.251	0.656	0.543	0.182	0.402	0.423	0.392	0.442	0.208	0.171	0.499	0.542	0.542	0.541	0.429	0.443
JOINTPAIN	Pain in joint	Chapter XIII Diseases of the musculoskeletal system and connective tissue	0.847	0.641	0.738	0.825	0.317	0.872	0.201	0.295	0.87	0.875	0.845	0.807	0.846	0.404	0.807	0.604	0.803	0.843	0.786	0.804	0.841	0.804	0.832	0.823	0.773	0.763	0.225	0.694	0.653	0.611	0.3	0.425	0.611	0.851	0.438	0.52	0.497	0.503	0.476	0.004	-0.021	0.752	0.868	0.822	0.854	0.497	0.83
K11_ABSCANAL	Abscess of anal and rectal regions	Chapter XI Diseases of the digestive system	0.526	0.534	0.407	0.422	0.486	0.453	0.186	0.224	0.505	0.453	0.435	0.564	0.456	0.355	0.565	0.374	0.572	0.52	0.53	0.565	0.412	0.489	0.547	0.557	0.575	0.577	0.246	0.669	0.443	0.302	0.351	0.222	0.733	0.554	0.19	0.39	0.417	0.437	0.29	0.081	0.217	0.36	0.473	0.423	0.482	0.42	0.395
K11_ACUTGASTR	Acute gastritis	Chapter XI Diseases of the digestive system	0.649	0.528	0.599	0.639	0.322	0.633	0.235	0.201	0.663	0.645	0.638	0.613	0.646	0.325	0.614	0.473	0.609	0.645	0.604	0.606	0.632	0.605	0.622	0.613	0.595	0.612	0.254	0.548	0.523	0.506	0.234	0.35	0.501	0.647	0.305	0.283	0.267	0.33	0.353	0.024	-0.012	0.57	0.623	0.607	0.614	0.283	0.668
K11_ADHE	Intestinal adhesions without obstruction	Chapter XI Diseases of the digestive system	0.538	0.393	0.47	0.584	0.164	0.544	0.173	0.177	0.547	0.546	0.572	0.48	0.562	0.301	0.475	0.399	0.471	0.528	0.506	0.474	0.574	0.543	0.509	0.502	0.489	0.498	0.15	0.364	0.467	0.422	0.181	0.339	0.272	0.542	0.299	0.25	0.205	0.284	0.229	-0.111	-0.044	0.406	0.502	0.437	0.501	0.213	0.565
K11_APHTA_RECUR	Recurring oral aphthae	Chapter XI Diseases of the digestive system	0.43	0.361	0.338	0.428	0.291	0.358	0.344	0.095	0.418	0.37	0.429	0.406	0.422	0.27	0.396	0.299	0.403	0.415	0.406	0.395	0.42	0.427	0.396	0.395	0.41	0.422	0.328	0.374	0.371	0.246	0.218	0.314	0.31	0.429	0.254	0.302	0.24	0.303	0.148	-0.056	0.043	0.246	0.349	0.29	0.377	0.264	0.405
K11_APPENDACUT	Acute appendicitis	Chapter XI Diseases of the digestive system	-0.028	0.022	-0.028	-0.056	0.093	-0.044	0.003	0.01	-0.03	-0.041	-0.053	0.003	-0.058	-0.017	0.004	-0.018	0.004	-0.022	-0.002	0.011	-0.061	-0.014	0.008	0.018	0.036	0.013	-0.013	0.071	0.005	-0.016	0.091	-0.018	0.133	0.009	-0.081	-0.004	0.021	0.006	0.05	0.065	0.516	-0.007	-0.014	0.008	-0.015	0.025	-0.068
K11_APPENDIX	Diseases of appendix	Chapter XI Diseases of the digestive system	-0.017	0.017	-0.01	-0.042	0.099	-0.041	0.018	0.003	-0.027	-0.036	-0.045	0.002	-0.045	-0.023	0.006	-0.013	0.004	-0.017	-0.007	0.01	-0.048	-0.012	0.004	0.029	0.035	0.01	0.017	0.086	0.024	-0.008	0.075	0.003	0.12	0.013	-0.074	0.005	0.014	-0.005	0.08	0.088	0.547	0.013	-0.003	0.023	-0.005	0.018	-0.044
K11_BARRET	Barrett oesophagus	Chapter XI Diseases of the digestive system	0.682	0.651	0.533	0.581	0.469	0.628	0.202	0.23	0.683	0.639	0.598	0.75	0.621	0.388	0.75	0.444	0.756	0.703	0.73	0.748	0.593	0.634	0.737	0.687	0.717	0.664	0.245	0.742	0.524	0.433	0.354	0.29	0.792	0.692	0.308	0.463	0.506	0.472	0.383	0.102	0.141	0.545	0.659	0.624	0.665	0.509	0.572
K11_BILIAOTH	Other diseases of biliary tract	Chapter XI Diseases of the digestive system	0.836	0.696	0.7	0.815	0.4	0.834	0.24	0.283	0.86	0.84	0.824	0.834	0.822	0.444	0.829	0.622	0.833	0.84	0.802	0.828	0.819	0.825	0.84	0.832	0.814	0.794	0.273	0.75	0.662	0.533	0.376	0.435	0.673	0.849	0.441	0.49	0.476	0.559	0.418	0	0.011	0.675	0.823	0.735	0.831	0.486	0.769
K11_CARIES	Dental caries	Chapter XI Diseases of the digestive system	0.541	0.481	0.442	0.453	0.379	0.488	0.262	0.079	0.543	0.486	0.468	0.533	0.499	0.301	0.533	0.379	0.531	0.531	0.493	0.526	0.44	0.462	0.496	0.519	0.507	0.548	0.296	0.575	0.411	0.334	0.227	0.204	0.554	0.589	0.131	0.31	0.28	0.339	0.322	-0.046	0.074	0.425	0.521	0.492	0.534	0.281	0.488
K11_CD_NOUC	Crohn disease (strict definition, all UC cases excluded)	Chapter XI Diseases of the digestive system	0.641	0.523	0.537	0.607	0.346	0.615	0.265	0.154	0.647	0.618	0.616	0.612	0.618	0.399	0.615	0.474	0.609	0.63	0.607	0.613	0.597	0.631	0.625	0.64	0.638	0.628	0.252	0.617	0.538	0.408	0.282	0.368	0.536	0.661	0.265	0.377	0.334	0.374	0.348	-0.044	0.106	0.499	0.611	0.564	0.615	0.332	0.622
K11_CHOLANGI	Cholangitis (primary sclerosing, PSC)	Chapter XI Diseases of the digestive system	0.765	0.679	0.637	0.705	0.476	0.731	0.274	0.295	0.76	0.736	0.72	0.772	0.73	0.455	0.769	0.544	0.775	0.756	0.745	0.765	0.702	0.755	0.774	0.785	0.783	0.753	0.29	0.773	0.635	0.469	0.402	0.41	0.735	0.765	0.387	0.518	0.499	0.548	0.348	0.045	0.118	0.545	0.704	0.618	0.721	0.511	0.667
K11_CHOLECYST	Cholecystitis	Chapter XI Diseases of the digestive system	0.737	0.652	0.638	0.649	0.451	0.737	0.177	0.293	0.746	0.738	0.663	0.757	0.692	0.378	0.757	0.577	0.761	0.736	0.689	0.754	0.647	0.688	0.735	0.773	0.743	0.729	0.23	0.787	0.615	0.529	0.418	0.345	0.798	0.759	0.285	0.443	0.439	0.476	0.452	0.069	0.099	0.672	0.744	0.719	0.745	0.443	0.647
K11_CHOLELITH	Cholelithiasis	Chapter XI Diseases of the digestive system	0.756	0.612	0.663	0.681	0.38	0.78	0.167	0.259	0.784	0.78	0.699	0.753	0.728	0.341	0.749	0.61	0.752	0.755	0.669	0.749	0.685	0.697	0.731	0.786	0.725	0.711	0.223	0.755	0.618	0.546	0.401	0.35	0.699	0.793	0.283	0.421	0.375	0.458	0.478	0.017	0.046	0.745	0.798	0.783	0.793	0.374	0.703
K11_CHRONGASTR	Chronic gastritis	Chapter XI Diseases of the digestive system	0.781	0.598	0.711	0.743	0.319	0.788	0.209	0.23	0.804	0.794	0.74	0.746	0.782	0.382	0.747	0.576	0.745	0.775	0.735	0.744	0.743	0.718	0.76	0.769	0.736	0.694	0.235	0.686	0.601	0.548	0.293	0.362	0.59	0.78	0.397	0.343	0.314	0.359	0.426	-0.027	-0.042	0.671	0.766	0.726	0.758	0.313	0.802
K11_CHRONPANC	Chronic pancreatitis	Chapter XI Diseases of the digestive system	0.681	0.636	0.543	0.629	0.428	0.647	0.264	0.264	0.675	0.649	0.646	0.702	0.635	0.432	0.698	0.454	0.7	0.681	0.682	0.697	0.621	0.692	0.697	0.69	0.711	0.705	0.291	0.697	0.578	0.35	0.368	0.372	0.669	0.696	0.332	0.575	0.55	0.579	0.268	0.006	0.123	0.425	0.599	0.518	0.62	0.566	0.551
K11_COELIAC	Coeliac disease	Chapter XI Diseases of the digestive system	0.005	-0.133	0.037	0.032	-0.08	-0.045	0.158	-0.118	0.009	-0.031	0.002	-0.071	0.043	-0.03	-0.072	-0.007	-0.086	-0.02	-0.038	-0.07	0.009	-0.034	-0.07	-0.029	-0.067	-0.057	0.134	-0.115	-0.004	0.005	-0.02	0.047	-0.214	0.004	0.037	-0.274	-0.375	-0.272	-0.071	-0.202	-0.006	-0.111	-0.078	-0.118	-0.062	-0.357	0.136
K11_CONSTIPATION	Constipation	Chapter XI Diseases of the digestive system	0.86	0.644	0.71	0.834	0.325	0.822	0.281	0.253	0.877	0.835	0.84	0.811	0.876	0.456	0.81	0.557	0.807	0.858	0.853	0.809	0.845	0.804	0.845	0.805	0.785	0.76	0.282	0.658	0.654	0.529	0.297	0.434	0.567	0.839	0.547	0.459	0.414	0.455	0.284	-0.136	-0.085	0.54	0.739	0.628	0.756	0.421	0.854
K11_CROHN	Crohn disease	Chapter XI Diseases of the digestive system	0.685	0.509	0.612	0.645	0.311	0.687	0.222	0.167	0.705	0.692	0.646	0.635	0.669	0.331	0.642	0.539	0.631	0.676	0.618	0.636	0.635	0.64	0.652	0.691	0.651	0.647	0.242	0.628	0.573	0.5	0.264	0.355	0.532	0.714	0.243	0.338	0.292	0.351	0.44	-0.027	0.05	0.652	0.717	0.699	0.701	0.292	0.703
K11_DENTOFACIAL_ANOMALIES	Dentofacial anomalies [including malocclusion]	Chapter XI Diseases of the digestive system	-0.086	-0.089	-0.034	-0.035	-0.102	-0.053	-0.004	-0.031	-0.072	-0.054	-0.033	-0.102	-0.075	-0.097	-0.107	-0.003	-0.103	-0.084	-0.109	-0.101	-0.029	-0.059	-0.094	-0.077	-0.074	-0.083	-0.002	-0.096	-0.026	-0.002	-0.057	0.021	-0.158	-0.07	-0.1	-0.02	-0.032	-0.012	0.039	0.033	-0.012	0.036	-0.03	0.016	-0.032	-0.027	-0.066
K11_DIAHER	Diaphragmatic hernia	Chapter XI Diseases of the digestive system	0.781	0.604	0.688	0.735	0.319	0.823	0.128	0.252	0.821	0.83	0.75	0.777	0.771	0.343	0.778	0.562	0.777	0.794	0.749	0.777	0.754	0.724	0.796	0.78	0.735	0.683	0.169	0.703	0.585	0.595	0.347	0.386	0.656	0.797	0.366	0.434	0.428	0.413	0.516	0.02	0.028	0.778	0.833	0.831	0.822	0.422	0.756
K11_DISLIVOTH	Other diseases of liver	Chapter XI Diseases of the digestive system	0.804	0.727	0.663	0.744	0.494	0.789	0.257	0.335	0.807	0.789	0.77	0.831	0.755	0.475	0.825	0.588	0.83	0.809	0.764	0.823	0.748	0.791	0.814	0.81	0.793	0.816	0.291	0.791	0.65	0.477	0.388	0.387	0.776	0.816	0.378	0.639	0.649	0.695	0.406	0.083	0.072	0.645	0.794	0.726	0.802	0.655	0.674
K11_DISORD_TEETH	Other disorders of teeth and supporting structures	Chapter XI Diseases of the digestive system	0.644	0.534	0.588	0.601	0.3	0.642	0.176	0.173	0.668	0.643	0.607	0.641	0.627	0.327	0.643	0.529	0.641	0.648	0.602	0.641	0.596	0.595	0.63	0.645	0.627	0.594	0.215	0.612	0.523	0.475	0.255	0.308	0.525	0.668	0.275	0.308	0.268	0.308	0.384	-0.006	-0.01	0.569	0.648	0.622	0.643	0.265	0.647
K11_DIVERTIC	Diverticular disease of intestine	Chapter XI Diseases of the digestive system	0.811	0.674	0.679	0.747	0.38	0.853	0.134	0.311	0.837	0.851	0.768	0.825	0.779	0.433	0.825	0.556	0.823	0.822	0.801	0.818	0.764	0.763	0.848	0.808	0.771	0.745	0.159	0.741	0.599	0.574	0.377	0.404	0.748	0.817	0.426	0.587	0.599	0.531	0.455	0.051	0.032	0.743	0.837	0.818	0.822	0.594	0.747
K11_DULC	Duodenal ulcer	Chapter XI Diseases of the digestive system	0.794	0.72	0.624	0.672	0.445	0.766	0.228	0.272	0.786	0.762	0.692	0.828	0.738	0.481	0.825	0.494	0.827	0.801	0.823	0.821	0.684	0.741	0.83	0.787	0.806	0.781	0.225	0.793	0.59	0.476	0.385	0.354	0.805	0.784	0.38	0.574	0.583	0.542	0.331	0.012	0.078	0.525	0.709	0.632	0.723	0.579	0.673
K11_EMBIMPACT_TEETH	Embedded and impacted teeth	Chapter XI Diseases of the digestive system	-0.112	-0.103	-0.126	-0.144	0.019	-0.159	0.046	-0.143	-0.124	-0.158	-0.143	-0.124	-0.134	-0.049	-0.118	-0.103	-0.122	-0.12	-0.128	-0.116	-0.151	-0.12	-0.134	-0.105	-0.097	-0.084	0.049	-0.039	-0.06	-0.103	-0.001	-0.094	-0.031	-0.084	-0.172	-0.064	-0.114	-0.112	-0.026	-0.017	0.133	-0.093	-0.103	-0.075	-0.103	-0.116	-0.107
K11_ENERCOLNONINF	Noninfective enteritis and colitis	Chapter XI Diseases of the digestive system	0.815	0.623	0.741	0.796	0.295	0.875	0.179	0.26	0.856	0.878	0.81	0.767	0.818	0.391	0.766	0.603	0.762	0.815	0.752	0.761	0.806	0.769	0.794	0.802	0.747	0.751	0.191	0.659	0.64	0.588	0.321	0.394	0.578	0.828	0.373	0.444	0.416	0.461	0.421	-0.089	-0.057	0.737	0.83	0.792	0.818	0.418	0.827
K11_FEMHER	Femoral hernia	Chapter XI Diseases of the digestive system	-0.264	-0.342	-0.167	-0.148	-0.413	-0.2	-0.125	-0.113	-0.234	-0.192	-0.172	-0.321	-0.196	-0.233	-0.327	-0.162	-0.336	-0.262	-0.271	-0.32	-0.145	-0.235	-0.29	-0.298	-0.308	-0.332	-0.145	-0.449	-0.202	-0.116	-0.199	-0.048	-0.558	-0.279	-0.017	-0.301	-0.34	-0.296	-0.176	-0.141	-0.191	-0.195	-0.245	-0.235	-0.253	-0.339	-0.153
K11_FIBROCHIRLIV	Fibrosis and cirrhosis of liver	Chapter XI Diseases of the digestive system	0.706	0.628	0.578	0.693	0.441	0.647	0.341	0.297	0.691	0.651	0.702	0.694	0.677	0.435	0.682	0.499	0.69	0.695	0.664	0.683	0.682	0.713	0.686	0.677	0.687	0.747	0.365	0.633	0.575	0.42	0.342	0.411	0.586	0.701	0.373	0.526	0.527	0.656	0.253	0.003	0.048	0.465	0.621	0.53	0.645	0.555	0.603
K11_FISSANAL	Fissure and fistula of anal and rectal regions	Chapter XI Diseases of the digestive system	0.42	0.456	0.334	0.288	0.455	0.362	0.155	0.246	0.391	0.366	0.308	0.47	0.348	0.269	0.479	0.336	0.484	0.418	0.434	0.473	0.289	0.382	0.453	0.477	0.494	0.459	0.183	0.582	0.355	0.266	0.282	0.127	0.658	0.437	0.118	0.302	0.385	0.373	0.281	0.187	0.203	0.328	0.394	0.369	0.395	0.387	0.31
K11_FISTULA	Colonic or urogenital fistula	Chapter XI Diseases of the digestive system	0.584	0.534	0.491	0.483	0.437	0.56	0.187	0.28	0.578	0.568	0.502	0.603	0.534	0.339	0.611	0.462	0.606	0.58	0.556	0.604	0.48	0.548	0.592	0.631	0.609	0.591	0.223	0.674	0.5	0.381	0.318	0.238	0.7	0.613	0.213	0.404	0.435	0.432	0.391	0.131	0.137	0.535	0.598	0.585	0.594	0.437	0.505
K11_FUNCDYSP	Functional dyspepsia	Chapter XI Diseases of the digestive system	0.378	0.189	0.397	0.425	-0.014	0.49	-0.06	0.137	0.447	0.496	0.43	0.338	0.426	0.101	0.346	0.379	0.338	0.385	0.327	0.34	0.439	0.347	0.362	0.386	0.312	0.256	-0.015	0.245	0.315	0.332	0.133	0.2	0.13	0.403	0.237	0.035	-0.003	0.049	0.27	-0.081	-0.114	0.487	0.465	0.462	0.445	-0.013	0.467
K11_GALLBILPANC	Disorders of gallbladder, biliary tract and pancreas	Chapter XI Diseases of the digestive system	0.822	0.671	0.712	0.752	0.403	0.841	0.194	0.273	0.85	0.844	0.769	0.818	0.799	0.385	0.813	0.636	0.816	0.823	0.746	0.812	0.757	0.767	0.803	0.839	0.786	0.77	0.241	0.789	0.66	0.571	0.398	0.387	0.722	0.848	0.34	0.465	0.428	0.507	0.486	0.012	0.032	0.767	0.848	0.816	0.849	0.428	0.767
K11_GALLBLAOTH	Other diseases of gallbladder	Chapter XI Diseases of the digestive system	0.643	0.536	0.582	0.598	0.334	0.671	0.111	0.256	0.667	0.669	0.607	0.653	0.614	0.29	0.65	0.549	0.655	0.643	0.576	0.65	0.594	0.603	0.633	0.69	0.642	0.612	0.176	0.683	0.56	0.495	0.329	0.297	0.629	0.69	0.218	0.339	0.33	0.404	0.501	0.081	0.068	0.691	0.714	0.717	0.708	0.326	0.602
K11_GASTRODUOULC	Gastroduodenal ulcer	Chapter XI Diseases of the digestive system	0.877	0.725	0.729	0.801	0.408	0.872	0.217	0.291	0.89	0.875	0.82	0.865	0.849	0.475	0.868	0.578	0.864	0.88	0.861	0.862	0.816	0.822	0.894	0.852	0.836	0.824	0.23	0.782	0.659	0.574	0.364	0.4	0.753	0.874	0.438	0.567	0.556	0.536	0.413	-0.014	0.039	0.677	0.833	0.776	0.83	0.553	0.81
K11_GIBLEEDING	GI-bleeding	Chapter XI Diseases of the digestive system	0.882	0.734	0.741	0.81	0.415	0.861	0.265	0.283	0.892	0.872	0.824	0.873	0.866	0.471	0.868	0.622	0.868	0.885	0.856	0.868	0.82	0.843	0.879	0.874	0.852	0.833	0.287	0.788	0.697	0.575	0.353	0.42	0.716	0.885	0.423	0.515	0.493	0.535	0.42	-0.023	0.012	0.662	0.831	0.751	0.836	0.499	0.831
K11_GINGIVITIS_PERIODONTAL	Gingivitis and periodontal diseases	Chapter XI Diseases of the digestive system	0.312	0.283	0.257	0.28	0.227	0.271	0.274	0.014	0.309	0.27	0.292	0.315	0.295	0.249	0.312	0.251	0.314	0.305	0.289	0.306	0.276	0.304	0.289	0.3	0.314	0.313	0.266	0.335	0.282	0.157	0.158	0.212	0.283	0.329	0.179	0.202	0.15	0.202	0.165	-0.021	0.002	0.203	0.28	0.245	0.294	0.168	0.287
K11_GULC	Gastric ulcer	Chapter XI Diseases of the digestive system	0.871	0.705	0.743	0.804	0.386	0.872	0.22	0.31	0.882	0.873	0.823	0.842	0.852	0.441	0.843	0.59	0.84	0.867	0.825	0.838	0.817	0.811	0.868	0.851	0.815	0.808	0.229	0.755	0.656	0.61	0.36	0.4	0.709	0.873	0.425	0.531	0.518	0.518	0.445	-0.007	0.023	0.706	0.841	0.788	0.838	0.52	0.828
K11_HAEMORR	Haemorrhoids and perianal venous thrombosis	Chapter XI Diseases of the digestive system	0.746	0.644	0.631	0.677	0.425	0.725	0.215	0.334	0.737	0.729	0.695	0.756	0.708	0.452	0.76	0.518	0.76	0.74	0.74	0.755	0.681	0.737	0.77	0.772	0.769	0.717	0.238	0.761	0.602	0.473	0.344	0.403	0.737	0.73	0.416	0.507	0.526	0.497	0.405	0.137	0.103	0.567	0.691	0.635	0.693	0.528	0.662
K11_HEPFAIL	Hepatic failure, not elsewhere classified	Chapter XI Diseases of the digestive system	0.655	0.592	0.542	0.647	0.444	0.607	0.324	0.293	0.649	0.614	0.648	0.67	0.627	0.416	0.664	0.485	0.667	0.651	0.639	0.656	0.631	0.658	0.652	0.638	0.657	0.68	0.336	0.626	0.545	0.385	0.325	0.382	0.61	0.645	0.377	0.456	0.482	0.582	0.263	0.061	0.057	0.432	0.574	0.489	0.598	0.501	0.563
K11_HERING	Inguinal hernia	Chapter XI Diseases of the digestive system	0.205	0.327	0.075	0.04	0.388	0.048	0.229	0.048	0.15	0.061	0.056	0.298	0.127	0.202	0.304	0.028	0.314	0.221	0.346	0.301	0.044	0.156	0.288	0.208	0.304	0.252	0.221	0.39	0.096	0.022	0.163	0.021	0.517	0.18	0.11	0.161	0.24	0.146	-0.027	0.064	0.201	-0.092	0.046	-0.01	0.075	0.249	0.076
K11_HERNIA	Hernia	Chapter XI Diseases of the digestive system	0.712	0.664	0.56	0.582	0.466	0.637	0.233	0.229	0.7	0.647	0.6	0.768	0.649	0.395	0.768	0.431	0.774	0.727	0.776	0.766	0.59	0.642	0.768	0.708	0.743	0.683	0.256	0.765	0.514	0.459	0.353	0.304	0.839	0.708	0.329	0.44	0.471	0.409	0.346	0.038	0.138	0.506	0.63	0.591	0.645	0.471	0.597
K11_IBD_STRICT_PSC	IBD (strict) with PSC	Chapter XI Diseases of the digestive system	0.829	0.678	0.736	0.777	0.411	0.838	0.245	0.286	0.847	0.842	0.785	0.814	0.807	0.423	0.814	0.621	0.813	0.824	0.779	0.812	0.779	0.791	0.82	0.854	0.826	0.789	0.264	0.805	0.673	0.591	0.373	0.407	0.729	0.847	0.355	0.443	0.429	0.474	0.498	0.023	0.056	0.743	0.842	0.795	0.842	0.431	0.8
K11_IBS	Irritable bowel syndrome	Chapter XI Diseases of the digestive system	0.361	0.138	0.414	0.474	-0.114	0.5	-0.087	0.126	0.43	0.499	0.465	0.274	0.418	0.064	0.272	0.381	0.262	0.349	0.252	0.273	0.465	0.367	0.3	0.369	0.271	0.252	-0.049	0.176	0.346	0.349	0.095	0.253	0.029	0.397	0.167	0.098	0.028	0.106	0.36	-0.065	-0.089	0.543	0.483	0.509	0.454	0.018	0.458
K11_ILEUS	Paralytic ileus and intestinal obstruction	Chapter XI Diseases of the digestive system	0.801	0.604	0.652	0.768	0.275	0.788	0.239	0.248	0.811	0.794	0.768	0.756	0.816	0.425	0.752	0.544	0.746	0.8	0.784	0.753	0.779	0.757	0.786	0.754	0.736	0.716	0.23	0.609	0.616	0.53	0.257	0.417	0.521	0.79	0.475	0.447	0.394	0.414	0.328	-0.121	-0.068	0.551	0.723	0.634	0.728	0.406	0.81
K11_IMPACT	Impaction of intestines	Chapter XI Diseases of the digestive system	0.58	0.483	0.488	0.548	0.293	0.566	0.19	0.189	0.592	0.572	0.556	0.561	0.57	0.327	0.562	0.41	0.559	0.575	0.565	0.561	0.545	0.568	0.574	0.579	0.564	0.552	0.192	0.498	0.495	0.366	0.263	0.314	0.441	0.584	0.303	0.343	0.311	0.393	0.215	-0.094	0.029	0.365	0.505	0.421	0.526	0.321	0.537
K11_IMPACTED_TEETH	Impacted teeth	Chapter XI Diseases of the digestive system	-0.087	-0.056	-0.107	-0.114	0.027	-0.123	0.057	-0.137	-0.1	-0.128	-0.118	-0.095	-0.108	-0.027	-0.093	-0.087	-0.094	-0.098	-0.096	-0.088	-0.124	-0.084	-0.103	-0.078	-0.067	-0.067	0.052	-0.001	-0.083	-0.104	0.003	-0.081	-0.005	-0.063	-0.144	-0.058	-0.088	-0.079	-0.072	-0.04	0.109	-0.109	-0.096	-0.084	-0.089	-0.083	-0.102
K11_INTESTOTH	Other diseases of intestines	Chapter XI Diseases of the digestive system	0.879	0.71	0.74	0.825	0.376	0.904	0.18	0.311	0.906	0.906	0.841	0.872	0.859	0.469	0.87	0.604	0.866	0.888	0.868	0.866	0.839	0.827	0.904	0.863	0.831	0.801	0.2	0.761	0.66	0.6	0.373	0.443	0.722	0.881	0.471	0.561	0.561	0.53	0.443	-0.011	0.006	0.72	0.86	0.812	0.855	0.561	0.832
K11_LIP_ORAL_MUCOSA	Other diseases of lip and oral mucosa	Chapter XI Diseases of the digestive system	0.313	0.239	0.281	0.327	0.106	0.345	0.016	0.154	0.327	0.339	0.335	0.278	0.314	0.181	0.276	0.264	0.274	0.301	0.293	0.277	0.32	0.291	0.309	0.296	0.28	0.293	0.017	0.229	0.259	0.246	0.262	0.193	0.219	0.316	0.159	0.225	0.234	0.244	0.139	-0.072	-0.013	0.282	0.315	0.292	0.314	0.235	0.294
K11_LIVER	Diseases of liver	Chapter XI Diseases of the digestive system	0.821	0.741	0.669	0.761	0.498	0.802	0.272	0.329	0.823	0.8	0.788	0.848	0.774	0.484	0.842	0.589	0.848	0.827	0.786	0.841	0.767	0.804	0.831	0.819	0.807	0.837	0.304	0.794	0.658	0.486	0.39	0.401	0.781	0.83	0.389	0.654	0.664	0.717	0.401	0.069	0.055	0.638	0.801	0.724	0.813	0.671	0.687
K11_MALABSORB	Intestinal malabsorption	Chapter XI Diseases of the digestive system	0.155	-0.027	0.172	0.2	-0.041	0.132	0.131	-0.057	0.165	0.144	0.182	0.063	0.199	0.053	0.07	0.1	0.057	0.136	0.088	0.067	0.179	0.122	0.07	0.113	0.053	0.086	0.126	-0.004	0.142	0.123	-0.016	0.11	-0.122	0.151	0.083	-0.097	-0.207	-0.135	0.021	-0.207	-0.049	0.08	0.109	0.073	0.121	-0.197	0.277
K11_MAXIL_CANINE_FAILED_ERUPT_OBSTRUCTION_TOOTH	Impacted maxillary canine	Chapter XI Diseases of the digestive system	-0.087	-0.056	-0.107	-0.114	0.027	-0.123	0.057	-0.137	-0.1	-0.128	-0.118	-0.095	-0.108	-0.027	-0.093	-0.087	-0.094	-0.098	-0.096	-0.088	-0.124	-0.084	-0.103	-0.078	-0.067	-0.067	0.052	-0.001	-0.083	-0.104	0.003	-0.081	-0.005	-0.063	-0.144	-0.058	-0.088	-0.079	-0.072	-0.04	0.109	-0.109	-0.096	-0.084	-0.089	-0.083	-0.102
K11_MAXIL_CANINE_PALAT	Palatinal maxillary canine	Chapter XI Diseases of the digestive system	-0.062	-0.067	-0.078	-0.1	0.013	-0.101	0.043	-0.09	-0.077	-0.1	-0.097	-0.081	-0.083	-0.04	-0.077	-0.063	-0.079	-0.074	-0.081	-0.072	-0.105	-0.071	-0.077	-0.052	-0.043	-0.042	0.041	0.011	-0.016	-0.063	0.02	-0.075	0.009	-0.039	-0.127	-0.022	-0.072	-0.073	0.019	-0.011	0.128	-0.055	-0.056	-0.036	-0.054	-0.074	-0.077
K11_OESITIS	Oesophagitis	Chapter XI Diseases of the digestive system	0.755	0.632	0.618	0.688	0.33	0.799	0.104	0.23	0.788	0.801	0.703	0.771	0.73	0.375	0.771	0.532	0.768	0.769	0.736	0.765	0.708	0.694	0.768	0.749	0.717	0.689	0.141	0.676	0.576	0.507	0.366	0.318	0.682	0.771	0.311	0.465	0.465	0.44	0.424	-0.039	0.023	0.707	0.791	0.773	0.787	0.461	0.695
K11_OESOBST	Oesophageal obstruction	Chapter XI Diseases of the digestive system	0.671	0.652	0.509	0.576	0.385	0.669	0.119	0.252	0.678	0.661	0.598	0.739	0.614	0.374	0.735	0.461	0.742	0.693	0.709	0.733	0.585	0.633	0.723	0.674	0.686	0.655	0.166	0.697	0.492	0.418	0.352	0.271	0.738	0.688	0.31	0.536	0.581	0.527	0.386	0.066	0.094	0.558	0.672	0.633	0.674	0.579	0.537
K11_OESSTODUO	Diseases of oesophagus, stomach and duodenum	Chapter XI Diseases of the digestive system	0.843	0.643	0.741	0.807	0.357	0.882	0.167	0.276	0.887	0.892	0.824	0.822	0.836	0.414	0.826	0.617	0.82	0.852	0.803	0.821	0.822	0.784	0.849	0.83	0.784	0.745	0.202	0.728	0.652	0.6	0.35	0.42	0.665	0.855	0.426	0.471	0.458	0.471	0.493	0.013	0.008	0.791	0.877	0.858	0.861	0.453	0.836
K11_OESULC	Ulcer of oesophagus	Chapter XI Diseases of the digestive system	0.746	0.672	0.609	0.641	0.406	0.724	0.163	0.257	0.752	0.728	0.659	0.79	0.697	0.375	0.792	0.503	0.793	0.761	0.779	0.787	0.657	0.688	0.795	0.737	0.753	0.696	0.181	0.743	0.548	0.499	0.329	0.302	0.758	0.753	0.325	0.489	0.525	0.464	0.427	0.071	0.073	0.626	0.741	0.707	0.734	0.522	0.647
K11_ORAL	Diseases of oral cavity, salivary glands and jaws	Chapter XI Diseases of the digestive system	0.653	0.552	0.571	0.589	0.343	0.633	0.244	0.198	0.665	0.64	0.614	0.629	0.632	0.317	0.63	0.527	0.627	0.644	0.586	0.628	0.591	0.603	0.613	0.653	0.62	0.612	0.286	0.63	0.529	0.449	0.263	0.298	0.537	0.677	0.276	0.366	0.315	0.388	0.409	0.004	0.001	0.574	0.666	0.626	0.669	0.32	0.623
K11_ORAL_LICHEN_PLANUS	Oral lichen ruber planus	Chapter XI Diseases of the digestive system	0.296	0.244	0.248	0.289	0.131	0.326	0.009	0.177	0.309	0.323	0.29	0.267	0.295	0.141	0.27	0.222	0.265	0.288	0.274	0.267	0.287	0.286	0.293	0.293	0.275	0.291	0.002	0.228	0.263	0.252	0.263	0.141	0.224	0.293	0.15	0.227	0.22	0.23	0.104	-0.091	-0.007	0.237	0.287	0.257	0.284	0.218	0.275
K11_OTHABDHER	Other and unspecified abdominal hernia	Chapter XI Diseases of the digestive system	0.627	0.577	0.528	0.549	0.413	0.6	0.167	0.222	0.626	0.603	0.562	0.658	0.583	0.367	0.655	0.439	0.662	0.626	0.624	0.657	0.546	0.594	0.643	0.65	0.653	0.625	0.193	0.664	0.521	0.416	0.382	0.317	0.691	0.63	0.298	0.403	0.386	0.429	0.323	0.027	0.111	0.477	0.581	0.524	0.601	0.393	0.517
K11_OTHANRECT	Other diseases of anus and rectum	Chapter XI Diseases of the digestive system	0.786	0.698	0.639	0.695	0.412	0.788	0.157	0.338	0.79	0.787	0.713	0.808	0.738	0.445	0.806	0.552	0.805	0.791	0.796	0.803	0.703	0.748	0.825	0.808	0.8	0.751	0.18	0.78	0.613	0.505	0.405	0.366	0.789	0.791	0.375	0.565	0.586	0.517	0.387	0.028	0.123	0.601	0.746	0.69	0.749	0.583	0.684
K11_OTHDIG	Diseases of the digestive system	Chapter XI Diseases of the digestive system	0.869	0.677	0.739	0.813	0.368	0.853	0.268	0.264	0.883	0.868	0.82	0.843	0.859	0.46	0.843	0.582	0.834	0.872	0.84	0.841	0.819	0.816	0.857	0.847	0.811	0.802	0.276	0.727	0.672	0.565	0.317	0.417	0.661	0.872	0.423	0.471	0.444	0.475	0.404	-0.067	0.005	0.644	0.814	0.738	0.82	0.451	0.855
K11_OTHDISDIG	Other diseases of the digestive system	Chapter XI Diseases of the digestive system	0.879	0.728	0.738	0.811	0.403	0.863	0.261	0.29	0.888	0.874	0.823	0.867	0.861	0.471	0.865	0.62	0.863	0.879	0.853	0.863	0.826	0.839	0.876	0.868	0.847	0.827	0.274	0.773	0.69	0.567	0.341	0.411	0.712	0.883	0.421	0.516	0.498	0.535	0.422	-0.034	0.01	0.662	0.834	0.751	0.839	0.502	0.829
K11_OTHDISOES	Other diseases of oesophagus	Chapter XI Diseases of the digestive system	0.791	0.673	0.641	0.717	0.439	0.778	0.185	0.263	0.81	0.788	0.736	0.823	0.751	0.424	0.826	0.521	0.827	0.808	0.806	0.823	0.735	0.744	0.829	0.783	0.777	0.738	0.225	0.763	0.597	0.533	0.382	0.375	0.776	0.798	0.386	0.52	0.547	0.51	0.45	0.067	0.084	0.675	0.79	0.757	0.789	0.547	0.711
K11_OTHDISSTOMDUOD	Other diseases of stomach and duodenum	Chapter XI Diseases of the digestive system	0.829	0.632	0.752	0.819	0.33	0.875	0.164	0.281	0.873	0.885	0.828	0.804	0.834	0.396	0.808	0.608	0.804	0.833	0.781	0.803	0.829	0.786	0.825	0.819	0.776	0.726	0.197	0.703	0.654	0.604	0.335	0.425	0.611	0.835	0.434	0.431	0.412	0.456	0.465	0.017	-0.012	0.762	0.853	0.816	0.839	0.41	0.833
K11_OTHENTERCOL	Other noninfective gastroenteritis and colitis	Chapter XI Diseases of the digestive system	0.785	0.606	0.718	0.784	0.271	0.846	0.168	0.25	0.825	0.846	0.798	0.732	0.792	0.379	0.728	0.587	0.726	0.78	0.72	0.721	0.791	0.743	0.757	0.764	0.712	0.716	0.178	0.613	0.614	0.563	0.306	0.388	0.528	0.796	0.37	0.425	0.394	0.444	0.374	-0.123	-0.068	0.692	0.781	0.742	0.774	0.396	0.796
K11_OTHFUNC	Other functional intestinal disorders	Chapter XI Diseases of the digestive system	0.885	0.663	0.73	0.853	0.332	0.86	0.255	0.272	0.907	0.873	0.861	0.84	0.895	0.454	0.839	0.58	0.834	0.886	0.873	0.839	0.868	0.829	0.879	0.838	0.813	0.781	0.263	0.686	0.669	0.557	0.313	0.436	0.599	0.871	0.535	0.484	0.447	0.475	0.337	-0.109	-0.065	0.6	0.79	0.691	0.799	0.452	0.876
K11_OTHGASTR	Other gastritis (incl. Duodenitis)	Chapter XI Diseases of the digestive system	0.867	0.67	0.751	0.837	0.36	0.889	0.192	0.296	0.904	0.898	0.848	0.843	0.856	0.43	0.846	0.616	0.842	0.873	0.836	0.844	0.848	0.815	0.872	0.853	0.816	0.778	0.22	0.75	0.676	0.6	0.346	0.43	0.683	0.877	0.439	0.498	0.478	0.501	0.472	0	0.007	0.746	0.869	0.827	0.862	0.474	0.848
K11_OTHILEUS	Other or unspecified ileus, impaction or obstruction	Chapter XI Diseases of the digestive system	0.813	0.613	0.671	0.768	0.29	0.814	0.22	0.257	0.826	0.818	0.774	0.773	0.816	0.421	0.771	0.541	0.766	0.813	0.793	0.769	0.778	0.759	0.806	0.774	0.747	0.727	0.22	0.642	0.608	0.552	0.289	0.406	0.575	0.809	0.446	0.485	0.447	0.441	0.365	-0.081	-0.039	0.612	0.765	0.695	0.764	0.453	0.801
K11_OTHINFLIV	Other inflammatory liver diseases	Chapter XI Diseases of the digestive system	0.66	0.607	0.567	0.623	0.45	0.615	0.284	0.3	0.648	0.617	0.629	0.685	0.622	0.417	0.675	0.48	0.684	0.654	0.634	0.673	0.615	0.657	0.659	0.661	0.674	0.698	0.299	0.664	0.558	0.399	0.354	0.366	0.647	0.657	0.342	0.472	0.482	0.599	0.274	0.059	0.092	0.443	0.592	0.5	0.605	0.5	0.546
K11_OTHINT	Other diseases of intestine	Chapter XI Diseases of the digestive system	0.855	0.744	0.687	0.76	0.44	0.854	0.188	0.31	0.863	0.849	0.782	0.879	0.812	0.489	0.881	0.56	0.877	0.867	0.867	0.877	0.779	0.811	0.895	0.854	0.839	0.803	0.207	0.808	0.643	0.56	0.37	0.409	0.813	0.854	0.426	0.596	0.613	0.544	0.441	0.037	0.06	0.668	0.824	0.772	0.824	0.611	0.774
K11_OTHPERITON	Other diseases of peritoneum	Chapter XI Diseases of the digestive system	0.699	0.588	0.624	0.645	0.343	0.749	0.104	0.28	0.724	0.747	0.655	0.703	0.669	0.336	0.7	0.55	0.701	0.703	0.651	0.7	0.644	0.655	0.702	0.729	0.691	0.664	0.142	0.695	0.572	0.544	0.377	0.326	0.69	0.727	0.268	0.434	0.419	0.445	0.486	0.055	0.074	0.74	0.763	0.774	0.752	0.422	0.643
K11_PANCOTH	Other diseases of pancreas	Chapter XI Diseases of the digestive system	0.768	0.671	0.65	0.748	0.369	0.783	0.224	0.261	0.785	0.783	0.766	0.77	0.751	0.457	0.768	0.569	0.77	0.772	0.744	0.763	0.748	0.762	0.768	0.748	0.742	0.734	0.24	0.675	0.61	0.481	0.329	0.41	0.608	0.767	0.43	0.515	0.495	0.547	0.34	-0.007	-0.021	0.579	0.729	0.648	0.734	0.501	0.706
K11_PARODON	Parodontitis	Chapter XI Diseases of the digestive system	0.135	0.129	0.092	0.109	0.151	0.072	0.201	-0.086	0.125	0.072	0.111	0.135	0.122	0.152	0.137	0.1	0.14	0.128	0.127	0.133	0.099	0.124	0.109	0.118	0.131	0.128	0.19	0.184	0.103	0.027	0.064	0.105	0.148	0.151	0.073	0.058	0.02	0.037	0.08	-0.016	0.053	0.042	0.091	0.078	0.115	0.028	0.129
K11_PERITON	Diseases of peritoneum	Chapter XI Diseases of the digestive system	0.749	0.642	0.663	0.683	0.371	0.785	0.146	0.284	0.771	0.784	0.692	0.755	0.722	0.366	0.75	0.57	0.753	0.753	0.708	0.749	0.684	0.7	0.751	0.772	0.74	0.706	0.187	0.747	0.582	0.559	0.384	0.359	0.721	0.765	0.312	0.455	0.444	0.457	0.476	0.044	0.049	0.731	0.779	0.775	0.777	0.447	0.691
K11_PERITONITIS	Acute peritonitis	Chapter XI Diseases of the digestive system	0.709	0.647	0.589	0.658	0.43	0.653	0.296	0.273	0.693	0.658	0.66	0.718	0.668	0.45	0.708	0.468	0.714	0.704	0.703	0.707	0.645	0.693	0.713	0.69	0.721	0.732	0.292	0.686	0.58	0.424	0.327	0.395	0.664	0.702	0.35	0.515	0.505	0.562	0.278	0.007	0.081	0.441	0.599	0.526	0.62	0.521	0.601
K11_POSTOPDIS	Postprocedural disorders of digestive system, not elsewhere classified	Chapter XI Diseases of the digestive system	0.761	0.649	0.634	0.696	0.362	0.726	0.242	0.252	0.759	0.73	0.708	0.741	0.728	0.402	0.733	0.528	0.73	0.756	0.707	0.733	0.697	0.709	0.735	0.736	0.713	0.755	0.274	0.686	0.598	0.492	0.292	0.345	0.654	0.77	0.313	0.504	0.483	0.502	0.396	-0.034	0.017	0.599	0.723	0.676	0.739	0.489	0.692
K11_PULC	Peptic ulcer	Chapter XI Diseases of the digestive system	0.53	0.452	0.46	0.506	0.356	0.497	0.202	0.165	0.541	0.502	0.511	0.56	0.504	0.374	0.563	0.413	0.564	0.533	0.533	0.562	0.503	0.534	0.546	0.539	0.536	0.514	0.233	0.563	0.42	0.327	0.259	0.31	0.556	0.54	0.307	0.332	0.333	0.377	0.345	0.119	0.073	0.412	0.519	0.457	0.525	0.335	0.483
K11_PULP_PERIAPICAL	Diseases of pulp and periapical tissues	Chapter XI Diseases of the digestive system	0.387	0.303	0.384	0.399	0.185	0.358	0.221	0.194	0.387	0.367	0.394	0.363	0.392	0.234	0.36	0.336	0.358	0.375	0.357	0.358	0.385	0.389	0.361	0.387	0.378	0.36	0.234	0.351	0.373	0.284	0.11	0.276	0.268	0.391	0.269	0.169	0.141	0.202	0.221	0.008	-0.039	0.254	0.33	0.28	0.339	0.147	0.4
K11_REFLUX	Gastro-oesophageal reflux disease	Chapter XI Diseases of the digestive system	0.787	0.621	0.686	0.736	0.362	0.828	0.118	0.289	0.825	0.833	0.759	0.786	0.765	0.367	0.79	0.585	0.788	0.796	0.744	0.785	0.753	0.736	0.802	0.796	0.746	0.707	0.161	0.736	0.603	0.572	0.368	0.36	0.715	0.812	0.353	0.483	0.486	0.465	0.514	0.058	0.052	0.799	0.853	0.852	0.834	0.477	0.746
K11_SALIVARY	Diseases of salivary glands	Chapter XI Diseases of the digestive system	0.411	0.324	0.328	0.385	0.296	0.346	0.309	0.089	0.395	0.351	0.383	0.394	0.396	0.327	0.396	0.289	0.396	0.398	0.401	0.392	0.37	0.398	0.39	0.382	0.403	0.425	0.295	0.388	0.367	0.226	0.179	0.249	0.339	0.405	0.227	0.262	0.216	0.298	0.127	-0.006	0.032	0.198	0.323	0.249	0.343	0.232	0.384
K11_STOMATITIS	Stomatitis and related lesions	Chapter XI Diseases of the digestive system	0.548	0.49	0.45	0.504	0.352	0.515	0.232	0.205	0.549	0.518	0.523	0.553	0.523	0.308	0.552	0.415	0.554	0.541	0.515	0.548	0.503	0.536	0.535	0.556	0.543	0.546	0.244	0.549	0.494	0.351	0.22	0.317	0.521	0.557	0.247	0.402	0.386	0.413	0.321	0.059	0.048	0.414	0.517	0.475	0.527	0.393	0.487
K11_TONGUE	Diseases of tongue	Chapter XI Diseases of the digestive system	0.353	0.28	0.337	0.374	0.14	0.366	0.03	0.179	0.363	0.366	0.391	0.334	0.344	0.215	0.336	0.3	0.336	0.345	0.337	0.331	0.358	0.354	0.356	0.341	0.329	0.338	0.061	0.285	0.311	0.248	0.164	0.197	0.267	0.357	0.206	0.287	0.29	0.271	0.179	0.022	-0.003	0.304	0.358	0.327	0.35	0.286	0.322
K11_ULCER	Ulcerative colitis	Chapter XI Diseases of the digestive system	0.679	0.545	0.63	0.62	0.318	0.712	0.164	0.205	0.701	0.71	0.624	0.657	0.666	0.303	0.655	0.528	0.656	0.671	0.619	0.651	0.621	0.627	0.663	0.703	0.658	0.634	0.185	0.661	0.541	0.55	0.3	0.294	0.604	0.701	0.217	0.317	0.305	0.327	0.51	0.033	0.022	0.721	0.737	0.738	0.725	0.3	0.684
K11_UMBHER	Umbilical hernia	Chapter XI Diseases of the digestive system	0.592	0.624	0.446	0.428	0.552	0.495	0.235	0.226	0.56	0.497	0.449	0.666	0.513	0.379	0.67	0.378	0.679	0.596	0.632	0.662	0.427	0.521	0.632	0.61	0.639	0.622	0.266	0.738	0.442	0.366	0.342	0.203	0.902	0.592	0.226	0.426	0.472	0.429	0.308	0.127	0.175	0.422	0.527	0.489	0.539	0.474	0.453
K11_VASCINT	Vascular disorders of the intestines	Chapter XI Diseases of the digestive system	0.852	0.698	0.702	0.812	0.397	0.83	0.27	0.295	0.855	0.836	0.825	0.832	0.833	0.449	0.825	0.574	0.827	0.847	0.819	0.825	0.827	0.833	0.848	0.834	0.813	0.803	0.282	0.736	0.652	0.546	0.34	0.417	0.674	0.85	0.454	0.55	0.53	0.552	0.386	-0.023	0.018	0.648	0.814	0.728	0.822	0.544	0.794
K11_VENTHER	Ventral hernia	Chapter XI Diseases of the digestive system	0.816	0.693	0.698	0.744	0.443	0.791	0.236	0.322	0.819	0.793	0.758	0.821	0.778	0.417	0.814	0.553	0.819	0.82	0.778	0.813	0.748	0.77	0.814	0.816	0.791	0.81	0.259	0.781	0.623	0.571	0.368	0.371	0.825	0.835	0.347	0.555	0.555	0.564	0.456	0.045	0.056	0.684	0.801	0.753	0.804	0.561	0.729
K11_VOLVU	Volvulus	Chapter XI Diseases of the digestive system	0.422	0.308	0.362	0.459	0.132	0.393	0.284	0.134	0.425	0.397	0.451	0.385	0.449	0.268	0.379	0.288	0.378	0.418	0.414	0.379	0.46	0.432	0.393	0.367	0.376	0.379	0.234	0.268	0.34	0.276	0.058	0.32	0.155	0.402	0.348	0.212	0.16	0.239	0.102	-0.094	-0.166	0.177	0.324	0.223	0.34	0.185	0.47
KRA_PSY_ALCOH_EXMORE	Alcohol abuse, main dg, excluding more controls	Chapter V Mental and behavioural disorders	0.563	0.517	0.361	0.509	0.298	0.545	0.184	0.228	0.55	0.531	0.543	0.592	0.513	0.367	0.587	0.295	0.587	0.575	0.571	0.587	0.532	0.542	0.583	0.506	0.513	0.575	0.177	0.48	0.412	0.264	0.209	0.25	0.535	0.564	0.303	0.833	0.837	0.663	0.241	0.021	0.001	0.378	0.544	0.497	0.55	0.814	0.417
KRA_PSY_ANXIETY_EXMORE	Anxiety disorders, excluding more controls	Chapter V Mental and behavioural disorders	0.604	0.365	0.563	0.663	0.059	0.72	0.024	0.211	0.666	0.719	0.67	0.541	0.631	0.236	0.539	0.482	0.527	0.608	0.509	0.542	0.668	0.581	0.558	0.588	0.5	0.507	0.065	0.404	0.512	0.452	0.204	0.329	0.302	0.636	0.285	0.385	0.335	0.36	0.432	-0.05	-0.079	0.682	0.703	0.712	0.684	0.328	0.634
KRA_PSY_ANYMENTAL	Any mental disorder	Chapter V Mental and behavioural disorders	0.788	0.604	0.637	0.749	0.293	0.817	0.158	0.259	0.821	0.814	0.773	0.766	0.764	0.376	0.765	0.54	0.756	0.806	0.747	0.771	0.764	0.735	0.784	0.757	0.714	0.741	0.192	0.647	0.624	0.498	0.297	0.368	0.613	0.824	0.34	0.622	0.614	0.588	0.454	-0.044	-0.003	0.68	0.807	0.796	0.807	0.609	0.724
KRA_PSY_DEMENTIA	Any dementia	Chapter V Mental and behavioural disorders	0.71	0.576	0.547	0.679	0.262	0.67	0.22	0.195	0.714	0.673	0.687	0.703	0.721	0.446	0.702	0.409	0.704	0.716	0.769	0.696	0.693	0.642	0.729	0.619	0.632	0.602	0.219	0.511	0.491	0.399	0.215	0.335	0.461	0.666	0.575	0.397	0.396	0.386	0.12	-0.15	-0.155	0.352	0.567	0.442	0.582	0.4	0.687
KRA_PSY_MOOD_EXMORE	Mood disorders, excluding more controls	Chapter V Mental and behavioural disorders	0.71	0.497	0.617	0.722	0.187	0.778	0.097	0.237	0.757	0.777	0.735	0.662	0.711	0.3	0.659	0.542	0.65	0.716	0.62	0.664	0.728	0.674	0.673	0.691	0.62	0.641	0.144	0.547	0.587	0.5	0.267	0.356	0.471	0.752	0.291	0.498	0.46	0.478	0.479	-0.046	-0.012	0.726	0.781	0.79	0.769	0.453	0.695
KRA_PSY_SCHIZODEL_EXMORE	Schizophrenia or delusion, excluding more controls	Chapter V Mental and behavioural disorders	0.713	0.547	0.612	0.672	0.32	0.679	0.207	0.267	0.712	0.684	0.683	0.692	0.714	0.328	0.691	0.538	0.693	0.705	0.654	0.696	0.676	0.679	0.679	0.715	0.678	0.653	0.242	0.638	0.583	0.477	0.253	0.323	0.572	0.72	0.326	0.386	0.359	0.395	0.441	0.03	-0.015	0.555	0.69	0.607	0.709	0.36	0.674
KRA_PSY_SPEELING_EXMORE	Speech and linguistic disorders, excluding more controls	Chapter V Mental and behavioural disorders	0.563	0.527	0.447	0.481	0.421	0.49	0.259	0.201	0.545	0.491	0.498	0.588	0.519	0.34	0.579	0.387	0.592	0.559	0.549	0.583	0.476	0.538	0.553	0.575	0.59	0.585	0.275	0.637	0.491	0.292	0.307	0.271	0.624	0.565	0.231	0.425	0.395	0.452	0.246	0.019	0.113	0.331	0.478	0.406	0.514	0.402	0.445
KRA_PSY_SUBSTANCE_EXMORE	Substance abuse, excluding more controls	Chapter V Mental and behavioural disorders	0.646	0.558	0.476	0.58	0.325	0.649	0.162	0.219	0.658	0.638	0.608	0.662	0.587	0.346	0.658	0.424	0.652	0.663	0.618	0.661	0.588	0.599	0.643	0.624	0.6	0.661	0.2	0.602	0.529	0.352	0.276	0.277	0.631	0.701	0.195	0.698	0.714	0.63	0.405	-0.003	0.074	0.54	0.663	0.66	0.668	0.708	0.525
L12_ABSCESS_CUT	Cutaneous abscess, furuncle and carbuncle	Chapter XII Diseases of the skin and subcutaneous tissue	0.719	0.62	0.616	0.654	0.458	0.668	0.278	0.254	0.713	0.666	0.656	0.703	0.682	0.402	0.697	0.527	0.701	0.705	0.66	0.695	0.638	0.668	0.693	0.712	0.708	0.726	0.31	0.723	0.581	0.491	0.337	0.321	0.688	0.736	0.27	0.398	0.384	0.457	0.409	0.04	0.056	0.564	0.674	0.624	0.681	0.392	0.672
L12_ACTINKERA	Actinic keratosis	Chapter XII Diseases of the skin and subcutaneous tissue	0.206	0.26	0.148	0.145	0.132	0.157	0.056	0.116	0.177	0.172	0.15	0.262	0.195	0.183	0.264	0.089	0.267	0.214	0.326	0.255	0.163	0.209	0.285	0.201	0.249	0.156	0.011	0.206	0.1	0.109	0.101	0.091	0.244	0.142	0.272	0.093	0.161	0.04	-0.057	-0.008	-0.007	-0.022	0.092	0.016	0.1	0.168	0.151
L12_AGEP	Acute generalized exanthematous pustulosis	Chapter XII Diseases of the skin and subcutaneous tissue	0.453	0.41	0.371	0.443	0.26	0.441	0.175	0.097	0.469	0.439	0.445	0.473	0.442	0.305	0.466	0.322	0.472	0.462	0.452	0.466	0.439	0.448	0.457	0.442	0.444	0.436	0.174	0.421	0.36	0.286	0.213	0.28	0.391	0.461	0.259	0.322	0.283	0.333	0.187	-0.066	0.038	0.306	0.42	0.352	0.434	0.288	0.398
L12_ATROPHICSKIN	Atrophic disorders of skin	Chapter XII Diseases of the skin and subcutaneous tissue	0.135	0.044	0.173	0.247	-0.094	0.207	-0.038	0.086	0.163	0.207	0.233	0.084	0.178	0.047	0.08	0.124	0.076	0.13	0.102	0.075	0.236	0.155	0.116	0.105	0.093	0.101	-0.037	0.001	0.143	0.216	0.084	0.194	-0.091	0.144	0.137	0.062	0.038	0.121	0.077	-0.084	-0.1	0.229	0.17	0.195	0.145	0.047	0.188
L12_CELLULITIS	Cellulitis	Chapter XII Diseases of the skin and subcutaneous tissue	0.902	0.784	0.716	0.807	0.508	0.832	0.338	0.3	0.889	0.841	0.828	0.905	0.863	0.492	0.895	0.616	0.904	0.899	0.869	0.897	0.819	0.85	0.899	0.884	0.875	0.889	0.354	0.835	0.7	0.576	0.379	0.414	0.804	0.886	0.426	0.563	0.57	0.615	0.4	0.013	0.024	0.655	0.831	0.742	0.846	0.584	0.805
L12_DECUBITANSULCERANDPRESSURE	Decubitus ulcer and pressure area	Chapter XII Diseases of the skin and subcutaneous tissue	0.876	0.743	0.686	0.803	0.374	0.83	0.295	0.22	0.88	0.836	0.816	0.871	0.874	0.498	0.865	0.547	0.867	0.883	0.886	0.866	0.819	0.825	0.874	0.817	0.821	0.81	0.294	0.705	0.647	0.491	0.283	0.399	0.638	0.841	0.513	0.522	0.486	0.508	0.269	-0.129	-0.098	0.52	0.754	0.623	0.787	0.489	0.826
L12_DERMATITISECZEMA	Dermatitis and eczema	Chapter XII Diseases of the skin and subcutaneous tissue	0.831	0.687	0.715	0.783	0.407	0.816	0.254	0.259	0.841	0.82	0.795	0.802	0.831	0.427	0.799	0.597	0.801	0.825	0.774	0.795	0.792	0.795	0.806	0.823	0.792	0.786	0.287	0.746	0.646	0.588	0.312	0.424	0.674	0.823	0.397	0.459	0.433	0.484	0.488	0.04	-0.045	0.685	0.809	0.741	0.824	0.443	0.809
L12_DERMATITISNAS	Dermatitis	Chapter XII Diseases of the skin and subcutaneous tissue	0.646	0.536	0.566	0.635	0.348	0.646	0.243	0.192	0.662	0.645	0.635	0.625	0.636	0.343	0.622	0.465	0.621	0.642	0.593	0.61	0.631	0.593	0.614	0.602	0.574	0.634	0.254	0.543	0.499	0.514	0.218	0.326	0.557	0.652	0.294	0.376	0.379	0.421	0.438	0.072	-0.102	0.605	0.659	0.642	0.657	0.393	0.652
L12_DERM_NAS	Other and unspecified dermatitis	Chapter XII Diseases of the skin and subcutaneous tissue	0.663	0.529	0.588	0.644	0.318	0.663	0.24	0.196	0.676	0.66	0.643	0.633	0.656	0.358	0.628	0.455	0.628	0.655	0.607	0.618	0.638	0.606	0.624	0.614	0.592	0.638	0.249	0.559	0.498	0.536	0.227	0.322	0.553	0.66	0.305	0.372	0.372	0.415	0.427	0.047	-0.094	0.602	0.66	0.64	0.661	0.387	0.67
L12_DISORDSKINAPPENDIX	Disorders of skin appendages	Chapter XII Diseases of the skin and subcutaneous tissue	0.521	0.442	0.463	0.473	0.336	0.526	0.12	0.249	0.523	0.524	0.48	0.526	0.493	0.29	0.531	0.387	0.531	0.519	0.491	0.525	0.466	0.488	0.525	0.538	0.506	0.51	0.15	0.539	0.405	0.384	0.275	0.236	0.538	0.531	0.201	0.334	0.375	0.386	0.344	0.098	0.083	0.483	0.535	0.524	0.527	0.379	0.484
L12_EPIDERMALTHICKOTH	Other epidermal thickening	Chapter XII Diseases of the skin and subcutaneous tissue	0.288	0.285	0.238	0.254	0.144	0.294	0.024	0.112	0.29	0.292	0.266	0.314	0.272	0.193	0.31	0.161	0.313	0.293	0.333	0.304	0.257	0.266	0.319	0.274	0.311	0.272	0.037	0.269	0.227	0.19	0.18	0.163	0.282	0.276	0.189	0.178	0.193	0.177	0.037	-0.077	0.04	0.153	0.215	0.189	0.227	0.189	0.23
L12_EPIDERMTHICKNAS	Other and unspecified epidermal thickening	Chapter XII Diseases of the skin and subcutaneous tissue	0.238	0.241	0.192	0.197	0.139	0.228	0.028	0.113	0.231	0.231	0.2	0.274	0.214	0.173	0.271	0.153	0.275	0.245	0.289	0.269	0.197	0.225	0.271	0.239	0.279	0.218	0.032	0.254	0.182	0.144	0.195	0.155	0.283	0.215	0.176	0.133	0.145	0.124	0.01	-0.041	0.074	0.092	0.162	0.129	0.177	0.145	0.17
L12_ERYTH_NAS	Other and unspecified erythematous conditions	Chapter XII Diseases of the skin and subcutaneous tissue	0.51	0.437	0.423	0.498	0.309	0.479	0.255	0.179	0.512	0.485	0.506	0.514	0.502	0.304	0.51	0.37	0.513	0.508	0.501	0.507	0.5	0.516	0.513	0.505	0.503	0.487	0.275	0.474	0.412	0.354	0.177	0.353	0.413	0.506	0.303	0.351	0.332	0.373	0.296	0.076	-0.051	0.364	0.477	0.404	0.488	0.345	0.481
L12_FOLLICULARCYST	Follicular cysts of skin and subcutaneous tissue	Chapter XII Diseases of the skin and subcutaneous tissue	0.266	0.256	0.233	0.239	0.254	0.253	0.095	0.183	0.261	0.252	0.241	0.279	0.236	0.192	0.285	0.225	0.287	0.262	0.254	0.285	0.229	0.267	0.282	0.305	0.298	0.285	0.123	0.337	0.24	0.2	0.207	0.132	0.322	0.276	0.106	0.176	0.218	0.218	0.199	0.119	0.117	0.222	0.264	0.251	0.261	0.223	0.238
L12_GRANULOMATOUSSKIN	Granulomatous disorders of skin and subcutaneous tissue	Chapter XII Diseases of the skin and subcutaneous tissue	0.391	0.327	0.334	0.378	0.237	0.357	0.191	0.11	0.389	0.366	0.383	0.372	0.377	0.225	0.367	0.265	0.372	0.378	0.383	0.369	0.369	0.397	0.386	0.394	0.409	0.386	0.21	0.37	0.354	0.24	0.282	0.31	0.323	0.393	0.206	0.209	0.163	0.232	0.176	-0.06	0.072	0.239	0.317	0.27	0.34	0.183	0.343
L12_HYPERTROPHICSKIN	Hypertrophic disorders of skin	Chapter XII Diseases of the skin and subcutaneous tissue	0.331	0.311	0.26	0.259	0.269	0.299	0.101	0.143	0.318	0.295	0.263	0.337	0.297	0.2	0.338	0.238	0.338	0.325	0.316	0.337	0.251	0.296	0.33	0.345	0.348	0.344	0.132	0.389	0.27	0.207	0.255	0.158	0.415	0.334	0.136	0.203	0.193	0.191	0.118	-0.031	0.136	0.211	0.272	0.252	0.284	0.195	0.26
L12_INFECT_SKIN	Infections of the skin and subcutaneous tissue	Chapter XII Diseases of the skin and subcutaneous tissue	0.903	0.787	0.716	0.801	0.525	0.835	0.335	0.291	0.892	0.839	0.824	0.905	0.862	0.504	0.896	0.602	0.906	0.901	0.868	0.899	0.812	0.845	0.9	0.883	0.876	0.894	0.35	0.845	0.695	0.572	0.382	0.407	0.82	0.892	0.421	0.57	0.574	0.625	0.411	0.016	0.045	0.65	0.827	0.742	0.844	0.587	0.808
L12_INFECT_SKIN_NAS	Other and unspecified local infections of skin and subcutaneous tissue	Chapter XII Diseases of the skin and subcutaneous tissue	0.824	0.72	0.677	0.758	0.446	0.77	0.298	0.266	0.808	0.774	0.767	0.804	0.797	0.482	0.792	0.558	0.797	0.812	0.78	0.791	0.759	0.793	0.803	0.799	0.801	0.827	0.312	0.744	0.665	0.519	0.326	0.41	0.69	0.796	0.398	0.514	0.508	0.555	0.363	0.008	-0.009	0.563	0.737	0.64	0.757	0.52	0.753
L12_INTERNALSUBSTANCEDERM	Dermatitis due to substances taken internally	Chapter XII Diseases of the skin and subcutaneous tissue	0.469	0.423	0.387	0.407	0.261	0.466	0.126	0.128	0.475	0.463	0.423	0.493	0.447	0.272	0.491	0.338	0.491	0.476	0.447	0.49	0.415	0.441	0.468	0.481	0.463	0.459	0.15	0.47	0.394	0.28	0.233	0.242	0.475	0.483	0.179	0.377	0.357	0.357	0.253	0.007	0.07	0.377	0.463	0.423	0.479	0.36	0.394
L12_LICHENPLANUS_INCLAVO	Lichen planus, including avohilmo	Chapter XII Diseases of the skin and subcutaneous tissue	0.183	0.095	0.206	0.249	0.027	0.227	0.056	0.105	0.217	0.232	0.247	0.155	0.192	0.063	0.15	0.212	0.148	0.182	0.169	0.15	0.24	0.188	0.183	0.184	0.165	0.164	0.064	0.094	0.159	0.192	0.128	0.177	0.055	0.192	0.146	0.037	0.036	0.102	0.119	-0.025	-0.041	0.225	0.214	0.213	0.212	0.047	0.213
L12_LICHENSCLERATROPH	Lichen sclerosus et atrophicus	Chapter XII Diseases of the skin and subcutaneous tissue	-0.006	-0.095	0.082	0.119	-0.194	0.095	-0.138	0.056	0.038	0.097	0.107	-0.041	0.04	-0.094	-0.042	0.056	-0.043	-0.001	-0.046	-0.039	0.12	0.03	-0.017	-0.011	-0.049	-0.057	-0.115	-0.132	0.015	0.127	0.024	0.105	-0.201	0.012	0.097	-0.075	-0.07	-0.006	0.09	-0.022	-0.138	0.176	0.08	0.12	0.059	-0.064	0.045
L12_NAILDIS	Nail disorders	Chapter XII Diseases of the skin and subcutaneous tissue	0.45	0.46	0.415	0.397	0.362	0.435	0.148	0.225	0.441	0.441	0.398	0.476	0.416	0.312	0.473	0.353	0.478	0.441	0.442	0.462	0.38	0.426	0.456	0.485	0.488	0.475	0.165	0.517	0.387	0.325	0.313	0.22	0.536	0.453	0.215	0.289	0.273	0.33	0.218	0.047	0.124	0.316	0.401	0.347	0.411	0.286	0.385
L12_NONIONRADISKIN	Skin changes due to chronic exposure to nonionizing radiation	Chapter XII Diseases of the skin and subcutaneous tissue	0.206	0.249	0.158	0.145	0.119	0.169	0.029	0.126	0.173	0.179	0.157	0.251	0.198	0.184	0.252	0.097	0.259	0.208	0.316	0.245	0.166	0.204	0.28	0.205	0.251	0.149	-0.014	0.206	0.106	0.125	0.111	0.094	0.24	0.133	0.279	0.094	0.157	0.019	-0.046	0.009	-0.016	-0.008	0.097	0.023	0.1	0.167	0.155
L12_OTHERCONTACT	Other contact dermatitis	Chapter XII Diseases of the skin and subcutaneous tissue	0.656	0.594	0.516	0.621	0.447	0.604	0.298	0.237	0.647	0.61	0.639	0.67	0.634	0.427	0.671	0.444	0.674	0.653	0.667	0.667	0.62	0.672	0.678	0.651	0.666	0.643	0.322	0.638	0.536	0.395	0.293	0.426	0.572	0.643	0.408	0.488	0.482	0.495	0.298	0.073	0.034	0.401	0.574	0.475	0.599	0.497	0.584
L12_OTHERDISSKINANDSUBCUTIS	Other disorders of skin and subcutaneous tissue, not elsewhere classified	Chapter XII Diseases of the skin and subcutaneous tissue	0.579	0.577	0.461	0.501	0.315	0.542	0.135	0.212	0.562	0.544	0.521	0.624	0.553	0.375	0.619	0.387	0.626	0.583	0.652	0.611	0.511	0.55	0.635	0.561	0.595	0.534	0.121	0.539	0.427	0.383	0.263	0.271	0.552	0.534	0.377	0.382	0.412	0.344	0.14	-0.026	0.015	0.303	0.464	0.376	0.472	0.416	0.49
L12_OTHERMELANIN	Other melanin hyperpigmentation	Chapter XII Diseases of the skin and subcutaneous tissue	-0.14	-0.166	-0.103	-0.079	-0.167	-0.119	0.019	-0.02	-0.139	-0.122	-0.083	-0.167	-0.112	-0.052	-0.167	-0.071	-0.163	-0.145	-0.131	-0.166	-0.073	-0.1	-0.133	-0.149	-0.137	-0.15	-0.024	-0.185	-0.107	-0.065	-0.094	0.005	-0.262	-0.17	0.003	-0.13	-0.127	-0.116	-0.105	0.039	-0.099	-0.117	-0.141	-0.144	-0.142	-0.115	-0.092
L12_OTHERSKINSUBCUTIS	Other disorders of skin and subcutaneous tissue	Chapter XII Diseases of the skin and subcutaneous tissue	0.852	0.718	0.675	0.789	0.355	0.822	0.271	0.238	0.86	0.824	0.803	0.851	0.847	0.493	0.845	0.545	0.844	0.861	0.88	0.844	0.807	0.798	0.871	0.788	0.804	0.778	0.254	0.673	0.635	0.524	0.309	0.423	0.611	0.814	0.521	0.508	0.482	0.5	0.242	-0.134	-0.076	0.522	0.73	0.618	0.749	0.485	0.804
L12_OTHPIGMENTATION	Other disorders of pigmentation	Chapter XII Diseases of the skin and subcutaneous tissue	-0.189	-0.217	-0.136	-0.123	-0.262	-0.149	-0.072	-0.047	-0.187	-0.147	-0.126	-0.218	-0.145	-0.117	-0.222	-0.117	-0.222	-0.193	-0.168	-0.221	-0.106	-0.145	-0.177	-0.194	-0.184	-0.234	-0.124	-0.274	-0.164	-0.085	-0.126	-0.009	-0.359	-0.234	0.032	-0.198	-0.195	-0.22	-0.124	-0.007	-0.138	-0.162	-0.195	-0.196	-0.198	-0.183	-0.127
L12_PAPULOSQUAMOUS	Papulosquamous disorders	Chapter XII Diseases of the skin and subcutaneous tissue	0.754	0.651	0.655	0.699	0.41	0.79	0.179	0.293	0.776	0.785	0.722	0.759	0.733	0.387	0.759	0.61	0.762	0.756	0.695	0.752	0.705	0.718	0.749	0.779	0.736	0.721	0.215	0.73	0.612	0.546	0.348	0.335	0.693	0.774	0.288	0.475	0.487	0.512	0.49	0.068	0.011	0.734	0.805	0.774	0.805	0.487	0.708
L12_PRURITUS	Pruritus	Chapter XII Diseases of the skin and subcutaneous tissue	0.461	0.399	0.398	0.467	0.211	0.46	0.179	0.184	0.465	0.463	0.467	0.452	0.459	0.297	0.447	0.373	0.45	0.447	0.44	0.443	0.45	0.475	0.449	0.467	0.459	0.435	0.178	0.42	0.433	0.316	0.233	0.336	0.356	0.455	0.263	0.292	0.265	0.347	0.226	0.004	0.003	0.313	0.411	0.349	0.425	0.276	0.421
L12_PSORI_ARTHRO	Arthropathic psoriasis	Chapter XII Diseases of the skin and subcutaneous tissue	0.544	0.484	0.462	0.491	0.324	0.584	0.104	0.216	0.569	0.58	0.501	0.562	0.531	0.264	0.566	0.465	0.567	0.551	0.501	0.561	0.497	0.517	0.549	0.593	0.557	0.52	0.134	0.566	0.514	0.389	0.31	0.236	0.551	0.578	0.179	0.337	0.328	0.36	0.375	0.025	0.071	0.556	0.597	0.575	0.595	0.324	0.502
L12_PSORIASIS	Psoriasis	Chapter XII Diseases of the skin and subcutaneous tissue	0.723	0.653	0.617	0.65	0.412	0.755	0.162	0.28	0.739	0.749	0.671	0.742	0.694	0.376	0.742	0.583	0.744	0.728	0.668	0.734	0.66	0.686	0.719	0.751	0.705	0.688	0.204	0.731	0.577	0.518	0.334	0.304	0.714	0.746	0.275	0.474	0.497	0.494	0.496	0.076	0.013	0.72	0.777	0.758	0.773	0.495	0.667
L12_PSORI_NAS	Other and unspecified psoriasis	Chapter XII Diseases of the skin and subcutaneous tissue	0.762	0.673	0.649	0.678	0.421	0.78	0.192	0.277	0.775	0.775	0.701	0.773	0.732	0.385	0.771	0.59	0.773	0.765	0.707	0.766	0.686	0.727	0.752	0.777	0.745	0.725	0.237	0.761	0.593	0.517	0.357	0.344	0.724	0.778	0.314	0.5	0.505	0.497	0.462	0.051	0.002	0.691	0.777	0.742	0.782	0.504	0.693
L12_RADIATIONRELATEDSKIN	Radiation-related disorders of the skin and subcutaneous tissue	Chapter XII Diseases of the skin and subcutaneous tissue	0.216	0.252	0.171	0.166	0.101	0.188	0.017	0.123	0.187	0.196	0.175	0.257	0.211	0.18	0.259	0.112	0.263	0.217	0.323	0.25	0.185	0.217	0.288	0.213	0.257	0.151	-0.02	0.203	0.104	0.143	0.108	0.104	0.23	0.143	0.299	0.08	0.145	0.003	-0.031	0.006	-0.011	0.014	0.111	0.04	0.115	0.154	0.176
L12_ROSACEA	Rosacea	Chapter XII Diseases of the skin and subcutaneous tissue	0.15	0.12	0.07	0.116	0.176	0.099	0.207	0.023	0.14	0.098	0.124	0.153	0.132	0.128	0.154	0.069	0.152	0.15	0.151	0.15	0.124	0.143	0.153	0.124	0.131	0.166	0.163	0.138	0.081	0.065	0.091	0.115	0.145	0.14	0.11	0.156	0.149	0.155	0.004	0.009	0.004	0.057	0.12	0.094	0.123	0.164	0.145
L12_ROSACEANAS	Other and unspecified rosacea	Chapter XII Diseases of the skin and subcutaneous tissue	0.029	0.002	-0.01	0.015	0.042	0.008	0.09	-0.096	0.033	0.003	0.025	0.027	0.034	0.03	0.025	-0.028	0.018	0.036	0.033	0.024	0.026	0.021	0.026	-0.001	-0.002	0.026	0.076	0	-0.016	0.039	0.009	0.076	-0.003	0.023	0.009	0.022	0.02	-0.004	-0.008	-0.035	-0.015	0.03	0.03	0.048	0.031	0.022	0.073
L12_SCARCONDITIONS	Scar conditions and fibrosis of skin	Chapter XII Diseases of the skin and subcutaneous tissue	0.079	0.054	0.083	0.146	-0.051	0.136	-0.053	0.051	0.096	0.133	0.145	0.063	0.098	0.087	0.056	0.06	0.054	0.081	0.072	0.05	0.142	0.095	0.076	0.056	0.057	0.081	-0.067	-0.023	0.11	0.119	0.055	0.127	-0.044	0.081	0.074	0.1	0.08	0.139	-0.018	-0.078	-0.034	0.112	0.098	0.103	0.081	0.091	0.098
L12_SEBORRKERAT	Seborrhoeic keratosis	Chapter XII Diseases of the skin and subcutaneous tissue	0.185	0.227	0.117	0.116	0.106	0.168	-0.003	0.131	0.163	0.167	0.128	0.224	0.164	0.173	0.228	0.096	0.233	0.189	0.257	0.218	0.132	0.172	0.241	0.184	0.209	0.156	-0.037	0.186	0.101	0.142	0.166	0.044	0.226	0.143	0.174	0.128	0.167	0.072	-0.011	-0.006	-0.004	0.052	0.126	0.075	0.121	0.171	0.13
L12_SKIN_SUBCUTAN	Diseases of the skin and subcutaneous tissue	Chapter XII Diseases of the skin and subcutaneous tissue	0.916	0.774	0.738	0.834	0.447	0.882	0.295	0.287	0.923	0.888	0.85	0.913	0.898	0.51	0.91	0.611	0.908	0.926	0.912	0.909	0.852	0.858	0.932	0.881	0.875	0.861	0.299	0.783	0.688	0.59	0.357	0.444	0.729	0.892	0.502	0.536	0.533	0.56	0.382	-0.028	-0.026	0.652	0.839	0.749	0.853	0.543	0.866
L12_SKINSUBCUTISNAS	Other and unspecified disorders of skin and subcutaneous tissue	Chapter XII Diseases of the skin and subcutaneous tissue	0.504	0.538	0.382	0.422	0.334	0.455	0.131	0.196	0.485	0.456	0.445	0.564	0.472	0.351	0.565	0.33	0.57	0.515	0.592	0.555	0.435	0.476	0.571	0.488	0.533	0.478	0.121	0.505	0.368	0.328	0.248	0.226	0.534	0.468	0.336	0.359	0.426	0.347	0.105	-0.004	0.024	0.243	0.395	0.318	0.404	0.429	0.411
L12_ULCERLOWLIMB	Ulcer of lower limb, not elsewhere classified	Chapter XII Diseases of the skin and subcutaneous tissue	0.886	0.778	0.733	0.832	0.443	0.833	0.332	0.289	0.879	0.844	0.841	0.879	0.875	0.502	0.872	0.605	0.872	0.886	0.863	0.869	0.839	0.871	0.879	0.862	0.868	0.863	0.336	0.768	0.699	0.536	0.346	0.439	0.697	0.859	0.476	0.549	0.52	0.568	0.341	-0.038	-0.022	0.591	0.791	0.675	0.818	0.53	0.831
L12_URTICARIAERYTHEMA	Urticaria and erythema	Chapter XII Diseases of the skin and subcutaneous tissue	0.596	0.495	0.534	0.578	0.305	0.579	0.26	0.213	0.604	0.581	0.588	0.58	0.592	0.314	0.574	0.459	0.578	0.586	0.56	0.567	0.58	0.583	0.576	0.581	0.556	0.56	0.26	0.518	0.5	0.499	0.195	0.36	0.463	0.598	0.308	0.331	0.323	0.379	0.373	0.051	-0.072	0.492	0.577	0.524	0.579	0.339	0.585
LUNG_CANCER_MESOT	Lung cancer and mesothelioma	Chapter II Neoplasms	0.848	0.646	0.688	0.785	0.312	0.871	0.161	0.279	0.873	0.873	0.809	0.822	0.823	0.398	0.823	0.546	0.815	0.859	0.819	0.823	0.811	0.795	0.861	0.826	0.79	0.773	0.18	0.706	0.622	0.536	0.328	0.387	0.653	0.865	0.408	0.592	0.571	0.525	0.435	-0.023	0.002	0.687	0.838	0.801	0.84	0.572	0.786
M13_ADHCAPSULITIS	Adhesive capsulitis of shoulder	Chapter XIII Diseases of the musculoskeletal system and connective tissue	0.404	0.33	0.375	0.402	0.22	0.427	0.112	0.106	0.426	0.425	0.404	0.397	0.384	0.202	0.399	0.373	0.393	0.394	0.362	0.396	0.385	0.387	0.389	0.435	0.414	0.363	0.133	0.437	0.381	0.313	0.21	0.239	0.341	0.438	0.141	0.192	0.191	0.23	0.364	0.091	0.104	0.471	0.465	0.487	0.453	0.188	0.423
M13_ANKYLOSPON	Ankylosing spondylitis	Chapter XIII Diseases of the musculoskeletal system and connective tissue	0.454	0.401	0.348	0.396	0.288	0.439	0.175	0.09	0.46	0.444	0.409	0.464	0.43	0.3	0.467	0.307	0.465	0.457	0.454	0.464	0.396	0.432	0.463	0.463	0.456	0.43	0.203	0.472	0.348	0.268	0.266	0.26	0.439	0.46	0.25	0.326	0.294	0.276	0.265	0.026	0.081	0.364	0.445	0.411	0.454	0.3	0.414
M13_ARTHRITISNAS	Other specified/unspecified arthritis	Chapter XIII Diseases of the musculoskeletal system and connective tissue	0.79	0.597	0.703	0.775	0.28	0.861	0.125	0.314	0.831	0.861	0.79	0.766	0.79	0.378	0.768	0.577	0.763	0.797	0.745	0.761	0.79	0.748	0.797	0.775	0.72	0.693	0.148	0.646	0.601	0.597	0.322	0.414	0.587	0.794	0.438	0.503	0.508	0.493	0.461	0.036	-0.051	0.774	0.841	0.828	0.816	0.505	0.783
M13_ARTHROPATHIES	Arthropathies	Chapter XIII Diseases of the musculoskeletal system and connective tissue	0.77	0.608	0.672	0.744	0.303	0.831	0.122	0.319	0.803	0.828	0.763	0.758	0.758	0.39	0.759	0.557	0.756	0.776	0.734	0.751	0.762	0.729	0.786	0.753	0.706	0.691	0.143	0.644	0.571	0.588	0.33	0.397	0.616	0.775	0.435	0.53	0.549	0.518	0.441	0.041	-0.028	0.756	0.825	0.812	0.798	0.545	0.736
M13_ARTHROSIS	Arthrosis	Chapter XIII Diseases of the musculoskeletal system and connective tissue	0.736	0.571	0.644	0.72	0.273	0.802	0.104	0.311	0.77	0.798	0.739	0.725	0.728	0.358	0.724	0.537	0.72	0.742	0.697	0.716	0.738	0.697	0.749	0.716	0.667	0.655	0.129	0.604	0.541	0.578	0.324	0.389	0.573	0.741	0.423	0.508	0.528	0.502	0.43	0.041	-0.042	0.75	0.799	0.794	0.77	0.526	0.705
M13_ARTHROSIS_KNEE	Gonarthrosis	Chapter XIII Diseases of the musculoskeletal system and connective tissue	0.745	0.621	0.631	0.68	0.376	0.778	0.134	0.316	0.765	0.772	0.705	0.759	0.71	0.384	0.759	0.54	0.76	0.75	0.712	0.752	0.698	0.698	0.769	0.747	0.705	0.686	0.16	0.7	0.545	0.555	0.36	0.341	0.718	0.758	0.378	0.534	0.561	0.513	0.459	0.102	0.037	0.763	0.804	0.808	0.778	0.558	0.681
M13_ARTHROSIS_OTH	Other arthrosis	Chapter XIII Diseases of the musculoskeletal system and connective tissue	0.785	0.592	0.68	0.778	0.27	0.849	0.117	0.312	0.822	0.848	0.795	0.759	0.787	0.38	0.76	0.556	0.756	0.791	0.745	0.754	0.795	0.744	0.792	0.76	0.708	0.692	0.14	0.62	0.594	0.597	0.317	0.413	0.571	0.786	0.45	0.524	0.529	0.51	0.434	0.007	-0.055	0.756	0.829	0.811	0.806	0.525	0.765
M13_ARTHROSIS_POLY	Polyarthrosis	Chapter XIII Diseases of the musculoskeletal system and connective tissue	0.716	0.548	0.633	0.706	0.248	0.799	0.078	0.315	0.754	0.791	0.729	0.704	0.711	0.348	0.708	0.531	0.703	0.723	0.671	0.699	0.726	0.686	0.73	0.709	0.647	0.626	0.101	0.588	0.533	0.57	0.31	0.373	0.547	0.724	0.401	0.513	0.532	0.485	0.452	0.067	-0.052	0.739	0.794	0.783	0.767	0.525	0.695
M13_ARTHTROSIS_COX	Coxarthrosis	Chapter XIII Diseases of the musculoskeletal system and connective tissue	0.591	0.453	0.522	0.595	0.151	0.677	0.023	0.279	0.626	0.671	0.61	0.588	0.601	0.272	0.585	0.441	0.582	0.604	0.567	0.575	0.616	0.564	0.609	0.566	0.524	0.497	0.042	0.436	0.415	0.512	0.275	0.346	0.394	0.58	0.396	0.399	0.418	0.393	0.322	0.012	-0.093	0.619	0.643	0.636	0.616	0.419	0.574
M13_ARTHTROSIS_COX_PRIM_ICD10	Coxarthrosis, primary	Chapter XIII Diseases of the musculoskeletal system and connective tissue	0.338	0.28	0.287	0.287	0.084	0.369	0.049	0.089	0.343	0.359	0.295	0.323	0.344	0.127	0.311	0.196	0.318	0.341	0.313	0.311	0.307	0.279	0.335	0.302	0.287	0.29	0.038	0.246	0.182	0.312	0.146	0.148	0.248	0.34	0.203	0.184	0.177	0.145	0.156	-0.114	-0.063	0.36	0.351	0.363	0.331	0.178	0.333
M13_BAKERCYST	Synovial cyst of popliteal space [Baker]	Chapter XIII Diseases of the musculoskeletal system and connective tissue	0.257	0.189	0.197	0.282	0.124	0.272	0.134	0.091	0.283	0.275	0.293	0.248	0.271	0.146	0.251	0.171	0.253	0.267	0.266	0.245	0.297	0.248	0.272	0.22	0.209	0.217	0.128	0.161	0.192	0.163	0.07	0.152	0.139	0.259	0.216	0.191	0.197	0.186	0.118	-0.021	-0.103	0.208	0.248	0.232	0.242	0.193	0.274
M13_BONECONTINUITY	Disorders of continuity of bone	Chapter XIII Diseases of the musculoskeletal system and connective tissue	0.237	0.105	0.208	0.306	-0.085	0.281	0.002	0.048	0.263	0.284	0.314	0.174	0.279	0.058	0.166	0.165	0.164	0.224	0.191	0.168	0.307	0.222	0.183	0.177	0.148	0.165	0.013	0.031	0.221	0.244	0.032	0.184	-0.039	0.242	0.156	0.124	0.077	0.11	0.127	-0.169	-0.162	0.255	0.263	0.251	0.255	0.073	0.271
M13_BONEDENSOTH	Other disorders of bone density and structure	Chapter XIII Diseases of the musculoskeletal system and connective tissue	0.074	-0.111	0.15	0.244	-0.282	0.208	-0.064	0.003	0.136	0.209	0.232	-0.018	0.165	-0.071	-0.022	0.118	-0.027	0.067	-0.011	-0.023	0.243	0.103	0.003	0.029	-0.044	-0.018	-0.054	-0.189	0.094	0.187	-0.083	0.15	-0.339	0.081	0.124	-0.072	-0.129	-0.037	0.11	-0.106	-0.259	0.256	0.168	0.191	0.146	-0.128	0.212
M13_BONEDISNAS	Other specified/unspecified disorders of bone/cartilage	Chapter XIII Diseases of the musculoskeletal system and connective tissue	0.234	0.151	0.207	0.26	0	0.313	0.007	0.072	0.256	0.304	0.259	0.19	0.27	0.108	0.189	0.148	0.185	0.227	0.174	0.185	0.266	0.229	0.186	0.213	0.169	0.202	0.003	0.101	0.211	0.221	0.046	0.166	0.069	0.233	0.126	0.201	0.162	0.171	0.156	-0.068	-0.116	0.272	0.27	0.267	0.263	0.16	0.271
M13_BURSOPATHY	Other bursopathies	Chapter XIII Diseases of the musculoskeletal system and connective tissue	0.389	0.302	0.291	0.412	0.154	0.414	0.156	0.194	0.404	0.408	0.432	0.388	0.394	0.235	0.388	0.26	0.388	0.397	0.395	0.38	0.427	0.386	0.404	0.335	0.314	0.354	0.14	0.252	0.273	0.287	0.08	0.223	0.264	0.379	0.289	0.408	0.442	0.376	0.206	0.073	-0.105	0.332	0.401	0.374	0.389	0.436	0.367
M13_CARTILAGE	Other articular cartilage disorders	Chapter XIII Diseases of the musculoskeletal system and connective tissue	0.062	0.086	0.051	0.068	0.117	0.063	0.04	0.064	0.057	0.063	0.075	0.079	0.022	0.052	0.079	0.074	0.08	0.06	0.053	0.079	0.065	0.103	0.077	0.099	0.081	0.1	0.022	0.128	0.074	0.044	0.045	0.047	0.145	0.073	-0.046	0.175	0.228	0.208	0.149	0.17	0.132	0.122	0.124	0.139	0.115	0.233	0.006
M13_CERVICALGIA	Cervicalgia	Chapter XIII Diseases of the musculoskeletal system and connective tissue	0.703	0.54	0.686	0.699	0.304	0.72	0.186	0.265	0.726	0.731	0.708	0.675	0.7	0.332	0.677	0.542	0.672	0.699	0.644	0.673	0.697	0.683	0.682	0.718	0.675	0.638	0.208	0.647	0.608	0.509	0.248	0.373	0.564	0.715	0.32	0.357	0.346	0.387	0.485	0.079	0.025	0.668	0.724	0.704	0.713	0.345	0.707
M13_CERVICDISC	Cervical disc disorders	Chapter XIII Diseases of the musculoskeletal system and connective tissue	0.631	0.541	0.492	0.593	0.293	0.633	0.11	0.315	0.625	0.631	0.606	0.647	0.602	0.381	0.647	0.432	0.646	0.631	0.64	0.642	0.602	0.617	0.658	0.623	0.619	0.572	0.128	0.573	0.517	0.389	0.274	0.303	0.562	0.625	0.392	0.546	0.567	0.491	0.316	0.046	0.049	0.45	0.601	0.532	0.591	0.559	0.537
M13_CHRONDROPATHIES	Chondropathies	Chapter XIII Diseases of the musculoskeletal system and connective tissue	0.448	0.407	0.37	0.42	0.29	0.436	0.163	0.233	0.451	0.429	0.435	0.45	0.423	0.268	0.447	0.374	0.457	0.445	0.411	0.449	0.42	0.429	0.441	0.46	0.445	0.463	0.2	0.461	0.419	0.34	0.254	0.213	0.452	0.47	0.188	0.348	0.34	0.383	0.272	0.038	0.03	0.392	0.453	0.429	0.456	0.341	0.381
M13_CRYSTALARTH	Other crystal arthropathies	Chapter XIII Diseases of the musculoskeletal system and connective tissue	0.585	0.543	0.476	0.555	0.362	0.57	0.243	0.251	0.583	0.572	0.564	0.594	0.553	0.376	0.586	0.425	0.59	0.583	0.57	0.58	0.557	0.576	0.594	0.579	0.596	0.6	0.238	0.542	0.497	0.392	0.329	0.33	0.537	0.581	0.335	0.416	0.429	0.48	0.215	0.015	0.052	0.436	0.539	0.485	0.544	0.446	0.51
M13_DEFORMDORSO	Deforming dorsopathies	Chapter XIII Diseases of the musculoskeletal system and connective tissue	0.606	0.381	0.529	0.674	0.067	0.669	0.108	0.203	0.646	0.674	0.684	0.537	0.648	0.261	0.539	0.416	0.532	0.602	0.567	0.536	0.691	0.592	0.588	0.546	0.494	0.487	0.104	0.344	0.477	0.454	0.151	0.346	0.24	0.601	0.41	0.384	0.352	0.361	0.328	-0.061	-0.142	0.572	0.639	0.604	0.621	0.35	0.651
M13_DISSYNOTENDNAS	Other specified/unspecified disorders of synovium and tendon +Other specified/unspecified bursopathies	Chapter XIII Diseases of the musculoskeletal system and connective tissue	0.256	0.249	0.227	0.249	0.202	0.259	0.15	0.149	0.259	0.263	0.264	0.258	0.24	0.146	0.252	0.205	0.256	0.255	0.237	0.254	0.256	0.279	0.273	0.285	0.28	0.272	0.136	0.279	0.219	0.188	0.196	0.183	0.268	0.258	0.109	0.279	0.284	0.272	0.167	0.102	0.087	0.267	0.271	0.284	0.267	0.296	0.222
M13_DORSALGIA	Dorsalgia	Chapter XIII Diseases of the musculoskeletal system and connective tissue	0.854	0.648	0.731	0.82	0.318	0.884	0.168	0.319	0.88	0.889	0.841	0.82	0.842	0.411	0.819	0.602	0.817	0.853	0.807	0.819	0.831	0.804	0.851	0.848	0.802	0.768	0.197	0.73	0.671	0.588	0.349	0.414	0.663	0.859	0.435	0.549	0.532	0.525	0.466	-0.002	-0.007	0.747	0.86	0.826	0.85	0.53	0.806
M13_DORSALGIANAS	Other/unspecified dorsalgia	Chapter XIII Diseases of the musculoskeletal system and connective tissue	0.82	0.636	0.689	0.784	0.314	0.862	0.13	0.287	0.851	0.86	0.805	0.804	0.803	0.385	0.802	0.575	0.802	0.823	0.776	0.801	0.797	0.762	0.819	0.812	0.756	0.731	0.163	0.706	0.622	0.571	0.352	0.364	0.659	0.836	0.4	0.547	0.535	0.516	0.47	-0.006	-0.014	0.749	0.853	0.82	0.843	0.53	0.765
M13_DORSOPATHY	Dorsopathies	Chapter XIII Diseases of the musculoskeletal system and connective tissue	0.838	0.634	0.713	0.821	0.304	0.875	0.17	0.316	0.866	0.877	0.842	0.804	0.833	0.422	0.805	0.572	0.802	0.84	0.805	0.802	0.836	0.794	0.844	0.811	0.766	0.744	0.187	0.676	0.642	0.592	0.314	0.426	0.619	0.837	0.478	0.557	0.551	0.526	0.442	0.006	-0.038	0.73	0.847	0.812	0.83	0.548	0.812
M13_DORSOPATHYOTH	Other dorsopathies, not elsewhere classified	Chapter XIII Diseases of the musculoskeletal system and connective tissue	0.857	0.663	0.728	0.821	0.34	0.885	0.175	0.328	0.88	0.89	0.843	0.829	0.842	0.43	0.829	0.6	0.827	0.857	0.815	0.829	0.834	0.813	0.859	0.853	0.807	0.774	0.197	0.739	0.674	0.587	0.34	0.417	0.676	0.862	0.441	0.572	0.565	0.546	0.475	0.019	0.006	0.746	0.868	0.831	0.857	0.56	0.81
M13_DUPUTRYEN	Palmar fascial fibromatosis [Dupuytren]	Chapter XIII Diseases of the musculoskeletal system and connective tissue	0.225	0.346	0.096	0.133	0.318	0.151	0.139	0.138	0.185	0.153	0.163	0.304	0.164	0.238	0.306	0.054	0.317	0.245	0.359	0.298	0.144	0.207	0.319	0.195	0.276	0.278	0.119	0.285	0.117	0.065	0.118	0.073	0.403	0.185	0.194	0.371	0.508	0.374	-0.034	0.093	0.049	-0.015	0.119	0.068	0.128	0.519	0.099
M13_ENTESOPATHYLOW	Enthesopathies of lower limb, excluding foot	Chapter XIII Diseases of the musculoskeletal system and connective tissue	0.396	0.363	0.344	0.396	0.319	0.368	0.159	0.205	0.389	0.373	0.397	0.404	0.367	0.28	0.404	0.329	0.404	0.393	0.377	0.4	0.387	0.424	0.407	0.411	0.414	0.426	0.2	0.422	0.353	0.301	0.234	0.279	0.417	0.407	0.221	0.296	0.306	0.338	0.318	0.14	0.118	0.354	0.4	0.378	0.401	0.314	0.349
M13_ENTESOPATHYOTH	Other enthesopathies	Chapter XIII Diseases of the musculoskeletal system and connective tissue	0.043	-0.005	0.094	0.095	0.038	0.055	0.012	0.079	0.034	0.067	0.097	0.016	0.035	0.029	0.017	0.084	0.014	0.024	-0.001	0.018	0.09	0.095	0.035	0.084	0.048	0.058	0.03	0.065	0.097	0.084	0.021	0.099	0.034	0.052	-0.02	0.1	0.121	0.096	0.266	0.2	0.058	0.17	0.118	0.152	0.106	0.128	0.046
M13_FIBROBLASTIC	Fibroblastic disorders	Chapter XIII Diseases of the musculoskeletal system and connective tissue	0.287	0.398	0.144	0.186	0.35	0.207	0.168	0.154	0.251	0.211	0.218	0.368	0.225	0.262	0.373	0.108	0.383	0.309	0.419	0.362	0.199	0.263	0.381	0.259	0.333	0.334	0.144	0.341	0.178	0.102	0.138	0.086	0.451	0.253	0.21	0.399	0.537	0.409	0.003	0.092	0.034	0.04	0.182	0.124	0.191	0.542	0.16
M13_FIBROMYALGIA	Fibromyalgia	Chapter XIII Diseases of the musculoskeletal system and connective tissue	0.332	0.103	0.393	0.407	-0.065	0.468	-0.096	0.11	0.394	0.465	0.407	0.246	0.38	0.038	0.248	0.372	0.239	0.318	0.178	0.25	0.404	0.316	0.252	0.357	0.233	0.242	-0.039	0.191	0.324	0.362	0.107	0.203	0.079	0.374	0.085	0.093	0.032	0.101	0.442	0.002	-0.073	0.605	0.493	0.552	0.462	0.019	0.427
M13_GANGLION	Ganglion	Chapter XIII Diseases of the musculoskeletal system and connective tissue	-0.156	-0.201	-0.098	-0.025	-0.281	-0.037	-0.168	0.053	-0.122	-0.046	-0.031	-0.208	-0.108	-0.102	-0.211	-0.057	-0.22	-0.16	-0.202	-0.209	-0.029	-0.095	-0.178	-0.164	-0.198	-0.17	-0.169	-0.31	-0.058	-0.02	-0.074	0.005	-0.346	-0.152	-0.002	-0.011	-0.029	-0.005	-0.083	-0.028	-0.115	-0.022	-0.091	-0.054	-0.108	-0.027	-0.089
M13_GIANTCELL	Giant cell arteritis	Chapter XIII Diseases of the musculoskeletal system and connective tissue	0.089	0.014	0.147	0.162	-0.142	0.169	-0.109	0.07	0.123	0.171	0.158	0.057	0.13	-0.048	0.051	0.129	0.053	0.095	0.067	0.05	0.163	0.097	0.084	0.082	0.055	0.04	-0.104	-0.05	0.081	0.176	0.028	0.08	-0.119	0.074	0.116	-0.037	-0.047	0.028	0.045	-0.037	-0.178	0.175	0.128	0.136	0.112	-0.041	0.125
M13_GOUT	Gout	Chapter XIII Diseases of the musculoskeletal system and connective tissue	0.643	0.681	0.47	0.482	0.537	0.568	0.199	0.276	0.606	0.569	0.513	0.721	0.564	0.437	0.725	0.394	0.733	0.649	0.712	0.717	0.489	0.601	0.711	0.657	0.707	0.664	0.209	0.758	0.481	0.377	0.352	0.259	0.858	0.624	0.305	0.543	0.617	0.536	0.266	0.128	0.168	0.403	0.559	0.491	0.572	0.615	0.468
M13_HALLUXRIGIDUS	Hallux rigidus	Chapter XIII Diseases of the musculoskeletal system and connective tissue	-0.116	-0.178	-0.02	-0.002	-0.203	0.02	-0.161	0.059	-0.076	0.011	-0.001	-0.166	-0.061	-0.106	-0.169	-0.018	-0.169	-0.122	-0.187	-0.171	0.005	-0.075	-0.138	-0.099	-0.175	-0.149	-0.157	-0.221	-0.069	0.053	-0.037	0.032	-0.271	-0.119	-0.025	-0.056	-0.04	-0.052	0.063	0.051	-0.095	0.124	-0.002	0.06	-0.028	-0.04	-0.038
M13_HALLUXVALGUS	Hallux valgus (acquired)	Chapter XIII Diseases of the musculoskeletal system and connective tissue	-0.16	-0.292	-0.047	0.02	-0.397	-0.006	-0.162	-0.036	-0.099	-0.013	0.007	-0.258	-0.08	-0.194	-0.263	-0.039	-0.273	-0.162	-0.256	-0.261	0.023	-0.116	-0.216	-0.198	-0.265	-0.21	-0.171	-0.4	-0.094	0.02	-0.182	0.024	-0.527	-0.142	-0.048	-0.096	-0.149	-0.115	-0.002	-0.09	-0.238	0.105	-0.022	0.048	-0.06	-0.156	-0.023
M13_HAMMERTOE	Other hammer toe(s) (acquired)	Chapter XIII Diseases of the musculoskeletal system and connective tissue	0.101	-0.085	0.153	0.24	-0.212	0.221	-0.046	0.029	0.162	0.222	0.232	0.01	0.167	-0.045	0.013	0.114	0.002	0.101	0.015	0.011	0.251	0.109	0.06	0.054	-0.02	0.02	-0.048	-0.142	0.079	0.199	-0.068	0.145	-0.244	0.124	0.123	0.055	-0.004	0.019	0.168	-0.054	-0.188	0.355	0.251	0.312	0.206	-0.007	0.235
M13_IMPINGEMENT	Impingement syndrome of shoulder	Chapter XIII Diseases of the musculoskeletal system and connective tissue	0.377	0.393	0.287	0.336	0.329	0.366	0.143	0.165	0.375	0.364	0.353	0.409	0.322	0.272	0.411	0.267	0.412	0.375	0.37	0.407	0.339	0.387	0.405	0.394	0.401	0.404	0.154	0.468	0.327	0.237	0.22	0.223	0.517	0.395	0.132	0.457	0.493	0.406	0.316	0.193	0.207	0.402	0.417	0.449	0.413	0.492	0.288
M13_INTERVERTEB	Other intervertebral disc disorders	Chapter XIII Diseases of the musculoskeletal system and connective tissue	0.785	0.649	0.654	0.741	0.365	0.811	0.153	0.335	0.797	0.814	0.767	0.783	0.759	0.434	0.787	0.576	0.785	0.783	0.755	0.785	0.754	0.777	0.805	0.801	0.769	0.727	0.17	0.727	0.645	0.507	0.323	0.4	0.68	0.788	0.406	0.587	0.593	0.555	0.461	0.08	0.069	0.685	0.804	0.763	0.792	0.584	0.712
M13_JOINTOTH	Other specific joint derangements/joint disorders	Chapter XIII Diseases of the musculoskeletal system and connective tissue	0.825	0.635	0.703	0.795	0.316	0.856	0.195	0.32	0.845	0.857	0.817	0.796	0.821	0.412	0.798	0.583	0.792	0.826	0.778	0.793	0.817	0.792	0.825	0.808	0.764	0.742	0.202	0.678	0.636	0.599	0.3	0.437	0.614	0.82	0.442	0.543	0.539	0.513	0.461	0.034	-0.023	0.748	0.849	0.814	0.829	0.539	0.806
M13_KNEEDERANGEMENTS	Internal derangement of knee	Chapter XIII Diseases of the musculoskeletal system and connective tissue	0.385	0.438	0.302	0.33	0.391	0.347	0.151	0.249	0.375	0.35	0.353	0.442	0.308	0.278	0.439	0.312	0.445	0.388	0.405	0.437	0.33	0.397	0.435	0.425	0.445	0.429	0.17	0.52	0.324	0.237	0.242	0.182	0.62	0.407	0.148	0.43	0.503	0.419	0.306	0.227	0.242	0.4	0.42	0.443	0.413	0.508	0.268
M13_KYPHOSIS	Kyphosis	Chapter XIII Diseases of the musculoskeletal system and connective tissue	0.282	0.143	0.248	0.362	-0.021	0.3	0.14	0.065	0.302	0.309	0.36	0.223	0.329	0.126	0.224	0.203	0.218	0.274	0.275	0.224	0.36	0.311	0.261	0.236	0.217	0.203	0.135	0.097	0.232	0.183	0.019	0.243	-0.026	0.267	0.307	0.142	0.087	0.146	0.105	-0.069	-0.155	0.167	0.243	0.185	0.255	0.108	0.323
M13_LIMBPAIN	Pain in limb	Chapter XIII Diseases of the musculoskeletal system and connective tissue	0.83	0.664	0.712	0.787	0.355	0.852	0.171	0.285	0.853	0.856	0.811	0.811	0.821	0.408	0.813	0.608	0.809	0.829	0.785	0.808	0.805	0.787	0.83	0.819	0.768	0.734	0.206	0.728	0.633	0.58	0.32	0.386	0.666	0.835	0.435	0.501	0.495	0.489	0.489	0.032	0.002	0.766	0.868	0.828	0.853	0.492	0.799
M13_LOWBACKPAIN	Low back pain	Chapter XIII Diseases of the musculoskeletal system and connective tissue	0.835	0.659	0.729	0.801	0.351	0.86	0.181	0.337	0.85	0.864	0.82	0.809	0.818	0.414	0.807	0.594	0.808	0.831	0.783	0.806	0.811	0.802	0.828	0.835	0.794	0.771	0.207	0.735	0.662	0.555	0.342	0.421	0.678	0.834	0.414	0.557	0.552	0.548	0.475	0.042	0.012	0.72	0.831	0.793	0.829	0.553	0.769
M13_LUMBAR_PROLAPSE	Lumbar disc prolapse	Chapter XIII Diseases of the musculoskeletal system and connective tissue	0.662	0.594	0.552	0.596	0.373	0.676	0.117	0.345	0.661	0.675	0.626	0.679	0.626	0.388	0.683	0.51	0.682	0.656	0.64	0.678	0.605	0.656	0.685	0.701	0.685	0.624	0.148	0.684	0.587	0.421	0.336	0.329	0.672	0.662	0.336	0.547	0.564	0.502	0.392	0.119	0.109	0.585	0.679	0.649	0.666	0.55	0.567
M13_MENISCUSDERANGEMENTS	Meniscus derangement	Chapter XIII Diseases of the musculoskeletal system and connective tissue	0.352	0.41	0.279	0.3	0.381	0.318	0.13	0.244	0.343	0.32	0.322	0.408	0.275	0.254	0.408	0.29	0.414	0.357	0.378	0.406	0.301	0.369	0.408	0.395	0.416	0.4	0.162	0.495	0.293	0.22	0.232	0.166	0.596	0.372	0.138	0.403	0.483	0.399	0.296	0.248	0.227	0.376	0.39	0.413	0.379	0.488	0.236
M13_MUSCLE	Disorders of muscles	Chapter XIII Diseases of the musculoskeletal system and connective tissue	0.681	0.642	0.558	0.599	0.434	0.638	0.29	0.274	0.667	0.644	0.615	0.696	0.662	0.425	0.697	0.453	0.707	0.681	0.692	0.688	0.604	0.639	0.681	0.662	0.677	0.677	0.298	0.652	0.547	0.387	0.258	0.317	0.628	0.647	0.399	0.454	0.462	0.496	0.209	-0.01	-0.065	0.383	0.561	0.452	0.584	0.469	0.603
M13_MUSCLEDISNAS	Other specified disorders of muscle	Chapter XIII Diseases of the musculoskeletal system and connective tissue	0.615	0.534	0.514	0.553	0.286	0.603	0.179	0.247	0.61	0.608	0.565	0.629	0.602	0.355	0.625	0.44	0.631	0.618	0.627	0.62	0.558	0.58	0.614	0.608	0.618	0.581	0.192	0.569	0.511	0.347	0.223	0.284	0.537	0.596	0.316	0.399	0.376	0.383	0.186	-0.054	-0.065	0.355	0.516	0.416	0.537	0.377	0.543
M13_MUSCULOSKELEOTH	Other disorders of the musculoskeletal system and connective tissue	Chapter XIII Diseases of the musculoskeletal system and connective tissue	0.577	0.513	0.479	0.569	0.285	0.581	0.195	0.255	0.58	0.577	0.588	0.579	0.563	0.362	0.574	0.458	0.578	0.575	0.557	0.572	0.566	0.59	0.579	0.576	0.578	0.576	0.207	0.534	0.489	0.389	0.282	0.343	0.491	0.581	0.302	0.484	0.462	0.483	0.286	0.038	-0.01	0.445	0.554	0.491	0.563	0.471	0.505
M13_MYALGIA	Myalgia	Chapter XIII Diseases of the musculoskeletal system and connective tissue	0.461	0.402	0.432	0.451	0.282	0.45	0.127	0.217	0.461	0.456	0.455	0.469	0.434	0.262	0.465	0.384	0.469	0.451	0.438	0.466	0.441	0.462	0.459	0.495	0.496	0.446	0.184	0.502	0.438	0.324	0.252	0.315	0.462	0.468	0.226	0.287	0.289	0.324	0.349	0.126	0.138	0.39	0.447	0.416	0.459	0.298	0.399
M13_NECROVASC	Other necrotizing vasculopathies	Chapter XIII Diseases of the musculoskeletal system and connective tissue	0.204	0.107	0.244	0.28	-0.035	0.249	0.006	0.109	0.23	0.253	0.28	0.178	0.251	0.053	0.172	0.207	0.175	0.207	0.181	0.169	0.284	0.223	0.187	0.181	0.156	0.139	0.014	0.065	0.146	0.194	0.051	0.198	-0.031	0.191	0.209	0.016	0.022	0.098	0.123	-0.037	-0.198	0.225	0.226	0.194	0.224	0.032	0.243
M13_NEURALGIA	Neuralgia and neuritis, unspecified	Chapter XIII Diseases of the musculoskeletal system and connective tissue	0.452	0.396	0.422	0.46	0.285	0.46	0.138	0.197	0.467	0.466	0.463	0.47	0.428	0.303	0.469	0.385	0.47	0.452	0.442	0.466	0.453	0.465	0.465	0.486	0.477	0.431	0.167	0.492	0.417	0.326	0.24	0.298	0.451	0.468	0.231	0.29	0.294	0.325	0.331	0.111	0.103	0.409	0.466	0.439	0.463	0.296	0.414
M13_OSTEOCHONDRO	Osteopathies and chondropathies	Chapter XIII Diseases of the musculoskeletal system and connective tissue	0.195	-0.011	0.238	0.35	-0.244	0.32	-0.042	0.028	0.256	0.322	0.339	0.102	0.28	0.009	0.096	0.192	0.09	0.185	0.12	0.091	0.346	0.2	0.128	0.135	0.063	0.082	-0.039	-0.099	0.169	0.233	-0.031	0.195	-0.255	0.197	0.203	0.016	-0.055	0.034	0.1	-0.163	-0.267	0.308	0.265	0.261	0.248	-0.055	0.316
M13_OSTEOMYELITIS	Osteomyelitis	Chapter XIII Diseases of the musculoskeletal system and connective tissue	0.701	0.618	0.585	0.653	0.447	0.633	0.373	0.243	0.675	0.64	0.652	0.686	0.67	0.482	0.681	0.453	0.684	0.679	0.689	0.676	0.635	0.681	0.693	0.687	0.71	0.722	0.337	0.669	0.582	0.415	0.347	0.398	0.62	0.678	0.372	0.459	0.454	0.526	0.234	-0.029	0.067	0.387	0.573	0.463	0.596	0.47	0.631
M13_OSTEONECROSIS	Osteonecrosis	Chapter XIII Diseases of the musculoskeletal system and connective tissue	0.274	0.173	0.246	0.329	-0.01	0.304	0.086	0.128	0.281	0.307	0.332	0.228	0.289	0.116	0.227	0.234	0.222	0.265	0.251	0.224	0.33	0.283	0.252	0.236	0.233	0.246	0.063	0.118	0.221	0.214	0.042	0.208	0.052	0.264	0.193	0.19	0.175	0.224	0.113	-0.043	-0.099	0.218	0.267	0.234	0.26	0.187	0.281
M13_OSTEOPOROSIS	Osteoporosis	Chapter XIII Diseases of the musculoskeletal system and connective tissue	0.058	-0.13	0.127	0.226	-0.329	0.185	-0.086	-0.016	0.118	0.186	0.21	-0.036	0.148	-0.08	-0.042	0.098	-0.048	0.05	-0.015	-0.044	0.224	0.076	-0.007	0.005	-0.064	-0.053	-0.087	-0.224	0.062	0.149	-0.093	0.127	-0.387	0.061	0.135	-0.09	-0.164	-0.074	0.039	-0.161	-0.268	0.203	0.134	0.142	0.114	-0.163	0.191
M13_OTHCONN	Other systemic involvement of connective tissue	Chapter XIII Diseases of the musculoskeletal system and connective tissue	0.55	0.357	0.535	0.586	0.074	0.637	0.007	0.169	0.606	0.639	0.589	0.509	0.595	0.183	0.514	0.449	0.508	0.558	0.514	0.51	0.596	0.517	0.544	0.539	0.482	0.427	0.032	0.377	0.409	0.499	0.195	0.292	0.28	0.562	0.358	0.165	0.154	0.21	0.376	-0.072	-0.128	0.622	0.619	0.608	0.595	0.148	0.621
M13_OTHERBONE	Other disorders of bone	Chapter XIII Diseases of the musculoskeletal system and connective tissue	0.639	0.527	0.565	0.612	0.258	0.701	0.086	0.243	0.666	0.695	0.63	0.632	0.638	0.319	0.629	0.512	0.63	0.642	0.587	0.627	0.627	0.619	0.632	0.652	0.6	0.593	0.107	0.574	0.52	0.483	0.266	0.304	0.534	0.653	0.282	0.41	0.399	0.417	0.439	0.015	-0.046	0.653	0.715	0.68	0.707	0.395	0.605
M13_OTHERJOINT	Other joint disorders	Chapter XIII Diseases of the musculoskeletal system and connective tissue	0.691	0.53	0.61	0.706	0.243	0.764	0.13	0.296	0.73	0.759	0.725	0.668	0.688	0.332	0.667	0.513	0.663	0.696	0.644	0.658	0.721	0.666	0.696	0.664	0.615	0.618	0.136	0.541	0.535	0.55	0.253	0.385	0.502	0.703	0.372	0.523	0.539	0.5	0.432	0.053	-0.033	0.738	0.769	0.78	0.738	0.53	0.681
M13_PATELLAOTH	Other disorders of patella	Chapter XIII Diseases of the musculoskeletal system and connective tissue	0.341	0.329	0.306	0.335	0.293	0.341	0.092	0.208	0.346	0.34	0.351	0.368	0.306	0.201	0.365	0.274	0.374	0.343	0.325	0.363	0.339	0.366	0.367	0.368	0.366	0.362	0.13	0.403	0.283	0.239	0.227	0.242	0.42	0.357	0.156	0.336	0.358	0.354	0.271	0.16	0.113	0.355	0.369	0.375	0.371	0.365	0.264
M13_PLANTARFASC	Plantar fascial fibromatosis	Chapter XIII Diseases of the musculoskeletal system and connective tissue	0.226	0.244	0.176	0.14	0.259	0.188	0.138	0.096	0.216	0.187	0.159	0.259	0.178	0.122	0.252	0.211	0.263	0.227	0.208	0.255	0.144	0.193	0.232	0.249	0.256	0.246	0.164	0.343	0.166	0.123	0.176	0.075	0.361	0.235	0.008	0.161	0.182	0.185	0.12	0.076	0.073	0.188	0.204	0.218	0.209	0.178	0.146
M13_POLYARTHRITIS	Polyarthritis, unspecified	Chapter XIII Diseases of the musculoskeletal system and connective tissue	0.526	0.445	0.506	0.517	0.208	0.577	0.09	0.259	0.548	0.575	0.528	0.515	0.532	0.26	0.515	0.44	0.513	0.526	0.488	0.509	0.521	0.513	0.526	0.546	0.519	0.47	0.107	0.472	0.466	0.405	0.239	0.3	0.408	0.531	0.32	0.29	0.273	0.304	0.293	-0.001	0.017	0.502	0.532	0.514	0.52	0.28	0.522
M13_POLYARTHROPATHIES	Polyarthropathies	Chapter XIII Diseases of the musculoskeletal system and connective tissue	0.848	0.7	0.726	0.785	0.379	0.889	0.161	0.339	0.872	0.887	0.808	0.848	0.828	0.445	0.85	0.606	0.848	0.854	0.819	0.843	0.804	0.804	0.866	0.847	0.809	0.776	0.18	0.757	0.652	0.61	0.359	0.411	0.731	0.851	0.44	0.575	0.585	0.556	0.468	0.048	0.01	0.761	0.874	0.839	0.859	0.583	0.796
M13_POLYMYALGIA	Polymyalgia rheumatica	Chapter XIII Diseases of the musculoskeletal system and connective tissue	0.576	0.426	0.523	0.592	0.132	0.678	-0.014	0.197	0.632	0.676	0.605	0.573	0.603	0.253	0.58	0.455	0.575	0.593	0.568	0.572	0.61	0.557	0.604	0.583	0.537	0.461	0.01	0.453	0.424	0.476	0.233	0.304	0.38	0.585	0.373	0.287	0.289	0.28	0.371	-0.023	-0.103	0.638	0.656	0.642	0.633	0.283	0.608
M13_POSTOPMUSCULOSKE	Postprocedural musculoskeletal disorders, not elsewhere classified	Chapter XIII Diseases of the musculoskeletal system and connective tissue	0.518	0.455	0.413	0.519	0.262	0.506	0.253	0.21	0.515	0.51	0.523	0.498	0.51	0.347	0.493	0.36	0.491	0.511	0.502	0.485	0.509	0.534	0.512	0.486	0.492	0.521	0.229	0.413	0.444	0.365	0.237	0.347	0.372	0.509	0.321	0.439	0.412	0.434	0.182	-0.039	0.011	0.363	0.474	0.412	0.48	0.424	0.475
M13_PSORIARTH	Psoriatic arthropathies	Chapter XIII Diseases of the musculoskeletal system and connective tissue	0.598	0.487	0.526	0.539	0.263	0.657	0.069	0.245	0.628	0.653	0.546	0.594	0.589	0.246	0.595	0.529	0.593	0.598	0.534	0.59	0.546	0.553	0.591	0.646	0.589	0.537	0.113	0.6	0.527	0.478	0.3	0.251	0.54	0.635	0.19	0.321	0.308	0.323	0.492	0.059	0.043	0.689	0.692	0.696	0.672	0.304	0.593
M13_PYOGARTH	Pyogenic arthritis	Chapter XIII Diseases of the musculoskeletal system and connective tissue	0.599	0.548	0.505	0.544	0.437	0.549	0.26	0.323	0.578	0.553	0.553	0.608	0.558	0.358	0.595	0.417	0.606	0.594	0.58	0.594	0.533	0.577	0.6	0.604	0.617	0.634	0.277	0.615	0.49	0.408	0.316	0.355	0.616	0.592	0.302	0.406	0.436	0.492	0.279	0.086	0.096	0.414	0.517	0.466	0.531	0.457	0.51
M13_RADICULOPATHY	Radiculopathy	Chapter XIII Diseases of the musculoskeletal system and connective tissue	0.593	0.536	0.5	0.543	0.274	0.641	0.088	0.275	0.604	0.632	0.575	0.617	0.575	0.368	0.618	0.421	0.62	0.598	0.603	0.611	0.562	0.578	0.624	0.599	0.603	0.548	0.088	0.551	0.472	0.372	0.292	0.287	0.53	0.587	0.347	0.513	0.505	0.439	0.232	0.019	0.009	0.437	0.564	0.5	0.567	0.497	0.512
M13_RHEUMA	Rheumatoid arthritis	Chapter XIII Diseases of the musculoskeletal system and connective tissue	0.763	0.553	0.674	0.741	0.233	0.826	0.137	0.282	0.802	0.829	0.759	0.712	0.783	0.307	0.714	0.573	0.706	0.763	0.681	0.71	0.764	0.716	0.737	0.758	0.687	0.653	0.155	0.605	0.605	0.6	0.276	0.364	0.51	0.779	0.352	0.432	0.406	0.413	0.481	-0.008	-0.06	0.778	0.825	0.817	0.803	0.404	0.805
M13_RHEUMATISM	Rheumatism, unspecified	Chapter XIII Diseases of the musculoskeletal system and connective tissue	0.358	0.23	0.364	0.397	0.054	0.415	-0.018	0.14	0.386	0.422	0.392	0.313	0.377	0.102	0.311	0.33	0.307	0.344	0.28	0.312	0.392	0.359	0.32	0.38	0.332	0.294	0.058	0.298	0.363	0.341	0.187	0.257	0.221	0.38	0.149	0.147	0.105	0.172	0.35	0.04	0.017	0.46	0.423	0.438	0.409	0.096	0.368
M13_ROTATORCUFF	Rotator cuff syndrome	Chapter XIII Diseases of the musculoskeletal system and connective tissue	0.558	0.519	0.458	0.512	0.388	0.551	0.15	0.269	0.557	0.552	0.533	0.576	0.51	0.339	0.58	0.391	0.58	0.558	0.544	0.575	0.52	0.552	0.587	0.566	0.56	0.555	0.181	0.592	0.467	0.384	0.292	0.302	0.644	0.576	0.271	0.508	0.566	0.503	0.361	0.161	0.163	0.561	0.589	0.612	0.574	0.571	0.468
M13_SCIATICA	Sciatica+with lumbago	Chapter XIII Diseases of the musculoskeletal system and connective tissue	0.731	0.561	0.637	0.688	0.298	0.771	0.106	0.289	0.753	0.768	0.705	0.713	0.717	0.353	0.716	0.559	0.713	0.727	0.678	0.713	0.695	0.686	0.73	0.744	0.7	0.641	0.15	0.688	0.578	0.542	0.309	0.34	0.619	0.747	0.353	0.447	0.442	0.415	0.516	0.094	0.004	0.746	0.791	0.788	0.765	0.433	0.706
M13_SCOLIOSIS	Scoliosis	Chapter XIII Diseases of the musculoskeletal system and connective tissue	0.311	0.113	0.33	0.424	-0.136	0.413	-0.028	0.072	0.363	0.415	0.42	0.236	0.377	0.075	0.235	0.255	0.227	0.308	0.251	0.233	0.435	0.307	0.273	0.262	0.195	0.188	-0.029	0.062	0.249	0.312	0.023	0.209	-0.048	0.313	0.235	0.101	0.044	0.07	0.248	-0.073	-0.215	0.434	0.397	0.4	0.378	0.04	0.414
M13_SHOULDER	Shoulder lesions	Chapter XIII Diseases of the musculoskeletal system and connective tissue	0.603	0.528	0.499	0.561	0.387	0.599	0.166	0.272	0.605	0.597	0.579	0.606	0.557	0.368	0.609	0.434	0.607	0.596	0.57	0.602	0.557	0.588	0.614	0.606	0.585	0.589	0.191	0.621	0.497	0.418	0.292	0.318	0.65	0.623	0.273	0.531	0.566	0.507	0.418	0.168	0.155	0.613	0.643	0.663	0.626	0.565	0.53
M13_SHOULDERBURSITIS	Bursitis of shoulder	Chapter XIII Diseases of the musculoskeletal system and connective tissue	0.305	0.296	0.263	0.254	0.252	0.312	0.063	0.141	0.312	0.312	0.264	0.325	0.265	0.184	0.329	0.283	0.328	0.3	0.272	0.326	0.248	0.289	0.303	0.342	0.331	0.314	0.105	0.391	0.275	0.219	0.224	0.107	0.435	0.339	0.076	0.236	0.259	0.248	0.28	0.124	0.166	0.359	0.365	0.37	0.354	0.25	0.256
M13_SHOULDERNAS	Other shoulder lesions	Chapter XIII Diseases of the musculoskeletal system and connective tissue	0.439	0.412	0.397	0.425	0.298	0.411	0.175	0.223	0.427	0.418	0.434	0.457	0.401	0.295	0.454	0.351	0.457	0.432	0.435	0.451	0.419	0.469	0.457	0.459	0.457	0.442	0.194	0.469	0.385	0.266	0.187	0.29	0.452	0.441	0.241	0.391	0.409	0.392	0.303	0.177	0.1	0.33	0.421	0.374	0.425	0.42	0.365
M13_SJOGREN	Sicca syndrome [Sjogren]	Chapter XIII Diseases of the musculoskeletal system and connective tissue	0.153	0	0.199	0.222	-0.12	0.17	0.083	0.039	0.17	0.181	0.207	0.08	0.221	0.007	0.074	0.154	0.071	0.138	0.09	0.075	0.223	0.163	0.087	0.138	0.094	0.076	0.081	0.001	0.148	0.179	0.052	0.164	-0.15	0.139	0.163	-0.113	-0.172	-0.046	0.109	-0.105	-0.16	0.143	0.139	0.108	0.141	-0.151	0.236
M13_SOFTOVERUSE	Soft tissue disorders related to use, overuse and pressure	Chapter XIII Diseases of the musculoskeletal system and connective tissue	0.594	0.488	0.516	0.582	0.303	0.598	0.164	0.326	0.597	0.599	0.6	0.597	0.572	0.32	0.597	0.454	0.596	0.591	0.57	0.593	0.581	0.587	0.606	0.6	0.568	0.556	0.186	0.559	0.463	0.448	0.234	0.358	0.536	0.607	0.338	0.469	0.499	0.454	0.395	0.136	0.063	0.528	0.603	0.578	0.59	0.504	0.54
M13_SOFTTISSUE	Soft tissue disorders	Chapter XIII Diseases of the musculoskeletal system and connective tissue	0.828	0.672	0.692	0.795	0.376	0.844	0.201	0.321	0.844	0.846	0.821	0.81	0.813	0.445	0.813	0.593	0.81	0.828	0.793	0.807	0.811	0.798	0.836	0.809	0.775	0.763	0.223	0.714	0.655	0.563	0.329	0.411	0.685	0.826	0.436	0.586	0.597	0.565	0.459	0.054	0.016	0.731	0.841	0.805	0.831	0.595	0.777
M13_SOFTTISSUENAS	Other specified/unspecified soft tissue disorders	Chapter XIII Diseases of the musculoskeletal system and connective tissue	0.887	0.724	0.755	0.828	0.396	0.873	0.255	0.313	0.897	0.877	0.849	0.873	0.876	0.445	0.87	0.631	0.87	0.889	0.845	0.868	0.846	0.85	0.886	0.873	0.838	0.821	0.267	0.768	0.672	0.616	0.352	0.43	0.71	0.88	0.459	0.522	0.509	0.532	0.451	0.012	-0.001	0.716	0.861	0.788	0.864	0.513	0.838
M13_SOFTTISSUEOTH	Other soft tissue disorders, not elsewhere classified	Chapter XIII Diseases of the musculoskeletal system and connective tissue	0.855	0.653	0.746	0.823	0.335	0.885	0.179	0.292	0.884	0.89	0.84	0.821	0.855	0.402	0.822	0.634	0.819	0.855	0.794	0.82	0.838	0.811	0.845	0.847	0.792	0.757	0.213	0.727	0.678	0.614	0.332	0.425	0.652	0.862	0.426	0.489	0.464	0.487	0.519	0.019	-0.002	0.795	0.887	0.852	0.876	0.462	0.839
M13_SPINSTENOSIS	Spinal stenosis	Chapter XIII Diseases of the musculoskeletal system and connective tissue	0.803	0.684	0.655	0.769	0.387	0.795	0.215	0.342	0.797	0.794	0.787	0.795	0.775	0.475	0.79	0.527	0.794	0.799	0.794	0.788	0.775	0.783	0.824	0.777	0.78	0.765	0.218	0.7	0.619	0.52	0.348	0.424	0.68	0.783	0.48	0.61	0.622	0.599	0.334	0.025	0.044	0.589	0.744	0.678	0.742	0.626	0.708
M13_SPONDYLINFLAMNAS	Other specified/unspecified inflammatory spondylopathies	Chapter XIII Diseases of the musculoskeletal system and connective tissue	0.644	0.505	0.603	0.662	0.265	0.681	0.155	0.281	0.671	0.684	0.679	0.642	0.646	0.317	0.646	0.513	0.643	0.649	0.618	0.641	0.669	0.661	0.661	0.658	0.625	0.569	0.182	0.583	0.548	0.485	0.206	0.418	0.497	0.649	0.38	0.457	0.441	0.409	0.492	0.168	0	0.618	0.682	0.664	0.671	0.44	0.641
M13_SPONDYLOLISTHESIS	Spondylolisthesis/Spondylolysis	Chapter XIII Diseases of the musculoskeletal system and connective tissue	0.64	0.476	0.521	0.65	0.178	0.687	0.09	0.275	0.656	0.683	0.672	0.616	0.646	0.328	0.617	0.43	0.613	0.64	0.612	0.612	0.669	0.628	0.65	0.6	0.561	0.551	0.095	0.454	0.48	0.472	0.229	0.346	0.411	0.627	0.422	0.531	0.543	0.481	0.332	0.027	-0.047	0.574	0.668	0.631	0.65	0.538	0.606
M13_SPONDYLOPATHY	Spondylopathies	Chapter XIII Diseases of the musculoskeletal system and connective tissue	0.827	0.637	0.701	0.809	0.309	0.866	0.178	0.312	0.853	0.866	0.834	0.8	0.819	0.432	0.803	0.563	0.799	0.829	0.802	0.798	0.827	0.793	0.839	0.801	0.763	0.731	0.187	0.67	0.631	0.571	0.312	0.434	0.607	0.823	0.489	0.572	0.569	0.535	0.416	0.006	-0.035	0.701	0.831	0.786	0.814	0.567	0.796
M13_SPONDYLOSIS	Spondylosis	Chapter XIII Diseases of the musculoskeletal system and connective tissue	0.809	0.616	0.683	0.793	0.291	0.855	0.153	0.313	0.836	0.855	0.818	0.784	0.803	0.419	0.789	0.56	0.784	0.811	0.783	0.785	0.813	0.779	0.824	0.794	0.748	0.706	0.163	0.658	0.619	0.565	0.314	0.422	0.588	0.809	0.481	0.566	0.563	0.526	0.426	0.01	-0.033	0.703	0.828	0.786	0.811	0.56	0.778
M13_SPONTRUPTSYNOTEND	Spontaneous rupture of synovium and tendon	Chapter XIII Diseases of the musculoskeletal system and connective tissue	0.227	0.225	0.164	0.201	0.214	0.213	0.129	0.123	0.22	0.216	0.207	0.24	0.2	0.174	0.243	0.15	0.24	0.228	0.227	0.236	0.204	0.233	0.248	0.224	0.234	0.237	0.13	0.249	0.184	0.135	0.182	0.148	0.28	0.224	0.133	0.224	0.233	0.2	0.116	0.097	0.059	0.187	0.22	0.209	0.218	0.25	0.184
M13_SYNOTEND	Disorders of synovium and tendon	Chapter XIII Diseases of the musculoskeletal system and connective tissue	0.545	0.488	0.485	0.554	0.264	0.601	0.073	0.305	0.564	0.595	0.572	0.544	0.528	0.319	0.545	0.443	0.541	0.542	0.506	0.533	0.559	0.559	0.554	0.564	0.54	0.52	0.1	0.512	0.491	0.379	0.257	0.291	0.48	0.557	0.283	0.436	0.472	0.461	0.316	0.097	0.057	0.541	0.582	0.572	0.563	0.467	0.497
M13_TENDOSYNOVITISNAS	Other/unspecified synovitis and tenosynovitis	Chapter XIII Diseases of the musculoskeletal system and connective tissue	0.461	0.407	0.426	0.475	0.28	0.479	0.13	0.237	0.477	0.481	0.486	0.475	0.438	0.243	0.472	0.396	0.473	0.463	0.427	0.466	0.48	0.475	0.471	0.479	0.457	0.443	0.145	0.46	0.413	0.328	0.165	0.221	0.443	0.484	0.215	0.348	0.38	0.381	0.358	0.159	0.06	0.496	0.514	0.52	0.494	0.387	0.44
M13_TIETZE	Chondrocostal junction syndrome [Tietze]	Chapter XIII Diseases of the musculoskeletal system and connective tissue	0.434	0.36	0.366	0.453	0.261	0.408	0.199	0.22	0.435	0.412	0.457	0.43	0.421	0.276	0.424	0.382	0.431	0.429	0.414	0.426	0.44	0.451	0.432	0.445	0.449	0.435	0.215	0.418	0.396	0.28	0.209	0.319	0.359	0.438	0.268	0.289	0.257	0.327	0.228	0.09	0.038	0.325	0.401	0.348	0.415	0.27	0.387
M13_TOEDEFORMOTH	Other deformities of toe(s)	Chapter XIII Diseases of the musculoskeletal system and connective tissue	0.092	-0.034	0.171	0.242	-0.214	0.227	-0.094	0.058	0.151	0.221	0.238	0.012	0.158	-0.047	0.012	0.154	0.005	0.092	0.011	0.004	0.243	0.118	0.055	0.056	0.002	0.021	-0.092	-0.119	0.109	0.191	-0.056	0.126	-0.245	0.109	0.091	0.039	0.004	0.035	0.157	-0.05	-0.197	0.333	0.226	0.279	0.19	-0.006	0.206
M13_TRIGGERFINGER	Trigger finger	Chapter XIII Diseases of the musculoskeletal system and connective tissue	0.452	0.405	0.416	0.446	0.243	0.473	0.081	0.265	0.451	0.47	0.446	0.451	0.431	0.322	0.446	0.394	0.446	0.442	0.428	0.44	0.429	0.442	0.452	0.462	0.462	0.448	0.1	0.435	0.413	0.32	0.22	0.244	0.407	0.441	0.263	0.267	0.308	0.342	0.219	0.061	0.041	0.379	0.436	0.401	0.42	0.305	0.416
M13_TROCHANTERICBURSITIS	Trochanteric bursitis	Chapter XIII Diseases of the musculoskeletal system and connective tissue	0.313	0.171	0.341	0.412	0.031	0.406	0.031	0.175	0.352	0.402	0.41	0.264	0.341	0.12	0.264	0.281	0.256	0.305	0.239	0.262	0.409	0.346	0.293	0.323	0.256	0.247	0.046	0.193	0.279	0.327	0.101	0.296	0.109	0.338	0.204	0.221	0.202	0.208	0.33	0.062	-0.026	0.457	0.408	0.441	0.379	0.2	0.372
M13_VALGUS	Valgus deformity, not elsewhere classified	Chapter XIII Diseases of the musculoskeletal system and connective tissue	0.368	0.286	0.299	0.379	0.094	0.417	0.063	0.19	0.376	0.413	0.388	0.345	0.375	0.173	0.34	0.243	0.343	0.364	0.343	0.338	0.381	0.363	0.373	0.353	0.331	0.33	0.07	0.26	0.257	0.306	0.2	0.249	0.223	0.337	0.255	0.298	0.302	0.274	0.193	0.003	-0.068	0.338	0.372	0.343	0.366	0.302	0.343
M13_VARUS	Varus deformity, not elsewhere classified	Chapter XIII Diseases of the musculoskeletal system and connective tissue	0.473	0.487	0.37	0.35	0.437	0.437	0.176	0.214	0.457	0.438	0.374	0.511	0.416	0.308	0.515	0.33	0.52	0.471	0.469	0.507	0.355	0.431	0.5	0.504	0.505	0.495	0.191	0.579	0.361	0.293	0.306	0.183	0.651	0.471	0.215	0.398	0.408	0.391	0.239	0.118	0.133	0.382	0.449	0.433	0.456	0.416	0.376
M13_VERTEBCOLLAPSE	Collapsed vertebra, not elsewhere classified	Chapter XIII Diseases of the musculoskeletal system and connective tissue	0.553	0.399	0.491	0.627	0.152	0.608	0.125	0.193	0.603	0.609	0.624	0.521	0.575	0.244	0.517	0.389	0.516	0.564	0.523	0.514	0.626	0.547	0.541	0.495	0.463	0.501	0.153	0.365	0.44	0.459	0.182	0.314	0.314	0.579	0.35	0.347	0.328	0.376	0.307	-0.047	-0.149	0.544	0.595	0.566	0.579	0.332	0.572
M13_WRISTFOOTDROP	Wrist or foot drop (acquired)	Chapter XIII Diseases of the musculoskeletal system and connective tissue	0.503	0.425	0.437	0.49	0.306	0.495	0.157	0.227	0.507	0.498	0.499	0.522	0.483	0.312	0.519	0.37	0.519	0.502	0.502	0.518	0.491	0.502	0.519	0.516	0.509	0.474	0.171	0.492	0.415	0.331	0.221	0.326	0.469	0.507	0.299	0.333	0.349	0.352	0.311	0.091	0.085	0.4	0.481	0.448	0.482	0.354	0.464
MACULA_NAS	Degenerative macular diseases	Chapter VII Diseases of the eye, adnexa, ear and mastoid process	0.54	0.391	0.506	0.592	0.102	0.598	0.073	0.196	0.573	0.597	0.584	0.518	0.584	0.291	0.517	0.375	0.517	0.544	0.539	0.503	0.598	0.516	0.547	0.49	0.459	0.425	0.066	0.339	0.353	0.467	0.173	0.302	0.266	0.506	0.462	0.225	0.214	0.228	0.214	-0.057	-0.19	0.475	0.538	0.482	0.516	0.221	0.605
MEMLOSS	Memory loss	Chapter VI Diseases of the nervous system	0.556	0.504	0.436	0.515	0.298	0.538	0.161	0.219	0.545	0.532	0.535	0.572	0.523	0.388	0.574	0.345	0.574	0.553	0.581	0.568	0.521	0.55	0.588	0.536	0.555	0.527	0.157	0.522	0.436	0.319	0.213	0.304	0.51	0.543	0.357	0.512	0.52	0.463	0.238	0.048	0.065	0.36	0.505	0.436	0.515	0.522	0.468
MIGRAINE_UNSPE	Migraine, unspecified, drug-induced	Chapter VI Diseases of the nervous system	-0.098	-0.249	0.026	0.036	-0.342	0.011	-0.179	-0.054	-0.045	0.012	0.02	-0.185	-0.036	-0.174	-0.192	0.043	-0.204	-0.116	-0.213	-0.183	0.024	-0.076	-0.179	-0.079	-0.165	-0.18	-0.142	-0.233	-0.009	0.011	-0.088	0.024	-0.369	-0.066	-0.082	-0.217	-0.318	-0.234	0.12	-0.067	-0.059	0.131	0.015	0.062	-0.007	-0.333	0.027
N14_ABNORMALBLEED	Other abnormal uterine and vaginal bleeding	Chapter XIV Diseases of the genitourinary system	0.127	0.096	0.106	0.091	0.19	0.043	0.256	-0.071	0.124	0.046	0.089	0.093	0.103	0.088	0.093	0.114	0.087	0.114	0.07	0.094	0.071	0.114	0.067	0.112	0.131	0.194	0.229	0.186	0.167	0.044	0.062	0.076	0.165	0.181	-0.111	0.07	0.016	0.079	0.121	-0.029	0.142	0.081	0.096	0.108	0.112	0.018	0.136
N14_ACUTERENFAIL	Acute renal failure	Chapter XIV Diseases of the genitourinary system	0.909	0.802	0.706	0.78	0.467	0.823	0.28	0.276	0.89	0.836	0.798	0.93	0.867	0.504	0.929	0.571	0.928	0.918	0.961	0.934	0.794	0.856	0.954	0.885	0.921	0.854	0.292	0.837	0.679	0.529	0.36	0.409	0.799	0.877	0.462	0.545	0.549	0.546	0.351	-0.017	0.05	0.562	0.786	0.674	0.809	0.554	0.796
N14_BENIGNMAMDYSP	Benign mammary dysplasia	Chapter XIV Diseases of the genitourinary system	0.2	0.177	0.194	0.158	0.253	0.19	0.159	0.069	0.203	0.188	0.166	0.188	0.174	0.147	0.189	0.166	0.192	0.191	0.156	0.186	0.157	0.201	0.185	0.237	0.21	0.238	0.155	0.286	0.156	0.123	0.174	0.083	0.264	0.224	-0.003	0.155	0.14	0.144	0.163	0.065	0.084	0.199	0.211	0.204	0.215	0.148	0.185
N14_BREAST	Disorders of breast	Chapter XIV Diseases of the genitourinary system	0.446	0.418	0.397	0.38	0.321	0.459	0.115	0.155	0.456	0.457	0.397	0.448	0.413	0.198	0.45	0.302	0.453	0.441	0.408	0.446	0.38	0.43	0.441	0.481	0.454	0.457	0.148	0.521	0.345	0.314	0.264	0.231	0.526	0.459	0.086	0.303	0.312	0.308	0.319	0.075	0.119	0.45	0.463	0.462	0.464	0.306	0.389
N14_BREASTDISOTH	Other disorders of breast	Chapter XIV Diseases of the genitourinary system	0.193	0.191	0.179	0.155	0.197	0.182	0.06	0.041	0.187	0.178	0.168	0.197	0.162	0.089	0.195	0.151	0.2	0.188	0.161	0.194	0.156	0.202	0.198	0.205	0.192	0.22	0.112	0.273	0.157	0.118	0.121	0.125	0.287	0.207	0.021	0.179	0.185	0.168	0.227	0.117	0.062	0.25	0.227	0.247	0.229	0.187	0.135
N14_CALCUKIDUR	Calculus of kidney and ureter	Chapter XIV Diseases of the genitourinary system	0.511	0.534	0.392	0.358	0.495	0.421	0.191	0.207	0.481	0.424	0.376	0.569	0.439	0.362	0.571	0.343	0.578	0.504	0.522	0.566	0.349	0.442	0.53	0.543	0.555	0.532	0.241	0.684	0.403	0.26	0.315	0.165	0.785	0.517	0.197	0.36	0.363	0.332	0.25	0.084	0.195	0.326	0.436	0.392	0.453	0.358	0.383
N14_CALCULOWER	Calculus of lower urinary tract	Chapter XIV Diseases of the genitourinary system	0.447	0.491	0.31	0.283	0.525	0.323	0.236	0.117	0.409	0.326	0.296	0.515	0.377	0.355	0.521	0.268	0.526	0.447	0.493	0.514	0.276	0.384	0.478	0.464	0.498	0.478	0.274	0.615	0.328	0.211	0.284	0.166	0.705	0.444	0.184	0.28	0.293	0.271	0.171	0.055	0.213	0.18	0.328	0.259	0.355	0.305	0.329
N14_CHRONEPHROPATH	Chronic nephritic syndrome	Chapter XIV Diseases of the genitourinary system	0.505	0.556	0.405	0.4	0.342	0.41	0.158	0.194	0.47	0.424	0.41	0.569	0.454	0.319	0.566	0.357	0.571	0.513	0.606	0.566	0.393	0.505	0.574	0.52	0.613	0.499	0.151	0.574	0.404	0.277	0.262	0.243	0.577	0.481	0.239	0.285	0.305	0.3	0.143	0.008	0.143	0.18	0.368	0.264	0.399	0.312	0.371
N14_CHRONKIDNEYDIS	Chronic kidney disease	Chapter XIV Diseases of the genitourinary system	0.71	0.686	0.56	0.571	0.383	0.609	0.205	0.207	0.681	0.626	0.584	0.754	0.662	0.393	0.752	0.45	0.753	0.719	0.807	0.755	0.58	0.662	0.768	0.693	0.779	0.662	0.2	0.699	0.531	0.426	0.302	0.322	0.691	0.672	0.358	0.354	0.374	0.365	0.213	-0.036	0.105	0.362	0.558	0.457	0.582	0.375	0.586
N14_CYSTITIS	Cystitis	Chapter XIV Diseases of the genitourinary system	0.682	0.573	0.582	0.635	0.333	0.632	0.294	0.204	0.677	0.635	0.631	0.653	0.677	0.379	0.643	0.438	0.648	0.674	0.664	0.638	0.642	0.613	0.666	0.629	0.622	0.631	0.291	0.567	0.493	0.478	0.264	0.337	0.53	0.67	0.409	0.387	0.372	0.361	0.239	-0.093	-0.071	0.463	0.583	0.529	0.583	0.378	0.68
N14_CYSTKID	Cyst of kidney	Chapter XIV Diseases of the genitourinary system	0.735	0.715	0.594	0.605	0.508	0.65	0.298	0.243	0.708	0.658	0.614	0.782	0.683	0.484	0.784	0.473	0.789	0.74	0.789	0.779	0.606	0.697	0.777	0.74	0.795	0.745	0.29	0.782	0.57	0.441	0.364	0.352	0.806	0.711	0.368	0.437	0.45	0.451	0.259	0.006	0.118	0.406	0.595	0.499	0.62	0.46	0.624
N14_DIALYSIS	Dialysis	Chapter XIV Diseases of the genitourinary system	0.574	0.591	0.445	0.42	0.344	0.481	0.227	0.194	0.53	0.491	0.436	0.598	0.522	0.304	0.593	0.335	0.592	0.571	0.62	0.594	0.433	0.518	0.593	0.566	0.629	0.567	0.224	0.594	0.45	0.331	0.254	0.209	0.601	0.547	0.216	0.305	0.304	0.283	0.147	-0.04	0.083	0.281	0.436	0.361	0.456	0.309	0.472
N14_ENDOMETRIOSIS	Endometriosis	Chapter XIV Diseases of the genitourinary system	0.047	0.035	0.051	0.003	0.18	0.001	0.144	-0.051	0.042	0.006	0.002	0.022	0.032	0.013	0.026	0.047	0.02	0.038	-0.026	0.027	-0.009	0.038	-0.003	0.075	0.07	0.103	0.163	0.163	0.093	0.077	0.038	0.062	0.157	0.101	-0.161	0.024	-0.002	0.015	0.227	0.087	0.165	0.144	0.082	0.142	0.083	0	0.086
N14_ENDOMETRIOSIS_UTERUS	Adenomyosis (Endometriosis of uterus)	Chapter XIV Diseases of the genitourinary system	0.164	0.123	0.173	0.116	0.198	0.128	0.119	0.057	0.166	0.133	0.125	0.153	0.131	0.043	0.149	0.167	0.153	0.155	0.089	0.154	0.104	0.134	0.128	0.202	0.183	0.21	0.155	0.271	0.202	0.159	0.151	0.108	0.303	0.203	-0.108	0.098	0.069	0.117	0.293	0.141	0.177	0.26	0.193	0.252	0.189	0.078	0.155
N14_FEMALEGENINF	Inflammatory diseases of female pelvic organs	Chapter XIV Diseases of the genitourinary system	0.423	0.338	0.402	0.374	0.281	0.385	0.214	0.104	0.417	0.397	0.369	0.392	0.398	0.197	0.397	0.328	0.393	0.402	0.357	0.391	0.348	0.384	0.369	0.447	0.42	0.421	0.235	0.465	0.371	0.353	0.196	0.237	0.446	0.444	0.045	0.185	0.169	0.205	0.378	0.079	0.139	0.397	0.406	0.413	0.414	0.171	0.419
N14_FEMALE_GENITAL_DYSPLASIA_ALL	All dysplastic lesions of the cervix uteri, vagina or vulva	Chapter XIV Diseases of the genitourinary system	0.001	-0.007	-0.022	-0.025	0.046	-0.044	0.149	-0.161	0.006	-0.04	-0.013	-0.01	-0.016	-0.009	-0.01	-0.043	-0.007	0.003	-0.025	0	-0.018	-0.009	-0.021	-0.012	0.007	0.034	0.128	0.059	0.029	-0.05	0.031	0.031	0.061	0.04	-0.122	0.071	0.015	0.031	0.073	-0.003	0.112	0.034	0.013	0.056	0.031	0.021	-0.007
N14_FEMALEGENNONINF	Noninflammatory disorders of female genital tract	Chapter XIV Diseases of the genitourinary system	0.414	0.351	0.386	0.314	0.376	0.373	0.187	0.124	0.408	0.381	0.329	0.396	0.365	0.17	0.394	0.324	0.395	0.393	0.325	0.396	0.3	0.356	0.369	0.461	0.434	0.442	0.22	0.552	0.366	0.325	0.307	0.215	0.593	0.443	-0.015	0.249	0.221	0.233	0.375	0.113	0.24	0.467	0.421	0.472	0.421	0.214	0.37
N14_FEMGENPAIN	Pain and other conditions associated with female genital organs and menstrual cycle	Chapter XIV Diseases of the genitourinary system	0.048	0.021	0.051	0.031	0.079	0.02	0.095	-0.02	0.033	0.019	0.019	0.013	0.029	0.021	0.012	0.053	0.006	0.032	-0.019	0.022	0.01	0.058	-0.004	0.079	0.085	0.106	0.085	0.114	0.13	0.046	0.069	0.092	0.094	0.072	-0.148	0.067	0.025	0.083	0.116	0.043	0.162	0.059	0.044	0.074	0.058	0.024	0.053
N14_FEMGENPROL	Female genital prolapse	Chapter XIV Diseases of the genitourinary system	0.536	0.455	0.478	0.436	0.303	0.574	0.033	0.243	0.562	0.575	0.462	0.567	0.488	0.205	0.565	0.424	0.57	0.538	0.504	0.567	0.45	0.476	0.554	0.603	0.551	0.49	0.106	0.626	0.411	0.376	0.391	0.242	0.68	0.546	0.166	0.297	0.298	0.272	0.345	0.067	0.162	0.574	0.565	0.585	0.565	0.29	0.46
N14_GENITOUROTH	Other disorders of the genitourinary system	Chapter XIV Diseases of the genitourinary system	0.419	0.323	0.393	0.467	0.104	0.478	0.019	0.256	0.444	0.485	0.47	0.414	0.426	0.195	0.411	0.361	0.412	0.421	0.392	0.409	0.461	0.446	0.427	0.443	0.422	0.376	0.065	0.369	0.359	0.328	0.209	0.283	0.308	0.424	0.249	0.258	0.25	0.298	0.278	0.062	0.004	0.431	0.438	0.433	0.431	0.257	0.39
N14_GLOMEINOTH	Glomerular disorders in diseases classified elsewhere	Chapter XIV Diseases of the genitourinary system	0.603	0.576	0.503	0.533	0.413	0.534	0.259	0.2	0.586	0.54	0.525	0.624	0.573	0.469	0.625	0.416	0.626	0.598	0.627	0.617	0.512	0.59	0.614	0.599	0.635	0.596	0.261	0.631	0.515	0.347	0.257	0.342	0.57	0.576	0.322	0.325	0.315	0.356	0.214	0.017	0.047	0.295	0.476	0.364	0.503	0.322	0.562
N14_GLOMERULAR	Glomerular diseases	Chapter XIV Diseases of the genitourinary system	0.737	0.71	0.61	0.6	0.432	0.629	0.261	0.196	0.702	0.647	0.613	0.757	0.693	0.41	0.754	0.492	0.755	0.735	0.789	0.754	0.599	0.685	0.766	0.724	0.789	0.704	0.268	0.74	0.576	0.456	0.278	0.331	0.703	0.704	0.336	0.352	0.349	0.361	0.268	-0.016	0.076	0.411	0.595	0.499	0.618	0.353	0.643
N14_HYDROCELE	Hydrocele	Chapter XIV Diseases of the genitourinary system	0.425	0.385	0.369	0.405	0.199	0.409	0.216	0.157	0.425	0.403	0.397	0.431	0.422	0.301	0.425	0.291	0.427	0.43	0.428	0.42	0.403	0.4	0.422	0.384	0.405	0.41	0.182	0.367	0.319	0.282	0.122	0.264	0.317	0.403	0.342	0.27	0.261	0.308	0.044	-0.042	-0.143	0.233	0.346	0.282	0.352	0.279	0.414
N14_HYDRONEPHR	Hydronephrosis	Chapter XIV Diseases of the genitourinary system	0.669	0.69	0.526	0.534	0.464	0.578	0.216	0.224	0.64	0.583	0.541	0.739	0.608	0.41	0.732	0.428	0.741	0.683	0.743	0.733	0.542	0.63	0.718	0.682	0.741	0.668	0.231	0.741	0.505	0.383	0.33	0.268	0.774	0.653	0.311	0.38	0.419	0.398	0.26	0.029	0.124	0.378	0.541	0.459	0.566	0.424	0.545
N14_KIDUROTH	Other disorders of kidney and ureter	Chapter XIV Diseases of the genitourinary system	0.791	0.74	0.636	0.651	0.495	0.698	0.302	0.25	0.763	0.708	0.663	0.826	0.742	0.477	0.828	0.511	0.833	0.795	0.84	0.826	0.654	0.743	0.827	0.792	0.844	0.78	0.303	0.814	0.61	0.48	0.366	0.376	0.808	0.764	0.385	0.441	0.447	0.447	0.287	-0.004	0.102	0.45	0.648	0.545	0.672	0.454	0.685
N14_LUMPNASBREAST	Unspecified lump in breast	Chapter XIV Diseases of the genitourinary system	0.35	0.335	0.33	0.316	0.228	0.373	0.07	0.09	0.361	0.37	0.318	0.356	0.327	0.202	0.355	0.222	0.358	0.348	0.34	0.352	0.31	0.336	0.351	0.372	0.361	0.362	0.08	0.388	0.283	0.267	0.296	0.227	0.392	0.359	0.123	0.223	0.246	0.265	0.196	-0.011	0.136	0.322	0.343	0.334	0.339	0.239	0.311
N14_MALEGEN	Diseases of male genital organs	Chapter XIV Diseases of the genitourinary system	0.634	0.51	0.537	0.581	0.338	0.567	0.355	0.135	0.632	0.577	0.564	0.617	0.639	0.415	0.612	0.375	0.606	0.636	0.679	0.608	0.575	0.564	0.653	0.566	0.586	0.573	0.31	0.51	0.425	0.467	0.212	0.408	0.452	0.58	0.538	0.198	0.147	0.227	0.136	-0.102	-0.11	0.337	0.465	0.397	0.483	0.185	0.696
N14_MENORRHAGIA	Menorrhagia	Chapter XIV Diseases of the genitourinary system	-0.054	-0.063	-0.05	-0.09	0.113	-0.135	0.222	-0.148	-0.068	-0.126	-0.102	-0.1	-0.08	-0.047	-0.102	-0.021	-0.108	-0.07	-0.155	-0.093	-0.114	-0.076	-0.143	-0.059	-0.05	0.041	0.205	0.024	0.054	-0.024	-0.02	-0.011	0.02	0.008	-0.309	-0.001	-0.055	0.028	0.117	0.024	0.166	0.024	-0.031	0.032	-0.024	-0.05	-0.027
N14_MENSIRREG	Irregular menses	Chapter XIV Diseases of the genitourinary system	-0.172	-0.201	-0.152	-0.162	0.005	-0.245	0.164	-0.211	-0.182	-0.24	-0.173	-0.231	-0.181	-0.089	-0.227	-0.141	-0.235	-0.187	-0.259	-0.215	-0.184	-0.173	-0.248	-0.187	-0.18	-0.093	0.146	-0.125	-0.058	-0.129	-0.111	-0.067	-0.146	-0.112	-0.299	-0.075	-0.14	-0.08	0.055	0.013	0.13	-0.083	-0.131	-0.077	-0.131	-0.133	-0.11
N14_MESNRUIRREG	Excessive, frequent and irregular menstruation	Chapter XIV Diseases of the genitourinary system	-0.066	-0.083	-0.063	-0.091	0.111	-0.148	0.25	-0.152	-0.083	-0.14	-0.104	-0.122	-0.086	-0.038	-0.12	-0.042	-0.128	-0.085	-0.168	-0.113	-0.115	-0.074	-0.154	-0.073	-0.061	0.038	0.22	0.004	0.046	-0.042	-0.035	-0.011	-0.008	-0.005	-0.303	-0.002	-0.063	0.017	0.112	0.03	0.157	0.004	-0.045	0.01	-0.041	-0.056	-0.024
N14_NEUROMUSCDYSBLADD	Neuromuscular dysfunction of bladder	Chapter XIV Diseases of the genitourinary system	0.472	0.362	0.388	0.412	0.264	0.386	0.237	0.112	0.45	0.393	0.411	0.431	0.465	0.265	0.431	0.353	0.431	0.452	0.437	0.433	0.402	0.435	0.436	0.461	0.457	0.435	0.262	0.424	0.391	0.272	0.193	0.265	0.347	0.461	0.261	0.187	0.125	0.178	0.174	-0.074	0.058	0.242	0.356	0.292	0.376	0.136	0.471
N14_OBSTRUREFLUROPATH	Other obstructive and reflux uropathy	Chapter XIV Diseases of the genitourinary system	0.698	0.7	0.555	0.553	0.471	0.599	0.234	0.235	0.664	0.607	0.56	0.758	0.633	0.426	0.751	0.455	0.758	0.706	0.763	0.754	0.559	0.65	0.741	0.71	0.766	0.695	0.241	0.764	0.521	0.405	0.345	0.289	0.803	0.676	0.329	0.403	0.426	0.404	0.272	0.03	0.136	0.41	0.569	0.489	0.59	0.427	0.571
N14_ORHCEPINDIDYMITIS	Orchitis and epididymitis	Chapter XIV Diseases of the genitourinary system	0.476	0.435	0.393	0.446	0.331	0.453	0.219	0.168	0.483	0.445	0.447	0.487	0.465	0.335	0.485	0.391	0.494	0.475	0.456	0.484	0.438	0.442	0.469	0.455	0.469	0.486	0.229	0.483	0.408	0.283	0.209	0.205	0.465	0.495	0.3	0.309	0.265	0.393	0.122	-0.065	-0.098	0.283	0.424	0.347	0.432	0.267	0.427
N14_OTHBLADD	Other disorders of bladder	Chapter XIV Diseases of the genitourinary system	0.632	0.629	0.478	0.467	0.538	0.489	0.323	0.213	0.585	0.501	0.48	0.678	0.56	0.421	0.679	0.371	0.687	0.629	0.705	0.676	0.463	0.555	0.675	0.631	0.684	0.645	0.335	0.735	0.466	0.369	0.328	0.26	0.792	0.607	0.323	0.36	0.392	0.37	0.2	0.04	0.139	0.288	0.462	0.38	0.485	0.408	0.512
N14_OTHDISMALEGEN	Other disorders of male genital organs	Chapter XIV Diseases of the genitourinary system	0.312	0.21	0.295	0.317	0.118	0.269	0.252	0.103	0.314	0.276	0.3	0.288	0.315	0.144	0.279	0.201	0.282	0.312	0.324	0.277	0.303	0.264	0.304	0.266	0.273	0.283	0.233	0.244	0.236	0.296	0.062	0.22	0.211	0.302	0.221	0.102	0.084	0.126	0.116	-0.052	-0.109	0.201	0.228	0.221	0.229	0.107	0.354
N14_OTHETNASKIDUR	Other specified disorders of kidney and ureter	Chapter XIV Diseases of the genitourinary system	0.756	0.674	0.637	0.643	0.411	0.681	0.278	0.237	0.733	0.687	0.649	0.775	0.717	0.425	0.774	0.528	0.776	0.752	0.782	0.772	0.645	0.713	0.774	0.758	0.792	0.739	0.281	0.757	0.577	0.469	0.315	0.362	0.727	0.736	0.352	0.4	0.404	0.395	0.327	0	0.078	0.471	0.642	0.552	0.659	0.409	0.677
N14_OTHFEMPELINF	Other female pelvic inflammatory diseases	Chapter XIV Diseases of the genitourinary system	0.342	0.276	0.335	0.295	0.272	0.299	0.171	0.119	0.333	0.313	0.287	0.307	0.326	0.134	0.313	0.252	0.31	0.324	0.277	0.309	0.274	0.314	0.302	0.365	0.344	0.34	0.187	0.387	0.316	0.295	0.174	0.211	0.39	0.358	0.045	0.183	0.162	0.167	0.371	0.115	0.148	0.352	0.332	0.357	0.333	0.158	0.351
N14_OTHNONINFCERVIX	Other noninflammatory disorders of cervix uteri	Chapter XIV Diseases of the genitourinary system	-0.008	-0.043	0.017	-0.012	0.139	-0.054	0.114	0.054	-0.027	-0.046	-0.018	-0.033	-0.023	-0.046	-0.024	0.016	-0.025	-0.019	-0.073	-0.017	-0.025	0.019	-0.034	0.03	0.016	0.023	0.139	0.087	0.04	0.034	-0.036	0.085	0.07	0.011	-0.097	0.009	0.027	0.044	0.255	0.323	0.126	0.09	0.034	0.073	0.033	0.034	0.014
N14_OTHNONINFUTER	Other noninflammatory disorders of uterus, except cervix	Chapter XIV Diseases of the genitourinary system	0.334	0.287	0.304	0.291	0.344	0.27	0.256	0.052	0.324	0.288	0.301	0.317	0.294	0.131	0.321	0.243	0.324	0.322	0.267	0.322	0.272	0.319	0.3	0.363	0.36	0.38	0.282	0.453	0.311	0.236	0.199	0.23	0.445	0.364	-0.004	0.258	0.234	0.271	0.347	0.183	0.199	0.379	0.353	0.388	0.36	0.238	0.298
N14_OTHNONINFVAG	Other noninflammatory disorders of vagina	Chapter XIV Diseases of the genitourinary system	0.283	0.216	0.27	0.3	0.169	0.265	0.143	0.158	0.285	0.275	0.296	0.27	0.278	0.155	0.274	0.238	0.273	0.278	0.264	0.272	0.283	0.294	0.271	0.304	0.307	0.287	0.158	0.286	0.309	0.19	0.126	0.252	0.258	0.294	0.115	0.177	0.159	0.199	0.175	0.072	0.073	0.217	0.241	0.224	0.251	0.16	0.276
N14_OTHNONINFVULV	Other noninflammatory disorders of vulva and perineum	Chapter XIV Diseases of the genitourinary system	0.352	0.267	0.368	0.317	0.246	0.358	0.058	0.147	0.369	0.359	0.318	0.354	0.318	0.121	0.354	0.305	0.361	0.353	0.316	0.361	0.306	0.333	0.355	0.399	0.383	0.351	0.11	0.447	0.324	0.287	0.257	0.242	0.443	0.378	0.085	0.168	0.171	0.197	0.326	0.128	0.175	0.388	0.364	0.395	0.36	0.173	0.317
N14_OTHPENIS	Other disorders of penis	Chapter XIV Diseases of the genitourinary system	0.654	0.549	0.572	0.622	0.326	0.619	0.269	0.223	0.645	0.615	0.614	0.631	0.643	0.418	0.624	0.472	0.627	0.64	0.622	0.618	0.61	0.585	0.625	0.603	0.589	0.624	0.278	0.578	0.514	0.485	0.213	0.362	0.54	0.638	0.413	0.36	0.358	0.414	0.277	-0.04	-0.119	0.477	0.58	0.531	0.574	0.379	0.655
N14_OVARYCYST	Ovarian cyst	Chapter XIV Diseases of the genitourinary system	0.148	0.108	0.155	0.124	0.191	0.123	0.128	0.087	0.138	0.124	0.119	0.112	0.111	0.049	0.115	0.143	0.111	0.132	0.076	0.114	0.097	0.131	0.11	0.179	0.164	0.204	0.149	0.234	0.168	0.154	0.074	0.138	0.256	0.184	-0.107	0.117	0.12	0.109	0.341	0.14	0.154	0.215	0.153	0.21	0.16	0.122	0.149
N14_PHIMOSIS	Redundant prepuce, phimosis and paraphimosis	Chapter XIV Diseases of the genitourinary system	0.647	0.585	0.575	0.626	0.436	0.615	0.28	0.207	0.65	0.614	0.623	0.645	0.633	0.466	0.642	0.492	0.644	0.64	0.617	0.636	0.609	0.607	0.631	0.617	0.617	0.642	0.3	0.608	0.526	0.44	0.255	0.34	0.591	0.646	0.426	0.374	0.339	0.448	0.266	-0.012	-0.065	0.474	0.588	0.538	0.581	0.361	0.641
N14_POLYPFEMGEN	Polyp of the female genital tract	Chapter XIV Diseases of the genitourinary system	0.314	0.278	0.322	0.21	0.337	0.262	0.168	0.109	0.295	0.269	0.218	0.29	0.264	0.108	0.289	0.252	0.293	0.291	0.222	0.29	0.193	0.258	0.261	0.362	0.333	0.361	0.18	0.459	0.272	0.289	0.236	0.154	0.48	0.336	-0.073	0.175	0.165	0.203	0.345	0.132	0.196	0.365	0.309	0.364	0.311	0.164	0.278
N14_POSTMENATRVAG	Postmenopausal atrophic vaginitis	Chapter XIV Diseases of the genitourinary system	0.356	0.283	0.354	0.356	0.198	0.35	0.096	0.158	0.363	0.359	0.359	0.351	0.349	0.146	0.349	0.255	0.357	0.354	0.341	0.351	0.346	0.346	0.359	0.364	0.351	0.327	0.143	0.349	0.302	0.283	0.165	0.239	0.354	0.348	0.202	0.196	0.195	0.205	0.248	0.127	0.053	0.315	0.337	0.324	0.338	0.196	0.335
N14_POSTMENBLEED	Postmenopausal bleeding	Chapter XIV Diseases of the genitourinary system	0.348	0.335	0.328	0.28	0.389	0.315	0.23	0.115	0.338	0.326	0.296	0.346	0.305	0.186	0.347	0.263	0.349	0.339	0.28	0.341	0.275	0.332	0.323	0.391	0.37	0.404	0.243	0.479	0.297	0.274	0.187	0.213	0.501	0.364	-0.011	0.298	0.308	0.301	0.385	0.204	0.148	0.433	0.37	0.434	0.371	0.308	0.324
N14_PROSTAOTH	Other disorders of prostate	Chapter XIV Diseases of the genitourinary system	0.311	0.24	0.267	0.287	0.156	0.26	0.274	0.046	0.306	0.266	0.275	0.302	0.313	0.2	0.297	0.163	0.29	0.311	0.339	0.293	0.285	0.272	0.321	0.257	0.287	0.276	0.233	0.249	0.193	0.299	0.071	0.271	0.222	0.28	0.292	0.121	0.11	0.124	0.09	0.039	-0.034	0.201	0.237	0.236	0.231	0.126	0.367
N14_PROSTATITIS	Inflammatory diseases of prostate (prostatitis)	Chapter XIV Diseases of the genitourinary system	0.233	0.147	0.249	0.23	0.124	0.173	0.188	0.034	0.227	0.184	0.215	0.229	0.226	0.111	0.225	0.123	0.222	0.233	0.259	0.233	0.235	0.219	0.254	0.219	0.227	0.192	0.166	0.258	0.135	0.279	0.032	0.213	0.198	0.227	0.194	0.003	0.004	0.033	0.264	0.094	-0.011	0.193	0.213	0.215	0.202	0.02	0.282
N14_PROSTHYPERPLA	Hyperplasia of prostate	Chapter XIV Diseases of the genitourinary system	0.574	0.456	0.481	0.526	0.307	0.505	0.339	0.12	0.57	0.52	0.507	0.56	0.582	0.371	0.556	0.323	0.55	0.578	0.627	0.552	0.523	0.516	0.597	0.513	0.533	0.511	0.287	0.452	0.377	0.43	0.193	0.387	0.398	0.515	0.516	0.15	0.1	0.166	0.098	-0.11	-0.106	0.281	0.408	0.337	0.428	0.138	0.642
N14_RECURANDPERHEAMATUR	Recurrent and persistent haematuria	Chapter XIV Diseases of the genitourinary system	0.499	0.469	0.393	0.401	0.382	0.401	0.335	0.102	0.468	0.411	0.411	0.497	0.465	0.351	0.498	0.315	0.495	0.489	0.528	0.491	0.397	0.462	0.499	0.471	0.523	0.503	0.311	0.505	0.404	0.283	0.222	0.256	0.499	0.481	0.247	0.26	0.226	0.232	0.119	-0.037	0.122	0.22	0.355	0.288	0.375	0.238	0.447
N14_RENALCOLNAS	Unspecified renal colic	Chapter XIV Diseases of the genitourinary system	0.369	0.396	0.274	0.249	0.411	0.284	0.206	0.153	0.34	0.283	0.26	0.418	0.298	0.28	0.421	0.253	0.426	0.361	0.379	0.419	0.244	0.333	0.388	0.397	0.416	0.394	0.234	0.53	0.295	0.174	0.265	0.159	0.607	0.381	0.144	0.27	0.26	0.236	0.192	0.095	0.202	0.199	0.298	0.259	0.314	0.269	0.27
N14_RENALTUB	Renal tubulo-interstitial diseases	Chapter XIV Diseases of the genitourinary system	0.844	0.765	0.661	0.708	0.429	0.75	0.247	0.248	0.822	0.767	0.723	0.872	0.801	0.46	0.869	0.534	0.869	0.853	0.917	0.874	0.721	0.791	0.897	0.822	0.881	0.782	0.25	0.791	0.628	0.506	0.342	0.387	0.758	0.807	0.434	0.457	0.465	0.46	0.3	-0.034	0.075	0.495	0.708	0.599	0.731	0.467	0.728
N14_RENFAIL	Renal failure	Chapter XIV Diseases of the genitourinary system	0.837	0.761	0.655	0.702	0.425	0.742	0.246	0.246	0.813	0.759	0.717	0.865	0.793	0.458	0.862	0.526	0.862	0.845	0.914	0.867	0.714	0.785	0.89	0.813	0.875	0.775	0.248	0.783	0.622	0.5	0.337	0.384	0.753	0.799	0.431	0.456	0.466	0.458	0.293	-0.034	0.074	0.483	0.698	0.588	0.72	0.468	0.718
N14_RENFAILNAS	Unspecified kidney failure	Chapter XIV Diseases of the genitourinary system	0.668	0.657	0.519	0.544	0.398	0.551	0.235	0.228	0.624	0.565	0.558	0.709	0.615	0.385	0.703	0.423	0.708	0.671	0.745	0.709	0.554	0.651	0.713	0.669	0.751	0.657	0.242	0.69	0.527	0.368	0.283	0.31	0.677	0.629	0.339	0.369	0.392	0.401	0.215	0.024	0.11	0.31	0.514	0.4	0.54	0.401	0.534
N14_TUBULOINTNEPHRNAS	Tubulo-interstitial nephritis, not specified as acute or chronic	Chapter XIV Diseases of the genitourinary system	0.687	0.559	0.635	0.658	0.254	0.703	0.124	0.263	0.703	0.715	0.666	0.648	0.7	0.285	0.648	0.566	0.644	0.678	0.625	0.65	0.667	0.656	0.65	0.702	0.664	0.606	0.148	0.596	0.603	0.499	0.25	0.326	0.468	0.687	0.304	0.311	0.286	0.384	0.37	-0.023	-0.041	0.585	0.686	0.617	0.683	0.285	0.677
N14_URETHRALSTRICT	Urethral stricture	Chapter XIV Diseases of the genitourinary system	0.6	0.631	0.46	0.483	0.508	0.482	0.294	0.249	0.557	0.492	0.493	0.657	0.532	0.409	0.658	0.382	0.665	0.603	0.675	0.65	0.475	0.564	0.658	0.598	0.662	0.625	0.291	0.687	0.458	0.339	0.292	0.273	0.736	0.586	0.311	0.424	0.482	0.448	0.211	0.101	0.155	0.306	0.468	0.39	0.481	0.496	0.475
N14_URETHRAOTH	Other disorders of urethra and urinary system	Chapter XIV Diseases of the genitourinary system	0.914	0.68	0.76	0.856	0.345	0.889	0.253	0.271	0.933	0.904	0.868	0.865	0.927	0.448	0.863	0.616	0.858	0.916	0.877	0.865	0.876	0.848	0.9	0.872	0.837	0.81	0.271	0.716	0.691	0.589	0.327	0.447	0.623	0.892	0.512	0.472	0.432	0.475	0.377	-0.092	-0.058	0.664	0.839	0.75	0.85	0.435	0.898
N14_URINOTH	Other diseases of urinary system	Chapter XIV Diseases of the genitourinary system	0.928	0.735	0.751	0.83	0.419	0.863	0.302	0.279	0.926	0.876	0.844	0.899	0.915	0.483	0.897	0.605	0.897	0.928	0.919	0.901	0.848	0.856	0.932	0.9	0.882	0.842	0.316	0.793	0.692	0.578	0.355	0.435	0.715	0.903	0.508	0.491	0.465	0.485	0.367	-0.073	-0.008	0.615	0.815	0.716	0.83	0.473	0.884
N14_UROLITHIASIS	Urolithiasis	Chapter XIV Diseases of the genitourinary system	0.526	0.549	0.393	0.371	0.516	0.422	0.216	0.197	0.492	0.423	0.388	0.586	0.452	0.378	0.59	0.339	0.596	0.521	0.549	0.584	0.361	0.456	0.55	0.549	0.573	0.553	0.263	0.694	0.405	0.263	0.325	0.172	0.797	0.531	0.202	0.363	0.369	0.339	0.237	0.068	0.204	0.309	0.433	0.381	0.455	0.369	0.397
N14_UTER_POLYP	Uterine polyps	Chapter XIV Diseases of the genitourinary system	-0.009	-0.016	0.022	-0.061	0.107	-0.061	0.08	-0.056	-0.027	-0.057	-0.071	-0.04	-0.035	-0.061	-0.039	0.011	-0.039	-0.026	-0.095	-0.03	-0.085	-0.039	-0.067	0.015	0.011	0.039	0.112	0.099	0.028	0.006	0.038	0.013	0.098	0.019	-0.21	-0.024	-0.049	-0.002	0.156	0.084	0.164	0.056	-0.003	0.055	0.014	-0.049	-0.012
NAFLD	Nonalcoholic fatty liver disease	Chapter XI Diseases of the digestive system	0.716	0.667	0.599	0.641	0.477	0.72	0.175	0.32	0.72	0.718	0.67	0.753	0.66	0.422	0.749	0.537	0.753	0.717	0.671	0.746	0.643	0.699	0.729	0.749	0.722	0.725	0.224	0.768	0.59	0.429	0.397	0.323	0.791	0.735	0.302	0.593	0.618	0.633	0.416	0.124	0.123	0.643	0.74	0.704	0.741	0.616	0.581
NEURODEGOTH	Other degenerative diseases of the nervous system	Chapter VI Diseases of the nervous system	0.735	0.547	0.558	0.718	0.238	0.705	0.214	0.206	0.744	0.711	0.722	0.708	0.747	0.416	0.711	0.421	0.71	0.74	0.766	0.708	0.734	0.679	0.744	0.653	0.645	0.622	0.216	0.523	0.499	0.401	0.215	0.326	0.456	0.705	0.554	0.455	0.436	0.412	0.201	-0.126	-0.156	0.424	0.625	0.513	0.639	0.442	0.717
OTHER_CHRONIC_CYSTIT	Other chronic cystitis, drug-induced	Chapter XIV Diseases of the genitourinary system	0.47	0.427	0.403	0.442	0.345	0.443	0.211	0.186	0.467	0.449	0.454	0.495	0.449	0.352	0.498	0.299	0.504	0.472	0.496	0.491	0.437	0.477	0.503	0.477	0.494	0.487	0.232	0.505	0.375	0.27	0.309	0.282	0.488	0.462	0.343	0.346	0.349	0.371	0.167	0.032	0.047	0.272	0.396	0.321	0.417	0.361	0.394
OTHER_CYSTIT	Other cystitis, drug-induced	Chapter XIV Diseases of the genitourinary system	0.443	0.361	0.37	0.4	0.287	0.387	0.246	0.137	0.436	0.399	0.395	0.413	0.436	0.27	0.411	0.283	0.408	0.432	0.421	0.408	0.393	0.391	0.418	0.415	0.412	0.419	0.258	0.381	0.342	0.326	0.253	0.244	0.363	0.443	0.259	0.191	0.161	0.205	0.161	-0.075	0.026	0.289	0.354	0.323	0.362	0.177	0.446
PANCREATITIS	Acute pancreatitis (for exclusion)	Chapter XI Diseases of the digestive system	0.731	0.671	0.619	0.653	0.46	0.724	0.204	0.291	0.742	0.722	0.67	0.762	0.68	0.404	0.757	0.546	0.766	0.735	0.699	0.756	0.654	0.691	0.743	0.756	0.741	0.735	0.241	0.776	0.597	0.498	0.394	0.337	0.787	0.763	0.287	0.505	0.492	0.537	0.419	0.044	0.103	0.646	0.737	0.709	0.741	0.493	0.624
PDSTRICT_EXMORE	Parkinson's disease, strict definition, excluding more controls	Chapter VI Diseases of the nervous system	0.569	0.543	0.409	0.47	0.364	0.464	0.304	0.162	0.543	0.47	0.486	0.604	0.537	0.418	0.604	0.304	0.611	0.58	0.673	0.597	0.483	0.525	0.62	0.519	0.58	0.54	0.274	0.531	0.379	0.253	0.214	0.248	0.525	0.522	0.436	0.327	0.36	0.312	0.041	-0.071	0.003	0.163	0.377	0.263	0.397	0.372	0.505
PHLEB_VENAE_ILIAC_EXTER	!Phlebitis/thrombophlebitis venae iliacae [externae/internae/communis], drug-induced	Chapter IX Diseases of the circulatory system	0.712	0.615	0.602	0.63	0.371	0.661	0.254	0.225	0.707	0.664	0.634	0.728	0.684	0.363	0.726	0.45	0.726	0.725	0.733	0.72	0.638	0.656	0.735	0.673	0.692	0.676	0.259	0.661	0.519	0.57	0.256	0.36	0.672	0.71	0.346	0.446	0.442	0.411	0.398	0.043	-0.003	0.568	0.673	0.634	0.666	0.451	0.672
PNEUMOBACTKNOWN	Bacterial pneumonia (organism specified)	Chapter X Diseases of the respiratory system	0.775	0.658	0.629	0.696	0.343	0.744	0.261	0.218	0.771	0.746	0.705	0.781	0.762	0.431	0.775	0.531	0.773	0.782	0.762	0.774	0.713	0.748	0.767	0.763	0.754	0.733	0.253	0.7	0.604	0.485	0.225	0.362	0.621	0.761	0.362	0.447	0.434	0.429	0.355	-0.057	-0.063	0.529	0.711	0.609	0.728	0.435	0.733
POLLENALLERG	Pollen allergy	Chapter X Diseases of the respiratory system	-0.038	-0.006	-0.013	-0.014	0.121	-0.033	-0.014	0.093	-0.043	-0.032	-0.009	0	-0.068	-0.001	0.012	0.009	0.015	-0.032	-0.05	0.01	-0.011	0.021	-0.002	0.019	0.008	-0.004	0.036	0.097	-0.007	0.008	-0.036	-0.011	0.131	-0.034	-0.037	0.055	0.147	0.12	0.267	0.574	0.097	0.152	0.081	0.126	0.062	0.146	-0.065
PRIM_COXARTHROSIS	Primary coxarthrosis, bilateral	Chapter XIII Diseases of the musculoskeletal system and connective tissue	0.258	0.224	0.23	0.221	0.12	0.262	0.062	0.124	0.25	0.263	0.236	0.251	0.249	0.105	0.247	0.184	0.252	0.254	0.243	0.253	0.231	0.269	0.267	0.279	0.284	0.241	0.064	0.271	0.191	0.153	0.157	0.206	0.224	0.244	0.159	0.174	0.181	0.159	0.124	0.013	0.058	0.193	0.223	0.215	0.228	0.182	0.211
PRIM_KNEEARTHROSIS	Primary gonarthrosis, bilateral	Chapter XIII Diseases of the musculoskeletal system and connective tissue	0.515	0.504	0.442	0.448	0.395	0.489	0.2	0.235	0.511	0.487	0.468	0.552	0.469	0.37	0.546	0.396	0.553	0.514	0.502	0.541	0.454	0.499	0.539	0.528	0.535	0.535	0.201	0.583	0.396	0.34	0.329	0.252	0.606	0.526	0.269	0.395	0.425	0.414	0.266	0.078	0.117	0.437	0.507	0.476	0.506	0.425	0.424
PSOR_ARTHR_OTH	Other psoriatic arthropathies	Chapter XIII Diseases of the musculoskeletal system and connective tissue	0.532	0.458	0.458	0.495	0.303	0.562	0.111	0.231	0.542	0.556	0.496	0.537	0.508	0.27	0.532	0.434	0.535	0.527	0.485	0.529	0.493	0.507	0.526	0.569	0.54	0.518	0.14	0.537	0.477	0.404	0.324	0.243	0.536	0.555	0.173	0.334	0.341	0.355	0.359	0.009	0.079	0.512	0.55	0.531	0.559	0.34	0.476
RESPIRATORYINSUFF	Respiratory insufficiency	Chapter X Diseases of the respiratory system	0.672	0.53	0.526	0.627	0.342	0.662	0.262	0.209	0.682	0.663	0.64	0.652	0.645	0.334	0.653	0.481	0.648	0.67	0.63	0.656	0.64	0.645	0.657	0.661	0.641	0.638	0.268	0.596	0.563	0.439	0.28	0.388	0.527	0.691	0.306	0.464	0.438	0.474	0.403	0.029	0.02	0.548	0.676	0.634	0.684	0.446	0.629
RHEUMA_NOS	Other/unspecified rheumatoid arthritis	Chapter XIII Diseases of the musculoskeletal system and connective tissue	0.72	0.528	0.653	0.708	0.215	0.783	0.13	0.266	0.761	0.788	0.722	0.669	0.748	0.276	0.668	0.561	0.664	0.721	0.632	0.665	0.728	0.673	0.687	0.722	0.657	0.62	0.156	0.575	0.598	0.596	0.261	0.341	0.485	0.738	0.309	0.372	0.337	0.365	0.482	-0.017	-0.06	0.775	0.788	0.795	0.77	0.329	0.777
RHEUMA_OTHER_WIDE	Other (seronegative) rheumatoid arthritis, wide	Chapter XIII Diseases of the musculoskeletal system and connective tissue	0.719	0.522	0.657	0.704	0.216	0.782	0.139	0.252	0.759	0.786	0.718	0.667	0.746	0.286	0.669	0.563	0.664	0.719	0.629	0.665	0.722	0.673	0.682	0.722	0.649	0.612	0.159	0.575	0.596	0.584	0.257	0.338	0.477	0.737	0.325	0.366	0.335	0.361	0.478	-0.021	-0.069	0.766	0.79	0.788	0.77	0.33	0.78
RHEUMA_SERONEG	Seronegative rheumatoid arthritis	Chapter XIII Diseases of the musculoskeletal system and connective tissue	0.428	0.297	0.419	0.448	0.076	0.512	0.064	0.162	0.464	0.519	0.449	0.39	0.459	0.175	0.388	0.39	0.385	0.427	0.354	0.384	0.455	0.423	0.393	0.437	0.38	0.356	0.085	0.312	0.394	0.377	0.174	0.254	0.216	0.431	0.205	0.236	0.215	0.248	0.316	-0.008	-0.063	0.509	0.503	0.503	0.49	0.213	0.472
RHEUMA_SEROPOS_OTH	Other/unspecified seropositive rheumatoid arthritis	Chapter XIII Diseases of the musculoskeletal system and connective tissue	0.37	0.256	0.333	0.4	0.082	0.392	0.178	0.049	0.398	0.401	0.386	0.326	0.404	0.145	0.323	0.27	0.316	0.369	0.324	0.317	0.397	0.339	0.33	0.338	0.307	0.302	0.153	0.226	0.296	0.349	0.106	0.215	0.148	0.388	0.18	0.111	0.056	0.131	0.267	-0.082	-0.094	0.406	0.399	0.401	0.388	0.065	0.455
RHEUMA_SEROPOS_WIDE	Seropositive rheumatoid arthritis, wide	Chapter XIII Diseases of the musculoskeletal system and connective tissue	0.369	0.221	0.345	0.39	0.069	0.377	0.221	0.073	0.392	0.386	0.379	0.31	0.406	0.121	0.307	0.302	0.302	0.36	0.309	0.303	0.392	0.337	0.316	0.325	0.301	0.302	0.192	0.211	0.324	0.37	0.129	0.217	0.135	0.381	0.161	0.111	0.057	0.126	0.268	-0.064	-0.085	0.408	0.388	0.397	0.382	0.069	0.456
SFN	Small fibre neuropathy	Chapter VI Diseases of the nervous system	0.548	0.48	0.472	0.525	0.39	0.482	0.298	0.22	0.533	0.491	0.523	0.548	0.54	0.356	0.55	0.39	0.553	0.537	0.54	0.543	0.511	0.551	0.538	0.55	0.566	0.548	0.313	0.552	0.494	0.325	0.232	0.347	0.503	0.535	0.332	0.333	0.294	0.368	0.212	0.019	0.096	0.299	0.431	0.349	0.459	0.31	0.502
SMOKING_DEPEND	Smoking dependency	Chapter V Mental and behavioural disorders	0.62	0.525	0.471	0.555	0.311	0.616	0.167	0.191	0.634	0.607	0.577	0.63	0.562	0.315	0.626	0.428	0.62	0.634	0.582	0.632	0.556	0.566	0.606	0.608	0.582	0.636	0.213	0.598	0.533	0.344	0.27	0.265	0.613	0.685	0.153	0.608	0.595	0.558	0.411	-0.022	0.096	0.527	0.634	0.641	0.642	0.592	0.516
SPONDYLOARTHRITIS	Spondyloarthritis	Chapter XIII Diseases of the musculoskeletal system and connective tissue	0.703	0.555	0.644	0.712	0.297	0.73	0.173	0.295	0.726	0.736	0.724	0.694	0.7	0.337	0.697	0.568	0.694	0.704	0.664	0.693	0.715	0.714	0.708	0.726	0.689	0.635	0.211	0.643	0.596	0.541	0.235	0.431	0.549	0.709	0.378	0.447	0.436	0.434	0.512	0.147	0.008	0.663	0.736	0.71	0.726	0.436	0.703
ULCERNAS	Ulcerative colitis, NAS	Chapter XI Diseases of the digestive system	0.653	0.521	0.601	0.591	0.29	0.674	0.159	0.188	0.673	0.671	0.597	0.625	0.642	0.285	0.62	0.524	0.62	0.646	0.591	0.617	0.595	0.587	0.626	0.666	0.617	0.594	0.191	0.611	0.52	0.533	0.249	0.281	0.558	0.679	0.212	0.297	0.289	0.298	0.495	0	-0.019	0.699	0.713	0.716	0.7	0.282	0.676
ULCERPROCT	Ulcerative proctitis	Chapter XI Diseases of the digestive system	0.246	0.195	0.2	0.206	0.201	0.179	0.242	0.04	0.232	0.191	0.203	0.224	0.237	0.131	0.232	0.141	0.227	0.235	0.225	0.228	0.201	0.218	0.225	0.25	0.243	0.239	0.245	0.268	0.198	0.183	0.096	0.15	0.236	0.25	0.117	0.085	0.076	0.073	0.196	0.036	0.048	0.17	0.202	0.194	0.206	0.086	0.266
VIRALPNEUMONAS	Viral pneumonia (unknown virus, not influenza)	Chapter X Diseases of the respiratory system	0.795	0.73	0.643	0.661	0.511	0.717	0.301	0.264	0.775	0.723	0.682	0.82	0.734	0.45	0.817	0.553	0.824	0.787	0.791	0.816	0.663	0.737	0.805	0.831	0.841	0.778	0.32	0.905	0.639	0.468	0.369	0.338	0.826	0.799	0.338	0.488	0.489	0.524	0.38	0.051	0.101	0.546	0.721	0.634	0.737	0.491	0.674
VOCALCORDDYS	Vocal cord dysfunction	Chapter X Diseases of the respiratory system	0.764	0.631	0.623	0.7	0.333	0.807	0.122	0.307	0.79	0.802	0.726	0.783	0.731	0.347	0.786	0.516	0.779	0.775	0.749	0.781	0.723	0.733	0.789	0.783	0.746	0.698	0.145	0.708	0.571	0.503	0.34	0.327	0.675	0.777	0.353	0.523	0.529	0.486	0.44	0.065	0.063	0.649	0.772	0.727	0.771	0.521	0.693
[truncated: 812 more columns]

## Sheet: CORR_matrix-prevalent
NAME	LONGNAME	Root	AB1_BACT_BIR_OTHER_INF_AGENTS	AB1_BACT_INTEST_OTH	AB1_CANDIDIASIS	AB1_INFECT_PARASIT	AB1_INTESTINAL_INFECTIONS	AB1_MYCOSES	AB1_OTHER_BACTERIAL	AB1_OTHER_BACT_INOTHER	AB1_OTHER_SEPSIS	AB1_OTHER_VIRAL	AB1_SEPSIS	AB1_SEPSIS_BACT	AB1_SEPSIS_BACT_IMPL	AB1_SEPSIS_CONDITION	AB1_SEPSIS_EXPLICIT	AB1_SEPSIS_FUNGAL	AB1_SEPSIS_IMPLICIT	AB1_SEPSIS_VIRAL	AB1_SEPSIS_VIRAL_IMPL	AB1_STREPTSTAPHYCOCC_INOTHER	AB1_VIRAL_SKIN_MUCOUS_MEMBRANE	AB1_VIRAL_WARTS	ABDOM_HERNIA	ACUTE_RESPIRATORY_INFECTIONS	ALCOHOLACUTE10	ALCOHOLMENTAL	APPENDICITIS_BROAD	ASTHMA_HOSPITAL_MAIN	ASTHMA_INFECTIONS	ASTHMA_NAS	ASTHMA_PNEUMONIA_AND_SEPSIS	AUD	AUTOIMMUNE_NONTHYROID_STRICT	BACT_INTEST_INFECTION_NOS	BRADY_UNSPE	C3_BLADDER	C3_BREAST	C3_COLON	C3_CORPUS_UTERI	C3_DIGESTIVE_ORGANS	C3_FEMALE_GENITAL	C3_HEAD_AND_NECK	C3_LYMPHNODES_SECONDARY_NAS	C3_MALE_GENITAL	C3_MELANOMA_SKIN	C3_NONHODGKIN	C3_OTHER_SKIN
AB1_BACT_BIR_OTHER_INF_AGENTS	Bacterial, viral and other infectious agents	Chapter I Certain infectious and parasitic diseases	1	0.6	0.237	0.882	0.65	0.392	0.711	0.899	0.635	0.4	0.66	0.903	0.856	0.76	0.665	0.351	0.827	0.633	0.625	0.743	0.422	0.277	0.706	0.799	0.417	0.49	0.13	0.661	0.701	0.708	0.559	0.498	0.741	0.346	0.435	0.524	0.464	0.525	0.455	0.634	0.524	0.241	0.393	0.342	0.112	0.451	0.178
AB1_BACT_INTEST_OTH	Other bacterial intestinal infections	Chapter I Certain infectious and parasitic diseases	0.6	1	0.111	0.641	0.634	0.241	0.533	0.617	0.475	0.335	0.515	0.654	0.623	0.573	0.483	0.212	0.623	0.468	0.512	0.528	0.327	0.171	0.583	0.61	0.353	0.423	0.151	0.469	0.504	0.506	0.403	0.424	0.501	0.485	0.374	0.431	0.307	0.389	0.376	0.47	0.42	0.219	0.246	0.226	0.044	0.349	0.103
AB1_CANDIDIASIS	Candidiasis	Chapter I Certain infectious and parasitic diseases	0.237	0.111	1	0.277	0.156	0.441	0.209	0.193	0.195	0.168	0.19	0.218	0.208	0.236	0.203	0.531	0.223	0.225	0.139	0.278	0.09	0.06	0.083	0.227	0.146	0.174	-0.115	0.282	0.238	0.267	0.27	0.209	0.397	0.085	0.163	-0.009	0.012	0.091	-0.031	0.183	-0.033	0.145	0.18	0.146	0.077	0.049	0.101
AB1_INFECT_PARASIT	Certain infectious and parasitic diseases	Chapter I Certain infectious and parasitic diseases	0.882	0.641	0.277	1	0.709	0.429	0.75	0.844	0.672	0.435	0.687	0.927	0.888	0.817	0.696	0.396	0.877	0.707	0.664	0.79	0.432	0.258	0.719	0.836	0.466	0.562	0.147	0.672	0.735	0.728	0.601	0.577	0.79	0.386	0.469	0.517	0.424	0.527	0.431	0.667	0.495	0.297	0.368	0.312	0.078	0.472	0.132
AB1_INTESTINAL_INFECTIONS	Intestinal infectious diseases	Chapter I Certain infectious and parasitic diseases	0.65	0.634	0.156	0.709	1	0.285	0.546	0.648	0.486	0.352	0.501	0.697	0.667	0.613	0.504	0.243	0.696	0.553	0.529	0.584	0.313	0.167	0.631	0.692	0.401	0.475	0.155	0.578	0.617	0.622	0.454	0.474	0.579	0.419	0.343	0.421	0.333	0.425	0.39	0.549	0.457	0.239	0.295	0.266	0.059	0.341	0.056
AB1_MYCOSES	Mycoses	Chapter I Certain infectious and parasitic diseases	0.392	0.241	0.441	0.429	0.285	1	0.348	0.357	0.334	0.248	0.337	0.383	0.374	0.373	0.341	0.522	0.384	0.323	0.296	0.391	0.181	0.111	0.296	0.396	0.299	0.324	-0.043	0.412	0.412	0.406	0.371	0.348	0.449	0.175	0.223	0.17	0.149	0.239	0.129	0.3	0.119	0.201	0.222	0.13	0.114	0.187	0.128
AB1_OTHER_BACTERIAL	Other bacterial diseases	Chapter I Certain infectious and parasitic diseases	0.711	0.533	0.209	0.75	0.546	0.348	1	0.698	0.695	0.42	0.691	0.749	0.765	0.706	0.691	0.3	0.732	0.57	0.608	0.672	0.402	0.257	0.695	0.703	0.449	0.511	0.176	0.511	0.579	0.554	0.542	0.537	0.624	0.321	0.464	0.57	0.448	0.539	0.4	0.626	0.45	0.3	0.28	0.286	0.095	0.497	0.112
AB1_OTHER_BACT_INOTHER	Other bacterial agents as the cause of diseases classified to other chapters	Chapter I Certain infectious and parasitic diseases	0.899	0.617	0.193	0.844	0.648	0.357	0.698	1	0.631	0.393	0.653	0.878	0.843	0.727	0.643	0.304	0.82	0.591	0.607	0.687	0.424	0.272	0.712	0.813	0.394	0.465	0.162	0.669	0.711	0.714	0.551	0.466	0.704	0.373	0.431	0.54	0.491	0.54	0.523	0.639	0.6	0.234	0.412	0.351	0.138	0.456	0.172
AB1_OTHER_SEPSIS	Other septicaemia	Chapter I Certain infectious and parasitic diseases	0.635	0.475	0.195	0.672	0.486	0.334	0.695	0.631	1	0.39	0.723	0.677	0.675	0.636	0.706	0.3	0.633	0.499	0.577	0.596	0.384	0.229	0.644	0.625	0.393	0.474	0.176	0.416	0.475	0.457	0.524	0.501	0.558	0.325	0.454	0.518	0.374	0.508	0.36	0.562	0.372	0.265	0.201	0.254	0.083	0.466	0.094
AB1_OTHER_VIRAL	Other viral diseases	Chapter I Certain infectious and parasitic diseases	0.4	0.335	0.168	0.435	0.352	0.248	0.42	0.393	0.39	1	0.409	0.402	0.407	0.398	0.387	0.208	0.379	0.473	0.43	0.374	0.26	0.149	0.403	0.406	0.255	0.298	0.102	0.284	0.331	0.308	0.313	0.317	0.378	0.223	0.288	0.32	0.146	0.294	0.194	0.323	0.182	0.166	0.122	0.105	0.037	0.324	-0.051
AB1_SEPSIS	Septicaemia	Chapter I Certain infectious and parasitic diseases	0.66	0.515	0.19	0.687	0.501	0.337	0.691	0.653	0.723	0.409	1	0.696	0.709	0.662	0.736	0.292	0.657	0.505	0.617	0.625	0.413	0.232	0.684	0.639	0.426	0.473	0.204	0.408	0.482	0.457	0.538	0.508	0.575	0.344	0.505	0.563	0.388	0.557	0.375	0.567	0.393	0.273	0.199	0.285	0.089	0.499	0.108
AB1_SEPSIS_BACT	Bacterial Sepsis	Chapter I Certain infectious and parasitic diseases	0.903	0.654	0.218	0.927	0.697	0.383	0.749	0.878	0.677	0.402	0.696	1	0.901	0.815	0.699	0.345	0.893	0.64	0.66	0.777	0.43	0.255	0.747	0.845	0.455	0.555	0.171	0.663	0.73	0.726	0.593	0.562	0.746	0.402	0.473	0.555	0.461	0.536	0.473	0.673	0.54	0.273	0.361	0.328	0.076	0.48	0.148
AB1_SEPSIS_BACT_IMPL	Implicit bacterial Sepsis	Chapter I Certain infectious and parasitic diseases	0.856	0.623	0.208	0.888	0.667	0.374	0.765	0.843	0.675	0.407	0.709	0.901	1	0.824	0.714	0.336	0.89	0.64	0.666	0.756	0.441	0.274	0.755	0.837	0.447	0.523	0.177	0.656	0.713	0.711	0.601	0.532	0.743	0.372	0.495	0.556	0.514	0.575	0.481	0.695	0.53	0.282	0.376	0.352	0.131	0.484	0.164
AB1_SEPSIS_CONDITION	Condition for Implicit Sepsis (Organ dysfunction codes)	Chapter I Certain infectious and parasitic diseases	0.76	0.573	0.236	0.817	0.613	0.373	0.706	0.727	0.636	0.398	0.662	0.815	0.824	1	0.674	0.353	0.84	0.605	0.651	0.72	0.42	0.248	0.709	0.758	0.432	0.505	0.151	0.55	0.621	0.625	0.573	0.539	0.72	0.367	0.579	0.576	0.389	0.521	0.342	0.656	0.393	0.337	0.205	0.372	0.057	0.447	0.165
AB1_SEPSIS_EXPLICIT	Explicit Sepsis	Chapter I Certain infectious and parasitic diseases	0.665	0.483	0.203	0.696	0.504	0.341	0.691	0.643	0.706	0.387	0.736	0.699	0.714	0.674	1	0.313	0.661	0.512	0.585	0.65	0.388	0.23	0.641	0.629	0.399	0.472	0.158	0.439	0.504	0.487	0.531	0.506	0.599	0.31	0.475	0.512	0.354	0.509	0.325	0.56	0.352	0.254	0.219	0.28	0.071	0.453	0.102
AB1_SEPSIS_FUNGAL	Fungal Sepsis	Chapter I Certain infectious and parasitic diseases	0.351	0.212	0.531	0.396	0.243	0.522	0.3	0.304	0.3	0.208	0.292	0.345	0.336	0.353	0.313	1	0.34	0.331	0.25	0.38	0.152	0.1	0.215	0.331	0.243	0.29	-0.077	0.368	0.349	0.364	0.35	0.316	0.464	0.123	0.201	0.071	0.106	0.173	0.052	0.288	0.04	0.18	0.197	0.165	0.08	0.119	0.107
AB1_SEPSIS_IMPLICIT	Implicit Sepsis	Chapter I Certain infectious and parasitic diseases	0.827	0.623	0.223	0.877	0.696	0.384	0.732	0.82	0.633	0.379	0.657	0.893	0.89	0.84	0.661	0.34	1	0.621	0.658	0.749	0.402	0.248	0.776	0.884	0.491	0.603	0.167	0.736	0.808	0.805	0.634	0.611	0.751	0.384	0.48	0.55	0.474	0.542	0.458	0.714	0.535	0.306	0.355	0.349	0.085	0.44	0.138
AB1_SEPSIS_VIRAL	Viral Sepsis	Chapter I Certain infectious and parasitic diseases	0.633	0.468	0.225	0.707	0.553	0.323	0.57	0.591	0.499	0.473	0.505	0.64	0.64	0.605	0.512	0.331	0.621	1	0.574	0.578	0.353	0.248	0.537	0.634	0.374	0.443	0.141	0.513	0.557	0.546	0.42	0.457	0.626	0.243	0.342	0.368	0.219	0.352	0.243	0.464	0.299	0.21	0.274	0.183	0.037	0.372	-0.044
AB1_SEPSIS_VIRAL_IMPL	Implicit viral Sepsis	Chapter I Certain infectious and parasitic diseases	0.625	0.512	0.139	0.664	0.529	0.296	0.608	0.607	0.577	0.43	0.617	0.66	0.666	0.651	0.585	0.25	0.658	0.574	1	0.571	0.38	0.249	0.647	0.661	0.479	0.508	0.219	0.447	0.537	0.51	0.492	0.547	0.547	0.306	0.439	0.494	0.299	0.443	0.328	0.507	0.334	0.265	0.202	0.18	0.07	0.426	-0.011
AB1_STREPTSTAPHYCOCC_INOTHER	Streptococcus and staphylococcus as the cause of diseases classified to other chapters	Chapter I Certain infectious and parasitic diseases	0.743	0.528	0.278	0.79	0.584	0.391	0.672	0.687	0.596	0.374	0.625	0.777	0.756	0.72	0.65	0.38	0.749	0.578	0.571	1	0.369	0.232	0.656	0.724	0.437	0.531	0.142	0.569	0.617	0.614	0.583	0.553	0.695	0.341	0.473	0.459	0.339	0.483	0.307	0.616	0.341	0.342	0.275	0.283	0.054	0.428	0.109
AB1_VIRAL_SKIN_MUCOUS_MEMBRANE	Viral infections characterized by skin and mucous membrane lesions	Chapter I Certain infectious and parasitic diseases	0.422	0.327	0.09	0.432	0.313	0.181	0.402	0.424	0.384	0.26	0.413	0.43	0.441	0.42	0.388	0.152	0.402	0.353	0.38	0.369	1	0.301	0.44	0.408	0.262	0.292	0.186	0.274	0.327	0.301	0.332	0.301	0.323	0.204	0.354	0.391	0.285	0.373	0.236	0.382	0.284	0.216	0.154	0.198	0.092	0.348	0.111
AB1_VIRAL_WARTS	Viral warts	Chapter I Certain infectious and parasitic diseases	0.277	0.171	0.06	0.258	0.167	0.111	0.257	0.272	0.229	0.149	0.232	0.255	0.274	0.248	0.23	0.1	0.248	0.248	0.249	0.232	0.301	1	0.283	0.257	0.18	0.196	0.158	0.218	0.227	0.226	0.216	0.188	0.212	0.071	0.2	0.224	0.216	0.244	0.146	0.254	0.16	0.159	0.152	0.133	0.104	0.15	0.052
ABDOM_HERNIA	Hernia of abdominal wall	Chapter XI Diseases of the digestive system	0.706	0.583	0.083	0.719	0.631	0.296	0.695	0.712	0.644	0.403	0.684	0.747	0.755	0.709	0.641	0.215	0.776	0.537	0.647	0.656	0.44	0.283	1	0.755	0.52	0.604	0.283	0.563	0.643	0.625	0.593	0.613	0.518	0.394	0.519	0.666	0.495	0.599	0.468	0.665	0.513	0.326	0.175	0.3	0.097	0.481	0.078
ACUTE_RESPIRATORY_INFECTIONS	Asthma/COPD-related acute respiratory infections	Chapter X Diseases of the respiratory system	0.799	0.61	0.227	0.836	0.692	0.396	0.703	0.813	0.625	0.406	0.639	0.845	0.837	0.758	0.629	0.331	0.884	0.634	0.661	0.724	0.408	0.257	0.755	1	0.492	0.561	0.202	0.735	0.813	0.79	0.619	0.559	0.727	0.374	0.451	0.526	0.463	0.541	0.468	0.675	0.542	0.312	0.379	0.263	0.129	0.435	0.063
ALCOHOLACUTE10	Acute alcohol intoxication, ICD10	Chapter V Mental and behavioural disorders	0.417	0.353	0.146	0.466	0.401	0.299	0.449	0.394	0.393	0.255	0.426	0.455	0.447	0.432	0.399	0.243	0.491	0.374	0.479	0.437	0.262	0.18	0.52	0.492	1	0.691	0.206	0.384	0.452	0.423	0.44	0.653	0.359	0.248	0.304	0.327	0.179	0.313	0.126	0.371	0.183	0.331	0.041	-0.109	-0.005	0.242	-0.135
ALCOHOLMENTAL	Mental and behavioural disorders due to alcohol, excluding acute intoxication	Chapter V Mental and behavioural disorders	0.49	0.423	0.174	0.562	0.475	0.324	0.511	0.465	0.474	0.298	0.473	0.555	0.523	0.505	0.472	0.29	0.603	0.443	0.508	0.531	0.292	0.196	0.604	0.561	0.691	1	0.204	0.462	0.551	0.513	0.518	0.863	0.416	0.266	0.308	0.382	0.23	0.353	0.198	0.478	0.239	0.354	0.104	-0.068	-0.047	0.288	-0.092
APPENDICITIS_BROAD	Appendicitis, broad definition	Chapter XI Diseases of the digestive system	0.13	0.151	-0.115	0.147	0.155	-0.043	0.176	0.162	0.176	0.102	0.204	0.171	0.177	0.151	0.158	-0.077	0.167	0.141	0.219	0.142	0.186	0.158	0.283	0.202	0.206	0.204	1	0.05	0.113	0.095	0.137	0.189	0.032	0.082	0.167	0.279	0.127	0.202	0.132	0.157	0.169	0.132	-0.072	-0.05	0.041	0.179	-0.11
ASTHMA_HOSPITAL_MAIN	Asthma, hospital admissions , main diagnosis only	Chapter X Diseases of the respiratory system	0.661	0.469	0.282	0.672	0.578	0.412	0.511	0.669	0.416	0.284	0.408	0.663	0.656	0.55	0.439	0.368	0.736	0.513	0.447	0.569	0.274	0.218	0.563	0.735	0.384	0.462	0.05	1	0.826	0.957	0.534	0.421	0.661	0.278	0.221	0.304	0.445	0.409	0.412	0.566	0.485	0.185	0.499	0.252	0.157	0.182	0.092
ASTHMA_INFECTIONS	Asthma-related infections	Chapter X Diseases of the respiratory system	0.701	0.504	0.238	0.735	0.617	0.412	0.579	0.711	0.475	0.331	0.482	0.73	0.713	0.621	0.504	0.349	0.808	0.557	0.537	0.617	0.327	0.227	0.643	0.813	0.452	0.551	0.113	0.826	1	0.856	0.617	0.534	0.655	0.279	0.282	0.375	0.433	0.457	0.432	0.625	0.507	0.243	0.451	0.221	0.125	0.298	0.064
ASTHMA_NAS	Asthma, unspecified (mode)	Chapter X Diseases of the respiratory system	0.708	0.506	0.267	0.728	0.622	0.406	0.554	0.714	0.457	0.308	0.457	0.726	0.711	0.625	0.487	0.364	0.805	0.546	0.51	0.614	0.301	0.226	0.625	0.79	0.423	0.513	0.095	0.957	0.856	1	0.567	0.482	0.692	0.309	0.285	0.363	0.426	0.436	0.415	0.595	0.489	0.209	0.458	0.241	0.136	0.222	0.066
ASTHMA_PNEUMONIA_AND_SEPSIS	Asthma-related pneumonia or sepsis	Chapter X Diseases of the respiratory system	0.559	0.403	0.27	0.601	0.454	0.371	0.542	0.551	0.524	0.313	0.538	0.593	0.601	0.573	0.531	0.35	0.634	0.42	0.492	0.583	0.332	0.216	0.593	0.619	0.44	0.518	0.137	0.534	0.617	0.567	1	0.528	0.559	0.261	0.411	0.391	0.333	0.476	0.275	0.565	0.285	0.343	0.224	0.219	0.095	0.304	0.088
AUD	Alcohol use disorder, ICD-based	Chapter V Mental and behavioural disorders	0.498	0.424	0.209	0.577	0.474	0.348	0.537	0.466	0.501	0.317	0.508	0.562	0.532	0.539	0.506	0.316	0.611	0.457	0.547	0.553	0.301	0.188	0.613	0.559	0.653	0.863	0.189	0.421	0.534	0.482	0.528	1	0.443	0.282	0.364	0.387	0.189	0.357	0.176	0.482	0.211	0.358	0.085	-0.008	-0.055	0.315	-0.071
AUTOIMMUNE_NONTHYROID_STRICT	Autoimmune diseases excluding thyroid diseases, strict definition	Chapter III Diseases of the blood and blood-forming organs and certain disorders involving the immune mechanism	0.741	0.501	0.397	0.79	0.579	0.449	0.624	0.704	0.558	0.378	0.575	0.746	0.743	0.72	0.599	0.464	0.751	0.626	0.547	0.695	0.323	0.212	0.518	0.727	0.359	0.416	0.032	0.661	0.655	0.692	0.559	0.443	1	0.296	0.405	0.326	0.274	0.395	0.282	0.552	0.342	0.229	0.375	0.324	0.06	0.313	0.124
BACT_INTEST_INFECTION_NOS	Other specified/unspecified bacterial intestinal infections	Chapter I Certain infectious and parasitic diseases	0.346	0.485	0.085	0.386	0.419	0.175	0.321	0.373	0.325	0.223	0.344	0.402	0.372	0.367	0.31	0.123	0.384	0.243	0.306	0.341	0.204	0.071	0.394	0.374	0.248	0.266	0.082	0.278	0.279	0.309	0.261	0.282	0.296	1	0.32	0.308	0.123	0.258	0.193	0.271	0.227	0.147	0.021	0.114	0.011	0.22	0.044
BRADY_UNSPE	Bradycardia, unspecified, drug-induced	Chapter IX Diseases of the circulatory system	0.435	0.374	0.163	0.469	0.343	0.223	0.464	0.431	0.454	0.288	0.505	0.473	0.495	0.579	0.475	0.201	0.48	0.342	0.439	0.473	0.354	0.2	0.519	0.451	0.304	0.308	0.167	0.221	0.282	0.285	0.411	0.364	0.405	0.32	1	0.5	0.193	0.421	0.202	0.409	0.19	0.363	-0.05	0.264	0.044	0.338	0.141
C3_BLADDER	Malignant neoplasm of bladder	Chapter II Neoplasms	0.524	0.431	-0.009	0.517	0.421	0.17	0.57	0.54	0.518	0.32	0.563	0.555	0.556	0.576	0.512	0.071	0.55	0.368	0.494	0.459	0.391	0.224	0.666	0.526	0.327	0.382	0.279	0.304	0.375	0.363	0.391	0.387	0.326	0.308	0.5	1	0.413	0.497	0.428	0.478	0.436	0.302	0.018	0.278	0.075	0.49	0.113
C3_BREAST	Malignant neoplasm of breast	Chapter II Neoplasms	0.464	0.307	0.012	0.424	0.333	0.149	0.448	0.491	0.374	0.146	0.388	0.461	0.514	0.389	0.354	0.106	0.474	0.219	0.299	0.339	0.285	0.216	0.495	0.463	0.179	0.23	0.127	0.445	0.433	0.426	0.333	0.189	0.274	0.123	0.193	0.413	1	0.504	0.523	0.555	0.564	0.2	0.561		0.3	0.289	0.375
C3_COLON	Malignant neoplasm of colon	Chapter II Neoplasms	0.525	0.389	0.091	0.527	0.425	0.239	0.539	0.54	0.508	0.294	0.557	0.536	0.575	0.521	0.509	0.173	0.542	0.352	0.443	0.483	0.373	0.244	0.599	0.541	0.313	0.353	0.202	0.409	0.457	0.436	0.476	0.357	0.395	0.258	0.421	0.497	0.504	1	0.431	0.611	0.446	0.291	0.241	0.313	0.228	0.372	0.181
C3_CORPUS_UTERI	Malignant neoplasm of corpus uteri	Chapter II Neoplasms	0.455	0.376	-0.031	0.431	0.39	0.129	0.4	0.523	0.36	0.194	0.375	0.473	0.481	0.342	0.325	0.052	0.458	0.243	0.328	0.307	0.236	0.146	0.468	0.468	0.126	0.198	0.132	0.412	0.432	0.415	0.275	0.176	0.282	0.193	0.202	0.428	0.523	0.431	1	0.436	0.632	0.156	0.436		0.185	0.326	0.252
C3_DIGESTIVE_ORGANS	Malignant neoplasm of digestive organs	Chapter II Neoplasms	0.634	0.47	0.183	0.667	0.549	0.3	0.626	0.639	0.562	0.323	0.567	0.673	0.695	0.656	0.56	0.288	0.714	0.464	0.507	0.616	0.382	0.254	0.665	0.675	0.371	0.478	0.157	0.566	0.625	0.595	0.565	0.482	0.552	0.271	0.409	0.478	0.555	0.611	0.436	1	0.497	0.333	0.358	0.426	0.195	0.384	0.223
C3_FEMALE_GENITAL	malignant neoplasm of female genital organs	Chapter II Neoplasms	0.524	0.42	-0.033	0.495	0.457	0.119	0.45	0.6	0.372	0.182	0.393	0.54	0.53	0.393	0.352	0.04	0.535	0.299	0.334	0.341	0.284	0.16	0.513	0.542	0.183	0.239	0.169	0.485	0.507	0.489	0.285	0.211	0.342	0.227	0.19	0.436	0.564	0.446	0.632	0.497	1	0.139	0.515		0.179	0.323	0.248
C3_HEAD_AND_NECK	Malignant neoplasm of head and neck	Chapter II Neoplasms	0.241	0.219	0.145	0.297	0.239	0.201	0.3	0.234	0.265	0.166	0.273	0.273	0.282	0.337	0.254	0.18	0.306	0.21	0.265	0.342	0.216	0.159	0.326	0.312	0.331	0.354	0.132	0.185	0.243	0.209	0.343	0.358	0.229	0.147	0.363	0.302	0.2	0.291	0.156	0.333	0.139	1	0.006	0.115	0.038	0.232	0.082
C3_LYMPHNODES_SECONDARY_NAS	Secondary and unspecified malignant neoplasm of lymph nodes	Chapter II Neoplasms	0.393	0.246	0.18	0.368	0.295	0.222	0.28	0.412	0.201	0.122	0.199	0.361	0.376	0.205	0.219	0.197	0.355	0.274	0.202	0.275	0.154	0.152	0.175	0.379	0.041	0.104	-0.072	0.499	0.451	0.458	0.224	0.085	0.375	0.021	-0.05	0.018	0.561	0.241	0.436	0.358	0.515	0.006	1	0.311	0.22	0.112	0.193
C3_MALE_GENITAL	malignant neoplasm of male genital organs	Chapter II Neoplasms	0.342	0.226	0.146	0.312	0.266	0.13	0.286	0.351	0.254	0.105	0.285	0.328	0.352	0.372	0.28	0.165	0.349	0.183	0.18	0.283	0.198	0.133	0.3	0.263	-0.109	-0.068	-0.05	0.252	0.221	0.241	0.219	-0.008	0.324	0.114	0.264	0.278		0.313		0.426		0.115	0.311	1	0.182	0.234	0.445
C3_MELANOMA_SKIN	Malignant melanoma of skin	Chapter II Neoplasms	0.112	0.044	0.077	0.078	0.059	0.114	0.095	0.138	0.083	0.037	0.089	0.076	0.131	0.057	0.071	0.08	0.085	0.037	0.07	0.054	0.092	0.104	0.097	0.129	-0.005	-0.047	0.041	0.157	0.125	0.136	0.095	-0.055	0.06	0.011	0.044	0.075	0.3	0.228	0.185	0.195	0.179	0.038	0.22	0.182	1	0.074	0.19
C3_NONHODGKIN	Non-Hodgkin lymphoma, all	Chapter II Neoplasms	0.451	0.349	0.049	0.472	0.341	0.187	0.497	0.456	0.466	0.324	0.499	0.48	0.484	0.447	0.453	0.119	0.44	0.372	0.426	0.428	0.348	0.15	0.481	0.435	0.242	0.288	0.179	0.182	0.298	0.222	0.304	0.315	0.313	0.22	0.338	0.49	0.289	0.372	0.326	0.384	0.323	0.232	0.112	0.234	0.074	1	0.094
C3_OTHER_SKIN	Other malignant neoplasms of skin (=non-melanoma skin cancer)	Chapter II Neoplasms	0.178	0.103	0.101	0.132	0.056	0.128	0.112	0.172	0.094	-0.051	0.108	0.148	0.164	0.165	0.102	0.107	0.138	-0.044	-0.011	0.109	0.111	0.052	0.078	0.063	-0.135	-0.092	-0.11	0.092	0.064	0.066	0.088	-0.071	0.124	0.044	0.141	0.113	0.375	0.181	0.252	0.223	0.248	0.082	0.193	0.445	0.19	0.094	1
C3_PROSTATE	Malignant neoplasm of prostate	Chapter II Neoplasms	0.312	0.18	0.177	0.272	0.229	0.146	0.241	0.309	0.206	0.074	0.221	0.282	0.299	0.337	0.227	0.185	0.308	0.158	0.124	0.243	0.152	0.119	0.218	0.23	-0.112	-0.108	-0.11	0.243	0.201	0.223	0.181	-0.059	0.315	0.085	0.245	0.227		0.257		0.376		0.112	0.3	0.769	0.175	0.18	0.433
C3_RECTUM	Malignant neoplasm of rectum	Chapter II Neoplasms	0.427	0.349	0.062	0.429	0.34	0.179	0.451	0.441	0.438	0.235	0.481	0.44	0.485	0.433	0.436	0.133	0.435	0.293	0.37	0.413	0.327	0.254	0.499	0.439	0.223	0.248	0.197	0.299	0.339	0.319	0.373	0.27	0.338	0.237	0.399	0.413	0.428	0.497	0.335	0.492	0.333	0.256	0.219	0.332	0.227	0.324	0.216
C3_SECONDARY_RESPIRATORY_DIGESTIVE	Secondary malignant neoplasm of respiratory and digestive organs	Chapter II Neoplasms	0.322	0.195	0.242	0.344	0.208	0.284	0.31	0.306	0.295	0.199	0.309	0.309	0.351	0.283	0.317	0.268	0.299	0.25	0.214	0.327	0.203	0.141	0.204	0.307	0.131	0.152	-0.009	0.283	0.303	0.261	0.334	0.169	0.386	0.064	0.187	0.119	0.318	0.319	0.227	0.381	0.248	0.185	0.356	0.251	0.184	0.219	0.155
C3_SKIN	Malignant neoplasm of skin	Chapter II Neoplasms	0.196	0.134	0.089	0.149	0.105	0.144	0.137	0.191	0.128	-0.011	0.131	0.159	0.188	0.182	0.111	0.094	0.155	0.005	0.026	0.09	0.123	0.069	0.104	0.114	-0.107	-0.11	-0.085	0.113	0.103	0.091	0.093	-0.087	0.134	0.061	0.145	0.129	0.394	0.23	0.286	0.257	0.272	0.046	0.238	0.454	0.255	0.102	0.684
C3_SQUOMOUS_CELL_CARCINOMA_SKIN	Squamous cell neoplasms and carcinomas of the skin	Chapter II Neoplasms	0.198	0.127	0.112	0.17	0.096	0.109	0.126	0.187	0.107	-0.035	0.109	0.176	0.179	0.19	0.119	0.127	0.16	-0.005	0.013	0.128	0.108	0.052	0.08	0.075	-0.088	-0.036	-0.107	0.104	0.087	0.084	0.081	-0.018	0.138	0.051	0.137	0.134	0.338	0.184	0.263	0.23	0.25	0.099	0.183	0.4	0.129	0.091	0.699
CARDIAC_ARRHYTM	Cardiac arrhythmias	Chapter IX Diseases of the circulatory system	0.537	0.422	0.111	0.578	0.422	0.266	0.558	0.518	0.514	0.293	0.553	0.592	0.619	0.727	0.529	0.213	0.636	0.363	0.488	0.563	0.366	0.187	0.657	0.552	0.334	0.399	0.153	0.311	0.417	0.38	0.456	0.439	0.413	0.313	0.611	0.609	0.428	0.502	0.362	0.573	0.358	0.426	0.005	0.4	0.073	0.436	0.272
CD2_BENIGN_BREAST	Benign neoplasm of breast	Chapter II Neoplasms	-0.136	-0.089	0.034	-0.104	-0.077	-0.05	-0.104	-0.161	-0.09	-0.04	-0.096	-0.111	-0.136	-0.099	-0.067	0.005	-0.115	-0.054	-0.072	-0.05	-0.084	-0.055	-0.142	-0.141	-0.046	-0.014	-0.005	-0.136	-0.135	-0.125	-0.074	0.012	-0.049	-0.029	-0.04	-0.164	-0.199	-0.172	-0.189	-0.162	-0.199	-0.09	-0.167		-0.149	-0.102	-0.112
CD2_BENIGN_COLON	Benign neoplasm: Colon	Chapter II Neoplasms	0.585	0.496	0.051	0.588	0.526	0.259	0.589	0.609	0.546	0.259	0.565	0.639	0.635	0.63	0.525	0.174	0.685	0.35	0.491	0.527	0.383	0.241	0.759	0.628	0.411	0.526	0.26	0.467	0.568	0.521	0.523	0.532	0.403	0.344	0.445	0.609	0.487	0.554	0.459	0.641	0.517	0.307	0.147	0.343	0.119	0.401	0.21
CD2_BENIGN_COLON_NOS	Benign neoplasm: Colon, unspecified	Chapter II Neoplasms	0.53	0.447	0.031	0.53	0.47	0.216	0.547	0.559	0.512	0.258	0.537	0.585	0.582	0.597	0.489	0.14	0.628	0.344	0.499	0.489	0.381	0.239	0.716	0.597	0.399	0.477	0.285	0.43	0.515	0.485	0.49	0.485	0.355	0.315	0.463	0.616	0.491	0.555	0.433	0.61	0.48	0.324	0.119	0.313	0.145	0.391	0.171
CD2_BENIGN_COLORECANI	Benign neoplasm of colon, rectum, anus and anal canal	Chapter II Neoplasms	0.601	0.502	0.062	0.599	0.517	0.276	0.597	0.619	0.552	0.255	0.578	0.653	0.648	0.639	0.532	0.188	0.697	0.352	0.499	0.535	0.387	0.245	0.762	0.637	0.414	0.524	0.238	0.478	0.576	0.527	0.535	0.531	0.413	0.338	0.448	0.613	0.533	0.561	0.491	0.648	0.539	0.308	0.169	0.357	0.123	0.406	0.255
CD2_BENIGN_HEAMANGIOMA_LYMPHANGIOMA	Haemangioma and lymphangioma, any site	Chapter II Neoplasms	0.162	0.099	0.086	0.152	0.109	0.134	0.157	0.149	0.163	0.119	0.151	0.153	0.156	0.186	0.14	0.107	0.158	0.134	0.144	0.126	0.154	0.15	0.172	0.137	0.099	0.131	0.036	0.111	0.136	0.118	0.149	0.138	0.13	0.044	0.216	0.165	0.11	0.158	0.059	0.176	0.08	0.135	0.049	0.124	0.076	0.08	0.133
CD2_BENIGN_HEMANGIOMA	Haemangioma, any site	Chapter II Neoplasms	0.178	0.14	0.057	0.174	0.145	0.118	0.182	0.168	0.188	0.144	0.178	0.167	0.173	0.207	0.164	0.067	0.171	0.133	0.164	0.127	0.167	0.16	0.21	0.162	0.104	0.142	0.051	0.126	0.143	0.133	0.171	0.145	0.133	0.099	0.199	0.188	0.125	0.184	0.093	0.191	0.095	0.142	0.029	0.124	0.097	0.081	0.145
CD2_BENIGN_LEIOMYOMA_UTERI	Leiomyoma of uterus	Chapter II Neoplasms	0.163	0.157	-0.205	0.134	0.145	-0.162	0.132	0.207	0.103	0.076	0.14	0.172	0.194	0.125	0.099	-0.172	0.172	0.129	0.144	0.107	0.157	0.111	0.281	0.202	0.055	0.023	0.229	0.116	0.089	0.129	0.036	-0.002	-0.02	0.126	0.164	0.278	0.237	0.165	0.195	0.121	0.206	0.065	0.004		0.053	0.174	-0.047
CD2_BENIGN_LIPOMATOUS	Benign lipomatous neoplasm	Chapter II Neoplasms	0.299	0.268	-0.185	0.267	0.325	-0.075	0.28	0.35	0.235	0.165	0.255	0.317	0.305	0.293	0.231	-0.121	0.331	0.198	0.263	0.18	0.218	0.147	0.44	0.302	0.159	0.178	0.234	0.165	0.244	0.221	0.122	0.168	0.088	0.181	0.219	0.446	0.295	0.274	0.374	0.294	0.445	0.089	-0.033	0.195	0	0.281	0.032
CD2_BENIGN_LIPO_SKIN_HEADFACENECK	Benign lipomatous neoplasm of skin and subcutaneous tissue of head, face and neck	Chapter II Neoplasms	0.303	0.322	-0.177	0.297	0.299	-0.002	0.312	0.327	0.334	0.209	0.372	0.342	0.307	0.329	0.318	-0.106	0.309	0.222	0.366	0.233	0.267	0.12	0.479	0.299	0.235	0.262	0.271	0.067	0.166	0.14	0.156	0.277	0.08	0.285	0.33	0.529	0.124	0.27	0.271	0.215	0.271	0.114	-0.149	0.035	-0.067	0.375	-0.037
CD2_BENIGN_LIPO_SKIN_LIMBS	Benign lipomatous neoplasm of skin and subcutaneous tissue of limbs	Chapter II Neoplasms	0.047	0.047	-0.138	0.021	0.09	-0.082	-0.013	0.085	-0.01	0.051	-0.023	0.039	0.016	-0.038	-0.027	-0.094	0.031	0.044	0.007	-0.054	0.025	0.051	0.057	0.029	-0.08	-0.056	0.044	0.037	0.05	0.044	-0.058	-0.078	-0.054	0.038	-0.052	0.095	0.108	0.018	0.211	0.006	0.22	-0.066	0.017	0.046	0.008	0.084	0.003
CD2_BENIGN_LIPO_SKIN_TRUNK	Benign lipomatous neoplasm of skin and subcutaneous tissue of trunk	Chapter II Neoplasms	0.274	0.233	-0.133	0.24	0.269	-0.048	0.259	0.314	0.202	0.142	0.231	0.283	0.291	0.253	0.211	-0.084	0.299	0.182	0.239	0.161	0.192	0.158	0.359	0.275	0.156	0.15	0.195	0.17	0.23	0.21	0.138	0.139	0.097	0.143	0.159	0.362	0.265	0.257	0.283	0.256	0.35	0.074	0.038	0.121	0.068	0.244	-0.013
CD2_BENIGN_MELANOCYTIC	Melanocytic naevi	Chapter II Neoplasms	-0.239	-0.29	0.203	-0.258	-0.292	0.067	-0.283	-0.259	-0.244	-0.126	-0.28	-0.287	-0.293	-0.326	-0.255	0.106	-0.3	-0.127	-0.238	-0.256	-0.177	-0.03	-0.443	-0.252	-0.213	-0.253	-0.194	-0.077	-0.159	-0.129	-0.15	-0.239	-0.037	-0.221	-0.267	-0.451	-0.296	-0.318	-0.304	-0.324	-0.317	-0.239	0.118	-0.184	0.035	-0.291	-0.058
CD2_BENIGN_MELANOCYTIC_FACE	Melanocytic naevi of other and unspecified parts of face	Chapter II Neoplasms	-0.072	-0.144	0.209	-0.089	-0.156	0.137	-0.14	-0.077	-0.135	-0.051	-0.156	-0.114	-0.12	-0.211	-0.139	0.156	-0.132	-0.016	-0.128	-0.112	-0.125	-0.009	-0.276	-0.087	-0.129	-0.15	-0.162	0.083	0.014	0.028	-0.032	-0.145	0.058	-0.125	-0.194	-0.353	-0.117	-0.178	-0.096	-0.164	-0.113	-0.173	0.283	-0.056	0.051	-0.206	-0.024
CD2_BENIGN_MELANOCYTIC_TRUNK	Melanocytic naevi of trunk	Chapter II Neoplasms	-0.32	-0.342	0.104	-0.317	-0.334	-0.07	-0.33	-0.358	-0.325	-0.191	-0.351	-0.354	-0.334	-0.279	-0.286	0.027	-0.331	-0.187	-0.337	-0.256	-0.234	-0.082	-0.465	-0.354	-0.224	-0.27	-0.206	-0.2	-0.268	-0.238	-0.209	-0.268	-0.13	-0.239	-0.193	-0.393	-0.342	-0.339	-0.375	-0.305	-0.376	-0.116	-0.111	-0.137	-0.078	-0.345	-0.034
CD2_BENIGN_OTHERDIGESTIVE	Benign neoplasm of other and ill-defined parts of digestive system	Chapter II Neoplasms	0.399	0.285	0.165	0.385	0.281	0.296	0.37	0.406	0.375	0.221	0.36	0.379	0.389	0.314	0.35	0.23	0.362	0.246	0.285	0.302	0.268	0.164	0.358	0.385	0.189	0.208	0.048	0.355	0.354	0.357	0.295	0.201	0.315	0.203	0.228	0.313	0.409	0.392	0.346	0.371	0.365	0.161	0.32	0.217	0.218	0.282	0.186
CD2_BENIGN_OTHER_NOS	Benign neoplasm of other and unspecified sites	Chapter II Neoplasms	-0.031	-0.046	0.069	-0.03	-0.068	0.082	-0.063	-0.037	-0.032	0.008	-0.034	-0.037	-0.065	-0.03	-0.075	0.046	-0.066	-0.023	-0.053	-0.062	0.028	0.012	-0.09	-0.058	0.009	-0.033	0.002	-0.078	-0.077	-0.081	-0.036	-0.046	-0.042	-0.022	0.027	0.006	-0.008	-0.028	0.008	-0.093	-0.017	0.063	-0.051	-0.073	0.013	0.031	0.026
CD2_BENIGN_OVARY	Benign neoplasm of ovary	Chapter II Neoplasms	0.257	0.23	-0.06	0.231	0.213	0.048	0.236	0.283	0.17	0.094	0.186	0.26	0.255	0.171	0.161	-0.004	0.258	0.131	0.171	0.143	0.174	0.125	0.289	0.254	0.122	0.162	0.139	0.256	0.261	0.256	0.143	0.13	0.089	0.126	0.08	0.29	0.309	0.268	0.356	0.252	0.366	0.108	0.261		0.111	0.118	0.151
CD2_BENIGN_RECTUM	Benign neoplasm: Rectum	Chapter II Neoplasms	0.463	0.406	0.052	0.451	0.376	0.224	0.468	0.483	0.462	0.235	0.502	0.483	0.492	0.448	0.454	0.141	0.487	0.276	0.425	0.402	0.346	0.222	0.589	0.481	0.323	0.373	0.229	0.341	0.412	0.375	0.428	0.373	0.284	0.254	0.393	0.523	0.451	0.534	0.418	0.497	0.442	0.256	0.175	0.244	0.17	0.349	0.199
CD2_BENIGN_SIGMOID_COLON	Benign neoplasm: Sigmoid colon	Chapter II Neoplasms	0.486	0.425	0.027	0.476	0.401	0.208	0.452	0.518	0.417	0.187	0.42	0.521	0.503	0.472	0.387	0.132	0.539	0.277	0.375	0.405	0.298	0.19	0.583	0.505	0.322	0.408	0.205	0.395	0.462	0.429	0.373	0.394	0.293	0.273	0.276	0.495	0.379	0.416	0.413	0.488	0.462	0.181	0.159	0.214	0.1	0.333	0.172
CD2_BENIGN_SKIN	Other benign neoplasms of skin	Chapter II Neoplasms	0.206	0.175	0.209	0.201	0.19	0.222	0.153	0.216	0.121	0.144	0.094	0.189	0.178	0.121	0.099	0.219	0.173	0.192	0.147	0.159	0.126	0.122	0.124	0.201	0.053	0.072	-0.006	0.235	0.223	0.224	0.154	0.086	0.211	0.156	0.054	0.048	0.218	0.1	0.209	0.167	0.226	0.047	0.266	0.141	0.125	0.093	0.104
CD2_BENIGN_SKIN_EYELID	Benign neoplasm: Skin of eyelid, including canthus	Chapter II Neoplasms	0.25	0.184	-0.01	0.224	0.191	0.135	0.218	0.273	0.212	0.153	0.195	0.24	0.243	0.204	0.184	0.063	0.233	0.183	0.24	0.192	0.176	0.148	0.287	0.261	0.141	0.148	0.098	0.205	0.217	0.225	0.145	0.143	0.128	0.132	0.192	0.311	0.304	0.239	0.271	0.222	0.269	0.15	0.144	0.1	0.135	0.204	0.073
CD2_BENIGN_SKIN_FACE	Benign neoplasm: Skin of other and unspecified parts of face	Chapter II Neoplasms	-0.106	-0.086	0.203	-0.106	-0.081	0.135	-0.129	-0.124	-0.123	-0.055	-0.152	-0.122	-0.124	-0.139	-0.133	0.172	-0.124	-0.088	-0.17	-0.08	-0.149	-0.085	-0.21	-0.122	-0.096	-0.113	-0.187	0.013	-0.052	-0.029	-0.063	-0.102	0.008	0.015	-0.144	-0.254	-0.15	-0.168	-0.132	-0.123	-0.152	-0.092	0.051	-0.014	0.024	-0.152	0.037
CD2_BENIGN_SKIN_TRUNK	Benign neoplasm: Skin of trunk	Chapter II Neoplasms	0.11	0.092	0.128	0.091	0.103	0.134	0.08	0.118	0.071	0.051	0.037	0.102	0.097	0.059	0.043	0.141	0.1	0.053	0.054	0.075	0.041	0.039	0.065	0.109	0.014	0.018	-0.03	0.123	0.119	0.117	0.094	0.021	0.095	0.126	0.036	0.053	0.173	0.069	0.144	0.097	0.144	0.023	0.134	0.079	0.085	0.049	0.099
CD2_BENIGN_STOMACH	Benign neoplasm: Stomach	Chapter II Neoplasms	0.285	0.201	0.214	0.281	0.218	0.291	0.268	0.289	0.26	0.171	0.246	0.273	0.266	0.216	0.231	0.237	0.253	0.169	0.167	0.203	0.163	0.09	0.208	0.259	0.08	0.111	-0.042	0.263	0.258	0.257	0.2	0.128	0.251	0.116	0.141	0.183	0.338	0.251	0.299	0.295	0.306	0.122	0.339	0.238	0.195	0.175	0.21
CD2_BENIGN_TRANSVERSE_COLON	Benign neoplasm: Transverse colon	Chapter II Neoplasms	0.327	0.334	-0.025	0.326	0.322	0.09	0.364	0.343	0.343	0.183	0.381	0.369	0.359	0.366	0.363	0.05	0.387	0.185	0.322	0.331	0.217	0.127	0.506	0.359	0.257	0.319	0.212	0.218	0.28	0.268	0.313	0.339	0.203	0.279	0.338	0.444	0.252	0.329	0.288	0.342	0.281	0.227	-0.023	0.197	-0.03	0.27	0.078
CD2_INSITU_BREAST	Carcinoma in situ of breast	Chapter II Neoplasms	0.239	0.233	-0.028	0.229	0.238	0.087	0.271	0.261	0.255	0.098	0.252	0.25	0.27	0.177	0.21	0.034	0.252	0.137	0.193	0.184	0.156	0.061	0.32	0.26	0.148	0.168	0.137	0.182	0.216	0.18	0.205	0.153	0.098	0.14	0.13	0.29	0.359	0.294	0.329	0.291	0.323	0.072	0.222		0.198	0.24	0.165
CD2_INSITU_BREAST_INTRADUCTAL	Carcinoma in situ of breast, intraductal	Chapter II Neoplasms	0.249	0.241	-0.021	0.23	0.236	0.092	0.259	0.278	0.255	0.11	0.264	0.259	0.276	0.181	0.209	0.039	0.256	0.139	0.218	0.154	0.192	0.112	0.341	0.276	0.184	0.18	0.178	0.221	0.244	0.222	0.185	0.149	0.092	0.158	0.1	0.321	0.401	0.322	0.33	0.267	0.337	0.071	0.244		0.188	0.21	0.11
CD2_INSITU_BREAST_NOS	Carcinoma in situ of breast, other/unspecified	Chapter II Neoplasms	0.216	0.154	0.012	0.195	0.162	0.128	0.239	0.253	0.221	0.113	0.216	0.204	0.222	0.121	0.175	0.057	0.186	0.1	0.13	0.146	0.167	0.098	0.249	0.247	0.088	0.088	0.114	0.204	0.22	0.186	0.194	0.051	0.101	0.046	0.077	0.258	0.397	0.329	0.302	0.288	0.294	0.146	0.275		0.257	0.193	0.164
CD2_INSITU_CERVIX_UTERI_EXALLC	Carcinoma in situ of cervix uteri	Chapter II Neoplasms	0.088	0.09	0.07	0.094	0.111	0.095	0.097	0.087	0.121	0.119	0.114	0.092	0.098	0.105	0.112	0.066	0.122	0.156	0.153	0.13	0.053	0.1	0.181	0.154	0.224	0.194	0.155	0.144	0.128	0.165	0.139	0.194	0.082	0.116	0.129	0.14	-0.113	0.055	-0.065	0.052	-0.054	0.082	-0.119		-0.066	-0.007	-0.256
CD2_INSITU_CERVIX_UTERI_NOS_EXALLC	Carcinoma in situ of uteri, other/unspecified	Chapter II Neoplasms	0.036	0.038	0.075	0.045	0.063	0.071	0.044	0.031	0.07	0.08	0.063	0.044	0.048	0.066	0.078	0.07	0.076	0.096	0.106	0.084	0.054	0.095	0.115	0.09	0.169	0.149	0.121	0.112	0.085	0.125	0.111	0.152	0.04	0.09	0.097	0.093	-0.094	0.052	-0.089	0.035	-0.081	0.073	-0.137		-0.066	-0.034	-0.233
CD2_LEIOMYOMA_ENDOMETRIOSIS	Benign leiomyoma with endometriosis	Chapter II Neoplasms	0.215	0.187	-0.125	0.181	0.19	-0.063	0.193	0.237	0.151	0.156	0.169	0.208	0.219	0.153	0.163	-0.084	0.188	0.203	0.215	0.153	0.188	0.162	0.278	0.242	0.146	0.101	0.21	0.188	0.146	0.2	0.094	0.075	0.08	0.141	0.175	0.277	0.191	0.162	0.127	0.124	0.165	0.066	0.082		0.065	0.133	-0.113
CD2_NONHODGKIN_NAS	Other and unspecified types of non-Hodgkin lymphoma, hilmo	Chapter II Neoplasms	0.395	0.327	-0.005	0.412	0.34	0.17	0.425	0.397	0.427	0.302	0.449	0.429	0.416	0.392	0.402	0.075	0.378	0.333	0.388	0.365	0.291	0.106	0.447	0.388	0.227	0.271	0.165	0.128	0.254	0.165	0.238	0.293	0.245	0.227	0.302	0.44	0.207	0.332	0.281	0.323	0.286	0.162	0.041	0.178	0.04	0.621	0.029
CD2_PRIMARY_LYMPHOID_HEMATOPOIETIC	Primary_lymphoid and hematopoietic malignant neoplasms	Chapter II Neoplasms	0.442	0.338	0.035	0.474	0.343	0.157	0.498	0.427	0.452	0.314	0.471	0.481	0.482	0.487	0.442	0.099	0.439	0.364	0.41	0.408	0.334	0.149	0.455	0.402	0.217	0.281	0.157	0.15	0.264	0.19	0.268	0.317	0.318	0.201	0.338	0.468	0.301	0.362	0.323	0.394	0.304	0.215	0.1	0.252	0.05	0.579	0.134
CHRONNAS	Crohn's disease NAS	Chapter XI Diseases of the digestive system	0.529	0.377	0.36	0.558	0.421	0.394	0.508	0.507	0.505	0.371	0.528	0.532	0.55	0.585	0.526	0.375	0.53	0.447	0.457	0.545	0.332	0.23	0.474	0.546	0.345	0.345	0.113	0.45	0.43	0.471	0.502	0.387	0.634	0.297	0.462	0.324	0.153	0.403	0.101	0.43	0.149	0.27	0.139	0.178	0.123	0.243	0.043
CIRRHOSIS_BROAD	Cirrhosis, broad definition used in the article https://doi.org/10.1101/594523	Chapter XI Diseases of the digestive system	0.484	0.404	0.204	0.562	0.434	0.328	0.524	0.448	0.559	0.401	0.575	0.529	0.51	0.538	0.536	0.267	0.5	0.491	0.519	0.514	0.322	0.144	0.513	0.504	0.457	0.515	0.169	0.275	0.374	0.33	0.414	0.547	0.457	0.3	0.447	0.435	0.129	0.363	0.2	0.38	0.209	0.351	0.021	0.053	-0.069	0.429	-0.089
COLITNONINFNAS	Noninfectious colitis NAS	Chapter XI Diseases of the digestive system	0.787	0.549	0.296	0.794	0.618	0.42	0.654	0.8	0.571	0.391	0.588	0.788	0.798	0.675	0.585	0.377	0.789	0.588	0.561	0.637	0.37	0.247	0.605	0.81	0.356	0.415	0.095	0.741	0.746	0.757	0.554	0.412	0.765	0.305	0.34	0.39	0.501	0.506	0.48	0.616	0.572	0.201	0.528	0.313	0.193	0.363	0.142
COPD_ASTHMA_PNEUMONIA_SEPSIS	COPD/asthma related pneumonia or pneumonia derived septicaemia	Chapter X Diseases of the respiratory system	0.759	0.58	0.209	0.816	0.627	0.355	0.701	0.75	0.643	0.365	0.661	0.823	0.83	0.777	0.656	0.325	0.841	0.578	0.619	0.74	0.415	0.245	0.741	0.821	0.456	0.571	0.199	0.623	0.717	0.682	0.643	0.57	0.694	0.353	0.472	0.528	0.48	0.569	0.43	0.698	0.492	0.309	0.31	0.312	0.1	0.441	0.136
COPD_EARLY	Early onset COPD	Chapter X Diseases of the respiratory system	0.743	0.549	0.232	0.777	0.613	0.413	0.642	0.757	0.555	0.326	0.584	0.785	0.787	0.695	0.574	0.338	0.849	0.542	0.574	0.686	0.376	0.242	0.714	0.836	0.466	0.56	0.146	0.773	0.809	0.813	0.634	0.551	0.679	0.35	0.417	0.483	0.478	0.525	0.48	0.656	0.533	0.292	0.408	0.296	0.141	0.374	0.148
COPD_HOSPITAL_MAIN	COPD, hospital admissions 1, only main diagnosis	Chapter X Diseases of the respiratory system	0.764	0.559	0.247	0.794	0.622	0.44	0.665	0.758	0.583	0.325	0.592	0.806	0.794	0.721	0.593	0.369	0.868	0.552	0.581	0.702	0.377	0.255	0.733	0.838	0.46	0.597	0.136	0.772	0.824	0.814	0.652	0.587	0.686	0.341	0.411	0.487	0.506	0.535	0.47	0.689	0.523	0.291	0.418	0.319	0.121	0.381	0.18
D3_AGRANULOCYTOSIS	Agranulocytosis	Chapter III Diseases of the blood and blood-forming organs and certain disorders involving the immune mechanism	0.232	0.104	0.198	0.258	0.143	0.201	0.254	0.21	0.213	0.128	0.225	0.221	0.249	0.176	0.205	0.195	0.196	0.206	0.143	0.208	0.113	0.065	0.079	0.188	0.036	0.068	-0.03	0.157	0.184	0.134	0.131	0.087	0.27	-0.023	0.046	0.019	0.287	0.185	0.18	0.267	0.218	0.065	0.36	0.208	0.139	0.221	0.173
D3_ANAEMIA	Anaemias	Chapter III Diseases of the blood and blood-forming organs and certain disorders involving the immune mechanism	0.654	0.41	0.4	0.706	0.508	0.432	0.508	0.613	0.453	0.302	0.452	0.658	0.648	0.633	0.499	0.451	0.683	0.532	0.429	0.593	0.243	0.146	0.385	0.614	0.233	0.304	-0.089	0.634	0.603	0.65	0.452	0.34	0.821	0.229	0.285	0.188	0.279	0.305	0.288	0.496	0.35	0.145	0.477	0.401	0.075	0.253	0.15
D3_ANAEMIA_IRONDEF	Iron deficiency anaemia	Chapter III Diseases of the blood and blood-forming organs and certain disorders involving the immune mechanism	0.359	0.191	0.383	0.38	0.299	0.336	0.241	0.315	0.208	0.195	0.19	0.32	0.293	0.261	0.235	0.361	0.312	0.364	0.192	0.311	0.064	0.047	0.061	0.314	0.081	0.12	-0.195	0.468	0.381	0.424	0.226	0.142	0.584	0.083	-0.009	-0.081	-0.024	0.035	0.045	0.187	0.111	-0.048	0.449	0.199	-0.003	0.065	-0.016
D3_ANAEMIA_IRONDEF_NAS	Other and unspecified iron deficiency	Chapter III Diseases of the blood and blood-forming organs and certain disorders involving the immune mechanism	0.359	0.191	0.383	0.38	0.299	0.336	0.241	0.315	0.208	0.195	0.19	0.32	0.293	0.261	0.235	0.361	0.312	0.364	0.192	0.311	0.064	0.047	0.061	0.314	0.081	0.12	-0.195	0.468	0.381	0.424	0.226	0.142	0.584	0.083	-0.009	-0.081	-0.024	0.035	0.045	0.187	0.111	-0.048	0.449	0.199	-0.003	0.065	-0.016
D3_ANAEMIANAS	Other and unspecified anaemias	Chapter III Diseases of the blood and blood-forming organs and certain disorders involving the immune mechanism	0.532	0.322	0.386	0.555	0.404	0.394	0.402	0.487	0.373	0.258	0.351	0.507	0.478	0.458	0.399	0.412	0.483	0.45	0.318	0.471	0.169	0.103	0.226	0.461	0.172	0.217	-0.136	0.517	0.464	0.503	0.323	0.254	0.714	0.172	0.155	0.077	0.125	0.174	0.169	0.341	0.241	0.057	0.442	0.306	0.009	0.18	0.086
D3_APLASTICANDOTHANAEMIA	Aplastic and other anaemias	Chapter III Diseases of the blood and blood-forming organs and certain disorders involving the immune mechanism	0.509	0.298	0.42	0.538	0.381	0.385	0.377	0.46	0.339	0.236	0.334	0.485	0.462	0.443	0.385	0.425	0.465	0.439	0.291	0.462	0.156	0.098	0.194	0.432	0.13	0.19	-0.157	0.507	0.448	0.49	0.308	0.23	0.708	0.149	0.142	0.058	0.133	0.161	0.155	0.334	0.216	0.039	0.455	0.333	0.023	0.169	0.115
D3_COAGDEF_PURPUR_HAEMORRHAGIC	Coagulation defects, purpura and other haemorrhagic conditions	Chapter III Diseases of the blood and blood-forming organs and certain disorders involving the immune mechanism	0.451	0.318	0.34	0.493	0.331	0.333	0.467	0.402	0.462	0.301	0.499	0.465	0.461	0.528	0.483	0.333	0.434	0.384	0.416	0.492	0.309	0.167	0.373	0.416	0.298	0.293	0.059	0.218	0.275	0.255	0.375	0.368	0.515	0.266	0.49	0.315	0.088	0.286	0.118	0.323	0.105	0.253	0.063	0.225	-0.004	0.344	0.12
D3_COAGOTHER	Other coagulation defects	Chapter III Diseases of the blood and blood-forming organs and certain disorders involving the immune mechanism	0.392	0.289	0.373	0.44	0.277	0.357	0.399	0.35	0.404	0.247	0.431	0.4	0.42	0.447	0.415	0.354	0.381	0.336	0.353	0.445	0.245	0.168	0.292	0.385	0.234	0.22	0.04	0.246	0.272	0.262	0.365	0.284	0.493	0.232	0.397	0.217	0.115	0.276	0.089	0.308	0.073	0.226	0.118	0.215	0.09	0.263	0.099
D3_NUTRIANAEMIA	Nutritional anaemias	Chapter III Diseases of the blood and blood-forming organs and certain disorders involving the immune mechanism	0.406	0.24	0.42	0.446	0.357	0.378	0.293	0.362	0.258	0.242	0.255	0.384	0.351	0.341	0.292	0.407	0.372	0.418	0.249	0.38	0.105	0.059	0.121	0.365	0.139	0.181	-0.158	0.474	0.409	0.45	0.28	0.219	0.635	0.13	0.075	-0.022	-0.031	0.086	0.053	0.241	0.118	0.01	0.418	0.219	-0.014	0.099	-0.024
D3_OTHERANAEMIA	Other anaemias	Chapter III Diseases of the blood and blood-forming organs and certain disorders involving the immune mechanism	0.514	0.305	0.407	0.535	0.385	0.392	0.393	0.47	0.351	0.255	0.338	0.486	0.462	0.444	0.389	0.426	0.464	0.446	0.316	0.463	0.151	0.089	0.196	0.441	0.157	0.2	-0.153	0.505	0.453	0.489	0.311	0.241	0.71	0.151	0.147	0.055	0.11	0.164	0.163	0.324	0.225	0.049	0.449	0.302	0.016	0.168	0.081
D3_PURPURA_AND3_OTHER_HAEMORRHAGIC	Purpura and other haemorrhagic conditions	Chapter III Diseases of the blood and blood-forming organs and certain disorders involving the immune mechanism	0.411	0.287	0.269	0.454	0.283	0.293	0.424	0.356	0.416	0.294	0.444	0.437	0.42	0.533	0.436	0.284	0.426	0.372	0.405	0.477	0.314	0.135	0.366	0.38	0.272	0.308	0.06	0.183	0.25	0.231	0.349	0.376	0.473	0.259	0.526	0.348	0.016	0.259	0.071	0.311	0.051	0.298	-0.036	0.207	-0.07	0.352	0.107
DM_BCKGRND_RETINA	Background diabetic retinopathy	Chapter VII Diseases of the eye, adnexa, ear and mastoid process	0.467	0.379	0.278	0.531	0.381	0.299	0.474	0.442	0.488	0.314	0.541	0.5	0.532	0.618	0.526	0.295	0.515	0.43	0.471	0.546	0.327	0.207	0.473	0.482	0.317	0.33	0.14	0.305	0.325	0.357	0.437	0.411	0.578	0.301	0.619	0.4	0.122	0.348	0.136	0.419	0.111	0.334	0.02	0.274	0.017	0.299	0.093
DM_MACULOPATHY_EXMORE	Diabetic maculopathy, excluding more controls	Chapter VII Diseases of the eye, adnexa, ear and mastoid process	0.428	0.356	0.255	0.497	0.346	0.28	0.461	0.392	0.458	0.292	0.51	0.477	0.51	0.576	0.511	0.285	0.498	0.403	0.437	0.533	0.28	0.172	0.463	0.455	0.305	0.339	0.129	0.298	0.313	0.342	0.423	0.411	0.543	0.299	0.599	0.372	0.091	0.32	0.096	0.382	0.092	0.305	-0.008	0.245	0.016	0.262	0.059
DM_RETINA_NOS	Unspecified diabetic retinopathy	Chapter VII Diseases of the eye, adnexa, ear and mastoid process	0.425	0.348	0.296	0.48	0.35	0.28	0.451	0.403	0.439	0.297	0.478	0.452	0.484	0.578	0.477	0.294	0.474	0.406	0.46	0.495	0.292	0.182	0.427	0.442	0.303	0.305	0.133	0.288	0.304	0.34	0.391	0.389	0.546	0.275	0.57	0.357	0.114	0.307	0.104	0.382	0.085	0.298	0.032	0.248	0.015	0.237	0.079
DM_RETINA_PROLIF	Proliferative diabetic retinopathy, operation included	Chapter VII Diseases of the eye, adnexa, ear and mastoid process	0.467	0.379	0.278	0.531	0.381	0.299	0.474	0.442	0.488	0.314	0.541	0.5	0.532	0.618	0.526	0.295	0.515	0.43	0.471	0.546	0.327	0.207	0.473	0.482	0.317	0.33	0.14	0.305	0.325	0.357	0.437	0.411	0.578	0.301	0.619	0.4	0.122	0.348	0.136	0.419	0.111	0.334	0.02	0.274	0.017	0.299	0.093
DRY_AMD	Dry age-related macular degeneration (includes geographic atrophy)	Chapter VII Diseases of the eye, adnexa, ear and mastoid process	0.376	0.252	0.186	0.37	0.24	0.279	0.34	0.391	0.364	0.142	0.359	0.359	0.387	0.323	0.321	0.232	0.343	0.222	0.241	0.307	0.242	0.174	0.308	0.351	0.131	0.145	0.056	0.288	0.311	0.291	0.332	0.162	0.319	0.14	0.249	0.258	0.387	0.368	0.35	0.384	0.331	0.186	0.327	0.312	0.247	0.285	0.257
DUODENAL_ULCER_UNSPE_ACUTE_CHRONIC_WO_HAEMORRHAGE_PERFORATION	Duodenal ulcer - Unspecified as acute or chronic, without haemorrhage or perforation, drug-induced	Chapter XI Diseases of the digestive system	0.531	0.473	-0.012	0.538	0.474	0.194	0.548	0.546	0.532	0.334	0.569	0.586	0.569	0.583	0.525	0.093	0.572	0.381	0.544	0.482	0.363	0.189	0.68	0.545	0.418	0.482	0.272	0.293	0.398	0.364	0.385	0.499	0.314	0.36	0.445	0.637	0.358	0.468	0.37	0.462	0.413	0.249	-0.003	0.17	0.011	0.479	0.031
E4_DM1	Type 1 diabetes	Chapter IV Endocrine, nutritional and metabolic diseases	0.354	0.261	0.268	0.413	0.25	0.256	0.374	0.311	0.379	0.226	0.437	0.375	0.42	0.518	0.429	0.277	0.415	0.312	0.372	0.452	0.218	0.151	0.347	0.367	0.26	0.268	0.065	0.252	0.25	0.287	0.367	0.341	0.508	0.199	0.49	0.246	0.031	0.273	0.012	0.34	0.006	0.271	-0.008	0.25	0.014	0.174	0.095
E4_DM1NOCOMP	Type 1 diabetes without complications	Chapter IV Endocrine, nutritional and metabolic diseases	0.335	0.277	0.345	0.401	0.279	0.291	0.355	0.293	0.347	0.25	0.384	0.362	0.398	0.511	0.402	0.32	0.395	0.341	0.35	0.443	0.222	0.14	0.314	0.348	0.242	0.241	0.052	0.236	0.236	0.275	0.357	0.329	0.517	0.242	0.537	0.24	-0.005	0.199	-0.021	0.307	-0.026	0.295	-0.013	0.245	-0.014	0.166	0.072
E4_DM2	Type 2 diabetes	Chapter IV Endocrine, nutritional and metabolic diseases	0.603	0.5	0.2	0.655	0.5	0.3	0.603	0.594	0.598	0.362	0.648	0.651	0.695	0.718	0.617	0.255	0.664	0.485	0.583	0.621	0.413	0.254	0.679	0.635	0.394	0.419	0.235	0.416	0.456	0.481	0.522	0.478	0.593	0.386	0.671	0.546	0.342	0.484	0.311	0.56	0.327	0.338	0.116	0.324	0.088	0.391	0.121
E4_DM2NOCOMP	Type 2 diabetes without complications	Chapter IV Endocrine, nutritional and metabolic diseases	0.606	0.501	0.203	0.66	0.506	0.303	0.606	0.596	0.601	0.354	0.644	0.653	0.693	0.718	0.615	0.257	0.668	0.488	0.584	0.621	0.411	0.252	0.676	0.639	0.391	0.424	0.226	0.424	0.466	0.489	0.52	0.484	0.597	0.392	0.661	0.543	0.341	0.485	0.322	0.563	0.328	0.34	0.119	0.327	0.09	0.388	0.127
E4_ENDOGLAND	Disorders of other endocrine glands	Chapter IV Endocrine, nutritional and metabolic diseases	0.587	0.413	0.293	0.623	0.431	0.35	0.581	0.573	0.571	0.358	0.57	0.597	0.629	0.624	0.554	0.337	0.605	0.518	0.536	0.595	0.371	0.236	0.535	0.611	0.347	0.402	0.127	0.423	0.474	0.457	0.52	0.445	0.6	0.251	0.507	0.391	0.301	0.441	0.266	0.524	0.27	0.333	0.237	0.277	0.131	0.409	0.093
E4_ENDOMETPOSTOP	Postprocedural endocrine and metabolic disorders, not elsewhere classified	Chapter IV Endocrine, nutritional and metabolic diseases	0.511	0.274	0.244	0.504	0.348	0.348	0.398	0.474	0.415	0.218	0.39	0.474	0.471	0.479	0.417	0.364	0.482	0.416	0.372	0.419	0.228	0.195	0.378	0.469	0.223	0.268	-0.006	0.464	0.44	0.471	0.417	0.29	0.521	0.135	0.283	0.264	0.321	0.345	0.218	0.437	0.255	0.161	0.291	0.296	0.133	0.221	0.155
E4_FH	Familial hypercholesterolemia	Chapter IV Endocrine, nutritional and metabolic diseases	0.64	0.516	0.095	0.653	0.494	0.258	0.621	0.643	0.591	0.327	0.635	0.687	0.723	0.744	0.602	0.198	0.725	0.441	0.576	0.59	0.419	0.277	0.735	0.678	0.368	0.41	0.224	0.486	0.535	0.549	0.522	0.44	0.522	0.375	0.636	0.617	0.491	0.549	0.402	0.603	0.436	0.282	0.154	0.346	0.146	0.365	0.211
E4_FLUIDELECTRO	Other disorders of fluid, electrolyte and acid-base balance	Chapter IV Endocrine, nutritional and metabolic diseases	0.585	0.384	0.255	0.629	0.41	0.35	0.527	0.551	0.522	0.316	0.57	0.607	0.624	0.667	0.57	0.34	0.623	0.479	0.512	0.574	0.341	0.226	0.509	0.577	0.342	0.406	0.098	0.434	0.483	0.485	0.519	0.442	0.621	0.243	0.499	0.402	0.285	0.404	0.229	0.491	0.245	0.268	0.218	0.273	0.073	0.339	0.135
E4_GRAVES_STRICT	Graves disease, strict definition	Chapter IV Endocrine, nutritional and metabolic diseases	0.124	0.065	0.332	0.169	0.087	0.263	0.107	0.095	0.088	0.04	0.075	0.125	0.12	0.196	0.108	0.308	0.174	0.135	0.063	0.216	0.043	0.047	-0.005	0.145	0.091	0.109	-0.099	0.244	0.17	0.23	0.195	0.134	0.317	0.056	0.178	-0.045	0.018	0.06	-0.054	0.158	-0.021	0.165	0.173	0.134	0.005	-0.079	0.106
E4_HYPERCHOL	Pure hypercholesterolaemia	Chapter IV Endocrine, nutritional and metabolic diseases	0.64	0.516	0.095	0.653	0.494	0.258	0.621	0.643	0.591	0.327	0.635	0.687	0.723	0.744	0.602	0.198	0.725	0.441	0.576	0.59	0.419	0.277	0.735	0.678	0.368	0.41	0.224	0.486	0.535	0.549	0.522	0.44	0.522	0.375	0.636	0.617	0.491	0.549	0.402	0.603	0.436	0.282	0.154	0.346	0.146	0.365	0.211
E4_HYPERLIPNAS	Hyperlipidaemia, other/unspecified	Chapter IV Endocrine, nutritional and metabolic diseases	0.577	0.478	0.109	0.603	0.441	0.268	0.588	0.583	0.597	0.334	0.626	0.631	0.655	0.703	0.604	0.211	0.65	0.431	0.564	0.571	0.422	0.291	0.721	0.622	0.406	0.445	0.259	0.414	0.468	0.48	0.52	0.473	0.465	0.359	0.666	0.611	0.42	0.539	0.318	0.564	0.36	0.327	0.083	0.275	0.126	0.351	0.137
E4_HYTHY_AI_STRICT	Hypothyroidism, strict autoimmune	Chapter IV Endocrine, nutritional and metabolic diseases	0.602	0.366	0.375	0.608	0.451	0.41	0.461	0.597	0.409	0.271	0.421	0.584	0.593	0.48	0.44	0.404	0.608	0.456	0.383	0.512	0.233	0.186	0.384	0.602	0.158	0.21	-0.064	0.652	0.614	0.641	0.47	0.247	0.702	0.199	0.239	0.165	0.449	0.374	0.44	0.514	0.49	0.118	0.59	0.428	0.209	0.22	0.215
E4_LIPOPROT	Disorders of lipoprotein metabolism and other lipidaemias	Chapter IV Endocrine, nutritional and metabolic diseases	0.638	0.516	0.095	0.652	0.495	0.256	0.619	0.644	0.588	0.327	0.633	0.686	0.722	0.743	0.601	0.197	0.726	0.436	0.578	0.589	0.419	0.276	0.732	0.677	0.367	0.41	0.226	0.488	0.535	0.551	0.521	0.44	0.52	0.377	0.637	0.615	0.496	0.55	0.409	0.604	0.446	0.281	0.158	0.346	0.144	0.36	0.213
E4_METABOLIA	Metabolic disorders	Chapter IV Endocrine, nutritional and metabolic diseases	0.671	0.529	0.119	0.689	0.521	0.275	0.64	0.674	0.599	0.343	0.646	0.717	0.754	0.773	0.617	0.219	0.76	0.467	0.592	0.611	0.421	0.277	0.74	0.705	0.378	0.429	0.215	0.521	0.565	0.585	0.534	0.459	0.56	0.378	0.634	0.611	0.507	0.555	0.425	0.619	0.468	0.29	0.182	0.354	0.14	0.366	0.216
E4_MINERAL_MET	Disorders of mineral metabolism	Chapter IV Endocrine, nutritional and metabolic diseases	0.51	0.398	0.14	0.529	0.392	0.26	0.523	0.503	0.514	0.317	0.54	0.535	0.535	0.549	0.504	0.216	0.517	0.412	0.497	0.478	0.348	0.233	0.562	0.499	0.379	0.41	0.187	0.303	0.379	0.359	0.423	0.445	0.408	0.268	0.492	0.488	0.297	0.413	0.285	0.437	0.281	0.299	0.113	0.216	0.057	0.391	0.065
E4_NUTRIDEF	Other nutritional deficiencies	Chapter IV Endocrine, nutritional and metabolic diseases	0.748	0.585	0.143	0.77	0.654	0.332	0.658	0.774	0.594	0.384	0.622	0.795	0.785	0.71	0.603	0.252	0.85	0.589	0.647	0.687	0.42	0.275	0.822	0.84	0.487	0.568	0.254	0.717	0.763	0.779	0.61	0.568	0.623	0.402	0.483	0.585	0.473	0.561	0.481	0.667	0.546	0.307	0.31	0.286	0.122	0.451	0.054
E4_OBESITY	Obesity	Chapter IV Endocrine, nutritional and metabolic diseases	0.728	0.567	0.121	0.737	0.646	0.306	0.639	0.753	0.572	0.349	0.596	0.767	0.76	0.688	0.583	0.23	0.833	0.553	0.62	0.657	0.411	0.277	0.824	0.82	0.474	0.546	0.251	0.713	0.748	0.772	0.597	0.546	0.594	0.381	0.47	0.589	0.495	0.558	0.49	0.671	0.549	0.291	0.302	0.314	0.142	0.436	0.079
E4_PCOS_CONCORTIUM	Polycystic ovarian syndrome, consortium definition	Chapter IV Endocrine, nutritional and metabolic diseases	-0.038	0.054	-0.082	-0.024	0.05	-0.049	-0.045	-0.014	-0.01	0.052	-0.023	-0.017	-0.018	-0.024	-0.022	-0.088	-0.012	0.037	0.043	-0.043	0.039	0.009	0.01	0.047	0.067	0.016	0.14	0.013	0.006	0.028	-0.05	-0.005	-0.029	0.109	0.045	0.06	-0.109	-0.023	-0.021	-0.078	-0.028	-0.008	-0.116		0.013	-0.008	-0.191
E4_THYROID	Disorders of the thyroid gland	Chapter IV Endocrine, nutritional and metabolic diseases	0.541	0.321	0.397	0.547	0.412	0.4	0.396	0.533	0.332	0.235	0.34	0.516	0.517	0.403	0.357	0.407	0.542	0.422	0.31	0.455	0.181	0.149	0.297	0.541	0.122	0.177	-0.106	0.64	0.578	0.615	0.42	0.206	0.66	0.156	0.162	0.075	0.427	0.296	0.423	0.446	0.487	0.079	0.621	0.387	0.173	0.158	0.186
E4_THYTOXNAS	Thyrotoxicosis, other and/or unspecified	Chapter IV Endocrine, nutritional and metabolic diseases	0.201	0.105	0.375	0.232	0.142	0.269	0.166	0.164	0.133	0.118	0.131	0.186	0.176	0.231	0.168	0.346	0.206	0.208	0.147	0.25	0.12	0.124	0.06	0.189	0.113	0.116	-0.087	0.281	0.226	0.274	0.21	0.152	0.355	0.029	0.206	-0.003	0.069	0.088	0.026	0.203	0.047	0.178	0.222	0.177	0.016	-0.025	0.095
E4_VOLUME	Volume depletion	Chapter IV Endocrine, nutritional and metabolic diseases	0.654	0.497	0.164	0.672	0.487	0.33	0.639	0.647	0.599	0.402	0.65	0.676	0.707	0.671	0.608	0.258	0.658	0.515	0.604	0.584	0.417	0.286	0.666	0.653	0.42	0.445	0.226	0.466	0.513	0.517	0.509	0.464	0.576	0.331	0.501	0.561	0.383	0.534	0.355	0.551	0.376	0.251	0.213	0.229	0.143	0.422	0.078
F5_ALCOHOL_DEPENDENCE	Alcohol dependence	Chapter V Mental and behavioural disorders	0.399	0.343	0.227	0.486	0.402	0.328	0.42	0.359	0.419	0.32	0.428	0.461	0.412	0.44	0.423	0.292	0.47	0.418	0.496	0.475	0.252	0.145	0.466	0.455	0.603	0.729	0.152	0.304	0.416	0.374	0.423	0.74	0.385	0.249	0.301	0.3	0.048	0.241	0.086	0.335	0.102	0.313	0.018	-0.119	-0.108	0.288	-0.171
F5_ALLANXIOUS	All anxiety disorders	Chapter V Mental and behavioural disorders	0.614	0.454	0.227	0.64	0.504	0.333	0.568	0.604	0.524	0.333	0.533	0.644	0.654	0.654	0.544	0.305	0.684	0.5	0.54	0.595	0.398	0.297	0.619	0.686	0.411	0.492	0.163	0.574	0.618	0.606	0.557	0.489	0.573	0.276	0.454	0.438	0.415	0.497	0.293	0.603	0.35	0.306	0.288	0.264	0.172	0.337	0.102
F5_ANXIETY	Other anxiety disorders	Chapter V Mental and behavioural disorders	0.583	0.445	0.226	0.616	0.483	0.377	0.557	0.581	0.563	0.378	0.585	0.611	0.621	0.646	0.546	0.312	0.629	0.492	0.583	0.582	0.408	0.273	0.643	0.639	0.464	0.488	0.209	0.482	0.526	0.529	0.519	0.526	0.524	0.336	0.517	0.503	0.343	0.492	0.269	0.544	0.3	0.318	0.173	0.216	0.144	0.385	0.057
F5_BIPO	Bipolar affective disorders	Chapter V Mental and behavioural disorders	0.44	0.31	0.186	0.466	0.321	0.3	0.441	0.429	0.459	0.292	0.477	0.461	0.481	0.443	0.457	0.223	0.443	0.387	0.418	0.413	0.268	0.227	0.423	0.455	0.329	0.36	0.17	0.369	0.378	0.381	0.391	0.37	0.458	0.201	0.302	0.314	0.167	0.349	0.14	0.348	0.171	0.112	0.122	0.06	0.1	0.272	-0.039
F5_DEPRESSIO	Depression	Chapter V Mental and behavioural disorders	0.716	0.549	0.269	0.764	0.613	0.424	0.634	0.729	0.584	0.386	0.569	0.756	0.725	0.652	0.564	0.362	0.776	0.591	0.589	0.649	0.384	0.256	0.648	0.796	0.54	0.661	0.18	0.703	0.752	0.738	0.594	0.638	0.683	0.31	0.326	0.408	0.374	0.469	0.377	0.596	0.467	0.282	0.396	0.138	0.108	0.382	-0.008
F5_MOOD	Mood [affective] disorders	Chapter V Mental and behavioural disorders	0.712	0.541	0.279	0.754	0.594	0.429	0.634	0.722	0.576	0.381	0.575	0.75	0.73	0.654	0.569	0.367	0.767	0.585	0.577	0.64	0.385	0.263	0.632	0.773	0.524	0.645	0.184	0.696	0.724	0.725	0.583	0.616	0.7	0.311	0.321	0.4	0.358	0.466	0.353	0.574	0.446	0.241	0.376	0.128	0.121	0.37	0.004
F5_NEUROTIC	Neurotic, stress-related and somatoform disorders	Chapter V Mental and behavioural disorders	0.647	0.483	0.237	0.675	0.541	0.357	0.583	0.639	0.534	0.389	0.556	0.67	0.677	0.663	0.542	0.322	0.701	0.574	0.583	0.628	0.411	0.286	0.638	0.725	0.46	0.528	0.194	0.573	0.631	0.611	0.551	0.534	0.604	0.289	0.448	0.436	0.349	0.456	0.266	0.561	0.329	0.299	0.281	0.207	0.101	0.369	-0.001
F5_SUBSTANCE	Mental and behavioural disorders due to psychoactive substance use	Chapter V Mental and behavioural disorders	0.557	0.481	0.194	0.637	0.533	0.355	0.571	0.545	0.534	0.325	0.532	0.635	0.608	0.582	0.523	0.313	0.691	0.497	0.57	0.607	0.33	0.207	0.672	0.663	0.7	0.894	0.236	0.533	0.611	0.595	0.571	0.839	0.502	0.32	0.387	0.434	0.239	0.405	0.225	0.525	0.279	0.37	0.115	-0.024	-0.019	0.333	-0.093
F5_TOBAC	Mental and behavioural disorders due to tobacco	Chapter V Mental and behavioural disorders	0.603	0.533	0.194	0.673	0.533	0.354	0.623	0.612	0.613	0.353	0.627	0.674	0.677	0.66	0.606	0.289	0.708	0.469	0.612	0.628	0.369	0.222	0.725	0.695	0.514	0.598	0.258	0.514	0.574	0.587	0.572	0.627	0.536	0.393	0.549	0.557	0.306	0.505	0.314	0.561	0.348	0.352	0.127	0.164	0.061	0.407	0.008
FALLS	Falls/tendency to fall	Chapter VI Diseases of the nervous system	0.585	0.436	0.288	0.608	0.507	0.363	0.493	0.578	0.394	0.205	0.388	0.615	0.584	0.516	0.412	0.359	0.679	0.408	0.385	0.536	0.276	0.217	0.509	0.629	0.386	0.521	0.058	0.682	0.706	0.687	0.53	0.503	0.559	0.226	0.22	0.252	0.457	0.389	0.363	0.592	0.461	0.24	0.461	0.284	0.129	0.179	0.204
G6_CARPTU	Carpal tunnel syndrome	Chapter VI Diseases of the nervous system	0.528	0.414	0.273	0.546	0.461	0.365	0.419	0.55	0.359	0.238	0.373	0.537	0.538	0.411	0.364	0.313	0.58	0.377	0.361	0.458	0.269	0.178	0.443	0.601	0.222	0.295	0.028	0.689	0.657	0.667	0.458	0.291	0.534	0.236	0.216	0.201	0.562	0.418	0.496	0.522	0.545	0.173	0.584	0.312	0.262	0.197	0.243
G6_CERCYST	Cerebral cysts	Chapter VI Diseases of the nervous system	0.339	0.228	0.21	0.341	0.208	0.266	0.324	0.327	0.322	0.234	0.322	0.335	0.317	0.285	0.302	0.241	0.294	0.297	0.287	0.301	0.198	0.102	0.224	0.305	0.178	0.205	0.019	0.234	0.231	0.243	0.228	0.232	0.387	0.193	0.195	0.196	0.074	0.175	0.112	0.182	0.133	0.054	0.171	0.077	0.037	0.272	0.014
G6_CPETAL	Cerebral palsy and other paralytic syndromes	Chapter VI Diseases of the nervous system	0.543	0.469	0.232	0.588	0.44	0.317	0.553	0.519	0.549	0.353	0.597	0.592	0.58	0.664	0.562	0.294	0.599	0.458	0.566	0.578	0.375	0.202	0.612	0.549	0.415	0.465	0.188	0.337	0.39	0.402	0.497	0.526	0.525	0.4	0.635	0.523	0.166	0.394	0.2	0.424	0.205	0.314	-0.006	0.231	-0.014	0.4	0.078
G6_DEMYEL	Demyelinating diseases of the central nervous system	Chapter VI Diseases of the nervous system	0.159	0.054	0.242	0.162	0.056	0.195	0.08	0.143	0.074	0.085	0.07	0.129	0.101	0.051	0.077	0.246	0.1	0.173	0.048	0.081	0.024	0.021	-0.096	0.109	0.056	0.059	-0.108	0.193	0.145	0.162	0.072	0.059	0.296	0.003	-0.082	-0.177	-0.015	-0.055	0.018	-0.01	0.075	-0.122	0.287	-0.036	0.039	0.002	-0.022
G6_EPIPAROX	Episodal and paroxysmal disorders	Chapter VI Diseases of the nervous system	0.663	0.539	0.152	0.693	0.533	0.297	0.622	0.651	0.595	0.383	0.631	0.697	0.706	0.708	0.598	0.237	0.695	0.568	0.608	0.628	0.441	0.265	0.701	0.684	0.474	0.517	0.276	0.497	0.535	0.551	0.509	0.51	0.594	0.388	0.551	0.569	0.308	0.507	0.313	0.521	0.349	0.289	0.072	0.211	0.068	0.43	0.06
G6_EPLEPSY	Epilepsy	Chapter VI Diseases of the nervous system	0.19	0.144	0.129	0.215	0.137	0.134	0.178	0.152	0.143	0.125	0.132	0.187	0.185	0.191	0.143	0.148	0.177	0.262	0.156	0.177	0.151	0.145	0.114	0.177	0.239	0.253	0.119	0.187	0.161	0.171	0.134	0.199	0.251	0.078	0.082	0.071	-0.033	0.057	-0.053	0.078	-0.013	0.057	-0.074	-0.116	-0.021	0.08	-0.055
G6_HEMIPLE	Hemiplegia	Chapter VI Diseases of the nervous system	0.503	0.438	0.257	0.544	0.428	0.324	0.52	0.473	0.51	0.311	0.568	0.555	0.561	0.644	0.546	0.301	0.589	0.386	0.524	0.573	0.343	0.219	0.6	0.547	0.418	0.429	0.195	0.374	0.4	0.435	0.492	0.494	0.515	0.394	0.628	0.493	0.19	0.404	0.171	0.442	0.168	0.331	-0.011	0.223	0.022	0.304	0.087
G6_MIGRAINE	Migraine	Chapter VI Diseases of the nervous system	0.24	0.151	0.22	0.226	0.166	0.204	0.147	0.25	0.135	0.152	0.142	0.208	0.178	0.072	0.143	0.191	0.182	0.241	0.14	0.157	0.096	0.094	0.05	0.234	0.039	0.039	-0.043	0.317	0.262	0.29	0.139	0.058	0.341	0.066	-0.023	-0.095	-0.044	0.059	0.074	0.073	0.116	-0.122	0.334	0.034	0.07	0.036	-0.075
G6_MS	MS-disease / Multiple Sclerosis	Chapter VI Diseases of the nervous system	0.143	0.074	0.235	0.151	0.074	0.235	0.088	0.112	0.087	0.077	0.054	0.117	0.094	0.09	0.08	0.249	0.093	0.146	0.072	0.072	0.044	0.036	-0.083	0.083	0.059	0.074	-0.119	0.158	0.123	0.129	0.055	0.079	0.274	-0.001	-0.07	-0.111	-0.048	-0.034	-0.033	0.005	0.016	-0.066	0.212	-0.008	0.032	0.006	0.035
G6_NERPLEX	Nerve, nerve root and plexus disorders	Chapter VI Diseases of the nervous system	0.677	0.52	0.275	0.708	0.573	0.405	0.575	0.695	0.506	0.305	0.522	0.7	0.706	0.581	0.507	0.35	0.738	0.493	0.491	0.586	0.34	0.23	0.582	0.743	0.335	0.417	0.084	0.761	0.751	0.755	0.559	0.406	0.666	0.298	0.298	0.328	0.577	0.497	0.523	0.621	0.581	0.198	0.567	0.321	0.239	0.279	0.222
G6_OTHNEU	Other neurological diseases	Chapter VI Diseases of the nervous system	0.641	0.513	0.219	0.661	0.504	0.332	0.594	0.627	0.557	0.38	0.569	0.652	0.646	0.606	0.554	0.293	0.619	0.548	0.546	0.584	0.382	0.201	0.538	0.62	0.373	0.425	0.157	0.447	0.486	0.482	0.427	0.441	0.624	0.329	0.412	0.416	0.237	0.38	0.306	0.45	0.349	0.207	0.256	0.202	0.076	0.425	0.077
G6_PLANTAR	Lesion of plantar nerve	Chapter VI Diseases of the nervous system	-0.149	-0.184	0.18	-0.167	-0.176	0.089	-0.197	-0.154	-0.214	-0.16	-0.228	-0.195	-0.167	-0.255	-0.21	0.117	-0.189	-0.164	-0.27	-0.181	-0.168	-0.073	-0.321	-0.168	-0.212	-0.256	-0.226	0.049	-0.047	-0.016	-0.082	-0.276	-0.025	-0.152	-0.254	-0.361	0.093	-0.154	-0.062	-0.122	-0.053	-0.162	0.269	0.034	0.14	-0.268	0.143
G6_POLYNEU	Polyneuropathies and other disorders of the peripheral nervous system	Chapter VI Diseases of the nervous system	0.581	0.46	0.212	0.622	0.457	0.338	0.595	0.578	0.591	0.341	0.626	0.625	0.643	0.66	0.587	0.293	0.629	0.471	0.569	0.599	0.38	0.255	0.634	0.617	0.441	0.461	0.232	0.42	0.464	0.48	0.537	0.512	0.564	0.353	0.591	0.527	0.256	0.463	0.268	0.497	0.292	0.329	0.1	0.238	0.067	0.373	0.066
G6_ROOTPLEXOTHUNS	Other and unspecified nerve root and plexus disorders, also in other diseases	Chapter VI Diseases of the nervous system	0.548	0.454	0.019	0.534	0.418	0.188	0.511	0.575	0.516	0.281	0.52	0.552	0.552	0.46	0.49	0.112	0.499	0.401	0.438	0.421	0.348	0.223	0.541	0.514	0.303	0.36	0.224	0.364	0.4	0.392	0.349	0.34	0.369	0.279	0.297	0.482	0.331	0.425	0.372	0.395	0.407	0.123	0.177	0.134	0.092	0.383	0.101
G6_SLEEPAPNO	Sleep apnoea	Chapter VI Diseases of the nervous system	0.507	0.476	-0.139	0.51	0.472	0.096	0.517	0.536	0.523	0.317	0.551	0.56	0.56	0.546	0.506	-0.011	0.558	0.368	0.541	0.474	0.393	0.223	0.759	0.558	0.411	0.458	0.346	0.335	0.404	0.401	0.375	0.454	0.252	0.37	0.477	0.686	0.438	0.509	0.441	0.478	0.458	0.277	-0.016	0.199	0.053	0.457	0.027
G6_SLEEPDISOTH	Other sleep disorders	Chapter VI Diseases of the nervous system	0.506	0.463	-0.146	0.504	0.469	0.084	0.494	0.537	0.493	0.305	0.523	0.555	0.543	0.532	0.479	-0.021	0.554	0.362	0.523	0.47	0.379	0.206	0.746	0.558	0.405	0.456	0.331	0.346	0.412	0.41	0.37	0.442	0.249	0.357	0.457	0.672	0.448	0.499	0.442	0.476	0.463	0.282	-0.013	0.216	0.056	0.463	0.037
G6_TIA	Transient ischemic attack	Chapter VI Diseases of the nervous system	0.437	0.357	0.245	0.471	0.35	0.289	0.465	0.419	0.453	0.252	0.484	0.481	0.506	0.604	0.467	0.272	0.532	0.318	0.45	0.499	0.323	0.216	0.529	0.486	0.32	0.335	0.148	0.336	0.36	0.395	0.464	0.4	0.462	0.341	0.643	0.457	0.211	0.388	0.162	0.429	0.155	0.324	-0.027	0.271	0.076	0.238	0.161
G6_ULLNLE	Lesion of ulnar nerve	Chapter VI Diseases of the nervous system	0.562	0.49	0.088	0.586	0.505	0.301	0.575	0.577	0.584	0.349	0.596	0.618	0.6	0.563	0.543	0.195	0.612	0.415	0.55	0.529	0.402	0.222	0.711	0.627	0.456	0.52	0.268	0.453	0.521	0.496	0.496	0.523	0.401	0.364	0.434	0.584	0.394	0.531	0.389	0.531	0.426	0.308	0.123	0.142	0.123	0.438	0.054
G6_XTRAPYR	Extrapyramidal and movement disorders	Chapter VI Diseases of the nervous system	0.317	0.211	0.312	0.38	0.221	0.351	0.33	0.281	0.355	0.253	0.344	0.334	0.298	0.411	0.361	0.33	0.32	0.328	0.325	0.355	0.239	0.116	0.234	0.283	0.279	0.301	0.004	0.196	0.225	0.233	0.271	0.363	0.414	0.185	0.364	0.235	-0.076	0.181	0	0.2	0.007	0.246	-0.005	0.056	-0.066	0.239	0.021
GOUT_NOS	Gout, unspecified	Chapter XIII Diseases of the musculoskeletal system and connective tissue	0.553	0.511	-0.017	0.567	0.486	0.188	0.584	0.578	0.557	0.329	0.613	0.601	0.623	0.618	0.554	0.101	0.618	0.393	0.575	0.534	0.44	0.268	0.765	0.618	0.45	0.501	0.321	0.393	0.464	0.455	0.478	0.508	0.347	0.373	0.567	0.664	0.536	0.572	0.427	0.575	0.454	0.36	0.078	0.264	0.122	0.423	0.114
H7_AMD	Age-related macular degeneration (whether dry or wet)	Chapter VII Diseases of the eye, adnexa, ear and mastoid process	0.397	0.258	0.199	0.395	0.272	0.3	0.378	0.391	0.365	0.193	0.403	0.375	0.393	0.366	0.369	0.251	0.363	0.266	0.293	0.342	0.25	0.158	0.339	0.364	0.173	0.182	0.069	0.283	0.307	0.296	0.357	0.215	0.37	0.142	0.281	0.307	0.284	0.354	0.25	0.346	0.256	0.168	0.236	0.269	0.174	0.288	0.176
H7_CATARACTOTHER	Other cataract	Chapter VII Diseases of the eye, adnexa, ear and mastoid process	0.656	0.483	0.268	0.688	0.525	0.375	0.567	0.636	0.522	0.281	0.556	0.672	0.686	0.661	0.547	0.364	0.692	0.433	0.46	0.603	0.328	0.196	0.578	0.623	0.262	0.356	0.003	0.53	0.58	0.559	0.541	0.396	0.654	0.294	0.427	0.393	0.466	0.49	0.451	0.642	0.459	0.27	0.363	0.516	0.118	0.339	0.353
H7_CATARACTSENILE	Senile cataract	Chapter VII Diseases of the eye, adnexa, ear and mastoid process	0.625	0.406	0.209	0.61	0.464	0.313	0.473	0.614	0.449	0.233	0.459	0.604	0.606	0.568	0.457	0.287	0.618	0.398	0.424	0.509	0.315	0.248	0.501	0.57	0.193	0.29	0.043	0.54	0.549	0.557	0.448	0.321	0.575	0.216	0.359	0.367	0.471	0.452	0.446	0.58	0.453	0.257	0.379	0.483	0.144	0.29	0.327
H7_CHALAZION	Chalazion	Chapter VII Diseases of the eye, adnexa, ear and mastoid process	-0.016	-0.005	-0.017	-0.015	-0.009	0.016	-0.01	-0.03	-0.034	0.024	-0.054	-0.014	-0.041	0.014	-0.043	-0.015	-0.018	0.013	0.012	-0.036	0.061	0.029	0.003	-0.035	0.029	0.049	0.023	-0.084	-0.027	-0.062	-0.054	0.051	-0.099	0.005	0.064	0.101	-0.022	-0.042	0.01	-0.054	-0.017	0.096	-0.084	-0.044	-0.09	0.086	0.025
H7_CHOROIDRETINA	Disorders of choroid and retina	Chapter VII Diseases of the eye, adnexa, ear and mastoid process	0.491	0.429	0.16	0.539	0.433	0.247	0.489	0.483	0.459	0.231	0.5	0.533	0.552	0.608	0.486	0.221	0.551	0.371	0.439	0.51	0.334	0.204	0.513	0.492	0.293	0.352	0.173	0.308	0.366	0.361	0.381	0.395	0.471	0.278	0.486	0.477	0.294	0.412	0.306	0.503	0.295	0.334	0.11	0.364	0.037	0.336	0.22
H7_CONJUNCTIVA	Disorders of conjunctiva	Chapter VII Diseases of the eye, adnexa, ear and mastoid process	0.21	0.183	0.024	0.211	0.163	0.075	0.219	0.22	0.208	0.065	0.211	0.22	0.217	0.212	0.212	0.038	0.227	0.116	0.192	0.182	0.138	0.098	0.23	0.203	0.085	0.151	0.032	0.123	0.171	0.149	0.189	0.17	0.152	0.087	0.19	0.194	0.161	0.187	0.196	0.218	0.211	0.119	0.136	0.126	0.021	0.137	0.122
H7_EPIPHORA	Epiphora	Chapter VII Diseases of the eye, adnexa, ear and mastoid process	0.149	0.088	0.167	0.122	0.06	0.168	0.123	0.16	0.136	0.063	0.127	0.117	0.142	0.101	0.123	0.174	0.099	0.049	0.04	0.073	0.092	0.095	0.039	0.128	-0.016	-0.028	-0.025	0.147	0.117	0.122	0.144	-0.031	0.166	0.034	0.075	0.046	0.202	0.161	0.114	0.139	0.114	0.059	0.205	0.129	0.18	0.023	0.143
H7_EYELIDDIS	Other disorders of eyelid	Chapter VII Diseases of the eye, adnexa, ear and mastoid process	0.457	0.323	0.241	0.454	0.386	0.339	0.347	0.44	0.302	0.203	0.305	0.446	0.428	0.385	0.31	0.314	0.46	0.363	0.313	0.391	0.265	0.212	0.405	0.45	0.229	0.286	0.039	0.458	0.468	0.462	0.37	0.283	0.435	0.187	0.237	0.237	0.309	0.262	0.303	0.389	0.318	0.19	0.302	0.314	0.069	0.194	0.183
H7_EYELIDNAS	Other specified and unspecified disorders of eyelid	Chapter VII Diseases of the eye, adnexa, ear and mastoid process	0.267	0.167	0.145	0.274	0.251	0.209	0.209	0.265	0.171	0.169	0.157	0.252	0.243	0.208	0.171	0.177	0.262	0.294	0.221	0.215	0.204	0.217	0.266	0.285	0.164	0.175	0.071	0.305	0.311	0.303	0.252	0.174	0.271	0.11	0.166	0.148	0.212	0.156	0.193	0.227	0.216	0.144	0.212	0.16	0.06	0.147	0.032
H7_EYEOTH	Other disorders of eye and adnexa	Chapter VII Diseases of the eye, adnexa, ear and mastoid process	0.456	0.358	0.219	0.475	0.336	0.297	0.449	0.431	0.432	0.251	0.466	0.467	0.488	0.511	0.435	0.272	0.466	0.342	0.413	0.475	0.326	0.25	0.425	0.461	0.3	0.313	0.151	0.314	0.35	0.343	0.413	0.341	0.445	0.232	0.471	0.359	0.267	0.379	0.211	0.405	0.217	0.295	0.135	0.217	0.087	0.265	0.155
H7_GLAUCNAS	Other and unspecified glaucoma	Chapter VII Diseases of the eye, adnexa, ear and mastoid process	0.396	0.34	0.036	0.407	0.34	0.122	0.366	0.391	0.347	0.213	0.366	0.411	0.415	0.437	0.345	0.092	0.428	0.291	0.369	0.376	0.29	0.182	0.466	0.406	0.225	0.233	0.154	0.24	0.289	0.281	0.321	0.264	0.313	0.258	0.402	0.457	0.249	0.347	0.257	0.358	0.258	0.203	0.015	0.273	0.034	0.327	0.134
H7_GLAUCOMA	Glaucoma	Chapter VII Diseases of the eye, adnexa, ear and mastoid process	0.41	0.323	0.09	0.418	0.323	0.176	0.374	0.397	0.347	0.242	0.363	0.407	0.415	0.459	0.351	0.163	0.429	0.308	0.316	0.394	0.253	0.154	0.429	0.393	0.184	0.218	0.048	0.282	0.324	0.308	0.302	0.238	0.365	0.207	0.346	0.378	0.219	0.331	0.208	0.427	0.218	0.212	0.058	0.35	0.057	0.255	0.18
H7_LACRIMALSYSTEM	Disorders of lacrimal system	Chapter VII Diseases of the eye, adnexa, ear and mastoid process	0.233	0.108	0.233	0.217	0.116	0.254	0.165	0.219	0.174	0.128	0.153	0.187	0.184	0.174	0.171	0.241	0.173	0.158	0.078	0.165	0.133	0.126	0.069	0.185	0.037	0.063	-0.061	0.225	0.194	0.207	0.176	0.061	0.286	0.058	0.148	0.053	0.129	0.157	0.089	0.18	0.114	0.104	0.217	0.146	0.148	0.032	0.14
H7_LENS	Disorders of lens	Chapter VII Diseases of the eye, adnexa, ear and mastoid process	0.691	0.496	0.289	0.717	0.553	0.391	0.581	0.674	0.537	0.297	0.568	0.7	0.709	0.669	0.562	0.383	0.716	0.458	0.482	0.619	0.345	0.217	0.592	0.654	0.271	0.366	0.004	0.566	0.612	0.595	0.557	0.409	0.677	0.303	0.436	0.4	0.487	0.508	0.473	0.664	0.491	0.289	0.39	0.516	0.128	0.348	0.351
H7_LIDLACRIMALORBIT	Disorders of eyelid, lacrimal system and orbit	Chapter VII Diseases of the eye, adnexa, ear and mastoid process	0.501	0.317	0.24	0.477	0.383	0.335	0.356	0.485	0.295	0.229	0.293	0.48	0.433	0.416	0.297	0.295	0.497	0.373	0.308	0.387	0.267	0.204	0.393	0.476	0.204	0.287	0.009	0.502	0.523	0.508	0.38	0.28	0.454	0.171	0.241	0.268	0.345	0.292	0.332	0.426	0.371	0.194	0.337	0.329	0.096	0.23	0.207
H7_MACULADEGEN	Degeneration of macula and posterior pole	Chapter VII Diseases of the eye, adnexa, ear and mastoid process	0.418	0.266	0.201	0.414	0.314	0.283	0.36	0.417	0.347	0.219	0.358	0.388	0.4	0.362	0.337	0.263	0.389	0.304	0.295	0.354	0.207	0.147	0.34	0.383	0.156	0.179	0.018	0.361	0.375	0.369	0.346	0.203	0.39	0.131	0.23	0.26	0.303	0.355	0.326	0.396	0.321	0.188	0.294	0.339	0.149	0.278	0.155
H7_OCUMUSCLE	Disorders of ocular muscles, binocular movement, accommodation and refraction	Chapter VII Diseases of the eye, adnexa, ear and mastoid process	0.26	0.15	0.103	0.248	0.173	0.129	0.191	0.236	0.192	0.131	0.186	0.225	0.231	0.222	0.197	0.139	0.21	0.201	0.169	0.22	0.14	0.118	0.139	0.197	0.045	0.052	-0.025	0.167	0.155	0.174	0.154	0.078	0.28	0.089	0.201	0.142	0.108	0.162	0.117	0.196	0.146	0.099	0.162	0.215	0.074	0.126	0.158
[truncated: 350 more rows]
[truncated: 480 more columns]
