# Supplementary material for: Mapping the plasma metabolome to human health and disease in 274,241 adults
Source: Nat Metab. 2025 Sep 19;7(11):2366–84. doi: 10.1038/s42255-025-01371-1 (PMC12638258; doi:10.1038/s42255-025-01371-1)
Supplement: Supplementary file 18 — Statistical source data. [file 42255_2025_1371_MOESM18_ESM.xlsx]

## Sheet: Extended Fig9a. rMR_plot_proces
ID	NAME	p value	p_fdr	Root	Group
Ala	E4_DM1	0.00597	0.0389	Endocrine and metabolic	Amino acids
Ala	E4_DM1NOCOMP	0.00514	0.0349	Endocrine and metabolic	Amino acids
Ala	E4_DM2	0.000117	0.00154627	Endocrine and metabolic	Amino acids
Ala	E4_DM2NOCOMP	0.000226011	0.00276417	Endocrine and metabolic	Amino acids
Ala	NAFLD	3.64e-05	0.000544	Gastrointestinal	Amino acids
Ala	RHEUMA_SEROPOS_OTH	1.23e-05	0.000206102	Musculoskeletal	Amino acids
Albumin	AB1_GASTROENTERITIS_NOS	3.26e-05	0.000499	Infectious	Fluid balance
Albumin	ABDOM_HERNIA	0.00449	0.0314	Gastrointestinal	Fluid balance
Albumin	D3_COAGDEF_PURPUR_HAEMORRHAGIC	4.51e-05	0.000654	Hematologic and immune	Fluid balance
Albumin	E4_METABO	0.027	0.00025	Endocrine and metabolic	Fluid balance
Albumin	E4_PLASMAPROT	0.00237	0.0193	Endocrine and metabolic	Fluid balance
Albumin	E4_THYROID	0.0014	0.0126	Endocrine and metabolic	Fluid balance
Albumin	H7_RETINALDISOTH	0.00499	0.034	Ophthalmic&ENT	Fluid balance
Albumin	I9_CORATHER	0.000671	0.00684	Circulatory	Fluid balance
Albumin	I9_PHLETHROM	0.00257	0.0206	Circulatory	Fluid balance
Albumin	I9_PHLETHROMBDVTLOW	2.28e-06	4.42e-05	Circulatory	Fluid balance
Albumin	I9_VTE	4.17e-05	0.000614	Circulatory	Fluid balance
Albumin	J10_BRONCHIECTASIS	0.166	0.00025	Respiratory	Fluid balance
Albumin	K11_UMBHER	0.00267	0.0213	Gastrointestinal	Fluid balance
Albumin	M13_SJOGREN	0.00192	0.0163	Musculoskeletal	Fluid balance
Albumin	N14_CHRONKIDNEYDIS	9.13e-05	0.00124	Genitourinary	Fluid balance
Albumin	N14_GLOMEINOTH	0.00398	0.0287	Genitourinary	Fluid balance
Albumin	N14_GLOMERULAR	0.00453	0.0317	Genitourinary	Fluid balance
ApoA1	AUD	0.784	2.39e-05	Psychiatric	Apolipoproteins
ApoA1	C3_NONHODGKIN	-0.0399	0.000941	Neoplasms	Apolipoproteins
ApoA1	E4_DM1	9.3e-05	0.00125	Endocrine and metabolic	Apolipoproteins
ApoA1	E4_DM1NOCOMP	0.000483	0.00531	Endocrine and metabolic	Apolipoproteins
ApoA1	E4_GLUCOPANCREAS	0.00677	0.0427	Endocrine and metabolic	Apolipoproteins
ApoA1	E4_HYPERCHOL	6.42e-08	1.64e-06	Endocrine and metabolic	Apolipoproteins
ApoA1	E4_HYPERLIPNAS	2.05e-10	7.08e-09	Endocrine and metabolic	Apolipoproteins
ApoA1	E4_LIPOPROT	0.00218	0.018	Endocrine and metabolic	Apolipoproteins
ApoA1	E4_METABOLIA	1.63e-05	0.000267	Endocrine and metabolic	Apolipoproteins
ApoA1	E4_THYTOXNAS	-0.0539	5.15e-07	Endocrine and metabolic	Apolipoproteins
ApoA1	K11_COELIAC	0.000379	0.00435	Gastrointestinal	Apolipoproteins
ApoA1	K11_MALABSORB	1.55e-10	5.38e-09	Gastrointestinal	Apolipoproteins
ApoA1	M13_SJOGREN	6.18e-13	2.5e-11	Musculoskeletal	Apolipoproteins
ApoA1	N14_RENALTUB	-0.254	2.59e-05	Genitourinary	Apolipoproteins
ApoA1	N14_RENFAIL	5.05e-12	1.92e-10	Genitourinary	Apolipoproteins
ApoB	AB1_OTHER_SEPSIS	-0.0437	0.0351	Infectious	Apolipoproteins
ApoB	E4_FH	7.2e-07	1.53e-05	Endocrine and metabolic	Apolipoproteins
ApoB	E4_FLUIDELECTRO	-0.0743687	0.00731611	Endocrine and metabolic	Apolipoproteins
ApoB	E4_HYPERCHOL	1.45e-31	1.46e-29	Endocrine and metabolic	Apolipoproteins
ApoB	E4_HYPERLIPNAS	7.3119e-13	2.93479e-11	Endocrine and metabolic	Apolipoproteins
ApoB	E4_LIPOPROT	1.69e-42	3.95e-40	Endocrine and metabolic	Apolipoproteins
ApoB	E4_METABOLIA	1.4e-31	1.42e-29	Endocrine and metabolic	Apolipoproteins
ApoB	I9_ANGINA	0.00476	0.0329	Circulatory	Apolipoproteins
ApoB	I9_CHD	0.000897	0.00875607	Circulatory	Apolipoproteins
ApoB	I9_CORATHER	0.00261	0.0209	Circulatory	Apolipoproteins
ApoB	I9_IHD	0.000711	0.00718	Circulatory	Apolipoproteins
ApoB	I9_MI_STRICT	0.00475	0.0328	Circulatory	Apolipoproteins
ApoB	J10_BRONCHIECTASIS	0.260335	7.21664e-14	Respiratory	Apolipoproteins
ApoB	K11_OTHDISDIG	0.293	0.00481	Gastrointestinal	Apolipoproteins
ApoB	N14_RENALTUB	-0.0907	0.0226	Genitourinary	Apolipoproteins
ApoB_by_ApoA1	AUD	-0.172	0.00599	Psychiatric	Apolipoproteins
ApoB_by_ApoA1	E4_DM1	1.03e-05	0.000177	Endocrine and metabolic	Apolipoproteins
ApoB_by_ApoA1	E4_DM1NOCOMP	0.00043	0.00485	Endocrine and metabolic	Apolipoproteins
ApoB_by_ApoA1	E4_FH	2.36e-07	5.31e-06	Endocrine and metabolic	Apolipoproteins
ApoB_by_ApoA1	E4_HYPERCHOL	1.79e-27	1.37e-25	Endocrine and metabolic	Apolipoproteins
ApoB_by_ApoA1	E4_HYPERLIPNAS	5.6e-12	2.13e-10	Endocrine and metabolic	Apolipoproteins
ApoB_by_ApoA1	E4_LIPOPROT	6.19e-30	5.6e-28	Endocrine and metabolic	Apolipoproteins
ApoB_by_ApoA1	E4_METABOLIA	1.69e-27	1.31e-25	Endocrine and metabolic	Apolipoproteins
ApoB_by_ApoA1	I9_ANGINA	0.00337	0.0256	Circulatory	Apolipoproteins
ApoB_by_ApoA1	I9_CHD	0.000853	0.0084	Circulatory	Apolipoproteins
ApoB_by_ApoA1	I9_CORATHER	0.00141	0.0127	Circulatory	Apolipoproteins
ApoB_by_ApoA1	I9_IHD	0.000352	0.00408	Circulatory	Apolipoproteins
ApoB_by_ApoA1	I9_MI_STRICT	0.00264	0.0211	Circulatory	Apolipoproteins
ApoB_by_ApoA1	I9_STEMI	-0.0238	0.0123	Circulatory	Apolipoproteins
Cholines	AUD	0.530423	0.049899	Psychiatric	Lipoprotein and lipid
Cholines	AUTOIMMUNE_NONTHYROID_STRICT	0.00383141	0.0280133	Hematologic and immune	Lipoprotein and lipid
Cholines	E4_FH	6.41881e-06	0.00011479	Endocrine and metabolic	Lipoprotein and lipid
Cholines	E4_GLUCOPANCREAS	0.000194627	0.00242455	Endocrine and metabolic	Lipoprotein and lipid
Cholines	E4_HYPERCHOL	6.31058e-29	5.34573e-27	Endocrine and metabolic	Lipoprotein and lipid
Cholines	E4_LIPOPROT	8.86471e-26	6.30692e-24	Endocrine and metabolic	Lipoprotein and lipid
Cholines	E4_METABOLIA	7.48226e-28	5.90328e-26	Endocrine and metabolic	Lipoprotein and lipid
Cholines	E4_THYROID	0.00306748	0.0238163	Endocrine and metabolic	Lipoprotein and lipid
Cholines	HYPOTHYROIDISM	0.00684325	0.0431253	Endocrine and metabolic	Lipoprotein and lipid
Cholines	K11_CHOLELITH	4.27625e-05	0.000625462	Gastrointestinal	Lipoprotein and lipid
Cholines	K11_COELIAC	0.000540149	0.00581907	Gastrointestinal	Lipoprotein and lipid
Cholines	K11_MALABSORB	4.51444e-13	1.83949e-11	Gastrointestinal	Lipoprotein and lipid
Cholines	M13_SJOGREN	1.62847e-19	8.74647e-18	Musculoskeletal	Lipoprotein and lipid
Cholines	N14_RENALTUB	-0.28602	5.25187e-06	Genitourinary	Lipoprotein and lipid
Cholines	N14_RENFAIL	2.1501e-10	7.3944e-09	Genitourinary	Lipoprotein and lipid
Citrate	E4_DM1NOCOMP	0.00713642	0.0445196	Endocrine and metabolic	Glycolysis related metabolites
Citrate	M13_SPONDYLOPATHY	6.09023e-06	0.000109278	Musculoskeletal	Glycolysis related metabolites
Creatinine	AUD	-0.127648	0.0179433	Psychiatric	Fluid balance
Creatinine	E4_HYTHY_AI_STRICT	1.67655e-05	0.000273104	Endocrine and metabolic	Fluid balance
Creatinine	E4_THYROID	0.00146227	0.0130751	Endocrine and metabolic	Fluid balance
Creatinine	I9_HYPTENSRD	0.175871	4.11805e-14	Circulatory	Fluid balance
Creatinine	N14_RENALTUB	0.645111	2.41745e-06	Genitourinary	Fluid balance
Creatinine	N14_RENFAIL	1.24033e-10	4.3024e-09	Genitourinary	Fluid balance
DHA	AB1_BACT_INTEST_OTH	0.235531	0.00094095	Infectious	Fatty acids
DHA	ASTHMA_INFECTIONS	0.00382148	0.0279814	Respiratory	Fatty acids
DHA	ASTHMA_NAS	0.000813992	0.00809716	Respiratory	Fatty acids
DHA	AUTOIMMUNE_NONTHYROID_STRICT	0.000496176	0.00544373	Hematologic and immune	Fatty acids
DHA	D3_ANAEMIA_B12_DEF	0.00776793	0.0474592	Hematologic and immune	Fatty acids
DHA	E4_FH	1.59433e-06	3.1602e-05	Endocrine and metabolic	Fatty acids
DHA	E4_FLUIDELECTRO	-0.0771238	0.00674735	Endocrine and metabolic	Fatty acids
DHA	E4_GLUCOPANCREAS	0.00672023	0.0425165	Endocrine and metabolic	Fatty acids
DHA	E4_HYPERCHOL	2.78167e-14	1.20029e-12	Endocrine and metabolic	Fatty acids
DHA	E4_LIPOPROT	4.6439e-05	0.000672154	Endocrine and metabolic	Fatty acids
DHA	E4_PLASMAPROT	1.47251e-07	3.47507e-06	Endocrine and metabolic	Fatty acids
DHA	E4_THYROID	2.39987e-06	4.63696e-05	Endocrine and metabolic	Fatty acids
DHA	HYPOTHYROIDISM	0.000530731	0.00574725	Endocrine and metabolic	Fatty acids
DHA	J10_ASTHMA_EXMORE	8.98615e-05	0.00122156	Respiratory	Fatty acids
DHA	J10_LOWCHRON	2.7476e-05	0.000427684	Respiratory	Fatty acids
DHA	K11_COELIAC	1.4671e-05	0.000242683	Gastrointestinal	Fatty acids
DHA	K11_IBD_STRICT_PSC	2.207e-05	0.000348251	Gastrointestinal	Fatty acids
DHA	K11_OTHENTERCOL	0.00179491	0.0155234	Gastrointestinal	Fatty acids
DHA	N14_CHRONKIDNEYDIS	0.00511437	0.0347032	Genitourinary	Fatty acids
DHA	N14_RENALTUB	-0.302161	1.98984e-06	Genitourinary	Fatty acids
DHA_pct	AB1_BACT_INTEST_OTH	0.191335	0.0260486	Infectious	Fatty acids
DHA_pct	ASTHMA_INFECTIONS	1.24996e-05	0.000209564	Respiratory	Fatty acids
DHA_pct	E4_PLASMAPROT	0.00283721	0.0222756	Endocrine and metabolic	Fatty acids
DHA_pct	E4_THYROID	0.000884447	0.00865887	Endocrine and metabolic	Fatty acids
DHA_pct	HYPOTHYROIDISM	0.00255429	0.0205044	Endocrine and metabolic	Fatty acids
DHA_pct	J10_ASTHMA_EXMORE	6.30203e-05	0.000885861	Respiratory	Fatty acids
DHA_pct	J10_LOWCHRON	9.14236e-06	0.000158052	Respiratory	Fatty acids
DHA_pct	K11_DIAHER	0.00249287	0.0200814	Gastrointestinal	Fatty acids
DHA_pct	K11_DISLIVOTH	0.00693414	0.0435277	Gastrointestinal	Fatty acids
DHA_pct	K11_OTHENTERCOL	0.000393	0.00449881	Gastrointestinal	Fatty acids
DHA_pct	M13_DORSOPATHYOTH	0.000139007	0.00179994	Musculoskeletal	Fatty acids
DHA_pct	M13_GOUT	0.00216932	0.0179236	Musculoskeletal	Fatty acids
DHA_pct	M13_INTERVERTEB	0.00597058	0.0389097	Musculoskeletal	Fatty acids
DHA_pct	N14_RENALTUB	-0.109712	0.0117695	Genitourinary	Fatty acids
DHA_pct	RHEUMA_OTHER_WIDE	0.000608398	0.00632161	Musculoskeletal	Fatty acids
Gln	ALCOLIVER	0.0571073	0.0174273	Gastrointestinal	Amino acids
Gln	E4_DM1NOCOMP	0.00653485	0.0416383	Endocrine and metabolic	Amino acids
Gln	J10_BRONCHIECTASIS	0.261538	6.76382e-14	Respiratory	Amino acids
Glucose	D3_ANAEMIA	0.00394592	0.0285565	Hematologic and immune	Glycolysis related metabolites
Glucose	E4_DM1NOCOMP	0.00032659	0.00383476	Endocrine and metabolic	Glycolysis related metabolites
Glucose	E4_DM2	4.02515e-05	0.000595996	Endocrine and metabolic	Glycolysis related metabolites
Glucose	E4_DM2NOCOMP	0.000195886	0.00243271	Endocrine and metabolic	Glycolysis related metabolites
Glucose	E4_GLUCOPANCREAS	0.00480423	0.0330304	Endocrine and metabolic	Glycolysis related metabolites
Glucose	H7_CHOROIDRETINA	0.00615041	0.0398514	Ophthalmic&ENT	Glycolysis related metabolites
Glucose	N14_RENALTUB	0.501286	0.00946883	Genitourinary	Glycolysis related metabolites
Gly	N14_RENALTUB	-0.137567	0.0117533	Genitourinary	Amino acids
GlycA	ABDOM_HERNIA	0.000894829	0.00873924	Gastrointestinal	Inflammation
GlycA	CHRONNAS	0.00746017	0.0459407	Gastrointestinal	Inflammation
GlycA	E4_MINERAL_MET	7.85243e-10	2.57928e-08	Endocrine and metabolic	Inflammation
GlycA	E4_OBESITY	1.60921e-13	6.72732e-12	Endocrine and metabolic	Inflammation
GlycA	I9_STEMI	-0.181488	1.90306e-27	Circulatory	Inflammation
GlycA	J10_BRONCHIECTASIS	-0.436533	2.28371e-66	Respiratory	Inflammation
GlycA	K11_DISLIVOTH	6.32423e-05	0.000887432	Gastrointestinal	Inflammation
GlycA	K11_LIVER	0.00264685	0.021121	Gastrointestinal	Inflammation
GlycA	L12_PAPULOSQUAMOUS	1.85693e-05	0.000299172	Dermatologic	Inflammation
GlycA	L12_PSORIASIS	0.00394492	0.0285565	Dermatologic	Inflammation
GlycA	L12_PSORI_NAS	0.00649484	0.0414819	Dermatologic	Inflammation
GlycA	M13_ANKYLOSPON	0.0010668	0.0101299	Musculoskeletal	Inflammation
GlycA	M13_ARTHRITISNAS	-0.0875177	0.00170455	Musculoskeletal	Inflammation
GlycA	M13_PSORIARTH	0.000131907	0.00171489	Musculoskeletal	Inflammation
GlycA	N14_RENALTUB	-0.183258	0.00125455	Genitourinary	Inflammation
HDL_size	AUD	0.713	0.000348	Psychiatric	Lipoprotein and lipid
HDL_size	E4_METABOLIA	0.00442	0.0311	Endocrine and metabolic	Lipoprotein and lipid
HDL_size	E4_OBESITY	6.31e-06	0.000113	Endocrine and metabolic	Lipoprotein and lipid
HDL_size	I9_HEARTFAIL	0.00214	0.0177	Circulatory	Lipoprotein and lipid
HDL_size	I9_VARICVE	0.00243	0.0197	Circulatory	Lipoprotein and lipid
HDL_size	K11_FUNCDYSP	0.000101	0.00135	Gastrointestinal	Lipoprotein and lipid
HDL_size	L12_OTHERSKINSUBCUTIS	0.000201	0.00249	Dermatologic	Lipoprotein and lipid
HDL_size	M13_GOUT	0.00058	0.00611	Musculoskeletal	Lipoprotein and lipid
HDL_C	AUD	0.854667	1.09623e-06	Psychiatric	Cholesterol
HDL_C	C3_NONHODGKIN	-0.0418298	0.000649395	Neoplasms	Cholesterol
HDL_C	E4_DM1	4.88028e-08	1.27307e-06	Endocrine and metabolic	Cholesterol
HDL_C	E4_DM1NOCOMP	1.76636e-05	0.0002863	Endocrine and metabolic	Cholesterol
HDL_C	E4_ENDOMETPOSTOP	0.00150569	0.0134038	Endocrine and metabolic	Cholesterol
HDL_C	E4_METABOLIA	0.00817437	0.0493128	Endocrine and metabolic	Cholesterol
HDL_C	E4_OBESITY	0.000558908	0.00597319	Endocrine and metabolic	Cholesterol
HDL_C	E4_THYTOXNAS	-0.0303641	0.000814084	Endocrine and metabolic	Cholesterol
HDL_C	I9_STEMI	0.115238	0.000477137	Circulatory	Cholesterol
HDL_C	K11_OTHENTERCOL	0.0012675	0.0116044	Gastrointestinal	Cholesterol
HDL_C	M13_SJOGREN	0.00188801	0.016155	Musculoskeletal	Cholesterol
HDL_C	N14_GLOMEINOTH	0.00193923	0.0164881	Genitourinary	Cholesterol
HDL_C	N14_RENALTUB	-0.113214	0.0107306	Genitourinary	Cholesterol
HDL_C	N14_RENFAIL	0.00234773	0.0191325	Genitourinary	Cholesterol
HDL_TG	CIRRHOSIS_BROAD	0.00622288	0.0402076	Gastrointestinal	Lipoprotein and lipid
HDL_TG	E4_FLUIDELECTRO	-0.0704628	0.00942073	Endocrine and metabolic	Lipoprotein and lipid
HDL_TG	E4_LIPOPROT	0.000133788	0.00173655	Endocrine and metabolic	Lipoprotein and lipid
HDL_TG	E4_METABOLIA	0.00325599	0.0249905	Endocrine and metabolic	Lipoprotein and lipid
HDL_TG	E4_OBESITY	0.000250319	0.00302242	Endocrine and metabolic	Lipoprotein and lipid
HDL_TG	K11_COELIAC	6.0114e-06	0.000108119	Gastrointestinal	Lipoprotein and lipid
HDL_TG	K11_DISLIVOTH	0.0011565	0.0108032	Gastrointestinal	Lipoprotein and lipid
HDL_TG	K11_GALLBILPANC	3.61185e-05	0.000542789	Gastrointestinal	Lipoprotein and lipid
HDL_TG	M13_ARTHRITISNAS	-0.0590418	0.010551	Musculoskeletal	Lipoprotein and lipid
HDL_TG	M13_ARTHROPATHIES	0.00470211	0.0325368	Musculoskeletal	Lipoprotein and lipid
HDL_TG	M13_INTERVERTEB	2.03037e-05	0.000324197	Musculoskeletal	Lipoprotein and lipid
HDL_TG	N14_RENALTUB	-0.307213	1.77745e-06	Genitourinary	Lipoprotein and lipid
His	J10_LOWCHRON	0.00309637	0.0239712	Respiratory	Amino acids
His	N14_RENALTUB	-0.182489	0.000981526	Genitourinary	Amino acids
His	N14_RENFAIL	8.80772e-07	1.84584e-05	Genitourinary	Amino acids
IDL_C	AB1_VIRAL_OTHER_INTEST_INFECTIONS	0.000306	0.00362	Infectious	Lipoprotein and lipid
IDL_C	E4_FH	1.05e-05	0.00018	Endocrine and metabolic	Lipoprotein and lipid
IDL_C	E4_HYPERCHOL	1.27e-29	1.12e-27	Endocrine and metabolic	Lipoprotein and lipid
IDL_C	E4_HYPERLIPNAS	9.23e-22	5.38e-20	Endocrine and metabolic	Lipoprotein and lipid
IDL_C	E4_IRON_MET	2.78e-06	5.3e-05	Endocrine and metabolic	Lipoprotein and lipid
IDL_C	E4_LIPOPROT	4.48e-42	1e-39	Endocrine and metabolic	Lipoprotein and lipid
IDL_C	E4_METABOLIA	3.92e-36	5.43e-34	Endocrine and metabolic	Lipoprotein and lipid
IDL_C	E4_MINERAL_MET	5.22e-15	2.3e-13	Endocrine and metabolic	Lipoprotein and lipid
IDL_C	I9_CHD	0.000589	0.00618	Circulatory	Lipoprotein and lipid
IDL_C	I9_MI_STRICT	0.00346	0.026	Circulatory	Lipoprotein and lipid
IDL_C	J10_BRONCHIECTASIS	0.242	1.6e-11	Respiratory	Lipoprotein and lipid
IDL_C	K11_CHOLELITH	1.11e-10	3.9e-09	Gastrointestinal	Lipoprotein and lipid
IDL_C	K11_DISLIVOTH	0.00619	0.04	Gastrointestinal	Lipoprotein and lipid
IDL_C	K11_MALABSORB	0.00612	0.0397	Gastrointestinal	Lipoprotein and lipid
IDL_C	M13_ARTHRITISNAS	0.212	0.0288	Musculoskeletal	Lipoprotein and lipid
IDL_C	N14_URETHRAOTH	0.00503	0.0343	Genitourinary	Lipoprotein and lipid
IDL_CE	AB1_VIRAL_OTHER_INTEST_INFECTIONS	0.00043971	0.00493868	Infectious	Lipoprotein and lipid
IDL_CE	D3_ANAEMIA_B12_DEF	0.00675438	0.0426488	Hematologic and immune	Lipoprotein and lipid
IDL_CE	E4_FH	1.06963e-05	0.000181984	Endocrine and metabolic	Lipoprotein and lipid
IDL_CE	E4_HYPERCHOL	2.00819e-29	1.74713e-27	Endocrine and metabolic	Lipoprotein and lipid
IDL_CE	E4_HYPERLIPNAS	3.97327e-20	2.16779e-18	Endocrine and metabolic	Lipoprotein and lipid
IDL_CE	E4_IRON_MET	3.17803e-06	6.0177e-05	Endocrine and metabolic	Lipoprotein and lipid
IDL_CE	E4_LIPOPROT	2.02225e-42	4.64972e-40	Endocrine and metabolic	Lipoprotein and lipid
IDL_CE	E4_METABOLIA	1.14419e-35	1.49721e-33	Endocrine and metabolic	Lipoprotein and lipid
IDL_CE	E4_MINERAL_MET	3.06815e-14	1.32037e-12	Endocrine and metabolic	Lipoprotein and lipid
IDL_CE	I9_CHD	0.000626477	0.00645528	Circulatory	Lipoprotein and lipid
IDL_CE	I9_MI_STRICT	0.00344727	0.0260365	Circulatory	Lipoprotein and lipid
IDL_CE	J10_BRONCHIECTASIS	0.238045	4.17687e-11	Respiratory	Lipoprotein and lipid
IDL_CE	K11_CHOLANGI	0.00150962	0.0134165	Gastrointestinal	Lipoprotein and lipid
IDL_CE	K11_CHOLELITH	8.85704e-11	3.11934e-09	Gastrointestinal	Lipoprotein and lipid
IDL_CE	K11_DISLIVOTH	0.00523974	0.0353748	Gastrointestinal	Lipoprotein and lipid
IDL_CE	N14_URETHRAOTH	0.00670655	0.0424565	Genitourinary	Lipoprotein and lipid
IDL_FC	AB1_VIRAL_OTHER_INTEST_INFECTIONS	0.000209473	0.00258945	Infectious	Lipoprotein and lipid
IDL_FC	E4_FH	9.34577e-06	0.000161107	Endocrine and metabolic	Lipoprotein and lipid
IDL_FC	E4_HYPERCHOL	3.65971e-30	3.34676e-28	Endocrine and metabolic	Lipoprotein and lipid
IDL_FC	E4_HYPERLIPNAS	7.40129e-26	5.34187e-24	Endocrine and metabolic	Lipoprotein and lipid
IDL_FC	E4_IRON_MET	4.32951e-06	8.09332e-05	Endocrine and metabolic	Lipoprotein and lipid
IDL_FC	E4_LIPOPROT	1.0806e-40	2.14719e-38	Endocrine and metabolic	Lipoprotein and lipid
IDL_FC	E4_METABOLIA	9.51921e-37	1.43188e-34	Endocrine and metabolic	Lipoprotein and lipid
IDL_FC	E4_MINERAL_MET	1.39336e-19	7.55091e-18	Endocrine and metabolic	Lipoprotein and lipid
IDL_FC	I9_CHD	0.00049866	0.00546353	Circulatory	Lipoprotein and lipid
IDL_FC	I9_MI_STRICT	0.00345698	0.0260486	Circulatory	Lipoprotein and lipid
IDL_FC	K11_CHOLELITH	3.64351e-10	1.23458e-08	Gastrointestinal	Lipoprotein and lipid
IDL_FC	K11_IBD_STRICT_PSC	0.00349876	0.0262162	Gastrointestinal	Lipoprotein and lipid
IDL_FC	K11_MALABSORB	0.00334945	0.0255011	Gastrointestinal	Lipoprotein and lipid
IDL_FC	M13_ARTHRITISNAS	0.237461	0.00574725	Musculoskeletal	Lipoprotein and lipid
IDL_FC	N14_RENALTUB	-0.0734349	0.0357445	Genitourinary	Lipoprotein and lipid
IDL_FC	N14_URETHRAOTH	0.00208633	0.0173897	Genitourinary	Lipoprotein and lipid
IDL_FC_pct	ALCOLIVER	0.0504428	0.048179	Gastrointestinal	Lipoprotein and lipid
IDL_FC_pct	AUD	0.737414	0.000162053	Psychiatric	Lipoprotein and lipid
IDL_FC_pct	CHIRHEP_NAS	1.06642e-09	3.4745e-08	Gastrointestinal	Lipoprotein and lipid
IDL_FC_pct	E4_DM1	1.01001e-07	2.46679e-06	Endocrine and metabolic	Lipoprotein and lipid
IDL_FC_pct	E4_DM1NOCOMP	8.84977e-07	1.85224e-05	Endocrine and metabolic	Lipoprotein and lipid
IDL_FC_pct	E4_FH	0.000189941	0.00237169	Endocrine and metabolic	Lipoprotein and lipid
IDL_FC_pct	E4_HYPERCHOL	1.24172e-13	5.24551e-12	Endocrine and metabolic	Lipoprotein and lipid
IDL_FC_pct	E4_LIPOPROT	1.27471e-07	3.03948e-06	Endocrine and metabolic	Lipoprotein and lipid
IDL_FC_pct	E4_METABOLIA	7.11369e-10	2.34621e-08	Endocrine and metabolic	Lipoprotein and lipid
IDL_FC_pct	E4_MINERAL_MET	5.14567e-09	1.5337e-07	Endocrine and metabolic	Lipoprotein and lipid
IDL_FC_pct	E4_OBESITY	4.12622e-05	0.00060984	Endocrine and metabolic	Lipoprotein and lipid
IDL_FC_pct	F5_MOOD	0.00257486	0.0206386	Psychiatric	Lipoprotein and lipid
IDL_FC_pct	I9_VARICVEOES	0.00724037	0.0449937	Circulatory	Lipoprotein and lipid
IDL_FC_pct	K11_CHOLELITH	3.28592e-05	0.00050225	Gastrointestinal	Lipoprotein and lipid
IDL_FC_pct	K11_DISLIVOTH	0.000123379	0.00161577	Gastrointestinal	Lipoprotein and lipid
IDL_FC_pct	M13_ARTHRITISNAS	0.29264	3.17399e-05	Musculoskeletal	Lipoprotein and lipid
IDL_FC_pct	M13_DORSALGIA	0.00189492	0.0161945	Musculoskeletal	Lipoprotein and lipid
IDL_FC_pct	M13_DORSOPATHY	0.00188516	0.0161478	Musculoskeletal	Lipoprotein and lipid
IDL_FC_pct	M13_POLYARTHROPATHIES	0.00129441	0.0117837	Musculoskeletal	Lipoprotein and lipid
IDL_FC_pct	M13_SPONDYLOPATHY	6.71815e-06	0.000119061	Musculoskeletal	Lipoprotein and lipid
IDL_L	D3_ANAEMIA_B12_DEF	0.00588014	0.0385032	Hematologic and immune	Lipoprotein and lipid
IDL_L	E4_FH	5.73556e-06	0.000103957	Endocrine and metabolic	Lipoprotein and lipid
IDL_L	E4_HYPERCHOL	2.85976e-32	2.98883e-30	Endocrine and metabolic	Lipoprotein and lipid
IDL_L	E4_HYPERLIPNAS	5.13627e-22	3.02814e-20	Endocrine and metabolic	Lipoprotein and lipid
IDL_L	E4_LIPOPROT	5.12243e-47	2.11399e-44	Endocrine and metabolic	Lipoprotein and lipid
IDL_L	E4_METABOLIA	3.18787e-38	5.51707e-36	Endocrine and metabolic	Lipoprotein and lipid
IDL_L	E4_MINERAL_MET	2.9062e-15	1.29572e-13	Endocrine and metabolic	Lipoprotein and lipid
IDL_L	I9_CHD	0.000488059	0.00536198	Circulatory	Lipoprotein and lipid
IDL_L	I9_IHD	0.000449477	0.0050134	Circulatory	Lipoprotein and lipid
IDL_L	I9_MI_STRICT	0.0033402	0.0254427	Circulatory	Lipoprotein and lipid
IDL_L	I9_STEMI	0.134858	4.59962e-06	Circulatory	Lipoprotein and lipid
IDL_L	K11_CHOLELITH	6.14307e-10	2.04282e-08	Gastrointestinal	Lipoprotein and lipid
IDL_L	K11_DISLIVOTH	0.00768572	0.047017	Gastrointestinal	Lipoprotein and lipid
IDL_L	K11_MALABSORB	0.000473514	0.00521286	Gastrointestinal	Lipoprotein and lipid
IDL_L	N14_RENALTUB	-0.0888152	0.0238163	Genitourinary	Lipoprotein and lipid
IDL_L	N14_URETHRAOTH	0.00523752	0.0353748	Genitourinary	Lipoprotein and lipid
IDL_P	E4_FH	4.52778e-06	8.42482e-05	Endocrine and metabolic	Lipoprotein and lipid
IDL_P	E4_FLUIDELECTRO	-0.0365931	0.047017	Endocrine and metabolic	Lipoprotein and lipid
IDL_P	E4_HYPERCHOL	3.02781e-33	3.45621e-31	Endocrine and metabolic	Lipoprotein and lipid
IDL_P	E4_HYPERLIPNAS	1.16614e-21	6.77582e-20	Endocrine and metabolic	Lipoprotein and lipid
IDL_P	E4_LIPOPROT	8.76538e-49	4.40871e-46	Endocrine and metabolic	Lipoprotein and lipid
IDL_P	E4_METABOLIA	9.03835e-39	1.67209e-36	Endocrine and metabolic	Lipoprotein and lipid
IDL_P	E4_MINERAL_MET	7.40437e-16	3.44432e-14	Endocrine and metabolic	Lipoprotein and lipid
IDL_P	I9_ANGINA	0.00387093	0.0281912	Circulatory	Lipoprotein and lipid
IDL_P	I9_CHD	0.000470622	0.00518457	Circulatory	Lipoprotein and lipid
IDL_P	I9_CORATHER	0.00104017	0.00993718	Circulatory	Lipoprotein and lipid
IDL_P	I9_IHD	0.0004367	0.00491861	Circulatory	Lipoprotein and lipid
IDL_P	I9_MI_STRICT	0.00336413	0.0255887	Circulatory	Lipoprotein and lipid
IDL_P	I9_STEMI	0.125622	4.80394e-05	Circulatory	Lipoprotein and lipid
IDL_P	K11_CHOLELITH	1.3775e-09	4.45198e-08	Gastrointestinal	Lipoprotein and lipid
IDL_P	N14_RENALTUB	-0.103427	0.0153701	Genitourinary	Lipoprotein and lipid
IDL_PL	D3_ANAEMIA_B12_DEF	0.00640474	0.041135	Hematologic and immune	Lipoprotein and lipid
IDL_PL	E4_FH	6.59545e-06	0.000117168	Endocrine and metabolic	Lipoprotein and lipid
IDL_PL	E4_HYPERCHOL	9.48267e-32	9.72125e-30	Endocrine and metabolic	Lipoprotein and lipid
IDL_PL	E4_HYPERLIPNAS	2.69172e-23	1.70564e-21	Endocrine and metabolic	Lipoprotein and lipid
IDL_PL	E4_LIPOPROT	5.2261e-46	1.71661e-43	Endocrine and metabolic	Lipoprotein and lipid
IDL_PL	E4_METABOLIA	2.45853e-38	4.34835e-36	Endocrine and metabolic	Lipoprotein and lipid
IDL_PL	I9_CHD	0.000456353	0.00505517	Circulatory	Lipoprotein and lipid
IDL_PL	I9_CORATHER	0.000884384	0.00865887	Circulatory	Lipoprotein and lipid
IDL_PL	I9_IHD	0.000451188	0.00502552	Circulatory	Lipoprotein and lipid
IDL_PL	I9_MI_STRICT	0.00330917	0.0252685	Circulatory	Lipoprotein and lipid
IDL_PL	I9_STEMI	0.151717	4.19143e-08	Circulatory	Lipoprotein and lipid
IDL_PL	K11_CHOLELITH	6.29803e-10	2.09004e-08	Gastrointestinal	Lipoprotein and lipid
IDL_PL	K11_MALABSORB	0.000508836	0.00555235	Gastrointestinal	Lipoprotein and lipid
IDL_PL	N14_RENALTUB	-0.0915475	0.0221014	Genitourinary	Lipoprotein and lipid
IDL_PL	N14_URETHRAOTH	0.00631129	0.0406483	Genitourinary	Lipoprotein and lipid
IDL_PL_pct	DM_MACULOPATHY_EXMORE	0.000241531	0.00292289	Ophthalmic&ENT	Lipoprotein and lipid
IDL_PL_pct	E4_DM2NOCOMP	0.00469068	0.0325078	Endocrine and metabolic	Lipoprotein and lipid
IDL_PL_pct	E4_FLUIDELECTRO	0.262842	0.016886	Endocrine and metabolic	Lipoprotein and lipid
IDL_PL_pct	E4_HYTHY_AI_STRICT	0.00545783	0.036433	Endocrine and metabolic	Lipoprotein and lipid
IDL_PL_pct	E4_METABOLIA	4.36732e-12	1.66569e-10	Endocrine and metabolic	Lipoprotein and lipid
IDL_PL_pct	E4_THYROID	0.00304286	0.0236708	Endocrine and metabolic	Lipoprotein and lipid
IDL_PL_pct	I9_CONDUCTIO	-0.0512219	0.0131118	Circulatory	Lipoprotein and lipid
IDL_PL_pct	JOINTPAIN	0.00503935	0.0342953	Musculoskeletal	Lipoprotein and lipid
IDL_PL_pct	K11_CHOLELITH	9.72738e-05	0.0013074	Gastrointestinal	Lipoprotein and lipid
IDL_PL_pct	K11_DISLIVOTH	0.000583955	0.00614699	Gastrointestinal	Lipoprotein and lipid
IDL_PL_pct	K11_GALLBILPANC	0.0060362	0.0392377	Gastrointestinal	Lipoprotein and lipid
IDL_PL_pct	K11_MALABSORB	0.00490147	0.0335699	Gastrointestinal	Lipoprotein and lipid
IDL_PL_pct	M13_POLYARTHROPATHIES	0.00246788	0.01995	Musculoskeletal	Lipoprotein and lipid
IDL_PL_pct	M13_SJOGREN	0.00108056	0.0102304	Musculoskeletal	Lipoprotein and lipid
IDL_TG	ALCOLIVER	0.0809539	2.90222e-06	Gastrointestinal	Lipoprotein and lipid
IDL_TG	E4_DM2	0.00568278	0.0375007	Endocrine and metabolic	Lipoprotein and lipid
IDL_TG	E4_FH	3.90154e-06	7.35307e-05	Endocrine and metabolic	Lipoprotein and lipid
IDL_TG	E4_FLUIDELECTRO	-0.0504952	0.0260873	Endocrine and metabolic	Lipoprotein and lipid
IDL_TG	E4_HYPERCHOL	2.08886e-21	1.19221e-19	Endocrine and metabolic	Lipoprotein and lipid
IDL_TG	E4_HYPERLIPNAS	8.55172e-10	2.80326e-08	Endocrine and metabolic	Lipoprotein and lipid
IDL_TG	E4_LIPOPROT	7.58087e-26	5.44705e-24	Endocrine and metabolic	Lipoprotein and lipid
IDL_TG	E4_METABOLIA	1.46284e-23	9.38026e-22	Endocrine and metabolic	Lipoprotein and lipid
IDL_TG	E4_MINERAL_MET	0.00165532	0.0144795	Endocrine and metabolic	Lipoprotein and lipid
IDL_TG	E4_OBESITY	0.00354773	0.0264723	Endocrine and metabolic	Lipoprotein and lipid
IDL_TG	E4_THYROID	0.00403814	0.0289829	Endocrine and metabolic	Lipoprotein and lipid
IDL_TG	I9_CHD	0.00179815	0.0155431	Circulatory	Lipoprotein and lipid
IDL_TG	I9_IHD	0.0033088	0.0252685	Circulatory	Lipoprotein and lipid
IDL_TG	K11_DISLIVOTH	0.00643775	0.0412482	Gastrointestinal	Lipoprotein and lipid
IDL_TG	K11_GALLBILPANC	5.72252e-09	1.67462e-07	Gastrointestinal	Lipoprotein and lipid
IDL_TG	M13_ARTHROSIS_POLY	4.18829e-05	0.000616184	Musculoskeletal	Lipoprotein and lipid
IDL_TG	M13_INTERVERTEB	0.000654662	0.00670884	Musculoskeletal	Lipoprotein and lipid
IDL_TG	M13_SPONDYLOPATHY	0.0010776	0.0102143	Musculoskeletal	Lipoprotein and lipid
IDL_TG	N14_RENALTUB	-0.208713	0.000273104	Genitourinary	Lipoprotein and lipid
IDL_TG_pct	ALCOLIVER	0.0864105	1.02138e-07	Gastrointestinal	Lipoprotein and lipid
IDL_TG_pct	E4_DM1	0.000108044	0.00143479	Endocrine and metabolic	Lipoprotein and lipid
IDL_TG_pct	E4_DM1NOCOMP	0.0063865	0.0410652	Endocrine and metabolic	Lipoprotein and lipid
IDL_TG_pct	E4_DM2NOCOMP	0.00698526	0.0437803	Endocrine and metabolic	Lipoprotein and lipid
IDL_TG_pct	E4_FH	0.00426636	0.0302232	Endocrine and metabolic	Lipoprotein and lipid
IDL_TG_pct	E4_HYPERCHOL	1.81688e-09	5.72263e-08	Endocrine and metabolic	Lipoprotein and lipid
IDL_TG_pct	E4_HYPERLIPNAS	6.14925e-07	1.32139e-05	Endocrine and metabolic	Lipoprotein and lipid
IDL_TG_pct	E4_LIPOPROT	4.38619e-06	8.18976e-05	Endocrine and metabolic	Lipoprotein and lipid
IDL_TG_pct	E4_METABOLIA	2.58337e-08	6.94146e-07	Endocrine and metabolic	Lipoprotein and lipid
IDL_TG_pct	E4_MINERAL_MET	4.85861e-09	1.45352e-07	Endocrine and metabolic	Lipoprotein and lipid
IDL_TG_pct	I9_CHD	0.00471476	0.0325963	Circulatory	Lipoprotein and lipid
IDL_TG_pct	I9_CORATHER	0.00212923	0.0176832	Circulatory	Lipoprotein and lipid
IDL_TG_pct	I9_IHD	0.00750354	0.046148	Circulatory	Lipoprotein and lipid
IDL_TG_pct	I9_MI_STRICT	0.00537742	0.0360473	Circulatory	Lipoprotein and lipid
IDL_TG_pct	K11_CHOLELITH	1.24334e-07	2.9779e-06	Gastrointestinal	Lipoprotein and lipid
IDL_TG_pct	K11_GALLBLAOTH	-0.0369288	0.00503664	Gastrointestinal	Lipoprotein and lipid
IDL_TG_pct	K11_IBD_STRICT_PSC	0.00184735	0.0158745	Gastrointestinal	Lipoprotein and lipid
IDL_TG_pct	K11_LIVER	5.07591e-05	0.00073074	Gastrointestinal	Lipoprotein and lipid
IDL_TG_pct	M13_ARTHRITISNAS	-0.0857885	0.00142256	Musculoskeletal	Lipoprotein and lipid
IDL_TG_pct	M13_ARTHROSIS_POLY	4.31257e-09	1.30227e-07	Musculoskeletal	Lipoprotein and lipid
IDL_TG_pct	M13_DORSOPATHY	0.000708786	0.00716578	Musculoskeletal	Lipoprotein and lipid
IDL_TG_pct	M13_DORSOPATHYOTH	8.76385e-05	0.00119234	Musculoskeletal	Lipoprotein and lipid
IDL_TG_pct	M13_INTERVERTEB	0.00363381	0.0269646	Musculoskeletal	Lipoprotein and lipid
IDL_TG_pct	M13_POLYARTHROPATHIES	0.00421806	0.0299469	Musculoskeletal	Lipoprotein and lipid
IDL_TG_pct	M13_SPONDYLOPATHY	7.85588e-05	0.00108347	Musculoskeletal	Lipoprotein and lipid
IDL_TG_pct	N14_RENALTUB	-0.103965	0.0159438	Genitourinary	Lipoprotein and lipid
IDL_TG_pct	NAFLD	1.1925e-12	4.6813e-11	Gastrointestinal	Lipoprotein and lipid
IDL_TG_pct	SPONDYLOARTHRITIS	0.000112147	0.00148194	Musculoskeletal	Lipoprotein and lipid
Ile	AUD	-0.204994	0.00235067	Psychiatric	Amino acids
Ile	E4_DM1	4.28767e-08	1.12539e-06	Endocrine and metabolic	Amino acids
Ile	E4_DM1NOCOMP	1.73698e-07	4.04584e-06	Endocrine and metabolic	Amino acids
Ile	E4_DM2	4.76537e-07	1.03507e-05	Endocrine and metabolic	Amino acids
Ile	E4_DM2NOCOMP	1.07773e-06	2.22671e-05	Endocrine and metabolic	Amino acids
L_HDL_C	AUD	0.795	1.56e-05	Psychiatric	Lipoprotein and lipid
L_HDL_C	E4_FH	4.39e-05	0.000639	Endocrine and metabolic	Lipoprotein and lipid
L_HDL_C	E4_HYPERCHOL	1.92e-09	6.02e-08	Endocrine and metabolic	Lipoprotein and lipid
L_HDL_C	E4_HYPOOSMNAT	-0.0306	0.0294	Endocrine and metabolic	Lipoprotein and lipid
L_HDL_C	E4_LIPOPROT	0.000228	0.00279	Endocrine and metabolic	Lipoprotein and lipid
L_HDL_C	E4_METABOLIA	7.1e-10	2.35e-08	Endocrine and metabolic	Lipoprotein and lipid
L_HDL_C	E4_OBESITY	4.44e-06	8.27e-05	Endocrine and metabolic	Lipoprotein and lipid
L_HDL_C	GOUT_NOS	0.0012	0.0112	Musculoskeletal	Lipoprotein and lipid
L_HDL_C	I9_ANGINA	0.00534	0.0359	Circulatory	Lipoprotein and lipid
L_HDL_C	I9_CHD	0.00545986	0.036433	Circulatory	Lipoprotein and lipid
L_HDL_C	I9_CORATHER	0.000926	0.00897	Circulatory	Lipoprotein and lipid
L_HDL_C	I9_IHD	0.000612	0.00635	Circulatory	Lipoprotein and lipid
L_HDL_C	I9_MI_STRICT	0.00138	0.0124	Circulatory	Lipoprotein and lipid
L_HDL_C	I9_STEMI	0.116	0.00065	Circulatory	Lipoprotein and lipid
L_HDL_C	K11_FUNCDYSP	0.000617	0.00638	Gastrointestinal	Lipoprotein and lipid
L_HDL_C	M13_GOUT	0.000557	0.00596	Musculoskeletal	Lipoprotein and lipid
L_HDL_C	N14_RENALTUB	-0.0975	0.0175	Genitourinary	Lipoprotein and lipid
L_HDL_C_pct	E4_DM1	0.000466	0.00514	Endocrine and metabolic	Lipoprotein and lipid
L_HDL_C_pct	E4_DM1NOCOMP	0.000252	0.00303	Endocrine and metabolic	Lipoprotein and lipid
L_HDL_C_pct	E4_FH	1.32e-05	0.000219	Endocrine and metabolic	Lipoprotein and lipid
L_HDL_C_pct	E4_HYPERCHOL	1.14e-28	9.38e-27	Endocrine and metabolic	Lipoprotein and lipid
L_HDL_C_pct	E4_HYPERLIPNAS	4.92e-10	1.65e-08	Endocrine and metabolic	Lipoprotein and lipid
L_HDL_C_pct	E4_LIPOPROT	7.28e-18	3.63e-16	Endocrine and metabolic	Lipoprotein and lipid
L_HDL_C_pct	E4_METABOLIA	5.78e-26	4.21e-24	Endocrine and metabolic	Lipoprotein and lipid
L_HDL_C_pct	E4_MINERAL_MET	0.00463	0.0321	Endocrine and metabolic	Lipoprotein and lipid
L_HDL_C_pct	E4_OBESITY	1.24e-07	2.97e-06	Endocrine and metabolic	Lipoprotein and lipid
L_HDL_C_pct	I9_ANGINA	0.00134	0.0122	Circulatory	Lipoprotein and lipid
L_HDL_C_pct	I9_CHD	0.000701	0.0071	Circulatory	Lipoprotein and lipid
L_HDL_C_pct	I9_CORATHER	0.000148	0.0019	Circulatory	Lipoprotein and lipid
L_HDL_C_pct	I9_IHD	0.000141	0.00182	Circulatory	Lipoprotein and lipid
L_HDL_C_pct	I9_MI_STRICT	0.00042	0.00476	Circulatory	Lipoprotein and lipid
L_HDL_C_pct	K11_DISLIVOTH	0.00806	0.0488	Gastrointestinal	Lipoprotein and lipid
L_HDL_C_pct	K11_GALLBILPANC	0.00778	0.0475	Gastrointestinal	Lipoprotein and lipid
L_HDL_C_pct	M13_INTERVERTEB	0.000917	0.00891	Musculoskeletal	Lipoprotein and lipid
L_HDL_C_pct	N14_GLOMEINOTH	0.0018	0.0156	Genitourinary	Lipoprotein and lipid
L_HDL_CE	AUD	0.791339	2.04614e-05	Psychiatric	Lipoprotein and lipid
L_HDL_CE	E4_FH	3.10332e-05	0.000477057	Endocrine and metabolic	Lipoprotein and lipid
L_HDL_CE	E4_HYPERCHOL	7.14571e-11	2.54447e-09	Endocrine and metabolic	Lipoprotein and lipid
L_HDL_CE	E4_HYPERLIPNAS	0.00194163	0.0164942	Endocrine and metabolic	Lipoprotein and lipid
L_HDL_CE	E4_HYPOOSMNAT	-0.0363514	0.0193726	Endocrine and metabolic	Lipoprotein and lipid
L_HDL_CE	E4_LIPOPROT	6.80981e-05	0.000947311	Endocrine and metabolic	Lipoprotein and lipid
L_HDL_CE	E4_METABOLIA	4.25054e-11	1.53736e-09	Endocrine and metabolic	Lipoprotein and lipid
L_HDL_CE	E4_OBESITY	7.87934e-06	0.000137249	Endocrine and metabolic	Lipoprotein and lipid
L_HDL_CE	GOUT_NOS	0.000970365	0.00934651	Musculoskeletal	Lipoprotein and lipid
L_HDL_CE	I9_ANGINA	0.00404503	0.0289829	Circulatory	Lipoprotein and lipid
L_HDL_CE	I9_CHD	0.00391785	0.0284045	Circulatory	Lipoprotein and lipid
L_HDL_CE	I9_CORATHER	0.00069956	0.00709058	Circulatory	Lipoprotein and lipid
L_HDL_CE	I9_IHD	0.000402706	0.00459685	Circulatory	Lipoprotein and lipid
L_HDL_CE	I9_MI_STRICT	0.00120711	0.0111593	Circulatory	Lipoprotein and lipid
L_HDL_CE	I9_STEMI	0.104246	0.00581907	Circulatory	Lipoprotein and lipid
L_HDL_CE	I9_VARICVE	0.00324295	0.0249024	Circulatory	Lipoprotein and lipid
L_HDL_CE	K11_FUNCDYSP	0.000350991	0.00406417	Gastrointestinal	Lipoprotein and lipid
L_HDL_CE	M13_GOUT	0.000596478	0.00622588	Musculoskeletal	Lipoprotein and lipid
L_HDL_CE	N14_RENALTUB	-0.110191	0.0117349	Genitourinary	Lipoprotein and lipid
L_HDL_CE	N14_RENFAIL	0.00663994	0.0421577	Genitourinary	Lipoprotein and lipid
L_HDL_CE_pct	E4_DM1NOCOMP	0.00667909	0.0423395	Endocrine and metabolic	Lipoprotein and lipid
L_HDL_CE_pct	E4_FH	2.05374e-05	0.000327601	Endocrine and metabolic	Lipoprotein and lipid
L_HDL_CE_pct	E4_HYPERCHOL	3.98109e-46	1.39295e-43	Endocrine and metabolic	Lipoprotein and lipid
L_HDL_CE_pct	E4_HYPERLIPNAS	1.43366e-19	7.74321e-18	Endocrine and metabolic	Lipoprotein and lipid
L_HDL_CE_pct	E4_LIPOPROT	1.44219e-43	3.62687e-41	Endocrine and metabolic	Lipoprotein and lipid
L_HDL_CE_pct	E4_METABOLIA	2.47194e-52	1.53023e-49	Endocrine and metabolic	Lipoprotein and lipid
L_HDL_CE_pct	E4_MINERAL_MET	0.000576044	0.0060916	Endocrine and metabolic	Lipoprotein and lipid
L_HDL_CE_pct	E4_OBESITY	0.000362028	0.00417695	Endocrine and metabolic	Lipoprotein and lipid
L_HDL_CE_pct	I9_ANGINA	0.00082313	0.00817795	Circulatory	Lipoprotein and lipid
L_HDL_CE_pct	I9_CHD	0.000298362	0.00353618	Circulatory	Lipoprotein and lipid
L_HDL_CE_pct	I9_CORATHER	0.000126477	0.001655	Circulatory	Lipoprotein and lipid
L_HDL_CE_pct	I9_IHD	5.99527e-05	0.000850166	Circulatory	Lipoprotein and lipid
L_HDL_CE_pct	I9_MI_STRICT	0.000674204	0.00686792	Circulatory	Lipoprotein and lipid
L_HDL_CE_pct	JOINTPAIN	0.00586792	0.0384545	Musculoskeletal	Lipoprotein and lipid
L_HDL_CE_pct	K11_CHOLELITH	0.00402617	0.0289291	Gastrointestinal	Lipoprotein and lipid
L_HDL_CE_pct	K11_DISLIVOTH	0.00653458	0.0416383	Gastrointestinal	Lipoprotein and lipid
L_HDL_CE_pct	K11_GALLBILPANC	0.000327605	0.00383476	Gastrointestinal	Lipoprotein and lipid
L_HDL_CE_pct	M13_INTERVERTEB	0.000177907	0.00224758	Musculoskeletal	Lipoprotein and lipid
L_HDL_FC	AUD	0.822731	4.58447e-06	Psychiatric	Lipoprotein and lipid
L_HDL_FC	E4_FH	0.000409813	0.00465158	Endocrine and metabolic	Lipoprotein and lipid
L_HDL_FC	E4_HYPERCHOL	2.16995e-05	0.000344092	Endocrine and metabolic	Lipoprotein and lipid
L_HDL_FC	E4_LIPOPROT	0.00566358	0.0374201	Endocrine and metabolic	Lipoprotein and lipid
L_HDL_FC	E4_METABOLIA	1.70411e-06	3.35711e-05	Endocrine and metabolic	Lipoprotein and lipid
L_HDL_FC	E4_OBESITY	8.16874e-07	1.72314e-05	Endocrine and metabolic	Lipoprotein and lipid
L_HDL_FC	GOUT_NOS	0.00196769	0.0166772	Musculoskeletal	Lipoprotein and lipid
L_HDL_FC	I9_CORATHER	0.00383258	0.0280133	Circulatory	Lipoprotein and lipid
L_HDL_FC	I9_IHD	0.00349518	0.0262016	Circulatory	Lipoprotein and lipid
L_HDL_FC	I9_MI_STRICT	0.00427739	0.0302614	Circulatory	Lipoprotein and lipid
L_HDL_FC	I9_STEMI	0.153363	5.77796e-08	Circulatory	Lipoprotein and lipid
L_HDL_FC	K11_FUNCDYSP	0.00315084	0.0242994	Gastrointestinal	Lipoprotein and lipid
L_HDL_FC	M13_GOUT	0.000438083	0.00492728	Musculoskeletal	Lipoprotein and lipid
L_HDL_FC	N14_RENALTUB	-0.061916	0.0468572	Genitourinary	Lipoprotein and lipid
L_HDL_L	AUD	0.808583	8.69304e-06	Psychiatric	Lipoprotein and lipid
L_HDL_L	E4_FH	0.000117761	0.00154888	Endocrine and metabolic	Lipoprotein and lipid
L_HDL_L	E4_HYPERCHOL	5.3165e-07	1.14858e-05	Endocrine and metabolic	Lipoprotein and lipid
L_HDL_L	E4_HYPOOSMNAT	-0.0527722	0.00480195	Endocrine and metabolic	Lipoprotein and lipid
L_HDL_L	E4_LIPOPROT	0.00250652	0.0201712	Endocrine and metabolic	Lipoprotein and lipid
L_HDL_L	E4_METABOLIA	8.98312e-08	2.21754e-06	Endocrine and metabolic	Lipoprotein and lipid
L_HDL_L	E4_OBESITY	1.31393e-05	0.000218887	Endocrine and metabolic	Lipoprotein and lipid
L_HDL_L	GOUT_NOS	0.00106473	0.0101162	Musculoskeletal	Lipoprotein and lipid
L_HDL_L	I9_CORATHER	0.00185758	0.0159438	Circulatory	Lipoprotein and lipid
L_HDL_L	I9_IHD	0.000950746	0.00917402	Circulatory	Lipoprotein and lipid
L_HDL_L	I9_MI_STRICT	0.00242261	0.0196532	Circulatory	Lipoprotein and lipid
L_HDL_L	I9_STEMI	0.12611	8.09332e-05	Circulatory	Lipoprotein and lipid
L_HDL_L	K11_FUNCDYSP	3.96731e-05	0.000588515	Gastrointestinal	Lipoprotein and lipid
L_HDL_L	M13_GOUT	0.00066713	0.0068131	Musculoskeletal	Lipoprotein and lipid
L_HDL_L	N14_RENALTUB	-0.157348	0.00216638	Genitourinary	Lipoprotein and lipid
L_HDL_L	N14_RENFAIL	0.00116418	0.0108686	Genitourinary	Lipoprotein and lipid
L_HDL_P	AUD	0.809365	8.46797e-06	Psychiatric	Lipoprotein and lipid
L_HDL_P	E4_FH	0.000115406	0.00152251	Endocrine and metabolic	Lipoprotein and lipid
L_HDL_P	E4_HYPERCHOL	6.45537e-07	1.38532e-05	Endocrine and metabolic	Lipoprotein and lipid
L_HDL_P	E4_HYPOOSMNAT	-0.056738	0.00324019	Endocrine and metabolic	Lipoprotein and lipid
L_HDL_P	E4_LIPOPROT	0.00299354	0.0233662	Endocrine and metabolic	Lipoprotein and lipid
L_HDL_P	E4_METABOLIA	1.07401e-07	2.61912e-06	Endocrine and metabolic	Lipoprotein and lipid
L_HDL_P	E4_OBESITY	2.07446e-05	0.000329925	Endocrine and metabolic	Lipoprotein and lipid
L_HDL_P	GOUT_NOS	0.000946462	0.00914351	Musculoskeletal	Lipoprotein and lipid
L_HDL_P	I9_ANGINA	0.0082304	0.049587	Circulatory	Lipoprotein and lipid
L_HDL_P	I9_CORATHER	0.00183057	0.0157725	Circulatory	Lipoprotein and lipid
L_HDL_P	I9_IHD	0.000841733	0.00831774	Circulatory	Lipoprotein and lipid
L_HDL_P	I9_MI_STRICT	0.00255919	0.0205335	Circulatory	Lipoprotein and lipid
L_HDL_P	I9_STEMI	0.124314	0.000119061	Circulatory	Lipoprotein and lipid
L_HDL_P	K11_FUNCDYSP	2.22664e-05	0.000351006	Gastrointestinal	Lipoprotein and lipid
L_HDL_P	M13_GOUT	0.000716598	0.00722742	Musculoskeletal	Lipoprotein and lipid
L_HDL_P	N14_RENALTUB	-0.169062	0.00133472	Genitourinary	Lipoprotein and lipid
L_HDL_P	N14_RENFAIL	0.000586366	0.00616228	Genitourinary	Lipoprotein and lipid
L_HDL_PL	AUD	0.824537	4.3554e-06	Psychiatric	Lipoprotein and lipid
L_HDL_PL	E4_FH	0.000235956	0.00286403	Endocrine and metabolic	Lipoprotein and lipid
L_HDL_PL	E4_HYPERCHOL	6.42596e-05	0.000900138	Endocrine and metabolic	Lipoprotein and lipid
L_HDL_PL	E4_HYPOOSMNAT	-0.0620309	0.00188035	Endocrine and metabolic	Lipoprotein and lipid
L_HDL_PL	E4_METABOLIA	4.27317e-06	8.01689e-05	Endocrine and metabolic	Lipoprotein and lipid
L_HDL_PL	E4_OBESITY	3.33078e-05	0.000508141	Endocrine and metabolic	Lipoprotein and lipid
L_HDL_PL	I9_CORATHER	0.0044014	0.0309347	Circulatory	Lipoprotein and lipid
L_HDL_PL	I9_IHD	0.00194302	0.0164942	Circulatory	Lipoprotein and lipid
L_HDL_PL	I9_MI_STRICT	0.00483116	0.0331736	Circulatory	Lipoprotein and lipid
L_HDL_PL	I9_STEMI	0.14082	2.14296e-06	Circulatory	Lipoprotein and lipid
L_HDL_PL	K11_FUNCDYSP	1.27764e-05	0.000213095	Gastrointestinal	Lipoprotein and lipid
L_HDL_PL	N14_RENALTUB	-0.184419	0.000691437	Genitourinary	Lipoprotein and lipid
L_HDL_PL	N14_RENFAIL	6.93045e-05	0.00096243	Genitourinary	Lipoprotein and lipid
L_HDL_PL_pct	E4_DM1NOCOMP	0.00493471	0.0337688	Endocrine and metabolic	Lipoprotein and lipid
L_HDL_PL_pct	E4_IRON_MET	0.00511817	0.0347032	Endocrine and metabolic	Lipoprotein and lipid
L_HDL_PL_pct	E4_OBESITY	0.000132678	0.00172353	Endocrine and metabolic	Lipoprotein and lipid
L_HDL_PL_pct	F5_SUBSTANCE	0.242295	0.0130361	Psychiatric	Lipoprotein and lipid
L_HDL_PL_pct	M13_POLYARTHROPATHIES	0.00567651	0.0374747	Musculoskeletal	Lipoprotein and lipid
L_HDL_TG	ALCOLIVER	0.0532714	0.0317649	Gastrointestinal	Lipoprotein and lipid
L_HDL_TG	AUD	0.540213	0.0418428	Psychiatric	Lipoprotein and lipid
L_HDL_TG	E4_HYPERLIPNAS	1.25342e-08	3.52689e-07	Endocrine and metabolic	Lipoprotein and lipid
L_HDL_TG	E4_HYPOOSMNAT	-0.137337	6.83458e-08	Endocrine and metabolic	Lipoprotein and lipid
L_HDL_TG	I9_VARICVEOES	0.00753851	0.04631	Circulatory	Lipoprotein and lipid
L_HDL_TG	K11_COELIAC	1.34162e-05	0.000223072	Gastrointestinal	Lipoprotein and lipid
L_HDL_TG	K11_MALABSORB	4.29319e-08	1.12539e-06	Gastrointestinal	Lipoprotein and lipid
L_HDL_TG	M13_GOUT	0.0065734	0.0418177	Musculoskeletal	Lipoprotein and lipid
L_HDL_TG	N14_RENALTUB	-0.361645	4.82777e-08	Genitourinary	Lipoprotein and lipid
L_HDL_TG	N14_RENFAIL	6.92994e-13	2.78844e-11	Genitourinary	Lipoprotein and lipid
L_HDL_TG	NAFLD	0.00118114	0.0109824	Gastrointestinal	Lipoprotein and lipid
L_HDL_TG_pct	CHIRHEP_NAS	0.00237506	0.0193161	Gastrointestinal	Lipoprotein and lipid
L_HDL_TG_pct	E4_DM1	8.40074e-05	0.00114974	Endocrine and metabolic	Lipoprotein and lipid
L_HDL_TG_pct	E4_HYPERCHOL	0.000106293	0.00141388	Endocrine and metabolic	Lipoprotein and lipid
L_HDL_TG_pct	E4_HYPERLIPNAS	1.22982e-05	0.000206618	Endocrine and metabolic	Lipoprotein and lipid
L_HDL_TG_pct	E4_LIPOPROT	2.35399e-08	6.36765e-07	Endocrine and metabolic	Lipoprotein and lipid
L_HDL_TG_pct	E4_METABOLIA	5.47546e-09	1.60817e-07	Endocrine and metabolic	Lipoprotein and lipid
L_HDL_TG_pct	E4_MINERAL_MET	0.00363631	0.0269707	Endocrine and metabolic	Lipoprotein and lipid
L_HDL_TG_pct	E4_OBESITY	6.93996e-06	0.000122611	Endocrine and metabolic	Lipoprotein and lipid
L_HDL_TG_pct	G6_SLEEPAPNO	0.00711205	0.0444365	Nervous	Lipoprotein and lipid
L_HDL_TG_pct	I9_STEMI	-0.0367278	0.00144229	Circulatory	Lipoprotein and lipid
L_HDL_TG_pct	K11_DISLIVOTH	0.000452678	0.00503515	Gastrointestinal	Lipoprotein and lipid
L_HDL_TG_pct	K11_GALLBILPANC	3.34872e-05	0.000509911	Gastrointestinal	Lipoprotein and lipid
L_HDL_TG_pct	M13_INTERVERTEB	0.00330704	0.0252685	Musculoskeletal	Lipoprotein and lipid
L_HDL_TG_pct	N14_RENALTUB	-0.0869867	0.0269646	Genitourinary	Lipoprotein and lipid
L_LDL_C	AB1_BACT_INTEST_OTH	0.219	0.00515	Infectious	Lipoprotein and lipid
L_LDL_C	D3_ANAEMIA_B12_DEF	0.00549	0.0365	Hematologic and immune	Lipoprotein and lipid
L_LDL_C	E4_FH	1.27e-05	0.000213	Endocrine and metabolic	Lipoprotein and lipid
L_LDL_C	E4_HYPERCHOL	1.27e-29	1.12e-27	Endocrine and metabolic	Lipoprotein and lipid
L_LDL_C	E4_HYPERLIPNAS	2.51e-24	1.69e-22	Endocrine and metabolic	Lipoprotein and lipid
L_LDL_C	E4_IRON_MET	8.37e-08	2.09e-06	Endocrine and metabolic	Lipoprotein and lipid
L_LDL_C	E4_LIPOPROT	1.03e-44	3.02e-42	Endocrine and metabolic	Lipoprotein and lipid
L_LDL_C	E4_METABO	0.047	9.46e-18	Endocrine and metabolic	Lipoprotein and lipid
L_LDL_C	E4_METABOLIA	3.04e-36	4.33e-34	Endocrine and metabolic	Lipoprotein and lipid
L_LDL_C	E4_MINERAL_MET	2.21e-14	9.63e-13	Endocrine and metabolic	Lipoprotein and lipid
L_LDL_C	E4_PLASMAPROT	4.15e-05	0.000613	Endocrine and metabolic	Lipoprotein and lipid
L_LDL_C	I9_CHD	0.000573	0.00607	Circulatory	Lipoprotein and lipid
L_LDL_C	I9_MI_STRICT	0.00366	0.0271	Circulatory	Lipoprotein and lipid
L_LDL_C	I9_STEMI	0.155	1.45e-08	Circulatory	Lipoprotein and lipid
L_LDL_C	J10_BRONCHIECTASIS	0.288	9.46e-18	Respiratory	Lipoprotein and lipid
L_LDL_C	K11_CHOLELITH	1.42e-09	4.57e-08	Gastrointestinal	Lipoprotein and lipid
L_LDL_C	K11_MALABSORB	0.00204	0.0171	Gastrointestinal	Lipoprotein and lipid
L_LDL_C	M13_ARTHRITISNAS	0.204	0.0458	Musculoskeletal	Lipoprotein and lipid
L_LDL_C	N14_RENALTUB	-0.089	0.0239	Genitourinary	Lipoprotein and lipid
L_LDL_C_pct	C_DIFFICILE_ENTEROCOLITIS	9.1e-05	0.00123	Infectious	Lipoprotein and lipid
L_LDL_C_pct	E4_HYPERLIPNAS	1.94e-21	1.11e-19	Endocrine and metabolic	Lipoprotein and lipid
L_LDL_C_pct	E4_IRON_MET	1.41e-07	3.34e-06	Endocrine and metabolic	Lipoprotein and lipid
L_LDL_C_pct	E4_METABO	0.04	8.63e-12	Endocrine and metabolic	Lipoprotein and lipid
L_LDL_C_pct	E4_METABOLIA	1.88e-23	1.19e-21	Endocrine and metabolic	Lipoprotein and lipid
L_LDL_C_pct	E4_MINERAL_MET	9.5481e-13	3.77584e-11	Endocrine and metabolic	Lipoprotein and lipid
L_LDL_C_pct	E4_PLASMAPROT	0.000233	0.00283	Endocrine and metabolic	Lipoprotein and lipid
L_LDL_C_pct	I9_ANGINA	0.00737723	0.0456153	Circulatory	Lipoprotein and lipid
L_LDL_C_pct	I9_CORATHER	0.0013844	0.0124689	Circulatory	Lipoprotein and lipid
L_LDL_C_pct	I9_IHD	0.00124	0.0114	Circulatory	Lipoprotein and lipid
L_LDL_C_pct	I9_MI_STRICT	0.00387434	0.0282013	Circulatory	Lipoprotein and lipid
L_LDL_C_pct	J10_BRONCHIECTASIS	0.245	8.63e-12	Respiratory	Lipoprotein and lipid
L_LDL_C_pct	K11_CHOLELITH	8.8e-10	2.88e-08	Gastrointestinal	Lipoprotein and lipid
L_LDL_C_pct	L12_DERMATITISECZEMA	0.00241	0.0196	Dermatologic	Lipoprotein and lipid
L_LDL_C_pct	M13_ARTHRITISNAS	0.285	0.000104151	Musculoskeletal	Lipoprotein and lipid
L_LDL_C_pct	M13_ARTHROPATHIES	0.00615762	0.039882	Musculoskeletal	Lipoprotein and lipid
L_LDL_C_pct	M13_ARTHROSIS_POLY	0.000876798	0.00859968	Musculoskeletal	Lipoprotein and lipid
L_LDL_C_pct	M13_POLYARTHROPATHIES	0.002	0.0168	Musculoskeletal	Lipoprotein and lipid
L_LDL_C_pct	M13_RHEUMA	0.00749	0.0461	Musculoskeletal	Lipoprotein and lipid
L_LDL_C_pct	RHEUMA_OTHER_WIDE	6.13e-05	0.000867	Musculoskeletal	Lipoprotein and lipid
L_LDL_C_pct	SPONDYLOARTHRITIS	8.69e-05	0.00118	Musculoskeletal	Lipoprotein and lipid
L_LDL_CE	D3_ANAEMIA_B12_DEF	0.00397934	0.0286951	Hematologic and immune	Lipoprotein and lipid
L_LDL_CE	E4_FH	1.18149e-05	0.00019933	Endocrine and metabolic	Lipoprotein and lipid
L_LDL_CE	E4_HYPERCHOL	6.795e-30	6.1098e-28	Endocrine and metabolic	Lipoprotein and lipid
L_LDL_CE	E4_HYPERLIPNAS	1.22909e-23	7.97669e-22	Endocrine and metabolic	Lipoprotein and lipid
L_LDL_CE	E4_IRON_MET	5.50958e-08	1.42797e-06	Endocrine and metabolic	Lipoprotein and lipid
L_LDL_CE	E4_LIPOPROT	1.08214e-45	3.48341e-43	Endocrine and metabolic	Lipoprotein and lipid
L_LDL_CE	E4_METABO	0.0470294	8.74647e-18	Endocrine and metabolic	Lipoprotein and lipid
L_LDL_CE	E4_METABOLIA	1.94075e-36	2.81408e-34	Endocrine and metabolic	Lipoprotein and lipid
L_LDL_CE	E4_MINERAL_MET	1.40086e-13	5.88691e-12	Endocrine and metabolic	Lipoprotein and lipid
L_LDL_CE	E4_PLASMAPROT	4.15964e-05	0.00061309	Endocrine and metabolic	Lipoprotein and lipid
L_LDL_CE	I9_CHD	0.000587321	0.00616228	Circulatory	Lipoprotein and lipid
L_LDL_CE	I9_MI_STRICT	0.00368139	0.0272172	Circulatory	Lipoprotein and lipid
L_LDL_CE	I9_STEMI	0.142982	5.90944e-07	Circulatory	Lipoprotein and lipid
L_LDL_CE	J10_BRONCHIECTASIS	0.288273	8.74647e-18	Respiratory	Lipoprotein and lipid
L_LDL_CE	K11_CHOLELITH	1.48511e-09	4.76154e-08	Gastrointestinal	Lipoprotein and lipid
L_LDL_CE	K11_MALABSORB	0.00166564	0.014554	Gastrointestinal	Lipoprotein and lipid
L_LDL_CE	N14_RENALTUB	-0.0923894	0.0216639	Genitourinary	Lipoprotein and lipid
L_LDL_CE_pct	ALCOLIVER	-0.00923416	0.0367569	Gastrointestinal	Lipoprotein and lipid
L_LDL_CE_pct	D3_ANAEMIA_B12_DEF	0.00124996	0.0114648	Hematologic and immune	Lipoprotein and lipid
L_LDL_CE_pct	E4_FH	3.4468e-05	0.000520781	Endocrine and metabolic	Lipoprotein and lipid
L_LDL_CE_pct	E4_HYPERCHOL	4.62949e-24	3.05376e-22	Endocrine and metabolic	Lipoprotein and lipid
L_LDL_CE_pct	E4_LIPOPROT	1.15377e-35	1.49758e-33	Endocrine and metabolic	Lipoprotein and lipid
L_LDL_CE_pct	E4_METABO	0.0456555	9.59255e-17	Endocrine and metabolic	Lipoprotein and lipid
L_LDL_CE_pct	E4_MINERAL_MET	3.07802e-09	9.50878e-08	Endocrine and metabolic	Lipoprotein and lipid
L_LDL_CE_pct	E4_PLASMAPROT	8.17013e-05	0.001122	Endocrine and metabolic	Lipoprotein and lipid
L_LDL_CE_pct	F5_DEMENTIA_INCLAVO	0.0010708	0.0101559	Psychiatric	Lipoprotein and lipid
L_LDL_CE_pct	F5_DEMNAS	0.000224373	0.00274623	Psychiatric	Lipoprotein and lipid
L_LDL_CE_pct	G6_DEGENOTH	0.549877	4.4727e-280	Nervous	Lipoprotein and lipid
L_LDL_CE_pct	J10_BRONCHIECTASIS	0.279852	9.59255e-17	Respiratory	Lipoprotein and lipid
L_LDL_CE_pct	K11_CHOLELITH	6.15097e-09	1.79339e-07	Gastrointestinal	Lipoprotein and lipid
L_LDL_CE_pct	K11_DISLIVOTH	0.00689291	0.0433873	Gastrointestinal	Lipoprotein and lipid
L_LDL_CE_pct	NEURODEGOTH	0.00786734	0.0479058	Nervous	Lipoprotein and lipid
L_LDL_CE_pct	RHEUMA_OTHER_WIDE	0.00020579	0.0025498	Musculoskeletal	Lipoprotein and lipid
L_LDL_FC	AB1_BACT_INTEST_OTH	0.216615	0.005848	Infectious	Lipoprotein and lipid
L_LDL_FC	AB1_VIRAL_OTHER_INTEST_INFECTIONS	0.000597638	0.00622992	Infectious	Lipoprotein and lipid
L_LDL_FC	E4_FH	1.635e-05	0.000267161	Endocrine and metabolic	Lipoprotein and lipid
L_LDL_FC	E4_HYPERCHOL	1.14007e-28	9.37877e-27	Endocrine and metabolic	Lipoprotein and lipid
L_LDL_FC	E4_HYPERLIPNAS	2.24908e-26	1.66816e-24	Endocrine and metabolic	Lipoprotein and lipid
L_LDL_FC	E4_IRON_MET	5.16811e-07	1.11802e-05	Endocrine and metabolic	Lipoprotein and lipid
L_LDL_FC	E4_LIPOPROT	7.63589e-41	1.55569e-38	Endocrine and metabolic	Lipoprotein and lipid
L_LDL_FC	E4_METABO	0.0458021	1.11679e-16	Endocrine and metabolic	Lipoprotein and lipid
L_LDL_FC	E4_METABOLIA	3.4057e-35	4.18433e-33	Endocrine and metabolic	Lipoprotein and lipid
L_LDL_FC	E4_MINERAL_MET	4.70584e-17	2.25418e-15	Endocrine and metabolic	Lipoprotein and lipid
L_LDL_FC	E4_PLASMAPROT	4.93943e-05	0.000712366	Endocrine and metabolic	Lipoprotein and lipid
L_LDL_FC	I9_CHD	0.000539026	0.0058183	Circulatory	Lipoprotein and lipid
L_LDL_FC	I9_MI_STRICT	0.00360974	0.026823	Circulatory	Lipoprotein and lipid
L_LDL_FC	J10_BRONCHIECTASIS	0.28075	1.11679e-16	Respiratory	Lipoprotein and lipid
L_LDL_FC	K11_CHOLANGI	0.00084706	0.00835382	Gastrointestinal	Lipoprotein and lipid
L_LDL_FC	K11_CHOLELITH	1.56131e-09	4.96626e-08	Gastrointestinal	Lipoprotein and lipid
L_LDL_FC	K11_MALABSORB	0.00617954	0.0400079	Gastrointestinal	Lipoprotein and lipid
L_LDL_FC	M13_ARTHRITISNAS	0.232679	0.00816297	Musculoskeletal	Lipoprotein and lipid
L_LDL_FC	N14_RENALTUB	-0.0658845	0.0434457	Genitourinary	Lipoprotein and lipid
L_LDL_FC	N14_URETHRAOTH	0.0068909	0.0433873	Genitourinary	Lipoprotein and lipid
L_LDL_FC_pct	AB1_BACT_INTEST_OTH	-0.0443742	0.018207	Infectious	Lipoprotein and lipid
L_LDL_FC_pct	E4_DM1	0.00189059	0.0161684	Endocrine and metabolic	Lipoprotein and lipid
L_LDL_FC_pct	E4_DM1NOCOMP	0.00222487	0.0182329	Endocrine and metabolic	Lipoprotein and lipid
L_LDL_FC_pct	E4_DM2NOCOMP	0.0034709	0.0260803	Endocrine and metabolic	Lipoprotein and lipid
L_LDL_FC_pct	E4_FH	5.04353e-06	9.25605e-05	Endocrine and metabolic	Lipoprotein and lipid
L_LDL_FC_pct	E4_FLUIDELECTRO	0.284653	0.00555829	Endocrine and metabolic	Lipoprotein and lipid
L_LDL_FC_pct	E4_HYPERCHOL	5.02575e-09	1.50073e-07	Endocrine and metabolic	Lipoprotein and lipid
L_LDL_FC_pct	E4_HYPERLIPNAS	0.00577638	0.0379783	Endocrine and metabolic	Lipoprotein and lipid
L_LDL_FC_pct	E4_LIPOPROT	4.14425e-11	1.50229e-09	Endocrine and metabolic	Lipoprotein and lipid
L_LDL_FC_pct	E4_METABOLIA	6.84032e-11	2.44656e-09	Endocrine and metabolic	Lipoprotein and lipid
L_LDL_FC_pct	E4_OBESITY	4.65428e-09	1.4002e-07	Endocrine and metabolic	Lipoprotein and lipid
L_LDL_FC_pct	H7_CATARACTOTHER	0.00649896	0.0414918	Ophthalmic&ENT	Lipoprotein and lipid
L_LDL_FC_pct	K11_DISLIVOTH	0.0057553	0.0378552	Gastrointestinal	Lipoprotein and lipid
L_LDL_FC_pct	K11_GALLBILPANC	1.46445e-06	2.92799e-05	Gastrointestinal	Lipoprotein and lipid
L_LDL_FC_pct	K11_IBD_STRICT_PSC	0.00344405	0.0260365	Gastrointestinal	Lipoprotein and lipid
L_LDL_FC_pct	M13_ARTHRITISNAS	0.217039	0.0190062	Musculoskeletal	Lipoprotein and lipid
L_LDL_FC_pct	M13_INTERVERTEB	0.00120573	0.011153	Musculoskeletal	Lipoprotein and lipid
L_LDL_FC_pct	N14_RENALTUB	0.561328	0.000117067	Genitourinary	Lipoprotein and lipid
L_LDL_L	D3_ANAEMIA_B12_DEF	0.00547735	0.0365023	Hematologic and immune	Lipoprotein and lipid
L_LDL_L	E4_FH	8.88031e-06	0.000153687	Endocrine and metabolic	Lipoprotein and lipid
L_LDL_L	E4_HYPERCHOL	4.10864e-31	4.00779e-29	Endocrine and metabolic	Lipoprotein and lipid
L_LDL_L	E4_HYPERLIPNAS	7.22269e-24	4.74486e-22	Endocrine and metabolic	Lipoprotein and lipid
L_LDL_L	E4_IRON_MET	2.09697e-07	4.78055e-06	Endocrine and metabolic	Lipoprotein and lipid
L_LDL_L	E4_LIPOPROT	3.19522e-47	1.35335e-44	Endocrine and metabolic	Lipoprotein and lipid
L_LDL_L	E4_METABO	0.0465775	2.21248e-17	Endocrine and metabolic	Lipoprotein and lipid
L_LDL_L	E4_METABOLIA	1.89015e-37	3.07293e-35	Endocrine and metabolic	Lipoprotein and lipid
L_LDL_L	E4_MINERAL_MET	1.1319e-13	4.79419e-12	Endocrine and metabolic	Lipoprotein and lipid
L_LDL_L	E4_PLASMAPROT	3.82417e-05	0.000568786	Endocrine and metabolic	Lipoprotein and lipid
L_LDL_L	I9_CHD	0.000512663	0.00558654	Circulatory	Lipoprotein and lipid
L_LDL_L	I9_MI_STRICT	0.00366491	0.0271204	Circulatory	Lipoprotein and lipid
L_LDL_L	I9_STEMI	0.144463	3.68103e-07	Circulatory	Lipoprotein and lipid
L_LDL_L	J10_BRONCHIECTASIS	0.285503	2.21248e-17	Respiratory	Lipoprotein and lipid
L_LDL_L	K11_CHOLELITH	4.27331e-09	1.29284e-07	Gastrointestinal	Lipoprotein and lipid
L_LDL_L	K11_IBD_STRICT_PSC	0.00827003	0.0497407	Gastrointestinal	Lipoprotein and lipid
L_LDL_L	K11_MALABSORB	0.000364866	0.00420667	Gastrointestinal	Lipoprotein and lipid
L_LDL_L	N14_RENALTUB	-0.113691	0.0111613	Genitourinary	Lipoprotein and lipid
L_LDL_P	D3_ANAEMIA_B12_DEF	0.00473513	0.032709	Hematologic and immune	Lipoprotein and lipid
L_LDL_P	E4_FH	7.73493e-06	0.000135026	Endocrine and metabolic	Lipoprotein and lipid
L_LDL_P	E4_FLUIDELECTRO	-0.0389449	0.0440641	Endocrine and metabolic	Lipoprotein and lipid
L_LDL_P	E4_HYPERCHOL	8.93361e-32	9.21708e-30	Endocrine and metabolic	Lipoprotein and lipid
L_LDL_P	E4_HYPERLIPNAS	1.75325e-23	1.11978e-21	Endocrine and metabolic	Lipoprotein and lipid
L_LDL_P	E4_LIPOPROT	2.13767e-48	9.83024e-46	Endocrine and metabolic	Lipoprotein and lipid
L_LDL_P	E4_METABOLIA	7.10577e-38	1.17905e-35	Endocrine and metabolic	Lipoprotein and lipid
L_LDL_P	I9_ANGINA	0.00419274	0.0298198	Circulatory	Lipoprotein and lipid
L_LDL_P	I9_CHD	0.000497489	0.00545441	Circulatory	Lipoprotein and lipid
L_LDL_P	I9_CORATHER	0.00117512	0.0109517	Circulatory	Lipoprotein and lipid
L_LDL_P	I9_IHD	0.000499553	0.0054696	Circulatory	Lipoprotein and lipid
L_LDL_P	I9_MI_STRICT	0.00372332	0.0274894	Circulatory	Lipoprotein and lipid
L_LDL_P	I9_STEMI	0.138002	2.26009e-06	Circulatory	Lipoprotein and lipid
L_LDL_P	J10_BRONCHIECTASIS	0.28687	1.38605e-17	Respiratory	Lipoprotein and lipid
L_LDL_P	K11_IBD_STRICT_PSC	0.00653828	0.0416437	Gastrointestinal	Lipoprotein and lipid
L_LDL_P	N14_RENALTUB	-0.12813	0.00688485	Genitourinary	Lipoprotein and lipid
L_LDL_PL	AB1_VIRAL_OTHER_INTEST_INFECTIONS	0.00113425	0.0106759	Infectious	Lipoprotein and lipid
L_LDL_PL	D3_ANAEMIA_B12_DEF	0.00477001	0.0328794	Hematologic and immune	Lipoprotein and lipid
L_LDL_PL	E4_FH	1.00317e-05	0.000172316	Endocrine and metabolic	Lipoprotein and lipid
L_LDL_PL	E4_HYPERCHOL	1.53487e-30	1.46176e-28	Endocrine and metabolic	Lipoprotein and lipid
L_LDL_PL	E4_HYPERLIPNAS	7.73912e-23	4.77246e-21	Endocrine and metabolic	Lipoprotein and lipid
L_LDL_PL	E4_IRON_MET	6.18481e-08	1.59271e-06	Endocrine and metabolic	Lipoprotein and lipid
L_LDL_PL	E4_LIPOPROT	2.34144e-46	8.56487e-44	Endocrine and metabolic	Lipoprotein and lipid
L_LDL_PL	E4_METABO	0.0435863	8.58932e-15	Endocrine and metabolic	Lipoprotein and lipid
L_LDL_PL	E4_METABOLIA	4.41486e-37	6.76734e-35	Endocrine and metabolic	Lipoprotein and lipid
L_LDL_PL	E4_MINERAL_MET	8.10455e-13	3.22878e-11	Endocrine and metabolic	Lipoprotein and lipid
L_LDL_PL	E4_PLASMAPROT	3.98239e-05	0.000590208	Endocrine and metabolic	Lipoprotein and lipid
L_LDL_PL	I9_CHD	0.000548585	0.00588631	Circulatory	Lipoprotein and lipid
L_LDL_PL	I9_IHD	0.000528335	0.00573016	Circulatory	Lipoprotein and lipid
L_LDL_PL	I9_MI_STRICT	0.00379265	0.0278606	Circulatory	Lipoprotein and lipid
L_LDL_PL	I9_STEMI	0.135998	3.9171e-06	Circulatory	Lipoprotein and lipid
L_LDL_PL	J10_BRONCHIECTASIS	0.267168	8.58932e-15	Respiratory	Lipoprotein and lipid
L_LDL_PL	K11_CHOLELITH	1.4122e-09	4.55498e-08	Gastrointestinal	Lipoprotein and lipid
L_LDL_PL	K11_MALABSORB	0.000751558	0.00755077	Gastrointestinal	Lipoprotein and lipid
L_LDL_PL	N14_RENALTUB	-0.101478	0.0164942	Genitourinary	Lipoprotein and lipid
L_LDL_PL_pct	E4_FH	4.90472e-06	9.07372e-05	Endocrine and metabolic	Lipoprotein and lipid
L_LDL_PL_pct	E4_HYPERCHOL	3.49701e-33	3.96192e-31	Endocrine and metabolic	Lipoprotein and lipid
L_LDL_PL_pct	E4_HYPERLIPNAS	1.18016e-27	9.17615e-26	Endocrine and metabolic	Lipoprotein and lipid
L_LDL_PL_pct	E4_LIPOPROT	9.98737e-49	4.87111e-46	Endocrine and metabolic	Lipoprotein and lipid
L_LDL_PL_pct	E4_METABOLIA	1.73516e-38	3.13791e-36	Endocrine and metabolic	Lipoprotein and lipid
L_LDL_PL_pct	G6_NERPLEX	0.000277525	0.00331608	Nervous	Lipoprotein and lipid
L_LDL_TG	ALCOLIVER	0.0638167	0.00216464	Gastrointestinal	Lipoprotein and lipid
L_LDL_TG	E4_DM2	0.000433588	0.00488824	Endocrine and metabolic	Lipoprotein and lipid
L_LDL_TG	E4_DM2NOCOMP	0.00230745	0.0188545	Endocrine and metabolic	Lipoprotein and lipid
L_LDL_TG	E4_FH	7.79675e-08	1.95465e-06	Endocrine and metabolic	Lipoprotein and lipid
L_LDL_TG	E4_FLUIDELECTRO	-0.0455044	0.0325078	Endocrine and metabolic	Lipoprotein and lipid
L_LDL_TG	E4_HYPERCHOL	1.04308e-39	2.0227e-37	Endocrine and metabolic	Lipoprotein and lipid
L_LDL_TG	E4_HYPERLIPNAS	8.46939e-13	3.3658e-11	Endocrine and metabolic	Lipoprotein and lipid
L_LDL_TG	E4_LIPOPROT	5.28284e-39	9.88689e-37	Endocrine and metabolic	Lipoprotein and lipid
L_LDL_TG	E4_METABOLIA	3.52006e-33	3.96192e-31	Endocrine and metabolic	Lipoprotein and lipid
L_LDL_TG	E4_MINERAL_MET	0.00200925	0.0169048	Endocrine and metabolic	Lipoprotein and lipid
L_LDL_TG	I9_ANGINA	0.00345643	0.0260486	Circulatory	Lipoprotein and lipid
L_LDL_TG	I9_CHD	0.000461316	0.00510652	Circulatory	Lipoprotein and lipid
L_LDL_TG	I9_CORATHER	0.00329598	0.0252133	Circulatory	Lipoprotein and lipid
L_LDL_TG	I9_IHD	0.00071668	0.00722742	Circulatory	Lipoprotein and lipid
L_LDL_TG	I9_MI_STRICT	0.00739664	0.045685	Circulatory	Lipoprotein and lipid
L_LDL_TG	K11_COELIAC	0.00488084	0.0334571	Gastrointestinal	Lipoprotein and lipid
L_LDL_TG	M13_ARTHROSIS_POLY	1.47591e-05	0.000243889	Musculoskeletal	Lipoprotein and lipid
L_LDL_TG	M13_INTERVERTEB	0.000140629	0.00181655	Musculoskeletal	Lipoprotein and lipid
L_LDL_TG	N14_RENALTUB	-0.222078	0.000146105	Genitourinary	Lipoprotein and lipid
L_LDL_TG_pct	ALCOLIVER	0.079112	3.79668e-06	Gastrointestinal	Lipoprotein and lipid
L_LDL_TG_pct	E4_DM2	0.00618891	0.040039	Endocrine and metabolic	Lipoprotein and lipid
L_LDL_TG_pct	E4_FH	0.00298325	0.0233085	Endocrine and metabolic	Lipoprotein and lipid
L_LDL_TG_pct	E4_HYPERCHOL	7.6781e-10	2.52718e-08	Endocrine and metabolic	Lipoprotein and lipid
L_LDL_TG_pct	E4_HYPERLIPNAS	1.55571e-06	3.09126e-05	Endocrine and metabolic	Lipoprotein and lipid
L_LDL_TG_pct	E4_HYPOOSMNAT	-0.032058	0.0287257	Endocrine and metabolic	Lipoprotein and lipid
L_LDL_TG_pct	E4_IRON_MET	3.34524e-05	0.000509864	Endocrine and metabolic	Lipoprotein and lipid
L_LDL_TG_pct	E4_LIPOPROT	1.52002e-07	3.57671e-06	Endocrine and metabolic	Lipoprotein and lipid
L_LDL_TG_pct	E4_METABOLIA	1.93544e-09	6.03699e-08	Endocrine and metabolic	Lipoprotein and lipid
L_LDL_TG_pct	E4_MINERAL_MET	6.06432e-11	2.17384e-09	Endocrine and metabolic	Lipoprotein and lipid
L_LDL_TG_pct	F5_DEPRESSIO	0.00823215	0.049587	Psychiatric	Lipoprotein and lipid
L_LDL_TG_pct	I9_CHD	0.00561894	0.0372168	Circulatory	Lipoprotein and lipid
L_LDL_TG_pct	I9_CORATHER	0.00380856	0.0279138	Circulatory	Lipoprotein and lipid
L_LDL_TG_pct	I9_IHD	0.00741953	0.0457713	Circulatory	Lipoprotein and lipid
L_LDL_TG_pct	I9_MI_STRICT	0.00712746	0.0444982	Circulatory	Lipoprotein and lipid
L_LDL_TG_pct	K11_CHOLELITH	1.27703e-08	3.58706e-07	Gastrointestinal	Lipoprotein and lipid
L_LDL_TG_pct	K11_DISLIVOTH	0.0045313	0.0316542	Gastrointestinal	Lipoprotein and lipid
L_LDL_TG_pct	K11_IBD_STRICT_PSC	0.00670809	0.0424565	Gastrointestinal	Lipoprotein and lipid
L_LDL_TG_pct	K11_LIVER	1.05989e-08	3.00333e-07	Gastrointestinal	Lipoprotein and lipid
L_LDL_TG_pct	M13_ARTHRITISNAS	-0.0482429	0.0195588	Musculoskeletal	Lipoprotein and lipid
L_LDL_TG_pct	M13_ARTHROSIS_POLY	3.82169e-09	1.16496e-07	Musculoskeletal	Lipoprotein and lipid
L_LDL_TG_pct	M13_DORSOPATHY	0.00147494	0.0131592	Musculoskeletal	Lipoprotein and lipid
L_LDL_TG_pct	M13_DORSOPATHYOTH	0.000101305	0.00135536	Musculoskeletal	Lipoprotein and lipid
L_LDL_TG_pct	M13_INTERVERTEB	0.00188704	0.016155	Musculoskeletal	Lipoprotein and lipid
L_LDL_TG_pct	M13_POLYARTHROPATHIES	0.00543003	0.0363092	Musculoskeletal	Lipoprotein and lipid
L_LDL_TG_pct	M13_SPONDYLOPATHY	0.000139205	0.00180105	Musculoskeletal	Lipoprotein and lipid
L_LDL_TG_pct	N14_RENALTUB	-0.083626	0.0283924	Genitourinary	Lipoprotein and lipid
L_LDL_TG_pct	NAFLD	1.53481e-11	5.71824e-10	Gastrointestinal	Lipoprotein and lipid
L_LDL_TG_pct	SPONDYLOARTHRITIS	0.000335142	0.00391162	Musculoskeletal	Lipoprotein and lipid
L_VLDL_C	E4_FH	0.167	0.001	Endocrine and metabolic	Lipoprotein and lipid
L_VLDL_C	E4_HYPERCHOL	0.0015	0.0134	Endocrine and metabolic	Lipoprotein and lipid
L_VLDL_C	E4_HYPERLIPNAS	1.95e-08	5.33e-07	Endocrine and metabolic	Lipoprotein and lipid
L_VLDL_C	E4_LIPOPROT	0.000141	0.00182	Endocrine and metabolic	Lipoprotein and lipid
L_VLDL_C	E4_METABOLIA	0.00272	0.0216	Endocrine and metabolic	Lipoprotein and lipid
L_VLDL_C	M13_GOUT	0.437	3.65e-07	Musculoskeletal	Lipoprotein and lipid
L_VLDL_CE	ALCOLIVER	-0.0129636	0.0166772	Gastrointestinal	Lipoprotein and lipid
L_VLDL_CE	AUD	-0.102773	0.0308653	Psychiatric	Lipoprotein and lipid
L_VLDL_CE	E4_DM1	8.77843e-07	1.8421e-05	Endocrine and metabolic	Lipoprotein and lipid
L_VLDL_CE	E4_DM1NOCOMP	2.28389e-05	0.000359328	Endocrine and metabolic	Lipoprotein and lipid
L_VLDL_CE	E4_LIPOPROT	0.00151555	0.0134469	Endocrine and metabolic	Lipoprotein and lipid
L_VLDL_CE	E4_METABOLIA	0.00222297	0.0182282	Endocrine and metabolic	Lipoprotein and lipid
L_VLDL_CE	E4_OBESITY	2.02211e-07	4.62956e-06	Endocrine and metabolic	Lipoprotein and lipid
L_VLDL_CE	I9_STEMI	-0.311344	7.68911e-71	Circulatory	Lipoprotein and lipid
L_VLDL_CE	K11_CHOLELITH	0.00108296	0.0102464	Gastrointestinal	Lipoprotein and lipid
L_VLDL_CE_pct	ASTHMA_INFECTIONS	0.000407185	0.00462833	Respiratory	Lipoprotein and lipid
L_VLDL_CE_pct	E4_OBESITY	0.00189565	0.0161945	Endocrine and metabolic	Lipoprotein and lipid
L_VLDL_CE_pct	G6_NERPLEX	0.00650173	0.041493	Nervous	Lipoprotein and lipid
L_VLDL_CE_pct	M13_ARTHRITISNAS	0.319523	9.28316e-06	Musculoskeletal	Lipoprotein and lipid
L_VLDL_FC	E4_OBESITY	1.47847e-08	4.10276e-07	Endocrine and metabolic	Lipoprotein and lipid
L_VLDL_FC	I9_STEMI	-0.319132	3.59402e-74	Circulatory	Lipoprotein and lipid
L_VLDL_FC	K11_DISLIVOTH	0.0038552	0.0281403	Gastrointestinal	Lipoprotein and lipid
L_VLDL_FC	K11_GALLBILPANC	0.000190668	0.00237892	Gastrointestinal	Lipoprotein and lipid
L_VLDL_FC	M13_INTERVERTEB	0.00314921	0.0242984	Musculoskeletal	Lipoprotein and lipid
L_VLDL_FC	N14_RENALTUB	-0.0652292	0.0463351	Genitourinary	Lipoprotein and lipid
L_VLDL_FC_pct	E4_LIPOPROT	0.000405954	0.00462081	Endocrine and metabolic	Lipoprotein and lipid
L_VLDL_FC_pct	E4_METABOLIA	0.000702272	0.00710885	Endocrine and metabolic	Lipoprotein and lipid
L_VLDL_FC_pct	HYPOTHYROIDISM	0.00207843	0.0173507	Endocrine and metabolic	Lipoprotein and lipid
L_VLDL_FC_pct	N14_CHRONKIDNEYDIS	0.00103991	0.00993718	Genitourinary	Lipoprotein and lipid
L_VLDL_L	E4_OBESITY	5.91548e-08	1.5295e-06	Endocrine and metabolic	Lipoprotein and lipid
L_VLDL_L	I9_HEARTFAIL	0.00667302	0.0423177	Circulatory	Lipoprotein and lipid
L_VLDL_L	I9_STEMI	-0.319709	2.79127e-74	Circulatory	Lipoprotein and lipid
L_VLDL_L	K11_GALLBILPANC	0.00197505	0.0167077	Gastrointestinal	Lipoprotein and lipid
L_VLDL_P	E4_OBESITY	6.70809e-08	1.70833e-06	Endocrine and metabolic	Lipoprotein and lipid
L_VLDL_P	I9_STEMI	-0.319857	2.65018e-74	Circulatory	Lipoprotein and lipid
L_VLDL_P	K11_DISLIVOTH	0.003449	0.0260374	Gastrointestinal	Lipoprotein and lipid
L_VLDL_P	K11_GALLBILPANC	0.00398608	0.028718	Gastrointestinal	Lipoprotein and lipid
L_VLDL_P	M13_INTERVERTEB	0.00582211	0.0382106	Musculoskeletal	Lipoprotein and lipid
L_VLDL_PL	E4_LIPOPROT	0.00668746	0.0423759	Endocrine and metabolic	Lipoprotein and lipid
L_VLDL_PL	E4_METABOLIA	0.00674242	0.0425928	Endocrine and metabolic	Lipoprotein and lipid
L_VLDL_PL	E4_OBESITY	1.01042e-08	2.87327e-07	Endocrine and metabolic	Lipoprotein and lipid
L_VLDL_PL	I9_STEMI	-0.311124	8.93366e-71	Circulatory	Lipoprotein and lipid
L_VLDL_PL	K11_DISLIVOTH	0.00366447	0.0271204	Gastrointestinal	Lipoprotein and lipid
L_VLDL_PL	K11_GALLBILPANC	0.000601398	0.00626505	Gastrointestinal	Lipoprotein and lipid
L_VLDL_PL	M13_INTERVERTEB	0.00341796	0.025888	Musculoskeletal	Lipoprotein and lipid
L_VLDL_PL_pct	E4_FH	1.46798e-06	2.93141e-05	Endocrine and metabolic	Lipoprotein and lipid
L_VLDL_PL_pct	E4_HYPERCHOL	4.39274e-38	7.44223e-36	Endocrine and metabolic	Lipoprotein and lipid
L_VLDL_PL_pct	E4_HYPERLIPNAS	1.13073e-18	5.83304e-17	Endocrine and metabolic	Lipoprotein and lipid
L_VLDL_PL_pct	E4_HYTHY_AI_STRICT	0.00246126	0.0199266	Endocrine and metabolic	Lipoprotein and lipid
L_VLDL_PL_pct	E4_LIPOPROT	5.67563e-47	2.28373e-44	Endocrine and metabolic	Lipoprotein and lipid
L_VLDL_PL_pct	E4_METABOLIA	2.86484e-49	1.53699e-46	Endocrine and metabolic	Lipoprotein and lipid
L_VLDL_PL_pct	E4_MINERAL_MET	2.32255e-07	5.24949e-06	Endocrine and metabolic	Lipoprotein and lipid
L_VLDL_PL_pct	E4_THYROID	0.000573401	0.00607242	Endocrine and metabolic	Lipoprotein and lipid
L_VLDL_PL_pct	I9_ANGINA	0.00269559	0.021478	Circulatory	Lipoprotein and lipid
L_VLDL_PL_pct	I9_CHD	0.000231193	0.00281897	Circulatory	Lipoprotein and lipid
L_VLDL_PL_pct	I9_CORATHER	0.000862385	0.00848236	Circulatory	Lipoprotein and lipid
L_VLDL_PL_pct	I9_IHD	0.000156761	0.00199485	Circulatory	Lipoprotein and lipid
L_VLDL_PL_pct	I9_MI_STRICT	0.00272321	0.0216338	Circulatory	Lipoprotein and lipid
L_VLDL_PL_pct	I9_STEMI	0.117875	0.00372859	Circulatory	Lipoprotein and lipid
L_VLDL_PL_pct	K11_CHOLELITH	0.00826528	0.0497313	Gastrointestinal	Lipoprotein and lipid
L_VLDL_PL_pct	M13_INTERVERTEB	0.000589335	0.00617615	Musculoskeletal	Lipoprotein and lipid
L_VLDL_PL_pct	N14_RENFAIL	0.00162131	0.0142285	Genitourinary	Lipoprotein and lipid
L_VLDL_TG	E4_OBESITY	1.08744e-07	2.64386e-06	Endocrine and metabolic	Lipoprotein and lipid
L_VLDL_TG	I9_HEARTFAIL	0.00565371	0.0373856	Circulatory	Lipoprotein and lipid
L_VLDL_TG	I9_STEMI	-0.320252	1.94438e-74	Circulatory	Lipoprotein and lipid
L_VLDL_TG_pct	E4_FH	0.000921237	0.00893211	Endocrine and metabolic	Lipoprotein and lipid
L_VLDL_TG_pct	E4_HYPERCHOL	5.96978e-21	3.31323e-19	Endocrine and metabolic	Lipoprotein and lipid
L_VLDL_TG_pct	E4_HYPERLIPNAS	1.79589e-12	7.01574e-11	Endocrine and metabolic	Lipoprotein and lipid
L_VLDL_TG_pct	E4_HYTHY_AI_STRICT	6.23096e-05	0.000878173	Endocrine and metabolic	Lipoprotein and lipid
L_VLDL_TG_pct	E4_LIPOPROT	2.19455e-21	1.2481e-19	Endocrine and metabolic	Lipoprotein and lipid
L_VLDL_TG_pct	E4_METABOLIA	1.74244e-29	1.53249e-27	Endocrine and metabolic	Lipoprotein and lipid
L_VLDL_TG_pct	E4_THYROID	0.00548158	0.0365023	Endocrine and metabolic	Lipoprotein and lipid
L_VLDL_TG_pct	I9_CHD	0.00136646	0.012328	Circulatory	Lipoprotein and lipid
L_VLDL_TG_pct	I9_CORATHER	0.00515599	0.0349119	Circulatory	Lipoprotein and lipid
L_VLDL_TG_pct	I9_IHD	0.00184087	0.0158358	Circulatory	Lipoprotein and lipid
L_VLDL_TG_pct	I9_MI_STRICT	0.00722186	0.0449134	Circulatory	Lipoprotein and lipid
LA	AB1_OTHER_SEPSIS	-0.0964985	0.00168341	Infectious	Fatty acids
LA	AUTOIMMUNE_NONTHYROID_STRICT	0.00244488	0.0198139	Hematologic and immune	Fatty acids
LA	D3_ANAEMIA_B12_DEF	0.0037275	0.0274968	Hematologic and immune	Fatty acids
LA	E4_FH	6.52424e-06	0.000116288	Endocrine and metabolic	Fatty acids
LA	E4_FLUIDELECTRO	-0.102362	0.00127946	Endocrine and metabolic	Fatty acids
LA	E4_GLUCOPANCREAS	0.00223733	0.0183256	Endocrine and metabolic	Fatty acids
LA	E4_HYPERCHOL	1.90995e-30	1.80828e-28	Endocrine and metabolic	Fatty acids
LA	E4_HYPERLIPNAS	1.32664e-11	4.97723e-10	Endocrine and metabolic	Fatty acids
LA	E4_HYPOOSMNAT	-0.0941962	5.02751e-05	Endocrine and metabolic	Fatty acids
LA	E4_LIPOPROT	2.32187e-21	1.31586e-19	Endocrine and metabolic	Fatty acids
LA	E4_METABOLIA	9.66204e-26	6.82064e-24	Endocrine and metabolic	Fatty acids
LA	I9_CHD	0.00152128	0.013483	Circulatory	Fatty acids
LA	J10_LOWCHRON	0.00448183	0.0314314	Respiratory	Fatty acids
LA	K11_COELIAC	2.14768e-06	4.16972e-05	Gastrointestinal	Fatty acids
LA	K11_MALABSORB	5.25524e-11	1.89648e-09	Gastrointestinal	Fatty acids
LA	N14_RENALTUB	-0.384612	9.56615e-09	Genitourinary	Fatty acids
LA	N14_RENFAIL	1.1443e-06	2.35519e-05	Genitourinary	Fatty acids
LA_pct	ALCOLIVER	0.0559022	0.0119921	Gastrointestinal	Fatty acids
LA_pct	E4_DM1	7.92321e-08	1.98327e-06	Endocrine and metabolic	Fatty acids
LA_pct	E4_DM1NOCOMP	1.98248e-05	0.000317178	Endocrine and metabolic	Fatty acids
LA_pct	E4_FH	0.00132797	0.012028	Endocrine and metabolic	Fatty acids
LA_pct	E4_HYPERCHOL	3.29095e-11	1.20382e-09	Endocrine and metabolic	Fatty acids
LA_pct	E4_HYPERLIPNAS	7.66878e-05	0.00106039	Endocrine and metabolic	Fatty acids
LA_pct	E4_METABOLIA	0.000369451	0.0042504	Endocrine and metabolic	Fatty acids
LA_pct	E4_MINERAL_MET	3.58685e-05	0.000540546	Endocrine and metabolic	Fatty acids
LA_pct	I9_CORATHER	0.00300095	0.0234013	Circulatory	Fatty acids
LA_pct	I9_IHD	0.00428446	0.0302848	Circulatory	Fatty acids
LA_pct	JOINTPAIN	0.00816912	0.0493128	Musculoskeletal	Fatty acids
LA_pct	K11_CHOLELITH	0.00161183	0.0141684	Gastrointestinal	Fatty acids
LA_pct	K11_DISLIVOTH	0.00328058	0.0251343	Gastrointestinal	Fatty acids
LA_pct	M13_SPINSTENOSIS	0.00169485	0.0147852	Musculoskeletal	Fatty acids
LA_pct	M13_SPONDYLOPATHY	0.00311024	0.0240477	Musculoskeletal	Fatty acids
LDL_size	K11_LIVER	5.31e-06	9.7e-05	Gastrointestinal	Lipoprotein and lipid
LDL_size	NAFLD	0.00163	0.0143	Gastrointestinal	Lipoprotein and lipid
LDL_C	D3_ANAEMIA_B12_DEF	0.00511278	0.0347032	Hematologic and immune	Cholesterol
LDL_C	E4_FH	1.66686e-05	0.000271814	Endocrine and metabolic	Cholesterol
LDL_C	E4_HYPERCHOL	4.77645e-29	4.06757e-27	Endocrine and metabolic	Cholesterol
LDL_C	E4_HYPERLIPNAS	3.50327e-26	2.57467e-24	Endocrine and metabolic	Cholesterol
LDL_C	E4_IRON_MET	1.39785e-08	3.89422e-07	Endocrine and metabolic	Cholesterol
LDL_C	E4_LIPOPROT	6.72421e-45	2.00419e-42	Endocrine and metabolic	Cholesterol
LDL_C	E4_METABO	0.0495941	3.41669e-20	Endocrine and metabolic	Cholesterol
LDL_C	E4_METABOLIA	5.72401e-36	7.87418e-34	Endocrine and metabolic	Cholesterol
LDL_C	E4_MINERAL_MET	1.32433e-13	5.57988e-12	Endocrine and metabolic	Cholesterol
LDL_C	E4_PLASMAPROT	4.6697e-05	0.000675281	Endocrine and metabolic	Cholesterol
LDL_C	I9_CHD	0.000570667	0.00606263	Circulatory	Cholesterol
LDL_C	I9_IHD	0.000596031	0.00622526	Circulatory	Cholesterol
LDL_C	I9_MI_STRICT	0.00387581	0.0282013	Circulatory	Cholesterol
LDL_C	I9_STEMI	0.168356	1.51617e-10	Circulatory	Cholesterol
LDL_C	J10_BRONCHIECTASIS	0.303994	3.41669e-20	Respiratory	Cholesterol
LDL_C	K11_CHOLELITH	4.53842e-09	1.3679e-07	Gastrointestinal	Cholesterol
LDL_C	K11_MALABSORB	0.00578509	0.037989	Gastrointestinal	Cholesterol
LDL_C	N14_RENALTUB	-0.0719425	0.0374019	Genitourinary	Cholesterol
LDL_TG	ALCOLIVER	0.0531055	0.0357302	Gastrointestinal	Lipoprotein and lipid
LDL_TG	E4_DM2	0.000303239	0.00359134	Endocrine and metabolic	Lipoprotein and lipid
LDL_TG	E4_DM2NOCOMP	0.00118048	0.0109824	Endocrine and metabolic	Lipoprotein and lipid
LDL_TG	E4_FH	1.1526e-07	2.79385e-06	Endocrine and metabolic	Lipoprotein and lipid
LDL_TG	E4_HYPERCHOL	1.4039e-35	1.80766e-33	Endocrine and metabolic	Lipoprotein and lipid
LDL_TG	E4_HYPERLIPNAS	1.20909e-10	4.22131e-09	Endocrine and metabolic	Lipoprotein and lipid
LDL_TG	E4_LIPOPROT	4.36618e-35	5.32377e-33	Endocrine and metabolic	Lipoprotein and lipid
LDL_TG	E4_METABOLIA	3.60425e-30	3.31488e-28	Endocrine and metabolic	Lipoprotein and lipid
LDL_TG	E4_MINERAL_MET	0.0050432	0.0342954	Endocrine and metabolic	Lipoprotein and lipid
LDL_TG	I9_ANGINA	0.00388027	0.0282082	Circulatory	Lipoprotein and lipid
LDL_TG	I9_CHD	0.00057735	0.00609741	Circulatory	Lipoprotein and lipid
LDL_TG	I9_CORATHER	0.0053936	0.0361229	Circulatory	Lipoprotein and lipid
LDL_TG	I9_IHD	0.00114299	0.010733	Circulatory	Lipoprotein and lipid
LDL_TG	K11_COELIAC	0.00165754	0.0144911	Gastrointestinal	Lipoprotein and lipid
LDL_TG	K11_GALLBILPANC	7.60682e-05	0.00105272	Gastrointestinal	Lipoprotein and lipid
LDL_TG	M13_INTERVERTEB	0.000179228	0.00225895	Musculoskeletal	Lipoprotein and lipid
LDL_TG	N14_RENALTUB	-0.25974	2.3052e-05	Genitourinary	Lipoprotein and lipid
Lactate	E4_DM1	0.000443475	0.00496578	Endocrine and metabolic	Glycolysis related metabolites
Lactate	E4_DM1NOCOMP	0.00783425	0.0477441	Endocrine and metabolic	Glycolysis related metabolites
Leu	ALCOLIVER	-0.0245471	0.000554724	Gastrointestinal	Amino acids
Leu	E4_DM2	5.20674e-05	0.000746903	Endocrine and metabolic	Amino acids
Leu	E4_DM2NOCOMP	6.51531e-06	0.000116257	Endocrine and metabolic	Amino acids
Leu	E4_OBESITY	0.000226881	0.0027727	Endocrine and metabolic	Amino acids
Leu	N14_URINOTH	0.000455517	0.00505276	Genitourinary	Amino acids
Leu	NAFLD	2.05865e-05	0.000327759	Gastrointestinal	Amino acids
M_HDL_C	AUD	0.721	0.000443	Psychiatric	Lipoprotein and lipid
M_HDL_C	C3_NONHODGKIN	-0.0307	0.00512	Neoplasms	Lipoprotein and lipid
M_HDL_C	DM_MACULOPATHY_EXMORE	0.0079	0.048	Ophthalmic&ENT	Lipoprotein and lipid
M_HDL_C	E4_DM1	0.00477	0.0329	Endocrine and metabolic	Lipoprotein and lipid
M_HDL_C	E4_ENDOMETPOSTOP	0.000104	0.00139	Endocrine and metabolic	Lipoprotein and lipid
M_HDL_C	E4_FH	2.07e-08	5.64e-07	Endocrine and metabolic	Lipoprotein and lipid
M_HDL_C	E4_HYPERCHOL	3.61e-12	1.38e-10	Endocrine and metabolic	Lipoprotein and lipid
M_HDL_C	E4_LIPOPROT	7.23e-08	1.83e-06	Endocrine and metabolic	Lipoprotein and lipid
M_HDL_C	E4_METABOLIA	3.39e-11	1.24e-09	Endocrine and metabolic	Lipoprotein and lipid
M_HDL_C	E4_OBESITY	0.00231	0.0189	Endocrine and metabolic	Lipoprotein and lipid
M_HDL_C	E4_THYTOXNAS	-0.0374	0.000126	Endocrine and metabolic	Lipoprotein and lipid
M_HDL_C	I9_ANGINA	0.00274	0.0217	Circulatory	Lipoprotein and lipid
M_HDL_C	I9_CHD	0.0031	0.024	Circulatory	Lipoprotein and lipid
M_HDL_C	I9_CORATHER	0.00086	0.00847	Circulatory	Lipoprotein and lipid
M_HDL_C	I9_IHD	0.000131718	0.00171383	Circulatory	Lipoprotein and lipid
M_HDL_C	I9_MI_STRICT	0.00184	0.0158	Circulatory	Lipoprotein and lipid
M_HDL_C	K11_COELIAC	0.00778	0.0475	Gastrointestinal	Lipoprotein and lipid
M_HDL_C	K11_GALLBILPANC	1.649e-06	3.25652e-05	Gastrointestinal	Lipoprotein and lipid
M_HDL_C	K11_MALABSORB	0.00121	0.0112	Gastrointestinal	Lipoprotein and lipid
M_HDL_C	M13_SJOGREN	5.1e-05	0.000733	Musculoskeletal	Lipoprotein and lipid
M_HDL_C	N14_RENALTUB	-0.0873	0.0249	Genitourinary	Lipoprotein and lipid
M_HDL_C	N14_RENFAIL	2.7e-05	0.000422	Genitourinary	Lipoprotein and lipid
M_HDL_C_pct	CIRRHOSIS_BROAD	0.00643	0.0412	Gastrointestinal	Lipoprotein and lipid
M_HDL_C_pct	D3_ANAEMIA	0.00753	0.0463	Hematologic and immune	Lipoprotein and lipid
M_HDL_C_pct	D3_ANAEMIA_IRONDEF_NAS	0.00278	0.0219	Hematologic and immune	Lipoprotein and lipid
M_HDL_C_pct	E4_DM1	1.81e-05	0.000292	Endocrine and metabolic	Lipoprotein and lipid
M_HDL_C_pct	E4_DM1NOCOMP	0.00254	0.0204	Endocrine and metabolic	Lipoprotein and lipid
M_HDL_C_pct	E4_DM2	0.00353	0.0264	Endocrine and metabolic	Lipoprotein and lipid
M_HDL_C_pct	E4_DM2NOCOMP	0.00355	0.0265	Endocrine and metabolic	Lipoprotein and lipid
M_HDL_C_pct	E4_HYPERCHOL	5.25e-06	9.6e-05	Endocrine and metabolic	Lipoprotein and lipid
M_HDL_C_pct	E4_HYPERLIPNAS	8.62e-05	0.0011752	Endocrine and metabolic	Lipoprotein and lipid
M_HDL_C_pct	E4_LIPOPROT	4.87e-10	1.63e-08	Endocrine and metabolic	Lipoprotein and lipid
M_HDL_C_pct	E4_METABOLIA	1.78e-11	6.58e-10	Endocrine and metabolic	Lipoprotein and lipid
M_HDL_C_pct	E4_OBESITY	2.56e-06	4.92e-05	Endocrine and metabolic	Lipoprotein and lipid
M_HDL_C_pct	GOUT_NOS	0.00743	0.0458	Musculoskeletal	Lipoprotein and lipid
M_HDL_C_pct	I9_STEMI	0.141	1.32e-06	Circulatory	Lipoprotein and lipid
M_HDL_C_pct	JOINTPAIN	0.000296	0.00351	Musculoskeletal	Lipoprotein and lipid
M_HDL_C_pct	K11_DISLIVOTH	0.00249	0.0201	Gastrointestinal	Lipoprotein and lipid
M_HDL_C_pct	K11_GALLBILPANC	1.94e-12	7.55e-11	Gastrointestinal	Lipoprotein and lipid
M_HDL_C_pct	K11_GALLBLAOTH	0.121	0.0179	Gastrointestinal	Lipoprotein and lipid
M_HDL_C_pct	M13_ARTHROSIS_POLY	4.45e-05	0.000647	Musculoskeletal	Lipoprotein and lipid
M_HDL_C_pct	M13_DORSOPATHY	0.00174	0.0152	Musculoskeletal	Lipoprotein and lipid
M_HDL_C_pct	M13_DORSOPATHYOTH	0.00215	0.0178	Musculoskeletal	Lipoprotein and lipid
M_HDL_C_pct	M13_POLYARTHROPATHIES	0.000617	0.00638468	Musculoskeletal	Lipoprotein and lipid
M_HDL_C_pct	M13_SPONDYLOPATHY	2.46e-10	8.43859e-09	Musculoskeletal	Lipoprotein and lipid
M_HDL_CE	AUD	0.710591	0.000637046	Psychiatric	Lipoprotein and lipid
M_HDL_CE	C3_NONHODGKIN	-0.0324479	0.00388225	Neoplasms	Lipoprotein and lipid
M_HDL_CE	DM_MACULOPATHY_EXMORE	0.00662654	0.0420893	Ophthalmic&ENT	Lipoprotein and lipid
M_HDL_CE	E4_DM1	0.00566814	0.0374349	Endocrine and metabolic	Lipoprotein and lipid
M_HDL_CE	E4_ENDOMETPOSTOP	0.000137477	0.00178299	Endocrine and metabolic	Lipoprotein and lipid
M_HDL_CE	E4_FH	1.15523e-08	3.26775e-07	Endocrine and metabolic	Lipoprotein and lipid
M_HDL_CE	E4_HYPERCHOL	1.47449e-14	6.43139e-13	Endocrine and metabolic	Lipoprotein and lipid
M_HDL_CE	E4_HYPERLIPNAS	0.00787828	0.0479399	Endocrine and metabolic	Lipoprotein and lipid
M_HDL_CE	E4_LIPOPROT	1.4199e-09	4.56651e-08	Endocrine and metabolic	Lipoprotein and lipid
M_HDL_CE	E4_METABOLIA	6.15934e-13	2.49709e-11	Endocrine and metabolic	Lipoprotein and lipid
M_HDL_CE	E4_OBESITY	0.00248124	0.0200379	Endocrine and metabolic	Lipoprotein and lipid
M_HDL_CE	E4_THYTOXNAS	-0.0360938	0.000181456	Endocrine and metabolic	Lipoprotein and lipid
M_HDL_CE	I9_ANGINA	0.00212156	0.0176285	Circulatory	Lipoprotein and lipid
M_HDL_CE	I9_CHD	0.00204225	0.0171109	Circulatory	Lipoprotein and lipid
M_HDL_CE	I9_CORATHER	0.000687583	0.00698652	Circulatory	Lipoprotein and lipid
M_HDL_CE	I9_IHD	9.60006e-05	0.00129191	Circulatory	Lipoprotein and lipid
M_HDL_CE	I9_MI_STRICT	0.00138283	0.0124617	Circulatory	Lipoprotein and lipid
M_HDL_CE	K11_COELIAC	0.00699958	0.0438359	Gastrointestinal	Lipoprotein and lipid
M_HDL_CE	K11_GALLBILPANC	1.57053e-06	3.11686e-05	Gastrointestinal	Lipoprotein and lipid
M_HDL_CE	K11_MALABSORB	0.00190814	0.0162753	Gastrointestinal	Lipoprotein and lipid
M_HDL_CE	M13_SJOGREN	8.47273e-05	0.00115861	Musculoskeletal	Lipoprotein and lipid
M_HDL_CE	N14_RENALTUB	-0.087645	0.0247068	Genitourinary	Lipoprotein and lipid
M_HDL_CE	N14_RENFAIL	9.11067e-05	0.00123431	Genitourinary	Lipoprotein and lipid
M_HDL_CE_pct	CIRRHOSIS_BROAD	0.00541861	0.036263	Gastrointestinal	Lipoprotein and lipid
M_HDL_CE_pct	E4_DM1	0.000304107	0.00359633	Endocrine and metabolic	Lipoprotein and lipid
M_HDL_CE_pct	E4_DM1NOCOMP	0.00543774	0.0363457	Endocrine and metabolic	Lipoprotein and lipid
M_HDL_CE_pct	E4_DM2	0.00117892	0.0109744	Endocrine and metabolic	Lipoprotein and lipid
M_HDL_CE_pct	E4_DM2NOCOMP	0.00414701	0.0295598	Endocrine and metabolic	Lipoprotein and lipid
M_HDL_CE_pct	E4_FH	0.00486524	0.0333695	Endocrine and metabolic	Lipoprotein and lipid
M_HDL_CE_pct	E4_HYPERCHOL	7.89308e-11	2.8044e-09	Endocrine and metabolic	Lipoprotein and lipid
M_HDL_CE_pct	E4_HYPERLIPNAS	5.18303e-09	1.53913e-07	Endocrine and metabolic	Lipoprotein and lipid
M_HDL_CE_pct	E4_LIPOPROT	2.06646e-16	9.64049e-15	Endocrine and metabolic	Lipoprotein and lipid
M_HDL_CE_pct	E4_METABOLIA	4.14123e-17	1.98964e-15	Endocrine and metabolic	Lipoprotein and lipid
M_HDL_CE_pct	E4_OBESITY	4.13703e-05	0.000610876	Endocrine and metabolic	Lipoprotein and lipid
M_HDL_CE_pct	I9_STEMI	0.09758	0.0151704	Circulatory	Lipoprotein and lipid
M_HDL_CE_pct	JOINTPAIN	0.000443602	0.00496578	Musculoskeletal	Lipoprotein and lipid
M_HDL_CE_pct	K11_DISLIVOTH	0.00196996	0.0166876	Gastrointestinal	Lipoprotein and lipid
M_HDL_CE_pct	K11_GALLBILPANC	2.36961e-11	8.72743e-10	Gastrointestinal	Lipoprotein and lipid
M_HDL_CE_pct	K11_GALLBLAOTH	0.120684	0.0182045	Gastrointestinal	Lipoprotein and lipid
M_HDL_CE_pct	M13_ARTHROSIS_POLY	9.23469e-06	0.000159477	Musculoskeletal	Lipoprotein and lipid
M_HDL_CE_pct	M13_DORSOPATHY	0.00794243	0.0481494	Musculoskeletal	Lipoprotein and lipid
M_HDL_CE_pct	M13_DORSOPATHYOTH	0.00330948	0.0252685	Musculoskeletal	Lipoprotein and lipid
M_HDL_CE_pct	M13_POLYARTHROPATHIES	0.000138874	0.00179967	Musculoskeletal	Lipoprotein and lipid
M_HDL_CE_pct	M13_SPONDYLOPATHY	1.21459e-10	4.23134e-09	Musculoskeletal	Lipoprotein and lipid
M_HDL_FC	CARDIAC_ARRHYTM	0.486796	0.0404403	Circulatory	Lipoprotein and lipid
M_HDL_FC_pct	AUD	0.769449	7.95146e-05	Psychiatric	Lipoprotein and lipid
M_HDL_FC_pct	E4_DM1	1.65707e-05	0.000270492	Endocrine and metabolic	Lipoprotein and lipid
M_HDL_FC_pct	E4_DM1NOCOMP	0.003058	0.0237656	Endocrine and metabolic	Lipoprotein and lipid
M_HDL_FC_pct	E4_OBESITY	1.38441e-05	0.000229712	Endocrine and metabolic	Lipoprotein and lipid
M_HDL_FC_pct	GOUT_NOS	0.00409967	0.0293003	Musculoskeletal	Lipoprotein and lipid
M_HDL_FC_pct	M13_GOUT	0.000518098	0.00562671	Musculoskeletal	Lipoprotein and lipid
M_HDL_L	AUD	0.704259	0.000623726	Psychiatric	Lipoprotein and lipid
M_HDL_L	C3_NONHODGKIN	-0.0290234	0.00639799	Neoplasms	Lipoprotein and lipid
M_HDL_L	E4_FH	4.50591e-07	9.82692e-06	Endocrine and metabolic	Lipoprotein and lipid
M_HDL_L	E4_HYPERCHOL	5.16196e-09	1.53571e-07	Endocrine and metabolic	Lipoprotein and lipid
M_HDL_L	E4_LIPOPROT	8.58473e-06	0.000148891	Endocrine and metabolic	Lipoprotein and lipid
M_HDL_L	E4_METABOLIA	6.87103e-08	1.74156e-06	Endocrine and metabolic	Lipoprotein and lipid
M_HDL_L	E4_THYROID	0.00667096	0.0423177	Endocrine and metabolic	Lipoprotein and lipid
M_HDL_L	GOUT_NOS	0.0040442	0.0289829	Musculoskeletal	Lipoprotein and lipid
M_HDL_L	I9_ANGINA	0.0037696	0.0277293	Circulatory	Lipoprotein and lipid
M_HDL_L	I9_CHD	0.0034602	0.0260486	Circulatory	Lipoprotein and lipid
M_HDL_L	I9_CORATHER	0.000454105	0.00504404	Circulatory	Lipoprotein and lipid
M_HDL_L	I9_IHD	0.000187778	0.00235014	Circulatory	Lipoprotein and lipid
M_HDL_L	I9_MI_STRICT	0.00183406	0.0157941	Circulatory	Lipoprotein and lipid
M_HDL_L	K11_COELIAC	0.00187582	0.0160763	Gastrointestinal	Lipoprotein and lipid
M_HDL_L	K11_GALLBILPANC	6.00119e-05	0.000850204	Gastrointestinal	Lipoprotein and lipid
M_HDL_L	K11_MALABSORB	5.16912e-06	9.46495e-05	Gastrointestinal	Lipoprotein and lipid
M_HDL_L	M13_SJOGREN	8.18699e-08	2.04294e-06	Musculoskeletal	Lipoprotein and lipid
M_HDL_L	N14_RENALTUB	-0.132016	0.00605211	Genitourinary	Lipoprotein and lipid
M_HDL_L	N14_RENFAIL	7.41292e-08	1.87008e-06	Genitourinary	Lipoprotein and lipid
M_HDL_P	AUD	0.689707	0.000881716	Psychiatric	Lipoprotein and lipid
M_HDL_P	C3_NONHODGKIN	-0.028566	0.00679911	Neoplasms	Lipoprotein and lipid
M_HDL_P	E4_FH	1.1571e-06	2.37848e-05	Endocrine and metabolic	Lipoprotein and lipid
M_HDL_P	E4_HYPERCHOL	1.41861e-08	3.94345e-07	Endocrine and metabolic	Lipoprotein and lipid
M_HDL_P	E4_LIPOPROT	1.71806e-05	0.000279315	Endocrine and metabolic	Lipoprotein and lipid
M_HDL_P	E4_METABOLIA	2.3255e-07	5.24949e-06	Endocrine and metabolic	Lipoprotein and lipid
M_HDL_P	E4_THYROID	0.00328096	0.0251343	Endocrine and metabolic	Lipoprotein and lipid
M_HDL_P	E4_THYTOXNAS	-0.0527001	1.07462e-06	Endocrine and metabolic	Lipoprotein and lipid
M_HDL_P	GOUT_NOS	0.00452328	0.0316194	Musculoskeletal	Lipoprotein and lipid
M_HDL_P	I9_ANGINA	0.00381777	0.0279686	Circulatory	Lipoprotein and lipid
M_HDL_P	I9_CHD	0.00315662	0.0243206	Circulatory	Lipoprotein and lipid
M_HDL_P	I9_CORATHER	0.000384725	0.00440722	Circulatory	Lipoprotein and lipid
M_HDL_P	I9_IHD	0.000214692	0.0026418	Circulatory	Lipoprotein and lipid
M_HDL_P	I9_MI_STRICT	0.00172378	0.0149969	Circulatory	Lipoprotein and lipid
M_HDL_P	K11_COELIAC	0.00120484	0.0111511	Gastrointestinal	Lipoprotein and lipid
M_HDL_P	K11_GALLBILPANC	8.28714e-05	0.00113613	Gastrointestinal	Lipoprotein and lipid
M_HDL_P	K11_MALABSORB	1.50798e-06	3.00756e-05	Gastrointestinal	Lipoprotein and lipid
M_HDL_P	M13_SJOGREN	2.04077e-08	5.56716e-07	Musculoskeletal	Lipoprotein and lipid
M_HDL_P	N14_RENALTUB	-0.139069	0.00476249	Genitourinary	Lipoprotein and lipid
M_HDL_P	N14_RENFAIL	6.33883e-08	1.62977e-06	Genitourinary	Lipoprotein and lipid
M_HDL_PL	AUD	0.705652	0.000491673	Psychiatric	Lipoprotein and lipid
M_HDL_PL	C3_NONHODGKIN	-0.0243858	0.012607	Neoplasms	Lipoprotein and lipid
M_HDL_PL	E4_FH	8.97887e-07	1.87682e-05	Endocrine and metabolic	Lipoprotein and lipid
M_HDL_PL	E4_HYPERCHOL	2.35379e-07	5.2985e-06	Endocrine and metabolic	Lipoprotein and lipid
M_HDL_PL	E4_LIPOPROT	0.000103902	0.00138551	Endocrine and metabolic	Lipoprotein and lipid
M_HDL_PL	E4_METABOLIA	1.74147e-06	3.42235e-05	Endocrine and metabolic	Lipoprotein and lipid
M_HDL_PL	GOUT_NOS	0.00498124	0.0340149	Musculoskeletal	Lipoprotein and lipid
M_HDL_PL	I9_ANGINA	0.00599909	0.0390438	Circulatory	Lipoprotein and lipid
M_HDL_PL	I9_CHD	0.00554325	0.0368063	Circulatory	Lipoprotein and lipid
M_HDL_PL	I9_CORATHER	0.000611648	0.00634718	Circulatory	Lipoprotein and lipid
M_HDL_PL	I9_IHD	0.000416488	0.00472401	Circulatory	Lipoprotein and lipid
M_HDL_PL	I9_MI_STRICT	0.00199096	0.0168036	Circulatory	Lipoprotein and lipid
M_HDL_PL	K11_COELIAC	0.00336758	0.0256028	Gastrointestinal	Lipoprotein and lipid
M_HDL_PL	K11_GALLBILPANC	0.00131678	0.0119535	Gastrointestinal	Lipoprotein and lipid
M_HDL_PL	K11_MALABSORB	4.43566e-06	8.26763e-05	Gastrointestinal	Lipoprotein and lipid
M_HDL_PL	N14_RENALTUB	-0.117134	0.00997526	Genitourinary	Lipoprotein and lipid
M_HDL_PL	N14_RENFAIL	1.69811e-07	3.96103e-06	Genitourinary	Lipoprotein and lipid
M_HDL_PL_pct	C3_NONHODGKIN	0.110891	0.00317517	Neoplasms	Lipoprotein and lipid
M_HDL_PL_pct	D3_ANAEMIA	0.00114207	0.0107306	Hematologic and immune	Lipoprotein and lipid
M_HDL_PL_pct	D3_ANAEMIA_IRONDEF	0.00523889	0.0353748	Hematologic and immune	Lipoprotein and lipid
M_HDL_PL_pct	D3_ANAEMIA_IRONDEF_NAS	0.000256735	0.00309061	Hematologic and immune	Lipoprotein and lipid
M_HDL_PL_pct	E4_DM2	0.00225431	0.0184459	Endocrine and metabolic	Lipoprotein and lipid
M_HDL_PL_pct	E4_DM2NOCOMP	0.00635577	0.0409021	Endocrine and metabolic	Lipoprotein and lipid
M_HDL_PL_pct	E4_ENDOMETPOSTOP	0.00347051	0.0260803	Endocrine and metabolic	Lipoprotein and lipid
M_HDL_PL_pct	E4_FH	4.20941e-06	7.92402e-05	Endocrine and metabolic	Lipoprotein and lipid
M_HDL_PL_pct	E4_HYPERCHOL	8.39527e-25	5.77444e-23	Endocrine and metabolic	Lipoprotein and lipid
M_HDL_PL_pct	E4_HYPERLIPNAS	4.94626e-06	9.14007e-05	Endocrine and metabolic	Lipoprotein and lipid
M_HDL_PL_pct	E4_LIPOPROT	2.80086e-15	1.25222e-13	Endocrine and metabolic	Lipoprotein and lipid
M_HDL_PL_pct	E4_METABOLIA	2.64751e-17	1.28736e-15	Endocrine and metabolic	Lipoprotein and lipid
M_HDL_PL_pct	E4_OBESITY	0.000571848	0.00606981	Endocrine and metabolic	Lipoprotein and lipid
M_HDL_PL_pct	E4_THYROID	0.00367288	0.0271668	Endocrine and metabolic	Lipoprotein and lipid
M_HDL_PL_pct	G6_SLEEPAPNO	0.00331457	0.0252834	Nervous	Lipoprotein and lipid
M_HDL_PL_pct	GOUT_NOS	0.00362126	0.0268963	Musculoskeletal	Lipoprotein and lipid
M_HDL_PL_pct	I9_ANGINA	0.000686642	0.00698136	Circulatory	Lipoprotein and lipid
M_HDL_PL_pct	I9_CHD	0.000341912	0.00397334	Circulatory	Lipoprotein and lipid
M_HDL_PL_pct	I9_CORATHER	0.000872293	0.00856593	Circulatory	Lipoprotein and lipid
M_HDL_PL_pct	I9_IHD	0.000104416	0.00139121	Circulatory	Lipoprotein and lipid
M_HDL_PL_pct	I9_MI_STRICT	0.00430133	0.030364	Circulatory	Lipoprotein and lipid
M_HDL_PL_pct	K11_COELIAC	0.00558933	0.0370359	Gastrointestinal	Lipoprotein and lipid
M_HDL_PL_pct	K11_GALLBILPANC	7.25397e-07	1.54027e-05	Gastrointestinal	Lipoprotein and lipid
M_HDL_PL_pct	K11_OTHENTERCOL	0.000890325	0.00870582	Gastrointestinal	Lipoprotein and lipid
M_HDL_PL_pct	M13_DORSOPATHY	0.00451219	0.0315755	Musculoskeletal	Lipoprotein and lipid
M_HDL_PL_pct	M13_GOUT	0.00791344	0.0480402	Musculoskeletal	Lipoprotein and lipid
M_HDL_PL_pct	M13_POLYARTHROPATHIES	0.0051969	0.0351446	Musculoskeletal	Lipoprotein and lipid
M_HDL_PL_pct	M13_SPONDYLOPATHY	3.66243e-08	9.74328e-07	Musculoskeletal	Lipoprotein and lipid
M_HDL_PL_pct	N14_RENALTUB	0.4216	0.026823	Genitourinary	Lipoprotein and lipid
M_HDL_PL_pct	N14_RENFAIL	0.00340372	0.0257924	Genitourinary	Lipoprotein and lipid
M_HDL_PL_pct	RHEUMA_NOS	4.27855e-05	0.000625462	Musculoskeletal	Lipoprotein and lipid
M_HDL_PL_pct	RHEUMA_OTHER_WIDE	0.00569065	0.0375361	Musculoskeletal	Lipoprotein and lipid
M_HDL_TG	E4_FLUIDELECTRO	-0.0508507	0.0260365	Endocrine and metabolic	Lipoprotein and lipid
M_HDL_TG	E4_LIPOPROT	0.00182502	0.01575	Endocrine and metabolic	Lipoprotein and lipid
M_HDL_TG	E4_OBESITY	1.75742e-05	0.000285138	Endocrine and metabolic	Lipoprotein and lipid
M_HDL_TG	K11_COELIAC	0.00019187	0.00239206	Gastrointestinal	Lipoprotein and lipid
M_HDL_TG	K11_DISLIVOTH	0.00271701	0.0216059	Gastrointestinal	Lipoprotein and lipid
M_HDL_TG	M13_ARTHRITISNAS	-0.0586192	0.0107878	Musculoskeletal	Lipoprotein and lipid
M_HDL_TG	M13_INTERVERTEB	6.57383e-06	0.000117042	Musculoskeletal	Lipoprotein and lipid
M_HDL_TG	N14_RENALTUB	-0.195477	0.000517051	Genitourinary	Lipoprotein and lipid
M_HDL_TG_pct	E4_DM1	8.72278e-08	2.15658e-06	Endocrine and metabolic	Lipoprotein and lipid
M_HDL_TG_pct	E4_FLUIDELECTRO	-0.0482302	0.0285299	Endocrine and metabolic	Lipoprotein and lipid
M_HDL_TG_pct	E4_LIPOPROT	6.43945e-06	0.000115031	Endocrine and metabolic	Lipoprotein and lipid
M_HDL_TG_pct	E4_METABOLIA	6.21601e-06	0.000111411	Endocrine and metabolic	Lipoprotein and lipid
M_HDL_TG_pct	E4_OBESITY	5.95448e-06	0.000107321	Endocrine and metabolic	Lipoprotein and lipid
M_HDL_TG_pct	I9_STEMI	-0.124782	7.69214e-16	Circulatory	Lipoprotein and lipid
M_HDL_TG_pct	K11_DISLIVOTH	0.00115496	0.010795	Gastrointestinal	Lipoprotein and lipid
M_HDL_TG_pct	K11_GALLBILPANC	0.000162677	0.00206327	Gastrointestinal	Lipoprotein and lipid
M_HDL_TG_pct	M13_DORSOPATHY	0.00746125	0.0459407	Musculoskeletal	Lipoprotein and lipid
M_HDL_TG_pct	M13_INTERVERTEB	0.00106427	0.0101162	Musculoskeletal	Lipoprotein and lipid
M_HDL_TG_pct	M13_SPONDYLOPATHY	0.000674094	0.00686792	Musculoskeletal	Lipoprotein and lipid
M_LDL_C	D3_ANAEMIA_B12_DEF	0.00491225	0.0336294	Hematologic and immune	Lipoprotein and lipid
M_LDL_C	E4_FH	1.84404e-05	0.000297393	Endocrine and metabolic	Lipoprotein and lipid
M_LDL_C	E4_HYPERCHOL	9.04e-29	7.5e-27	Endocrine and metabolic	Lipoprotein and lipid
M_LDL_C	E4_HYPERLIPNAS	7.66e-28	6.02e-26	Endocrine and metabolic	Lipoprotein and lipid
M_LDL_C	E4_IRON_MET	4.19e-09	1.27e-07	Endocrine and metabolic	Lipoprotein and lipid
M_LDL_C	E4_LIPOPROT	1.951e-45	6.15711e-43	Endocrine and metabolic	Lipoprotein and lipid
M_LDL_C	E4_METABOLIA	5.86e-36	8e-34	Endocrine and metabolic	Lipoprotein and lipid
M_LDL_C	E4_MINERAL_MET	1.53e-13	6.42e-12	Endocrine and metabolic	Lipoprotein and lipid
M_LDL_C	E4_PLASMAPROT	3.76e-05	0.00056	Endocrine and metabolic	Lipoprotein and lipid
M_LDL_C	I9_ANGINA	0.00458	0.0318	Circulatory	Lipoprotein and lipid
M_LDL_C	I9_CHD	0.000562	0.00599	Circulatory	Lipoprotein and lipid
M_LDL_C	I9_CORATHER	0.00121	0.0112	Circulatory	Lipoprotein and lipid
M_LDL_C	I9_IHD	0.000593	0.00621	Circulatory	Lipoprotein and lipid
M_LDL_C	I9_MI_STRICT	0.00396	0.0286	Circulatory	Lipoprotein and lipid
M_LDL_C	I9_STEMI	0.18	1.9e-12	Circulatory	Lipoprotein and lipid
M_LDL_C	J10_BRONCHIECTASIS	0.311	2.62e-21	Respiratory	Lipoprotein and lipid
M_LDL_C	N14_RENALTUB	-0.0625	0.0476	Genitourinary	Lipoprotein and lipid
M_LDL_C_pct	C_DIFFICILE_ENTEROCOLITIS	0.000181	0.00227525	Infectious	Lipoprotein and lipid
M_LDL_C_pct	E4_IRON_MET	4.44e-08	1.16e-06	Endocrine and metabolic	Lipoprotein and lipid
M_LDL_C_pct	E4_METABO	0.0397	9.75e-12	Endocrine and metabolic	Lipoprotein and lipid
M_LDL_C_pct	E4_METABOLIA	7.39e-26	5.34e-24	Endocrine and metabolic	Lipoprotein and lipid
M_LDL_C_pct	E4_MINERAL_MET	1.63e-12	6.4e-11	Endocrine and metabolic	Lipoprotein and lipid
M_LDL_C_pct	E4_PLASMAPROT	0.000166	0.00211	Endocrine and metabolic	Lipoprotein and lipid
M_LDL_C_pct	F5_DEPRESSIO	0.00803	0.0486	Psychiatric	Lipoprotein and lipid
M_LDL_C_pct	F5_MOOD	0.00683	0.0431	Psychiatric	Lipoprotein and lipid
M_LDL_C_pct	I9_AF	0.00665	0.0422	Circulatory	Lipoprotein and lipid
M_LDL_C_pct	I9_ANGINA	0.00535	0.0359	Circulatory	Lipoprotein and lipid
M_LDL_C_pct	I9_CORATHER	0.000855	0.00843	Circulatory	Lipoprotein and lipid
M_LDL_C_pct	I9_IHD	0.000863	0.00848	Circulatory	Lipoprotein and lipid
M_LDL_C_pct	J10_BRONCHIECTASIS	0.243	9.75e-12	Respiratory	Lipoprotein and lipid
M_LDL_C_pct	K11_CHOLELITH	8.25e-09	2.38e-07	Gastrointestinal	Lipoprotein and lipid
M_LDL_C_pct	K11_MALABSORB	0.00693	0.0435	Gastrointestinal	Lipoprotein and lipid
M_LDL_C_pct	M13_ARTHRITISNAS	0.284	9.85e-05	Musculoskeletal	Lipoprotein and lipid
M_LDL_C_pct	M13_POLYARTHROPATHIES	0.00207141	0.0173011	Musculoskeletal	Lipoprotein and lipid
M_LDL_C_pct	RHEUMA_OTHER_WIDE	6.72e-05	0.000937939	Musculoskeletal	Lipoprotein and lipid
M_LDL_C_pct	SPONDYLOARTHRITIS	0.00111361	0.0105124	Musculoskeletal	Lipoprotein and lipid
M_LDL_CE	E4_FH	1.72287e-05	0.000279815	Endocrine and metabolic	Lipoprotein and lipid
M_LDL_CE	E4_HYPERCHOL	3.85424e-29	3.31733e-27	Endocrine and metabolic	Lipoprotein and lipid
M_LDL_CE	E4_HYPERLIPNAS	1.68931e-28	1.36631e-26	Endocrine and metabolic	Lipoprotein and lipid
M_LDL_CE	E4_LIPOPROT	4.14617e-46	1.41984e-43	Endocrine and metabolic	Lipoprotein and lipid
M_LDL_CE	E4_METABOLIA	1.2514e-36	1.84783e-34	Endocrine and metabolic	Lipoprotein and lipid
M_LDL_CE	E4_MINERAL_MET	6.76907e-14	2.88223e-12	Endocrine and metabolic	Lipoprotein and lipid
M_LDL_CE	I9_ANGINA	0.00445462	0.0312814	Circulatory	Lipoprotein and lipid
M_LDL_CE	I9_CHD	0.000547868	0.00588631	Circulatory	Lipoprotein and lipid
M_LDL_CE	I9_CORATHER	0.0011715	0.0109306	Circulatory	Lipoprotein and lipid
M_LDL_CE	I9_IHD	0.00057721	0.00609741	Circulatory	Lipoprotein and lipid
M_LDL_CE	I9_MI_STRICT	0.00380582	0.0279065	Circulatory	Lipoprotein and lipid
M_LDL_CE	I9_STEMI	0.189307	4.25171e-14	Circulatory	Lipoprotein and lipid
M_LDL_CE	J10_BRONCHIECTASIS	0.301794	7.60173e-20	Respiratory	Lipoprotein and lipid
M_LDL_CE	K11_MALABSORB	0.00547143	0.03648	Gastrointestinal	Lipoprotein and lipid
M_LDL_CE	N14_RENALTUB	-0.0740428	0.0355654	Genitourinary	Lipoprotein and lipid
M_LDL_CE_pct	E4_FH	2.86797e-05	0.000444273	Endocrine and metabolic	Lipoprotein and lipid
M_LDL_CE_pct	E4_HYPERCHOL	2.41407e-26	1.78232e-24	Endocrine and metabolic	Lipoprotein and lipid
M_LDL_CE_pct	E4_HYPERLIPNAS	2.30851e-30	2.17283e-28	Endocrine and metabolic	Lipoprotein and lipid
M_LDL_CE_pct	E4_LIPOPROT	1.18096e-38	2.15995e-36	Endocrine and metabolic	Lipoprotein and lipid
M_LDL_CE_pct	E4_METABOLIA	2.65286e-33	3.04984e-31	Endocrine and metabolic	Lipoprotein and lipid
M_LDL_CE_pct	I9_AF	0.00126851	0.0116069	Circulatory	Lipoprotein and lipid
M_LDL_CE_pct	I9_CHD	0.000514842	0.00560269	Circulatory	Lipoprotein and lipid
M_LDL_CE_pct	I9_IHD	0.00054307	0.00584272	Circulatory	Lipoprotein and lipid
M_LDL_CE_pct	I9_MI_STRICT	0.00289013	0.0226469	Circulatory	Lipoprotein and lipid
M_LDL_CE_pct	K11_CHOLELITH	4.64079e-08	1.21256e-06	Gastrointestinal	Lipoprotein and lipid
M_LDL_FC	AB1_BACT_INTEST_OTH	0.191931	0.0313295	Infectious	Lipoprotein and lipid
M_LDL_FC	C_DIFFICILE_ENTEROCOLITIS	1.61449e-05	0.000264345	Infectious	Lipoprotein and lipid
M_LDL_FC	E4_FH	2.28776e-05	0.000359336	Endocrine and metabolic	Lipoprotein and lipid
M_LDL_FC	E4_HYPERCHOL	3.62978e-27	2.76878e-25	Endocrine and metabolic	Lipoprotein and lipid
M_LDL_FC	E4_HYPERLIPNAS	3.86567e-24	2.57099e-22	Endocrine and metabolic	Lipoprotein and lipid
M_LDL_FC	E4_IRON_MET	6.36004e-08	1.63261e-06	Endocrine and metabolic	Lipoprotein and lipid
M_LDL_FC	E4_LIPOPROT	4.73352e-42	1.02954e-39	Endocrine and metabolic	Lipoprotein and lipid
M_LDL_FC	E4_METABO	0.0560439	6.6607e-27	Endocrine and metabolic	Lipoprotein and lipid
M_LDL_FC	E4_METABOLIA	4.21828e-33	4.68229e-31	Endocrine and metabolic	Lipoprotein and lipid
M_LDL_FC	E4_MINERAL_MET	8.23202e-11	2.91196e-09	Endocrine and metabolic	Lipoprotein and lipid
M_LDL_FC	E4_PLASMAPROT	6.19323e-05	0.000875154	Endocrine and metabolic	Lipoprotein and lipid
M_LDL_FC	I9_CHD	0.000558686	0.00597319	Circulatory	Lipoprotein and lipid
M_LDL_FC	I9_MI_STRICT	0.00433869	0.0305497	Circulatory	Lipoprotein and lipid
M_LDL_FC	I9_STEMI	0.134823	4.81339e-06	Circulatory	Lipoprotein and lipid
M_LDL_FC	J10_BRONCHIECTASIS	0.343528	6.6607e-27	Respiratory	Lipoprotein and lipid
M_LDL_FC	K11_CHOLELITH	6.5399e-08	1.66814e-06	Gastrointestinal	Lipoprotein and lipid
M_LDL_FC_pct	AB1_BACT_INTEST_OTH	-0.05241	0.0106639	Infectious	Lipoprotein and lipid
M_LDL_FC_pct	AB1_OTHER_SEPSIS	0.282065	0.00827823	Infectious	Lipoprotein and lipid
M_LDL_FC_pct	E4_FH	1.9525e-06	3.80453e-05	Endocrine and metabolic	Lipoprotein and lipid
M_LDL_FC_pct	E4_FLUIDELECTRO	0.26962	0.0134253	Endocrine and metabolic	Lipoprotein and lipid
M_LDL_FC_pct	E4_HYPERCHOL	5.21384e-40	1.02337e-37	Endocrine and metabolic	Lipoprotein and lipid
M_LDL_FC_pct	E4_HYPERLIPNAS	1.56911e-24	1.07012e-22	Endocrine and metabolic	Lipoprotein and lipid
M_LDL_FC_pct	E4_IRON_MET	3.79502e-07	8.40177e-06	Endocrine and metabolic	Lipoprotein and lipid
M_LDL_FC_pct	E4_LIPOPROT	6.56257e-57	4.80112e-54	Endocrine and metabolic	Lipoprotein and lipid
M_LDL_FC_pct	E4_METABOLIA	3.22217e-46	1.15246e-43	Endocrine and metabolic	Lipoprotein and lipid
M_LDL_FC_pct	E4_MINERAL_MET	8.43559e-11	2.97743e-09	Endocrine and metabolic	Lipoprotein and lipid
M_LDL_FC_pct	G6_NERPLEX	0.00379702	0.0278674	Nervous	Lipoprotein and lipid
M_LDL_FC_pct	I9_ANGINA	0.00280367	0.0221014	Circulatory	Lipoprotein and lipid
M_LDL_FC_pct	I9_CHD	0.000405793	0.00462081	Circulatory	Lipoprotein and lipid
M_LDL_FC_pct	I9_CORATHER	0.00135604	0.0122546	Circulatory	Lipoprotein and lipid
M_LDL_FC_pct	I9_IHD	0.000369167	0.00425018	Circulatory	Lipoprotein and lipid
M_LDL_FC_pct	I9_MI_STRICT	0.00215815	0.0178588	Circulatory	Lipoprotein and lipid
M_LDL_FC_pct	K11_CHOLELITH	1.06425e-06	2.20169e-05	Gastrointestinal	Lipoprotein and lipid
M_LDL_FC_pct	K11_IBD_STRICT_PSC	2.60149e-07	5.83162e-06	Gastrointestinal	Lipoprotein and lipid
M_LDL_FC_pct	K11_OTHENTERCOL	2.86602e-05	0.000444273	Gastrointestinal	Lipoprotein and lipid
M_LDL_FC_pct	M13_INTERVERTEB	0.00152946	0.0135301	Musculoskeletal	Lipoprotein and lipid
M_LDL_FC_pct	N14_RENALTUB	0.582584	8.53242e-05	Genitourinary	Lipoprotein and lipid
M_LDL_L	D3_ANAEMIA_B12_DEF	0.00416608	0.0296433	Hematologic and immune	Lipoprotein and lipid
M_LDL_L	E4_FH	1.25581e-05	0.000210325	Endocrine and metabolic	Lipoprotein and lipid
M_LDL_L	E4_HYPERCHOL	3.44562e-30	3.1872e-28	Endocrine and metabolic	Lipoprotein and lipid
M_LDL_L	E4_HYPERLIPNAS	8.89513e-26	6.30692e-24	Endocrine and metabolic	Lipoprotein and lipid
M_LDL_L	E4_IRON_MET	1.60345e-08	4.43428e-07	Endocrine and metabolic	Lipoprotein and lipid
M_LDL_L	E4_LIPOPROT	8.28657e-48	3.70479e-45	Endocrine and metabolic	Lipoprotein and lipid
M_LDL_L	E4_METABOLIA	1.08816e-36	1.62166e-34	Endocrine and metabolic	Lipoprotein and lipid
M_LDL_L	E4_MINERAL_MET	2.73937e-12	1.05732e-10	Endocrine and metabolic	Lipoprotein and lipid
M_LDL_L	I9_ANGINA	0.00433902	0.0305497	Circulatory	Lipoprotein and lipid
M_LDL_L	I9_CHD	0.000514503	0.00560269	Circulatory	Lipoprotein and lipid
M_LDL_L	I9_CORATHER	0.00127808	0.0116813	Circulatory	Lipoprotein and lipid
M_LDL_L	I9_IHD	0.000539354	0.0058183	Circulatory	Lipoprotein and lipid
M_LDL_L	I9_MI_STRICT	0.00395437	0.0286047	Circulatory	Lipoprotein and lipid
M_LDL_L	I9_STEMI	0.150685	5.99426e-08	Circulatory	Lipoprotein and lipid
M_LDL_L	J10_BRONCHIECTASIS	0.314561	6.74162e-22	Respiratory	Lipoprotein and lipid
M_LDL_L	K11_MALABSORB	0.00218204	0.0179956	Gastrointestinal	Lipoprotein and lipid
M_LDL_L	N14_RENALTUB	-0.0919926	0.0219369	Genitourinary	Lipoprotein and lipid
M_LDL_P	E4_FH	1.10629e-05	0.000187824	Endocrine and metabolic	Lipoprotein and lipid
M_LDL_P	E4_HYPERCHOL	7.0447e-31	6.78948e-29	Endocrine and metabolic	Lipoprotein and lipid
M_LDL_P	E4_HYPERLIPNAS	1.87323e-25	1.31085e-23	Endocrine and metabolic	Lipoprotein and lipid
M_LDL_P	E4_LIPOPROT	7.35688e-49	3.81965e-46	Endocrine and metabolic	Lipoprotein and lipid
M_LDL_P	E4_METABOLIA	3.63128e-37	5.61976e-35	Endocrine and metabolic	Lipoprotein and lipid
M_LDL_P	E4_MINERAL_MET	2.87717e-12	1.10785e-10	Endocrine and metabolic	Lipoprotein and lipid
M_LDL_P	I9_ANGINA	0.00425382	0.0301476	Circulatory	Lipoprotein and lipid
M_LDL_P	I9_CHD	0.000501155	0.00548341	Circulatory	Lipoprotein and lipid
M_LDL_P	I9_CORATHER	0.00130076	0.0118281	Circulatory	Lipoprotein and lipid
M_LDL_P	I9_IHD	0.000531709	0.00575101	Circulatory	Lipoprotein and lipid
M_LDL_P	I9_MI_STRICT	0.0039658	0.0286488	Circulatory	Lipoprotein and lipid
M_LDL_P	I9_STEMI	0.146534	2.09476e-07	Circulatory	Lipoprotein and lipid
M_LDL_P	J10_BRONCHIECTASIS	0.313702	9.24367e-22	Respiratory	Lipoprotein and lipid
M_LDL_P	K11_MALABSORB	0.000792782	0.00792044	Gastrointestinal	Lipoprotein and lipid
M_LDL_P	N14_RENALTUB	-0.110985	0.012217	Genitourinary	Lipoprotein and lipid
M_LDL_PL	E4_FH	7.6766e-06	0.000134153	Endocrine and metabolic	Lipoprotein and lipid
M_LDL_PL	E4_HYPERCHOL	3.0978e-30	2.88203e-28	Endocrine and metabolic	Lipoprotein and lipid
M_LDL_PL	E4_HYPERLIPNAS	1.00702e-18	5.2284e-17	Endocrine and metabolic	Lipoprotein and lipid
M_LDL_PL	E4_IRON_MET	3.68358e-08	9.78336e-07	Endocrine and metabolic	Lipoprotein and lipid
M_LDL_PL	E4_LIPOPROT	1.77897e-46	6.81728e-44	Endocrine and metabolic	Lipoprotein and lipid
M_LDL_PL	E4_METABOLIA	2.41393e-34	2.87794e-32	Endocrine and metabolic	Lipoprotein and lipid
M_LDL_PL	E4_MINERAL_MET	3.17811e-09	9.79916e-08	Endocrine and metabolic	Lipoprotein and lipid
M_LDL_PL	I9_ANGINA	0.00476874	0.0328794	Circulatory	Lipoprotein and lipid
M_LDL_PL	I9_CHD	0.000620955	0.00640805	Circulatory	Lipoprotein and lipid
M_LDL_PL	I9_CORATHER	0.0016852	0.0147169	Circulatory	Lipoprotein and lipid
M_LDL_PL	I9_IHD	0.00057451	0.00607938	Circulatory	Lipoprotein and lipid
M_LDL_PL	I9_MI_STRICT	0.00450978	0.0315724	Circulatory	Lipoprotein and lipid
M_LDL_PL	J10_BRONCHIECTASIS	0.304764	2.42444e-20	Respiratory	Lipoprotein and lipid
M_LDL_PL	K11_MALABSORB	0.00542636	0.0362998	Gastrointestinal	Lipoprotein and lipid
M_LDL_PL	K11_OTHDISDIG	0.253314	0.0375361	Gastrointestinal	Lipoprotein and lipid
M_LDL_PL	N14_RENALTUB	-0.0724425	0.0368823	Genitourinary	Lipoprotein and lipid
M_LDL_PL_pct	E4_FH	1.92913e-05	0.000309874	Endocrine and metabolic	Lipoprotein and lipid
M_LDL_PL_pct	E4_HYPERCHOL	1.90413e-29	1.66559e-27	Endocrine and metabolic	Lipoprotein and lipid
M_LDL_PL_pct	E4_LIPOPROT	3.73923e-41	7.71575e-39	Endocrine and metabolic	Lipoprotein and lipid
M_LDL_PL_pct	E4_METABOLIA	6.58009e-36	8.82554e-34	Endocrine and metabolic	Lipoprotein and lipid
M_LDL_TG	ALCOLIVER	0.0525011	0.0402896	Gastrointestinal	Lipoprotein and lipid
M_LDL_TG	E4_DM2	0.000654837	0.00670884	Endocrine and metabolic	Lipoprotein and lipid
M_LDL_TG	E4_DM2NOCOMP	0.00208462	0.0173845	Endocrine and metabolic	Lipoprotein and lipid
M_LDL_TG	E4_FH	5.92033e-08	1.5295e-06	Endocrine and metabolic	Lipoprotein and lipid
M_LDL_TG	E4_HYPERCHOL	3.26449e-42	7.40028e-40	Endocrine and metabolic	Lipoprotein and lipid
M_LDL_TG	E4_HYPERLIPNAS	1.15127e-11	4.33949e-10	Endocrine and metabolic	Lipoprotein and lipid
M_LDL_TG	E4_LIPOPROT	2.65964e-38	4.65293e-36	Endocrine and metabolic	Lipoprotein and lipid
M_LDL_TG	E4_METABOLIA	1.12159e-33	1.30811e-31	Endocrine and metabolic	Lipoprotein and lipid
M_LDL_TG	E4_MINERAL_MET	0.00132335	0.0119929	Endocrine and metabolic	Lipoprotein and lipid
M_LDL_TG	I9_ANGINA	0.00338329	0.0256737	Circulatory	Lipoprotein and lipid
M_LDL_TG	I9_CHD	0.000403661	0.00460448	Circulatory	Lipoprotein and lipid
M_LDL_TG	I9_CORATHER	0.0042427	0.030082	Circulatory	Lipoprotein and lipid
M_LDL_TG	I9_IHD	0.000797897	0.00796165	Circulatory	Lipoprotein and lipid
M_LDL_TG	I9_MI_STRICT	0.00767233	0.0469887	Circulatory	Lipoprotein and lipid
M_LDL_TG	K11_COELIAC	0.000572097	0.00606981	Gastrointestinal	Lipoprotein and lipid
M_LDL_TG	K11_GALLBILPANC	0.000223939	0.00274299	Gastrointestinal	Lipoprotein and lipid
M_LDL_TG	M13_INTERVERTEB	0.000443665	0.00496578	Musculoskeletal	Lipoprotein and lipid
M_LDL_TG	N14_RENALTUB	-0.301747	2.27199e-06	Genitourinary	Lipoprotein and lipid
M_LDL_TG_pct	ALCOLIVER	0.0744649	3.23568e-05	Gastrointestinal	Lipoprotein and lipid
M_LDL_TG_pct	E4_FH	0.00535049	0.0359116	Endocrine and metabolic	Lipoprotein and lipid
M_LDL_TG_pct	E4_HYPERCHOL	3.61905e-08	9.6438e-07	Endocrine and metabolic	Lipoprotein and lipid
M_LDL_TG_pct	E4_HYPERLIPNAS	0.000562156	0.00599561	Endocrine and metabolic	Lipoprotein and lipid
M_LDL_TG_pct	E4_HYPOOSMNAT	-0.098581	3.50885e-05	Endocrine and metabolic	Lipoprotein and lipid
M_LDL_TG_pct	E4_IRON_MET	0.000773251	0.00774333	Endocrine and metabolic	Lipoprotein and lipid
M_LDL_TG_pct	E4_LIPOPROT	5.00379e-06	9.19361e-05	Endocrine and metabolic	Lipoprotein and lipid
M_LDL_TG_pct	E4_METABOLIA	8.68204e-08	2.14981e-06	Endocrine and metabolic	Lipoprotein and lipid
M_LDL_TG_pct	E4_MINERAL_MET	2.68262e-08	7.18416e-07	Endocrine and metabolic	Lipoprotein and lipid
M_LDL_TG_pct	F5_DEPRESSIO	0.0053905	0.0361199	Psychiatric	Lipoprotein and lipid
M_LDL_TG_pct	F5_DEPRESSION_DYSTHYMIA	0.00236137	0.0192339	Psychiatric	Lipoprotein and lipid
M_LDL_TG_pct	I9_CORATHER	0.00397021	0.0286678	Circulatory	Lipoprotein and lipid
M_LDL_TG_pct	K11_CHOLANGI	0.00149431	0.0133172	Gastrointestinal	Lipoprotein and lipid
M_LDL_TG_pct	K11_CHOLELITH	1.66088e-07	3.88545e-06	Gastrointestinal	Lipoprotein and lipid
M_LDL_TG_pct	K11_IBD_STRICT_PSC	9.01042e-05	0.00122382	Gastrointestinal	Lipoprotein and lipid
M_LDL_TG_pct	K11_LIVER	0.000286082	0.00341326	Gastrointestinal	Lipoprotein and lipid
M_LDL_TG_pct	M13_ARTHROSIS_POLY	1.77956e-07	4.13305e-06	Musculoskeletal	Lipoprotein and lipid
M_LDL_TG_pct	M13_DORSOPATHYOTH	6.2295e-05	0.000878173	Musculoskeletal	Lipoprotein and lipid
M_LDL_TG_pct	M13_INTERVERTEB	0.00479176	0.0329783	Musculoskeletal	Lipoprotein and lipid
M_LDL_TG_pct	N14_RENALTUB	-0.279679	1.0099e-05	Genitourinary	Lipoprotein and lipid
M_LDL_TG_pct	NAFLD	5.63325e-09	1.6515e-07	Gastrointestinal	Lipoprotein and lipid
M_VLDL_C	D3_ANAEMIA_B12_DEF	0.000984	0.00947	Hematologic and immune	Lipoprotein and lipid
M_VLDL_C	E4_DM1	8.39e-06	0.000146	Endocrine and metabolic	Lipoprotein and lipid
M_VLDL_C	E4_DM1NOCOMP	3.36656e-05	0.00051166	Endocrine and metabolic	Lipoprotein and lipid
M_VLDL_C	E4_FH	0.0022	0.0182	Endocrine and metabolic	Lipoprotein and lipid
M_VLDL_C	E4_FLUIDELECTRO	-0.0942	0.00225	Endocrine and metabolic	Lipoprotein and lipid
M_VLDL_C	E4_HYPERCHOL	5.39e-05	0.000772	Endocrine and metabolic	Lipoprotein and lipid
M_VLDL_C	E4_LIPOPROT	1.24e-08	3.49e-07	Endocrine and metabolic	Lipoprotein and lipid
M_VLDL_C	E4_METABOLIA	4.26e-08	1.12e-06	Endocrine and metabolic	Lipoprotein and lipid
M_VLDL_C	E4_MINERAL_MET	0.00338	0.0257	Endocrine and metabolic	Lipoprotein and lipid
M_VLDL_C	I9_CONDUCTIO	0.195	0.0488	Circulatory	Lipoprotein and lipid
M_VLDL_C	I9_STEMI	-0.228	3.53e-41	Circulatory	Lipoprotein and lipid
M_VLDL_C	J10_BRONCHIECTASIS	0.162	0.000741	Respiratory	Lipoprotein and lipid
M_VLDL_C	K11_DISLIVOTH	0.00344392	0.0260365	Gastrointestinal	Lipoprotein and lipid
M_VLDL_C	K11_GALLBILPANC	8.36e-07	1.76e-05	Gastrointestinal	Lipoprotein and lipid
M_VLDL_C	K11_OTHDISDIG	0.32	0.000925	Gastrointestinal	Lipoprotein and lipid
M_VLDL_C	N14_RENALTUB	-0.0647	0.0469	Genitourinary	Lipoprotein and lipid
M_VLDL_C_pct	E4_DM2NOCOMP	0.00729	0.0452	Endocrine and metabolic	Lipoprotein and lipid
M_VLDL_C_pct	E4_GLUCOPANCREAS	1.87e-07	4.31e-06	Endocrine and metabolic	Lipoprotein and lipid
M_VLDL_C_pct	E4_MINERAL_MET	1.33e-06	2.68e-05	Endocrine and metabolic	Lipoprotein and lipid
M_VLDL_C_pct	G6_NERPLEX	0.000109	0.00144	Nervous	Lipoprotein and lipid
M_VLDL_C_pct	HYPOTHYROIDISM	0.000653	0.0067	Endocrine and metabolic	Lipoprotein and lipid
M_VLDL_C_pct	J10_ASTHMA_EXMORE	0.00209	0.0174	Respiratory	Lipoprotein and lipid
M_VLDL_C_pct	J10_LOWCHRON	0.00162	0.0143	Respiratory	Lipoprotein and lipid
M_VLDL_C_pct	K11_CHOLELITH	9.04e-05	0.00123	Gastrointestinal	Lipoprotein and lipid
M_VLDL_C_pct	K11_DISLIVOTH	0.000313182	0.00369279	Gastrointestinal	Lipoprotein and lipid
M_VLDL_C_pct	K11_IBD_STRICT_PSC	0.000586	0.00616	Gastrointestinal	Lipoprotein and lipid
M_VLDL_C_pct	K11_OTHENTERCOL	0.00292	0.0229	Gastrointestinal	Lipoprotein and lipid
M_VLDL_C_pct	M13_ARTHRITISNAS	0.243	0.00312	Musculoskeletal	Lipoprotein and lipid
M_VLDL_C_pct	N14_RENALTUB	-0.0768	0.0318	Genitourinary	Lipoprotein and lipid
M_VLDL_C_pct	N14_RENFAIL	0.000595	0.00622	Genitourinary	Lipoprotein and lipid
M_VLDL_C_pct	N14_URETHRAOTH	0.00021	0.00259	Genitourinary	Lipoprotein and lipid
M_VLDL_CE	AB1_OTHER_SEPSIS	-0.0409341	0.0400442	Infectious	Lipoprotein and lipid
M_VLDL_CE	D3_ANAEMIA_B12_DEF	0.000647624	0.00664764	Hematologic and immune	Lipoprotein and lipid
M_VLDL_CE	E4_DM1	4.42158e-05	0.000643447	Endocrine and metabolic	Lipoprotein and lipid
M_VLDL_CE	E4_DM1NOCOMP	0.000219939	0.00270016	Endocrine and metabolic	Lipoprotein and lipid
M_VLDL_CE	E4_FH	5.92012e-05	0.000841735	Endocrine and metabolic	Lipoprotein and lipid
M_VLDL_CE	E4_FLUIDELECTRO	-0.108909	0.000803284	Endocrine and metabolic	Lipoprotein and lipid
M_VLDL_CE	E4_HYPERCHOL	2.03548e-08	5.56213e-07	Endocrine and metabolic	Lipoprotein and lipid
M_VLDL_CE	E4_HYPERLIPNAS	0.00112911	0.0106462	Endocrine and metabolic	Lipoprotein and lipid
M_VLDL_CE	E4_LIPOPROT	2.25177e-13	9.31678e-12	Endocrine and metabolic	Lipoprotein and lipid
M_VLDL_CE	E4_METABOLIA	8.64658e-12	3.26682e-10	Endocrine and metabolic	Lipoprotein and lipid
M_VLDL_CE	E4_MINERAL_MET	2.36271e-05	0.000370642	Endocrine and metabolic	Lipoprotein and lipid
M_VLDL_CE	I9_CONDUCTIO	0.197072	0.0434014	Circulatory	Lipoprotein and lipid
M_VLDL_CE	I9_STEMI	-0.198954	6.2709e-33	Circulatory	Lipoprotein and lipid
M_VLDL_CE	J10_BRONCHIECTASIS	0.157164	0.00145981	Respiratory	Lipoprotein and lipid
M_VLDL_CE	K11_CHOLELITH	6.5591e-07	1.40384e-05	Gastrointestinal	Lipoprotein and lipid
M_VLDL_CE	K11_DISLIVOTH	0.00302678	0.0235685	Gastrointestinal	Lipoprotein and lipid
M_VLDL_CE	K11_GALLBILPANC	0.00051609	0.00561031	Gastrointestinal	Lipoprotein and lipid
M_VLDL_CE	K11_OTHDISDIG	0.329827	0.000460899	Gastrointestinal	Lipoprotein and lipid
M_VLDL_CE	M13_ARTHRITISNAS	-0.0311713	0.049116	Musculoskeletal	Lipoprotein and lipid
M_VLDL_CE	N14_RENALTUB	-0.0728377	0.0384015	Genitourinary	Lipoprotein and lipid
M_VLDL_CE_pct	E4_DM1	0.00504445	0.0342954	Endocrine and metabolic	Lipoprotein and lipid
M_VLDL_CE_pct	E4_DM2NOCOMP	0.00797704	0.0483034	Endocrine and metabolic	Lipoprotein and lipid
M_VLDL_CE_pct	E4_GLUCOPANCREAS	4.27368e-06	8.01689e-05	Endocrine and metabolic	Lipoprotein and lipid
M_VLDL_CE_pct	E4_METABOLIA	8.83935e-15	3.87655e-13	Endocrine and metabolic	Lipoprotein and lipid
M_VLDL_CE_pct	E4_MINERAL_MET	6.91378e-07	1.47192e-05	Endocrine and metabolic	Lipoprotein and lipid
M_VLDL_CE_pct	G6_NERPLEX	0.000905978	0.00881603	Nervous	Lipoprotein and lipid
M_VLDL_CE_pct	J10_LOWCHRON	0.00309564	0.0239712	Respiratory	Lipoprotein and lipid
M_VLDL_CE_pct	K11_CHOLELITH	0.000227505	0.00277822	Gastrointestinal	Lipoprotein and lipid
M_VLDL_CE_pct	L12_OTHERSKINSUBCUTIS	0.00415151	0.0295788	Dermatologic	Lipoprotein and lipid
M_VLDL_CE_pct	M13_ARTHRITISNAS	0.276259	0.000187724	Musculoskeletal	Lipoprotein and lipid
M_VLDL_CE_pct	N14_URETHRAOTH	0.0060511	0.0393028	Genitourinary	Lipoprotein and lipid
M_VLDL_FC	E4_DM1	2.6716e-06	5.10076e-05	Endocrine and metabolic	Lipoprotein and lipid
M_VLDL_FC	E4_DM1NOCOMP	5.52907e-06	0.000100441	Endocrine and metabolic	Lipoprotein and lipid
M_VLDL_FC	E4_FLUIDELECTRO	-0.0614026	0.0153701	Endocrine and metabolic	Lipoprotein and lipid
M_VLDL_FC	E4_LIPOPROT	0.000306155	0.00361524	Endocrine and metabolic	Lipoprotein and lipid
M_VLDL_FC	E4_METABOLIA	0.000278941	0.00333054	Endocrine and metabolic	Lipoprotein and lipid
M_VLDL_FC	I9_STEMI	-0.253995	1.74186e-49	Circulatory	Lipoprotein and lipid
M_VLDL_FC	J10_BRONCHIECTASIS	0.164319	0.000541647	Respiratory	Lipoprotein and lipid
M_VLDL_FC	K11_OTHDISDIG	0.309513	0.00189153	Gastrointestinal	Lipoprotein and lipid
M_VLDL_FC_pct	E4_DM1NOCOMP	0.00291102	0.0227994	Endocrine and metabolic	Lipoprotein and lipid
M_VLDL_FC_pct	K11_DISLIVOTH	3.94999e-05	0.000586486	Gastrointestinal	Lipoprotein and lipid
M_VLDL_FC_pct	K11_GALLBILPANC	0.00155052	0.0136968	Gastrointestinal	Lipoprotein and lipid
M_VLDL_FC_pct	M13_ARTHROPATHIES	0.00380079	0.0278823	Musculoskeletal	Lipoprotein and lipid
M_VLDL_FC_pct	M13_POLYARTHROPATHIES	0.00209783	0.0174494	Musculoskeletal	Lipoprotein and lipid
M_VLDL_FC_pct	M13_SPONDYLOPATHY	0.000601839	0.00626559	Musculoskeletal	Lipoprotein and lipid
M_VLDL_FC_pct	N14_RENALTUB	-0.228163	9.16973e-05	Genitourinary	Lipoprotein and lipid
M_VLDL_L	AUD	-0.110337	0.0265551	Psychiatric	Lipoprotein and lipid
M_VLDL_L	E4_DM1	6.65857e-07	1.42324e-05	Endocrine and metabolic	Lipoprotein and lipid
M_VLDL_L	E4_DM1NOCOMP	1.98183e-06	3.85702e-05	Endocrine and metabolic	Lipoprotein and lipid
M_VLDL_L	E4_FLUIDELECTRO	-0.0503865	0.0264723	Endocrine and metabolic	Lipoprotein and lipid
M_VLDL_L	E4_LIPOPROT	0.00032734	0.00383476	Endocrine and metabolic	Lipoprotein and lipid
M_VLDL_L	E4_METABOLIA	0.000261561	0.00313932	Endocrine and metabolic	Lipoprotein and lipid
M_VLDL_L	E4_OBESITY	4.10126e-08	1.08213e-06	Endocrine and metabolic	Lipoprotein and lipid
M_VLDL_L	I9_HEARTFAIL	0.00737534	0.0456153	Circulatory	Lipoprotein and lipid
M_VLDL_L	I9_STEMI	-0.26629	1.09855e-53	Circulatory	Lipoprotein and lipid
M_VLDL_L	J10_BRONCHIECTASIS	0.154807	0.00169568	Respiratory	Lipoprotein and lipid
M_VLDL_P	AUD	-0.115101	0.0240974	Psychiatric	Lipoprotein and lipid
M_VLDL_P	E4_DM1	5.49695e-07	1.18597e-05	Endocrine and metabolic	Lipoprotein and lipid
M_VLDL_P	E4_DM1NOCOMP	1.52256e-06	3.03287e-05	Endocrine and metabolic	Lipoprotein and lipid
M_VLDL_P	E4_FLUIDELECTRO	-0.0451143	0.0333695	Endocrine and metabolic	Lipoprotein and lipid
M_VLDL_P	E4_LIPOPROT	0.000768554	0.00770229	Endocrine and metabolic	Lipoprotein and lipid
M_VLDL_P	E4_METABOLIA	0.000583223	0.00614331	Endocrine and metabolic	Lipoprotein and lipid
M_VLDL_P	E4_OBESITY	6.37946e-08	1.63499e-06	Endocrine and metabolic	Lipoprotein and lipid
M_VLDL_P	I9_HEARTFAIL	0.00716205	0.0446276	Circulatory	Lipoprotein and lipid
M_VLDL_P	I9_STEMI	-0.270064	5.28928e-55	Circulatory	Lipoprotein and lipid
M_VLDL_P	J10_BRONCHIECTASIS	0.15362	0.00198733	Respiratory	Lipoprotein and lipid
M_VLDL_PL	AUD	-0.0953335	0.0359522	Psychiatric	Lipoprotein and lipid
M_VLDL_PL	E4_DM1	1.53384e-06	3.05156e-05	Endocrine and metabolic	Lipoprotein and lipid
M_VLDL_PL	E4_DM1NOCOMP	2.86119e-06	5.44337e-05	Endocrine and metabolic	Lipoprotein and lipid
M_VLDL_PL	E4_FLUIDELECTRO	-0.0514436	0.0253556	Endocrine and metabolic	Lipoprotein and lipid
M_VLDL_PL	E4_LIPOPROT	5.94815e-05	0.000844584	Endocrine and metabolic	Lipoprotein and lipid
M_VLDL_PL	E4_METABOLIA	4.3645e-05	0.000637046	Endocrine and metabolic	Lipoprotein and lipid
M_VLDL_PL	E4_OBESITY	2.42381e-08	6.5455e-07	Endocrine and metabolic	Lipoprotein and lipid
M_VLDL_PL	I9_HEARTFAIL	0.00817231	0.0493128	Circulatory	Lipoprotein and lipid
M_VLDL_PL	I9_STEMI	-0.25393	2.13328e-49	Circulatory	Lipoprotein and lipid
M_VLDL_PL	J10_BRONCHIECTASIS	0.164278	0.000451274	Respiratory	Lipoprotein and lipid
M_VLDL_PL_pct	E4_DM1	5.31016e-06	9.69692e-05	Endocrine and metabolic	Lipoprotein and lipid
M_VLDL_PL_pct	E4_DM1NOCOMP	0.00027281	0.00326459	Endocrine and metabolic	Lipoprotein and lipid
M_VLDL_PL_pct	E4_DM2NOCOMP	0.000618548	0.00639405	Endocrine and metabolic	Lipoprotein and lipid
M_VLDL_PL_pct	E4_FH	0.000699033	0.00709058	Endocrine and metabolic	Lipoprotein and lipid
M_VLDL_PL_pct	E4_HYPERCHOL	4.69716e-09	1.41046e-07	Endocrine and metabolic	Lipoprotein and lipid
M_VLDL_PL_pct	E4_LIPOPROT	0.000101281	0.00135536	Endocrine and metabolic	Lipoprotein and lipid
M_VLDL_PL_pct	E4_MINERAL_MET	5.90908e-06	0.000106742	Endocrine and metabolic	Lipoprotein and lipid
M_VLDL_PL_pct	E4_OBESITY	0.0019974	0.0168354	Endocrine and metabolic	Lipoprotein and lipid
M_VLDL_PL_pct	K11_DISLIVOTH	0.00399502	0.0287566	Gastrointestinal	Lipoprotein and lipid
M_VLDL_PL_pct	M13_ARTHRITISNAS	0.277501	0.000161107	Musculoskeletal	Lipoprotein and lipid
M_VLDL_TG	E4_OBESITY	4.98916e-07	1.08076e-05	Endocrine and metabolic	Lipoprotein and lipid
M_VLDL_TG	I9_HEARTFAIL	0.0051148	0.0347032	Circulatory	Lipoprotein and lipid
M_VLDL_TG	I9_STEMI	-0.283063	9.17034e-60	Circulatory	Lipoprotein and lipid
M_VLDL_TG_pct	E4_DM1	4.22221e-05	0.00062004	Endocrine and metabolic	Lipoprotein and lipid
M_VLDL_TG_pct	E4_DM1NOCOMP	0.00195259	0.0165667	Endocrine and metabolic	Lipoprotein and lipid
M_VLDL_TG_pct	E4_GLUCOPANCREAS	3.46972e-07	7.73478e-06	Endocrine and metabolic	Lipoprotein and lipid
M_VLDL_TG_pct	E4_MINERAL_MET	1.85748e-07	4.28926e-06	Endocrine and metabolic	Lipoprotein and lipid
M_VLDL_TG_pct	G6_NERPLEX	0.000424851	0.00480195	Nervous	Lipoprotein and lipid
M_VLDL_TG_pct	H7_CHOROIDRETINA	0.00644977	0.041276	Ophthalmic&ENT	Lipoprotein and lipid
M_VLDL_TG_pct	HYPOTHYROIDISM	0.0080728	0.0488098	Endocrine and metabolic	Lipoprotein and lipid
M_VLDL_TG_pct	K11_CHOLELITH	3.6359e-05	0.000544388	Gastrointestinal	Lipoprotein and lipid
M_VLDL_TG_pct	K11_IBD_STRICT_PSC	0.00215372	0.0178483	Gastrointestinal	Lipoprotein and lipid
M_VLDL_TG_pct	M13_ARTHRITISNAS	-0.0692759	0.00500327	Musculoskeletal	Lipoprotein and lipid
M_VLDL_TG_pct	N14_GLOMEINOTH	0.00270713	0.0215379	Genitourinary	Lipoprotein and lipid
M_VLDL_TG_pct	N14_RENFAIL	0.00264192	0.0210921	Genitourinary	Lipoprotein and lipid
M_VLDL_TG_pct	N14_URETHRAOTH	0.00147322	0.0131511	Genitourinary	Lipoprotein and lipid
MUFA	E4_FH	3.44923e-05	0.000520781	Endocrine and metabolic	Fatty acids
MUFA	E4_HYPERCHOL	1.04725e-06	2.1693e-05	Endocrine and metabolic	Fatty acids
MUFA	E4_LIPOPROT	9.03551e-09	2.59227e-07	Endocrine and metabolic	Fatty acids
MUFA	E4_METABOLIA	6.36028e-09	1.84781e-07	Endocrine and metabolic	Fatty acids
MUFA	E4_OBESITY	2.73939e-05	0.00042682	Endocrine and metabolic	Fatty acids
MUFA	K11_COELIAC	0.00025666	0.00309061	Gastrointestinal	Fatty acids
MUFA	K11_GALLBILPANC	2.83171e-06	5.39366e-05	Gastrointestinal	Fatty acids
MUFA	K11_MALABSORB	3.98497e-09	1.21244e-07	Gastrointestinal	Fatty acids
MUFA	M13_ARTHRITISNAS	-0.0437694	0.0263015	Musculoskeletal	Fatty acids
MUFA	M13_INTERVERTEB	9.19936e-05	0.00124319	Musculoskeletal	Fatty acids
MUFA	N14_CHRONKIDNEYDIS	0.00108353	0.0102464	Genitourinary	Fatty acids
MUFA	N14_RENALTUB	-0.259752	2.54298e-05	Genitourinary	Fatty acids
MUFA_pct	E4_DM1	3.30605e-09	1.01742e-07	Endocrine and metabolic	Fatty acids
MUFA_pct	E4_DM1NOCOMP	0.000269572	0.00323065	Endocrine and metabolic	Fatty acids
MUFA_pct	E4_HYPERCHOL	0.000464737	0.00513379	Endocrine and metabolic	Fatty acids
MUFA_pct	E4_MINERAL_MET	8.4996e-07	1.78825e-05	Endocrine and metabolic	Fatty acids
MUFA_pct	E4_OBESITY	0.00470571	0.0325477	Endocrine and metabolic	Fatty acids
MUFA_pct	F5_DEPRESSIO	0.00322941	0.0248221	Psychiatric	Fatty acids
MUFA_pct	I9_CORATHER	0.00368408	0.0272246	Circulatory	Fatty acids
MUFA_pct	I9_STEMI	-0.194697	4.36322e-31	Circulatory	Fatty acids
MUFA_pct	J10_EMPHYSEMA	0.00386279	0.0281702	Respiratory	Fatty acids
MUFA_pct	K11_CHOLELITH	0.00331145	0.0252716	Gastrointestinal	Fatty acids
MUFA_pct	M13_ARTHRITISNAS	-0.0623185	0.00807991	Musculoskeletal	Fatty acids
MUFA_pct	M13_ARTHROPATHIES	0.000259526	0.00311954	Musculoskeletal	Fatty acids
MUFA_pct	M13_DORSALGIA	0.00804741	0.0486929	Musculoskeletal	Fatty acids
MUFA_pct	M13_DORSOPATHY	0.000987674	0.0094792	Musculoskeletal	Fatty acids
MUFA_pct	M13_DORSOPATHYOTH	0.00422392	0.0299753	Musculoskeletal	Fatty acids
MUFA_pct	M13_GOUT	0.00717402	0.044685	Musculoskeletal	Fatty acids
MUFA_pct	M13_INTERVERTEB	0.00170211	0.0148324	Musculoskeletal	Fatty acids
MUFA_pct	M13_SPONDYLOPATHY	3.75814e-07	8.34306e-06	Musculoskeletal	Fatty acids
Omega_3	AUTOIMMUNE_NONTHYROID_STRICT	0.0019351	0.0164616	Hematologic and immune	Fatty acids
Omega_3	D3_ANAEMIA_B12_DEF	0.00555073	0.0368256	Hematologic and immune	Fatty acids
Omega_3	E4_FH	1.32679e-06	2.6772e-05	Endocrine and metabolic	Fatty acids
Omega_3	E4_FLUIDELECTRO	-0.0863234	0.00410812	Endocrine and metabolic	Fatty acids
Omega_3	E4_HYPERCHOL	3.80166e-17	1.83197e-15	Endocrine and metabolic	Fatty acids
Omega_3	E4_HYPERLIPNAS	0.00018458	0.00231552	Endocrine and metabolic	Fatty acids
Omega_3	E4_LIPOPROT	7.22721e-06	0.000126989	Endocrine and metabolic	Fatty acids
Omega_3	E4_METABOLIA	4.17809e-15	1.85252e-13	Endocrine and metabolic	Fatty acids
Omega_3	HYPOTHYROIDISM	0.000530033	0.0057447	Endocrine and metabolic	Fatty acids
Omega_3	J10_BRONCHIECTASIS	0.134255	0.0219745	Respiratory	Fatty acids
Omega_3	J10_LOWCHRON	0.000288941	0.00343718	Respiratory	Fatty acids
Omega_3	K11_CHOLELITH	0.000345478	0.00400899	Gastrointestinal	Fatty acids
Omega_3	K11_COELIAC	2.57998e-05	0.000403545	Gastrointestinal	Fatty acids
Omega_3	K11_GALLBILPANC	0.000188482	0.0023553	Gastrointestinal	Fatty acids
Omega_3	KRA_PSY_ANYMENTAL	0.000448753	0.0050088	Psychiatric	Fatty acids
Omega_3	N14_RENALTUB	-0.277832	8.41882e-06	Genitourinary	Fatty acids
Omega_3_pct	ASTHMA_INFECTIONS	0.00176308	0.0152974	Respiratory	Fatty acids
Omega_3_pct	E4_PLASMAPROT	0.00825866	0.049728	Endocrine and metabolic	Fatty acids
Omega_3_pct	J10_LOWCHRON	0.00120055	0.0111371	Respiratory	Fatty acids
Omega_3_pct	K11_DISLIVOTH	0.00129019	0.0117652	Gastrointestinal	Fatty acids
Omega_3_pct	K11_OTHENTERCOL	0.000162657	0.00206327	Gastrointestinal	Fatty acids
Omega_3_pct	M13_DORSOPATHYOTH	0.00328521	0.0251548	Musculoskeletal	Fatty acids
Omega_3_pct	RHEUMA_OTHER_WIDE	0.000809162	0.00806906	Musculoskeletal	Fatty acids
Omega_6	AB1_OTHER_SEPSIS	-0.071642	0.00831774	Infectious	Fatty acids
Omega_6	AUTOIMMUNE_NONTHYROID_STRICT	0.00351313	0.0262872	Hematologic and immune	Fatty acids
Omega_6	D3_ANAEMIA_B12_DEF	0.00225324	0.0184459	Hematologic and immune	Fatty acids
Omega_6	E4_FH	5.58349e-06	0.000101315	Endocrine and metabolic	Fatty acids
Omega_6	E4_FLUIDELECTRO	-0.0886156	0.00300397	Endocrine and metabolic	Fatty acids
Omega_6	E4_GLUCOPANCREAS	0.0053434	0.035894	Endocrine and metabolic	Fatty acids
Omega_6	E4_HYPERCHOL	5.11109e-31	4.95561e-29	Endocrine and metabolic	Fatty acids
Omega_6	E4_HYPERLIPNAS	1.58196e-11	5.88028e-10	Endocrine and metabolic	Fatty acids
Omega_6	E4_HYPOOSMNAT	-0.0831346	0.000198207	Endocrine and metabolic	Fatty acids
Omega_6	E4_LIPOPROT	5.07483e-39	9.60935e-37	Endocrine and metabolic	Fatty acids
Omega_6	E4_METABOLIA	8.12791e-28	6.35043e-26	Endocrine and metabolic	Fatty acids
Omega_6	I9_CHD	0.0012601	0.0115431	Circulatory	Fatty acids
Omega_6	K11_CHOLELITH	1.33661e-07	3.17296e-06	Gastrointestinal	Fatty acids
Omega_6	K11_COELIAC	7.36063e-06	0.000129107	Gastrointestinal	Fatty acids
Omega_6	K11_MALABSORB	1.59372e-09	5.05629e-08	Gastrointestinal	Fatty acids
Omega_6	N14_RENALTUB	-0.335909	2.82201e-07	Genitourinary	Fatty acids
Omega_6	N14_RENFAIL	1.30181e-06	2.63846e-05	Genitourinary	Fatty acids
Omega_6_pct	ALCOLIVER	0.0525127	0.0452722	Gastrointestinal	Fatty acids
Omega_6_pct	CD2_BENIGN_COLON	0.000840526	0.00831774	Neoplasms	Fatty acids
Omega_6_pct	E4_DM1	7.67409e-08	1.92991e-06	Endocrine and metabolic	Fatty acids
Omega_6_pct	E4_DM1NOCOMP	8.18554e-05	0.00112316	Endocrine and metabolic	Fatty acids
Omega_6_pct	E4_FH	0.00345549	0.0260486	Endocrine and metabolic	Fatty acids
Omega_6_pct	E4_HYPERCHOL	6.114e-09	1.78593e-07	Endocrine and metabolic	Fatty acids
Omega_6_pct	E4_HYPERLIPNAS	0.00106791	0.0101345	Endocrine and metabolic	Fatty acids
Omega_6_pct	E4_LIPOPROT	0.00276285	0.0218731	Endocrine and metabolic	Fatty acids
Omega_6_pct	E4_METABOLIA	0.00497856	0.0340149	Endocrine and metabolic	Fatty acids
Omega_6_pct	E4_MINERAL_MET	0.000157049	0.0019966	Endocrine and metabolic	Fatty acids
Omega_6_pct	E4_OBESITY	0.00707487	0.0442385	Endocrine and metabolic	Fatty acids
Omega_6_pct	I9_CORATHER	0.00347916	0.0261059	Circulatory	Fatty acids
Omega_6_pct	I9_MI_STRICT	0.00624558	0.0403219	Circulatory	Fatty acids
Omega_6_pct	JOINTPAIN	0.00281395	0.0221361	Musculoskeletal	Fatty acids
Omega_6_pct	K11_DISLIVOTH	0.00372775	0.0274968	Gastrointestinal	Fatty acids
Omega_6_pct	M13_ARTHRITISNAS	0.229345	0.0147814	Musculoskeletal	Fatty acids
Omega_6_pct	M13_ARTHROPATHIES	0.00328015	0.0251343	Musculoskeletal	Fatty acids
Omega_6_pct	M13_DORSOPATHY	0.00638839	0.0410652	Musculoskeletal	Fatty acids
Omega_6_pct	M13_POLYARTHROPATHIES	0.00364666	0.0270225	Musculoskeletal	Fatty acids
Omega_6_pct	M13_SPONDYLOPATHY	6.07859e-07	1.30795e-05	Musculoskeletal	Fatty acids
Phosphatidylc	AB1_OTHER_SEPSIS	-0.0519468	0.0240477	Infectious	Lipoprotein and lipid
Phosphatidylc	AUD	0.54516	0.0375668	Psychiatric	Lipoprotein and lipid
Phosphatidylc	AUTOIMMUNE_NONTHYROID_STRICT	0.00133303	0.012067	Hematologic and immune	Lipoprotein and lipid
Phosphatidylc	E4_FH	1.11924e-05	0.000189822	Endocrine and metabolic	Lipoprotein and lipid
Phosphatidylc	E4_GLUCOPANCREAS	0.00044751	0.00500186	Endocrine and metabolic	Lipoprotein and lipid
Phosphatidylc	E4_HYPERCHOL	7.62269e-24	4.98728e-22	Endocrine and metabolic	Lipoprotein and lipid
Phosphatidylc	E4_HYTHY_AI_STRICT	0.00364653	0.0270225	Endocrine and metabolic	Lipoprotein and lipid
Phosphatidylc	E4_LIPOPROT	2.87329e-22	1.72558e-20	Endocrine and metabolic	Lipoprotein and lipid
Phosphatidylc	E4_METABOLIA	6.24361e-23	3.91015e-21	Endocrine and metabolic	Lipoprotein and lipid
Phosphatidylc	E4_THYROID	6.66967e-05	0.000931035	Endocrine and metabolic	Lipoprotein and lipid
Phosphatidylc	E4_THYTOXNAS	-0.0542015	6.76324e-07	Endocrine and metabolic	Lipoprotein and lipid
Phosphatidylc	HYPOTHYROIDISM	0.00077417	0.00774411	Endocrine and metabolic	Lipoprotein and lipid
Phosphatidylc	K11_CHOLELITH	6.27018e-05	0.000882155	Gastrointestinal	Lipoprotein and lipid
Phosphatidylc	K11_COELIAC	6.20597e-05	0.000876185	Gastrointestinal	Lipoprotein and lipid
Phosphatidylc	K11_MALABSORB	6.20763e-17	2.95597e-15	Gastrointestinal	Lipoprotein and lipid
Phosphatidylc	M13_SJOGREN	1.41168e-22	8.5417e-21	Musculoskeletal	Lipoprotein and lipid
Phosphatidylc	N14_RENALTUB	-0.308708	1.27495e-06	Genitourinary	Lipoprotein and lipid
Phosphatidylc	N14_RENFAIL	3.5238e-11	1.28026e-09	Genitourinary	Lipoprotein and lipid
PUFA	AB1_OTHER_SEPSIS	-0.0669872	0.010795	Infectious	Fatty acids
PUFA	AUTOIMMUNE_NONTHYROID_STRICT	0.00253732	0.0203783	Hematologic and immune	Fatty acids
PUFA	D3_ANAEMIA_B12_DEF	0.00206194	0.01724	Hematologic and immune	Fatty acids
PUFA	E4_FH	4.76895e-06	8.84289e-05	Endocrine and metabolic	Fatty acids
PUFA	E4_FLUIDELECTRO	-0.105133	0.00109787	Endocrine and metabolic	Fatty acids
PUFA	E4_GLUCOPANCREAS	0.00433084	0.0305455	Endocrine and metabolic	Fatty acids
PUFA	E4_HYPERCHOL	4.87683e-30	4.43461e-28	Endocrine and metabolic	Fatty acids
PUFA	E4_HYPERLIPNAS	2.4642e-10	8.43859e-09	Endocrine and metabolic	Fatty acids
PUFA	E4_HYPOOSMNAT	-0.0893857	9.15332e-05	Endocrine and metabolic	Fatty acids
PUFA	E4_LIPOPROT	2.68024e-34	3.17195e-32	Endocrine and metabolic	Fatty acids
PUFA	E4_METABOLIA	8.64263e-27	6.50014e-25	Endocrine and metabolic	Fatty acids
PUFA	HYPOTHYROIDISM	0.00564395	0.0373363	Endocrine and metabolic	Fatty acids
PUFA	I9_CHD	0.00111175	0.010501	Circulatory	Fatty acids
PUFA	J10_BRONCHIECTASIS	0.202895	2.52565e-07	Respiratory	Fatty acids
PUFA	J10_LOWCHRON	0.00156714	0.0138133	Respiratory	Fatty acids
PUFA	K11_CHOLELITH	2.07459e-07	4.73625e-06	Gastrointestinal	Fatty acids
PUFA	K11_COELIAC	3.8908e-06	7.34144e-05	Gastrointestinal	Fatty acids
PUFA	K11_MALABSORB	1.47397e-11	5.50429e-10	Gastrointestinal	Fatty acids
PUFA	N14_RENALTUB	-0.353307	9.33987e-08	Genitourinary	Fatty acids
PUFA	N14_RENFAIL	1.24946e-05	0.000209564	Genitourinary	Fatty acids
Phe	N14_RENALTUB	-0.130072	0.00650342	Genitourinary	Amino acids
Phe	N14_RENFAIL	0.000216377	0.00266049	Genitourinary	Amino acids
Phosphoglyc	AB1_OTHER_SEPSIS	-0.050054	0.0267289	Infectious	Lipoprotein and lipid
Phosphoglyc	AUTOIMMUNE_NONTHYROID_STRICT	0.00222009	0.0182282	Hematologic and immune	Lipoprotein and lipid
Phosphoglyc	E4_FH	1.12987e-05	0.000191424	Endocrine and metabolic	Lipoprotein and lipid
Phosphoglyc	E4_GLUCOPANCREAS	0.000465698	0.00513736	Endocrine and metabolic	Lipoprotein and lipid
Phosphoglyc	E4_HYPERCHOL	7.52572e-23	4.6767e-21	Endocrine and metabolic	Lipoprotein and lipid
Phosphoglyc	E4_HYPERLIPNAS	6.42279e-08	1.64105e-06	Endocrine and metabolic	Lipoprotein and lipid
Phosphoglyc	E4_LIPOPROT	1.33841e-22	8.15973e-21	Endocrine and metabolic	Lipoprotein and lipid
Phosphoglyc	E4_METABOLIA	1.31773e-21	7.60173e-20	Endocrine and metabolic	Lipoprotein and lipid
Phosphoglyc	E4_THYROID	0.00193418	0.0164616	Endocrine and metabolic	Lipoprotein and lipid
Phosphoglyc	HYPOTHYROIDISM	0.00292298	0.0228598	Endocrine and metabolic	Lipoprotein and lipid
Phosphoglyc	K11_CHOLELITH	0.00010331	0.00137989	Gastrointestinal	Lipoprotein and lipid
Phosphoglyc	K11_COELIAC	5.85543e-05	0.00083401	Gastrointestinal	Lipoprotein and lipid
Phosphoglyc	K11_MALABSORB	1.62283e-16	7.65965e-15	Gastrointestinal	Lipoprotein and lipid
Phosphoglyc	N14_GLOMERULAR	0.00725009	0.0450367	Genitourinary	Lipoprotein and lipid
Phosphoglyc	N14_RENALTUB	-0.361395	5.88824e-08	Genitourinary	Lipoprotein and lipid
Phosphoglyc	N14_RENFAIL	7.45595e-13	2.98516e-11	Genitourinary	Lipoprotein and lipid
Pyruvate	AUD	-0.128124	0.0219416	Psychiatric	Glycolysis related metabolites
Remnant_C	AB1_OTHER_SEPSIS	-0.0391777	0.0425386	Infectious	Cholesterol
Remnant_C	DM_MACULOPATHY_EXMORE	0.00605453	0.0393093	Ophthalmic&ENT	Cholesterol
Remnant_C	E4_FH	3.97266e-07	8.71117e-06	Endocrine and metabolic	Cholesterol
Remnant_C	E4_FLUIDELECTRO	-0.0844687	0.00402901	Endocrine and metabolic	Cholesterol
Remnant_C	E4_HYPERCHOL	4.81273e-32	4.99748e-30	Endocrine and metabolic	Cholesterol
Remnant_C	E4_HYPERLIPNAS	6.26859e-12	2.37395e-10	Endocrine and metabolic	Cholesterol
Remnant_C	E4_LIPOPROT	6.79102e-42	1.45735e-39	Endocrine and metabolic	Cholesterol
Remnant_C	E4_METABOLIA	1.62621e-31	1.62571e-29	Endocrine and metabolic	Cholesterol
Remnant_C	I9_ANGINA	0.00511869	0.0347032	Circulatory	Cholesterol
Remnant_C	I9_CHD	0.000918693	0.00891282	Circulatory	Cholesterol
Remnant_C	I9_CORATHER	0.00250355	0.0201574	Circulatory	Cholesterol
Remnant_C	I9_IHD	0.000715497	0.00722454	Circulatory	Cholesterol
Remnant_C	I9_MI_STRICT	0.004215	0.0299384	Circulatory	Cholesterol
Remnant_C	I9_STEMI	-0.0258522	0.00872565	Circulatory	Cholesterol
Remnant_C	J10_BRONCHIECTASIS	0.219123	1.45867e-08	Respiratory	Cholesterol
Remnant_C	J10_LOWCHRON	0.00501692	0.034186	Respiratory	Cholesterol
Remnant_C	K11_MALABSORB	0.000235339	0.0028587	Gastrointestinal	Cholesterol
Remnant_C	K11_OTHDISDIG	0.296633	0.00371847	Gastrointestinal	Cholesterol
Remnant_C	N14_RENALTUB	-0.0684135	0.0405035	Genitourinary	Cholesterol
S_HDL_C	AUD	0.544	0.0388	Psychiatric	Lipoprotein and lipid
S_HDL_C	E4_METABO	0.029	2.73e-05	Endocrine and metabolic	Lipoprotein and lipid
S_HDL_C	E4_MINERAL_MET	1.14e-05	0.000193	Endocrine and metabolic	Lipoprotein and lipid
S_HDL_C	E4_PLASMAPROT	0.00278	0.022	Endocrine and metabolic	Lipoprotein and lipid
S_HDL_C	F5_DEMENTIA_INCLAVO	0.00271	0.0215	Psychiatric	Lipoprotein and lipid
S_HDL_C	F5_DEMNAS	6.01e-06	0.000108	Psychiatric	Lipoprotein and lipid
S_HDL_C	I9_ANGINA	0.00388	0.0282	Circulatory	Lipoprotein and lipid
S_HDL_C	I9_CHD	0.000367	0.00423	Circulatory	Lipoprotein and lipid
S_HDL_C	I9_CORATHER	0.000903	0.0088	Circulatory	Lipoprotein and lipid
S_HDL_C	I9_IHD	0.000315	0.00371	Circulatory	Lipoprotein and lipid
S_HDL_C	I9_MI_STRICT	0.00234	0.0191	Circulatory	Lipoprotein and lipid
S_HDL_C	J10_BRONCHIECTASIS	0.178	2.73e-05	Respiratory	Lipoprotein and lipid
S_HDL_C	K11_COELIAC	0.00177	0.0153	Gastrointestinal	Lipoprotein and lipid
S_HDL_C	M13_SJOGREN	0.00691	0.0434	Musculoskeletal	Lipoprotein and lipid
S_HDL_C	RHEUMA_SEROPOS_OTH	0.00553	0.0368	Musculoskeletal	Lipoprotein and lipid
S_HDL_C_pct	CHIRHEP_NAS	3.61e-07	8.01e-06	Gastrointestinal	Lipoprotein and lipid
S_HDL_C_pct	C_DIFFICILE_ENTEROCOLITIS	0.00226	0.0185	Infectious	Lipoprotein and lipid
S_HDL_C_pct	E4_FH	4.6e-05	0.000666	Endocrine and metabolic	Lipoprotein and lipid
S_HDL_C_pct	E4_HYPERCHOL	4.52e-24	3e-22	Endocrine and metabolic	Lipoprotein and lipid
S_HDL_C_pct	E4_HYPERLIPNAS	4.72e-18	2.36e-16	Endocrine and metabolic	Lipoprotein and lipid
S_HDL_C_pct	E4_IRON_MET	1.52e-09	4.85e-08	Endocrine and metabolic	Lipoprotein and lipid
S_HDL_C_pct	E4_LIPOPROT	5.38e-25	3.73e-23	Endocrine and metabolic	Lipoprotein and lipid
S_HDL_C_pct	E4_METABO	0.0297	8.67038e-06	Endocrine and metabolic	Lipoprotein and lipid
S_HDL_C_pct	E4_METABOLIA	1.15e-22	7.06e-21	Endocrine and metabolic	Lipoprotein and lipid
S_HDL_C_pct	E4_MINERAL_MET	4.47e-19	2.33e-17	Endocrine and metabolic	Lipoprotein and lipid
S_HDL_C_pct	I9_ANGINA	0.00599	0.039	Circulatory	Lipoprotein and lipid
S_HDL_C_pct	I9_CHD	0.000727	0.00732	Circulatory	Lipoprotein and lipid
S_HDL_C_pct	I9_CORATHER	0.000876	0.0086	Circulatory	Lipoprotein and lipid
S_HDL_C_pct	I9_IHD	0.00088	0.00863	Circulatory	Lipoprotein and lipid
S_HDL_C_pct	I9_MI_STRICT	0.00277	0.0219	Circulatory	Lipoprotein and lipid
S_HDL_C_pct	K11_CHOLELITH	0.000356	0.00411	Gastrointestinal	Lipoprotein and lipid
S_HDL_C_pct	KRA_PSY_SUBSTANCE_EXMORE	2.12e-05	0.000336	Psychiatric	Lipoprotein and lipid
S_HDL_C_pct	M13_ARTHRITISNAS	0.268	0.000425	Musculoskeletal	Lipoprotein and lipid
S_HDL_C_pct	M13_POLYARTHROPATHIES	0.00164	0.0143	Musculoskeletal	Lipoprotein and lipid
S_HDL_C_pct	RHEUMA_NOS	0.00794	0.0481	Musculoskeletal	Lipoprotein and lipid
S_HDL_C_pct	RHEUMA_OTHER_WIDE	0.00199	0.0168	Musculoskeletal	Lipoprotein and lipid
S_HDL_CE	E4_METABO	0.0281737	6.74619e-05	Endocrine and metabolic	Lipoprotein and lipid
S_HDL_CE	E4_METABOLIA	4.58107e-26	3.35147e-24	Endocrine and metabolic	Lipoprotein and lipid
S_HDL_CE	E4_MINERAL_MET	3.99604e-08	1.05783e-06	Endocrine and metabolic	Lipoprotein and lipid
S_HDL_CE	F5_DEMENTIA_INCLAVO	0.000992027	0.0095153	Psychiatric	Lipoprotein and lipid
S_HDL_CE	F5_DEMNAS	5.37332e-06	9.79429e-05	Psychiatric	Lipoprotein and lipid
S_HDL_CE	I9_ANGINA	0.00516808	0.0349791	Circulatory	Lipoprotein and lipid
S_HDL_CE	I9_CHD	0.000452306	0.00503449	Circulatory	Lipoprotein and lipid
S_HDL_CE	I9_CORATHER	0.000925847	0.00896999	Circulatory	Lipoprotein and lipid
S_HDL_CE	I9_IHD	0.000554238	0.00594301	Circulatory	Lipoprotein and lipid
S_HDL_CE	I9_MI_STRICT	0.00302424	0.0235601	Circulatory	Lipoprotein and lipid
S_HDL_CE	J10_BRONCHIECTASIS	0.172694	6.74619e-05	Respiratory	Lipoprotein and lipid
S_HDL_CE	K11_COELIAC	0.0037333	0.0275011	Gastrointestinal	Lipoprotein and lipid
S_HDL_CE	N14_DIALYSIS	0.000938431	0.00907695	Genitourinary	Lipoprotein and lipid
S_HDL_CE	RHEUMA_SEROPOS_OTH	0.000322548	0.00379212	Musculoskeletal	Lipoprotein and lipid
S_HDL_CE	RHEUMA_SEROPOS_WIDE	0.000516239	0.00561031	Musculoskeletal	Lipoprotein and lipid
S_HDL_CE_pct	CHIRHEP_NAS	0.000361094	0.00416915	Gastrointestinal	Lipoprotein and lipid
S_HDL_CE_pct	C_DIFFICILE_ENTEROCOLITIS	0.000304096	0.00359633	Infectious	Lipoprotein and lipid
S_HDL_CE_pct	E4_FH	4.19518e-05	0.000616634	Endocrine and metabolic	Lipoprotein and lipid
S_HDL_CE_pct	E4_HYPERCHOL	8.21097e-25	5.67191e-23	Endocrine and metabolic	Lipoprotein and lipid
S_HDL_CE_pct	E4_HYPERLIPNAS	2.34895e-19	1.24363e-17	Endocrine and metabolic	Lipoprotein and lipid
S_HDL_CE_pct	E4_IRON_MET	1.22522e-10	4.25917e-09	Endocrine and metabolic	Lipoprotein and lipid
S_HDL_CE_pct	E4_LIPOPROT	1.28981e-26	9.65559e-25	Endocrine and metabolic	Lipoprotein and lipid
S_HDL_CE_pct	E4_METABO	0.0284699	3.60922e-05	Endocrine and metabolic	Lipoprotein and lipid
S_HDL_CE_pct	E4_METABOLIA	3.45265e-24	2.31543e-22	Endocrine and metabolic	Lipoprotein and lipid
S_HDL_CE_pct	E4_MINERAL_MET	1.19577e-17	5.90366e-16	Endocrine and metabolic	Lipoprotein and lipid
S_HDL_CE_pct	I9_ANGINA	0.00613633	0.0397762	Circulatory	Lipoprotein and lipid
S_HDL_CE_pct	I9_CHD	0.000776274	0.00776033	Circulatory	Lipoprotein and lipid
S_HDL_CE_pct	I9_CORATHER	0.000947016	0.00914351	Circulatory	Lipoprotein and lipid
S_HDL_CE_pct	I9_IHD	0.000903458	0.00880462	Circulatory	Lipoprotein and lipid
S_HDL_CE_pct	I9_MI_STRICT	0.00282746	0.0222207	Circulatory	Lipoprotein and lipid
S_HDL_CE_pct	K11_CHOLELITH	0.000231661	0.00282255	Gastrointestinal	Lipoprotein and lipid
S_HDL_CE_pct	KRA_PSY_SUBSTANCE_EXMORE	5.16259e-05	0.00074123	Psychiatric	Lipoprotein and lipid
S_HDL_CE_pct	L12_OTHERSKINSUBCUTIS	0.00781868	0.0476673	Dermatologic	Lipoprotein and lipid
S_HDL_CE_pct	M13_ARTHRITISNAS	0.279529	0.000135854	Musculoskeletal	Lipoprotein and lipid
S_HDL_CE_pct	M13_POLYARTHROPATHIES	0.000667847	0.00681611	Musculoskeletal	Lipoprotein and lipid
S_HDL_CE_pct	M13_RHEUMA	0.00481093	0.0330623	Musculoskeletal	Lipoprotein and lipid
S_HDL_CE_pct	RHEUMA_NOS	0.00572683	0.0376987	Musculoskeletal	Lipoprotein and lipid
S_HDL_CE_pct	RHEUMA_OTHER_WIDE	0.000593707	0.00620904	Musculoskeletal	Lipoprotein and lipid
S_HDL_FC	ALCOLIVER	-0.0142982	0.0111432	Gastrointestinal	Lipoprotein and lipid
S_HDL_FC	D3_ANAEMIA	0.00674287	0.0425928	Hematologic and immune	Lipoprotein and lipid
S_HDL_FC	D3_ANAEMIANAS	0.00104033	0.00993718	Hematologic and immune	Lipoprotein and lipid
S_HDL_FC	E4_FH	1.22781e-06	2.50782e-05	Endocrine and metabolic	Lipoprotein and lipid
S_HDL_FC	E4_GLUCOPANCREAS	0.000171686	0.00217069	Endocrine and metabolic	Lipoprotein and lipid
S_HDL_FC	E4_HYPERCHOL	1.12215e-18	5.80741e-17	Endocrine and metabolic	Lipoprotein and lipid
S_HDL_FC	E4_LIPOPROT	3.72648e-15	1.65684e-13	Endocrine and metabolic	Lipoprotein and lipid
S_HDL_FC	E4_METABOLIA	1.37295e-16	6.51848e-15	Endocrine and metabolic	Lipoprotein and lipid
S_HDL_FC	I9_VARICVEOES	0.00202125	0.0169714	Circulatory	Lipoprotein and lipid
S_HDL_FC	K11_CHOLELITH	1.94576e-05	0.000311922	Gastrointestinal	Lipoprotein and lipid
S_HDL_FC_pct	E4_FH	2.87799e-05	0.000445397	Endocrine and metabolic	Lipoprotein and lipid
S_HDL_FC_pct	E4_HYPERCHOL	1.41808e-28	1.15272e-26	Endocrine and metabolic	Lipoprotein and lipid
S_HDL_FC_pct	E4_HYPERLIPNAS	7.47912e-23	4.66575e-21	Endocrine and metabolic	Lipoprotein and lipid
S_HDL_FC_pct	E4_LIPOPROT	1.84098e-36	2.69369e-34	Endocrine and metabolic	Lipoprotein and lipid
S_HDL_FC_pct	E4_METABOLIA	1.78807e-35	2.26606e-33	Endocrine and metabolic	Lipoprotein and lipid
S_HDL_FC_pct	I9_CHD	0.00123425	0.0113581	Circulatory	Lipoprotein and lipid
S_HDL_FC_pct	I9_CORATHER	0.00129433	0.0117837	Circulatory	Lipoprotein and lipid
S_HDL_FC_pct	I9_IHD	0.00091547	0.00889227	Circulatory	Lipoprotein and lipid
S_HDL_FC_pct	I9_MI_STRICT	0.00245658	0.0198987	Circulatory	Lipoprotein and lipid
S_HDL_FC_pct	K11_CHOLELITH	0.00201929	0.0169714	Gastrointestinal	Lipoprotein and lipid
S_HDL_FC_pct	M13_POLYARTHROPATHIES	0.00110553	0.0104483	Musculoskeletal	Lipoprotein and lipid
S_HDL_L	ALCOLIVER	-0.010654	0.0277293	Gastrointestinal	Lipoprotein and lipid
S_HDL_L	D3_ANAEMIANAS	0.00438314	0.0308333	Hematologic and immune	Lipoprotein and lipid
S_HDL_L	E4_DM1NOCOMP	0.00599643	0.0390423	Endocrine and metabolic	Lipoprotein and lipid
S_HDL_L	E4_FH	1.5959e-09	5.05629e-08	Endocrine and metabolic	Lipoprotein and lipid
S_HDL_L	E4_GLUCOPANCREAS	0.0004337	0.00488824	Endocrine and metabolic	Lipoprotein and lipid
S_HDL_L	K11_CHOLELITH	0.000826718	0.00820853	Gastrointestinal	Lipoprotein and lipid
S_HDL_P	D3_ANAEMIANAS	0.00404159	0.0289829	Hematologic and immune	Lipoprotein and lipid
S_HDL_P	E4_DM1NOCOMP	0.00113849	0.0107095	Endocrine and metabolic	Lipoprotein and lipid
S_HDL_P	E4_FH	1.74604e-09	5.52113e-08	Endocrine and metabolic	Lipoprotein and lipid
S_HDL_P	E4_GLUCOPANCREAS	0.00019539	0.0024303	Endocrine and metabolic	Lipoprotein and lipid
S_HDL_P	E4_HYPERCHOL	0.0015205	0.013483	Endocrine and metabolic	Lipoprotein and lipid
S_HDL_P	F5_DEMENTIA_INCLAVO	0.0072143	0.0448837	Psychiatric	Lipoprotein and lipid
S_HDL_P	K11_CHOLELITH	0.000180331	0.00226929	Gastrointestinal	Lipoprotein and lipid
S_HDL_P	N14_GLOMEINOTH	0.000212507	0.00261891	Genitourinary	Lipoprotein and lipid
S_HDL_PL	ALCOLIVER	-0.0121414	0.0200814	Gastrointestinal	Lipoprotein and lipid
S_HDL_PL	D3_ANAEMIANAS	0.00117651	0.0109583	Hematologic and immune	Lipoprotein and lipid
S_HDL_PL	E4_DM1NOCOMP	0.00498077	0.0340149	Endocrine and metabolic	Lipoprotein and lipid
S_HDL_PL	E4_FH	6.48204e-07	1.38919e-05	Endocrine and metabolic	Lipoprotein and lipid
S_HDL_PL	E4_GLUCOPANCREAS	0.000331996	0.00388052	Endocrine and metabolic	Lipoprotein and lipid
S_HDL_PL	E4_HYPERCHOL	3.19758e-21	1.78698e-19	Endocrine and metabolic	Lipoprotein and lipid
S_HDL_PL	E4_LIPOPROT	1.36672e-18	7.00552e-17	Endocrine and metabolic	Lipoprotein and lipid
S_HDL_PL	F5_DEMENTIA_INCLAVO	3.0041e-05	0.000463132	Psychiatric	Lipoprotein and lipid
S_HDL_PL	F5_DEMNAS	4.37736e-05	0.000638167	Psychiatric	Lipoprotein and lipid
S_HDL_PL	I9_CORATHER	0.00202138	0.0169714	Circulatory	Lipoprotein and lipid
S_HDL_PL	I9_IHD	0.0021443	0.0177808	Circulatory	Lipoprotein and lipid
S_HDL_PL	I9_MI_STRICT	0.00348591	0.0261443	Circulatory	Lipoprotein and lipid
S_HDL_PL	K11_CHOLELITH	1.6945e-08	4.67804e-07	Gastrointestinal	Lipoprotein and lipid
S_HDL_PL_pct	CHIRHEP_NAS	0.00034164	0.00397304	Gastrointestinal	Lipoprotein and lipid
S_HDL_PL_pct	E4_FH	1.22519e-05	0.000206102	Endocrine and metabolic	Lipoprotein and lipid
S_HDL_PL_pct	E4_HYPERCHOL	2.95727e-31	2.92007e-29	Endocrine and metabolic	Lipoprotein and lipid
S_HDL_PL_pct	E4_IRON_MET	8.98004e-11	3.15576e-09	Endocrine and metabolic	Lipoprotein and lipid
S_HDL_PL_pct	E4_LIPOPROT	8.67635e-41	1.74557e-38	Endocrine and metabolic	Lipoprotein and lipid
S_HDL_PL_pct	E4_MINERAL_MET	1.04526e-15	4.77941e-14	Endocrine and metabolic	Lipoprotein and lipid
S_HDL_PL_pct	I9_CHD	0.000565729	0.00602608	Circulatory	Lipoprotein and lipid
S_HDL_PL_pct	I9_MI_STRICT	0.00182978	0.0157725	Circulatory	Lipoprotein and lipid
S_HDL_PL_pct	J10_BRONCHIECTASIS	-0.121106	2.8066e-09	Respiratory	Lipoprotein and lipid
S_HDL_PL_pct	KRA_PSY_SUBSTANCE_EXMORE	9.7314e-05	0.0013074	Psychiatric	Lipoprotein and lipid
S_HDL_TG	E4_OBESITY	6.7289e-08	1.71093e-06	Endocrine and metabolic	Lipoprotein and lipid
S_HDL_TG	F5_DEPRESSIO	0.00770138	0.0470949	Psychiatric	Lipoprotein and lipid
S_HDL_TG	I9_STEMI	-0.140207	5.44906e-18	Circulatory	Lipoprotein and lipid
S_HDL_TG	M13_ARTHRITISNAS	-0.0437939	0.0260709	Musculoskeletal	Lipoprotein and lipid
S_HDL_TG	M13_DORSOPATHY	0.00130152	0.0118284	Musculoskeletal	Lipoprotein and lipid
S_HDL_TG	M13_INTERVERTEB	0.00039362	0.00450011	Musculoskeletal	Lipoprotein and lipid
S_HDL_TG	M13_POLYARTHROPATHIES	0.00647553	0.0413914	Musculoskeletal	Lipoprotein and lipid
S_HDL_TG	M13_SPONDYLOPATHY	3.37603e-05	0.000512615	Musculoskeletal	Lipoprotein and lipid
S_HDL_TG_pct	E4_DM1	2.467e-09	7.65056e-08	Endocrine and metabolic	Lipoprotein and lipid
S_HDL_TG_pct	E4_DM1NOCOMP	1.01336e-05	0.000173881	Endocrine and metabolic	Lipoprotein and lipid
S_HDL_TG_pct	E4_LIPOPROT	0.00461443	0.032054	Endocrine and metabolic	Lipoprotein and lipid
S_HDL_TG_pct	E4_METABOLIA	0.00184563	0.0158682	Endocrine and metabolic	Lipoprotein and lipid
S_HDL_TG_pct	E4_OBESITY	2.28841e-05	0.000359336	Endocrine and metabolic	Lipoprotein and lipid
S_HDL_TG_pct	I9_STEMI	-0.142523	1.48429e-19	Circulatory	Lipoprotein and lipid
S_HDL_TG_pct	JOINTPAIN	0.00300262	0.023403	Musculoskeletal	Lipoprotein and lipid
S_HDL_TG_pct	K11_GALLBILPANC	0.00650663	0.0415078	Gastrointestinal	Lipoprotein and lipid
S_HDL_TG_pct	K11_GALLBLAOTH	-0.0245509	0.0221153	Gastrointestinal	Lipoprotein and lipid
S_HDL_TG_pct	M13_DORSOPATHY	0.000155359	0.00198138	Musculoskeletal	Lipoprotein and lipid
S_HDL_TG_pct	M13_DORSOPATHYOTH	0.00303102	0.0235901	Musculoskeletal	Lipoprotein and lipid
S_HDL_TG_pct	M13_INTERVERTEB	0.00409751	0.0292979	Musculoskeletal	Lipoprotein and lipid
S_HDL_TG_pct	M13_POLYARTHROPATHIES	0.00401798	0.0288832	Musculoskeletal	Lipoprotein and lipid
S_HDL_TG_pct	M13_SPONDYLOPATHY	2.57979e-06	4.94306e-05	Musculoskeletal	Lipoprotein and lipid
S_LDL_C	D3_ANAEMIA_B12_DEF	0.00712	0.0444	Hematologic and immune	Lipoprotein and lipid
S_LDL_C	E4_FH	2.18e-05	0.000345	Endocrine and metabolic	Lipoprotein and lipid
S_LDL_C	E4_HYPERCHOL	2.66e-28	2.12e-26	Endocrine and metabolic	Lipoprotein and lipid
S_LDL_C	E4_HYPERLIPNAS	4.07e-28	3.22e-26	Endocrine and metabolic	Lipoprotein and lipid
S_LDL_C	E4_IRON_MET	6.16e-09	1.79e-07	Endocrine and metabolic	Lipoprotein and lipid
S_LDL_C	E4_LIPOPROT	2.95e-44	7.93e-42	Endocrine and metabolic	Lipoprotein and lipid
S_LDL_C	E4_METABOLIA	2.31e-35	2.88e-33	Endocrine and metabolic	Lipoprotein and lipid
S_LDL_C	E4_MINERAL_MET	2.08e-12	8.09e-11	Endocrine and metabolic	Lipoprotein and lipid
S_LDL_C	I9_ANGINA	0.0046	0.032	Circulatory	Lipoprotein and lipid
S_LDL_C	I9_CHD	0.000573	0.00607	Circulatory	Lipoprotein and lipid
S_LDL_C	I9_CORATHER	0.0013	0.0118	Circulatory	Lipoprotein and lipid
S_LDL_C	I9_IHD	0.000634	0.00652	Circulatory	Lipoprotein and lipid
S_LDL_C	I9_MI_STRICT	0.0042	0.0298	Circulatory	Lipoprotein and lipid
S_LDL_C	I9_STEMI	0.185	1.93e-13	Circulatory	Lipoprotein and lipid
S_LDL_C	J10_BRONCHIECTASIS	0.331	1.27e-24	Respiratory	Lipoprotein and lipid
S_LDL_C_pct	C_DIFFICILE_ENTEROCOLITIS	4.98e-06	9.17e-05	Infectious	Lipoprotein and lipid
S_LDL_C_pct	E4_IRON_MET	3.78e-08	1e-06	Endocrine and metabolic	Lipoprotein and lipid
S_LDL_C_pct	E4_METABO	0.037	8.99e-10	Endocrine and metabolic	Lipoprotein and lipid
S_LDL_C_pct	E4_METABOLIA	5.89e-27	4.45e-25	Endocrine and metabolic	Lipoprotein and lipid
S_LDL_C_pct	E4_MINERAL_MET	1.51e-16	7.17e-15	Endocrine and metabolic	Lipoprotein and lipid
S_LDL_C_pct	E4_PLASMAPROT	0.000276	0.0033	Endocrine and metabolic	Lipoprotein and lipid
S_LDL_C_pct	F5_DEMNAS	7.89824e-05	0.00108837	Psychiatric	Lipoprotein and lipid
S_LDL_C_pct	G6_DEGENOTH	0.502	1.16e-232	Nervous	Lipoprotein and lipid
S_LDL_C_pct	I9_ANGINA	0.00469389	0.0325078	Circulatory	Lipoprotein and lipid
S_LDL_C_pct	I9_CORATHER	0.000735	0.00739	Circulatory	Lipoprotein and lipid
S_LDL_C_pct	I9_IHD	0.000756	0.00759	Circulatory	Lipoprotein and lipid
S_LDL_C_pct	J10_BRONCHIECTASIS	0.227	8.99e-10	Respiratory	Lipoprotein and lipid
S_LDL_C_pct	K11_CHOLELITH	9.6e-09	2.74e-07	Gastrointestinal	Lipoprotein and lipid
S_LDL_C_pct	K11_MALABSORB	0.00249	0.0201	Gastrointestinal	Lipoprotein and lipid
S_LDL_C_pct	M13_ARTHRITISNAS	0.313	4.24e-06	Musculoskeletal	Lipoprotein and lipid
S_LDL_C_pct	M13_POLYARTHROPATHIES	0.00713	0.0445006	Musculoskeletal	Lipoprotein and lipid
S_LDL_C_pct	RHEUMA_OTHER_WIDE	0.00058	0.00611	Musculoskeletal	Lipoprotein and lipid
S_LDL_CE	E4_FH	2.18782e-05	0.000345959	Endocrine and metabolic	Lipoprotein and lipid
S_LDL_CE	E4_HYPERCHOL	2.00092e-28	1.60223e-26	Endocrine and metabolic	Lipoprotein and lipid
S_LDL_CE	E4_HYPERLIPNAS	4.16242e-29	3.56352e-27	Endocrine and metabolic	Lipoprotein and lipid
S_LDL_CE	E4_LIPOPROT	1.81846e-44	5.13476e-42	Endocrine and metabolic	Lipoprotein and lipid
S_LDL_CE	E4_METABOLIA	6.40376e-36	8.66122e-34	Endocrine and metabolic	Lipoprotein and lipid
S_LDL_CE	E4_MINERAL_MET	1.71431e-13	7.14812e-12	Endocrine and metabolic	Lipoprotein and lipid
S_LDL_CE	I9_ANGINA	0.00460145	0.0319777	Circulatory	Lipoprotein and lipid
S_LDL_CE	I9_CHD	0.000583088	0.00614331	Circulatory	Lipoprotein and lipid
S_LDL_CE	I9_CORATHER	0.00127317	0.011643	Circulatory	Lipoprotein and lipid
S_LDL_CE	I9_IHD	0.000638009	0.00655313	Circulatory	Lipoprotein and lipid
S_LDL_CE	I9_MI_STRICT	0.00404874	0.0289878	Circulatory	Lipoprotein and lipid
S_LDL_CE	I9_STEMI	0.199855	4.17054e-16	Circulatory	Lipoprotein and lipid
S_LDL_CE	J10_BRONCHIECTASIS	0.305573	1.91787e-20	Respiratory	Lipoprotein and lipid
S_LDL_CE_pct	E4_FH	3.06444e-05	0.000471531	Endocrine and metabolic	Lipoprotein and lipid
S_LDL_CE_pct	E4_HYPERCHOL	8.13756e-26	5.82107e-24	Endocrine and metabolic	Lipoprotein and lipid
S_LDL_CE_pct	E4_LIPOPROT	9.82108e-36	1.29566e-33	Endocrine and metabolic	Lipoprotein and lipid
S_LDL_CE_pct	E4_METABOLIA	1.64462e-32	1.75299e-30	Endocrine and metabolic	Lipoprotein and lipid
S_LDL_CE_pct	I9_AF	0.00507491	0.034479	Circulatory	Lipoprotein and lipid
S_LDL_FC	E4_FH	2.0888e-05	0.000331878	Endocrine and metabolic	Lipoprotein and lipid
S_LDL_FC	E4_HYPERCHOL	1.76371e-27	1.35822e-25	Endocrine and metabolic	Lipoprotein and lipid
S_LDL_FC	E4_HYPERLIPNAS	6.13327e-23	3.85605e-21	Endocrine and metabolic	Lipoprotein and lipid
S_LDL_FC	E4_IRON_MET	6.89179e-07	1.47113e-05	Endocrine and metabolic	Lipoprotein and lipid
S_LDL_FC	E4_LIPOPROT	4.5465e-42	1.00241e-39	Endocrine and metabolic	Lipoprotein and lipid
S_LDL_FC	E4_METABO	0.0681618	5.97647e-42	Endocrine and metabolic	Lipoprotein and lipid
S_LDL_FC	E4_METABOLIA	1.31985e-32	1.4162e-30	Endocrine and metabolic	Lipoprotein and lipid
S_LDL_FC	E4_MINERAL_MET	1.93916e-07	4.45867e-06	Endocrine and metabolic	Lipoprotein and lipid
S_LDL_FC	E4_PLASMAPROT	4.69629e-05	0.000678517	Endocrine and metabolic	Lipoprotein and lipid
S_LDL_FC	I9_CHD	0.000548509	0.00588631	Circulatory	Lipoprotein and lipid
S_LDL_FC	I9_MI_STRICT	0.00500499	0.0341336	Circulatory	Lipoprotein and lipid
S_LDL_FC	I9_STEMI	0.117618	0.000287568	Circulatory	Lipoprotein and lipid
S_LDL_FC	J10_BRONCHIECTASIS	0.417807	5.97647e-42	Respiratory	Lipoprotein and lipid
S_LDL_FC	K11_CHOLELITH	1.84423e-06	3.60667e-05	Gastrointestinal	Lipoprotein and lipid
S_LDL_FC_pct	AB1_BACT_INTEST_OTH	-0.0545769	0.00946883	Infectious	Lipoprotein and lipid
S_LDL_FC_pct	AB1_OTHER_SEPSIS	0.275262	0.0135172	Infectious	Lipoprotein and lipid
S_LDL_FC_pct	E4_FH	4.66142e-06	8.65347e-05	Endocrine and metabolic	Lipoprotein and lipid
S_LDL_FC_pct	E4_HYPERCHOL	2.216e-36	3.1845e-34	Endocrine and metabolic	Lipoprotein and lipid
S_LDL_FC_pct	E4_HYPERLIPNAS	2.45969e-21	1.38908e-19	Endocrine and metabolic	Lipoprotein and lipid
S_LDL_FC_pct	E4_IRON_MET	9.28602e-09	2.65468e-07	Endocrine and metabolic	Lipoprotein and lipid
S_LDL_FC_pct	E4_LIPOPROT	2.17753e-52	1.40189e-49	Endocrine and metabolic	Lipoprotein and lipid
S_LDL_FC_pct	E4_METABOLIA	1.70644e-43	4.22541e-41	Endocrine and metabolic	Lipoprotein and lipid
S_LDL_FC_pct	E4_MINERAL_MET	9.54555e-13	3.77584e-11	Endocrine and metabolic	Lipoprotein and lipid
S_LDL_FC_pct	I9_ANGINA	0.00357272	0.0266217	Circulatory	Lipoprotein and lipid
S_LDL_FC_pct	I9_CHD	0.000631251	0.00650031	Circulatory	Lipoprotein and lipid
S_LDL_FC_pct	I9_CORATHER	0.00161618	0.0141989	Circulatory	Lipoprotein and lipid
S_LDL_FC_pct	I9_IHD	0.000438887	0.00493288	Circulatory	Lipoprotein and lipid
S_LDL_FC_pct	I9_MI_STRICT	0.00234099	0.0190901	Circulatory	Lipoprotein and lipid
S_LDL_FC_pct	K11_CHOLELITH	1.3862e-07	3.281e-06	Gastrointestinal	Lipoprotein and lipid
S_LDL_FC_pct	K11_DISLIVOTH	0.00549965	0.0365923	Gastrointestinal	Lipoprotein and lipid
S_LDL_FC_pct	K11_IBD_STRICT_PSC	1.13183e-07	2.74762e-06	Gastrointestinal	Lipoprotein and lipid
S_LDL_FC_pct	K11_OTHENTERCOL	0.000141313	0.00181955	Gastrointestinal	Lipoprotein and lipid
S_LDL_FC_pct	M13_INTERVERTEB	0.00275481	0.0218202	Musculoskeletal	Lipoprotein and lipid
S_LDL_FC_pct	N14_RENALTUB	0.576307	0.000132832	Genitourinary	Lipoprotein and lipid
S_LDL_L	D3_ANAEMIA_B12_DEF	0.00600534	0.0390687	Hematologic and immune	Lipoprotein and lipid
S_LDL_L	E4_FH	1.54198e-05	0.000253198	Endocrine and metabolic	Lipoprotein and lipid
S_LDL_L	E4_HYPERCHOL	1.01652e-29	9.0894e-28	Endocrine and metabolic	Lipoprotein and lipid
S_LDL_L	E4_HYPERLIPNAS	4.5377e-25	3.16166e-23	Endocrine and metabolic	Lipoprotein and lipid
S_LDL_L	E4_IRON_MET	2.05695e-08	5.6018e-07	Endocrine and metabolic	Lipoprotein and lipid
S_LDL_L	E4_LIPOPROT	5.87426e-47	2.306e-44	Endocrine and metabolic	Lipoprotein and lipid
S_LDL_L	E4_METABOLIA	6.68011e-36	8.88564e-34	Endocrine and metabolic	Lipoprotein and lipid
S_LDL_L	E4_MINERAL_MET	3.60958e-10	1.22566e-08	Endocrine and metabolic	Lipoprotein and lipid
S_LDL_L	I9_ANGINA	0.00456137	0.0317952	Circulatory	Lipoprotein and lipid
S_LDL_L	I9_CHD	0.000541845	0.00583344	Circulatory	Lipoprotein and lipid
S_LDL_L	I9_CORATHER	0.00152997	0.0135301	Circulatory	Lipoprotein and lipid
S_LDL_L	I9_IHD	0.000621097	0.00640805	Circulatory	Lipoprotein and lipid
S_LDL_L	I9_MI_STRICT	0.00448681	0.0314453	Circulatory	Lipoprotein and lipid
S_LDL_L	I9_STEMI	0.142888	5.98388e-07	Circulatory	Lipoprotein and lipid
S_LDL_L	J10_BRONCHIECTASIS	0.342161	1.10049e-26	Respiratory	Lipoprotein and lipid
S_LDL_L	N14_RENALTUB	-0.0661076	0.0434002	Genitourinary	Lipoprotein and lipid
S_LDL_P	E4_FH	1.4079e-05	0.00023313	Endocrine and metabolic	Lipoprotein and lipid
S_LDL_P	E4_HYPERCHOL	2.67302e-30	2.5013e-28	Endocrine and metabolic	Lipoprotein and lipid
S_LDL_P	E4_HYPERLIPNAS	2.15864e-24	1.46596e-22	Endocrine and metabolic	Lipoprotein and lipid
S_LDL_P	E4_LIPOPROT	8.6715e-48	3.7721e-45	Endocrine and metabolic	Lipoprotein and lipid
S_LDL_P	E4_METABOLIA	3.65716e-36	5.11843e-34	Endocrine and metabolic	Lipoprotein and lipid
S_LDL_P	I9_ANGINA	0.00449401	0.0314757	Circulatory	Lipoprotein and lipid
S_LDL_P	I9_CHD	0.000535909	0.0057889	Circulatory	Lipoprotein and lipid
S_LDL_P	I9_CORATHER	0.00159296	0.0140102	Circulatory	Lipoprotein and lipid
S_LDL_P	I9_IHD	0.000616941	0.00638468	Circulatory	Lipoprotein and lipid
S_LDL_P	I9_MI_STRICT	0.00456474	0.0317968	Circulatory	Lipoprotein and lipid
S_LDL_P	I9_STEMI	0.134348	6.12264e-06	Circulatory	Lipoprotein and lipid
S_LDL_P	J10_BRONCHIECTASIS	0.34139	1.52816e-26	Respiratory	Lipoprotein and lipid
S_LDL_P	N14_RENALTUB	-0.0807337	0.0296365	Genitourinary	Lipoprotein and lipid
S_LDL_PL	ALCOLIVER	-0.0145409	0.0111511	Gastrointestinal	Lipoprotein and lipid
S_LDL_PL	D3_ANAEMIA_B12_DEF	0.00625944	0.0403952	Hematologic and immune	Lipoprotein and lipid
S_LDL_PL	E4_FH	1.48742e-05	0.00024554	Endocrine and metabolic	Lipoprotein and lipid
S_LDL_PL	E4_HYPERCHOL	7.11639e-29	5.99677e-27	Endocrine and metabolic	Lipoprotein and lipid
S_LDL_PL	E4_HYPERLIPNAS	9.58154e-18	4.74508e-16	Endocrine and metabolic	Lipoprotein and lipid
S_LDL_PL	E4_IRON_MET	2.74252e-07	6.13067e-06	Endocrine and metabolic	Lipoprotein and lipid
S_LDL_PL	E4_LIPOPROT	7.94814e-44	2.09714e-41	Endocrine and metabolic	Lipoprotein and lipid
S_LDL_PL	E4_METABOLIA	1.11048e-32	1.20765e-30	Endocrine and metabolic	Lipoprotein and lipid
S_LDL_PL	E4_MINERAL_MET	4.32778e-06	8.09332e-05	Endocrine and metabolic	Lipoprotein and lipid
S_LDL_PL	I9_ANGINA	0.00545925	0.036433	Circulatory	Lipoprotein and lipid
S_LDL_PL	I9_CHD	0.000634173	0.00652109	Circulatory	Lipoprotein and lipid
S_LDL_PL	I9_CORATHER	0.00237047	0.0192981	Circulatory	Lipoprotein and lipid
S_LDL_PL	I9_IHD	0.000813392	0.00809619	Circulatory	Lipoprotein and lipid
S_LDL_PL	I9_MI_STRICT	0.00604847	0.0393016	Circulatory	Lipoprotein and lipid
S_LDL_PL	J10_BRONCHIECTASIS	0.352547	1.37494e-28	Respiratory	Lipoprotein and lipid
S_LDL_PL	N14_RENFAIL	0.00792118	0.0480556	Genitourinary	Lipoprotein and lipid
S_LDL_PL_pct	E4_FH	1.04321e-05	0.000178432	Endocrine and metabolic	Lipoprotein and lipid
S_LDL_PL_pct	E4_HYPERCHOL	3.421e-31	3.35738e-29	Endocrine and metabolic	Lipoprotein and lipid
S_LDL_PL_pct	E4_LIPOPROT	4.41777e-46	1.48133e-43	Endocrine and metabolic	Lipoprotein and lipid
S_LDL_PL_pct	E4_METABOLIA	6.42514e-38	1.07721e-35	Endocrine and metabolic	Lipoprotein and lipid
S_LDL_PL_pct	I9_AF	0.00651756	0.0415611	Circulatory	Lipoprotein and lipid
S_LDL_PL_pct	I9_HYPTENS	0.0082901	0.0498428	Circulatory	Lipoprotein and lipid
S_LDL_PL_pct	K11_MALABSORB	0.00578505	0.037989	Gastrointestinal	Lipoprotein and lipid
S_LDL_PL_pct	M13_KNEEDERANGEMENTS	0.000250968	0.00302798	Musculoskeletal	Lipoprotein and lipid
S_LDL_TG	E4_DM2	0.00453774	0.0316717	Endocrine and metabolic	Lipoprotein and lipid
S_LDL_TG	E4_DM2NOCOMP	0.00285547	0.022408	Endocrine and metabolic	Lipoprotein and lipid
S_LDL_TG	E4_FH	1.28568e-07	3.0611e-06	Endocrine and metabolic	Lipoprotein and lipid
S_LDL_TG	E4_HYPERCHOL	1.54717e-22	9.32645e-21	Endocrine and metabolic	Lipoprotein and lipid
S_LDL_TG	E4_HYPERLIPNAS	1.91058e-06	3.72736e-05	Endocrine and metabolic	Lipoprotein and lipid
S_LDL_TG	E4_LIPOPROT	7.73271e-23	4.77246e-21	Endocrine and metabolic	Lipoprotein and lipid
S_LDL_TG	E4_METABOLIA	4.83849e-21	2.69465e-19	Endocrine and metabolic	Lipoprotein and lipid
S_LDL_TG	E4_OBESITY	0.00173279	0.0150671	Endocrine and metabolic	Lipoprotein and lipid
S_LDL_TG	I9_ANGINA	0.00788473	0.047961	Circulatory	Lipoprotein and lipid
S_LDL_TG	I9_CHD	0.00193034	0.0164385	Circulatory	Lipoprotein and lipid
S_LDL_TG	I9_IHD	0.00468126	0.0324622	Circulatory	Lipoprotein and lipid
S_LDL_TG	I9_STEMI	-0.0549532	2.78744e-05	Circulatory	Lipoprotein and lipid
S_LDL_TG	K11_GALLBILPANC	2.27565e-05	0.000358382	Gastrointestinal	Lipoprotein and lipid
S_LDL_TG	M13_INTERVERTEB	0.000661092	0.00676432	Musculoskeletal	Lipoprotein and lipid
S_LDL_TG	N14_RENALTUB	-0.301997	2.333e-06	Genitourinary	Lipoprotein and lipid
S_LDL_TG_pct	ALCOLIVER	0.05898	0.00831774	Gastrointestinal	Lipoprotein and lipid
S_LDL_TG_pct	E4_DM1	0.00539544	0.0361229	Endocrine and metabolic	Lipoprotein and lipid
S_LDL_TG_pct	E4_DM2	0.00398306	0.0287091	Endocrine and metabolic	Lipoprotein and lipid
S_LDL_TG_pct	E4_DM2NOCOMP	0.00373345	0.0275011	Endocrine and metabolic	Lipoprotein and lipid
S_LDL_TG_pct	E4_FLUIDELECTRO	-0.0819026	0.00480195	Endocrine and metabolic	Lipoprotein and lipid
S_LDL_TG_pct	E4_HYPERCHOL	2.45758e-06	4.7371e-05	Endocrine and metabolic	Lipoprotein and lipid
S_LDL_TG_pct	E4_HYPERLIPNAS	0.00673127	0.0425529	Endocrine and metabolic	Lipoprotein and lipid
S_LDL_TG_pct	E4_LIPOPROT	0.00572964	0.0377018	Endocrine and metabolic	Lipoprotein and lipid
S_LDL_TG_pct	E4_METABOLIA	0.000378425	0.00434736	Endocrine and metabolic	Lipoprotein and lipid
S_LDL_TG_pct	E4_MINERAL_MET	1.03791e-09	3.38848e-08	Endocrine and metabolic	Lipoprotein and lipid
S_LDL_TG_pct	F5_DEPRESSIO	0.00222309	0.0182282	Psychiatric	Lipoprotein and lipid
S_LDL_TG_pct	F5_DEPRESSION_DYSTHYMIA	0.00407264	0.029133	Psychiatric	Lipoprotein and lipid
S_LDL_TG_pct	I9_CORATHER	0.0029287	0.0228934	Circulatory	Lipoprotein and lipid
S_LDL_TG_pct	K11_CHOLELITH	3.63022e-05	0.000544388	Gastrointestinal	Lipoprotein and lipid
S_LDL_TG_pct	K11_IBD_STRICT_PSC	3.02716e-05	0.00046624	Gastrointestinal	Lipoprotein and lipid
S_LDL_TG_pct	M13_ARTHRITISNAS	-0.0735062	0.00387146	Musculoskeletal	Lipoprotein and lipid
S_LDL_TG_pct	M13_DORSOPATHYOTH	0.000105168	0.00140006	Musculoskeletal	Lipoprotein and lipid
S_LDL_TG_pct	M13_INTERVERTEB	0.000288379	0.00343304	Musculoskeletal	Lipoprotein and lipid
S_LDL_TG_pct	N14_RENALTUB	-0.35227	1.57835e-07	Genitourinary	Lipoprotein and lipid
S_VLDL_C	AUTOIMMUNE_NONTHYROID_STRICT	0.00503	0.0343	Hematologic and immune	Lipoprotein and lipid
S_VLDL_C	E4_DM1	0.0017	0.0148	Endocrine and metabolic	Lipoprotein and lipid
S_VLDL_C	E4_DM1NOCOMP	0.0024	0.0195	Endocrine and metabolic	Lipoprotein and lipid
S_VLDL_C	E4_FH	4.41e-07	9.64e-06	Endocrine and metabolic	Lipoprotein and lipid
S_VLDL_C	E4_FLUIDELECTRO	-0.0928755	0.00226748	Endocrine and metabolic	Lipoprotein and lipid
S_VLDL_C	E4_HYPERCHOL	2.36e-24	1.6e-22	Endocrine and metabolic	Lipoprotein and lipid
S_VLDL_C	E4_HYPERLIPNAS	5.94e-10	1.98e-08	Endocrine and metabolic	Lipoprotein and lipid
S_VLDL_C	E4_LIPOPROT	1.26e-31	1.28e-29	Endocrine and metabolic	Lipoprotein and lipid
S_VLDL_C	E4_METABOLIA	1e-25	7.06e-24	Endocrine and metabolic	Lipoprotein and lipid
S_VLDL_C	E4_OBESITY	1.25e-06	2.55e-05	Endocrine and metabolic	Lipoprotein and lipid
S_VLDL_C	I9_ANGINA	0.00736	0.0456	Circulatory	Lipoprotein and lipid
S_VLDL_C	I9_CHD	0.00186	0.0159	Circulatory	Lipoprotein and lipid
S_VLDL_C	I9_CORATHER	0.00645	0.0413	Circulatory	Lipoprotein and lipid
S_VLDL_C	I9_IHD	0.00208	0.0174	Circulatory	Lipoprotein and lipid
S_VLDL_C	I9_MI_STRICT	0.00552	0.0367	Circulatory	Lipoprotein and lipid
S_VLDL_C	I9_STEMI	-0.0439	0.000294	Circulatory	Lipoprotein and lipid
S_VLDL_C	J10_BRONCHIECTASIS	0.208	1.6e-07	Respiratory	Lipoprotein and lipid
S_VLDL_C_pct	ASTHMA_INFECTIONS	0.000207219	0.00256355	Respiratory	Lipoprotein and lipid
S_VLDL_C_pct	ASTHMA_NAS	0.00648	0.0414022	Respiratory	Lipoprotein and lipid
S_VLDL_C_pct	E4_DM1	6.01e-05	0.000850204	Endocrine and metabolic	Lipoprotein and lipid
S_VLDL_C_pct	E4_DM1NOCOMP	0.00262307	0.0209729	Endocrine and metabolic	Lipoprotein and lipid
S_VLDL_C_pct	E4_DM2NOCOMP	0.000219	0.00269	Endocrine and metabolic	Lipoprotein and lipid
S_VLDL_C_pct	E4_GLUCOPANCREAS	0.00148524	0.0132437	Endocrine and metabolic	Lipoprotein and lipid
S_VLDL_C_pct	E4_MINERAL_MET	4.20863e-10	1.42008e-08	Endocrine and metabolic	Lipoprotein and lipid
S_VLDL_C_pct	G6_NERPLEX	0.0048	0.033	Nervous	Lipoprotein and lipid
S_VLDL_C_pct	K11_CHOLELITH	2.43e-05	0.00038	Gastrointestinal	Lipoprotein and lipid
S_VLDL_C_pct	L12_OTHERSKINSUBCUTIS	0.00336	0.0256	Dermatologic	Lipoprotein and lipid
S_VLDL_C_pct	M13_ARTHRITISNAS	0.316	2.82267e-06	Musculoskeletal	Lipoprotein and lipid
S_VLDL_C_pct	M13_ARTHROPATHIES	0.00427	0.0303	Musculoskeletal	Lipoprotein and lipid
S_VLDL_C_pct	M13_DORSOPATHY	0.00656742	0.0417962	Musculoskeletal	Lipoprotein and lipid
S_VLDL_C_pct	M13_POLYARTHROPATHIES	0.00377454	0.0277436	Musculoskeletal	Lipoprotein and lipid
S_VLDL_C_pct	M13_SPONDYLOPATHY	0.00386489	0.0281727	Musculoskeletal	Lipoprotein and lipid
S_VLDL_C_pct	N14_URETHRAOTH	0.000532044	0.00575101	Genitourinary	Lipoprotein and lipid
S_VLDL_CE	AUTOIMMUNE_NONTHYROID_STRICT	0.00655129	0.04171	Hematologic and immune	Lipoprotein and lipid
S_VLDL_CE	E4_DM1	0.00591544	0.0386871	Endocrine and metabolic	Lipoprotein and lipid
S_VLDL_CE	E4_FH	2.19289e-07	4.97807e-06	Endocrine and metabolic	Lipoprotein and lipid
S_VLDL_CE	E4_HYPERCHOL	7.22866e-33	7.96885e-31	Endocrine and metabolic	Lipoprotein and lipid
S_VLDL_CE	E4_HYPERLIPNAS	2.41503e-12	9.36624e-11	Endocrine and metabolic	Lipoprotein and lipid
S_VLDL_CE	E4_LIPOPROT	2.10654e-41	4.40321e-39	Endocrine and metabolic	Lipoprotein and lipid
S_VLDL_CE	E4_METABOLIA	1.66551e-32	1.76358e-30	Endocrine and metabolic	Lipoprotein and lipid
S_VLDL_CE	E4_OBESITY	2.25201e-06	4.367e-05	Endocrine and metabolic	Lipoprotein and lipid
S_VLDL_CE	I9_ANGINA	0.00544819	0.0364004	Circulatory	Lipoprotein and lipid
S_VLDL_CE	I9_CHD	0.00104456	0.00996574	Circulatory	Lipoprotein and lipid
S_VLDL_CE	I9_CORATHER	0.00309221	0.0239712	Circulatory	Lipoprotein and lipid
S_VLDL_CE	I9_IHD	0.000829946	0.0082355	Circulatory	Lipoprotein and lipid
S_VLDL_CE	I9_MI_STRICT	0.00358706	0.0267151	Circulatory	Lipoprotein and lipid
S_VLDL_CE	I9_STEMI	-0.0150404	0.0382835	Circulatory	Lipoprotein and lipid
S_VLDL_CE_pct	E4_DM1	0.000381673	0.00437537	Endocrine and metabolic	Lipoprotein and lipid
S_VLDL_CE_pct	E4_DM1NOCOMP	0.00642525	0.0412338	Endocrine and metabolic	Lipoprotein and lipid
S_VLDL_CE_pct	E4_DM2NOCOMP	0.000679227	0.00691034	Endocrine and metabolic	Lipoprotein and lipid
S_VLDL_CE_pct	E4_FH	0.000211331	0.00260842	Endocrine and metabolic	Lipoprotein and lipid
S_VLDL_CE_pct	E4_GLUCOPANCREAS	0.0011322	0.0106639	Endocrine and metabolic	Lipoprotein and lipid
S_VLDL_CE_pct	E4_HYPERCHOL	8.86296e-16	4.08738e-14	Endocrine and metabolic	Lipoprotein and lipid
S_VLDL_CE_pct	E4_LIPOPROT	1.39848e-08	3.89422e-07	Endocrine and metabolic	Lipoprotein and lipid
S_VLDL_CE_pct	E4_MINERAL_MET	2.9236e-10	9.94828e-09	Endocrine and metabolic	Lipoprotein and lipid
S_VLDL_CE_pct	G6_NERPLEX	0.00527681	0.0355654	Nervous	Lipoprotein and lipid
S_VLDL_CE_pct	M13_ARTHRITISNAS	0.313242	4.19217e-06	Musculoskeletal	Lipoprotein and lipid
S_VLDL_CE_pct	M13_ARTHROPATHIES	0.00205971	0.0172303	Musculoskeletal	Lipoprotein and lipid
S_VLDL_CE_pct	M13_DORSOPATHY	0.00704643	0.044095	Musculoskeletal	Lipoprotein and lipid
S_VLDL_CE_pct	M13_POLYARTHROPATHIES	0.00150873	0.013416	Musculoskeletal	Lipoprotein and lipid
S_VLDL_CE_pct	M13_SPONDYLOPATHY	0.00073023	0.00734565	Musculoskeletal	Lipoprotein and lipid
S_VLDL_FC	AUTOIMMUNE_NONTHYROID_STRICT	0.00524405	0.0353891	Hematologic and immune	Lipoprotein and lipid
S_VLDL_FC	E4_DM1	0.000180514	0.00226982	Endocrine and metabolic	Lipoprotein and lipid
S_VLDL_FC	E4_DM1NOCOMP	0.000154067	0.00196802	Endocrine and metabolic	Lipoprotein and lipid
S_VLDL_FC	E4_FH	0.000405269	0.00461955	Endocrine and metabolic	Lipoprotein and lipid
S_VLDL_FC	E4_FLUIDELECTRO	-0.065424	0.0118303	Endocrine and metabolic	Lipoprotein and lipid
S_VLDL_FC	E4_HYPERCHOL	5.21351e-09	1.54249e-07	Endocrine and metabolic	Lipoprotein and lipid
S_VLDL_FC	E4_HYPERLIPNAS	4.03427e-05	0.000596797	Endocrine and metabolic	Lipoprotein and lipid
S_VLDL_FC	E4_LIPOPROT	5.22992e-14	2.23277e-12	Endocrine and metabolic	Lipoprotein and lipid
S_VLDL_FC	E4_METABOLIA	5.28276e-13	2.14712e-11	Endocrine and metabolic	Lipoprotein and lipid
S_VLDL_FC	I9_STEMI	-0.0947236	1.27432e-10	Circulatory	Lipoprotein and lipid
S_VLDL_FC	J10_BRONCHIECTASIS	0.224852	3.68837e-09	Respiratory	Lipoprotein and lipid
S_VLDL_FC	K11_OTHDISDIG	0.303045	0.00234242	Gastrointestinal	Lipoprotein and lipid
S_VLDL_FC	N14_RENALTUB	-0.0828821	0.0288288	Genitourinary	Lipoprotein and lipid
S_VLDL_FC_pct	ALCOLIVER	0.0703411	0.000120941	Gastrointestinal	Lipoprotein and lipid
S_VLDL_FC_pct	AUD	0.532656	0.0479706	Psychiatric	Lipoprotein and lipid
S_VLDL_FC_pct	D3_ANAEMIA_IRONDEF_NAS	0.00191355	0.0163128	Hematologic and immune	Lipoprotein and lipid
S_VLDL_FC_pct	E4_DM1	8.34963e-05	0.00114372	Endocrine and metabolic	Lipoprotein and lipid
S_VLDL_FC_pct	E4_DM1NOCOMP	5.86365e-05	0.000834443	Endocrine and metabolic	Lipoprotein and lipid
S_VLDL_FC_pct	E4_METABOLIA	1.77479e-07	4.12792e-06	Endocrine and metabolic	Lipoprotein and lipid
S_VLDL_FC_pct	E4_OBESITY	1.36256e-05	0.00022632	Endocrine and metabolic	Lipoprotein and lipid
[truncated: 680 more rows]

## Sheet: Extended Fig9b
Final_name	Root	Chapter_Number	number
Albumin	Infectious	1	1
ApoB	Infectious	1	1
DHA	Infectious	1	1
DHA%	Infectious	1	1
IDL-C	Infectious	1	1
IDL-CE	Infectious	1	1
IDL-FC	Infectious	1	1
L-LDL-C	Infectious	1	1
L-LDL-C%	Infectious	1	1
L-LDL-FC	Infectious	1	2
L-LDL-FC%	Infectious	1	1
L-LDL-PL	Infectious	1	1
LA	Infectious	1	1
M-LDL-C%	Infectious	1	1
M-LDL-FC	Infectious	1	2
M-LDL-FC%	Infectious	1	2
M-VLDL-CE	Infectious	1	1
Omega-6	Infectious	1	1
PC	Infectious	1	1
PUFA	Infectious	1	1
Phosphoglyc	Infectious	1	1
Remnant-C	Infectious	1	1
S-HDL-C%	Infectious	1	1
S-HDL-CE%	Infectious	1	1
S-LDL-C%	Infectious	1	1
S-LDL-FC%	Infectious	1	2
S-VLDL-PL%	Infectious	1	1
Total CE	Infectious	1	1
XS-VLDL-PL%	Infectious	1	1
ApoA1	Neoplasms	2	1
HDL-C	Neoplasms	2	1
M-HDL-C	Neoplasms	2	1
M-HDL-CE	Neoplasms	2	1
M-HDL-L	Neoplasms	2	1
M-HDL-P	Neoplasms	2	1
M-HDL-PL	Neoplasms	2	1
M-HDL-PL%	Neoplasms	2	1
Omega-6%	Neoplasms	2	1
Albumin	Hematologic and immune	3	1
Cholines	Hematologic and immune	3	1
DHA	Hematologic and immune	3	2
Glu	Hematologic and immune	3	1
IDL-CE	Hematologic and immune	3	1
IDL-L	Hematologic and immune	3	1
IDL-PL	Hematologic and immune	3	1
L-LDL-C	Hematologic and immune	3	1
L-LDL-CE	Hematologic and immune	3	1
L-LDL-CE%	Hematologic and immune	3	1
L-LDL-L	Hematologic and immune	3	1
L-LDL-P	Hematologic and immune	3	1
L-LDL-PL	Hematologic and immune	3	1
LA	Hematologic and immune	3	2
LDL-C	Hematologic and immune	3	1
M-HDL-C%	Hematologic and immune	3	2
M-HDL-PL%	Hematologic and immune	3	3
M-LDL-C	Hematologic and immune	3	1
M-LDL-L	Hematologic and immune	3	1
M-VLDL-C	Hematologic and immune	3	1
M-VLDL-CE	Hematologic and immune	3	1
Omega-3	Hematologic and immune	3	2
Omega-6	Hematologic and immune	3	2
PC	Hematologic and immune	3	1
PUFA	Hematologic and immune	3	2
Phosphoglyc	Hematologic and immune	3	1
S-HDL-FC	Hematologic and immune	3	2
S-HDL-L	Hematologic and immune	3	1
S-HDL-P	Hematologic and immune	3	1
S-HDL-PL	Hematologic and immune	3	1
S-LDL-C	Hematologic and immune	3	1
S-LDL-L	Hematologic and immune	3	1
S-LDL-PL	Hematologic and immune	3	1
S-VLDL-C	Hematologic and immune	3	1
S-VLDL-CE	Hematologic and immune	3	1
S-VLDL-FC	Hematologic and immune	3	1
S-VLDL-FC%	Hematologic and immune	3	1
S-VLDL-PL%	Hematologic and immune	3	1
SFA	Hematologic and immune	3	1
Total CE	Hematologic and immune	3	1
Total FA	Hematologic and immune	3	1
XL-VLDL-C%	Hematologic and immune	3	1
XL-VLDL-CE%	Hematologic and immune	3	1
Ala	Endocrine and metabolic	4	4
Albumin	Endocrine and metabolic	4	3
ApoA1	Endocrine and metabolic	4	8
ApoB	Endocrine and metabolic	4	6
ApoB/ApoA1	Endocrine and metabolic	4	7
Cholines	Endocrine and metabolic	4	7
Creatinine	Endocrine and metabolic	4	2
DHA	Endocrine and metabolic	4	8
DHA%	Endocrine and metabolic	4	3
Glu	Endocrine and metabolic	4	4
GlycA	Endocrine and metabolic	4	2
HDL size	Endocrine and metabolic	4	2
HDL-C	Endocrine and metabolic	4	6
HDL-TG	Endocrine and metabolic	4	4
IDL-C	Endocrine and metabolic	4	7
IDL-CE	Endocrine and metabolic	4	7
IDL-FC	Endocrine and metabolic	4	7
IDL-FC%	Endocrine and metabolic	4	8
IDL-L	Endocrine and metabolic	4	6
IDL-P	Endocrine and metabolic	4	7
IDL-PL	Endocrine and metabolic	4	5
IDL-PL%	Endocrine and metabolic	4	5
IDL-TG	Endocrine and metabolic	4	10
IDL-TG%	Endocrine and metabolic	4	9
Ile	Endocrine and metabolic	4	4
L-HDL-C	Endocrine and metabolic	4	6
L-HDL-C%	Endocrine and metabolic	4	9
L-HDL-CE	Endocrine and metabolic	4	7
L-HDL-CE%	Endocrine and metabolic	4	8
L-HDL-FC	Endocrine and metabolic	4	5
L-HDL-L	Endocrine and metabolic	4	6
L-HDL-P	Endocrine and metabolic	4	6
L-HDL-PL	Endocrine and metabolic	4	5
L-HDL-PL%	Endocrine and metabolic	4	3
L-HDL-TG	Endocrine and metabolic	4	2
L-HDL-TG%	Endocrine and metabolic	4	7
L-LDL-C	Endocrine and metabolic	4	9
L-LDL-C%	Endocrine and metabolic	4	6
L-LDL-CE	Endocrine and metabolic	4	9
L-LDL-CE%	Endocrine and metabolic	4	6
L-LDL-FC	Endocrine and metabolic	4	9
L-LDL-FC%	Endocrine and metabolic	4	10
L-LDL-L	Endocrine and metabolic	4	9
L-LDL-P	Endocrine and metabolic	4	6
L-LDL-PL	Endocrine and metabolic	4	9
L-LDL-PL%	Endocrine and metabolic	4	5
L-LDL-TG	Endocrine and metabolic	4	9
L-LDL-TG%	Endocrine and metabolic	4	9
L-VLDL-C	Endocrine and metabolic	4	5
L-VLDL-CE	Endocrine and metabolic	4	5
L-VLDL-FC	Endocrine and metabolic	4	1
L-VLDL-P	Endocrine and metabolic	4	1
L-VLDL-PL	Endocrine and metabolic	4	3
L-VLDL-PL%	Endocrine and metabolic	4	8
L-VLDL-TG%	Endocrine and metabolic	4	7
LA	Endocrine and metabolic	4	8
LA%	Endocrine and metabolic	4	7
LDL-C	Endocrine and metabolic	4	9
LDL-TG	Endocrine and metabolic	4	8
Leu	Endocrine and metabolic	4	3
M-HDL-C	Endocrine and metabolic	4	8
M-HDL-C%	Endocrine and metabolic	4	9
M-HDL-CE	Endocrine and metabolic	4	9
M-HDL-CE%	Endocrine and metabolic	4	10
M-HDL-FC%	Endocrine and metabolic	4	3
M-HDL-L	Endocrine and metabolic	4	5
M-HDL-P	Endocrine and metabolic	4	6
M-HDL-PL	Endocrine and metabolic	4	4
M-HDL-PL%	Endocrine and metabolic	4	10
M-HDL-TG	Endocrine and metabolic	4	3
M-HDL-TG%	Endocrine and metabolic	4	5
M-LDL-C	Endocrine and metabolic	4	8
M-LDL-C%	Endocrine and metabolic	4	5
M-LDL-CE	Endocrine and metabolic	4	6
M-LDL-CE%	Endocrine and metabolic	4	5
M-LDL-FC	Endocrine and metabolic	4	9
M-LDL-FC%	Endocrine and metabolic	4	8
M-LDL-L	Endocrine and metabolic	4	7
M-LDL-P	Endocrine and metabolic	4	6
M-LDL-PL	Endocrine and metabolic	4	7
M-LDL-TG	Endocrine and metabolic	4	8
M-LDL-TG%	Endocrine and metabolic	4	8
M-VLDL-C	Endocrine and metabolic	4	8
M-VLDL-C%	Endocrine and metabolic	4	4
M-VLDL-CE	Endocrine and metabolic	4	9
M-VLDL-CE%	Endocrine and metabolic	4	5
M-VLDL-FC	Endocrine and metabolic	4	5
M-VLDL-FC%	Endocrine and metabolic	4	1
M-VLDL-L	Endocrine and metabolic	4	6
M-VLDL-P	Endocrine and metabolic	4	6
M-VLDL-PL	Endocrine and metabolic	4	6
M-VLDL-PL%	Endocrine and metabolic	4	8
M-VLDL-TG%	Endocrine and metabolic	4	5
MUFA	Endocrine and metabolic	4	5
MUFA%	Endocrine and metabolic	4	5
Omega-3	Endocrine and metabolic	4	7
Omega-3%	Endocrine and metabolic	4	1
Omega-6	Endocrine and metabolic	4	8
Omega-6%	Endocrine and metabolic	4	9
PC	Endocrine and metabolic	4	9
PUFA	Endocrine and metabolic	4	9
Phosphoglyc	Endocrine and metabolic	4	8
Remnant-C	Endocrine and metabolic	4	6
S-HDL-C	Endocrine and metabolic	4	3
S-HDL-C%	Endocrine and metabolic	4	8
S-HDL-CE	Endocrine and metabolic	4	3
S-HDL-CE%	Endocrine and metabolic	4	8
S-HDL-FC	Endocrine and metabolic	4	5
S-HDL-FC%	Endocrine and metabolic	4	5
S-HDL-L	Endocrine and metabolic	4	3
S-HDL-P	Endocrine and metabolic	4	4
S-HDL-PL	Endocrine and metabolic	4	5
S-HDL-PL%	Endocrine and metabolic	4	5
S-HDL-TG	Endocrine and metabolic	4	1
S-HDL-TG%	Endocrine and metabolic	4	5
S-LDL-C	Endocrine and metabolic	4	7
S-LDL-C%	Endocrine and metabolic	4	5
S-LDL-CE	Endocrine and metabolic	4	6
S-LDL-CE%	Endocrine and metabolic	4	4
S-LDL-FC	Endocrine and metabolic	4	9
S-LDL-FC%	Endocrine and metabolic	4	7
S-LDL-L	Endocrine and metabolic	4	7
S-LDL-P	Endocrine and metabolic	4	5
S-LDL-PL	Endocrine and metabolic	4	7
S-LDL-PL%	Endocrine and metabolic	4	4
S-LDL-TG	Endocrine and metabolic	4	8
S-LDL-TG%	Endocrine and metabolic	4	9
S-VLDL-C	Endocrine and metabolic	4	9
S-VLDL-C%	Endocrine and metabolic	4	5
S-VLDL-CE	Endocrine and metabolic	4	7
S-VLDL-CE%	Endocrine and metabolic	4	8
S-VLDL-FC	Endocrine and metabolic	4	8
S-VLDL-FC%	Endocrine and metabolic	4	4
S-VLDL-L	Endocrine and metabolic	4	6
S-VLDL-P	Endocrine and metabolic	4	6
S-VLDL-PL	Endocrine and metabolic	4	8
S-VLDL-PL%	Endocrine and metabolic	4	6
S-VLDL-TG	Endocrine and metabolic	4	3
S-VLDL-TG%	Endocrine and metabolic	4	5
SFA	Endocrine and metabolic	4	6
SFA%	Endocrine and metabolic	4	6
SM	Endocrine and metabolic	4	6
TG/PG	Endocrine and metabolic	4	1
Total C	Endocrine and metabolic	4	9
Total CE	Endocrine and metabolic	4	11
Total FA	Endocrine and metabolic	4	6
Total FC	Endocrine and metabolic	4	8
Total TG	Endocrine and metabolic	4	3
Unsaturation	Endocrine and metabolic	4	2
VLDL size	Endocrine and metabolic	4	2
VLDL-C	Endocrine and metabolic	4	9
VLDL-TG	Endocrine and metabolic	4	3
Val	Endocrine and metabolic	4	3
XL-HDL-C	Endocrine and metabolic	4	3
XL-HDL-C%	Endocrine and metabolic	4	2
XL-HDL-CE	Endocrine and metabolic	4	2
XL-HDL-CE%	Endocrine and metabolic	4	7
XL-HDL-FC	Endocrine and metabolic	4	2
XL-HDL-FC%	Endocrine and metabolic	4	4
XL-HDL-L	Endocrine and metabolic	4	2
XL-HDL-P	Endocrine and metabolic	4	1
XL-HDL-PL	Endocrine and metabolic	4	2
XL-HDL-PL%	Endocrine and metabolic	4	5
XL-HDL-TG	Endocrine and metabolic	4	7
XL-HDL-TG%	Endocrine and metabolic	4	3
XL-VLDL-C	Endocrine and metabolic	4	3
XL-VLDL-C%	Endocrine and metabolic	4	4
XL-VLDL-CE	Endocrine and metabolic	4	5
XL-VLDL-CE%	Endocrine and metabolic	4	3
XL-VLDL-FC	Endocrine and metabolic	4	3
XL-VLDL-L	Endocrine and metabolic	4	1
XL-VLDL-P	Endocrine and metabolic	4	1
XL-VLDL-PL	Endocrine and metabolic	4	3
XL-VLDL-PL%	Endocrine and metabolic	4	7
XL-VLDL-TG	Endocrine and metabolic	4	1
XS-VLDL-C	Endocrine and metabolic	4	5
XS-VLDL-C%	Endocrine and metabolic	4	2
XS-VLDL-CE	Endocrine and metabolic	4	5
XS-VLDL-CE%	Endocrine and metabolic	4	1
XS-VLDL-FC	Endocrine and metabolic	4	5
XS-VLDL-FC%	Endocrine and metabolic	4	1
XS-VLDL-L	Endocrine and metabolic	4	5
XS-VLDL-P	Endocrine and metabolic	4	5
XS-VLDL-PL	Endocrine and metabolic	4	5
XS-VLDL-PL%	Endocrine and metabolic	4	9
XS-VLDL-TG	Endocrine and metabolic	4	6
XS-VLDL-TG%	Endocrine and metabolic	4	7
XXL-VLDL-C	Endocrine and metabolic	4	3
XXL-VLDL-CE	Endocrine and metabolic	4	4
XXL-VLDL-FC	Endocrine and metabolic	4	1
XXL-VLDL-FC%	Endocrine and metabolic	4	5
XXL-VLDL-L	Endocrine and metabolic	4	3
XXL-VLDL-P	Endocrine and metabolic	4	3
XXL-VLDL-PL	Endocrine and metabolic	4	3
XXL-VLDL-TG	Endocrine and metabolic	4	3
ApoA1	Psychiatric	5	1
ApoB/ApoA1	Psychiatric	5	1
Cholines	Psychiatric	5	1
Creatinine	Psychiatric	5	1
HDL size	Psychiatric	5	1
HDL-C	Psychiatric	5	1
IDL-FC%	Psychiatric	5	2
Ile	Psychiatric	5	1
L-HDL-C	Psychiatric	5	1
L-HDL-CE	Psychiatric	5	1
L-HDL-FC	Psychiatric	5	1
L-HDL-L	Psychiatric	5	1
L-HDL-P	Psychiatric	5	1
L-HDL-PL	Psychiatric	5	1
L-HDL-PL%	Psychiatric	5	1
L-HDL-TG	Psychiatric	5	1
L-LDL-CE%	Psychiatric	5	2
L-LDL-TG%	Psychiatric	5	1
L-VLDL-CE	Psychiatric	5	1
M-HDL-C	Psychiatric	5	1
M-HDL-CE	Psychiatric	5	1
M-HDL-FC%	Psychiatric	5	1
M-HDL-L	Psychiatric	5	1
M-HDL-P	Psychiatric	5	1
M-HDL-PL	Psychiatric	5	1
M-LDL-C%	Psychiatric	5	2
M-LDL-TG%	Psychiatric	5	2
M-VLDL-L	Psychiatric	5	1
M-VLDL-P	Psychiatric	5	1
M-VLDL-PL	Psychiatric	5	1
MUFA%	Psychiatric	5	1
Omega-3	Psychiatric	5	1
PC	Psychiatric	5	1
S-HDL-C	Psychiatric	5	3
S-HDL-C%	Psychiatric	5	1
S-HDL-CE	Psychiatric	5	2
S-HDL-CE%	Psychiatric	5	1
S-HDL-P	Psychiatric	5	1
S-HDL-PL	Psychiatric	5	2
S-HDL-PL%	Psychiatric	5	1
S-HDL-TG	Psychiatric	5	1
S-LDL-C%	Psychiatric	5	1
S-LDL-TG%	Psychiatric	5	2
S-VLDL-FC%	Psychiatric	5	1
S-VLDL-TG%	Psychiatric	5	1
SFA%	Psychiatric	5	1
TG/PG	Psychiatric	5	1
Unsaturation	Psychiatric	5	1
VLDL size	Psychiatric	5	1
Val	Psychiatric	5	2
XL-HDL-C	Psychiatric	5	1
XL-HDL-CE	Psychiatric	5	1
XL-HDL-CE%	Psychiatric	5	1
XL-HDL-FC	Psychiatric	5	1
XL-HDL-L	Psychiatric	5	1
XL-HDL-P	Psychiatric	5	1
XL-HDL-PL%	Psychiatric	5	1
XL-HDL-TG	Psychiatric	5	1
XL-VLDL-C%	Psychiatric	5	2
XL-VLDL-CE	Psychiatric	5	1
XL-VLDL-CE%	Psychiatric	5	1
XS-VLDL-FC%	Psychiatric	5	1
XS-VLDL-PL%	Psychiatric	5	2
L-HDL-TG%	Nervous	6	1
L-LDL-CE%	Nervous	6	2
L-LDL-PL%	Nervous	6	1
M-HDL-PL%	Nervous	6	1
M-LDL-FC%	Nervous	6	1
M-VLDL-C%	Nervous	6	1
M-VLDL-CE%	Nervous	6	1
M-VLDL-TG%	Nervous	6	1
S-LDL-C%	Nervous	6	1
S-VLDL-C%	Nervous	6	1
S-VLDL-CE%	Nervous	6	1
Val	Nervous	6	1
XL-VLDL-CE%	Nervous	6	1
XXL-VLDL-L	Nervous	6	1
XXL-VLDL-P	Nervous	6	1
XXL-VLDL-PL	Nervous	6	1
Albumin	Ophthalmic&ENT	7	1
Glu	Ophthalmic&ENT	7	1
IDL-PL%	Ophthalmic&ENT	7	1
L-LDL-FC%	Ophthalmic&ENT	7	1
M-HDL-C	Ophthalmic&ENT	7	1
M-HDL-CE	Ophthalmic&ENT	7	1
M-VLDL-TG%	Ophthalmic&ENT	7	1
Remnant-C	Ophthalmic&ENT	7	1
VLDL-C	Ophthalmic&ENT	7	1
XL-HDL-CE	Ophthalmic&ENT	7	1
XL-HDL-CE%	Ophthalmic&ENT	7	1
XS-VLDL-C	Ophthalmic&ENT	7	1
XS-VLDL-CE	Ophthalmic&ENT	7	1
XS-VLDL-FC	Ophthalmic&ENT	7	1
XXL-VLDL-L	Ophthalmic&ENT	7	1
XXL-VLDL-P	Ophthalmic&ENT	7	1
Albumin	Circulatory	9	4
ApoB	Circulatory	9	5
ApoB/ApoA1	Circulatory	9	6
Creatinine	Circulatory	9	1
GlycA	Circulatory	9	1
HDL size	Circulatory	9	2
HDL-C	Circulatory	9	1
IDL-C	Circulatory	9	2
IDL-CE	Circulatory	9	2
IDL-FC	Circulatory	9	2
IDL-FC%	Circulatory	9	1
IDL-L	Circulatory	9	4
IDL-P	Circulatory	9	6
IDL-PL	Circulatory	9	5
IDL-PL%	Circulatory	9	1
IDL-TG	Circulatory	9	2
IDL-TG%	Circulatory	9	4
L-HDL-C	Circulatory	9	6
L-HDL-C%	Circulatory	9	5
L-HDL-CE	Circulatory	9	7
L-HDL-CE%	Circulatory	9	5
L-HDL-FC	Circulatory	9	4
L-HDL-L	Circulatory	9	4
L-HDL-P	Circulatory	9	5
L-HDL-PL	Circulatory	9	4
L-HDL-TG	Circulatory	9	1
L-HDL-TG%	Circulatory	9	1
L-LDL-C	Circulatory	9	3
L-LDL-C%	Circulatory	9	4
L-LDL-CE	Circulatory	9	3
L-LDL-FC	Circulatory	9	2
L-LDL-L	Circulatory	9	3
L-LDL-P	Circulatory	9	6
L-LDL-PL	Circulatory	9	4
L-LDL-TG	Circulatory	9	5
L-LDL-TG%	Circulatory	9	4
L-VLDL-CE	Circulatory	9	1
L-VLDL-FC	Circulatory	9	1
L-VLDL-P	Circulatory	9	1
L-VLDL-PL	Circulatory	9	1
L-VLDL-PL%	Circulatory	9	6
L-VLDL-TG%	Circulatory	9	4
LA	Circulatory	9	1
LA%	Circulatory	9	2
LDL-C	Circulatory	9	4
LDL-TG	Circulatory	9	4
M-HDL-C	Circulatory	9	5
M-HDL-C%	Circulatory	9	1
M-HDL-CE	Circulatory	9	5
M-HDL-CE%	Circulatory	9	1
M-HDL-L	Circulatory	9	5
M-HDL-P	Circulatory	9	5
M-HDL-PL	Circulatory	9	5
M-HDL-PL%	Circulatory	9	5
M-HDL-TG%	Circulatory	9	1
M-LDL-C	Circulatory	9	6
M-LDL-C%	Circulatory	9	4
M-LDL-CE	Circulatory	9	6
M-LDL-CE%	Circulatory	9	4
M-LDL-FC	Circulatory	9	3
M-LDL-FC%	Circulatory	9	5
M-LDL-L	Circulatory	9	6
M-LDL-P	Circulatory	9	6
M-LDL-PL	Circulatory	9	5
M-LDL-TG	Circulatory	9	5
M-LDL-TG%	Circulatory	9	1
M-VLDL-C	Circulatory	9	2
M-VLDL-CE	Circulatory	9	2
M-VLDL-FC	Circulatory	9	1
M-VLDL-L	Circulatory	9	2
M-VLDL-P	Circulatory	9	2
M-VLDL-PL	Circulatory	9	2
MUFA%	Circulatory	9	2
Omega-6	Circulatory	9	1
Omega-6%	Circulatory	9	2
PUFA	Circulatory	9	1
Remnant-C	Circulatory	9	6
S-HDL-C	Circulatory	9	5
S-HDL-C%	Circulatory	9	5
S-HDL-CE	Circulatory	9	5
S-HDL-CE%	Circulatory	9	5
S-HDL-FC	Circulatory	9	1
S-HDL-FC%	Circulatory	9	4
S-HDL-PL	Circulatory	9	3
S-HDL-PL%	Circulatory	9	2
S-HDL-TG	Circulatory	9	1
S-HDL-TG%	Circulatory	9	1
S-LDL-C	Circulatory	9	6
S-LDL-C%	Circulatory	9	3
S-LDL-CE	Circulatory	9	6
S-LDL-CE%	Circulatory	9	1
S-LDL-FC	Circulatory	9	3
S-LDL-FC%	Circulatory	9	5
S-LDL-L	Circulatory	9	6
S-LDL-P	Circulatory	9	6
S-LDL-PL	Circulatory	9	5
S-LDL-PL%	Circulatory	9	2
S-LDL-TG	Circulatory	9	4
S-LDL-TG%	Circulatory	9	1
S-VLDL-C	Circulatory	9	6
S-VLDL-CE	Circulatory	9	6
S-VLDL-FC	Circulatory	9	1
S-VLDL-FC%	Circulatory	9	4
S-VLDL-L	Circulatory	9	2
S-VLDL-P	Circulatory	9	1
S-VLDL-PL	Circulatory	9	2
S-VLDL-PL%	Circulatory	9	2
S-VLDL-TG	Circulatory	9	1
SFA	Circulatory	9	1
TG/PG	Circulatory	9	1
Total C	Circulatory	9	1
Total FA	Circulatory	9	1
Total FC	Circulatory	9	2
Total TG	Circulatory	9	1
Unsaturation	Circulatory	9	2
VLDL size	Circulatory	9	2
VLDL-C	Circulatory	9	4
VLDL-TG	Circulatory	9	1
XL-HDL-C%	Circulatory	9	1
XL-HDL-CE	Circulatory	9	1
XL-HDL-CE%	Circulatory	9	6
XL-HDL-FC%	Circulatory	9	4
XL-HDL-L	Circulatory	9	1
XL-HDL-P	Circulatory	9	1
XL-HDL-PL	Circulatory	9	1
XL-HDL-PL%	Circulatory	9	1
XL-VLDL-C	Circulatory	9	1
XL-VLDL-CE	Circulatory	9	1
XL-VLDL-FC	Circulatory	9	1
XL-VLDL-L	Circulatory	9	1
XL-VLDL-P	Circulatory	9	1
XL-VLDL-PL	Circulatory	9	1
XL-VLDL-PL%	Circulatory	9	4
XL-VLDL-TG	Circulatory	9	1
XS-VLDL-C	Circulatory	9	5
XS-VLDL-C%	Circulatory	9	1
XS-VLDL-CE	Circulatory	9	5
XS-VLDL-FC	Circulatory	9	6
XS-VLDL-L	Circulatory	9	5
XS-VLDL-P	Circulatory	9	5
XS-VLDL-PL	Circulatory	9	7
XS-VLDL-PL%	Circulatory	9	7
XS-VLDL-TG	Circulatory	9	1
XS-VLDL-TG%	Circulatory	9	1
Albumin	Respiratory	10	1
ApoB	Respiratory	10	1
DHA	Respiratory	10	4
DHA%	Respiratory	10	3
GlycA	Respiratory	10	1
IDL-C	Respiratory	10	1
IDL-CE	Respiratory	10	1
L-LDL-C	Respiratory	10	1
L-LDL-C%	Respiratory	10	1
L-LDL-CE	Respiratory	10	1
L-LDL-CE%	Respiratory	10	1
L-LDL-FC	Respiratory	10	1
L-LDL-L	Respiratory	10	1
L-LDL-P	Respiratory	10	1
L-LDL-PL	Respiratory	10	1
LA	Respiratory	10	1
LDL-C	Respiratory	10	1
M-LDL-C	Respiratory	10	1
M-LDL-C%	Respiratory	10	1
M-LDL-CE	Respiratory	10	1
M-LDL-FC	Respiratory	10	1
M-LDL-L	Respiratory	10	1
M-LDL-P	Respiratory	10	1
M-LDL-PL	Respiratory	10	1
M-VLDL-C	Respiratory	10	1
M-VLDL-C%	Respiratory	10	2
M-VLDL-CE	Respiratory	10	1
M-VLDL-CE%	Respiratory	10	1
M-VLDL-FC	Respiratory	10	1
M-VLDL-L	Respiratory	10	1
M-VLDL-P	Respiratory	10	1
M-VLDL-PL	Respiratory	10	1
MUFA%	Respiratory	10	1
Omega-3	Respiratory	10	2
Omega-3%	Respiratory	10	2
PUFA	Respiratory	10	2
Remnant-C	Respiratory	10	2
S-HDL-C	Respiratory	10	1
S-HDL-CE	Respiratory	10	1
S-HDL-PL%	Respiratory	10	1
S-LDL-C	Respiratory	10	1
S-LDL-C%	Respiratory	10	1
S-LDL-CE	Respiratory	10	1
S-LDL-FC	Respiratory	10	1
S-LDL-L	Respiratory	10	1
S-LDL-P	Respiratory	10	1
S-LDL-PL	Respiratory	10	1
S-VLDL-C	Respiratory	10	1
S-VLDL-C%	Respiratory	10	2
S-VLDL-FC	Respiratory	10	1
S-VLDL-PL	Respiratory	10	1
S-VLDL-TG%	Respiratory	10	1
SFA%	Respiratory	10	2
Total C	Respiratory	10	2
Total CE	Respiratory	10	2
Total FC	Respiratory	10	1
Unsaturation	Respiratory	10	2
VLDL-C	Respiratory	10	1
XL-VLDL-CE%	Respiratory	10	2
Ala	Digestive	11	1
Albumin	Digestive	11	2
ApoA1	Digestive	11	2
ApoB	Digestive	11	1
Cholines	Digestive	11	3
DHA	Digestive	11	3
DHA%	Digestive	11	3
GlycA	Digestive	11	4
HDL size	Digestive	11	1
HDL-C	Digestive	11	1
HDL-TG	Digestive	11	4
IDL-C	Digestive	11	3
IDL-CE	Digestive	11	3
IDL-FC	Digestive	11	3
IDL-FC%	Digestive	11	4
IDL-L	Digestive	11	3
IDL-P	Digestive	11	1
IDL-PL	Digestive	11	2
IDL-PL%	Digestive	11	4
IDL-TG	Digestive	11	3
IDL-TG%	Digestive	11	6
L-HDL-C	Digestive	11	1
L-HDL-C%	Digestive	11	2
L-HDL-CE	Digestive	11	1
L-HDL-CE%	Digestive	11	3
L-HDL-FC	Digestive	11	1
L-HDL-L	Digestive	11	1
L-HDL-P	Digestive	11	1
L-HDL-PL	Digestive	11	1
L-HDL-TG	Digestive	11	4
L-HDL-TG%	Digestive	11	3
L-LDL-C	Digestive	11	2
L-LDL-C%	Digestive	11	1
L-LDL-CE	Digestive	11	2
L-LDL-CE%	Digestive	11	3
L-LDL-FC	Digestive	11	3
L-LDL-FC%	Digestive	11	3
L-LDL-L	Digestive	11	3
L-LDL-P	Digestive	11	1
L-LDL-PL	Digestive	11	2
L-LDL-TG	Digestive	11	2
L-LDL-TG%	Digestive	11	6
L-VLDL-CE	Digestive	11	2
L-VLDL-FC	Digestive	11	2
L-VLDL-P	Digestive	11	2
L-VLDL-PL	Digestive	11	2
L-VLDL-PL%	Digestive	11	1
LA	Digestive	11	2
LA%	Digestive	11	3
LDL-C	Digestive	11	2
LDL-TG	Digestive	11	3
Leu	Digestive	11	2
M-HDL-C	Digestive	11	3
M-HDL-C%	Digestive	11	4
M-HDL-CE	Digestive	11	3
M-HDL-CE%	Digestive	11	4
M-HDL-L	Digestive	11	3
M-HDL-P	Digestive	11	3
M-HDL-PL	Digestive	11	3
M-HDL-PL%	Digestive	11	3
M-HDL-TG	Digestive	11	2
M-HDL-TG%	Digestive	11	2
M-LDL-C%	Digestive	11	2
M-LDL-CE	Digestive	11	1
M-LDL-CE%	Digestive	11	1
M-LDL-FC	Digestive	11	1
M-LDL-FC%	Digestive	11	3
M-LDL-L	Digestive	11	1
M-LDL-P	Digestive	11	1
M-LDL-PL	Digestive	11	2
M-LDL-TG	Digestive	11	3
M-LDL-TG%	Digestive	11	6
M-VLDL-C	Digestive	11	3
M-VLDL-C%	Digestive	11	4
M-VLDL-CE	Digestive	11	4
M-VLDL-CE%	Digestive	11	1
M-VLDL-FC	Digestive	11	1
M-VLDL-FC%	Digestive	11	2
M-VLDL-PL%	Digestive	11	1
M-VLDL-TG%	Digestive	11	2
MUFA	Digestive	11	3
MUFA%	Digestive	11	1
Omega-3	Digestive	11	3
Omega-3%	Digestive	11	2
Omega-6	Digestive	11	3
Omega-6%	Digestive	11	2
PC	Digestive	11	3
PUFA	Digestive	11	3
Phosphoglyc	Digestive	11	3
Remnant-C	Digestive	11	2
S-HDL-C	Digestive	11	1
S-HDL-C%	Digestive	11	2
S-HDL-CE	Digestive	11	1
S-HDL-CE%	Digestive	11	2
S-HDL-FC	Digestive	11	2
S-HDL-FC%	Digestive	11	1
S-HDL-L	Digestive	11	2
S-HDL-P	Digestive	11	1
S-HDL-PL	Digestive	11	2
S-HDL-PL%	Digestive	11	1
S-HDL-TG%	Digestive	11	2
S-LDL-C%	Digestive	11	2
S-LDL-FC	Digestive	11	1
S-LDL-FC%	Digestive	11	4
S-LDL-PL	Digestive	11	1
S-LDL-PL%	Digestive	11	1
S-LDL-TG	Digestive	11	1
S-LDL-TG%	Digestive	11	3
S-VLDL-C%	Digestive	11	1
S-VLDL-FC	Digestive	11	1
S-VLDL-FC%	Digestive	11	4
S-VLDL-PL%	Digestive	11	5
S-VLDL-TG	Digestive	11	2
S-VLDL-TG%	Digestive	11	2
SFA	Digestive	11	2
SFA%	Digestive	11	3
SM	Digestive	11	3
TG/PG	Digestive	11	2
Total C	Digestive	11	6
Total CE	Digestive	11	5
Total FA	Digestive	11	2
Total FC	Digestive	11	5
Total TG	Digestive	11	2
Unsaturation	Digestive	11	1
VLDL size	Digestive	11	1
VLDL-TG	Digestive	11	2
XL-HDL-C	Digestive	11	3
XL-HDL-C%	Digestive	11	3
XL-HDL-CE	Digestive	11	3
XL-HDL-CE%	Digestive	11	6
XL-HDL-FC	Digestive	11	2
XL-HDL-FC%	Digestive	11	7
XL-HDL-L	Digestive	11	1
XL-HDL-P	Digestive	11	1
XL-HDL-PL%	Digestive	11	2
XL-HDL-TG	Digestive	11	3
XL-HDL-TG%	Digestive	11	2
XL-VLDL-C	Digestive	11	2
XL-VLDL-CE	Digestive	11	3
XL-VLDL-CE%	Digestive	11	1
XL-VLDL-FC	Digestive	11	3
XL-VLDL-L	Digestive	11	3
XL-VLDL-P	Digestive	11	3
XL-VLDL-PL	Digestive	11	3
XL-VLDL-TG	Digestive	11	3
XS-VLDL-C	Digestive	11	1
XS-VLDL-C%	Digestive	11	3
XS-VLDL-CE	Digestive	11	1
XS-VLDL-CE%	Digestive	11	3
XS-VLDL-FC	Digestive	11	1
XS-VLDL-FC%	Digestive	11	4
XS-VLDL-L	Digestive	11	1
XS-VLDL-PL	Digestive	11	2
XS-VLDL-PL%	Digestive	11	2
XS-VLDL-TG	Digestive	11	3
XS-VLDL-TG%	Digestive	11	2
XXL-VLDL-C	Digestive	11	3
XXL-VLDL-CE	Digestive	11	3
XXL-VLDL-FC	Digestive	11	3
XXL-VLDL-L	Digestive	11	3
XXL-VLDL-P	Digestive	11	3
XXL-VLDL-PL	Digestive	11	3
XXL-VLDL-TG	Digestive	11	3
GlycA	Dermatologic	12	3
HDL size	Dermatologic	12	1
L-LDL-C%	Dermatologic	12	1
M-VLDL-CE%	Dermatologic	12	1
S-HDL-CE%	Dermatologic	12	1
S-VLDL-C%	Dermatologic	12	1
Ala	Musculoskeletal	13	1
Albumin	Musculoskeletal	13	1
ApoA1	Musculoskeletal	13	1
Cholines	Musculoskeletal	13	1
DHA%	Musculoskeletal	13	4
GlycA	Musculoskeletal	13	3
HDL size	Musculoskeletal	13	1
HDL-C	Musculoskeletal	13	1
HDL-TG	Musculoskeletal	13	3
IDL-C	Musculoskeletal	13	1
IDL-FC	Musculoskeletal	13	1
IDL-FC%	Musculoskeletal	13	5
IDL-PL%	Musculoskeletal	13	3
IDL-TG	Musculoskeletal	13	3
IDL-TG%	Musculoskeletal	13	8
L-HDL-C	Musculoskeletal	13	2
L-HDL-C%	Musculoskeletal	13	1
L-HDL-CE	Musculoskeletal	13	2
L-HDL-CE%	Musculoskeletal	13	2
L-HDL-FC	Musculoskeletal	13	2
L-HDL-L	Musculoskeletal	13	2
L-HDL-P	Musculoskeletal	13	2
L-HDL-PL%	Musculoskeletal	13	1
L-HDL-TG	Musculoskeletal	13	1
L-HDL-TG%	Musculoskeletal	13	1
L-LDL-C	Musculoskeletal	13	1
L-LDL-C%	Musculoskeletal	13	7
L-LDL-CE%	Musculoskeletal	13	1
L-LDL-FC	Musculoskeletal	13	1
L-LDL-FC%	Musculoskeletal	13	2
L-LDL-TG	Musculoskeletal	13	2
L-LDL-TG%	Musculoskeletal	13	8
L-VLDL-C	Musculoskeletal	13	1
L-VLDL-FC	Musculoskeletal	13	1
L-VLDL-P	Musculoskeletal	13	1
L-VLDL-PL	Musculoskeletal	13	1
L-VLDL-PL%	Musculoskeletal	13	1
LA%	Musculoskeletal	13	3
LDL-TG	Musculoskeletal	13	1
M-HDL-C	Musculoskeletal	13	1
M-HDL-C%	Musculoskeletal	13	7
M-HDL-CE	Musculoskeletal	13	1
M-HDL-CE%	Musculoskeletal	13	6
M-HDL-FC%	Musculoskeletal	13	2
M-HDL-L	Musculoskeletal	13	2
M-HDL-P	Musculoskeletal	13	2
M-HDL-PL	Musculoskeletal	13	1
M-HDL-PL%	Musculoskeletal	13	7
M-HDL-TG	Musculoskeletal	13	2
M-HDL-TG%	Musculoskeletal	13	3
M-LDL-C%	Musculoskeletal	13	4
M-LDL-FC%	Musculoskeletal	13	1
M-LDL-TG	Musculoskeletal	13	1
M-LDL-TG%	Musculoskeletal	13	3
M-VLDL-C%	Musculoskeletal	13	1
M-VLDL-CE	Musculoskeletal	13	1
M-VLDL-CE%	Musculoskeletal	13	1
M-VLDL-FC%	Musculoskeletal	13	3
M-VLDL-PL%	Musculoskeletal	13	1
M-VLDL-TG%	Musculoskeletal	13	1
MUFA	Musculoskeletal	13	2
MUFA%	Musculoskeletal	13	8
Omega-3%	Musculoskeletal	13	2
Omega-6%	Musculoskeletal	13	6
PC	Musculoskeletal	13	1
S-HDL-C	Musculoskeletal	13	2
S-HDL-C%	Musculoskeletal	13	4
S-HDL-CE	Musculoskeletal	13	2
S-HDL-CE%	Musculoskeletal	13	5
S-HDL-FC%	Musculoskeletal	13	1
S-HDL-TG	Musculoskeletal	13	5
S-HDL-TG%	Musculoskeletal	13	6
S-LDL-C%	Musculoskeletal	13	3
S-LDL-FC%	Musculoskeletal	13	1
S-LDL-PL%	Musculoskeletal	13	1
S-LDL-TG	Musculoskeletal	13	1
S-LDL-TG%	Musculoskeletal	13	3
S-VLDL-C%	Musculoskeletal	13	5
S-VLDL-CE%	Musculoskeletal	13	5
S-VLDL-FC%	Musculoskeletal	13	2
S-VLDL-PL%	Musculoskeletal	13	3
S-VLDL-TG	Musculoskeletal	13	4
S-VLDL-TG%	Musculoskeletal	13	1
SFA%	Musculoskeletal	13	5
TG/PG	Musculoskeletal	13	1
Total C	Musculoskeletal	13	1
Total CE	Musculoskeletal	13	1
Total TG	Musculoskeletal	13	2
Unsaturation	Musculoskeletal	13	2
VLDL size	Musculoskeletal	13	1
VLDL-TG	Musculoskeletal	13	1
XL-HDL-C%	Musculoskeletal	13	2
XL-HDL-PL	Musculoskeletal	13	1
XL-HDL-TG%	Musculoskeletal	13	1
XL-VLDL-C%	Musculoskeletal	13	1
XL-VLDL-CE%	Musculoskeletal	13	1
XL-VLDL-FC	Musculoskeletal	13	1
XL-VLDL-L	Musculoskeletal	13	2
XL-VLDL-P	Musculoskeletal	13	2
XL-VLDL-PL	Musculoskeletal	13	1
XL-VLDL-TG	Musculoskeletal	13	3
XS-VLDL-C%	Musculoskeletal	13	2
XS-VLDL-CE%	Musculoskeletal	13	2
XS-VLDL-FC%	Musculoskeletal	13	1
XS-VLDL-PL%	Musculoskeletal	13	3
XS-VLDL-TG	Musculoskeletal	13	3
XS-VLDL-TG%	Musculoskeletal	13	5
XXL-VLDL-C	Musculoskeletal	13	2
XXL-VLDL-CE	Musculoskeletal	13	1
XXL-VLDL-FC	Musculoskeletal	13	3
XXL-VLDL-L	Musculoskeletal	13	2
XXL-VLDL-P	Musculoskeletal	13	2
XXL-VLDL-PL	Musculoskeletal	13	3
XXL-VLDL-TG	Musculoskeletal	13	1
Albumin	Genitourinary	14	3
ApoA1	Genitourinary	14	2
ApoB	Genitourinary	14	1
Cholines	Genitourinary	14	2
Creatinine	Genitourinary	14	2
DHA	Genitourinary	14	2
DHA%	Genitourinary	14	1
Glu	Genitourinary	14	1
GlycA	Genitourinary	14	1
HDL-C	Genitourinary	14	3
HDL-TG	Genitourinary	14	1
IDL-C	Genitourinary	14	1
IDL-CE	Genitourinary	14	1
IDL-FC	Genitourinary	14	2
IDL-L	Genitourinary	14	2
IDL-P	Genitourinary	14	1
IDL-PL	Genitourinary	14	2
IDL-TG	Genitourinary	14	1
IDL-TG%	Genitourinary	14	1
L-HDL-C	Genitourinary	14	1
L-HDL-C%	Genitourinary	14	1
L-HDL-CE	Genitourinary	14	2
L-HDL-FC	Genitourinary	14	1
L-HDL-L	Genitourinary	14	2
L-HDL-P	Genitourinary	14	2
L-HDL-PL	Genitourinary	14	2
L-HDL-TG	Genitourinary	14	2
L-HDL-TG%	Genitourinary	14	1
L-LDL-C	Genitourinary	14	1
L-LDL-CE	Genitourinary	14	1
L-LDL-FC	Genitourinary	14	2
L-LDL-FC%	Genitourinary	14	1
L-LDL-L	Genitourinary	14	1
L-LDL-P	Genitourinary	14	1
L-LDL-PL	Genitourinary	14	1
L-LDL-TG	Genitourinary	14	1
L-LDL-TG%	Genitourinary	14	1
L-VLDL-FC	Genitourinary	14	1
L-VLDL-PL%	Genitourinary	14	1
LA	Genitourinary	14	2
LDL-C	Genitourinary	14	1
LDL-TG	Genitourinary	14	1
Leu	Genitourinary	14	1
M-HDL-C	Genitourinary	14	2
M-HDL-CE	Genitourinary	14	2
M-HDL-L	Genitourinary	14	2
M-HDL-P	Genitourinary	14	2
M-HDL-PL	Genitourinary	14	2
M-HDL-PL%	Genitourinary	14	2
M-HDL-TG	Genitourinary	14	1
M-LDL-C	Genitourinary	14	1
M-LDL-CE	Genitourinary	14	1
M-LDL-FC%	Genitourinary	14	1
M-LDL-L	Genitourinary	14	1
M-LDL-P	Genitourinary	14	1
M-LDL-PL	Genitourinary	14	1
M-LDL-TG	Genitourinary	14	1
M-LDL-TG%	Genitourinary	14	1
M-VLDL-C	Genitourinary	14	1
M-VLDL-C%	Genitourinary	14	3
M-VLDL-CE	Genitourinary	14	1
M-VLDL-CE%	Genitourinary	14	1
M-VLDL-FC%	Genitourinary	14	1
M-VLDL-TG%	Genitourinary	14	3
MUFA	Genitourinary	14	2
Omega-3	Genitourinary	14	1
Omega-6	Genitourinary	14	2
PC	Genitourinary	14	2
PUFA	Genitourinary	14	2
Phosphoglyc	Genitourinary	14	3
Remnant-C	Genitourinary	14	1
S-HDL-CE	Genitourinary	14	1
S-HDL-P	Genitourinary	14	1
S-LDL-FC%	Genitourinary	14	1
S-LDL-L	Genitourinary	14	1
S-LDL-P	Genitourinary	14	1
S-LDL-PL	Genitourinary	14	1
S-LDL-TG	Genitourinary	14	1
S-LDL-TG%	Genitourinary	14	1
S-VLDL-C%	Genitourinary	14	1
S-VLDL-FC	Genitourinary	14	1
S-VLDL-PL%	Genitourinary	14	1
S-VLDL-TG%	Genitourinary	14	1
SM	Genitourinary	14	2
Total C	Genitourinary	14	2
Total CE	Genitourinary	14	2
Total FC	Genitourinary	14	3
Total TG	Genitourinary	14	1
XL-HDL-C%	Genitourinary	14	2
XL-HDL-CE%	Genitourinary	14	1
XL-HDL-FC%	Genitourinary	14	1
XL-HDL-P	Genitourinary	14	1
XL-HDL-PL	Genitourinary	14	1
XL-HDL-TG	Genitourinary	14	3
XL-HDL-TG%	Genitourinary	14	1
XL-VLDL-FC	Genitourinary	14	1
XL-VLDL-PL	Genitourinary	14	1
XS-VLDL-C%	Genitourinary	14	1
XS-VLDL-CE	Genitourinary	14	1
XS-VLDL-CE%	Genitourinary	14	2
XS-VLDL-FC%	Genitourinary	14	1
XS-VLDL-PL%	Genitourinary	14	2
XS-VLDL-TG	Genitourinary	14	1
XXL-VLDL-C	Genitourinary	14	1
XXL-VLDL-CE	Genitourinary	14	1
XXL-VLDL-FC	Genitourinary	14	1
XXL-VLDL-L	Genitourinary	14	1
XXL-VLDL-P	Genitourinary	14	1
XXL-VLDL-PL	Genitourinary	14	1
XXL-VLDL-TG	Genitourinary	14	1
