# Supplementary material for: Mapping the plasma metabolome to human health and disease in 274,241 adults
Source: Nat Metab. 2025 Sep 19;7(11):2366–84. doi: 10.1038/s42255-025-01371-1 (PMC12638258; doi:10.1038/s42255-025-01371-1)
Supplement: Supplementary file 19 — Statistical source data. [file 42255_2025_1371_MOESM19_ESM.xlsx]

## Sheet: Extended Data Fig.10a
NMR_code	Metabolite	disease	Disease	Disease_chapter	NB_SNP	OR[95%CI]_Discovery_adj_eGFR	P_value	p_fdr	method	Final_name	Group	Root	Chapter_Number	OR_value	IVW_b	log	site	OR
Albumin	Albumin	AB1_GASTROENTERITIS_NOS	Diarrhoea and gastroenteritis of presumed infectious origin	Chapter I Certain infectious and parasitic diseases	4	0.865 [0.808-0.926]	3.26e-05	0.000499354	IVW	Albumin	Fluid balance	Infectious	1	0.865	-0.145026	3.30159	1	0.865
Albumin	Albumin	N14_CHRONKIDNEYDIS	Chronic kidney disease	Chapter XIV Diseases of the genitourinary system	5	0.918 [0.880-0.958]	9.13e-05	0.00123589	IVW	Albumin	Fluid balance	Genitourinary	14	0.918	-0.0855579	2.90802	2	0.918
Albumin	Albumin	K11_UMBHER	Umbilical hernia	Chapter XI Diseases of the digestive system	14	0.955 [0.927-0.984]	0.00267497	0.0213242	IVW	Albumin	Fluid balance	Digestive	11	0.955	-0.0460439	1.67113	3	0.955
Albumin	Albumin	ABDOM_HERNIA	Hernia of abdominal wall	Chapter XI Diseases of the digestive system	22	0.957 [0.929-0.987]	0.00448772	0.0314453	IVW	Albumin	Fluid balance	Digestive	11	0.957	-0.0439519	1.50244	4	0.957
Albumin	Albumin	N14_GLOMERULAR	Glomerular diseases	Chapter XIV Diseases of the genitourinary system	16	0.976 [0.960-0.993]	0.00453484	0.0316652	IVW	Albumin	Fluid balance	Genitourinary	14	0.976	-0.0242927	1.49942	5	0.976
Albumin	Albumin	E4_THYROID	Disorders of the thyroid gland	Chapter IV Endocrine, nutritional and metabolic diseases	165	0.978 [0.964-0.991]	0.00140097	0.012597	IVW	Albumin	Fluid balance	Endocrine and metabolic	4	0.978	-0.0222456	1.89973	6	0.978
Albumin	Albumin	N14_GLOMEINOTH	Glomerular disorders in diseases classified elsewhere	Chapter XIV Diseases of the genitourinary system	18	0.983 [0.971-0.994]	0.00397741	0.0286941	IVW	Albumin	Fluid balance	Genitourinary	14	0.983	-0.0171462	1.54221	7	0.983
Albumin	Albumin	H7_RETINALDISOTH	Other retinal disorders	Chapter VII Diseases of the eye, adnexa, ear and mastoid process	72	0.984 [0.972-0.995]	0.00498573	0.0340311	IVW	Albumin	Fluid balance	Ophthalmic&ENT	7	0.984	-0.0161294	1.46812	8	0.984
Albumin	Albumin	M13_SJOGREN	Sicca syndrome [Sjogren]	Chapter XIII Diseases of the musculoskeletal system and connective tissue	30	0.990 [0.983-0.996]	0.00191775	0.01634	IVW	Albumin	Fluid balance	Musculoskeletal	13	0.99	-0.0100503	1.78675	9	0.99
Albumin	Albumin	E4_PLASMAPROT	Disorders of plasma-protein metabolism, not elsewhere classified	Chapter IV Endocrine, nutritional and metabolic diseases	17	1.006 [1.002-1.010]	0.00237165	0.0192981	IVW	Albumin	Fluid balance	Endocrine and metabolic	4	1.006	0.00598207	1.71449	10	1.006
Albumin	Albumin	E4_METABO	Other metabolic disorders	Chapter IV Endocrine, nutritional and metabolic diseases	1	1.019 [0.010-0.027]	1.52e-05	0.000250453	Wald ratio	Albumin	Fluid balance	Endocrine and metabolic	4	1.019	0.0188218	3.60127	11	1.019
Albumin	Albumin	I9_PHLETHROM	Phlebitis and thrombophlebitis (not including DVT)	Chapter IX Diseases of the circulatory system	27	1.026 [1.009-1.044]	0.00257388	0.0206386	IVW	Albumin	Fluid balance	Circulatory	9	1.026	0.0256677	1.68532	12	1.026
Albumin	Albumin	D3_COAGDEF_PURPUR_HAEMORRHAGIC	Coagulation defects, purpura and other haemorrhagic conditions	Chapter III Diseases of the blood and blood-forming organs and certain disorders involving the immune mechanism	20	1.028 [1.014-1.041]	4.51e-05	0.000653817	IVW	Albumin	Fluid balance	Hematologic and immune	3	1.028	0.0276152	3.18454	13	1.028
Albumin	Albumin	I9_VTE	Venous thromboembolism	Chapter IX Diseases of the circulatory system	66	1.033 [1.017-1.049]	4.17e-05	0.000613961	IVW	Albumin	Fluid balance	Circulatory	9	1.033	0.0324672	3.21186	14	1.033
Albumin	Albumin	I9_CORATHER	Coronary atherosclerosis	Chapter IX Diseases of the circulatory system	71	1.034 [1.014-1.053]	0.000670515	0.006839	IVW	Albumin	Fluid balance	Circulatory	9	1.034	0.0334348	2.16501	15	1.034
Albumin	Albumin	I9_PHLETHROMBDVTLOW	DVT of lower extremities	Chapter IX Diseases of the circulatory system	31	1.035 [1.021-1.050]	2.28e-06	4.42e-05	IVW	Albumin	Fluid balance	Circulatory	9	1.035	0.0344014	4.35458	16	1.035
Albumin	Albumin	J10_BRONCHIECTASIS	Bronchiectasis	Chapter X Diseases of the respiratory system	1	1.121 [0.062-0.166]	1.52e-05	0.000250453	Wald ratio	Albumin	Fluid balance	Respiratory	10	1.121	0.114221	3.60127	17	1.121

## Sheet: Extended Data Fig.10b
NMR_code	Metabolite	disease	Disease	Disease_chapter	NB_SNP	OR[95%CI]_Discovery_adj_eGFR	P_value	p_fdr	method	Final_name	Group	Root	Chapter_Number	OR_value	IVW_b	log	site	OR
S_LDL_PL_pct	Phospholipids to Total Lipids in Small LDL percentage	E4_FH	Familial hypercholesterolemia	Chapter IV Endocrine, nutritional and metabolic diseases	8	0.437 [0.302-0.631]	1.04e-05	0.000178432	IVW	S-LDL-PL%	Lipoprotein and lipid	Endocrine and metabolic	4	0.437	-0.827822	3.74853	1	0.437
L_LDL_PL_pct	Phospholipids to Total Lipids in Large LDL percentage	E4_FH	Familial hypercholesterolemia	Chapter IV Endocrine, nutritional and metabolic diseases	8	0.448 [0.317-0.632]	4.9e-06	9.07e-05	IVW	L-LDL-PL%	Lipoprotein and lipid	Endocrine and metabolic	4	0.448	-0.802962	4.04239	2	0.448
M_LDL_PL_pct	Phospholipids to Total Lipids in Medium LDL percentage	E4_FH	Familial hypercholesterolemia	Chapter IV Endocrine, nutritional and metabolic diseases	8	0.448 [0.310-0.648]	1.93e-05	0.000309874	IVW	M-LDL-PL%	Lipoprotein and lipid	Endocrine and metabolic	4	0.448	-0.802962	3.50881	3	0.448
S_LDL_FC_pct	Free Cholesterol to Total Lipids in Small LDL percentage	E4_FH	Familial hypercholesterolemia	Chapter IV Endocrine, nutritional and metabolic diseases	8	0.479 [0.349-0.656]	4.66e-06	8.65e-05	IVW	S-LDL-FC%	Lipoprotein and lipid	Endocrine and metabolic	4	0.479	-0.736055	4.06298	4	0.479
M_LDL_FC_pct	Free Cholesterol to Total Lipids in Medium LDL percentage	E4_FH	Familial hypercholesterolemia	Chapter IV Endocrine, nutritional and metabolic diseases	8	0.496 [0.372-0.662]	1.95e-06	3.8e-05	IVW	M-LDL-FC%	Lipoprotein and lipid	Endocrine and metabolic	4	0.496	-0.701179	4.42022	5	0.496
S_HDL_PL_pct	Phospholipids to Total Lipids in Small HDL percentage	E4_FH	Familial hypercholesterolemia	Chapter IV Endocrine, nutritional and metabolic diseases	8	0.502 [0.368-0.684]	1.23e-05	0.000206102	IVW	S-HDL-PL%	Lipoprotein and lipid	Endocrine and metabolic	4	0.502	-0.689155	3.68592	6	0.502
S_HDL_FC_pct	Free Cholesterol to Total Lipids in Small HDL percentage	E4_FH	Familial hypercholesterolemia	Chapter IV Endocrine, nutritional and metabolic diseases	8	0.581 [0.451-0.749]	2.88e-05	0.000445397	IVW	S-HDL-FC%	Lipoprotein and lipid	Endocrine and metabolic	4	0.581	-0.543005	3.35125	7	0.581
L_LDL_TG_pct	Triglycerides to Total Lipids in Large LDL percentage	E4_FH	Familial hypercholesterolemia	Chapter IV Endocrine, nutritional and metabolic diseases	8	0.611 [0.441-0.846]	0.00298325	0.0233085	IVW	L-LDL-TG%	Lipoprotein and lipid	Endocrine and metabolic	4	0.611	-0.492658	1.63249	8	0.611
IDL_TG_pct	Triglycerides to Total Lipids in IDL percentage	E4_FH	Familial hypercholesterolemia	Chapter IV Endocrine, nutritional and metabolic diseases	8	0.620 [0.447-0.861]	0.00426636	0.0302232	IVW	IDL-TG%	Lipoprotein and lipid	Endocrine and metabolic	4	0.62	-0.478036	1.51966	9	0.62
M_LDL_TG_pct	Triglycerides to Total Lipids in Medium LDL percentage	E4_FH	Familial hypercholesterolemia	Chapter IV Endocrine, nutritional and metabolic diseases	8	0.651 [0.481-0.880]	0.00535049	0.0359116	IVW	M-LDL-TG%	Lipoprotein and lipid	Endocrine and metabolic	4	0.651	-0.429246	1.44476	10	0.651
XS_VLDL_TG_pct	Triglycerides to Total Lipids in Very Small VLDL percentage	E4_FH	Familial hypercholesterolemia	Chapter IV Endocrine, nutritional and metabolic diseases	8	0.653 [0.486-0.878]	0.00473062	0.0326918	IVW	XS-VLDL-TG%	Lipoprotein and lipid	Endocrine and metabolic	4	0.653	-0.426178	1.48556	11	0.653
S_HDL_PL	Phospholipids in Small HDL	E4_FH	Familial hypercholesterolemia	Chapter IV Endocrine, nutritional and metabolic diseases	8	0.654 [0.554-0.773]	6.48e-07	1.39e-05	IVW	S-HDL-PL	Lipoprotein and lipid	Endocrine and metabolic	4	0.654	-0.424648	4.85699	12	0.654
S_HDL_FC	Free Cholesterol in Small HDL	E4_FH	Familial hypercholesterolemia	Chapter IV Endocrine, nutritional and metabolic diseases	8	0.710 [0.618-0.815]	1.23e-06	2.51e-05	IVW	S-HDL-FC	Lipoprotein and lipid	Endocrine and metabolic	4	0.71	-0.34249	4.60033	13	0.71
L_HDL_CE_pct	Cholesteryl Esters to Total Lipids in Large HDL percentage	E4_FH	Familial hypercholesterolemia	Chapter IV Endocrine, nutritional and metabolic diseases	8	0.729 [0.630-0.843]	2.05e-05	0.000327601	IVW	L-HDL-CE%	Lipoprotein and lipid	Endocrine and metabolic	4	0.729	-0.316082	3.48465	14	0.729
XXL_VLDL_FC_pct	Free Cholesterol to Total Lipids in Chylomicrons and Extremely Large VLDL percentage	E4_FH	Familial hypercholesterolemia	Chapter IV Endocrine, nutritional and metabolic diseases	8	0.743 [0.620-0.889]	0.00119987	0.0111371	IVW	XXL-VLDL-FC%	Lipoprotein and lipid	Endocrine and metabolic	4	0.743	-0.297059	1.95323	15	0.743
L_HDL_C_pct	Cholesterol to Total Lipids in Large HDL percentage	E4_FH	Familial hypercholesterolemia	Chapter IV Endocrine, nutritional and metabolic diseases	8	0.803 [0.728-0.886]	1.32e-05	0.000218887	IVW	L-HDL-C%	Lipoprotein and lipid	Endocrine and metabolic	4	0.803	-0.219401	3.65978	16	0.803
M_HDL_CE	Cholesteryl Esters in Medium HDL	E4_FH	Familial hypercholesterolemia	Chapter IV Endocrine, nutritional and metabolic diseases	8	0.820 [0.765-0.878]	1.16e-08	3.27e-07	IVW	M-HDL-CE	Lipoprotein and lipid	Endocrine and metabolic	4	0.82	-0.198451	6.48545	17	0.82
L_LDL_FC_pct	Free Cholesterol to Total Lipids in Large LDL percentage	E4_FH	Familial hypercholesterolemia	Chapter IV Endocrine, nutritional and metabolic diseases	8	0.821 [0.754-0.894]	5.04e-06	9.26e-05	IVW	L-LDL-FC%	Lipoprotein and lipid	Endocrine and metabolic	4	0.821	-0.197232	4.03339	18	0.821
L_VLDL_TG_pct	Triglycerides to Total Lipids in Large VLDL percentage	E4_FH	Familial hypercholesterolemia	Chapter IV Endocrine, nutritional and metabolic diseases	8	0.822 [0.732-0.923]	0.000921237	0.00893211	IVW	L-VLDL-TG%	Lipoprotein and lipid	Endocrine and metabolic	4	0.822	-0.196015	2.04905	19	0.822
M_HDL_P	Concentration of Medium HDL Particles	E4_FH	Familial hypercholesterolemia	Chapter IV Endocrine, nutritional and metabolic diseases	8	0.824 [0.763-0.891]	1.16e-06	2.38e-05	IVW	M-HDL-P	Lipoprotein and lipid	Endocrine and metabolic	4	0.824	-0.193585	4.62342	20	0.824
M_HDL_L	Total Lipids in Medium HDL	E4_FH	Familial hypercholesterolemia	Chapter IV Endocrine, nutritional and metabolic diseases	8	0.826 [0.767-0.890]	4.51e-07	9.83e-06	IVW	M-HDL-L	Lipoprotein and lipid	Endocrine and metabolic	4	0.826	-0.191161	5.00745	21	0.826
M_HDL_PL	Phospholipids in Medium HDL	E4_FH	Familial hypercholesterolemia	Chapter IV Endocrine, nutritional and metabolic diseases	8	0.831 [0.772-0.895]	8.98e-07	1.88e-05	IVW	M-HDL-PL	Lipoprotein and lipid	Endocrine and metabolic	4	0.831	-0.185125	4.72584	22	0.831
M_HDL_C	Cholesterol in Medium HDL	E4_FH	Familial hypercholesterolemia	Chapter IV Endocrine, nutritional and metabolic diseases	8	0.834 [0.783-0.889]	2.07e-08	5.64e-07	IVW	M-HDL-C	Lipoprotein and lipid	Endocrine and metabolic	4	0.834	-0.181522	6.24872	23	0.834
L_HDL_CE	Cholesteryl Esters in Large HDL	E4_FH	Familial hypercholesterolemia	Chapter IV Endocrine, nutritional and metabolic diseases	8	0.840 [0.773-0.912]	3.1e-05	0.000477057	IVW	L-HDL-CE	Lipoprotein and lipid	Endocrine and metabolic	4	0.84	-0.174353	3.32143	24	0.84
L_HDL_C	Cholesterol in Large HDL	E4_FH	Familial hypercholesterolemia	Chapter IV Endocrine, nutritional and metabolic diseases	8	0.852 [0.789-0.920]	4.39e-05	0.000639496	IVW	L-HDL-C	Lipoprotein and lipid	Endocrine and metabolic	4	0.852	-0.160169	3.19416	25	0.852
SFA_pct	Saturated Fatty Acids to Total Fatty Acids percentage	E4_FH	Familial hypercholesterolemia	Chapter IV Endocrine, nutritional and metabolic diseases	8	0.865 [0.822-0.910]	1.8e-08	4.96e-07	IVW	SFA%	Fatty acids	Endocrine and metabolic	4	0.865	-0.145026	6.30452	26	0.865
L_HDL_L	Total Lipids in Large HDL	E4_FH	Familial hypercholesterolemia	Chapter IV Endocrine, nutritional and metabolic diseases	8	0.870 [0.811-0.934]	0.000117761	0.00154888	IVW	L-HDL-L	Lipoprotein and lipid	Endocrine and metabolic	4	0.87	-0.139262	2.80998	27	0.87
L_HDL_P	Concentration of Large HDL Particles	E4_FH	Familial hypercholesterolemia	Chapter IV Endocrine, nutritional and metabolic diseases	8	0.870 [0.811-0.934]	0.000115406	0.00152251	IVW	L-HDL-P	Lipoprotein and lipid	Endocrine and metabolic	4	0.87	-0.139262	2.81744	28	0.87
XL_HDL_PL_pct	Phospholipids to Total Lipids in Very Large HDL percentage	E4_FH	Familial hypercholesterolemia	Chapter IV Endocrine, nutritional and metabolic diseases	8	0.873 [0.819-0.931]	3.64e-05	0.000544388	IVW	XL-HDL-PL%	Lipoprotein and lipid	Endocrine and metabolic	4	0.873	-0.13582	3.26409	29	0.873
M_HDL_CE_pct	Cholesteryl Esters to Total Lipids in Medium HDL percentage	E4_FH	Familial hypercholesterolemia	Chapter IV Endocrine, nutritional and metabolic diseases	8	0.881 [0.807-0.962]	0.00486524	0.0333695	IVW	M-HDL-CE%	Lipoprotein and lipid	Endocrine and metabolic	4	0.881	-0.126698	1.47665	30	0.881
L_HDL_PL	Phospholipids in Large HDL	E4_FH	Familial hypercholesterolemia	Chapter IV Endocrine, nutritional and metabolic diseases	8	0.889 [0.836-0.947]	0.000235956	0.00286403	IVW	L-HDL-PL	Lipoprotein and lipid	Endocrine and metabolic	4	0.889	-0.117658	2.54302	31	0.889
L_HDL_FC	Free Cholesterol in Large HDL	E4_FH	Familial hypercholesterolemia	Chapter IV Endocrine, nutritional and metabolic diseases	8	0.892 [0.838-0.951]	0.000409813	0.00465158	IVW	L-HDL-FC	Lipoprotein and lipid	Endocrine and metabolic	4	0.892	-0.114289	2.3324	32	0.892
S_HDL_P	Concentration of Small HDL Particles	E4_FH	Familial hypercholesterolemia	Chapter IV Endocrine, nutritional and metabolic diseases	8	0.892 [0.859-0.926]	1.75e-09	5.52e-08	IVW	S-HDL-P	Lipoprotein and lipid	Endocrine and metabolic	4	0.892	-0.114289	7.25806	33	0.892
S_HDL_L	Total Lipids in Small HDL	E4_FH	Familial hypercholesterolemia	Chapter IV Endocrine, nutritional and metabolic diseases	8	0.913 [0.886-0.940]	1.6e-09	5.06e-08	IVW	S-HDL-L	Lipoprotein and lipid	Endocrine and metabolic	4	0.913	-0.0910194	7.29585	34	0.913
Unsaturation	Degree of Unsaturation	E4_FH	Familial hypercholesterolemia	Chapter IV Endocrine, nutritional and metabolic diseases	8	1.106 [1.034-1.184]	0.00347284	0.0260827	IVW	Unsaturation	Fatty acids	Endocrine and metabolic	4	1.106	0.10075	1.58365	35	1.106
XL_HDL_CE_pct	Cholesteryl Esters to Total Lipids in Very Large HDL percentage	E4_FH	Familial hypercholesterolemia	Chapter IV Endocrine, nutritional and metabolic diseases	8	1.111 [1.049-1.176]	0.000327159	0.00383476	IVW	XL-HDL-CE%	Lipoprotein and lipid	Endocrine and metabolic	4	1.111	0.105261	2.41626	36	1.111
L_VLDL_C	Cholesterol in Large VLDL	E4_FH	Familial hypercholesterolemia	Chapter IV Endocrine, nutritional and metabolic diseases	1	1.118 [0.057-0.167]	7.24e-05	0.00100234	Wald ratio	L-VLDL-C	Lipoprotein and lipid	Endocrine and metabolic	4	1.118	0.111541	2.99898	37	1.118
M_HDL_PL_pct	Phospholipids to Total Lipids in Medium HDL percentage	E4_FH	Familial hypercholesterolemia	Chapter IV Endocrine, nutritional and metabolic diseases	8	1.122 [1.068-1.178]	4.21e-06	7.92e-05	IVW	M-HDL-PL%	Lipoprotein and lipid	Endocrine and metabolic	4	1.122	0.115113	4.10127	38	1.122
XL_HDL_C	Cholesterol in Very Large HDL	E4_FH	Familial hypercholesterolemia	Chapter IV Endocrine, nutritional and metabolic diseases	8	1.137 [1.048-1.234]	0.00202574	0.0169991	IVW	XL-HDL-C	Lipoprotein and lipid	Endocrine and metabolic	4	1.137	0.128393	1.76957	39	1.137
XL_HDL_CE	Cholesteryl Esters in Very Large HDL	E4_FH	Familial hypercholesterolemia	Chapter IV Endocrine, nutritional and metabolic diseases	8	1.137 [1.049-1.232]	0.00178018	0.0154126	IVW	XL-HDL-CE	Lipoprotein and lipid	Endocrine and metabolic	4	1.137	0.128393	1.81212	40	1.137
XL_HDL_TG	Triglycerides in Very Large HDL	E4_FH	Familial hypercholesterolemia	Chapter IV Endocrine, nutritional and metabolic diseases	8	1.168 [1.071-1.274]	0.000446164	0.00499028	IVW	XL-HDL-TG	Lipoprotein and lipid	Endocrine and metabolic	4	1.168	0.155293	2.30188	41	1.168
DHA	Docosahexaenoic Acid	E4_FH	Familial hypercholesterolemia	Chapter IV Endocrine, nutritional and metabolic diseases	8	1.174 [1.100-1.254]	1.59e-06	3.16e-05	IVW	DHA	Fatty acids	Endocrine and metabolic	4	1.174	0.160417	4.50031	42	1.174
S_VLDL_P	Concentration of Small VLDL Particles	E4_FH	Familial hypercholesterolemia	Chapter IV Endocrine, nutritional and metabolic diseases	8	1.185 [1.050-1.338]	0.00587561	0.0384892	IVW	S-VLDL-P	Lipoprotein and lipid	Endocrine and metabolic	4	1.185	0.169743	1.41466	43	1.185
MUFA	Monounsaturated Fatty Acids	E4_FH	Familial hypercholesterolemia	Chapter IV Endocrine, nutritional and metabolic diseases	8	1.193 [1.097-1.297]	3.45e-05	0.000520781	IVW	MUFA	Fatty acids	Endocrine and metabolic	4	1.193	0.176471	3.28334	44	1.193
M_VLDL_C	Cholesterol in Medium VLDL	E4_FH	Familial hypercholesterolemia	Chapter IV Endocrine, nutritional and metabolic diseases	8	1.194 [1.066-1.338]	0.00220478	0.018156	IVW	M-VLDL-C	Lipoprotein and lipid	Endocrine and metabolic	4	1.194	0.177309	1.74098	45	1.194
S_VLDL_L	Total Lipids in Small VLDL	E4_FH	Familial hypercholesterolemia	Chapter IV Endocrine, nutritional and metabolic diseases	8	1.219 [1.081-1.374]	0.00120972	0.0111642	IVW	S-VLDL-L	Lipoprotein and lipid	Endocrine and metabolic	4	1.219	0.198031	1.95217	46	1.219
XL_HDL_FC_pct	Free Cholesterol to Total Lipids in Very Large HDL percentage	E4_FH	Familial hypercholesterolemia	Chapter IV Endocrine, nutritional and metabolic diseases	8	1.220 [1.101-1.352]	0.000150105	0.00192199	IVW	XL-HDL-FC%	Lipoprotein and lipid	Endocrine and metabolic	4	1.22	0.198851	2.71625	47	1.22
S_VLDL_FC	Free Cholesterol in Small VLDL	E4_FH	Familial hypercholesterolemia	Chapter IV Endocrine, nutritional and metabolic diseases	8	1.238 [1.100-1.393]	0.000405269	0.00461955	IVW	S-VLDL-FC	Lipoprotein and lipid	Endocrine and metabolic	4	1.238	0.213497	2.3354	48	1.238
Omega_3	Omega-3 Fatty Acids	E4_FH	Familial hypercholesterolemia	Chapter IV Endocrine, nutritional and metabolic diseases	8	1.261 [1.148-1.385]	1.33e-06	2.68e-05	IVW	Omega-3	Fatty acids	Endocrine and metabolic	4	1.261	0.231905	4.57187	49	1.261
M_VLDL_PL_pct	Phospholipids to Total Lipids in Medium VLDL percentage	E4_FH	Familial hypercholesterolemia	Chapter IV Endocrine, nutritional and metabolic diseases	8	1.264 [1.104-1.447]	0.000699033	0.00709058	IVW	M-VLDL-PL%	Lipoprotein and lipid	Endocrine and metabolic	4	1.264	0.234281	2.14932	50	1.264
Omega_6_pct	Omega-6 Fatty Acids to Total Fatty Acids percentage	E4_FH	Familial hypercholesterolemia	Chapter IV Endocrine, nutritional and metabolic diseases	8	1.271 [1.082-1.493]	0.00345549	0.0260486	IVW	Omega-6%	Fatty acids	Endocrine and metabolic	4	1.271	0.239804	1.58422	51	1.271
LA_pct	Linoleic Acid to Total Fatty Acids percentage	E4_FH	Familial hypercholesterolemia	Chapter IV Endocrine, nutritional and metabolic diseases	8	1.282 [1.101-1.491]	0.00132797	0.012028	IVW	LA%	Fatty acids	Endocrine and metabolic	4	1.282	0.248421	1.91981	52	1.282
Phosphoglyc	Phosphoglycerides	E4_FH	Familial hypercholesterolemia	Chapter IV Endocrine, nutritional and metabolic diseases	8	1.285 [1.149-1.437]	1.13e-05	0.000191424	IVW	Phosphoglyc	Lipoprotein and lipid	Endocrine and metabolic	4	1.285	0.250759	3.718	53	1.285
M_VLDL_CE	Cholesteryl Esters in Medium VLDL	E4_FH	Familial hypercholesterolemia	Chapter IV Endocrine, nutritional and metabolic diseases	8	1.286 [1.138-1.455]	5.92e-05	0.000841735	IVW	M-VLDL-CE	Lipoprotein and lipid	Endocrine and metabolic	4	1.286	0.251537	3.07482	54	1.286
Phosphatidylc	Phosphatidylcholines	E4_FH	Familial hypercholesterolemia	Chapter IV Endocrine, nutritional and metabolic diseases	8	1.296 [1.154-1.455]	1.12e-05	0.000189822	IVW	PC	Lipoprotein and lipid	Endocrine and metabolic	4	1.296	0.259283	3.72165	55	1.296
SFA	Saturated Fatty Acids	E4_FH	Familial hypercholesterolemia	Chapter IV Endocrine, nutritional and metabolic diseases	8	1.319 [1.180-1.475]	1.19e-06	2.44e-05	IVW	SFA	Fatty acids	Endocrine and metabolic	4	1.319	0.276874	4.61261	56	1.319
XL_VLDL_PL_pct	Phospholipids to Total Lipids in Very Large VLDL percentage	E4_FH	Familial hypercholesterolemia	Chapter IV Endocrine, nutritional and metabolic diseases	8	1.320 [1.165-1.496]	1.41e-05	0.000232987	IVW	XL-VLDL-PL%	Lipoprotein and lipid	Endocrine and metabolic	4	1.32	0.277632	3.63267	57	1.32
IDL_TG	Triglycerides in IDL	E4_FH	Familial hypercholesterolemia	Chapter IV Endocrine, nutritional and metabolic diseases	8	1.323 [1.175-1.491]	3.9e-06	7.35e-05	IVW	IDL-TG	Lipoprotein and lipid	Endocrine and metabolic	4	1.323	0.279902	4.13371	58	1.323
S_LDL_TG	Triglycerides in Small LDL	E4_FH	Familial hypercholesterolemia	Chapter IV Endocrine, nutritional and metabolic diseases	8	1.343 [1.204-1.498]	1.29e-07	3.06e-06	IVW	S-LDL-TG	Lipoprotein and lipid	Endocrine and metabolic	4	1.343	0.294906	5.51428	59	1.343
Cholines	Total Cholines	E4_FH	Familial hypercholesterolemia	Chapter IV Endocrine, nutritional and metabolic diseases	8	1.382 [1.201-1.590]	6.42e-06	0.00011479	IVW	Cholines	Lipoprotein and lipid	Endocrine and metabolic	4	1.382	0.323532	3.9401	60	1.382
Total_FA	Total Fatty Acids	E4_FH	Familial hypercholesterolemia	Chapter IV Endocrine, nutritional and metabolic diseases	8	1.383 [1.216-1.572]	7.42e-07	1.57e-05	IVW	Total FA	Fatty acids	Endocrine and metabolic	4	1.383	0.324255	4.8041	61	1.383
VLDL_C	VLDL Cholesterol	E4_FH	Familial hypercholesterolemia	Chapter IV Endocrine, nutritional and metabolic diseases	8	1.385 [1.215-1.578]	1.02e-06	2.13e-05	IVW	VLDL-C	Cholesterol	Endocrine and metabolic	4	1.385	0.3257	4.67162	62	1.385
LDL_TG	Triglycerides in LDL	E4_FH	Familial hypercholesterolemia	Chapter IV Endocrine, nutritional and metabolic diseases	8	1.396 [1.234-1.580]	1.15e-07	2.79e-06	IVW	LDL-TG	Lipoprotein and lipid	Endocrine and metabolic	4	1.396	0.333611	5.5544	63	1.396
L_LDL_TG	Triglycerides in Large LDL	E4_FH	Familial hypercholesterolemia	Chapter IV Endocrine, nutritional and metabolic diseases	8	1.410 [1.244-1.599]	7.8e-08	1.95e-06	IVW	L-LDL-TG	Lipoprotein and lipid	Endocrine and metabolic	4	1.41	0.34359	5.70997	64	1.41
M_LDL_TG	Triglycerides in Medium LDL	E4_FH	Familial hypercholesterolemia	Chapter IV Endocrine, nutritional and metabolic diseases	8	1.431 [1.257-1.629]	5.92e-08	1.53e-06	IVW	M-LDL-TG	Lipoprotein and lipid	Endocrine and metabolic	4	1.431	0.358374	5.81531	65	1.431
S_VLDL_C	Cholesterol in Small VLDL	E4_FH	Familial hypercholesterolemia	Chapter IV Endocrine, nutritional and metabolic diseases	8	1.455 [1.258-1.683]	4.41e-07	9.64e-06	IVW	S-VLDL-C	Lipoprotein and lipid	Endocrine and metabolic	4	1.455	0.375006	5.01592	66	1.455
L_VLDL_PL_pct	Phospholipids to Total Lipids in Large VLDL percentage	E4_FH	Familial hypercholesterolemia	Chapter IV Endocrine, nutritional and metabolic diseases	8	1.491 [1.267-1.755]	1.47e-06	2.93e-05	IVW	L-VLDL-PL%	Lipoprotein and lipid	Endocrine and metabolic	4	1.491	0.399447	4.53313	67	1.491
S_VLDL_CE	Cholesteryl Esters in Small VLDL	E4_FH	Familial hypercholesterolemia	Chapter IV Endocrine, nutritional and metabolic diseases	8	1.560 [1.319-1.846]	2.19e-07	4.98e-06	IVW	S-VLDL-CE	Lipoprotein and lipid	Endocrine and metabolic	4	1.56	0.444686	5.30277	68	1.56
PUFA	Polyunsaturated Fatty Acids	E4_FH	Familial hypercholesterolemia	Chapter IV Endocrine, nutritional and metabolic diseases	8	1.587 [1.302-1.935]	4.77e-06	8.84e-05	IVW	PUFA	Fatty acids	Endocrine and metabolic	4	1.587	0.461845	4.05355	69	1.587
IDL_FC_pct	Free Cholesterol to Total Lipids in IDL percentage	E4_FH	Familial hypercholesterolemia	Chapter IV Endocrine, nutritional and metabolic diseases	8	1.595 [1.248-2.038]	0.000189941	0.00237169	IVW	IDL-FC%	Lipoprotein and lipid	Endocrine and metabolic	4	1.595	0.466874	2.62494	70	1.595
S_VLDL_CE_pct	Cholesteryl Esters to Total Lipids in Small VLDL percentage	E4_FH	Familial hypercholesterolemia	Chapter IV Endocrine, nutritional and metabolic diseases	8	1.599 [1.248-2.051]	0.000211331	0.00260842	IVW	S-VLDL-CE%	Lipoprotein and lipid	Endocrine and metabolic	4	1.599	0.469378	2.58362	71	1.599
LA	Linoleic Acid	E4_FH	Familial hypercholesterolemia	Chapter IV Endocrine, nutritional and metabolic diseases	8	1.611 [1.309-1.982]	6.52e-06	0.000116288	IVW	LA	Fatty acids	Endocrine and metabolic	4	1.611	0.476855	3.93447	72	1.611
Sphingomyelins	Sphingomyelins	E4_FH	Familial hypercholesterolemia	Chapter IV Endocrine, nutritional and metabolic diseases	8	1.611 [1.321-1.966]	2.59e-06	4.95e-05	IVW	SM	Lipoprotein and lipid	Endocrine and metabolic	4	1.611	0.476855	4.30539	73	1.611
Omega_6	Omega-6 Fatty Acids	E4_FH	Familial hypercholesterolemia	Chapter IV Endocrine, nutritional and metabolic diseases	8	1.614 [1.313-1.985]	5.58e-06	0.000101315	IVW	Omega-6	Fatty acids	Endocrine and metabolic	4	1.614	0.478716	3.99433	74	1.614
XS_VLDL_P	Concentration of Very Small VLDL Particles	E4_FH	Familial hypercholesterolemia	Chapter IV Endocrine, nutritional and metabolic diseases	8	1.674 [1.382-2.028]	1.34e-07	3.19e-06	IVW	XS-VLDL-P	Lipoprotein and lipid	Endocrine and metabolic	4	1.674	0.515216	5.49621	75	1.674
XS_VLDL_CE	Cholesteryl Esters in Very Small VLDL	E4_FH	Familial hypercholesterolemia	Chapter IV Endocrine, nutritional and metabolic diseases	8	1.714 [1.381-2.128]	1.04e-06	2.15e-05	IVW	XS-VLDL-CE	Lipoprotein and lipid	Endocrine and metabolic	4	1.714	0.53883	4.66756	76	1.714
XS_VLDL_L	Total Lipids in Very Small VLDL	E4_FH	Familial hypercholesterolemia	Chapter IV Endocrine, nutritional and metabolic diseases	8	1.726 [1.404-2.121]	2.12e-07	4.82e-06	IVW	XS-VLDL-L	Lipoprotein and lipid	Endocrine and metabolic	4	1.726	0.545807	5.31695	77	1.726
ApoB_by_ApoA1	Apolipoprotein B to Apolipoprotein A1 ratio	E4_FH	Familial hypercholesterolemia	Chapter IV Endocrine, nutritional and metabolic diseases	8	1.728 [1.404-2.126]	2.36e-07	5.31e-06	IVW	ApoB/ApoA1	Apolipoproteins	Endocrine and metabolic	4	1.728	0.546965	5.27491	78	1.728
XS_VLDL_C	Cholesterol in Very Small VLDL	E4_FH	Familial hypercholesterolemia	Chapter IV Endocrine, nutritional and metabolic diseases	8	1.753 [1.404-2.190]	7.35e-07	1.56e-05	IVW	XS-VLDL-C	Lipoprotein and lipid	Endocrine and metabolic	4	1.753	0.561329	4.80688	79	1.753
Remnant_C	Remnant Cholesterol (Non-HDL, Non-LDL -Cholesterol)	E4_FH	Familial hypercholesterolemia	Chapter IV Endocrine, nutritional and metabolic diseases	8	1.758 [1.413-2.186]	3.97e-07	8.71e-06	IVW	Remnant-C	Cholesterol	Endocrine and metabolic	4	1.758	0.564177	5.05998	80	1.758
XS_VLDL_FC	Free Cholesterol in Very Small VLDL	E4_FH	Familial hypercholesterolemia	Chapter IV Endocrine, nutritional and metabolic diseases	8	1.772 [1.422-2.209]	3.57e-07	7.95e-06	IVW	XS-VLDL-FC	Lipoprotein and lipid	Endocrine and metabolic	4	1.772	0.572109	5.09963	81	1.772
XS_VLDL_PL_pct	Phospholipids to Total Lipids in Very Small VLDL percentage	E4_FH	Familial hypercholesterolemia	Chapter IV Endocrine, nutritional and metabolic diseases	8	1.834 [1.326-2.536]	0.000246453	0.00298021	IVW	XS-VLDL-PL%	Lipoprotein and lipid	Endocrine and metabolic	4	1.834	0.606499	2.52575	82	1.834
S_HDL_C_pct	Cholesterol to Total Lipids in Small HDL percentage	E4_FH	Familial hypercholesterolemia	Chapter IV Endocrine, nutritional and metabolic diseases	8	1.867 [1.383-2.522]	4.6e-05	0.000665773	IVW	S-HDL-C%	Lipoprotein and lipid	Endocrine and metabolic	4	1.867	0.624333	3.17667	83	1.867
ApoB	Apolipoprotein B	E4_FH	Familial hypercholesterolemia	Chapter IV Endocrine, nutritional and metabolic diseases	8	1.869 [1.460-2.394]	7.2e-07	1.53e-05	IVW	ApoB	Apolipoproteins	Endocrine and metabolic	4	1.869	0.625404	4.81531	84	1.869
S_HDL_CE_pct	Cholesteryl Esters to Total Lipids in Small HDL percentage	E4_FH	Familial hypercholesterolemia	Chapter IV Endocrine, nutritional and metabolic diseases	8	1.910 [1.401-2.603]	4.2e-05	0.000616634	IVW	S-HDL-CE%	Lipoprotein and lipid	Endocrine and metabolic	4	1.91	0.647103	3.20997	85	1.91
Total_FC	Total Free Cholesterol	E4_FH	Familial hypercholesterolemia	Chapter IV Endocrine, nutritional and metabolic diseases	8	1.934 [1.482-2.524]	1.21e-06	2.48e-05	IVW	Total FC	Cholesterol	Endocrine and metabolic	4	1.934	0.65959	4.60555	86	1.934
Total_CE	Total Esterified Cholesterol	E4_FH	Familial hypercholesterolemia	Chapter IV Endocrine, nutritional and metabolic diseases	8	1.963 [1.454-2.650]	1.07e-05	0.000181456	IVW	Total CE	Cholesterol	Endocrine and metabolic	4	1.963	0.674474	3.74123	87	1.963
Total_C	Total Cholesterol	E4_FH	Familial hypercholesterolemia	Chapter IV Endocrine, nutritional and metabolic diseases	8	1.970 [1.468-2.643]	6.08e-06	0.000109181	IVW	Total C	Cholesterol	Endocrine and metabolic	4	1.97	0.678034	3.96185	88	1.97
S_LDL_PL	Phospholipids in Small LDL	E4_FH	Familial hypercholesterolemia	Chapter IV Endocrine, nutritional and metabolic diseases	8	1.973 [1.450-2.683]	1.49e-05	0.00024554	IVW	S-LDL-PL	Lipoprotein and lipid	Endocrine and metabolic	4	1.973	0.679555	3.60988	89	1.973
XS_VLDL_PL	Phospholipids in Very Small VLDL	E4_FH	Familial hypercholesterolemia	Chapter IV Endocrine, nutritional and metabolic diseases	8	1.989 [1.510-2.619]	9.88e-07	2.06e-05	IVW	XS-VLDL-PL	Lipoprotein and lipid	Endocrine and metabolic	4	1.989	0.687632	4.68613	90	1.989
M_LDL_PL	Phospholipids in Medium LDL	E4_FH	Familial hypercholesterolemia	Chapter IV Endocrine, nutritional and metabolic diseases	8	2.095 [1.515-2.896]	7.68e-06	0.000134153	IVW	M-LDL-PL	Lipoprotein and lipid	Endocrine and metabolic	4	2.095	0.739554	3.8724	91	2.095
S_LDL_FC	Free Cholesterol in Small LDL	E4_FH	Familial hypercholesterolemia	Chapter IV Endocrine, nutritional and metabolic diseases	8	2.118 [1.499-2.993]	2.09e-05	0.000331878	IVW	S-LDL-FC	Lipoprotein and lipid	Endocrine and metabolic	4	2.118	0.750472	3.47902	92	2.118
IDL_P	Concentration of IDL Particles	E4_FH	Familial hypercholesterolemia	Chapter IV Endocrine, nutritional and metabolic diseases	8	2.134 [1.543-2.950]	4.53e-06	8.42e-05	IVW	IDL-P	Lipoprotein and lipid	Endocrine and metabolic	4	2.134	0.757998	4.07469	93	2.134
IDL_L	Total Lipids in IDL	E4_FH	Familial hypercholesterolemia	Chapter IV Endocrine, nutritional and metabolic diseases	8	2.171 [1.553-3.034]	5.74e-06	0.000103957	IVW	IDL-L	Lipoprotein and lipid	Endocrine and metabolic	4	2.171	0.775188	3.98315	94	2.171
IDL_CE	Cholesteryl Esters in IDL	E4_FH	Familial hypercholesterolemia	Chapter IV Endocrine, nutritional and metabolic diseases	8	2.179 [1.541-3.083]	1.07e-05	0.000181984	IVW	IDL-CE	Lipoprotein and lipid	Endocrine and metabolic	4	2.179	0.778866	3.73997	95	2.179
S_LDL_P	Concentration of Small LDL Particles	E4_FH	Familial hypercholesterolemia	Chapter IV Endocrine, nutritional and metabolic diseases	8	2.200 [1.541-3.140]	1.41e-05	0.00023313	IVW	S-LDL-P	Lipoprotein and lipid	Endocrine and metabolic	4	2.2	0.788457	3.6324	96	2.2
IDL_C	Cholesterol in IDL	E4_FH	Familial hypercholesterolemia	Chapter IV Endocrine, nutritional and metabolic diseases	8	2.214 [1.555-3.154]	1.05e-05	0.000179883	IVW	IDL-C	Lipoprotein and lipid	Endocrine and metabolic	4	2.214	0.794801	3.74501	97	2.214
IDL_PL	Phospholipids in IDL	E4_FH	Familial hypercholesterolemia	Chapter IV Endocrine, nutritional and metabolic diseases	8	2.216 [1.568-3.132]	6.6e-06	0.000117168	IVW	IDL-PL	Lipoprotein and lipid	Endocrine and metabolic	4	2.216	0.795704	3.93119	98	2.216
L_LDL_PL	Phospholipids in Large LDL	E4_FH	Familial hypercholesterolemia	Chapter IV Endocrine, nutritional and metabolic diseases	8	2.220 [1.558-3.163]	1e-05	0.000172316	IVW	L-LDL-PL	Lipoprotein and lipid	Endocrine and metabolic	4	2.22	0.797507	3.76367	99	2.22
L_LDL_P	Concentration of Large LDL Particles	E4_FH	Familial hypercholesterolemia	Chapter IV Endocrine, nutritional and metabolic diseases	8	2.224 [1.567-3.156]	7.73e-06	0.000135026	IVW	L-LDL-P	Lipoprotein and lipid	Endocrine and metabolic	4	2.224	0.799307	3.86958	100	2.224
S_LDL_L	Total Lipids in Small LDL	E4_FH	Familial hypercholesterolemia	Chapter IV Endocrine, nutritional and metabolic diseases	8	2.230 [1.550-3.208]	1.54e-05	0.000253198	IVW	S-LDL-L	Lipoprotein and lipid	Endocrine and metabolic	4	2.23	0.802002	3.59654	101	2.23
L_LDL_CE_pct	Cholesteryl Esters to Total Lipids in Large LDL percentage	E4_FH	Familial hypercholesterolemia	Chapter IV Endocrine, nutritional and metabolic diseases	8	2.241 [1.530-3.283]	3.45e-05	0.000520781	IVW	L-LDL-CE%	Lipoprotein and lipid	Endocrine and metabolic	4	2.241	0.806922	3.28334	102	2.241
M_LDL_P	Concentration of Medium LDL Particles	E4_FH	Familial hypercholesterolemia	Chapter IV Endocrine, nutritional and metabolic diseases	8	2.241 [1.564-3.212]	1.11e-05	0.000187824	IVW	M-LDL-P	Lipoprotein and lipid	Endocrine and metabolic	4	2.241	0.806922	3.72625	103	2.241
M_LDL_CE_pct	Cholesteryl Esters to Total Lipids in Medium LDL percentage	E4_FH	Familial hypercholesterolemia	Chapter IV Endocrine, nutritional and metabolic diseases	8	2.245 [1.537-3.279]	2.87e-05	0.000444273	IVW	M-LDL-CE%	Lipoprotein and lipid	Endocrine and metabolic	4	2.245	0.808706	3.35235	104	2.245
IDL_FC	Free Cholesterol in IDL	E4_FH	Familial hypercholesterolemia	Chapter IV Endocrine, nutritional and metabolic diseases	8	2.247 [1.571-3.214]	9.35e-06	0.000161107	IVW	IDL-FC	Lipoprotein and lipid	Endocrine and metabolic	4	2.247	0.809596	3.79289	105	2.247
M_LDL_FC	Free Cholesterol in Medium LDL	E4_FH	Familial hypercholesterolemia	Chapter IV Endocrine, nutritional and metabolic diseases	8	2.247 [1.545-3.269]	2.29e-05	0.000359336	IVW	M-LDL-FC	Lipoprotein and lipid	Endocrine and metabolic	4	2.247	0.809596	3.4445	106	2.247
L_LDL_L	Total Lipids in Large LDL	E4_FH	Familial hypercholesterolemia	Chapter IV Endocrine, nutritional and metabolic diseases	8	2.252 [1.574-3.223]	8.88e-06	0.000153687	IVW	L-LDL-L	Lipoprotein and lipid	Endocrine and metabolic	4	2.252	0.811819	3.81336	107	2.252
M_LDL_L	Total Lipids in Medium LDL	E4_FH	Familial hypercholesterolemia	Chapter IV Endocrine, nutritional and metabolic diseases	8	2.264 [1.569-3.266]	1.26e-05	0.000210325	IVW	M-LDL-L	Lipoprotein and lipid	Endocrine and metabolic	4	2.264	0.817133	3.67711	108	2.264
L_LDL_CE	Cholesteryl Esters in Large LDL	E4_FH	Familial hypercholesterolemia	Chapter IV Endocrine, nutritional and metabolic diseases	8	2.296 [1.583-3.329]	1.18e-05	0.00019933	IVW	L-LDL-CE	Lipoprotein and lipid	Endocrine and metabolic	4	2.296	0.831168	3.70043	109	2.296
S_LDL_CE_pct	Cholesteryl Esters to Total Lipids in Small LDL percentage	E4_FH	Familial hypercholesterolemia	Chapter IV Endocrine, nutritional and metabolic diseases	8	2.299 [1.554-3.400]	3.06e-05	0.000471531	IVW	S-LDL-CE%	Lipoprotein and lipid	Endocrine and metabolic	4	2.299	0.832474	3.32649	110	2.299
L_LDL_C	Cholesterol in Large LDL	E4_FH	Familial hypercholesterolemia	Chapter IV Endocrine, nutritional and metabolic diseases	8	2.310 [1.586-3.363]	1.27e-05	0.000212847	IVW	L-LDL-C	Lipoprotein and lipid	Endocrine and metabolic	4	2.31	0.837248	3.67193	111	2.31
L_LDL_FC	Free Cholesterol in Large LDL	E4_FH	Familial hypercholesterolemia	Chapter IV Endocrine, nutritional and metabolic diseases	8	2.322 [1.583-3.406]	1.64e-05	0.000267161	IVW	L-LDL-FC	Lipoprotein and lipid	Endocrine and metabolic	4	2.322	0.842429	3.57323	112	2.322
LDL_C	LDL Cholesterol	E4_FH	Familial hypercholesterolemia	Chapter IV Endocrine, nutritional and metabolic diseases	8	2.331 [1.586-3.427]	1.67e-05	0.000271814	IVW	LDL-C	Cholesterol	Endocrine and metabolic	4	2.331	0.846297	3.56573	113	2.331
M_LDL_C	Cholesterol in Medium LDL	E4_FH	Familial hypercholesterolemia	Chapter IV Endocrine, nutritional and metabolic diseases	8	2.334 [1.584-3.441]	1.84e-05	0.000297393	IVW	M-LDL-C	Lipoprotein and lipid	Endocrine and metabolic	4	2.334	0.847584	3.52667	114	2.334
S_LDL_C	Cholesterol in Small LDL	E4_FH	Familial hypercholesterolemia	Chapter IV Endocrine, nutritional and metabolic diseases	8	2.334 [1.578-3.452]	2.18e-05	0.000344966	IVW	S-LDL-C	Lipoprotein and lipid	Endocrine and metabolic	4	2.334	0.847584	3.46222	115	2.334
M_LDL_CE	Cholesteryl Esters in Medium LDL	E4_FH	Familial hypercholesterolemia	Chapter IV Endocrine, nutritional and metabolic diseases	8	2.339 [1.588-3.447]	1.72e-05	0.000279815	IVW	M-LDL-CE	Lipoprotein and lipid	Endocrine and metabolic	4	2.339	0.849723	3.55313	116	2.339
S_LDL_CE	Cholesteryl Esters in Small LDL	E4_FH	Familial hypercholesterolemia	Chapter IV Endocrine, nutritional and metabolic diseases	8	2.360 [1.588-3.508]	2.19e-05	0.000345959	IVW	S-LDL-CE	Lipoprotein and lipid	Endocrine and metabolic	4	2.36	0.858662	3.46098	117	2.36

## Sheet: Extended Data Fig.10c
NMR_code	Metabolite	disease	Disease	Disease_chapter	NB_SNP	OR[95%CI]_Discovery_adj_eGFR	P_value	p_fdr	method	Final_name	Group	Root	Chapter_Number	OR_value	IVW_b	log	site	OR
S_LDL_FC_pct	Free Cholesterol to Total Lipids in Small LDL percentage	I9_MI_STRICT	Myocardial infarction, strict	Chapter IX Diseases of the circulatory system	37	0.699 [0.555-0.880]	0.00234099	0.0190901	IVW	S-LDL-FC%	Lipoprotein and lipid	Circulatory	9	0.699	-0.358105	1.71919	1	0.699
S_HDL_PL_pct	Phospholipids to Total Lipids in Small HDL percentage	I9_MI_STRICT	Myocardial infarction, strict	Chapter IX Diseases of the circulatory system	37	0.704 [0.565-0.878]	0.00182978	0.0157725	IVW	S-HDL-PL%	Lipoprotein and lipid	Circulatory	9	0.704	-0.350977	1.8021	2	0.704
M_LDL_FC_pct	Free Cholesterol to Total Lipids in Medium LDL percentage	I9_MI_STRICT	Myocardial infarction, strict	Chapter IX Diseases of the circulatory system	37	0.713 [0.574-0.885]	0.00215815	0.0178588	IVW	M-LDL-FC%	Lipoprotein and lipid	Circulatory	9	0.713	-0.338274	1.74815	3	0.713
S_HDL_FC_pct	Free Cholesterol to Total Lipids in Small HDL percentage	I9_MI_STRICT	Myocardial infarction, strict	Chapter IX Diseases of the circulatory system	37	0.761 [0.638-0.908]	0.00245658	0.0198987	IVW	S-HDL-FC%	Lipoprotein and lipid	Circulatory	9	0.761	-0.273122	1.70118	4	0.761
IDL_TG_pct	Triglycerides to Total Lipids in IDL percentage	I9_MI_STRICT	Myocardial infarction, strict	Chapter IX Diseases of the circulatory system	37	0.769 [0.640-0.925]	0.00537742	0.0360473	IVW	IDL-TG%	Lipoprotein and lipid	Circulatory	9	0.769	-0.262664	1.44313	5	0.769
L_LDL_TG_pct	Triglycerides to Total Lipids in Large LDL percentage	I9_MI_STRICT	Myocardial infarction, strict	Chapter IX Diseases of the circulatory system	37	0.774 [0.642-0.933]	0.00712746	0.0444982	IVW	L-LDL-TG%	Lipoprotein and lipid	Circulatory	9	0.774	-0.256183	1.35166	6	0.774
S_HDL_PL	Phospholipids in Small HDL	I9_MI_STRICT	Myocardial infarction, strict	Chapter IX Diseases of the circulatory system	37	0.823 [0.722-0.938]	0.00348591	0.0261443	IVW	S-HDL-PL	Lipoprotein and lipid	Circulatory	9	0.823	-0.194799	1.58262	7	0.823
L_HDL_CE_pct	Cholesteryl Esters to Total Lipids in Large HDL percentage	I9_MI_STRICT	Myocardial infarction, strict	Chapter IX Diseases of the circulatory system	37	0.841 [0.761-0.929]	0.000674204	0.00686792	IVW	L-HDL-CE%	Lipoprotein and lipid	Circulatory	9	0.841	-0.173164	2.16317	8	0.841
VLDL_size	Average Diameter for VLDL Particles	I9_MI_STRICT	Myocardial infarction, strict	Chapter IX Diseases of the circulatory system	37	0.883 [0.816-0.956]	0.00204582	0.0171229	IVW	VLDL size	Lipoprotein and lipid	Circulatory	9	0.883	-0.12443	1.76642	9	0.883
L_HDL_C_pct	Cholesterol to Total Lipids in Large HDL percentage	I9_MI_STRICT	Myocardial infarction, strict	Chapter IX Diseases of the circulatory system	37	0.885 [0.827-0.947]	0.00041961	0.00475607	IVW	L-HDL-C%	Lipoprotein and lipid	Circulatory	9	0.885	-0.122168	2.32275	10	0.885
L_VLDL_TG_pct	Triglycerides to Total Lipids in Large VLDL percentage	I9_MI_STRICT	Myocardial infarction, strict	Chapter IX Diseases of the circulatory system	37	0.906 [0.843-0.974]	0.00722186	0.0449134	IVW	L-VLDL-TG%	Lipoprotein and lipid	Circulatory	9	0.906	-0.098716	1.34762	11	0.906
M_HDL_P	Concentration of Medium HDL Particles	I9_MI_STRICT	Myocardial infarction, strict	Chapter IX Diseases of the circulatory system	37	0.909 [0.856-0.965]	0.00172378	0.0149969	IVW	M-HDL-P	Lipoprotein and lipid	Circulatory	9	0.909	-0.0954102	1.824	12	0.909
M_HDL_CE	Cholesteryl Esters in Medium HDL	I9_MI_STRICT	Myocardial infarction, strict	Chapter IX Diseases of the circulatory system	37	0.910 [0.858-0.964]	0.00138283	0.0124617	IVW	M-HDL-CE	Lipoprotein and lipid	Circulatory	9	0.91	-0.0943107	1.90442	13	0.91
M_HDL_L	Total Lipids in Medium HDL	I9_MI_STRICT	Myocardial infarction, strict	Chapter IX Diseases of the circulatory system	37	0.911 [0.859-0.966]	0.00183406	0.0157941	IVW	M-HDL-L	Lipoprotein and lipid	Circulatory	9	0.911	-0.0932124	1.80151	14	0.911
L_HDL_CE	Cholesteryl Esters in Large HDL	I9_MI_STRICT	Myocardial infarction, strict	Chapter IX Diseases of the circulatory system	37	0.913 [0.864-0.965]	0.00120711	0.0111593	IVW	L-HDL-CE	Lipoprotein and lipid	Circulatory	9	0.913	-0.0910194	1.95236	15	0.913
M_HDL_PL	Phospholipids in Medium HDL	I9_MI_STRICT	Myocardial infarction, strict	Chapter IX Diseases of the circulatory system	37	0.914 [0.863-0.968]	0.00199096	0.0168036	IVW	M-HDL-PL	Lipoprotein and lipid	Circulatory	9	0.914	-0.0899247	1.7746	16	0.914
M_HDL_C	Cholesterol in Medium HDL	I9_MI_STRICT	Myocardial infarction, strict	Chapter IX Diseases of the circulatory system	37	0.918 [0.870-0.969]	0.00183559	0.0157988	IVW	M-HDL-C	Lipoprotein and lipid	Circulatory	9	0.918	-0.0855579	1.80137	17	0.918
L_HDL_C	Cholesterol in Large HDL	I9_MI_STRICT	Myocardial infarction, strict	Chapter IX Diseases of the circulatory system	37	0.920 [0.874-0.968]	0.00137715	0.0124175	IVW	L-HDL-C	Lipoprotein and lipid	Circulatory	9	0.92	-0.0833816	1.90597	18	0.92
L_HDL_L	Total Lipids in Large HDL	I9_MI_STRICT	Myocardial infarction, strict	Chapter IX Diseases of the circulatory system	37	0.931 [0.889-0.975]	0.00242261	0.0196532	IVW	L-HDL-L	Lipoprotein and lipid	Circulatory	9	0.931	-0.071496	1.70657	19	0.931
L_HDL_P	Concentration of Large HDL Particles	I9_MI_STRICT	Myocardial infarction, strict	Chapter IX Diseases of the circulatory system	37	0.931 [0.889-0.975]	0.00255919	0.0205335	IVW	L-HDL-P	Lipoprotein and lipid	Circulatory	9	0.931	-0.071496	1.68754	20	0.931
L_HDL_FC	Free Cholesterol in Large HDL	I9_MI_STRICT	Myocardial infarction, strict	Chapter IX Diseases of the circulatory system	37	0.942 [0.904-0.981]	0.00427739	0.0302614	IVW	L-HDL-FC	Lipoprotein and lipid	Circulatory	9	0.942	-0.05975	1.51911	21	0.942
L_HDL_PL	Phospholipids in Large HDL	I9_MI_STRICT	Myocardial infarction, strict	Chapter IX Diseases of the circulatory system	37	0.944 [0.906-0.982]	0.00483116	0.0331736	IVW	L-HDL-PL	Lipoprotein and lipid	Circulatory	9	0.944	-0.0576291	1.47921	22	0.944
Unsaturation	Degree of Unsaturation	I9_MI_STRICT	Myocardial infarction, strict	Chapter IX Diseases of the circulatory system	37	1.063 [1.016-1.113]	0.0078126	0.0476483	IVW	Unsaturation	Fatty acids	Circulatory	9	1.063	0.0610951	1.32195	23	1.063
M_HDL_PL_pct	Phospholipids to Total Lipids in Medium HDL percentage	I9_MI_STRICT	Myocardial infarction, strict	Chapter IX Diseases of the circulatory system	37	1.064 [1.020-1.111]	0.00430133	0.030364	IVW	M-HDL-PL%	Lipoprotein and lipid	Circulatory	9	1.064	0.0620354	1.51764	24	1.064
XL_HDL_CE_pct	Cholesteryl Esters to Total Lipids in Very Large HDL percentage	I9_MI_STRICT	Myocardial infarction, strict	Chapter IX Diseases of the circulatory system	37	1.066 [1.022-1.111]	0.00312016	0.0240974	IVW	XL-HDL-CE%	Lipoprotein and lipid	Circulatory	9	1.066	0.0639133	1.61803	25	1.066
XL_VLDL_PL_pct	Phospholipids to Total Lipids in Very Large VLDL percentage	I9_MI_STRICT	Myocardial infarction, strict	Chapter IX Diseases of the circulatory system	37	1.137 [1.036-1.248]	0.00660191	0.0419494	IVW	XL-VLDL-PL%	Lipoprotein and lipid	Circulatory	9	1.137	0.128393	1.37727	26	1.137
Omega_6_pct	Omega-6 Fatty Acids to Total Fatty Acids percentage	I9_MI_STRICT	Myocardial infarction, strict	Chapter IX Diseases of the circulatory system	37	1.139 [1.037-1.250]	0.00624558	0.0403219	IVW	Omega-6%	Fatty acids	Circulatory	9	1.139	0.130151	1.39446	27	1.139
L_LDL_TG	Triglycerides in Large LDL	I9_MI_STRICT	Myocardial infarction, strict	Chapter IX Diseases of the circulatory system	37	1.152 [1.039-1.277]	0.00739664	0.045685	IVW	L-LDL-TG	Lipoprotein and lipid	Circulatory	9	1.152	0.1415	1.34023	28	1.152
M_LDL_TG	Triglycerides in Medium LDL	I9_MI_STRICT	Myocardial infarction, strict	Chapter IX Diseases of the circulatory system	37	1.159 [1.040-1.292]	0.00767233	0.0469887	IVW	M-LDL-TG	Lipoprotein and lipid	Circulatory	9	1.159	0.147558	1.32801	29	1.159
S_VLDL_C	Cholesterol in Small VLDL	I9_MI_STRICT	Myocardial infarction, strict	Chapter IX Diseases of the circulatory system	37	1.166 [1.046-1.299]	0.00551762	0.0366967	IVW	S-VLDL-C	Lipoprotein and lipid	Circulatory	9	1.166	0.153579	1.43537	30	1.166
S_HDL_C	Cholesterol in Small HDL	I9_MI_STRICT	Myocardial infarction, strict	Chapter IX Diseases of the circulatory system	37	1.208 [1.069-1.364]	0.00234134	0.0190901	IVW	S-HDL-C	Lipoprotein and lipid	Circulatory	9	1.208	0.188966	1.71919	31	1.208
L_VLDL_PL_pct	Phospholipids to Total Lipids in Large VLDL percentage	I9_MI_STRICT	Myocardial infarction, strict	Chapter IX Diseases of the circulatory system	37	1.212 [1.069-1.373]	0.00272321	0.0216338	IVW	L-VLDL-PL%	Lipoprotein and lipid	Circulatory	9	1.212	0.192272	1.66487	32	1.212
S_VLDL_CE	Cholesteryl Esters in Small VLDL	I9_MI_STRICT	Myocardial infarction, strict	Chapter IX Diseases of the circulatory system	37	1.213 [1.065-1.382]	0.00358706	0.0267151	IVW	S-VLDL-CE	Lipoprotein and lipid	Circulatory	9	1.213	0.193097	1.57324	33	1.213
XS_VLDL_P	Concentration of Very Small VLDL Particles	I9_MI_STRICT	Myocardial infarction, strict	Chapter IX Diseases of the circulatory system	37	1.248 [1.072-1.454]	0.00438103	0.030832	IVW	XS-VLDL-P	Lipoprotein and lipid	Circulatory	9	1.248	0.221542	1.511	34	1.248
S_HDL_CE	Cholesteryl Esters in Small HDL	I9_MI_STRICT	Myocardial infarction, strict	Chapter IX Diseases of the circulatory system	37	1.259 [1.081-1.467]	0.00302424	0.0235601	IVW	S-HDL-CE	Lipoprotein and lipid	Circulatory	9	1.259	0.230318	1.62782	35	1.259
XS_VLDL_L	Total Lipids in Very Small VLDL	I9_MI_STRICT	Myocardial infarction, strict	Chapter IX Diseases of the circulatory system	37	1.270 [1.079-1.494]	0.00404209	0.0289829	IVW	XS-VLDL-L	Lipoprotein and lipid	Circulatory	9	1.27	0.239017	1.53786	36	1.27
ApoB_by_ApoA1	Apolipoprotein B to Apolipoprotein A1 ratio	I9_MI_STRICT	Myocardial infarction, strict	Chapter IX Diseases of the circulatory system	37	1.280 [1.090-1.503]	0.00263658	0.0210599	IVW	ApoB/ApoA1	Apolipoproteins	Circulatory	9	1.28	0.24686	1.67654	37	1.28
XS_VLDL_CE	Cholesteryl Esters in Very Small VLDL	I9_MI_STRICT	Myocardial infarction, strict	Chapter IX Diseases of the circulatory system	37	1.282 [1.086-1.513]	0.00326519	0.0250492	IVW	XS-VLDL-CE	Lipoprotein and lipid	Circulatory	9	1.282	0.248421	1.60121	38	1.282
Remnant_C	Remnant Cholesterol (Non-HDL, Non-LDL -Cholesterol)	I9_MI_STRICT	Myocardial infarction, strict	Chapter IX Diseases of the circulatory system	37	1.284 [1.082-1.524]	0.004215	0.0299384	IVW	Remnant-C	Cholesterol	Circulatory	9	1.284	0.24998	1.52377	39	1.284
XS_VLDL_FC	Free Cholesterol in Very Small VLDL	I9_MI_STRICT	Myocardial infarction, strict	Chapter IX Diseases of the circulatory system	37	1.289 [1.085-1.533]	0.00397591	0.0286941	IVW	XS-VLDL-FC	Lipoprotein and lipid	Circulatory	9	1.289	0.253867	1.54221	40	1.289
XS_VLDL_C	Cholesterol in Very Small VLDL	I9_MI_STRICT	Myocardial infarction, strict	Chapter IX Diseases of the circulatory system	37	1.291 [1.088-1.532]	0.00351007	0.0262872	IVW	XS-VLDL-C	Lipoprotein and lipid	Circulatory	9	1.291	0.255417	1.58026	41	1.291
ApoB	Apolipoprotein B	I9_MI_STRICT	Myocardial infarction, strict	Chapter IX Diseases of the circulatory system	37	1.318 [1.088-1.596]	0.00474988	0.0327968	IVW	ApoB	Apolipoproteins	Circulatory	9	1.318	0.276115	1.48417	42	1.318
Total_FC	Total Free Cholesterol	I9_MI_STRICT	Myocardial infarction, strict	Chapter IX Diseases of the circulatory system	37	1.347 [1.094-1.658]	0.00496212	0.0339419	IVW	Total FC	Cholesterol	Circulatory	9	1.347	0.29788	1.46926	43	1.347
XS_VLDL_PL_pct	Phospholipids to Total Lipids in Very Small VLDL percentage	I9_MI_STRICT	Myocardial infarction, strict	Chapter IX Diseases of the circulatory system	37	1.356 [1.100-1.672]	0.00429847	0.0303571	IVW	XS-VLDL-PL%	Lipoprotein and lipid	Circulatory	9	1.356	0.304539	1.51774	44	1.356
S_LDL_PL	Phospholipids in Small LDL	I9_MI_STRICT	Myocardial infarction, strict	Chapter IX Diseases of the circulatory system	37	1.363 [1.093-1.701]	0.00604847	0.0393016	IVW	S-LDL-PL	Lipoprotein and lipid	Circulatory	9	1.363	0.309688	1.40559	45	1.363
S_HDL_C_pct	Cholesterol to Total Lipids in Small HDL percentage	I9_MI_STRICT	Myocardial infarction, strict	Chapter IX Diseases of the circulatory system	37	1.367 [1.114-1.677]	0.0027742	0.0219414	IVW	S-HDL-C%	Lipoprotein and lipid	Circulatory	9	1.367	0.312619	1.65874	46	1.367
XS_VLDL_PL	Phospholipids in Very Small VLDL	I9_MI_STRICT	Myocardial infarction, strict	Chapter IX Diseases of the circulatory system	37	1.367 [1.107-1.688]	0.00373233	0.0275011	IVW	XS-VLDL-PL	Lipoprotein and lipid	Circulatory	9	1.367	0.312619	1.56065	47	1.367
S_HDL_CE_pct	Cholesteryl Esters to Total Lipids in Small HDL percentage	I9_MI_STRICT	Myocardial infarction, strict	Chapter IX Diseases of the circulatory system	37	1.380 [1.117-1.706]	0.00282746	0.0222207	IVW	S-HDL-CE%	Lipoprotein and lipid	Circulatory	9	1.38	0.322083	1.65324	48	1.38
M_LDL_PL	Phospholipids in Medium LDL	I9_MI_STRICT	Myocardial infarction, strict	Chapter IX Diseases of the circulatory system	37	1.407 [1.112-1.782]	0.00450978	0.0315724	IVW	M-LDL-PL	Lipoprotein and lipid	Circulatory	9	1.407	0.34146	1.50069	49	1.407
S_LDL_FC	Free Cholesterol in Small LDL	I9_MI_STRICT	Myocardial infarction, strict	Chapter IX Diseases of the circulatory system	37	1.420 [1.112-1.813]	0.00500499	0.0341336	IVW	S-LDL-FC	Lipoprotein and lipid	Circulatory	9	1.42	0.350657	1.46682	50	1.42
IDL_P	Concentration of IDL Particles	I9_MI_STRICT	Myocardial infarction, strict	Chapter IX Diseases of the circulatory system	37	1.431 [1.126-1.818]	0.00336413	0.0255887	IVW	IDL-P	Lipoprotein and lipid	Circulatory	9	1.431	0.358374	1.59195	51	1.431
S_LDL_P	Concentration of Small LDL Particles	I9_MI_STRICT	Myocardial infarction, strict	Chapter IX Diseases of the circulatory system	37	1.444 [1.120-1.862]	0.00456474	0.0317968	IVW	S-LDL-P	Lipoprotein and lipid	Circulatory	9	1.444	0.367417	1.49762	52	1.444
IDL_L	Total Lipids in IDL	I9_MI_STRICT	Myocardial infarction, strict	Chapter IX Diseases of the circulatory system	37	1.445 [1.130-1.847]	0.0033402	0.0254427	IVW	IDL-L	Lipoprotein and lipid	Circulatory	9	1.445	0.368109	1.59444	53	1.445
IDL_CE	Cholesteryl Esters in IDL	I9_MI_STRICT	Myocardial infarction, strict	Chapter IX Diseases of the circulatory system	37	1.452 [1.131-1.864]	0.00344727	0.0260365	IVW	IDL-CE	Lipoprotein and lipid	Circulatory	9	1.452	0.372942	1.58442	54	1.452
S_LDL_L	Total Lipids in Small LDL	I9_MI_STRICT	Myocardial infarction, strict	Chapter IX Diseases of the circulatory system	37	1.456 [1.124-1.886]	0.00448681	0.0314453	IVW	S-LDL-L	Lipoprotein and lipid	Circulatory	9	1.456	0.375693	1.50244	55	1.456
L_LDL_P	Concentration of Large LDL Particles	I9_MI_STRICT	Myocardial infarction, strict	Chapter IX Diseases of the circulatory system	37	1.457 [1.130-1.879]	0.00372332	0.0274894	IVW	L-LDL-P	Lipoprotein and lipid	Circulatory	9	1.457	0.37638	1.56083	56	1.457
L_LDL_PL	Phospholipids in Large LDL	I9_MI_STRICT	Myocardial infarction, strict	Chapter IX Diseases of the circulatory system	37	1.458 [1.129-1.881]	0.00379265	0.0278606	IVW	L-LDL-PL	Lipoprotein and lipid	Circulatory	9	1.458	0.377066	1.55501	57	1.458
IDL_PL	Phospholipids in IDL	I9_MI_STRICT	Myocardial infarction, strict	Chapter IX Diseases of the circulatory system	37	1.461 [1.134-1.881]	0.00330917	0.0252685	IVW	IDL-PL	Lipoprotein and lipid	Circulatory	9	1.461	0.379121	1.59742	58	1.461
M_LDL_P	Concentration of Medium LDL Particles	I9_MI_STRICT	Myocardial infarction, strict	Chapter IX Diseases of the circulatory system	37	1.461 [1.129-1.892]	0.0039658	0.0286488	IVW	M-LDL-P	Lipoprotein and lipid	Circulatory	9	1.461	0.379121	1.54289	59	1.461
IDL_C	Cholesterol in IDL	I9_MI_STRICT	Myocardial infarction, strict	Chapter IX Diseases of the circulatory system	37	1.463 [1.134-1.888]	0.00345676	0.0260486	IVW	IDL-C	Lipoprotein and lipid	Circulatory	9	1.463	0.380489	1.58422	60	1.463
M_LDL_FC	Free Cholesterol in Medium LDL	I9_MI_STRICT	Myocardial infarction, strict	Chapter IX Diseases of the circulatory system	37	1.465 [1.127-1.905]	0.00433869	0.0305497	IVW	M-LDL-FC	Lipoprotein and lipid	Circulatory	9	1.465	0.381855	1.51499	61	1.465
L_LDL_L	Total Lipids in Large LDL	I9_MI_STRICT	Myocardial infarction, strict	Chapter IX Diseases of the circulatory system	37	1.468 [1.133-1.903]	0.00366491	0.0271204	IVW	L-LDL-L	Lipoprotein and lipid	Circulatory	9	1.468	0.383901	1.5667	62	1.468
M_LDL_L	Total Lipids in Medium LDL	I9_MI_STRICT	Myocardial infarction, strict	Chapter IX Diseases of the circulatory system	37	1.470 [1.131-1.910]	0.00395437	0.0286047	IVW	M-LDL-L	Lipoprotein and lipid	Circulatory	9	1.47	0.385262	1.54356	63	1.47
IDL_FC	Free Cholesterol in IDL	I9_MI_STRICT	Myocardial infarction, strict	Chapter IX Diseases of the circulatory system	37	1.472 [1.136-1.907]	0.00345698	0.0260486	IVW	IDL-FC	Lipoprotein and lipid	Circulatory	9	1.472	0.386622	1.58422	64	1.472
L_LDL_CE	Cholesteryl Esters in Large LDL	I9_MI_STRICT	Myocardial infarction, strict	Chapter IX Diseases of the circulatory system	37	1.484 [1.137-1.936]	0.00368139	0.0272172	IVW	L-LDL-CE	Lipoprotein and lipid	Circulatory	9	1.484	0.394741	1.56516	65	1.484
M_LDL_CE_pct	Cholesteryl Esters to Total Lipids in Medium LDL percentage	I9_MI_STRICT	Myocardial infarction, strict	Chapter IX Diseases of the circulatory system	37	1.485 [1.145-1.926]	0.00289013	0.0226469	IVW	M-LDL-CE%	Lipoprotein and lipid	Circulatory	9	1.485	0.395415	1.64499	66	1.485
L_LDL_C	Cholesterol in Large LDL	I9_MI_STRICT	Myocardial infarction, strict	Chapter IX Diseases of the circulatory system	37	1.490 [1.139-1.949]	0.0036578	0.0270926	IVW	L-LDL-C	Lipoprotein and lipid	Circulatory	9	1.49	0.398776	1.56715	67	1.49
S_LDL_C	Cholesterol in Small LDL	I9_MI_STRICT	Myocardial infarction, strict	Chapter IX Diseases of the circulatory system	37	1.493 [1.135-1.965]	0.00419777	0.0298424	IVW	S-LDL-C	Lipoprotein and lipid	Circulatory	9	1.493	0.400788	1.52517	68	1.493
LDL_C	LDL Cholesterol	I9_MI_STRICT	Myocardial infarction, strict	Chapter IX Diseases of the circulatory system	37	1.494 [1.138-1.962]	0.00387581	0.0282013	IVW	LDL-C	Cholesterol	Circulatory	9	1.494	0.401457	1.54973	69	1.494
M_LDL_C	Cholesterol in Medium LDL	I9_MI_STRICT	Myocardial infarction, strict	Chapter IX Diseases of the circulatory system	37	1.494 [1.137-1.963]	0.00396349	0.0286488	IVW	M-LDL-C	Lipoprotein and lipid	Circulatory	9	1.494	0.401457	1.54289	70	1.494
L_LDL_FC	Free Cholesterol in Large LDL	I9_MI_STRICT	Myocardial infarction, strict	Chapter IX Diseases of the circulatory system	37	1.497 [1.141-1.963]	0.00360974	0.026823	IVW	L-LDL-FC	Lipoprotein and lipid	Circulatory	9	1.497	0.403463	1.57149	71	1.497
M_LDL_CE	Cholesteryl Esters in Medium LDL	I9_MI_STRICT	Myocardial infarction, strict	Chapter IX Diseases of the circulatory system	37	1.497 [1.139-1.967]	0.00380582	0.0279065	IVW	M-LDL-CE	Lipoprotein and lipid	Circulatory	9	1.497	0.403463	1.5543	72	1.497
L_LDL_C_pct	Cholesterol to Total Lipids in Large LDL percentage	I9_MI_STRICT	Myocardial infarction, strict	Chapter IX Diseases of the circulatory system	37	1.498 [1.139-1.972]	0.00387434	0.0282013	IVW	L-LDL-C%	Lipoprotein and lipid	Circulatory	9	1.498	0.404131	1.54973	73	1.498
S_LDL_CE	Cholesteryl Esters in Small LDL	I9_MI_STRICT	Myocardial infarction, strict	Chapter IX Diseases of the circulatory system	37	1.503 [1.138-1.984]	0.00404874	0.0289878	IVW	S-LDL-CE	Lipoprotein and lipid	Circulatory	9	1.503	0.407463	1.53779	74	1.503
